# Supplementary material for: Barnacles as biological flow indicators
Source: PeerJ. 2023 Apr 18;11:e15018. doi: 10.7717/peerj.15018 (PMC10120587; doi:10.7717/peerj.15018)
Supplement: Supplemental Information 9 [file peerj-11-15018-s009.dat]

FILE  : C:\Users\lsmee\Desktop\joey temp\LCMPT Aug 3\LCMPT203 Aug 3.VEC
PROBE : 1
VELOCITIES (U, V, W):
0.00 -8.30 -3.70 -5.40
0.25 -5.90 -4.40 -5.80
0.38 -6.20 -4.00 -5.20
1.00 -7.80 -4.90 -2.90
1.25 -9.40 -3.70 -5.30
2.13 -10.20 -7.20 -5.00
3.00 -6.70 -2.60 0.00
5.88 -6.80 4.40 -2.70
10.88 -5.20 5.40 -3.60
14.13 -4.50 4.20 -2.80
14.88 -5.80 4.90 -3.70
15.63 -5.60 5.60 -3.20
17.75 -4.30 4.90 -3.50
19.13 -3.80 5.40 -4.40
19.88 -5.00 6.30 -5.10
20.75 -2.50 6.30 -5.30
21.25 -2.60 4.60 -4.10
21.63 -1.20 6.90 -3.40
21.88 -1.30 7.60 -4.30
22.25 -2.90 7.00 -4.60
23.00 -4.90 3.50 -3.20
23.13 -4.20 4.60 -2.80
24.00 -3.20 6.50 -3.50
24.25 -3.30 5.40 -2.90
26.75 -3.50 0.20 -2.50
27.13 -1.30 5.80 -1.50
27.38 -2.10 4.10 -1.70
27.50 -3.00 3.90 -1.30
28.00 -3.00 2.60 -0.90
28.25 -3.90 0.90 -0.90
28.88 -2.80 0.90 -1.80
32.00 0.40 4.10 -1.00
32.88 -0.60 2.30 -0.70
33.00 -0.50 2.10 -1.00
35.63 -1.30 2.50 -1.20
37.88 -3.90 1.30 -0.50
38.00 -2.60 2.30 -0.40
38.13 -4.20 1.40 -0.40
38.63 -0.30 1.30 -0.40
38.88 -2.20 2.10 -0.80
39.75 -3.60 3.70 -0.20
39.88 -3.30 0.90 -0.40
40.00 -4.90 1.70 -0.40
40.38 -0.50 2.50 -0.30
40.88 -3.00 3.50 -1.20
41.50 -4.30 0.20 0.20
41.75 -3.60 0.90 -0.50
42.50 -2.60 5.20 -1.00
42.63 -1.80 4.10 -0.90
43.25 -6.00 1.70 -0.50
43.50 -3.00 1.70 -0.90
43.63 -4.40 2.40 -0.70
43.75 -4.80 3.30 -0.70
44.13 -3.60 3.70 -0.80
44.25 -5.70 3.50 -1.00
44.38 -6.30 3.50 -0.70
44.50 -5.90 4.20 -0.90
44.88 -6.40 3.30 -1.40
45.13 -3.60 2.80 -2.80
45.25 -2.30 3.20 -2.50
45.88 -3.40 6.50 -2.80
48.50 -2.60 5.10 -2.40
48.63 -0.90 7.40 -3.60
48.75 -3.60 6.30 -3.90
48.88 -2.60 4.10 -4.40
49.00 -3.60 1.30 -4.50
49.38 -3.00 7.60 -4.20
49.50 -3.80 4.90 -3.80
50.13 -2.30 5.10 -3.00
51.00 -3.80 3.90 -3.80
53.75 -3.50 2.60 -1.30
54.25 -5.50 3.00 -1.90
54.50 -4.40 2.80 -1.20
54.63 -5.80 5.90 -1.40
56.50 -1.90 3.90 -4.10
56.63 -0.90 5.10 -3.70
58.00 -4.00 3.00 -3.10
59.00 -1.20 5.60 -1.50
59.13 -1.70 4.90 -1.50
59.25 -1.00 4.40 -1.20
59.38 -0.90 5.10 -0.60
59.50 -0.30 6.30 -0.40
59.63 -1.20 4.10 -0.40
59.88 -2.70 5.80 -1.00
60.25 -1.90 2.10 -0.90
60.38 -2.20 1.70 -0.70
61.00 -2.20 2.60 0.70
61.13 -2.60 4.60 0.80
61.25 -3.00 2.60 0.50
61.50 -2.80 3.70 0.00
61.63 -3.00 3.90 -0.40
62.13 -2.20 1.10 -1.10
62.25 -1.40 1.90 -0.90
62.38 -2.50 0.40 -0.80
62.88 -2.20 2.60 0.60
63.38 -1.80 1.30 -0.60
63.50 -2.30 1.30 -0.60
63.75 -2.70 -0.70 -0.60
64.63 -2.00 3.20 -0.30
64.75 -1.30 4.40 -0.50
64.88 -2.40 0.70 -0.60
65.38 -0.10 2.80 -1.40
65.50 -0.80 3.40 -1.70
65.63 -0.10 5.10 -1.80
67.25 -1.40 1.30 -0.70
67.63 -2.80 0.90 -0.80
67.75 -3.10 2.30 -1.20
67.88 -3.10 2.80 -1.20
69.88 -4.00 3.50 -0.70
70.50 -4.00 -0.70 -0.70
70.63 -4.10 -0.50 -0.90
71.13 -5.90 -3.50 -0.30
71.75 -2.80 0.90 -0.20
71.88 -5.70 -0.70 -0.50
72.13 -5.40 0.20 -0.50
72.25 -4.10 -0.90 0.00
72.88 -6.10 0.50 -0.20
73.00 -6.20 1.20 0.00
73.13 -7.00 2.20 0.10
73.38 -5.00 1.40 0.10
73.75 -6.10 -0.40 -0.80
73.88 -4.10 -3.70 -1.50
74.00 -2.30 -2.40 -1.10
74.50 -4.80 0.00 0.60
74.88 -6.80 0.70 -0.10
75.00 -6.30 2.60 -0.30
75.25 -3.80 3.50 -0.20
75.38 -4.20 2.40 -0.50
75.50 -4.20 3.30 -0.20
75.63 -5.10 2.80 -0.40
75.75 -3.80 2.60 -0.40
75.88 -3.00 2.10 -0.10
76.00 -2.00 1.30 -0.10
76.13 -4.30 0.70 -0.20
76.25 -4.90 2.10 -0.50
77.00 -3.70 4.20 -0.80
77.38 -3.40 3.70 -1.10
77.63 -2.60 2.80 -1.50
77.75 -1.80 3.20 -1.80
78.25 -3.10 2.30 -3.50
78.38 -3.50 1.10 -3.60
78.50 -4.40 0.90 -3.60
78.63 -3.60 -0.90 -3.60
80.25 -3.60 0.40 -3.40
80.63 -4.60 3.00 -3.10
81.50 -2.80 -1.40 -4.90
81.63 -4.40 -2.40 -4.30
81.75 -4.40 -3.30 -5.40
82.13 -2.80 0.00 -5.30
82.25 -3.90 -0.50 -5.10
83.63 -2.70 2.10 -4.50
84.38 -0.80 2.50 -4.00
84.50 -0.60 2.80 -4.10
84.63 0.70 2.70 -3.60
85.75 -3.50 1.70 -3.30
85.88 -2.60 3.20 -3.00
86.00 -1.30 3.90 -3.10
86.25 -2.10 3.70 -3.10
86.63 -1.10 5.80 -4.00
86.88 -4.00 1.70 -4.80
87.00 -3.00 3.00 -4.60
88.63 -1.40 6.10 -0.80
88.75 -0.50 7.20 -1.30
89.00 -0.80 8.20 -3.10
91.75 -3.40 1.90 -5.70
92.63 -1.20 5.10 -4.90
95.75 -1.30 2.10 -4.00
95.88 -1.90 3.90 -4.50
97.88 -1.70 7.20 -3.20
98.25 -3.00 3.50 -1.10
98.38 -3.90 1.90 -1.10
99.13 -3.10 3.70 -3.40
99.25 -1.70 5.80 -1.90
99.63 -1.30 2.60 0.80
99.75 -3.70 1.10 0.00
99.88 -3.30 0.40 -1.50
100.00 -2.30 0.40 -3.20
100.50 -3.60 7.70 -2.40
101.25 -3.70 -0.70 -2.80
101.38 -2.20 2.50 -4.50
101.75 -3.80 7.20 -3.30
101.88 -3.40 8.00 -2.00
102.50 -2.90 -2.60 -2.90
102.63 -3.10 0.00 -4.00
102.88 -2.30 4.10 -4.10
103.00 -2.20 5.80 -3.50
103.38 -4.50 6.10 -0.50
104.00 -3.30 0.00 -2.00
104.13 -2.40 -0.30 -1.70
104.25 -1.50 0.60 -1.70
104.38 -5.20 1.10 -1.80
104.75 -5.40 6.10 -2.80
104.88 -4.20 5.60 -2.00
105.13 -1.90 3.90 0.70
106.13 -4.20 5.60 -0.50
106.63 -0.60 1.90 -0.10
106.75 -0.90 1.90 -0.20
106.88 -0.60 1.90 0.00
107.38 -4.60 5.40 -1.70
107.63 -4.50 6.10 -2.80
107.75 -3.70 5.60 -1.40
108.00 -0.90 4.10 1.70
108.63 -2.70 2.10 -2.00
109.00 -5.40 8.50 -2.30
109.88 -0.30 -2.90 0.20
110.38 -3.80 6.30 -2.10
110.63 -5.40 8.50 -1.50
112.00 -5.00 5.40 -1.90
112.38 -5.00 5.40 -1.40
112.50 -4.10 5.40 -0.90
113.00 0.40 -3.60 0.10
113.13 -0.40 -3.50 -0.50
113.50 -3.40 3.20 -1.80
113.63 -3.40 4.20 -1.80
114.00 -5.30 4.20 -1.80
114.25 -3.20 1.10 -0.30
114.38 -2.80 0.00 0.10
114.50 -1.50 -1.70 0.40
115.13 -1.80 1.30 -1.40
115.38 -5.20 3.50 -0.60
115.50 -5.20 5.40 -0.30
115.75 -3.40 3.30 0.10
115.88 -3.30 0.90 -0.40
116.25 -0.70 -1.20 -1.10
117.13 -3.80 3.00 -1.00
117.25 -2.90 4.60 -1.00
117.38 -3.40 3.30 -1.00
117.50 -3.40 2.80 -0.90
117.63 -2.30 1.90 -0.60
117.75 -1.10 -0.50 -0.20
117.88 -0.30 -2.00 0.00
118.50 -1.10 0.40 -2.00
118.63 -3.10 2.30 -2.50
118.75 -3.10 2.30 -2.40
118.88 -3.20 3.00 -2.00
119.50 -1.50 -1.70 -0.90
119.63 -1.70 -2.00 -1.00
120.75 -5.00 0.00 0.10
120.88 -5.70 0.70 0.20
121.63 -1.10 -0.90 -0.50
121.75 -1.20 -1.20 -0.60
122.13 -3.50 -0.70 -0.10
122.25 -4.40 -0.50 -0.10
122.38 -5.30 -1.90 -0.20
122.63 -5.60 -0.90 -0.10
122.75 -5.80 -1.90 0.00
122.88 -4.10 -0.90 0.00
124.38 -6.70 -3.90 -0.80
124.63 -5.50 -1.90 0.10
124.75 -4.50 -1.10 0.50
124.88 -3.30 -1.40 1.40
125.00 -3.20 -0.20 2.00
125.13 -2.50 0.00 2.20
125.25 -3.10 -0.90 2.10
125.50 -3.90 3.30 1.50
125.63 -4.80 -0.40 1.20
125.75 -5.40 -1.70 1.10
125.88 -5.50 -2.80 1.10
126.25 -3.90 0.00 2.70
126.38 -5.70 -0.20 2.60
127.88 -5.80 1.40 1.00
128.25 -2.70 2.60 0.50
128.38 -2.00 3.70 0.50
128.50 0.00 3.90 0.40
128.88 -1.30 2.60 0.70
129.00 -2.60 1.30 1.10
129.13 -2.30 0.90 1.20
129.75 -1.50 0.60 -1.50
129.88 -2.00 1.30 -1.30
130.00 -1.10 2.80 -1.00
130.25 -1.80 3.70 -1.70
131.63 -0.10 4.10 -3.00
131.75 -0.60 4.10 -3.30
131.88 0.00 4.90 -3.30
132.00 0.00 2.50 -3.50
132.13 0.30 1.10 -3.20
132.75 -1.70 -0.50 -2.50
132.88 -2.40 -0.30 -2.40
135.63 -2.20 2.10 -2.00
139.63 -2.90 3.20 -2.70
140.50 -1.00 0.60 -1.80
140.63 0.30 -0.30 -1.90
140.75 -1.90 0.60 -1.80
140.88 -1.80 1.90 -2.00
141.00 -0.20 1.10 -1.80
141.13 1.30 0.80 -2.00
142.13 -2.00 2.30 -1.50
142.25 -2.00 2.80 -1.70
142.38 -1.40 2.30 -1.50
142.50 -0.50 2.50 -1.50
143.13 -2.10 3.20 -2.60
143.25 -3.40 3.20 -2.70
143.75 -3.50 5.40 -3.10
143.88 -2.50 3.90 -2.70
146.00 -0.30 -1.40 -2.20
146.13 1.20 -2.20 -1.80
146.25 0.20 -3.30 -2.00
146.63 -1.90 2.60 -1.30
146.75 -3.10 4.20 -1.80
146.88 -4.60 5.90 -1.70
147.50 -4.30 3.00 -0.30
148.88 -10.30 2.60 -1.50
149.75 -1.40 2.30 -0.40
149.88 -0.70 2.10 -0.60
150.00 -2.80 1.90 -0.80
150.13 -4.80 1.40 -0.80
153.25 -1.10 1.30 -2.50
170.88 -4.80 1.30 -3.60
180.00 5.80 1.50 -1.90
181.25 2.70 2.70 0.10
181.38 2.60 2.10 0.30
192.50 -1.50 1.10 -0.80
192.63 -1.10 1.90 -0.90
192.75 -2.80 2.30 -1.20
193.38 -2.50 3.50 -2.40
193.50 -3.20 1.70 -2.10
197.88 -2.40 0.20 -2.10
198.38 -2.60 3.70 -2.00
200.63 -3.30 3.50 -1.90
204.25 -5.10 2.40 -2.70
204.38 -3.60 2.80 -2.90
205.38 -5.00 -3.70 -3.00
207.88 -1.90 2.10 -1.30
208.00 -0.90 2.30 -0.90
208.13 -1.50 3.00 -1.30
209.75 -1.90 2.10 -1.00
209.88 -0.30 1.90 -1.40
210.13 -2.20 2.50 -2.90
211.00 -4.00 -2.20 -2.00
215.63 6.30 -5.30 -7.00
216.00 5.30 -4.30 1.90
223.38 -8.00 5.00 1.00
228.13 8.20 -7.40 -0.20
230.25 2.10 -7.30 -7.10
231.75 0.30 0.60 -0.40
231.88 1.40 -2.70 -1.50
232.13 1.40 -4.50 -3.70
233.13 -7.10 10.10 3.70
233.25 -7.70 10.50 3.10
233.50 -2.20 3.90 -0.60
233.75 -1.00 -0.70 -3.90
233.88 0.80 -2.40 -4.10
234.13 2.20 -5.70 -3.30
234.50 -3.50 3.90 -1.80
234.63 -5.60 4.60 -1.40
235.50 -4.80 0.90 -0.30
235.63 -2.50 -1.40 -1.30
236.88 -7.00 6.10 1.40
237.00 -1.70 7.20 0.50
237.13 -7.30 5.40 1.10
237.25 -9.20 4.20 0.50
237.38 -6.60 2.40 1.30
238.38 -0.90 2.80 -2.00
238.50 -4.90 3.90 -1.10
238.63 -3.90 6.10 -0.70
241.88 -1.10 -2.40 -2.30
242.00 -2.90 -2.60 -2.80
242.75 -7.30 2.60 -4.00
243.88 -2.40 -2.60 -4.00
244.00 -3.70 -1.70 -5.00
244.38 -2.00 1.30 -6.00
244.50 -5.20 2.10 -5.40
245.75 -3.20 -1.20 -2.80
245.88 -1.50 -1.20 -3.30
247.00 -8.40 6.60 -2.30
247.13 -9.60 5.00 -2.00
247.50 -3.90 0.90 -0.80
247.75 -2.70 -2.60 -1.90
250.50 -2.20 2.50 -2.90
250.63 -3.10 1.90 -2.30
251.38 -6.30 9.10 -1.30
251.63 -5.50 7.20 -2.80
255.38 -6.60 6.80 -1.40
258.38 -6.60 7.20 -3.40
260.00 -3.60 2.80 -3.20
260.13 -5.20 4.40 -2.80
260.63 -7.30 9.40 -2.30
263.63 -3.30 7.20 -3.50
270.63 -4.50 5.60 -3.10
273.88 -4.60 3.90 -3.60
274.00 -3.90 1.90 -3.50
278.00 0.60 -0.30 -3.20
279.00 -3.00 3.50 -1.90
279.63 -0.20 1.10 -2.60
279.75 1.10 0.10 -2.40
279.88 2.40 -0.50 -2.10
280.75 -5.00 4.40 -1.20
281.00 -4.20 4.20 -1.50
282.00 1.00 0.40 -1.50
282.13 -0.60 1.90 -1.40
283.00 -3.00 3.00 0.10
283.13 -0.50 1.50 -0.20
283.25 0.90 1.10 -0.20
283.38 1.90 1.30 -0.30
284.13 -1.20 5.10 -1.50
284.50 -4.00 3.50 -1.80
285.25 2.80 3.00 -1.20
285.38 1.70 3.00 -1.70
285.50 -0.10 4.10 -2.10
286.75 -2.70 4.90 0.50
286.88 -0.90 6.50 1.00
287.13 -1.20 5.10 -0.20
289.63 -2.20 -4.20 -2.60
289.75 -0.20 -3.60 -3.30
289.88 0.90 -3.60 -3.40
290.38 -3.80 7.20 -1.50
290.50 -5.40 9.40 -1.00
292.13 -3.80 6.30 -2.10
293.88 -3.70 5.20 -1.30
298.50 -6.40 2.40 -4.30
302.00 -4.20 3.20 -4.30
304.88 -2.70 3.00 -5.20
305.00 -4.20 1.30 -4.90
306.38 -4.80 3.70 -4.30
307.25 -0.20 3.00 -6.60
308.88 -2.70 3.90 -4.90
309.25 -3.50 5.80 -2.70
310.75 -4.40 7.20 -2.00
311.00 -3.90 4.60 -3.00
312.38 -3.40 5.60 -1.50
312.50 -3.30 3.90 -1.10
314.63 -2.80 2.80 -0.80
316.13 -3.90 5.20 -0.60
316.25 -2.60 3.70 -0.40
317.25 -1.00 4.40 -2.30
317.38 -2.40 2.10 -2.40
317.88 -1.40 1.30 -1.00
318.88 -2.00 2.80 -2.60
321.00 -1.00 1.10 -1.90
322.38 -3.80 3.50 -1.90
326.13 -4.90 0.20 0.30
328.50 -2.70 5.40 -1.40
335.25 -3.30 3.90 -4.00
335.38 -4.40 0.90 -4.00
340.00 -0.50 3.90 -0.80
340.13 1.20 2.80 -0.40
340.25 2.50 2.10 -0.40
340.38 1.90 1.80 -0.30
345.75 2.70 1.30 -0.30
348.25 -0.50 6.30 -2.80
349.13 -1.00 0.60 -3.40
349.50 -2.60 1.30 -2.90
349.63 -2.60 0.90 -2.70
351.13 -4.40 0.40 -1.80
351.50 -3.20 -1.70 -0.10
352.50 -2.50 4.90 -2.30
354.25 -3.70 4.20 -1.10
356.13 -4.20 4.20 -0.30
364.75 -2.60 4.60 -0.90
364.88 -2.40 2.60 -0.90
365.00 -2.30 1.90 -1.00
368.50 -2.50 3.00 -2.60
370.38 -2.70 5.80 -2.10
371.00 -2.50 6.70 -1.00
371.13 -2.70 4.90 -1.00
374.88 -2.50 -0.50 -1.70
375.00 -0.60 -1.00 -1.90
376.63 -2.90 -0.30 -2.70
382.63 -1.30 3.00 -1.90
387.00 -5.40 4.60 -1.90
387.75 -2.70 0.20 -2.20
387.88 -3.70 -1.20 -2.30
388.00 -3.00 0.60 -2.10
388.50 -5.90 4.60 -2.20
388.63 -6.00 4.00 -2.30
389.13 -3.20 0.70 -2.10
389.25 -3.10 -0.50 -2.00
389.38 -3.50 -1.20 -1.90
389.50 -3.10 -1.90 -2.10
389.88 -3.70 0.20 -3.00
390.50 -7.00 1.70 -1.80
390.63 -6.40 1.90 -1.00
391.25 -2.80 -2.40 0.30
392.13 -4.30 5.40 0.40
392.63 -3.60 1.40 0.40
392.75 -1.30 0.60 0.30
393.38 -3.20 2.10 0.20
394.13 -5.70 4.00 -1.70
394.25 -4.00 2.60 -1.70
394.38 -3.00 2.10 -1.30
394.50 -2.30 0.40 -1.10
394.63 -2.30 -0.90 -1.20
394.75 -2.30 -0.50 -1.50
396.13 -3.10 1.30 -1.80
396.25 -1.40 0.00 -1.50
396.38 -0.60 -1.40 -1.30
396.50 0.40 -1.20 -1.20
396.63 -2.40 0.60 -1.10
396.75 -3.10 0.40 -1.30
396.88 -3.50 -0.70 -1.20
397.00 -3.70 -0.20 -1.40
397.13 -3.50 3.50 -1.40
397.75 -1.30 3.50 -1.30
398.25 -3.20 -1.70 -2.00
399.00 -1.40 1.90 -2.50
399.13 -2.60 2.30 -2.30
399.25 -4.40 1.30 -2.30
399.63 -1.80 0.00 -2.20
400.13 -3.50 0.70 -2.90
400.38 -0.60 -0.10 -2.80
400.50 -2.20 0.20 -2.60
400.63 -3.50 1.10 -2.10
401.00 -0.30 1.90 -2.20
401.13 -3.50 2.10 -1.90
401.25 -2.30 1.90 -2.30
401.38 -0.30 2.30 -2.30
401.50 -2.30 2.30 -2.80
402.00 -0.10 0.80 -1.50
402.13 -2.20 2.60 -1.50
402.88 -2.00 1.30 -1.90
404.00 -1.00 -1.20 -0.80
404.13 -2.10 0.20 -0.80
405.13 -2.20 1.70 -1.10
405.50 -3.30 0.00 -0.40
406.00 -2.00 1.30 -1.80
406.50 -1.70 3.90 -0.40
406.63 -0.60 4.60 0.00
407.13 0.00 -1.00 0.40
407.25 -2.30 1.30 0.40
408.00 -0.80 5.80 -0.10
408.13 -0.10 6.90 0.10
408.38 -1.70 5.40 -0.10
408.50 -0.80 4.40 -0.40
408.63 -1.00 2.60 -0.20
408.75 -0.10 1.90 0.00
408.88 -0.50 0.60 0.30
409.00 -0.90 1.30 0.20
409.13 -0.50 0.60 -0.20
410.50 -2.00 1.30 -0.50
410.63 -0.50 0.60 -0.60
410.75 -0.90 0.90 -0.60
411.25 0.00 3.40 -0.20
411.38 0.60 4.30 -0.50
413.38 -0.90 4.10 -0.20
413.50 -1.20 3.20 -0.50
413.63 -1.30 4.40 -0.50
413.75 -2.40 7.40 -0.40
413.88 -3.50 4.90 -0.70
414.13 -2.80 3.30 -0.30
415.38 -2.90 4.20 -0.50
415.50 -1.40 4.60 -0.40
415.63 -3.70 6.50 -0.40
415.75 -5.50 4.00 -0.90
415.88 -6.30 4.40 -1.00
416.00 -6.10 3.70 -1.00
416.25 -2.40 2.60 -1.10
416.38 -1.30 1.10 -0.80
416.50 -1.80 0.90 -0.70
417.00 -0.70 2.10 -0.40
417.13 -3.10 1.30 -0.60
418.50 -2.30 1.90 -0.30
418.63 -2.60 1.30 -0.50
418.88 -0.70 2.10 0.20
419.00 -1.80 0.90 0.20
419.13 -4.30 2.10 0.00
425.38 -2.50 8.70 2.80
425.63 -3.80 8.20 2.30
427.63 -7.20 4.20 -3.10
427.75 -5.60 4.20 -3.40
429.63 -7.10 5.00 -4.00
429.88 -8.40 5.20 -4.90
430.63 -3.40 4.60 -4.00
445.88 -4.30 4.40 -2.60
446.25 -3.80 3.50 -1.80
447.50 -4.30 4.40 -2.90
447.63 -5.20 5.00 -2.60
447.75 -3.50 3.90 -2.70
447.88 -2.80 1.90 -2.40
448.00 -3.80 1.10 -2.00
448.75 -4.20 1.90 -2.00
450.25 -4.30 3.00 -0.60
450.38 -3.90 4.60 -0.70
450.50 -4.10 5.40 -0.50
450.75 -4.10 4.40 -0.20
450.88 -2.50 8.20 -0.70
451.00 -2.50 7.60 -1.10
451.25 -2.90 6.50 -2.40
451.38 -3.30 6.70 -2.10
452.13 -1.80 5.60 -1.00
452.25 -2.30 4.10 -0.80
452.63 -3.70 6.10 0.00
452.75 -3.30 5.40 0.90
452.88 -5.20 7.20 1.10
453.25 -5.70 4.00 1.00
453.50 -6.40 3.30 2.30
453.63 -5.70 3.10 1.90
454.63 -8.20 1.70 3.00
454.75 -7.70 1.00 2.50
454.88 -6.60 0.90 2.20
455.63 -5.30 4.20 2.10
455.75 -5.60 3.70 1.70
456.13 -4.90 4.40 2.30
457.25 -4.50 8.90 4.40
457.63 -11.50 2.20 2.60
457.75 -14.70 -4.30 1.70
457.88 -13.60 -2.90 0.90
458.00 -9.60 -2.30 1.10
458.13 -9.80 -0.20 1.80
458.38 -8.40 -0.60 2.60
458.50 -8.20 -0.60 3.30
458.63 -8.20 -1.50 3.80
458.75 -9.70 -3.40 3.70
458.88 -7.60 -3.70 5.20
459.25 -8.00 0.10 3.90
459.50 -10.10 -2.30 3.40
459.63 -13.80 -5.30 2.30
459.88 -6.20 1.70 2.50
460.00 -6.60 2.40 3.60
460.25 -7.20 3.30 3.30
460.38 -8.90 3.30 2.60
460.50 -8.10 4.20 2.50
460.63 -8.10 4.20 2.40
460.75 -7.60 3.50 1.80
460.88 -6.90 3.30 2.90
461.00 -8.10 1.40 3.30
461.13 -8.30 -0.40 3.10
461.25 -7.00 -0.20 3.20
461.38 -7.60 1.20 3.30
461.50 -7.00 3.10 3.70
461.63 -7.40 2.90 3.90
461.75 -6.50 3.50 3.60
462.00 -9.30 2.20 2.90
462.13 -8.60 2.90 2.80
462.25 -9.50 1.80 3.10
462.63 -7.80 1.70 3.50
462.75 -8.20 1.20 3.40
462.88 -8.70 1.80 3.70
463.00 -7.20 2.00 3.50
463.13 -7.50 0.30 3.90
463.25 -8.20 2.70 3.70
463.38 -8.60 4.20 3.40
463.50 -9.40 5.30 3.30
464.00 -8.50 5.00 2.40
464.13 -8.50 4.50 2.30
464.25 -5.50 3.50 2.20
464.38 -5.80 2.80 2.60
464.50 -6.80 4.00 2.60
464.88 -8.90 4.80 1.20
465.00 -8.00 4.00 1.50
465.13 -7.80 3.10 1.40
465.25 -8.00 4.50 1.50
465.38 -6.50 5.00 1.30
466.50 -8.90 3.30 3.10
466.63 -8.40 4.80 3.20
466.75 -8.10 6.10 2.50
466.88 -8.40 5.70 2.10
467.00 -6.90 4.80 0.90
467.38 -9.80 2.70 1.90
467.50 -9.90 2.00 1.90
467.63 -9.40 3.80 2.10
467.88 -8.70 3.60 2.30
468.00 -8.40 3.80 1.90
468.63 -9.70 2.00 1.50
468.75 -9.80 2.20 0.90
468.88 -10.20 1.00 0.80
469.25 -8.80 3.50 -0.10
469.38 -8.00 4.40 -0.20
469.50 -5.20 3.10 0.20
469.63 -8.60 1.40 0.40
470.00 -9.10 2.00 1.00
470.38 -9.40 3.80 1.80
470.75 -6.70 9.00 5.60
470.88 -7.50 9.00 6.20
471.00 -8.20 7.30 4.30
471.13 -9.20 7.10 4.10
471.25 -8.40 7.10 2.30
471.38 -8.40 5.20 1.20
471.50 -8.30 3.30 1.80
471.88 -7.10 4.00 2.60
472.00 -6.80 6.80 2.90
472.13 -7.60 5.90 3.10
472.38 -7.50 6.60 2.80
472.50 -8.70 7.50 2.90
472.63 -10.10 7.30 3.60
472.75 -9.30 6.80 3.80
472.88 -7.60 3.60 4.50
473.00 -8.60 6.60 4.80
473.13 -9.30 5.00 4.30
473.25 -8.20 5.90 3.80
473.50 -6.80 8.30 4.90
473.63 -7.80 9.40 4.30
473.75 -8.50 7.30 4.10
473.88 -9.20 5.30 4.10
474.25 -11.90 3.40 2.20
474.38 -10.90 2.20 1.90
474.50 -12.40 0.50 0.80
474.75 -12.60 6.40 -0.50
475.00 -10.40 4.50 -0.90
475.13 -9.90 2.90 0.60
475.50 -14.00 -0.40 -0.30
475.63 -14.10 -2.90 -0.50
475.88 -9.70 4.80 -0.80
476.00 -10.80 6.60 -2.00
476.38 -11.50 4.50 -2.10
476.75 -13.10 1.80 -2.30
477.00 -11.20 1.70 -2.10
477.13 -9.80 2.60 -2.10
477.25 -8.90 1.40 -1.80
477.75 -9.00 2.60 -0.30
477.88 -9.70 4.20 0.70
478.75 -12.40 3.80 0.20
482.50 -9.70 4.80 -0.40
482.88 -9.70 5.20 0.30
483.13 -10.40 6.80 -0.30
483.63 -10.60 5.50 -1.10
484.38 -8.50 4.40 -3.70
484.50 -8.40 3.30 -3.70
485.25 -10.10 6.40 -1.70
485.88 -10.40 5.90 1.40
486.50 -9.60 7.70 1.70
487.50 -11.50 0.30 4.30
490.38 -11.70 -0.60 5.20
490.50 -10.30 -0.10 5.10
492.75 -10.30 1.80 3.20
493.88 -13.10 -4.50 4.40
495.75 -9.00 -5.10 2.80
496.25 -6.70 -8.20 -1.40
496.50 -11.30 -4.10 -3.60
498.13 -10.00 -1.50 -2.20
498.25 -9.50 -1.50 -3.00
498.38 -11.20 -1.50 -3.40
499.63 -8.10 5.60 -6.60
500.00 -9.30 5.00 -6.20
500.25 -9.20 4.20 -5.30
502.38 -9.00 0.70 -5.30
504.38 -8.60 -6.30 1.00
509.63 -6.70 6.60 0.70
515.13 -6.10 -2.80 -2.00
518.88 -6.40 4.80 1.10
519.63 -4.40 2.80 0.40
525.00 -6.20 7.00 0.10
531.13 -6.10 4.20 -0.50
533.75 -5.50 4.00 0.10
540.50 -8.40 -0.20 -0.60
552.88 -6.40 4.60 -0.60
553.50 -6.10 4.60 -0.80
563.25 -7.60 3.10 1.20
568.50 -5.50 6.30 -2.40
568.63 -7.10 4.00 -2.50
569.25 -6.50 8.90 -1.70
570.75 -6.50 4.00 -3.10
579.00 -3.30 5.40 -2.30
579.50 -5.90 2.40 -3.70
579.88 -3.70 5.20 -3.50
582.38 -7.80 6.10 -1.40
582.50 -4.60 3.50 -1.40
584.63 0.80 3.90 -0.20
584.75 -7.80 6.10 -0.70
585.13 -6.90 1.90 -1.40
585.25 -2.10 3.70 -1.90
585.38 -8.60 1.40 -0.10
585.50 -9.40 -1.30 0.30
585.63 -10.00 -0.60 0.30
585.88 -8.50 1.70 2.00
586.38 -5.00 2.90 5.80
586.88 -11.10 3.40 7.10
587.00 -7.20 3.80 7.40
587.13 -9.40 7.10 6.50
587.25 -9.70 6.20 5.90
587.38 -9.30 5.00 5.30
587.50 -7.50 5.70 4.80
587.63 -5.60 6.60 4.60
587.75 -9.20 7.10 5.20
587.88 -10.20 5.30 5.00
588.00 -8.30 0.50 4.80
588.13 -8.70 1.80 4.10
588.25 -11.30 5.50 3.90
588.50 -3.90 2.80 3.20
588.63 -6.50 1.70 3.40
588.75 -8.70 7.50 2.80
588.88 -8.70 7.50 3.00
589.00 -10.80 6.20 3.70
589.13 -11.20 4.00 3.70
589.25 -5.80 0.00 3.90
589.38 -6.40 2.00 3.50
589.50 -9.70 2.40 3.40
589.63 -9.50 3.10 3.70
589.75 -9.50 1.80 4.40
589.88 -4.90 0.30 4.60
590.00 -10.10 5.50 4.40
590.13 -8.50 4.50 3.40
590.25 -9.00 5.00 2.40
590.38 -9.00 4.00 1.70
590.50 -7.50 6.10 0.50
590.63 -8.00 6.40 -0.40
590.75 -7.20 5.20 -0.70
590.88 -8.50 4.00 -0.20
591.00 -9.20 3.30 0.10
591.13 -10.60 4.00 0.40
591.25 -10.50 5.30 0.20
591.38 -5.30 4.20 -0.20
591.50 -5.90 2.80 -0.20
591.63 -4.80 4.20 -1.00
591.75 -5.90 4.20 -1.10
591.88 -8.30 5.90 -1.40
592.00 -8.50 5.40 -1.20
592.13 -5.60 5.20 -1.20
592.25 -6.10 4.60 -0.70
592.38 -8.30 6.40 -0.90
592.63 -10.20 4.80 -1.30
592.75 -6.50 4.00 -1.30
592.88 -3.20 3.50 -1.20
593.00 -5.80 5.40 -0.70
593.13 -8.90 5.20 -0.80
593.25 -9.30 5.50 -1.10
593.38 -9.70 6.60 -1.50
593.50 -5.80 5.00 -2.10
593.63 -3.40 5.20 -1.90
593.75 -9.00 8.50 -2.30
593.88 -7.70 7.70 -2.90
594.00 -7.10 8.20 -3.00
594.13 -6.80 7.20 -3.10
596.38 -8.50 5.00 2.50
596.50 -10.40 6.80 2.10
596.63 -9.90 10.10 0.60
596.75 -7.60 8.30 0.10
596.88 -3.80 7.70 0.90
597.00 -6.60 8.30 0.80
597.13 -9.20 5.20 1.80
597.25 -10.50 4.80 2.10
597.38 -8.70 4.00 3.10
597.63 -9.90 4.30 2.80
597.75 -12.10 6.00 2.70
597.88 -11.10 6.60 1.70
598.00 -5.30 4.20 1.40
598.13 -3.30 8.20 1.00
598.25 -6.30 9.60 0.60
598.38 -10.10 9.70 0.90
598.63 -7.80 7.00 1.80
598.75 -1.90 6.80 1.80
598.88 -10.90 9.70 1.00
599.00 -10.70 7.30 0.30
599.13 -9.50 3.10 1.00
599.25 -5.00 0.50 1.40
599.50 -9.10 7.70 1.90
599.75 -9.70 6.60 1.90
599.88 -6.70 4.80 2.20
600.00 -7.80 9.90 1.70
600.13 -8.60 11.10 1.00
600.38 -9.20 5.20 1.50
600.50 -7.70 0.50 2.60
600.75 -9.40 2.90 2.60
600.88 -12.50 1.80 2.60
601.13 -7.50 0.30 3.50
601.25 -5.10 4.80 3.80
601.38 -6.80 6.80 3.90
601.50 -7.00 9.00 2.90
601.63 -9.10 7.30 2.40
601.75 -10.60 7.30 2.40
601.88 -10.10 6.80 2.00
602.00 -8.00 3.50 2.10
602.13 -8.00 4.50 2.60
602.25 -10.50 3.80 2.90
602.38 -13.50 1.50 2.10
602.50 -11.90 3.80 2.00
602.63 -7.60 0.30 1.70
602.75 -4.30 1.10 0.90
602.88 -4.60 3.50 -0.20
603.00 -9.90 0.10 0.50
603.13 -12.20 1.40 0.30
603.25 -13.40 2.70 0.20
603.38 -12.80 0.80 0.30
603.50 -10.10 -2.80 -0.50
603.63 -12.10 0.50 -0.90
603.75 -14.40 2.90 -1.20
603.88 -13.30 4.80 -0.80
604.00 -12.30 4.50 -0.60
604.13 -9.20 6.10 0.10
604.25 -7.10 6.80 0.30
604.50 -9.60 6.40 -0.40
604.75 -8.20 5.40 -0.90
604.88 -6.70 6.60 -1.40
605.00 -8.10 7.00 -1.40
605.13 -12.40 7.80 -1.40
605.25 -11.30 7.30 -1.30
605.63 -10.40 4.50 0.00
605.75 -10.10 4.00 0.20
605.88 -11.10 2.90 0.40
606.00 -7.80 0.70 0.40
606.38 -9.70 7.10 0.30
606.50 -10.50 7.10 0.60
606.63 -10.80 6.20 0.70
606.75 -5.70 3.50 0.80
606.88 -5.50 4.00 0.70
607.00 -13.50 5.30 0.80
607.13 -11.40 4.30 0.40
607.25 -11.80 4.00 0.60
607.38 -7.40 0.90 0.80
607.50 -9.60 4.00 0.80
607.63 -9.70 3.30 0.40
607.75 -9.30 4.50 0.30
608.00 -8.60 4.80 0.20
608.13 -6.10 2.40 0.10
608.25 -9.30 3.60 0.30
608.38 -10.90 3.60 0.40
608.50 -12.30 3.10 0.30
608.63 -11.40 2.40 0.70
608.75 -9.50 1.70 0.60
608.88 -10.60 3.10 0.40
609.00 -9.30 2.60 0.10
609.13 -11.10 3.80 0.20
609.38 -9.40 2.00 0.40
609.50 -8.80 4.00 0.20
609.63 -7.60 3.10 0.10
609.75 -9.70 4.20 0.00
610.00 -8.90 4.20 0.00
610.25 -9.40 2.00 -0.30
611.00 -9.30 2.20 -0.10
611.13 -9.00 3.10 0.70
611.25 -8.40 5.20 0.50
611.50 -8.10 3.80 -0.40
611.63 -9.30 4.50 -0.80
612.13 -7.80 2.60 -0.40
612.25 -10.70 3.30 -0.70
612.38 -8.40 4.20 -0.70
612.50 -8.20 4.00 -0.50
612.88 -8.90 4.20 -1.50
613.13 -11.40 2.00 -1.30
613.25 -9.50 3.10 -0.70
613.38 -9.50 0.70 -0.90
613.63 -9.90 1.40 -1.40
613.88 -11.40 2.90 -1.50
614.38 -10.50 4.80 -3.30
614.50 -11.30 7.30 -3.10
614.63 -11.80 5.00 -3.20
615.50 -9.30 6.40 -2.30
615.63 -8.00 5.90 -2.00
617.75 -10.90 8.30 -2.40
617.88 -10.40 9.60 -2.50
618.00 -10.10 6.40 -2.70
618.63 -9.70 3.30 -1.10
618.88 -7.60 4.00 -1.40
619.00 -8.80 6.40 -1.40
619.50 -10.00 9.40 -2.60
619.63 -10.00 7.50 -2.70
619.75 -10.10 6.80 -2.80
619.88 -10.50 6.10 -2.40
620.13 -8.60 1.90 -1.20
620.63 -7.40 9.20 -1.40
620.75 -6.10 9.60 -0.80
621.00 -7.30 10.70 -1.30
621.25 -9.20 7.50 -1.00
621.50 -8.70 2.60 0.40
621.75 -9.50 2.20 -0.20
621.88 -8.80 3.10 -0.10
622.13 -10.10 2.20 -1.00
622.25 -10.70 2.40 -0.80
622.38 -10.50 3.80 -0.40
622.50 -8.30 6.40 0.30
622.88 -10.30 4.00 1.10
623.00 -10.30 2.70 1.40
623.13 -10.90 3.10 1.70
623.25 -10.20 1.00 1.40
623.38 -11.20 -0.10 1.40
623.50 -9.40 0.50 1.20
623.63 -9.00 2.20 1.30
624.00 -9.20 5.20 1.20
624.13 -9.40 3.30 0.90
624.25 -10.00 5.30 1.50
625.25 -6.40 1.90 2.10
627.38 -10.60 1.80 4.30
627.75 -12.30 5.50 5.60
627.88 -13.30 3.60 6.10
629.63 -7.10 5.00 3.60
629.75 -7.60 4.50 3.40
629.88 -6.30 3.50 3.40
630.25 -8.80 0.50 4.20
630.38 -10.00 -1.10 3.80
630.50 -9.10 -0.80 3.50
630.63 -7.80 2.70 4.50
631.63 -8.00 2.00 6.70
632.63 -11.50 4.10 4.60
632.75 -11.70 7.60 4.60
632.88 -10.20 7.50 4.20
633.00 -9.40 7.10 3.70
633.88 -11.10 4.30 2.50
634.13 -9.20 4.80 2.00
635.13 -11.60 3.40 1.40
635.25 -9.30 4.50 1.80
635.38 -7.20 2.90 1.90
635.50 -9.00 4.50 1.00
639.63 -10.00 3.80 0.50
640.50 -9.30 5.90 0.70
641.00 -8.60 3.80 2.40
641.13 -7.80 3.50 2.40
642.00 -8.20 5.90 4.10
642.25 -6.00 6.40 3.30
642.75 -8.10 5.70 3.60
642.88 -7.10 6.80 4.00
643.00 -6.40 8.00 3.20
643.50 -7.50 9.90 3.80
643.75 -8.90 7.50 2.90
644.25 -8.90 7.50 3.50
644.38 -9.60 6.40 2.80
644.50 -8.90 5.70 2.70
644.63 -8.40 4.80 2.70
645.13 -9.40 5.30 2.50
645.25 -8.10 4.80 1.20
645.38 -6.50 5.00 1.30
646.25 -7.10 4.40 0.90
646.38 -6.70 3.80 1.40
646.88 -7.80 1.70 1.80
647.00 -7.70 2.40 1.70
647.13 -6.90 4.20 1.30
647.25 -7.10 3.10 0.80
647.63 -8.20 2.20 0.30
648.25 -4.50 8.90 -1.50
648.63 -4.50 8.40 -2.70
649.25 -9.90 -0.90 -3.30
649.38 -7.70 -1.30 -3.10
649.50 -8.90 -3.50 -0.80
649.88 -8.60 -1.30 -4.60
650.00 -5.80 -0.50 -4.60
650.13 -4.20 1.30 -2.70
650.25 -6.20 0.70 -2.00
650.75 -8.30 -0.90 -1.40
650.88 -9.10 0.00 -1.10
652.50 -8.20 4.00 -0.40
653.25 -6.90 3.70 -2.00
653.38 -7.00 5.70 -2.30
653.50 -6.10 3.70 -2.20
653.63 -6.70 4.20 -1.50
653.75 -7.10 5.40 -1.80
654.38 -10.10 4.00 -0.90
655.25 -11.70 6.60 -3.00
655.38 -12.70 5.70 -2.60
655.50 -12.70 2.40 -2.60
656.00 -9.80 2.20 -1.30
656.88 -9.30 2.60 -0.40
657.00 -10.10 2.70 0.20
657.13 -11.50 2.70 -0.60
658.38 -5.50 7.20 -1.40
658.75 -9.00 1.20 -3.20
658.88 -9.00 2.60 -2.40
659.63 -4.50 5.20 -2.30
660.50 -8.30 5.90 -3.50
662.00 -7.10 4.40 -2.40
667.00 -5.00 5.40 -4.00
668.00 -6.60 0.50 -3.30
668.25 -4.50 0.20 -3.20
675.00 -4.20 0.90 -2.00
676.50 -3.20 1.10 -2.20
676.75 -2.90 4.10 -1.80
679.75 -4.20 5.20 -0.40
680.38 -5.80 6.80 -0.10
682.13 -2.60 7.00 -1.00
682.38 -3.70 4.60 -1.70
684.13 -4.00 3.50 -0.80
684.25 -5.90 4.20 -0.70
684.38 -6.80 4.40 -0.80
684.50 -5.90 5.20 -0.60
684.63 -6.10 4.60 0.20
685.00 -6.70 5.70 1.10
685.13 -6.30 5.00 1.20
685.38 -6.20 6.10 0.80
686.13 -3.50 3.90 0.60
686.38 -6.50 3.10 0.70
686.63 -3.10 3.70 0.70
686.75 -8.00 6.40 0.90
688.13 -3.50 4.40 1.80
688.25 -3.50 3.50 1.90
688.38 -3.80 5.00 1.80
689.88 -2.40 1.70 0.90
692.13 -6.30 4.40 0.70
694.00 -1.40 5.60 6.00
694.25 -3.00 5.90 3.80
694.75 -4.30 8.20 3.20
694.88 -1.10 7.70 3.10
695.63 -3.40 7.40 -1.20
711.75 -9.40 2.90 5.70
712.50 -6.70 4.20 4.80
714.13 -4.00 -0.60 7.10
714.25 -2.50 0.00 6.80
714.38 -2.20 -1.90 6.10
715.13 1.50 5.10 5.60
715.63 -0.70 0.70 5.70
715.75 -2.30 -0.50 4.90
717.13 0.90 8.90 4.40
717.88 0.20 6.10 2.50
719.13 -5.00 5.00 0.30
719.88 -3.80 4.90 -0.10
720.00 -3.80 7.70 0.10
724.13 -5.70 0.70 0.00
725.38 -3.40 5.20 0.60
726.75 0.40 6.90 0.00
726.88 0.00 6.30 -0.80
730.00 -3.80 3.00 -2.40
732.13 -1.30 4.90 -2.50
737.63 -3.40 2.30 -7.10
740.50 -4.30 4.00 0.80
745.13 -4.90 3.90 -2.10
747.00 -6.40 4.20 -1.10
747.38 -6.00 4.40 -1.80
752.75 -3.40 8.40 -1.50
752.88 -5.20 5.40 -2.40
758.00 -5.40 4.60 -3.60
759.25 -6.30 4.40 -3.10
760.13 -5.50 3.50 -3.90
760.50 -4.50 5.20 -3.70
761.25 -7.30 3.50 -4.00
763.13 -7.40 9.60 -1.50
768.13 -10.40 2.60 -3.50
774.00 -10.80 3.80 -2.00
775.25 -6.50 8.90 0.70
775.38 -10.50 7.10 0.40
778.63 -6.70 6.60 -3.10
779.13 -6.70 5.60 -3.00
787.63 -6.60 6.80 2.00
788.13 -5.70 4.40 1.70
793.75 -5.10 8.40 -3.50
794.13 -5.10 7.40 -2.40
795.13 -10.50 7.10 -1.30
795.63 -9.80 5.50 0.20
795.75 -8.90 6.60 -0.40
797.50 -9.30 6.40 0.90
797.88 -7.60 2.60 0.40
799.00 -7.50 7.00 1.70
803.25 -8.00 4.00 -0.70
803.75 -2.10 5.60 -1.20
804.25 -3.50 -1.70 -1.10
808.50 -3.20 3.50 -0.70
810.63 -4.90 10.70 -3.90
811.00 -3.30 3.00 -3.70
811.63 -2.50 3.50 -4.30
812.00 -4.10 5.80 -3.50
812.13 -4.10 7.20 -3.40
812.38 -4.70 4.90 -3.60
812.50 -6.20 5.20 -3.60
812.75 -5.70 3.00 -4.20
813.00 -6.00 1.70 -6.00
814.25 -7.90 6.10 -7.20
817.13 -5.90 1.90 -3.20
820.13 -4.90 7.40 -2.60
820.25 -4.00 7.40 -2.60
822.13 -9.00 4.40 -0.70
822.25 -11.40 3.80 0.10
822.38 -11.00 6.80 0.90
822.50 -8.90 7.50 0.60
822.63 -7.90 7.00 0.10
822.75 -6.40 7.00 0.30
823.00 -6.90 9.20 -1.00
823.13 -6.80 7.80 -1.20
824.88 -6.00 5.00 -1.90
825.88 -7.20 4.80 -1.80
826.25 -5.90 4.20 -1.00
826.75 -7.20 5.70 0.70
826.88 -6.40 4.20 0.50
827.25 -8.60 1.00 1.00
828.13 -6.30 10.50 1.00
828.38 -5.40 6.60 1.30
828.50 -6.00 5.40 1.70
828.63 -9.40 4.20 2.00
828.88 -9.40 2.40 2.70
829.00 -8.70 3.10 2.80
829.38 -7.90 2.70 4.10
829.50 -8.20 4.50 4.50
829.63 -5.50 9.60 3.50
830.00 -6.10 5.70 1.70
830.13 -7.40 3.30 2.20
830.25 -9.00 1.20 2.10
830.38 -9.30 1.70 1.60
831.25 -4.20 7.00 4.00
831.38 -7.50 5.20 4.30
831.63 -7.60 5.90 2.10
831.75 -7.60 4.50 2.20
832.00 -9.40 1.40 3.20
832.13 -10.60 3.60 3.30
832.25 -10.20 2.40 2.20
832.38 -8.20 3.50 2.10
832.75 -7.40 2.40 2.40
832.88 -8.10 4.80 3.70
833.00 -5.30 2.80 3.80
833.25 -7.80 6.10 3.00
834.63 -9.60 5.50 2.40
834.88 -9.60 7.80 2.50
835.00 -10.90 7.10 0.40
835.75 -6.40 2.80 -0.70
836.00 -9.40 1.40 1.60
836.13 -6.50 0.30 1.30
836.38 -5.30 2.80 1.70
836.88 -6.10 2.40 0.30
837.00 -6.80 3.50 0.10
837.38 -5.50 2.60 0.50
837.50 -5.10 3.30 0.60
837.75 -5.70 2.20 0.80
837.88 -5.30 3.70 0.10
838.00 -4.80 3.70 -0.50
838.63 -6.30 3.90 -4.70
838.75 -6.10 3.70 -3.50
838.88 -6.40 6.50 -2.60
839.00 -8.50 7.30 -1.30
839.13 -6.80 7.20 -0.40
839.25 -7.60 8.30 -0.60
839.38 -6.80 7.80 -0.10
842.88 -9.10 2.90 2.20
843.63 -7.20 7.50 1.60
844.00 -5.50 7.30 6.40
846.50 -4.20 8.90 2.40
847.50 -4.10 6.80 0.80
847.63 -5.60 7.00 1.40
848.50 -6.30 6.30 2.00
849.63 -6.40 6.60 2.50
850.88 -3.40 5.20 1.90
851.25 -5.70 4.00 3.60
851.50 -5.60 3.80 2.60
852.13 -7.60 4.40 1.30
852.38 -5.90 5.70 1.90
852.50 -4.30 6.80 2.00
853.25 -4.30 3.50 2.30
853.38 -4.40 4.20 2.00
853.75 -5.60 4.20 0.10
853.88 -3.60 4.20 0.20
854.13 -4.70 4.40 1.60
854.25 -6.80 2.20 1.10
854.88 -6.10 0.50 2.50
855.75 -5.70 2.20 2.30
856.38 -7.30 3.10 3.40
856.50 -5.00 1.40 2.30
856.63 -5.70 1.20 3.00
856.75 -6.60 0.00 3.40
857.75 -7.60 1.20 0.40
857.88 -8.00 0.00 1.40
858.00 -6.00 1.20 1.40
858.13 -7.40 0.50 1.60
858.38 -7.00 1.20 1.10
858.50 -8.20 1.70 0.90
858.75 -7.20 1.40 0.40
859.13 -6.40 0.00 0.10
859.38 -4.80 3.70 -0.70
859.50 -4.90 2.60 -0.80
861.13 -8.20 1.70 -1.00
862.00 -6.00 2.10 -1.60
862.13 -5.20 3.00 -1.00
862.25 -4.70 2.60 -1.00
862.38 -5.90 2.80 -0.40
862.63 -5.60 2.80 -0.40
862.88 -6.10 1.90 -0.40
863.38 -3.90 2.40 -0.80
863.75 -3.50 1.10 -0.40
863.88 -4.40 1.90 -0.20
864.25 -5.00 -0.90 1.00
864.38 -6.10 -0.40 1.30
864.63 -9.00 -2.10 -2.00
864.75 -5.80 0.00 -2.20
865.00 -4.90 -2.10 -1.70
865.13 -5.90 -2.10 -1.70
865.25 -6.40 -4.90 -0.50
865.38 -8.90 -4.40 0.30
865.63 -7.50 -1.10 -1.00
865.75 -5.80 -2.40 0.10
866.13 -8.00 -0.40 0.80
866.25 -7.90 -0.60 0.40
866.38 -6.80 1.20 0.90
867.50 -9.90 2.90 1.30
887.63 -6.20 7.50 -2.50
889.00 -7.20 7.50 -2.10
889.75 -6.90 3.70 -1.80
890.88 -6.70 4.70 -3.00
892.63 -0.90 2.30 -1.60
892.75 -3.30 3.90 -1.60
897.38 -7.20 6.10 -3.90
900.13 -7.10 3.00 -4.70
902.75 -9.00 7.00 -6.50
903.88 -5.10 1.90 -4.50
905.88 -8.40 3.30 -4.20
913.38 -5.80 5.80 -6.00
916.88 -4.20 3.70 -3.50
917.88 -6.80 3.50 -4.20
919.00 -8.10 3.30 -2.20
920.63 -11.10 -0.40 -1.20
920.75 -9.00 -0.60 -0.90
921.25 -9.10 2.40 -0.60
923.50 -10.00 -2.10 -5.10
926.50 -6.70 3.70 -2.80
928.00 -9.40 0.90 -3.40
929.88 -5.90 4.70 -2.50
930.13 -5.90 6.10 -2.00
930.50 -5.60 6.10 -0.80
930.63 -6.80 3.50 -0.60
931.00 -7.10 3.10 -0.40
931.13 -4.40 4.70 0.60
931.38 -1.30 5.80 1.10
931.50 -2.20 5.80 0.80
932.00 -2.90 5.60 0.00
932.13 -3.50 6.80 0.10
932.25 -4.70 6.30 -0.40
932.50 -4.30 4.00 0.10
933.25 -1.40 4.10 0.00
933.38 -1.00 4.90 0.30
934.00 -2.10 6.10 0.10
934.13 -4.50 6.10 0.20
934.50 -3.40 3.70 -0.30
935.25 -4.90 3.10 0.60
936.13 -1.90 3.50 -0.70
936.25 -1.20 4.10 -0.40
936.50 -3.70 4.20 -0.20
937.00 -4.00 3.50 -0.70
942.75 -6.70 4.20 -6.20
944.13 -4.00 2.10 -5.80
944.25 -5.60 2.80 -5.40
944.38 -7.50 3.30 -5.30
945.13 -6.60 4.40 -5.70
945.25 -7.40 4.40 -6.10
945.38 -7.50 3.70 -6.20
945.63 -5.20 3.50 -5.60
945.75 -6.40 1.90 -5.30
945.88 -7.10 3.50 -5.30
946.50 -8.40 6.10 -5.40
947.13 -6.80 3.50 -4.30
947.25 -8.20 4.00 -4.80
947.38 -8.30 5.00 -4.80
948.25 -6.40 2.80 -3.70
948.38 -6.60 5.40 -2.90
948.75 -9.20 4.20 -3.00
950.38 -7.00 4.70 -2.30
950.63 -7.20 2.40 -1.80
950.75 -8.40 2.80 -2.00
951.00 -7.60 3.10 -1.90
952.00 -7.50 4.20 -3.00
952.50 -8.80 4.00 -2.30
953.13 -6.80 4.00 -1.20
953.88 -5.70 2.20 -0.20
955.38 -4.80 4.20 0.10
957.00 -5.10 4.20 2.00
957.13 -6.70 4.80 2.50
957.38 -6.80 4.40 1.80
957.50 -4.50 8.00 0.70
957.88 -6.70 1.90 -1.40
958.75 -4.30 0.20 2.10
959.00 -7.10 4.40 1.10
959.13 -9.30 3.10 0.30
959.25 -8.60 3.30 -0.10
959.38 -6.30 4.00 -0.20
959.63 -4.10 0.50 2.20
959.75 -12.70 2.90 1.00
959.88 -8.70 2.60 -0.20
960.00 -6.60 1.90 0.40
960.13 -4.50 0.20 1.20
960.25 -8.40 -0.20 0.30
960.38 -5.30 4.70 -0.10
960.50 -6.50 4.40 -1.40
960.88 -4.30 4.40 0.00
961.00 -5.10 2.80 0.50
961.13 -7.50 4.20 0.20
961.50 -4.50 -1.10 -0.60
961.63 -6.40 1.90 -1.20
961.75 -3.20 3.00 -1.10
962.13 -5.10 4.20 -2.30
962.25 -5.10 3.30 -2.20
962.38 -4.40 3.70 -2.10
962.75 -5.80 5.00 -2.00
963.00 -4.20 4.20 -3.00
963.13 -5.90 2.80 -2.90
963.25 -7.20 0.50 -3.20
963.38 -7.20 0.50 -2.70
963.75 -4.40 2.80 -2.10
964.13 -3.30 4.40 -2.50
964.25 -3.90 5.20 -1.70
964.38 -4.70 6.80 -1.30
965.75 -5.10 5.60 -1.80
965.88 -5.40 4.70 -1.40
966.25 -7.20 2.40 -1.20
966.38 -5.70 2.10 -1.40
967.00 -5.70 2.60 -2.50
967.25 -5.80 6.30 -1.80
967.38 -7.10 5.40 -2.00
967.50 -7.20 5.70 -2.40
967.63 -7.10 4.40 -2.40
967.75 -6.70 3.30 -2.10
968.38 -6.40 2.80 -2.90
968.50 -6.80 3.50 -2.80
968.63 -6.70 4.70 -3.30
968.75 -7.50 4.70 -3.00
968.88 -8.10 5.70 -3.00
969.13 -8.10 4.80 -3.40
969.25 -7.20 4.20 -3.20
969.88 -7.80 -0.90 -1.90
970.25 -8.90 2.90 -2.10
970.63 -8.50 6.80 -2.50
970.75 -8.10 7.50 -1.10
971.00 -7.60 7.30 0.60
971.38 -8.10 6.10 -0.50
971.50 -8.40 3.80 -0.80
972.13 -8.40 8.00 -1.40
973.38 -9.00 4.40 -2.40
973.50 -9.70 5.70 -1.90
973.75 -8.80 6.80 -1.60
974.13 -8.40 8.90 -1.70
974.50 -8.10 6.60 -1.80
975.00 -9.00 5.50 -1.40
975.25 -8.40 7.50 -0.70
975.38 -8.80 7.30 -0.40
975.50 -8.80 7.30 -0.20
975.63 -7.90 6.10 0.20
975.75 -7.60 5.40 0.20
975.88 -9.00 4.00 -0.10
976.00 -9.60 4.00 -0.30
976.13 -9.40 3.30 -0.20
976.25 -8.50 2.60 0.00
977.38 -8.70 6.60 0.30
977.50 -9.80 5.50 0.60
977.75 -8.20 5.90 0.60
978.25 -8.90 6.60 0.00
979.13 -7.20 2.40 0.90
979.50 -8.40 3.80 0.10
979.75 -6.80 5.90 0.20
979.88 -10.10 5.50 0.70
980.00 -9.10 6.40 0.50
980.13 -10.50 4.80 1.00
980.25 -8.60 4.20 0.90
980.38 -9.40 3.80 1.30
982.88 -10.10 2.20 0.10
983.00 -8.60 3.30 0.00
983.25 -7.50 4.20 -0.20
983.63 -9.70 5.20 -1.20
984.00 -8.40 5.20 -0.30
984.13 -7.60 5.00 -0.40
984.25 -8.90 3.30 -0.20
984.50 -8.70 2.20 -0.30
984.75 -5.60 1.90 -0.40
985.00 -6.80 3.50 -0.40
985.25 -5.60 7.50 -0.70
986.00 -8.50 3.10 0.90
986.13 -8.50 1.70 1.10
986.63 -5.10 7.00 0.40
986.75 -6.20 5.70 0.60
986.88 -6.70 3.30 0.10
987.63 -8.90 2.40 0.60
987.75 -8.90 2.90 0.80
988.00 -7.50 4.20 1.10
988.13 -6.30 5.90 1.60
988.38 -7.80 4.80 1.30
988.50 -8.20 3.10 1.20
988.63 -8.10 3.80 1.70
988.75 -6.90 2.90 1.90
988.88 -7.80 4.80 1.30
989.00 -8.50 3.10 1.40
989.13 -8.20 3.50 1.00
989.50 -8.40 4.20 1.70
989.63 -6.60 5.90 1.60
989.75 -6.50 5.40 1.30
989.88 -6.40 7.50 0.90
990.00 -7.60 6.80 0.50
990.13 -7.90 6.10 0.20
990.25 -7.90 7.50 0.50
990.38 -8.50 5.90 0.70
990.50 -7.10 6.40 0.80
990.63 -6.90 4.80 0.60
990.75 -8.50 4.50 0.70
991.00 -6.70 5.70 0.70
991.13 -6.30 5.40 0.70
991.25 -4.70 6.30 0.50
991.38 -6.70 6.60 0.70
991.50 -5.10 8.50 -0.20
991.63 -7.40 8.70 -0.10
991.88 -7.20 6.10 -0.20
992.00 -8.50 5.00 0.10
992.13 -7.30 3.50 0.40
992.25 -8.90 3.30 0.40
992.38 -7.30 5.40 0.10
992.50 -6.00 4.40 0.00
992.63 -5.60 3.30 0.40
992.75 -4.40 3.70 0.80
992.88 -5.90 4.80 1.20
993.13 -7.20 6.60 0.50
993.88 -9.90 2.90 -1.90
994.25 -6.90 8.30 -0.80
994.38 -6.50 8.90 -0.90
994.50 -7.10 8.20 -1.70
994.63 -6.00 7.80 -0.80
994.75 -6.40 6.10 -0.60
995.38 -9.50 2.20 -1.00
995.50 -8.60 3.80 -1.00
995.63 -7.20 6.10 -0.80
995.75 -7.50 6.60 -0.50
996.25 -7.00 5.70 -0.70
996.88 -9.40 1.00 -0.10
997.38 -7.60 7.80 -0.10
997.50 -7.10 7.80 0.10
997.63 -6.90 8.70 0.20
998.63 -8.40 5.20 -0.80
1001.63 -6.40 5.20 -1.90
1001.75 -5.90 5.60 -1.90
1002.00 -7.40 5.00 -2.20
1004.50 -7.20 5.20 -3.20
1015.25 -9.30 5.00 -2.50
1015.50 -8.10 4.20 -1.00
1017.50 -10.60 5.90 2.40
1017.63 -8.60 6.60 3.00
1018.38 -11.40 6.20 2.30
1020.38 -11.00 7.90 2.60
1020.63 -11.60 9.20 2.20
1033.25 -7.00 5.70 -1.30
1034.50 -7.80 2.40 0.30
1035.75 -10.60 3.10 -3.50
1038.38 -4.30 5.40 -1.90
1039.75 -4.70 4.90 -2.00
1040.13 -5.50 3.50 -2.10
1040.38 -5.40 0.70 -2.00
1040.50 -4.90 1.70 -1.70
1041.00 -5.50 5.40 -2.90
1041.75 -6.20 1.10 -2.30
1042.63 -6.70 5.20 -0.70
1046.88 -8.70 0.30 -3.40
1048.63 -6.90 2.40 0.30
1050.75 -6.20 5.20 -0.90
1051.75 -6.70 6.10 -1.20
1052.00 -5.00 5.00 -1.10
1055.50 -5.80 5.00 -2.00
1056.13 -7.10 4.40 -0.60
1057.63 -5.30 3.70 -1.30
1057.75 -5.60 4.20 -1.40
1060.50 -5.40 4.20 -2.70
1061.00 -5.60 3.70 -2.80
1062.13 -6.20 4.20 -2.80
1062.25 -5.60 2.40 -2.80
1062.63 -5.00 0.90 -1.70
1063.00 -5.60 2.40 -1.70
1063.25 -6.20 5.20 -0.80
1064.25 -5.70 1.70 -2.10
1064.38 -5.60 1.40 -1.70
1066.00 -4.80 -0.90 -2.30
1066.13 -5.50 1.70 -1.30
1066.88 -4.70 1.70 -3.30
1068.88 -5.40 4.20 -3.40
1069.63 -6.60 -3.70 -2.90
1073.13 -5.80 -2.40 -5.40
1078.00 -5.70 9.30 -4.40
1084.50 -4.80 6.10 -0.40
1084.63 -4.70 5.90 -0.60
1085.13 -3.10 1.90 -3.40
1085.25 -4.90 3.00 -3.70
1087.25 -5.00 8.20 -0.80
1088.63 -5.50 8.70 -0.60
1088.75 -4.10 5.00 -0.40
1089.13 -2.80 0.40 -0.10
1091.00 -3.30 -1.40 -1.30
1093.50 -7.60 1.70 -5.10
1098.63 -6.10 2.40 -4.80
1099.00 -6.60 4.40 -3.60
1100.25 -2.20 3.00 -1.40
1100.38 -2.20 3.50 -1.60
1100.50 -5.20 4.40 -1.70
1100.63 -3.70 6.10 -1.60
1101.25 -5.80 11.50 -4.50
1101.75 -5.60 3.30 -4.30
1102.25 -5.30 3.30 -4.00
1102.88 -10.50 10.50 -6.70
1103.00 -10.30 9.80 -6.30
1103.13 -8.40 9.40 -5.50
1103.50 -6.80 1.70 -1.30
1103.63 -8.40 -3.00 -1.90
1103.88 -5.70 2.10 -1.80
1104.38 -7.50 9.40 -1.10
1105.00 -6.70 7.50 -2.50
1105.25 -7.20 4.20 -0.50
1106.38 -7.60 11.30 -3.00
1107.50 -4.40 0.90 -2.60
1107.63 -5.90 2.80 -2.70
1107.75 -7.60 5.40 -2.80
1108.75 -9.20 -0.20 -1.40
1109.00 -6.90 -3.70 -1.00
1109.13 -6.20 -4.40 -1.20
1109.25 -7.00 -3.00 -1.60
1109.38 -7.30 -2.10 -2.10
1109.63 -5.50 3.50 -1.40
1110.75 -8.30 -3.20 -1.90
1111.75 -5.90 8.50 -2.10
1113.38 -5.90 4.20 -2.60
1116.88 -7.20 7.50 -0.40
1117.00 -5.20 11.30 0.10
1117.13 -5.90 9.80 0.10
1117.38 -5.90 6.10 -0.20
1117.50 -5.70 4.40 0.00
1117.63 -4.80 2.40 0.10
1118.25 -4.20 3.30 -1.30
1118.38 -3.40 6.10 -1.70
1118.88 -7.40 8.30 -1.10
1119.00 -6.00 7.20 -0.50
1119.13 -4.70 6.30 -0.10
1119.38 -5.70 2.20 -0.10
1120.63 -5.70 8.50 -1.70
1121.00 -6.30 3.10 0.30
1121.50 -5.20 -0.20 -0.20
1121.63 -6.20 -0.20 -0.90
1121.75 -5.00 0.50 -1.30
1122.13 -7.00 7.50 -1.40
1122.38 -5.00 7.80 -1.80
1122.50 -5.10 6.50 -1.00
1123.25 -4.40 1.90 1.60
1124.00 -5.90 6.60 -1.00
1124.88 -4.70 1.10 -1.90
1125.00 -3.00 0.60 -2.20
1125.63 -3.30 4.40 -4.90
1125.75 -3.60 6.70 -4.00
1125.88 -7.40 6.30 -2.60
1126.00 -10.00 2.90 -2.60
1126.13 -10.90 -2.10 -2.30
1126.25 -7.40 -2.80 -2.40
1126.38 -4.10 -0.50 -1.30
1126.50 -4.50 -0.20 -0.90
1126.75 -4.00 0.70 -0.90
1126.88 -3.80 3.00 -1.10
1127.00 -4.10 4.40 -1.30
1127.38 -11.10 3.30 -2.40
1127.50 -8.60 4.20 -2.00
1127.63 -7.60 5.00 -1.30
1127.75 -5.50 3.00 -0.90
1127.88 -5.20 1.10 0.20
1128.00 -4.00 -1.10 1.10
1128.13 -4.00 -2.60 0.60
1128.38 -0.20 -2.60 -0.70
1128.50 -0.60 -1.40 -0.90
1129.00 -3.60 1.90 -1.20
1129.13 -4.80 2.80 -0.20
1129.63 -2.30 6.50 0.40
1129.75 -0.60 4.10 0.50
1129.88 0.20 2.80 1.70
1130.00 -0.90 2.30 1.80
1130.13 0.50 0.90 1.90
1130.63 -2.10 5.60 -0.60
1130.75 -3.90 5.60 -0.70
1130.88 -6.30 5.40 -1.20
1131.00 -4.70 6.30 -0.60
1131.13 -4.20 5.20 -1.10
1131.25 -4.90 3.90 -1.30
1132.88 -5.30 3.30 -1.90
1133.00 -3.80 3.50 -1.30
1133.13 -3.80 2.60 -1.10
1133.25 -3.10 2.80 -0.80
1133.38 -3.50 2.60 -0.90
1134.50 -3.90 2.80 1.60
1134.63 -3.90 6.50 1.70
1134.75 -5.10 5.60 1.10
1134.88 -4.90 4.40 0.60
1135.00 -5.30 3.70 0.50
1135.13 -4.40 2.80 0.40
1135.25 -4.20 2.80 0.70
1135.50 -5.20 2.60 0.80
1135.63 -5.20 2.60 1.00
1135.75 -5.20 1.70 1.20
1135.88 -5.20 1.70 1.30
1136.00 -5.80 2.40 1.20
1136.13 -4.40 3.30 1.10
1136.50 -4.80 3.30 1.10
1136.63 -6.00 3.50 0.80
1136.75 -5.20 5.00 0.70
1137.13 -4.90 2.10 0.00
1137.25 -5.10 1.90 0.10
1137.38 -6.20 2.20 0.30
1137.50 -5.50 3.50 0.10
1137.63 -5.30 4.70 0.10
1137.75 -6.50 2.20 -0.10
1137.88 -6.10 2.40 0.20
1138.38 -4.90 4.40 -0.10
1138.50 -4.10 5.00 -0.20
1138.63 -3.90 5.20 -0.30
1138.88 -6.90 3.30 -0.70
1139.13 -6.00 2.20 -0.50
1139.38 -6.80 3.10 -0.30
1139.50 -6.80 4.00 -0.10
1139.88 -4.90 3.00 -1.40
1140.75 -8.90 4.20 -2.90
1140.88 -8.60 2.80 -2.60
1141.25 -5.20 2.60 -1.30
1141.38 -5.70 1.10 -1.20
1141.63 -4.40 2.40 -1.90
1141.75 -4.80 1.30 -2.20
1141.88 -4.70 3.00 -2.10
1142.00 -4.70 5.40 -1.90
1143.00 -6.60 -1.90 -1.70
1144.38 -8.50 3.10 -3.90
1146.38 -5.60 0.50 -1.10
1147.50 -8.70 6.60 -1.80
1147.75 -6.50 4.00 -1.20
1149.13 -5.90 4.20 -0.10
1149.25 -6.30 3.50 0.70
1149.38 -6.70 5.70 1.00
1150.75 -4.80 4.70 -0.80
1150.88 -4.80 4.70 -0.90
1151.00 -5.90 4.20 -0.50
1151.38 -5.00 2.40 2.20
1153.00 -5.70 3.10 2.90
1153.75 -4.80 0.50 1.10
1153.88 -6.10 2.40 1.20
1154.75 -3.50 3.90 1.60
1155.25 -4.30 -0.70 0.10
1155.63 -4.40 3.70 0.30
1155.75 -5.30 4.70 0.40
1156.00 -7.00 6.10 -0.10
1156.13 -6.80 5.90 0.00
1158.25 -6.40 0.00 0.80
1159.13 -7.60 6.40 0.00
1159.50 -7.50 4.20 1.60
1160.88 -10.20 3.80 -0.60
1161.25 -8.30 -1.90 -0.30
1161.50 -7.00 1.20 0.20
1161.63 -7.80 0.00 -0.40
1161.75 -7.60 0.30 -0.70
1162.25 -8.80 4.40 -1.90
1162.50 -8.40 5.20 -1.60
1162.75 -6.80 1.70 -1.00
1162.88 -6.80 0.70 -0.90
1163.25 -7.40 0.90 -2.20
1163.63 -8.80 4.40 -3.10
1163.75 -9.40 4.80 -2.60
1164.00 -9.10 7.80 -1.60
1164.38 -5.90 4.20 -1.10
1164.75 -6.10 0.50 -0.80
1164.88 -6.20 0.20 -1.30
1165.50 -8.70 8.50 -3.30
1165.75 -8.90 7.50 -2.00
1165.88 -10.20 3.30 -1.20
1166.88 -7.10 9.60 -2.50
1167.38 -9.30 8.30 -1.20
1167.50 -9.80 5.50 -0.50
1167.63 -8.60 4.20 -0.40
1168.50 -6.90 10.50 -1.20
1169.13 -11.40 6.60 0.60
1170.13 -8.70 9.90 -1.20
1172.50 -6.70 4.70 -2.90
1173.63 -6.40 6.60 -2.10
1174.00 -8.10 3.80 -0.40
1174.13 -6.90 3.80 -0.10
1174.38 -6.30 3.50 -0.40
1174.50 -8.60 2.40 -1.10
1174.88 -6.20 6.60 -1.40
1175.63 -6.70 3.30 -0.80
1175.75 -6.90 3.30 -0.90
1176.75 -8.20 5.40 -0.60
1177.88 -8.70 6.10 -1.10
1179.38 -8.60 5.70 -0.60
1180.00 -6.70 4.80 0.40
1180.75 -8.40 5.20 -1.10
1180.88 -8.40 5.20 -1.00
1181.00 -9.20 8.00 -1.10
1181.38 -10.60 2.60 -2.10
1182.00 -8.80 4.00 -2.30
1182.13 -9.60 5.00 -2.60
1182.38 -8.70 7.00 -2.30
1182.63 -8.80 4.00 -1.80
1182.75 -8.80 3.50 -0.90
1183.00 -7.50 6.10 -1.90
1183.13 -7.60 4.00 -2.10
1183.25 -6.70 6.10 -1.60
1183.75 -8.40 6.60 -2.50
1188.25 -7.10 7.20 -2.30
1188.50 -6.80 5.00 -1.70
1188.63 -8.10 3.30 -1.10
1188.88 -6.80 3.10 -1.10
1189.00 -5.70 4.00 -1.60
1189.13 -7.20 6.10 -1.40
1191.13 -7.60 5.90 -4.00
1191.88 -6.80 -0.70 -2.90
1192.00 -8.20 -1.70 -2.90
1192.13 -8.20 -1.10 -3.00
1192.75 -7.80 8.70 -2.10
1192.88 -8.30 6.30 -2.80
1194.38 -5.10 5.60 0.40
1196.13 -5.10 4.20 0.80
1196.25 -4.80 5.20 0.50
1196.38 -5.60 2.40 0.10
1196.50 -9.00 5.50 -0.60
1196.75 -8.60 3.80 -1.10
1197.00 -7.10 3.10 -0.50
1197.13 -8.10 2.40 -0.30
1197.63 -3.00 3.00 0.60
1197.75 -5.20 3.10 0.30
1197.88 -6.40 3.30 -0.40
1199.50 -6.20 1.10 -0.50
1199.88 -6.00 3.50 -0.60
1200.13 -6.00 4.40 0.20
1200.25 -6.80 3.10 0.80
1200.38 -5.60 3.70 1.10
1200.50 -4.20 4.20 1.00
1200.63 -7.30 0.70 0.30
1201.25 -7.30 3.10 1.00
1201.38 -6.30 3.50 1.00
1202.13 -8.50 1.20 0.70
1202.25 -7.80 2.00 0.60
1202.88 -9.00 5.00 0.40
1203.13 -5.50 3.10 1.30
1203.25 -6.10 3.80 1.80
1203.75 -7.80 2.40 0.40
1204.25 -6.70 2.80 0.90
1205.00 -3.60 8.20 0.70
1205.13 -4.10 6.30 0.60
1205.50 -6.70 4.20 0.50
1205.75 -7.30 5.40 0.70
1206.63 -5.40 7.00 1.60
1206.75 -5.30 8.20 1.10
1206.88 -7.20 6.10 0.70
1207.00 -6.80 5.90 0.30
1207.13 -5.60 4.70 0.20
1207.25 -6.90 2.90 0.90
1207.50 -8.20 3.50 1.40
1207.63 -6.30 3.10 1.10
1207.75 -5.10 3.30 1.60
1207.88 -4.80 4.70 1.70
1208.00 -5.90 5.70 1.10
1208.25 -6.60 7.80 0.00
1208.75 -7.50 5.70 -1.10
1209.38 -6.10 4.20 -0.80
1209.75 -6.70 3.70 -0.30
1211.38 -5.20 5.40 -0.40
1211.75 -5.60 4.20 0.50
1211.88 -5.70 4.00 0.70
1212.00 -6.40 3.30 1.40
1212.50 -6.40 3.80 0.80
1212.63 -5.20 3.50 1.20
1213.00 -6.70 5.70 0.60
1213.50 -7.00 5.70 0.40
1213.63 -6.70 8.00 0.20
1214.13 -8.10 2.00 0.90
1214.25 -7.50 4.20 1.00
1214.38 -6.20 6.10 -0.10
1214.50 -6.20 5.20 -1.10
1214.75 -4.50 5.60 -0.20
1215.38 -6.90 3.70 -0.70
1215.50 -6.60 5.40 0.30
1215.63 -6.00 5.00 0.70
1215.75 -5.00 5.90 0.80
1216.13 -6.30 5.90 0.00
1216.25 -5.70 3.50 0.30
1216.50 -6.80 5.40 0.60
1216.63 -7.50 4.80 0.10
1217.13 -8.60 -0.90 -1.20
1217.88 -9.60 5.50 1.20
1218.38 -7.50 3.30 0.50
1220.50 -7.10 5.00 0.50
1221.88 -5.90 8.00 0.50
1222.38 -5.00 5.90 2.10
1222.50 -5.50 5.40 1.40
1223.63 -6.60 5.40 0.20
1224.75 -3.80 5.40 -1.90
1225.38 -7.30 2.20 -2.40
1226.38 -7.10 2.20 -2.30
1231.38 -4.50 4.70 0.20
1231.50 -5.60 1.90 0.60
1231.63 -7.10 3.10 1.70
1232.00 -7.50 4.20 1.60
1232.13 -7.40 2.40 2.70
1233.63 -7.80 1.00 2.30
1235.25 -8.10 4.80 4.30
1235.38 -8.90 4.80 3.30
1235.50 -8.50 4.50 2.90
1235.63 -9.30 5.00 2.80
1235.75 -8.90 6.20 3.40
1239.13 -9.80 4.00 4.10
1245.38 -9.70 5.70 2.30
1246.75 -7.90 7.50 2.80
1247.13 -13.40 4.50 2.70
1248.00 -13.40 7.90 2.50
1248.13 -10.50 6.20 3.00
1249.13 -10.10 7.30 3.80
1249.50 -9.60 11.10 3.30
1249.75 -8.70 8.50 1.60
1249.88 -10.90 8.10 1.40
1250.50 -9.80 5.90 1.20
1250.88 -8.10 7.00 1.70
1251.00 -9.80 6.40 1.60
1251.13 -10.10 5.90 1.80
1251.38 -12.00 5.10 2.20
1251.50 -11.30 6.00 2.40
1251.75 -10.20 3.30 1.10
1251.88 -9.60 5.00 1.80
1252.50 -8.80 7.30 2.00
1252.63 -8.50 8.30 1.70
1253.50 -7.40 7.30 0.30
1253.63 -6.30 10.10 -0.80
1253.75 -6.60 6.30 -0.80
1253.88 -6.60 6.30 0.30
1254.25 -7.60 6.40 1.30
1254.38 -6.90 5.70 0.90
1254.50 -9.30 5.50 2.00
1254.75 -8.90 6.60 2.70
1254.88 -9.40 7.10 2.40
1255.00 -9.70 5.70 2.10
1255.13 -8.00 8.30 2.60
1255.38 -7.50 8.10 3.80
1255.50 -8.30 9.20 3.20
1255.63 -7.90 7.00 2.40
1255.75 -6.60 7.80 2.10
1255.88 -5.50 8.70 1.40
1256.00 -6.20 11.30 0.10
1256.13 -8.90 8.10 0.30
1256.25 -9.00 9.40 0.70
1256.38 -8.80 7.30 1.30
1256.50 -8.80 7.80 1.80
1256.88 -6.60 8.30 3.10
1257.00 -6.40 6.60 2.70
1257.13 -5.90 8.00 2.00
1257.25 -7.40 7.30 2.40
1257.38 -7.40 9.20 2.00
1257.63 -8.90 9.00 2.70
1257.88 -9.30 8.30 1.70
1258.00 -8.30 6.80 1.80
1258.13 -8.50 6.80 1.90
1258.25 -9.20 5.70 2.60
1258.50 -6.20 7.50 3.00
1259.00 -8.10 6.60 3.60
1259.13 -7.10 6.80 3.00
1259.25 -7.60 5.90 2.90
1259.38 -7.80 5.20 2.90
1259.50 -8.90 7.10 2.10
1259.88 -7.40 6.40 1.00
1260.13 -4.70 8.20 1.40
1260.25 -7.00 6.10 1.30
1260.38 -6.80 5.00 0.90
1260.63 -8.80 5.50 1.00
1260.75 -7.60 5.90 0.60
1260.88 -8.40 4.80 0.90
1261.25 -9.10 8.70 1.70
1262.00 -7.50 4.20 1.40
1262.13 -8.80 6.40 1.60
1262.50 -10.50 7.50 0.60
1262.63 -9.60 5.90 1.00
1262.88 -10.60 5.00 2.20
1263.63 -8.30 2.90 0.80
1263.75 -7.90 1.20 1.20
1264.00 -9.50 1.20 1.90
1264.38 -6.40 3.30 2.10
1264.50 -7.80 4.80 1.90
1264.63 -9.90 3.80 2.60
1264.88 -9.70 2.00 3.60
1265.13 -8.90 2.90 4.00
1265.88 -6.00 5.90 1.60
1266.00 -5.20 5.90 1.30
1266.25 -6.80 3.50 1.80
1266.38 -4.90 5.40 2.50
1266.50 -3.90 4.70 2.50
1266.88 -4.90 3.50 2.70
1267.38 -6.30 5.00 2.60
1267.63 -4.50 6.10 1.80
1267.88 -5.80 5.90 1.10
1268.00 -7.10 5.90 0.30
1268.13 -6.70 7.00 0.50
1268.38 -7.30 5.00 1.00
1268.50 -9.20 4.20 1.30
1268.63 -8.20 4.50 2.20
1268.75 -6.00 3.50 2.60
1268.88 -4.20 4.70 2.50
1269.25 -6.00 6.30 0.60
1269.38 -5.00 7.20 0.20
1269.50 -6.30 6.30 0.40
1269.63 -7.50 6.10 0.80
1269.75 -10.90 6.20 0.80
1269.88 -11.00 4.00 0.30
1270.63 -5.60 0.90 0.60
1270.75 -4.40 2.40 0.50
1270.88 -5.60 5.20 0.50
1271.00 -6.50 4.00 0.30
1271.13 -8.50 3.10 0.50
1271.38 -8.90 4.20 0.10
1271.63 -7.30 4.00 0.80
1271.75 -7.40 2.40 1.30
1271.88 -6.90 1.40 1.20
1272.13 -7.60 0.70 1.70
1272.25 -6.80 0.70 1.30
1272.38 -5.40 2.20 1.60
1272.50 -5.20 0.20 1.00
1272.63 -5.70 0.20 1.20
1272.88 -7.30 3.50 0.90
1273.38 -6.90 3.30 0.40
1273.50 -7.10 4.00 1.10
1273.75 -6.00 4.40 0.30
1273.88 -5.20 3.50 -0.10
1274.00 -4.40 2.40 0.00
1274.38 -5.00 6.80 0.40
1274.50 -5.40 7.00 0.50
1274.63 -7.10 6.30 0.30
1274.88 -5.10 6.10 1.40
1275.00 -6.40 4.20 0.80
1275.25 -6.50 3.10 0.10
1275.75 -6.30 5.90 0.60
1276.63 -6.70 4.20 0.60
1276.75 -6.10 4.20 0.90
1277.25 -5.40 5.20 0.70
1277.63 -2.60 5.60 0.40
1278.25 -6.80 3.50 1.40
1279.75 -3.50 1.10 1.90
1283.50 -4.00 5.40 3.50
1294.00 -7.40 6.30 0.20
1294.63 -10.50 3.30 1.10
1306.13 -10.20 3.30 1.60
1310.63 -9.20 7.10 0.40
1315.88 -10.20 4.20 1.10
1316.63 -10.10 5.50 5.20
1320.25 -8.90 5.20 1.40
1324.50 -7.80 2.40 -0.40
1327.88 -6.80 5.00 0.60
1332.25 -3.70 6.10 -2.30
1332.75 -8.60 -1.90 -1.70
1332.88 -6.10 -0.40 -2.10
1334.63 -6.40 4.20 -4.40
1335.88 -6.10 1.90 -4.50
1341.63 -6.70 8.50 -3.80
1344.50 -7.80 4.20 -2.30
1346.63 -7.10 9.10 -4.00
1347.50 -7.60 1.10 -3.50
1354.63 -8.90 7.50 -3.00
1354.88 -6.70 4.70 -1.70
1356.13 -7.20 6.60 -3.40
1356.25 -6.70 5.60 -3.60
1360.25 -6.60 1.90 -0.10
1361.88 -7.10 2.60 -3.70
1362.75 -3.80 6.30 -3.20
1363.38 -6.70 5.60 -2.90
1363.50 -6.60 5.40 -2.10
1363.63 -7.80 4.20 -2.50
1364.13 -9.10 2.40 0.00
1364.63 -8.00 6.80 0.90
1365.25 -9.30 4.00 -2.50
1368.88 -8.10 5.70 -0.20
1369.00 -5.20 5.00 0.00
1371.75 -6.00 6.30 0.20
1373.13 -5.20 1.20 2.30
1373.50 -6.90 2.00 2.50
1374.00 -7.60 1.70 3.20
1375.13 -3.40 5.60 3.70
1375.25 -2.80 1.90 4.50
1375.50 -8.80 0.50 6.10
1377.13 -7.60 3.60 3.40
1377.38 -6.00 5.90 1.70
1378.38 -3.40 4.70 -0.40
1378.75 -3.50 5.40 1.10
1378.88 -2.70 4.90 1.60
1379.63 -2.40 7.00 -0.90
1379.75 -3.70 5.60 -0.10
1380.25 -2.20 4.90 -0.70
1381.00 -3.10 5.20 -1.30
1381.13 -3.90 2.80 -0.70
1381.25 -6.40 5.20 -0.10
1382.38 -5.30 1.90 1.70
1383.88 -5.50 4.40 0.30
1384.38 -7.50 3.30 0.20
1385.00 -5.90 6.10 0.70
1386.50 -14.70 7.60 0.70
1387.13 -6.40 7.00 -3.10
1389.13 -8.20 2.60 -2.40
1390.88 -7.00 5.20 -1.70
1391.13 -5.00 6.30 -1.20
1391.25 -5.70 4.00 -1.40
1393.38 -7.10 5.40 -1.00
1393.88 -4.90 8.50 0.10
1395.38 -5.90 5.20 -1.00
1396.13 -5.80 6.30 -1.80
1397.88 -8.50 4.40 -2.10
1398.25 -6.90 4.20 -0.50
1402.13 -5.60 0.50 2.10
1402.63 -9.30 2.70 2.00
1402.75 -7.80 3.80 2.50
1403.25 -8.50 2.20 1.70
1403.38 -5.40 0.70 1.90
1403.63 -6.00 2.20 2.70
1403.75 -8.20 4.00 2.80
1405.00 -8.30 8.30 3.30
1405.38 -9.70 5.70 1.70
1405.50 -9.00 5.00 2.10
1405.75 -8.30 7.80 1.20
1407.50 -11.50 8.30 3.80
1408.38 -11.90 1.00 3.70
1408.50 -12.40 2.90 3.10
1410.25 -13.30 6.20 1.40
1411.50 -11.90 4.80 1.10
1412.75 -11.70 7.10 1.80
1413.13 -11.70 7.10 1.10
1414.50 -10.00 7.50 -0.30
1414.88 -8.30 5.90 -2.60
1415.00 -9.00 4.40 -2.60
1416.25 -8.10 3.30 -0.40
1416.38 -7.30 5.40 -0.10
1417.38 -9.20 4.20 0.80
1418.00 -9.70 3.30 0.60
1418.13 -8.70 3.10 0.70
1418.25 -9.50 0.70 0.90
1418.38 -9.10 2.90 1.70
1418.88 -8.20 3.10 2.90
1419.13 -5.70 3.50 2.90
1419.38 -8.20 3.50 0.40
1420.25 -4.20 4.20 -1.10
1420.38 -9.80 3.10 -0.50
1421.25 -8.60 1.90 -1.60
1421.75 -8.50 3.50 -0.90
1423.63 -5.20 3.50 -0.70
1423.75 -7.60 1.70 -1.30
1428.63 -7.60 3.10 -1.60
1429.25 -7.80 0.90 -1.60
1430.13 -5.50 4.40 -0.50
1430.25 -7.20 4.20 -0.20
1431.38 -7.40 5.90 -0.20
1431.50 -6.80 5.90 0.00
1431.75 -8.70 1.20 0.40
1431.88 -13.60 -1.00 -1.30
1432.50 -8.60 -2.80 0.00
1432.63 -8.90 -3.00 0.80
1432.75 -6.80 0.70 1.40
1432.88 -7.30 1.20 1.10
1433.00 -9.00 0.30 -0.20
1433.50 -8.80 -1.80 2.90
1435.50 -11.70 -4.30 1.80
1436.88 -7.60 3.50 1.80
1437.38 -7.20 2.00 2.10
1437.88 -4.80 5.60 1.80
1438.63 -8.00 3.50 1.40
1439.75 -6.70 6.60 2.10
1440.25 -8.90 6.60 0.30
1442.63 -11.30 5.00 3.00
1442.75 -9.80 6.40 2.80
1454.50 -9.30 5.90 3.20
1455.75 -7.10 5.00 2.00
1455.88 -8.50 5.50 2.20
1467.38 -7.50 5.20 -2.10
1467.75 -5.40 5.20 -3.30
1468.75 -7.30 5.00 -1.30
1468.88 -6.30 6.30 -1.70
1469.13 -6.30 5.40 -2.20
1469.50 -7.60 5.40 -1.80
1469.63 -7.20 3.70 -1.70
1470.25 -7.10 3.10 -1.60
1470.63 -8.60 2.40 -2.60
1470.75 -8.60 4.20 -2.90
1470.88 -7.60 3.50 -2.40
1472.00 -6.50 3.10 -1.90
1472.50 -6.40 3.30 -1.10
1473.00 -5.70 2.60 0.20
1473.13 -5.50 2.20 0.50
1473.25 -4.80 0.90 0.60
1474.25 -7.20 1.90 0.30
1474.88 -5.70 2.20 1.80
1475.25 -8.90 2.90 2.10
1475.75 -5.90 4.20 1.00
1475.88 -6.60 5.90 1.20
1477.13 -6.30 5.00 0.90
1477.75 -3.40 4.20 2.30
1477.88 -6.40 4.20 2.70
1478.63 -7.90 2.60 2.00
1479.38 -4.50 5.20 1.20
1479.50 -4.70 3.10 1.40
1479.63 -4.00 2.60 1.10
1479.75 -6.90 2.40 0.80
1479.88 -5.20 3.50 -0.50
1480.00 -5.00 0.50 0.10
1480.13 -4.80 0.90 0.90
1480.25 -6.70 -1.70 1.40
1481.00 -4.70 5.40 1.20
1481.13 -3.90 7.40 0.60
1483.00 -2.40 10.70 0.00
1483.13 -2.30 6.10 0.30
1483.63 -1.60 3.50 0.30
1483.75 0.70 5.10 0.60
1484.50 1.70 6.20 0.00
1484.63 -0.90 5.60 0.50
1486.38 0.10 7.40 2.30
1486.50 1.60 6.90 2.30
1486.75 -3.30 5.00 2.50
1486.88 -1.40 5.60 2.10
1487.38 0.00 3.90 1.90
1487.63 0.80 6.70 3.20
1489.38 2.80 6.70 2.40
1489.75 -3.10 7.00 2.00
1489.88 0.30 2.10 1.90
1490.25 -2.60 5.60 1.80
1491.13 -2.80 7.20 0.80
1491.38 1.00 1.90 0.90
1492.50 -4.90 5.00 0.90
1492.63 3.10 3.40 0.60
1492.88 -3.50 5.00 0.70
1493.00 -4.40 3.70 0.60
1493.63 -9.20 5.70 0.80
1494.63 -3.90 6.10 1.00
1495.75 -4.20 3.70 1.20
1497.25 -2.50 0.40 0.20
1499.00 -3.80 4.40 -1.30
1499.38 -3.90 3.30 -1.10
1499.50 -7.30 4.40 -0.10
1501.25 -5.40 8.00 0.00
1503.00 -4.40 7.20 -1.90
1503.13 -0.60 2.30 -2.50
1503.25 -8.60 4.80 -3.00
1503.50 -7.30 3.50 -2.90
1503.63 -1.10 0.90 -3.10
1508.38 -11.90 4.30 0.00
1509.38 -8.10 5.70 0.50
1510.25 -11.70 1.80 2.40
1511.13 -9.30 5.90 2.00
1511.88 -9.50 2.70 1.80
1512.38 -12.30 6.90 0.50
1512.50 -14.60 6.00 0.50
1513.50 -9.50 1.80 2.10
1519.38 -13.00 5.70 -0.30
1520.13 -11.20 8.50 0.30
1520.25 -11.80 7.30 0.30
1521.63 -9.60 4.50 0.60
1521.75 -10.00 5.20 0.50
1521.88 -11.10 6.60 0.60
1522.13 -10.90 5.30 0.60
1524.50 -10.40 7.30 -0.50
1524.75 -11.10 5.70 -1.10
1525.25 -10.20 5.20 -1.70
1525.63 -7.50 2.80 -1.10
1526.13 -12.00 3.10 -1.30
1526.38 -8.20 5.50 -0.10
1526.88 -11.20 4.50 1.90
1527.00 -7.30 5.50 1.70
1527.25 -11.30 7.30 1.30
1527.38 -9.80 5.00 1.80
1527.50 -12.90 6.00 2.60
1527.88 -8.80 5.90 2.00
1528.00 -10.40 6.40 2.50
1528.25 -5.70 8.90 2.10
1528.75 -8.00 7.80 2.00
1528.88 -8.00 8.70 1.90
1529.13 -9.60 7.80 2.30
1529.38 -7.60 7.30 0.20
1529.50 -6.90 8.70 0.00
1529.63 -8.00 7.80 0.30
1529.75 -8.10 8.00 0.50
1530.13 -5.70 5.00 1.90
1530.25 -8.10 7.00 1.30
1530.38 -7.90 6.60 1.00
1530.50 -9.60 5.50 2.50
1530.75 -6.00 4.40 2.60
1530.88 -7.50 4.80 2.40
1531.00 -9.30 5.90 1.60
1531.13 -10.90 5.30 2.30
1531.38 -8.90 3.30 2.70
1531.50 -7.60 5.90 2.10
1531.63 -8.00 5.90 1.80
1531.88 -8.20 8.90 0.20
1532.25 -8.00 6.80 1.60
1532.38 -11.50 5.50 2.20
1532.50 -11.70 6.60 2.90
1532.63 -9.00 3.60 3.70
1533.00 -11.40 6.20 3.60
1533.25 -11.10 4.30 3.20
1534.50 -9.30 2.20 2.80
1537.00 -8.60 5.20 2.70
1538.38 -8.50 4.50 0.50
1538.88 -11.10 5.30 -0.30
1539.00 -11.50 5.90 -0.20
1539.50 -9.70 5.70 -0.10
1539.75 -6.80 3.10 0.80
1540.13 -10.50 7.10 0.70
1540.38 -7.20 4.20 -0.30
1540.88 -8.60 4.80 -0.20
1542.63 -7.00 7.00 -0.70
1543.63 -7.10 4.00 -1.80
1545.88 -10.20 5.70 -0.90
1556.75 -8.50 4.40 -1.70
1557.25 -7.90 7.50 -1.20
1559.88 -9.10 2.90 0.10
1568.88 -8.50 2.60 -2.10
1570.63 -8.10 3.80 -2.20
1570.75 -10.20 2.00 -2.60
1571.63 -8.20 4.40 0.00
1572.75 -8.00 4.00 -0.90
1573.00 -7.40 2.40 -0.10
1577.25 -8.10 5.20 1.90
1578.00 -7.10 5.50 2.90
1578.38 -6.60 5.90 1.20
1578.63 -8.40 5.70 0.80
1579.50 -9.00 2.60 0.30
1579.63 -9.90 3.30 1.60
1579.75 -8.50 5.00 2.20
1580.00 -6.60 6.40 2.00
1581.50 -5.20 5.00 1.60
1583.50 -4.20 4.70 -1.10
1583.63 -4.70 3.50 -0.80
1585.88 -7.10 5.90 0.70
1589.38 -6.80 5.00 -1.30
1591.38 -5.90 2.40 -1.20
1591.75 -6.00 3.50 -1.80
1594.00 -6.10 3.70 -2.90
1594.13 -5.70 3.90 -2.80
1594.25 -4.30 1.70 -2.70
1594.63 -7.80 1.40 -3.40
1594.88 -7.20 0.50 -2.20
1595.38 -9.50 2.20 -2.10
1595.50 -7.10 2.20 -1.40
1596.25 -6.20 -0.70 -3.10
1596.38 -6.40 1.40 -2.70
1596.63 -7.30 2.20 -2.40
1596.75 -6.80 1.70 -2.20
1597.00 -5.70 4.00 -1.00
1597.13 -5.70 1.70 -1.00
1597.25 -4.40 1.90 -0.70
1597.88 -6.00 4.40 -1.60
1598.00 -7.50 4.20 -2.00
1598.13 -8.00 4.00 -1.90
1598.25 -5.90 3.70 -1.30
1598.38 -6.50 4.00 -1.20
1598.50 -5.60 4.70 -1.30
1598.75 -6.70 2.80 -1.10
1599.38 -6.70 3.70 -0.40
1599.50 -7.80 3.80 -0.30
1599.75 -6.60 5.90 -0.30
1599.88 -5.90 6.60 -0.50
1600.00 -5.80 6.30 -1.00
1600.38 -6.40 3.30 -1.10
1600.75 -7.80 1.90 -1.20
1600.88 -8.00 3.10 -1.10
1601.25 -8.50 2.60 -0.90
1601.63 -8.20 2.20 -1.90
1601.75 -8.20 3.50 -1.90
1601.88 -7.80 3.70 -2.20
1602.00 -6.70 3.70 -2.30
1602.25 -6.80 2.60 -2.50
1602.38 -7.90 1.70 -2.60
1602.75 -8.90 3.30 -2.50
1602.88 -8.60 2.90 -2.30
1603.00 -7.30 3.10 -2.40
1603.13 -6.70 2.80 -1.90
1603.25 -8.20 3.10 -1.60
1604.38 -8.20 3.50 -2.20
1604.50 -8.90 2.40 -2.10
1604.75 -7.60 5.00 -2.50
1605.63 -9.70 3.80 -1.90
1605.88 -9.00 3.50 -1.60
1606.00 -8.60 3.80 -1.40
1606.13 -8.60 5.20 -1.80
1606.38 -5.90 4.20 -1.60
1606.50 -5.60 4.70 -1.80
1607.75 -8.00 5.00 -2.10
1607.88 -7.20 4.70 -2.10
1608.00 -8.10 5.70 -2.10
1608.25 -7.10 3.50 -2.80
1609.38 -6.90 4.20 -2.10
1609.50 -7.20 4.70 -2.00
1610.75 -5.20 5.40 -2.10
1612.38 -6.90 1.90 -2.00
1613.38 -8.20 1.20 -0.90
1613.75 -3.90 2.40 -0.90
1614.88 -6.10 1.40 -2.30
1617.00 -3.00 2.60 -1.10
1617.13 -3.40 1.90 -1.10
1617.25 -2.70 1.70 -0.70
1617.38 -3.40 1.90 -0.90
1618.00 -4.90 0.70 0.40
1618.13 -4.80 2.40 0.70
1618.25 -6.70 2.80 0.20
1621.00 -5.50 3.10 2.00
1621.13 -6.50 1.70 1.70
1621.25 -6.80 1.20 1.80
1621.38 -5.60 1.40 1.90
1621.63 -5.80 2.40 2.10
1621.75 -5.60 2.80 1.70
1621.88 -5.90 3.30 1.20
1622.00 -5.20 4.40 1.30
1622.13 -3.30 7.20 1.10
1623.25 -3.40 3.70 -2.40
1623.38 -3.90 3.30 -2.50
1627.38 -6.40 5.20 -3.00
1633.50 -3.20 7.40 -4.50
1635.00 -3.50 3.90 -4.90
1639.88 -4.40 1.30 -4.10
1640.25 -3.60 2.30 -4.20
1641.75 -5.10 0.90 -5.50
1643.38 -2.30 5.60 -1.70
1647.75 0.00 2.10 -3.80
1649.50 -0.60 3.20 -3.60
1649.63 -1.30 3.00 -3.50
1650.63 -2.40 0.20 -4.00
1652.88 -2.30 0.00 -4.10
1653.00 0.40 1.80 -3.50
1653.13 -1.80 3.20 -3.40
1653.50 -2.40 2.60 -3.10
1653.63 -2.10 3.70 -3.30
1653.75 -2.30 3.70 -2.90
1653.88 -4.40 0.00 -2.90
1654.88 -2.50 4.40 -3.60
1655.00 -2.70 4.40 -4.30
1660.25 -5.60 6.50 -2.60
1660.38 -5.00 6.80 -2.80
1663.50 -7.60 4.00 -3.40
1663.88 -7.30 8.00 -2.80
1664.63 -5.90 5.20 -3.20
1666.13 -4.80 5.20 -1.10
1667.25 -3.10 5.20 -2.70
1669.38 -4.50 3.70 -2.80
1669.50 -5.70 3.50 -3.10
1669.75 -4.50 4.20 -4.00
1670.13 -6.20 4.70 -3.00
1670.25 -5.10 4.20 -3.10
1670.50 -3.60 2.30 -3.10
1670.63 -5.10 3.70 -2.90
1672.00 -4.70 4.90 -2.70
1672.25 -2.20 2.60 -2.00
1676.13 -4.80 3.20 -5.30
1676.63 -5.70 1.10 -4.30
1677.13 -3.40 2.80 -4.30
1677.50 -4.20 3.70 -4.10
1679.63 -4.30 -0.70 -3.70
1680.00 -3.50 3.50 -3.90
1681.13 -6.30 1.70 -4.40
1682.25 -4.30 5.80 -3.20
1684.38 -8.10 2.40 -0.10
1685.00 -4.90 -0.70 -3.00
1685.25 -4.90 2.60 -1.70
1685.88 -7.00 0.30 0.00
1686.63 -5.20 1.10 -0.50
1686.75 -6.30 1.70 -2.00
1688.13 -5.50 2.10 -1.40
1688.38 -6.60 0.50 -0.10
1688.75 -10.40 -1.90 -2.00
1689.50 -8.50 0.30 -0.60
1689.63 -7.90 0.70 -1.20
1691.13 -8.10 0.00 -0.30
1692.88 -3.90 1.30 -0.50
1693.38 -7.10 -6.10 -0.20
1694.88 -8.90 -3.40 3.10
1695.88 -4.50 -1.10 -1.60
1696.00 -5.40 0.20 -1.80
1696.13 -5.80 0.50 -2.00
1696.63 -5.00 -2.40 -1.70
1696.75 -5.40 -3.00 -1.80
1696.88 -6.20 -3.00 -1.80
1697.00 -7.20 -4.90 -2.20
1697.63 -7.10 -0.90 -1.40
1700.50 -6.70 -5.40 -0.70
1700.88 -4.00 -1.70 0.40
1701.00 -4.90 1.10 2.20
1701.50 -3.20 -0.20 0.20
1701.63 -5.90 -2.60 0.10
1701.88 -5.90 -6.30 -1.10
1702.50 -4.70 -1.90 -0.70
1702.63 -4.30 -0.20 -1.30
1702.75 -3.50 -1.70 -1.60
1703.63 -1.70 -1.00 -2.60
1704.38 -3.10 0.00 -2.90
1704.50 -3.30 -0.50 -3.00
1704.88 -3.90 -1.90 -3.70
1705.00 -3.30 -0.90 -2.40
1705.13 -4.00 -4.00 -1.40
1705.25 -4.70 -2.40 -1.10
1706.00 -1.90 -0.70 -0.20
1706.13 -7.10 -1.90 1.00
1706.50 -0.80 -4.20 -0.90
1706.63 -5.40 -5.00 -1.70
1706.75 -3.60 -1.90 -2.50
1707.38 -4.90 -0.20 -0.80
1707.88 -5.00 -3.70 -2.60
1708.00 -3.70 -1.20 -1.80
1708.13 -3.80 -3.70 -1.00
1708.25 -2.90 -3.50 -0.90
1708.38 -1.10 -2.40 -0.80
1708.50 -1.40 -2.40 -0.80
1708.63 -3.60 -1.90 -0.30
1708.75 -5.40 -1.10 -0.30
1708.88 -7.00 -3.90 -0.50
1709.13 -7.40 -2.80 -1.30
1709.25 -5.80 -1.90 -1.30
1709.38 -5.90 -1.70 -0.90
1710.00 -5.80 -3.30 0.50
1710.13 -4.50 -3.90 0.60
1710.25 -4.70 -3.30 1.20
1711.00 -4.80 0.00 -1.70
1711.13 -5.20 1.10 -1.20
1711.25 -4.30 -0.70 -1.30
1711.38 -2.90 -1.20 -0.70
1712.63 -2.30 0.40 -1.40
1712.75 -2.70 0.70 -1.40
1713.00 -4.50 -0.70 -0.50
1713.13 -4.00 -1.70 -0.40
1713.75 -5.30 -1.40 -2.50
1714.38 -4.00 -1.10 -0.40
1714.50 -4.40 -0.90 0.00
1716.00 -4.70 -3.30 0.80
1716.88 -10.20 1.00 -1.00
1717.00 -10.00 -0.20 -1.20
1718.25 -2.90 -3.10 0.90
1718.50 -7.40 -1.30 2.80
1718.75 -7.50 -0.20 3.50
1718.88 -7.50 -1.10 3.50
1719.00 -8.80 -3.70 2.10
1719.38 -5.60 2.40 -0.60
1719.50 -3.40 5.20 -0.20
1719.63 -4.40 3.30 1.00
1719.75 -7.20 3.80 1.70
1720.00 -10.30 -2.50 1.20
1720.25 -9.20 0.70 3.20
1720.38 -10.10 -2.30 1.70
1721.00 -6.40 2.80 -1.90
1722.13 -9.20 2.90 -3.20
1724.00 -7.60 5.90 -3.40
1724.50 -6.40 1.90 -1.00
1726.50 -7.40 0.00 0.30
1726.63 -8.80 -0.40 0.70
1726.75 -7.90 -1.60 0.50
1727.75 -7.00 6.60 -0.30
1728.38 -7.90 0.30 0.20
1728.88 -6.60 8.70 -0.40
1729.00 -6.20 8.50 -0.80
1729.25 -5.80 6.30 -1.00
1729.38 -6.30 5.40 -1.00
1730.63 -7.10 5.40 -1.60
1730.75 -6.60 6.80 -1.90
1731.25 -5.40 5.60 -2.70
1731.38 -6.90 2.80 -2.80
1731.63 -4.80 0.40 -2.60
1731.75 -4.50 0.20 -2.20
1731.88 -4.80 0.00 -2.00
1732.13 -6.10 3.30 -2.70
1732.25 -3.50 4.90 -2.80
1732.63 -6.40 3.70 -2.00
1733.13 -5.70 -0.70 -2.10
1734.50 -6.00 0.70 -1.70
1735.00 -6.80 -0.70 -3.00
1737.00 -3.90 1.90 -3.10
1737.13 -2.80 1.30 -2.40
1737.38 -2.40 3.50 -0.60
1737.50 -3.50 3.90 -0.10
1737.63 -5.70 3.10 0.10
1737.75 -7.60 1.20 -0.90
1737.88 -8.10 1.40 -0.90
1738.13 -4.90 0.70 -0.30
1738.88 -4.40 3.30 -1.80
1739.25 -5.50 5.40 -0.80
1740.38 -4.50 0.20 -1.40
1740.50 -6.10 1.90 -1.20
1741.00 -4.30 2.60 0.20
1741.13 -6.10 2.40 0.30
1741.63 -4.40 0.50 1.20
1741.75 -6.80 3.10 1.90
1741.88 -5.10 2.80 1.80
1742.00 -7.30 1.20 2.30
1742.38 -4.20 4.20 2.20
1742.50 -4.20 3.70 2.60
1742.63 -5.20 5.40 2.50
1742.88 -4.90 5.00 2.20
1743.63 -6.30 4.00 2.70
1743.75 -5.90 5.20 3.10
1743.88 -6.40 3.80 3.00
1744.00 -5.50 4.00 3.40
1744.50 -4.40 3.70 3.50
1744.88 -6.60 2.90 3.30
1745.00 -6.70 4.20 3.40
1745.25 -6.30 4.00 2.90
1745.38 -6.90 2.90 2.90
1745.50 -5.10 3.70 2.90
1746.75 -6.90 5.20 4.10
1750.88 -6.40 4.20 2.80
1751.38 -7.60 2.20 2.20
1752.00 -7.30 3.50 2.30
1752.13 -8.10 4.20 1.90
1753.00 -8.30 2.90 1.40
1753.38 -7.80 2.90 0.90
1753.50 -8.10 3.30 1.30
1754.00 -6.30 4.40 1.00
1754.63 -7.10 5.00 0.20
1755.13 -6.30 5.40 0.50
1755.50 -4.70 8.20 -0.20
1755.63 -5.80 6.80 -0.10
1756.25 -7.10 5.40 -0.90
1756.75 -6.30 6.30 -0.80
1757.00 -5.10 6.10 -0.10
1757.13 -6.60 6.30 0.20
1757.25 -7.20 6.10 -0.30
1757.38 -7.20 3.70 -0.90
1761.38 -7.90 5.70 -1.60
1761.88 -6.50 4.40 0.30
1764.75 -7.20 8.00 -1.30
1765.75 -6.70 4.20 -1.70
1766.13 -7.50 8.50 -2.00
1768.13 -9.10 6.40 -1.90
1768.75 -7.20 6.10 -0.50
1770.75 -5.10 6.50 -3.20
1771.88 -8.10 3.80 -1.10
1776.38 -7.50 2.80 -0.90
1777.50 -5.60 6.10 -0.90
1777.75 -4.50 6.10 -0.60
1778.50 -5.90 2.40 0.60
1778.63 -5.60 3.70 0.50
1779.00 -4.40 4.20 0.00
1779.13 -4.70 6.30 0.00
1779.25 -5.10 6.10 0.10
1779.75 -5.10 2.80 0.60
1780.75 -6.50 4.00 0.70
1780.88 -6.60 5.40 0.20
1781.50 -4.70 3.00 0.40
1781.63 -6.00 0.70 0.10
1782.13 -6.40 4.80 0.20
1782.25 -5.20 4.00 0.50
1782.38 -4.70 4.40 0.50
1782.50 -5.20 3.10 0.70
1783.00 -6.60 5.40 0.10
1783.13 -5.90 4.70 -0.20
1783.63 -6.40 1.90 -0.30
1783.75 -5.50 4.40 -0.10
1783.88 -4.80 3.30 -0.10
1784.00 -4.90 4.00 0.10
1784.13 -4.80 4.20 0.20
1784.25 -5.20 6.30 0.40
1784.38 -5.10 6.60 0.10
1784.50 -6.00 6.30 0.10
1784.75 -5.60 2.80 0.30
1785.13 -4.80 5.60 0.60
1785.25 -2.50 4.90 -0.10
1785.38 -3.50 3.50 -0.30
1785.50 -2.10 4.10 -0.40
1785.75 -3.30 5.80 -0.40
1785.88 -4.80 5.20 -0.40
1787.00 -3.20 1.70 0.70
1787.13 -4.10 0.90 0.90
1787.63 -4.20 3.30 0.10
1787.75 -3.10 4.70 0.10
1787.88 -2.80 7.20 -0.20
1788.25 -1.90 3.00 0.00
1788.38 -1.80 2.30 0.40
1788.50 -1.30 2.10 0.50
1789.38 -3.10 2.40 2.40
1789.50 -2.80 3.30 2.40
1789.63 -3.10 4.70 2.30
1789.75 -3.10 3.30 1.80
1790.38 -2.20 3.90 1.10
1790.50 -1.90 3.90 0.90
1791.13 -0.50 3.50 -0.10
1791.25 -0.30 2.30 0.00
1791.75 -1.00 4.40 0.30
1791.88 -2.10 4.20 0.60
1793.00 0.30 3.00 1.10
1793.88 -1.90 2.10 1.20
1794.00 -1.30 1.10 1.20
1794.13 0.10 1.60 1.40
1794.25 -0.70 2.60 1.30
1794.50 -2.30 1.90 0.90
1794.63 -1.00 1.10 1.10
1794.75 0.20 1.30 1.40
1795.25 -3.00 1.70 1.40
1795.88 -3.10 0.00 1.60
1796.00 -3.50 0.20 1.70
1796.38 -2.80 0.90 1.80
1796.50 -3.60 -0.50 1.70
1797.00 -1.90 2.60 1.80
1797.13 -2.70 3.00 1.90
1797.25 -3.60 3.30 1.70
1797.38 -3.50 1.70 2.30
1797.50 -3.30 0.90 2.50
1797.63 -3.60 0.50 3.00
1797.75 -3.00 2.10 3.10
1797.88 -4.40 0.90 2.90
1798.00 -2.80 1.40 2.90
1798.25 -4.80 0.00 2.40
1798.38 -2.80 2.80 2.00
1798.50 -3.60 2.80 1.90
1798.88 -3.50 5.00 3.00
1799.13 -1.90 4.40 3.40
1799.25 -6.30 -0.90 3.80
1799.38 -6.50 -2.60 3.10
1799.88 -3.30 7.80 4.80
1801.38 -3.20 -4.00 0.90
1801.50 -3.80 -3.30 0.60
1801.63 -1.40 -2.40 0.00
1801.75 -1.40 -1.40 -0.40
1802.38 -1.80 2.80 0.80
1802.50 -3.40 2.40 1.10
1804.00 -2.60 4.70 3.00
1804.13 -3.60 4.20 2.90
1804.25 -3.00 2.60 2.70
1805.25 -4.20 3.70 2.00
1805.38 -6.00 1.70 1.70
1805.50 -4.90 1.10 1.00
1805.63 -4.80 -0.40 0.80
1805.75 -4.50 0.20 0.30
1805.88 -5.80 1.40 -0.10
1807.00 -3.20 3.90 0.40
1808.25 2.20 5.80 1.00
1808.38 0.40 7.40 2.20
1808.75 -0.40 7.00 3.50
1811.38 -4.90 2.10 1.00
1811.50 -3.80 2.60 1.60
1812.50 -7.90 3.10 2.30
1812.63 -7.40 2.90 2.70
1813.50 -6.00 6.80 4.20
1813.63 -9.30 4.50 3.60
1814.00 -8.00 5.00 2.80
1815.25 -11.10 4.80 4.40
1816.75 -7.90 6.60 1.60
1817.63 -10.00 5.30 3.30
1817.75 -10.10 5.50 2.50
1817.88 -9.70 3.80 2.80
1818.00 -11.00 5.00 2.10
1818.13 -11.90 3.80 1.60
1819.00 -11.00 3.60 1.20
1819.25 -10.60 4.50 1.00
1819.50 -8.50 5.00 1.00
1820.88 -8.60 2.90 1.10
1821.38 -6.20 2.20 0.50
1821.63 -10.70 2.90 0.50
1822.00 -7.60 2.60 3.90
1822.13 -9.60 5.50 4.00
1823.25 -10.30 2.20 5.00
1823.88 -4.70 6.30 5.10
1824.00 -2.80 5.20 4.90
1824.13 -5.20 8.70 5.60
1824.38 -6.90 6.10 4.10
1824.50 -7.00 3.10 3.40
1824.88 -7.60 4.00 3.80
1827.88 -8.70 2.60 0.10
1828.63 -2.90 8.90 4.90
1829.25 -7.80 -1.90 -2.20
1829.50 -4.90 10.20 -6.80
1830.88 -3.20 3.00 -3.00
1832.13 -5.40 -2.60 -0.30
1832.50 -6.30 2.60 -0.30
1832.75 -10.00 6.60 0.70
1833.25 -8.20 5.40 -0.20
1834.63 -7.10 6.80 -1.20
1834.75 -8.00 7.30 -1.20
1835.00 -12.10 6.40 -0.40
1835.38 -7.40 1.00 3.10
1835.75 -6.90 -0.90 3.90
1835.88 -5.40 -0.20 3.50
1839.50 -5.50 -1.30 1.40
1840.25 -11.10 12.00 -1.90
1840.50 -9.10 12.50 -0.90
1845.13 -7.00 1.70 1.20
1846.00 -8.90 7.50 1.60
1847.00 -7.50 6.60 1.00
1847.13 -6.60 7.80 2.30
1848.00 -7.10 5.90 -1.00
1849.25 -4.30 4.00 1.40
1849.38 -5.40 1.70 1.30
1849.50 -6.10 0.50 0.90
1850.38 -8.30 6.40 0.00
1850.50 -7.60 6.30 -0.70
1850.88 -2.60 8.40 0.90
1853.75 -5.30 3.70 0.20
1857.75 -5.70 1.10 -0.60
1861.00 -5.30 1.90 -0.30
1862.13 -6.00 5.90 0.80
1862.50 -4.40 1.40 0.40
1862.63 -6.40 3.30 0.10
1863.25 -8.50 3.50 -0.30
1863.38 -7.80 3.30 0.10
1864.13 -6.60 0.90 1.70
1864.25 -7.20 2.00 1.70
1865.25 -6.30 5.40 0.70
1865.38 -7.30 3.50 0.60
1865.50 -5.30 3.70 0.60
1866.25 -6.40 0.00 0.40
1867.25 -6.30 3.10 1.10
1867.38 -6.50 2.60 0.70
1867.63 -6.10 0.90 0.30
1868.25 -5.10 4.70 1.30
1868.88 -5.20 2.60 0.80
1869.00 -7.60 2.60 0.50
1870.63 -6.10 3.30 1.30
1870.75 -7.50 4.20 1.10
1871.63 -6.80 5.90 -0.70
1872.25 -5.30 1.90 0.50
1873.00 -8.00 5.00 -0.50
1874.38 -5.20 2.10 0.50
1874.50 -3.40 3.70 0.50
1874.63 -4.70 3.50 1.00
1874.75 -5.90 6.60 0.50
1874.88 -5.80 5.40 0.00
1875.00 -6.30 4.40 0.50
1875.13 -6.40 6.10 0.50
1875.25 -6.00 7.20 0.40
1875.75 -6.90 -1.30 0.90
1876.13 -2.80 1.30 1.30
1876.25 -2.40 1.70 1.90
1876.38 -2.00 1.30 2.00
1876.50 -3.90 3.70 2.10
1876.63 -5.20 6.80 1.60
1876.88 -4.20 4.70 1.20
1877.00 -5.50 4.00 0.90
1877.13 -6.70 4.80 0.60
1877.25 -7.80 4.20 0.90
1877.38 -7.80 5.70 0.80
1877.75 -5.80 0.50 2.60
1877.88 -5.90 -0.70 2.50
1878.00 -4.80 0.00 2.60
1878.13 -2.70 0.70 2.50
1878.25 -1.00 2.10 2.30
1878.38 -3.50 3.00 2.40
1878.50 -4.30 4.40 1.90
1878.63 -5.60 4.80 1.70
1878.75 -6.20 6.10 1.20
1879.25 -8.50 2.20 0.60
1879.38 -6.30 5.00 0.80
1879.50 -4.40 2.80 1.00
1879.63 -4.30 4.00 1.70
1880.13 -5.20 0.70 2.30
1880.25 -4.90 1.10 1.60
1880.38 -6.80 1.20 1.70
1880.50 -7.20 2.90 1.70
1880.63 -7.10 4.00 1.20
1880.75 -7.10 3.50 0.90
1881.00 -8.40 3.80 0.90
1881.25 -6.80 3.50 0.30
1881.38 -7.30 4.00 0.20
1891.25 -8.20 4.00 -0.30
1892.13 -7.60 5.40 -0.90
1895.25 -4.20 9.80 -0.40
1896.50 -5.10 6.10 0.00
1896.63 -7.20 4.20 -0.10
1897.63 -4.00 3.90 -0.50
1900.63 -6.00 4.00 2.20
1900.75 -7.80 2.40 1.80
1901.38 -8.40 -2.10 1.60
1901.50 -6.50 0.70 1.00
1901.75 -6.30 5.90 1.80
1901.88 -6.50 5.40 1.10
1902.00 -6.80 2.60 1.10
1902.13 -5.60 5.70 2.70
1902.75 -8.70 1.20 1.10
1903.63 -8.70 -0.20 4.40
1903.75 -7.50 -0.20 4.90
1903.88 -5.40 0.30 4.20
1904.38 -7.90 2.60 2.10
1904.50 -7.20 2.00 2.00
1904.75 -7.00 2.20 2.20
1905.00 -6.00 2.20 3.00
1905.13 -4.40 2.80 3.40
1905.25 -4.40 3.30 3.40
1905.38 -3.60 3.70 3.00
1905.50 -5.60 4.80 2.40
1905.75 -5.70 4.40 1.30
1906.00 -3.90 3.30 1.20
1906.75 -3.30 5.00 2.00
1906.88 -2.20 5.80 1.90
1907.00 -3.30 5.40 2.10
1907.63 -3.70 5.20 2.00
1907.75 -5.20 8.20 2.20
1908.00 -4.50 8.90 -0.40
1909.38 -6.40 6.60 0.40
1909.50 -8.00 5.40 -0.30
1909.63 -9.40 6.10 -0.30
1910.38 -6.60 1.40 2.10
1910.75 -7.40 2.40 1.10
1910.88 -7.40 2.90 0.70
1911.13 -8.40 3.30 0.30
1911.50 -11.70 -1.60 -0.10
1911.63 -8.70 0.30 0.40
1911.75 -9.70 0.50 -0.20
1912.00 -7.30 0.30 1.10
1912.13 -8.50 1.70 0.30
1912.25 -9.20 0.30 0.00
1912.88 -12.10 4.50 0.40
1913.00 -10.70 8.30 0.40
1913.25 -8.80 6.40 0.40
1913.38 -9.70 6.60 1.80
1918.75 -12.80 -1.00 3.20
1919.13 -10.90 7.10 4.20
1919.63 -9.30 4.50 5.10
1919.75 -9.80 6.40 5.10
1920.13 -9.90 4.80 5.70
1920.50 -10.50 9.50 3.70
1921.88 -7.20 5.70 2.60
1922.13 -7.50 4.20 -1.00
1922.63 -6.30 6.30 1.20
1922.75 -5.20 5.40 1.10
1923.63 -3.90 6.50 0.10
1923.75 -5.10 4.70 0.00
1923.88 -6.90 4.20 0.80
1924.50 -8.60 3.80 1.60
1924.63 -7.10 5.50 2.70
1925.25 -5.30 3.70 0.30
1925.75 -12.50 -2.00 6.70
1926.38 -8.50 2.70 3.50
1926.63 -9.00 1.20 3.40
1926.75 -8.50 4.50 2.60
1927.63 -8.00 7.30 1.30
1928.13 -7.50 5.70 2.90
1928.25 -9.50 2.20 3.60
1929.00 -12.60 5.10 4.90
1929.25 -10.90 6.20 5.00
1929.88 -12.80 5.50 3.80
1931.13 -9.10 10.10 3.10
1932.25 -10.20 5.70 3.90
1933.75 -7.30 5.00 1.00
1933.88 -6.10 5.20 1.20
1934.25 -7.90 6.60 -0.10
1934.38 -7.00 9.40 -1.20
1934.88 -9.60 5.50 -0.90
1935.13 -7.80 3.30 -0.90
1936.63 -12.30 1.80 -0.20
1939.25 -8.00 8.70 1.10
1939.88 -9.20 5.70 0.80
1940.00 -9.80 4.50 0.50
1940.13 -10.40 6.40 -0.20
1944.88 -9.60 8.30 2.30
1945.38 -11.30 7.30 2.90
1946.75 -10.50 8.10 0.90
1946.88 -10.40 8.30 1.20
1947.88 -9.20 0.30 2.20
1953.63 -8.00 4.40 0.60
1958.38 -8.90 2.80 -3.70
1959.38 -6.30 -2.80 -4.10
1961.13 -3.50 3.50 -2.30
1962.13 -5.30 3.30 0.00
1962.38 -6.90 4.20 0.80
1962.88 -4.80 3.70 0.30
1964.00 -5.20 5.90 -0.60
1966.38 -9.70 3.30 -2.70
1968.50 -5.30 2.80 -2.00
1968.63 -5.10 -2.60 -2.00
1970.63 -4.80 1.40 0.00
1970.75 -6.10 0.90 0.00
1972.00 -5.90 4.70 -0.90
1973.63 -4.80 6.10 -1.70
1973.75 -0.60 1.30 -1.80
1973.88 -2.60 6.50 -3.30
1974.00 -5.90 2.80 -3.70
1974.25 -4.40 -1.40 -2.20
1975.25 -6.20 -3.50 2.80
1978.00 -3.10 3.30 5.90
1982.25 -3.90 6.50 -0.40
1982.63 -3.50 0.70 0.00
1985.75 -6.90 2.80 -0.50
1989.38 -8.70 1.20 -0.30
1989.63 -8.70 -1.10 -0.20
1991.50 -8.00 3.50 0.80
1991.63 -7.00 2.20 1.20
1992.63 -7.00 1.20 1.60
1992.75 -5.50 3.10 1.80
1993.00 -6.50 1.20 2.00
1993.13 -5.50 3.50 1.60
1993.25 -4.10 5.90 0.60
1993.63 -4.70 3.50 1.00
1995.13 -4.80 5.70 3.90
1996.63 -5.60 1.40 1.70
1996.75 -5.20 2.20 1.60
1997.75 -7.30 3.50 0.90
1999.25 -6.00 3.10 0.00
2000.25 -7.50 4.20 1.60
2001.63 -5.30 0.90 -0.60
2006.13 -5.20 2.10 -1.20
2008.00 -4.90 1.10 -2.60
2012.25 -4.90 -0.70 -0.70
2017.25 -7.50 5.70 -0.80
2019.75 -3.90 1.40 0.00
2019.88 -4.40 0.50 0.10
2032.75 -5.90 -2.60 -2.60
2032.88 -3.90 -1.90 -2.30
2035.75 -4.70 2.10 -3.70
2036.13 -4.10 -0.50 -4.00
2036.25 -3.10 0.40 -3.30
2036.50 -3.90 0.90 -3.10
2037.00 -4.00 3.00 -1.40
2038.50 -5.40 3.70 -3.70
2039.63 -2.50 0.00 -1.90
2039.75 -3.20 -0.70 -1.90
2040.88 -5.40 4.70 -0.60
2041.00 -2.80 1.30 -0.10
2041.13 -2.00 0.00 0.30
2041.25 -4.10 -1.40 0.20
2041.50 -3.20 -0.20 -0.30
2044.13 -6.00 4.40 -1.00
2044.25 -4.90 4.40 0.40
2044.38 -5.20 1.70 1.10
2047.38 -6.10 2.40 0.00
2048.00 -2.70 4.90 -0.90
2049.13 -6.10 1.90 -0.60
2049.25 -6.50 1.70 -0.80
2051.88 -6.30 -0.90 1.20
2052.00 -5.20 1.10 1.00
2053.25 -2.20 1.70 -0.60
2053.38 -3.60 1.30 -0.80
2054.25 -5.70 1.10 0.50
2057.25 -3.70 -2.60 -2.10
2057.38 -3.50 0.70 -1.90
2058.63 -1.10 -1.00 -1.00
2061.25 -5.40 -2.60 2.30
2062.50 -3.90 -1.40 -0.30
2068.25 -1.10 -7.80 3.20
2069.38 -4.10 -1.90 1.70
2071.13 -4.40 -1.40 1.80
2072.75 -2.40 -3.50 2.20
2072.88 -4.20 -2.10 1.90
2073.63 -5.10 -1.10 2.60
2073.75 -6.30 -0.90 3.20
2073.88 -4.40 0.00 3.30
2074.00 -4.50 1.70 3.10
2074.13 -3.10 0.50 2.50
2074.75 -1.00 0.70 2.20
2074.88 -2.10 0.70 3.40
2075.00 -1.70 1.90 4.90
2075.63 -6.90 0.00 0.20
2078.00 -3.20 -7.40 7.30
2081.13 -2.00 -8.20 3.20
2081.25 -1.90 -8.90 2.80
2081.38 -4.50 -6.30 2.40
2081.75 -11.70 6.60 3.30
2081.88 -10.90 10.40 5.10
2082.00 -7.00 12.70 3.50
2082.13 -6.20 8.50 3.20
2085.63 -8.50 5.50 0.60
2091.38 -5.00 -1.40 -1.00
2091.50 -4.90 0.20 -0.40
2091.63 -6.40 3.70 0.40
2092.88 -6.50 -0.20 -1.10
2093.63 -7.10 4.00 -0.90
2097.75 -10.80 3.80 0.20
2098.25 -9.40 2.00 1.30
2098.38 -8.30 0.50 1.10
2098.88 -9.90 3.30 1.20
2099.00 -10.40 6.40 1.20
2099.38 -10.70 5.00 0.30
2099.50 -11.40 2.90 0.20
2100.50 -6.60 6.80 -0.70
2101.50 -10.80 1.40 -0.20
2103.88 -7.90 3.10 2.60
2104.63 -12.00 2.70 0.10
2104.88 -10.50 3.80 0.20
2105.50 -8.30 -0.80 3.90
2105.88 -12.00 -1.00 1.30
2106.13 -10.20 4.80 2.00
2106.25 -10.50 6.20 2.10
2106.38 -7.90 7.00 2.80
2108.25 -7.10 5.50 4.10
2108.38 -7.90 7.00 2.50
2108.63 -7.90 7.00 -0.40
2108.88 -8.60 4.20 0.00
2109.00 -10.50 2.90 0.70
2110.13 -9.70 11.10 -4.90
2112.00 -7.20 2.00 2.10
2112.25 -8.00 -4.70 -0.80
2112.88 -8.50 5.00 -4.10
2115.38 -7.30 0.70 -0.60
2117.13 -8.90 6.10 -2.30
2117.25 -8.30 9.60 -3.30
2119.38 -8.00 5.00 0.20
2120.38 -7.40 7.80 -3.30
2120.75 -9.40 9.20 -2.70
2122.25 -9.10 8.70 -1.10
2125.13 -5.50 5.90 1.00
2125.38 -8.50 7.30 -0.10
2126.00 -10.50 -5.80 7.50
2126.75 -8.30 7.80 2.80
2127.75 -7.40 0.10 4.30
2127.88 -7.00 1.20 3.50
2128.25 -7.50 8.00 2.10
2128.75 -9.00 9.90 1.40
2129.13 -10.70 5.90 2.50
2129.25 -10.30 4.50 3.30
2129.38 -9.80 2.70 2.70
2129.50 -9.20 0.70 2.30
2129.63 -7.20 5.70 1.40
2129.75 -5.20 5.00 0.40
2130.13 -8.40 9.00 1.10
2130.25 -7.20 8.50 1.40
2130.38 -8.90 7.50 2.00
2131.75 -4.90 12.20 1.70
2132.38 -12.50 1.20 1.00
2132.75 -6.20 -1.60 3.50
2133.63 -11.50 10.30 -2.60
2134.38 -6.80 -5.60 2.40
2134.50 -5.70 -3.00 2.20
2134.63 -5.00 -1.30 1.10
2134.75 -0.90 6.50 0.60
2135.25 -7.80 10.50 -2.90
2135.63 -11.00 3.10 -0.40
2136.38 -8.80 4.00 1.10
2137.13 -8.90 6.60 -2.00
2137.63 -9.10 -0.80 2.90
2138.25 -7.20 7.50 0.90
2138.50 -5.40 9.40 -1.00
2139.38 -8.00 -1.30 3.80
2141.00 -8.00 -3.20 2.60
2141.63 -6.70 4.20 0.60
2141.75 -9.20 8.50 -0.50
2143.88 -10.10 7.30 -0.10
2144.38 -7.30 -1.70 0.00
2145.88 -3.70 -1.70 0.10
2146.13 -5.90 -3.90 0.60
2154.63 -6.00 -0.70 -0.80
2155.00 -4.30 5.00 -0.10
2155.13 -9.80 1.80 1.90
2157.13 -8.10 0.00 -2.20
2158.00 -5.90 -2.10 -1.90
2158.13 -6.40 -4.40 -1.40
2159.13 -8.60 -0.40 -3.10
2159.25 -7.80 0.00 -3.30
2159.50 -5.00 -1.40 -2.20
2159.75 -5.10 -2.60 -2.40
2160.00 -6.30 -4.20 -2.60
2160.38 -4.40 -2.80 0.80
2160.63 -5.80 -0.90 -1.00
2161.63 -9.00 -8.40 2.20
2162.00 -6.30 -2.30 1.10
2162.13 -7.80 -1.30 -0.10
2162.63 -7.40 2.40 3.90
2162.88 -3.00 9.60 3.50
2163.00 -3.40 9.80 3.40
2163.50 -4.80 12.00 1.70
2163.63 -2.20 15.00 0.80
2163.75 -4.30 13.50 -0.50
2163.88 -2.70 15.00 -1.30
2164.00 -0.70 9.80 -1.40
2164.13 -4.50 10.30 0.10
2164.25 -5.40 8.00 1.80
2164.38 -6.10 5.70 3.50
2164.50 -7.10 6.80 4.80
2164.88 -1.80 6.50 3.20
2165.00 -2.20 7.20 2.20
2165.75 -5.00 8.70 2.40
2166.00 -6.80 6.40 3.60
2166.25 -6.40 5.70 3.70
2166.38 -6.80 5.90 3.50
2166.50 -4.40 8.20 2.10
2166.63 -3.60 8.70 2.00
2166.75 -5.50 8.30 2.50
2167.00 -5.50 5.40 3.20
2167.13 -5.90 4.80 4.50
2167.50 -7.10 6.40 5.60
2167.63 -7.30 4.00 6.20
2167.75 -5.40 3.10 5.90
2167.88 -4.30 3.50 5.70
2168.38 -1.80 8.90 3.70
2168.75 -6.00 8.30 4.10
2168.88 -6.40 6.10 3.80
2169.00 -5.60 6.10 3.60
2170.75 -6.30 5.40 3.50
2170.88 -4.20 6.10 3.80
2171.50 -2.40 3.50 5.90
2172.25 -5.10 6.10 3.80
2172.38 -6.10 5.70 5.20
2172.50 -5.00 7.30 5.00
2172.63 -6.00 5.50 5.30
2172.75 -3.00 6.80 4.80
2173.13 -3.70 -2.60 6.90
2173.25 -1.80 -3.00 6.20
2175.13 -5.20 4.00 3.30
2175.25 -6.30 6.40 2.50
2177.13 -6.40 7.00 4.10
2177.25 -7.70 7.80 3.20
2191.00 -10.50 3.40 5.80
2192.63 -11.50 0.30 1.10
2194.25 -9.80 4.00 1.30
2196.00 -7.50 4.80 6.10
2196.75 -8.60 6.60 3.80
2197.88 -9.30 3.10 5.50
2198.13 -6.30 5.90 6.10
2198.88 -9.30 5.90 3.60
2199.38 -8.40 6.60 3.60
2201.25 -9.00 6.40 4.40
2201.38 -8.20 5.90 4.90
2201.50 -7.70 4.00 5.00
2201.63 -5.20 4.40 5.40
2204.25 -7.90 4.00 4.70
2206.38 -6.80 8.30 0.10
2206.63 -9.60 7.30 1.00
2208.25 -8.70 7.10 2.50
2208.88 -5.60 1.40 2.20
2209.63 -9.80 4.00 3.50
2210.13 -8.10 4.80 3.00
2210.88 -4.70 5.90 2.80
2211.00 -5.70 4.40 3.80
2211.13 -4.30 8.30 4.90
2211.75 -4.50 10.30 3.30
2211.88 -5.30 9.60 2.50
2212.50 -3.70 8.00 3.80
2214.00 -5.20 7.80 2.30
2214.13 -3.40 8.50 2.80
2216.38 -4.90 -1.10 3.50
2216.88 -4.20 4.70 1.70
2220.25 -5.20 8.30 2.50
2221.25 -5.10 5.70 1.80
2221.50 -4.40 4.20 2.90
2221.63 -4.30 4.00 3.00
2222.88 -6.20 8.90 2.90
2224.63 -7.20 5.20 2.90
2226.25 -5.50 4.00 3.00
2227.13 -6.10 3.30 2.90
2227.50 -5.10 8.50 2.80
2229.63 -4.20 7.00 2.60
2229.75 -3.50 7.20 2.50
2229.88 -6.40 8.00 2.40
2230.25 -8.80 7.30 2.30
2230.38 -6.40 8.50 3.40
2231.00 -4.90 4.40 4.50
2231.50 -8.40 8.10 2.40
2233.00 -6.40 8.00 3.90
2235.50 -7.30 5.00 1.00
2235.63 -7.30 4.00 0.80
2236.13 -4.20 3.70 2.40
2238.38 -3.60 8.70 1.90
2239.38 -5.20 5.40 2.00
2239.50 -5.00 1.90 1.60
2240.75 -4.70 6.30 1.60
2240.88 -3.90 5.20 1.70
2242.25 -4.80 7.00 3.30
2244.38 -8.30 2.90 0.60
2244.75 -6.70 5.20 0.10
2250.38 -3.70 6.10 1.10
2250.88 -7.20 7.50 0.40
2251.50 -4.30 1.10 1.30
2253.38 -5.40 1.20 1.70
2253.63 -6.40 0.90 1.90
2253.75 -6.20 1.20 1.30
2254.88 -4.80 0.90 1.60
2256.13 -4.40 1.90 2.20
2256.25 -6.40 0.50 1.70
2256.38 -5.60 0.90 1.20
2256.50 -6.70 2.80 1.30
2260.13 -7.30 5.00 0.00
2261.13 -4.50 1.70 2.00
2264.75 -5.60 3.70 2.10
2265.75 -6.50 3.10 1.10
2269.50 -8.20 8.00 -3.00
2271.25 -5.50 7.20 0.50
2272.50 -4.50 6.50 -0.40
2273.38 -10.50 -3.40 -2.70
2273.50 -8.00 -2.80 -2.40
2273.75 -5.80 -0.90 -1.80
2273.88 -5.30 -0.90 -1.30
2275.50 -8.40 -4.90 -0.30
2275.63 -1.30 -1.90 2.20
2277.25 -6.30 0.00 3.00
2277.38 -3.50 0.70 2.50
2279.00 -5.40 6.50 -1.10
2279.38 -3.80 4.40 2.50
2280.25 -5.60 8.00 0.20
2281.00 -3.10 5.60 2.00
2281.50 -3.90 0.90 1.90
2281.63 -4.30 5.00 1.60
2283.50 -6.80 2.20 1.40
2284.88 -4.70 -2.40 2.00
2285.00 -5.70 -2.60 0.70
2287.00 -6.30 10.10 -0.90
2287.75 -2.90 -5.40 4.40
2288.88 -4.30 6.30 3.40
2290.00 -5.80 6.30 -0.80
2290.13 -6.20 8.50 0.20
2291.75 -6.00 7.20 1.70
2296.88 -11.20 13.60 1.10
2306.88 -5.50 7.80 -3.20
2310.63 -7.30 -2.10 -3.50
2311.25 -6.30 -2.40 -1.30
2311.88 -6.40 0.00 1.40
2314.25 -8.10 -4.40 -0.50
2314.63 -11.40 -3.90 -0.70
2314.75 -6.30 -3.20 0.80
2318.38 -8.60 -2.30 -0.10
2318.75 -10.10 8.70 -0.80
2320.50 -13.00 4.30 1.00
2320.88 -11.20 2.70 3.70
2321.38 -9.00 -0.20 0.80
2321.88 -11.10 5.20 -2.30
2322.00 -10.50 8.50 -0.40
2322.75 -9.30 1.70 -0.40
2323.13 -8.70 1.20 -1.20
2324.00 -9.20 3.30 -0.50
2324.38 -7.00 1.20 1.20
2324.88 -7.70 4.00 0.30
2325.88 -8.20 -0.20 0.50
2326.38 -5.20 6.80 0.10
2326.50 -3.90 5.60 -1.30
2326.63 -8.50 0.70 -3.60
2326.75 -14.70 1.40 -4.30
2327.38 -7.80 2.80 -2.30
2328.00 -8.00 -1.90 -2.20
2328.13 -8.10 2.90 0.90
2330.25 -8.00 5.00 1.90
2330.50 -6.50 0.70 1.00
2332.50 -4.80 0.00 3.10
2333.25 -7.40 2.40 3.40
2333.38 -5.40 3.10 4.00
2333.63 -4.50 0.70 5.40
2333.75 -6.70 -0.60 5.90
2334.50 -8.40 6.60 1.80
2335.00 -9.00 3.60 2.50
2335.25 -9.80 0.30 3.20
2335.63 -9.60 -1.80 5.40
2335.88 -7.40 0.50 2.50
2336.00 -5.70 3.10 1.90
2336.50 -9.10 2.90 1.10
2338.00 -8.50 8.30 0.40
2338.88 -7.10 2.60 -3.70
2339.00 -7.20 0.00 -3.50
2339.13 -3.30 -0.90 -2.20
2341.50 -7.40 7.80 -5.60
2343.13 -8.40 9.40 -2.30
2345.00 -12.40 10.70 -1.90
2349.00 -8.00 4.00 1.10
2354.88 -9.70 4.30 4.90
2355.00 -9.90 2.40 3.80
2355.50 -9.20 5.20 1.90
2356.88 -12.80 8.10 1.20
2360.88 -9.80 4.50 1.00
2361.38 -9.20 9.90 0.80
2361.88 -10.40 5.50 0.90
2363.50 -9.80 3.10 3.50
2363.75 -9.00 4.50 4.40
2363.88 -8.10 4.80 5.20
2365.25 -11.00 7.30 7.10
2366.25 -11.80 10.10 3.30
2366.88 -11.30 9.20 1.10
2367.25 -9.30 6.40 1.90
2368.50 -12.60 7.90 3.00
2371.63 -10.10 7.90 3.30
2372.00 -11.80 6.00 2.20
2372.13 -8.50 8.30 2.70
2372.75 -8.00 6.80 3.70
2373.25 -9.00 5.00 2.30
2373.88 -10.70 5.90 -0.90
2374.13 -10.50 3.80 0.50
2374.50 -9.30 3.60 0.60
2375.00 -11.00 6.40 -0.60
2375.13 -9.60 5.50 -2.00
2376.00 -6.70 7.50 0.90
2376.25 -8.20 2.60 1.30
2376.38 -8.00 3.50 1.10
2377.50 -8.90 7.50 1.90
2379.38 -10.70 6.80 1.10
2381.88 -12.10 2.00 2.40
2387.13 -10.10 7.80 -0.30
2387.88 -10.30 1.20 1.60
2388.13 -10.50 1.40 1.70
2389.75 -4.80 3.30 3.80
2389.88 -6.70 5.20 4.10
2390.38 -10.20 6.20 2.90
2391.88 -9.70 8.50 4.80
2393.75 -10.80 8.80 3.00
2394.25 -10.20 7.50 3.40
2394.63 -8.90 6.20 2.20
2396.00 -12.00 4.50 4.70
2396.88 -9.50 10.90 4.30
2402.38 -12.00 5.50 5.00
2402.50 -10.20 6.60 4.80
2402.63 -7.20 9.00 4.30
2403.63 -9.70 5.70 4.20
2404.38 -9.80 5.50 2.30
2407.00 -5.10 8.90 2.20
2409.63 -6.40 8.50 2.90
2410.25 -9.60 11.60 1.90
2410.38 -9.50 9.40 0.90
2411.38 -7.30 11.30 -0.60
2434.00 -7.10 5.90 0.90
2439.25 -2.70 7.20 3.80
2439.38 -3.50 5.40 4.20
2441.88 -8.60 6.20 3.00
2446.75 -5.10 6.60 5.30
2447.88 -8.10 7.10 3.10
2452.25 -6.40 4.20 1.80
2454.38 -8.10 2.40 -0.10
2458.00 -8.00 5.40 -0.10
2460.38 -8.40 3.30 0.30
2470.00 -5.10 8.50 1.40
2471.88 -5.80 5.40 1.20
2472.13 -5.10 5.20 1.70
2472.88 -6.10 10.50 -1.10
2474.50 -7.40 7.20 -2.60
2478.50 -10.00 5.30 1.30
2478.63 -9.80 6.40 1.20
2478.75 -9.20 8.10 1.90
2479.88 -7.70 6.40 1.80
2480.25 -8.50 5.00 2.40
2482.50 -10.30 3.10 5.10
2487.38 -10.30 5.10 6.50
2488.25 -9.70 4.80 5.40
2489.38 -9.30 3.60 6.50
2489.75 -11.00 6.40 7.50
2502.00 -5.60 3.70 -2.30
2502.13 -5.30 4.20 -1.80
2503.00 -5.90 1.40 -2.00
2503.63 -7.30 1.20 -0.60
2504.13 -8.10 3.30 -0.90
2507.75 -6.40 1.90 0.50
2509.88 -9.60 5.00 -7.10
2510.13 -10.90 2.80 -7.20
2510.50 -8.20 2.10 -6.10
2510.63 -7.40 -1.90 -5.90
2513.38 -8.30 5.40 -3.70
2513.63 -9.30 5.00 -3.00
2514.00 -9.80 4.50 -2.00
2519.00 -8.30 1.40 -0.50
2520.00 -10.20 2.90 0.30
2520.25 -8.20 5.00 0.80
2525.00 -4.00 8.00 -0.10
2525.13 -4.20 8.00 -0.30
2525.25 -5.10 8.00 -0.30
2526.13 -9.40 4.20 -0.90
2526.25 -7.20 6.10 -0.60
2526.63 -7.10 6.30 0.30
2527.63 -9.40 4.80 -0.60
2532.00 -10.20 4.20 0.70
2532.38 -10.40 4.00 0.60
2537.00 -11.70 3.80 -2.20
2538.50 -9.30 3.10 -3.00
2540.50 -10.40 -0.40 -1.40
2540.75 -9.50 -0.60 -2.10
2540.88 -9.50 1.70 -1.90
2541.13 -7.70 4.40 -1.20
2541.25 -8.00 5.90 -0.80
2541.50 -7.30 4.00 -0.70
2542.50 -6.30 7.20 -2.70
2543.00 -4.00 7.40 -1.70
2543.63 -7.20 4.20 -4.20
2543.88 -7.40 5.00 -5.50
2544.00 -8.50 5.00 -5.80
2544.13 -8.00 3.10 -5.20
2544.25 -7.40 5.90 -4.50
2544.50 -6.40 4.70 -4.10
2544.63 -5.60 4.20 -2.80
2544.75 -6.80 4.00 -1.90
2544.88 -6.90 3.30 -2.60
2546.00 -5.00 5.00 -1.10
2546.75 -9.00 3.50 -2.70
2547.75 -7.70 2.20 -2.90
2556.13 -7.10 8.20 -5.10
2556.75 -4.70 4.40 -3.60
2557.50 -6.50 9.80 -3.60
2557.88 -6.30 6.30 -4.80
2558.00 -6.10 2.80 -4.90
2558.13 -8.70 5.20 -4.00
2558.75 -6.40 10.50 -5.40
2560.00 -11.60 0.50 -4.50
2560.13 -10.20 2.90 -4.50
2560.25 -6.80 4.40 -5.10
2560.63 -8.90 7.50 -3.70
2561.75 -6.80 1.70 -3.50
2566.75 -12.10 -2.70 1.00
2568.38 -6.40 2.80 -3.00
2569.13 -5.50 7.20 -3.20
2569.38 -8.00 6.80 -3.80
2569.63 -9.50 2.20 -3.80
2570.38 -4.10 4.90 -3.30
2570.50 -4.30 4.40 -3.30
2575.25 -7.10 0.10 5.10
2575.88 -10.30 -2.10 4.00
2576.00 -10.80 1.00 5.10
2576.38 -12.80 2.70 7.00
2576.50 -11.20 2.70 9.20
2577.00 -10.90 0.80 11.40
2577.13 -11.00 -2.20 9.60
2577.38 -9.20 9.40 6.10
2577.50 -7.80 5.30 5.80
2578.50 -8.80 -2.30 6.80
2578.88 -7.30 0.70 6.10
2579.00 -7.70 2.20 5.10
2579.13 -6.80 3.60 6.00
2579.25 -11.40 3.40 5.60
2580.50 -8.40 5.30 5.20
2580.63 -8.90 2.90 5.50
2580.88 -10.30 1.80 4.00
2581.00 -8.40 4.80 3.70
2581.50 -8.80 8.30 2.90
2581.88 -5.60 7.00 4.00
2582.00 -5.30 3.30 5.50
2582.13 -7.70 6.40 5.80
2582.25 -8.90 5.70 5.20
2582.38 -7.70 6.40 5.10
2582.63 -12.30 6.90 2.50
2582.75 -11.10 7.10 1.70
2583.00 -13.50 5.30 3.30
2583.13 -13.30 7.10 3.60
2583.75 -13.10 5.50 4.80
2584.88 -14.40 2.50 1.20
2585.13 -16.50 -1.20 2.20
2585.88 -13.90 4.80 1.90
2586.00 -16.90 6.70 0.50
2586.50 -13.50 6.20 0.90
2587.13 -12.10 5.00 0.70
2587.25 -9.60 5.90 0.60
2587.38 -8.80 3.50 0.80
2587.50 -10.10 4.00 -0.30
2590.25 -10.50 5.70 1.10
2592.50 -14.00 1.20 0.20
2592.75 -10.70 3.10 0.70
2593.88 -11.90 2.00 1.20
2594.63 -10.70 4.50 1.80
2595.63 -12.20 2.50 0.30
2596.13 -11.20 2.70 0.60
2596.25 -10.20 5.30 1.60
2596.63 -11.60 -2.30 3.10
2596.88 -11.70 1.80 4.20
2597.25 -10.40 0.10 2.40
2597.38 -11.30 1.00 2.70
2597.63 -11.10 3.80 4.30
2597.75 -12.40 3.80 4.70
2598.00 -10.80 3.40 5.60
2598.13 -8.50 3.10 5.80
2598.25 -9.40 2.50 5.70
2598.38 -9.30 4.50 5.90
2598.75 -8.10 6.20 5.10
2598.88 -6.40 5.20 4.80
2599.13 -6.00 7.30 3.40
2599.38 -6.30 5.40 2.90
2599.50 -6.50 5.90 3.00
2599.75 -5.90 5.20 2.80
2599.88 -6.50 5.90 3.10
2600.13 -6.00 5.90 2.60
2600.25 -4.70 4.00 2.60
2600.38 -6.30 4.40 3.30
2601.00 -6.90 1.90 2.00
2601.13 -6.90 2.00 2.30
2601.25 -9.10 3.30 1.90
2601.38 -7.30 5.00 2.30
2601.63 -4.00 5.00 2.70
2601.75 -6.60 7.30 2.90
2601.88 -6.20 6.60 3.00
2602.00 -6.20 6.10 2.80
2602.13 -7.30 5.90 1.80
2602.25 -7.10 6.40 1.40
2602.38 -8.60 6.60 2.50
2602.63 -7.90 9.00 2.70
2603.13 -9.40 7.10 3.90
2603.25 -9.40 5.30 4.50
2603.38 -8.20 5.90 3.50
2603.50 -7.50 6.60 2.70
2603.63 -11.50 6.00 2.20
2603.75 -11.20 2.70 2.10
2604.00 -8.80 5.00 2.70
2604.13 -8.10 8.10 2.90
2604.25 -9.00 11.80 2.50
2604.38 -7.70 8.70 2.90
2604.50 -5.80 9.60 2.30
2604.63 -7.70 7.30 2.90
2605.00 -7.80 1.40 3.80
2605.13 -7.00 1.70 4.00
2605.38 -7.90 4.00 3.80
2605.50 -7.50 4.80 3.00
2605.63 -6.90 5.70 3.40
2605.75 -6.40 8.00 4.10
2605.88 -7.40 11.10 3.30
2606.00 -8.00 9.60 3.30
2606.13 -7.50 8.50 4.00
2606.50 -9.00 5.50 3.60
2606.88 -5.60 6.60 2.80
2607.00 -5.90 6.10 2.90
2607.13 -5.00 6.30 2.80
2607.25 -6.80 6.40 2.20
2607.38 -7.20 6.60 0.90
2607.50 -6.80 6.80 0.70
2607.75 -6.40 5.70 1.70
2607.88 -7.00 6.60 1.60
2608.00 -5.40 8.00 0.70
2608.13 -5.50 7.80 0.60
2608.25 -4.50 7.00 0.10
2608.38 -5.10 8.00 -0.50
2608.50 -5.30 8.70 -0.60
2608.63 -4.80 7.00 -0.50
2608.75 -3.80 5.40 -0.20
2608.88 -5.40 5.20 0.20
2609.00 -5.60 6.60 0.00
2609.13 -6.80 5.40 0.70
2609.25 -6.70 7.50 1.00
2609.38 -5.60 8.00 1.00
2609.88 -3.90 6.10 1.70
2610.25 -0.80 4.90 0.50
2610.38 -2.70 2.10 1.10
2610.50 -3.30 1.40 1.20
2610.75 -2.60 1.90 1.30
2610.88 -2.20 1.70 1.20
2611.00 -5.20 1.10 1.00
2611.13 -5.90 3.70 1.20
2611.38 -4.30 5.40 0.60
2611.50 -4.10 5.00 0.90
2611.88 -5.80 1.40 2.20
2612.00 -4.40 2.80 2.30
2612.13 -3.90 0.50 2.90
2612.63 -6.90 -0.90 2.20
2612.75 -4.90 0.20 1.40
2612.88 -3.60 2.40 2.00
2613.00 -3.60 1.40 2.10
2613.38 -5.30 3.30 1.60
2613.50 -3.00 3.50 1.80
2613.63 -3.50 3.00 2.40
2613.88 -4.00 2.20 3.40
2615.13 -3.10 3.70 1.20
2615.25 -3.20 4.40 1.80
2615.38 -5.20 3.50 1.80
2615.50 -3.50 2.10 2.00
2615.75 -4.90 1.70 1.30
2615.88 -6.40 0.90 1.00
2616.00 -6.80 2.60 0.40
2616.38 -5.50 5.40 -0.40
2616.63 -5.00 6.30 0.10
2616.75 -4.20 6.10 0.80
2616.88 -5.10 7.00 0.90
2617.50 -7.70 2.20 1.90
2618.63 -8.70 7.50 3.40
2621.00 -5.30 2.40 1.20
2621.38 -6.70 5.70 2.50
2621.63 -4.80 4.80 3.50
2621.75 -5.70 3.10 3.80
2623.00 -6.80 7.80 2.30
2623.13 -7.70 7.80 2.70
2623.50 -9.80 1.80 2.50
2623.75 -7.50 0.30 3.20
2624.25 -7.40 7.30 2.40
2624.38 -6.80 8.30 1.90
2626.63 -10.50 6.60 3.60
2637.88 -9.90 6.80 -0.70
2640.00 -9.70 4.80 -2.40
2640.50 -10.50 4.20 -1.20
2641.25 -8.60 4.20 -0.40
2649.38 -8.40 4.20 -0.70
2649.50 -8.50 5.90 -0.40
2649.88 -7.30 4.00 -1.30
2650.75 -5.10 3.70 -0.30
2653.63 -6.20 0.70 0.00
2654.00 -8.30 1.40 -1.60
2654.13 -7.50 2.40 -1.90
2654.38 -8.30 6.80 -2.60
2661.88 -9.40 1.40 -1.30
2662.88 -5.20 6.30 -0.30
2663.13 -5.80 5.40 0.10
2663.25 -5.10 5.60 0.10
2663.38 -6.50 3.50 -0.30
2663.50 -6.90 3.30 -0.70
2665.38 -5.30 2.40 -1.30
2667.00 -5.80 0.00 -1.90
2669.63 -7.30 1.20 -1.10
2671.13 -6.50 4.00 -0.90
2671.38 -6.20 1.70 -1.10
2672.00 -7.20 1.90 -1.40
2674.75 -1.40 3.70 0.40
2674.88 -0.90 5.60 0.50
2675.75 -6.30 5.90 -3.00
2676.75 -5.30 1.90 -1.90
2678.50 -4.20 4.20 -0.20
2681.25 -8.20 4.40 -0.90
2681.38 -5.60 4.20 -0.20
2682.63 -5.90 5.20 -1.10
2682.75 -4.30 5.00 -0.60
2683.25 -5.70 4.40 0.10
2683.63 -5.90 4.20 0.30
2685.38 -4.40 2.80 -0.90
2693.13 -5.10 5.20 -4.70
2694.50 -4.50 6.10 -3.10
2696.00 -3.50 2.60 -4.10
2698.75 -5.20 1.10 -5.30
2704.00 -4.30 5.40 -3.20
2704.75 -3.80 0.70 -3.20
2704.88 -2.60 0.40 -3.10
2705.13 -4.80 0.00 -2.40
2705.25 -5.30 0.40 -2.60
2708.50 -3.70 -0.20 0.30
2709.38 -0.50 4.40 -0.80
2713.75 -5.20 4.00 -0.70
2714.50 -5.30 0.50 1.40
2714.63 -3.80 3.00 1.90
2715.13 -5.80 7.20 -1.00
2715.25 -4.10 5.40 -1.80
2715.38 -4.10 6.80 -2.00
2718.25 -3.60 3.20 -2.40
2718.50 -5.60 3.30 -2.00
2721.88 -4.40 2.40 -0.30
2722.38 -4.20 3.30 -1.60
2722.75 -3.20 8.40 -1.20
2724.88 -4.90 3.00 -2.70
2726.13 -5.20 6.30 -2.40
2727.00 -5.00 0.00 -2.40
2727.38 -3.80 1.10 -1.70
2728.63 -7.20 1.40 -2.40
2728.75 -6.60 -0.40 -2.10
2728.88 -8.60 -2.30 -3.10
2729.25 -6.30 -5.60 -4.00
2730.00 -6.70 -2.10 -1.10
2730.13 -6.00 -0.70 -0.70
2730.50 -9.50 -1.60 0.60
2730.63 -12.10 -6.00 1.00
2731.75 -3.60 0.90 -4.30
2732.63 -5.90 2.80 1.30
2733.38 -7.10 5.00 -0.90
2734.38 -6.80 1.70 -0.70
2734.88 -4.80 3.70 -0.50
2735.00 -4.70 5.00 -0.80
2736.25 -5.60 1.90 0.20
2736.38 -4.80 1.40 -0.10
2737.63 -7.00 2.20 0.50
2737.75 -6.50 2.20 0.80
2739.13 -8.20 0.70 0.60
2739.25 -6.60 0.00 0.60
2739.38 -7.00 0.30 0.40
2740.50 -5.30 2.80 0.20
2741.25 -4.70 2.10 0.30
2741.38 -6.00 1.70 0.40
2741.50 -3.60 3.30 0.60
2741.75 -4.90 1.10 1.30
2742.00 -5.80 1.40 0.60
2743.13 -6.10 0.90 -2.00
2743.25 -5.10 1.90 -1.70
2743.50 -4.90 2.60 -0.70
2743.75 -6.20 0.20 -1.00
2743.88 -7.30 -2.10 -1.10
2745.13 -5.50 3.50 -2.50
2749.50 -3.90 1.30 -2.10
2752.00 -5.50 5.40 -2.60
2753.88 -8.30 6.40 0.90
2755.75 -7.80 4.80 -1.60
2755.88 -7.30 4.00 -1.20
2757.25 -3.30 3.90 -1.00
2760.00 -3.90 2.80 1.20
2760.13 -6.00 4.00 1.20
2761.00 -5.60 1.40 -0.10
2761.13 -5.70 0.20 -0.20
2763.75 -5.50 4.00 0.80
2771.88 -7.80 -0.90 -2.30
2773.00 -4.50 5.60 -3.70
2777.13 -3.50 0.70 -1.00
2779.88 -5.50 4.00 2.00
2780.00 -4.30 2.10 1.40
2781.38 -3.50 1.70 2.60
2781.75 -4.10 2.40 2.70
2785.50 -5.10 1.40 -2.10
2785.63 -7.90 -0.20 -2.00
2785.88 -5.20 3.50 -1.30
2786.00 -5.50 2.10 -1.60
2786.75 -5.50 3.00 -2.70
2787.88 -4.30 1.70 -0.80
2789.00 -4.80 2.40 -1.80
2789.38 -7.70 5.90 -2.70
2789.50 -7.10 5.90 -2.70
2789.63 -4.50 4.70 -2.30
2792.38 -4.90 2.60 -2.00
2792.50 -4.10 0.40 -1.40
2794.88 -6.20 0.70 1.30
2800.25 -7.20 2.90 3.70
2803.63 -4.30 4.40 3.50
2803.75 -5.50 5.00 3.80
2804.88 -7.10 5.90 2.10
2805.00 -6.70 6.60 1.80
2806.75 -5.00 7.20 2.90
2811.13 -2.10 5.60 -1.40
2811.63 -3.10 5.60 -0.60
2811.75 -4.30 4.40 -0.20
2812.38 -4.50 4.20 -1.30
2812.50 -5.60 3.70 -1.60
2815.13 -4.90 4.40 0.90
2815.25 -3.80 4.40 0.80
2815.38 -4.30 4.00 0.70
2816.50 -4.40 2.80 1.80
2817.13 -4.20 3.30 1.60
2817.38 -8.60 1.40 0.70
2817.63 -6.80 3.50 -0.30
2818.88 -5.50 2.60 -0.60
2819.75 -5.50 3.50 0.10
2819.88 -4.10 6.80 0.50
2823.38 -4.30 6.80 -1.30
2823.75 -6.00 5.40 -4.40
2825.63 -6.00 5.40 -2.70
2827.00 -4.10 5.40 -2.30
2829.50 -3.60 8.20 -3.00
2829.63 -3.80 7.20 -3.00
2830.25 -5.90 2.40 -3.60
2830.63 -5.60 2.80 -1.20
2835.00 -5.50 4.00 -0.20
2836.38 -4.90 1.70 -1.70
2837.13 -4.80 1.90 -0.40
2839.50 -10.90 5.20 -2.90
2844.63 -9.30 6.40 -1.90
2851.00 -3.60 6.30 -4.70
2854.38 -7.80 4.80 -2.70
2854.88 -8.50 2.20 -3.00
2855.25 -8.30 0.50 -3.30
2857.63 -5.30 2.80 -0.60
2859.75 -6.30 4.40 -1.60
2861.00 -2.20 3.90 0.00
2862.25 -7.90 0.70 1.20
2862.38 -9.00 1.20 1.40
2862.50 -8.60 0.50 1.40
2863.13 -3.90 3.30 1.40
2863.25 -5.00 1.40 1.30
2863.38 -5.80 1.40 1.60
2864.63 -5.90 3.30 3.00
2864.75 -7.80 1.40 3.20
2864.88 -6.10 1.90 2.70
2865.25 -6.40 2.90 2.00
2870.13 -5.60 4.20 0.70
2879.13 -4.70 2.60 -1.90
2879.25 -5.70 -1.10 -1.30
2879.38 -6.10 0.00 -1.30
2879.50 -5.50 -2.40 -0.90
2880.13 -5.20 -1.10 -3.40
2881.38 -5.30 1.40 2.50
2882.38 -5.90 6.60 3.10
2883.00 -5.00 0.90 2.40
2883.88 -7.00 -0.60 2.80
2884.00 -8.50 -2.80 3.30
2887.38 -8.10 5.20 2.40
2894.00 -10.70 4.00 2.10
2894.75 -10.10 5.90 1.90
2894.88 -9.60 6.80 1.30
2896.50 -8.90 5.70 2.00
2899.13 -9.50 1.80 3.00
2899.38 -6.80 2.60 2.20
2900.88 -8.10 5.70 -0.20
2901.00 -9.20 3.30 -0.10
2901.25 -11.00 1.20 -0.10
2901.38 -10.90 0.30 0.10
2901.50 -10.70 0.30 -0.60
2902.00 -8.80 -0.90 0.30
2902.25 -7.80 -0.90 0.30
2902.38 -9.50 -1.10 0.30
2902.88 -8.90 2.40 0.00
2903.25 -12.20 3.40 2.10
2903.38 -8.50 5.00 2.30
2903.50 -6.10 4.80 2.00
2903.63 -6.50 2.60 1.70
2903.75 -4.30 4.00 1.70
2903.88 -7.50 3.80 0.90
2904.00 -7.30 5.00 0.30
2905.75 -5.40 1.70 0.70
2905.88 -7.30 1.20 0.40
2906.63 -8.60 2.90 3.20
2907.25 -5.20 2.20 3.80
2908.50 -5.90 4.80 2.50
2910.00 -6.40 7.50 0.80
2910.63 -6.30 2.60 0.70
2910.75 -5.60 2.40 0.50
2912.13 -5.80 -0.90 -0.40
2912.75 -7.10 3.10 -1.30
2915.13 -4.70 2.60 -0.50
2915.50 -5.30 0.00 0.80
2915.75 -5.90 -3.50 1.60
2915.88 -6.60 -3.70 1.00
2916.88 -6.60 1.90 0.80
2917.00 -6.50 3.10 1.80
2917.25 -8.30 0.50 2.50
2918.00 -7.80 4.80 2.00
2918.13 -6.40 6.10 2.10
2918.88 -7.10 5.00 3.40
2919.75 -5.00 7.80 0.70
2921.38 -5.00 6.80 2.50
2921.63 -8.40 6.60 1.20
2923.38 -7.20 8.00 0.20
2923.50 -6.60 7.80 0.20
2924.63 -4.90 2.10 1.10
2930.00 -5.90 6.60 2.10
2930.75 -9.10 3.30 1.00
2930.88 -8.70 2.60 1.30
2931.00 -7.70 2.20 1.60
2931.75 -4.20 6.10 1.70
2931.88 -6.60 7.30 1.10
2934.50 -8.70 -2.60 -1.40
2935.25 -7.40 5.00 -3.60
2935.38 -7.40 7.80 -4.20
2936.38 -6.10 -0.90 -2.50
2936.50 -4.70 1.10 -2.70
2936.63 -3.10 2.80 -2.30
2936.75 -1.90 3.00 -1.70
2937.25 -7.40 6.80 -4.30
2937.63 -9.90 2.00 -2.20
2938.00 -6.90 -2.40 -2.50
2938.13 -4.90 -2.60 -2.40
2939.00 -9.20 5.70 -2.30
2942.25 -7.90 8.00 -2.00
2944.50 -8.50 1.20 -1.30
2944.63 -6.90 0.00 -1.20
2945.13 -5.30 -0.90 -2.90
2945.50 -7.00 6.10 -2.50
2946.00 -7.70 3.50 -1.60
2946.25 -6.40 1.40 -1.70
2946.50 -6.60 -2.40 -1.60
2946.63 -5.60 -0.90 -1.80
2946.88 -7.10 1.70 -2.90
2948.75 -6.50 8.50 0.00
2948.88 -6.70 7.00 -0.70
2949.38 -8.20 2.20 0.60
2949.63 -6.40 -0.40 -0.10
2949.88 -6.50 -1.10 -1.10
2950.13 -7.30 3.50 -0.60
2950.25 -7.20 3.80 -0.10
2950.75 -7.00 7.50 0.30
2950.88 -7.70 4.40 0.60
2951.13 -6.10 0.50 2.30
2951.38 -7.10 -0.40 1.90
2951.63 -5.60 0.50 1.30
2952.13 -6.60 7.30 1.30
2952.38 -6.50 8.90 0.60
2952.50 -6.00 8.30 0.80
2952.63 -5.90 5.70 0.80
2952.75 -6.30 2.60 1.00
2952.88 -6.20 0.70 1.20
2953.38 -5.20 2.20 2.10
2953.50 -6.20 2.60 2.10
2953.88 -6.90 4.80 -0.20
2954.13 -5.50 6.80 0.60
2954.25 -7.20 6.10 1.90
2954.38 -7.30 0.70 2.70
2954.50 -9.90 -0.80 1.00
2955.25 -6.60 0.50 0.00
2955.38 -6.50 2.20 -0.50
2955.75 -8.10 1.00 3.30
2956.00 -5.80 -1.90 -2.80
2956.38 -3.30 -6.60 -0.90
2956.50 -6.00 -4.70 -1.60
2956.63 -6.10 -4.20 -2.40
2957.00 -5.60 -0.90 -2.10
2957.13 -5.10 4.70 -1.90
2957.63 -6.00 3.50 -3.90
2958.00 -6.10 0.00 -2.90
2958.13 -4.80 1.90 -2.60
2959.38 -6.50 -1.10 0.30
2959.50 -10.00 -2.50 -0.90
2959.63 -6.60 -0.40 -2.10
2961.13 -6.30 3.10 -2.30
2961.25 -8.70 1.20 -2.50
2961.88 -5.60 3.30 -2.70
2962.50 -8.30 2.90 -0.20
2962.75 -7.30 -0.60 0.20
2962.88 -5.30 0.50 0.80
2963.00 -4.90 -0.70 1.20
2963.50 -3.20 3.00 1.00
2963.63 -4.20 2.80 0.90
2963.88 -7.00 7.00 0.40
2964.25 -5.80 7.20 -1.90
2966.38 -7.30 4.40 -1.60
2966.63 -6.00 1.10 -1.90
2966.75 -5.40 1.10 -1.80
2967.25 -3.00 5.80 0.10
2968.13 -7.80 1.90 -1.80
2968.88 -7.20 0.50 -0.50
2969.00 -7.00 1.70 -0.60
2971.00 -4.20 1.90 -4.10
2971.13 -5.20 5.40 -3.80
2974.13 -4.20 2.30 -2.80
2974.50 -3.50 4.40 -2.90
2975.38 -4.30 2.10 -2.10
2977.00 -4.40 1.90 -1.30
2977.50 -6.70 3.30 -0.40
2979.13 -3.90 4.20 -2.00
2979.38 -4.80 0.90 -0.30
2979.50 -4.40 0.90 0.40
2979.63 -4.50 1.70 1.10
2980.00 -8.80 4.50 2.10
2980.13 -8.20 5.90 1.60
2980.25 -7.40 8.30 1.10
2980.50 -7.50 10.90 -0.30
2980.63 -8.80 11.50 -1.20
2981.38 -7.50 5.60 -4.20
2981.75 -6.50 3.10 -0.70
2981.88 -5.90 3.70 0.10
2982.38 -6.80 5.00 1.70
2982.50 -6.80 5.40 0.70
2983.00 -7.90 11.70 -2.70
2983.13 -8.30 11.10 -3.40
2984.50 -3.90 0.50 2.30
2984.75 -3.10 2.40 2.00
2984.88 -6.70 6.10 1.30
2985.38 -8.90 12.40 -4.30
2985.88 -10.40 7.30 -5.30
2986.88 -4.30 1.70 0.80
2987.00 -7.10 2.60 0.30
2988.00 -7.00 8.90 -7.50
2988.38 -3.70 -2.20 -5.70
2989.50 -7.10 12.20 -6.70
2991.25 -3.60 12.40 -7.20
2991.75 -5.80 7.30 6.00
2991.88 -7.20 2.00 6.80
2992.13 -9.60 -3.70 0.90
2992.25 -8.30 -4.20 -4.80
2993.38 -9.90 2.40 0.10
2994.75 -4.80 6.50 -0.80
2995.63 -8.00 5.40 -1.10
2996.75 -5.50 8.20 -0.70
2997.00 -6.80 11.30 -0.70
2998.25 -1.80 6.10 -0.60
2998.38 -3.10 3.30 -0.20
2998.50 -3.10 1.30 -0.30
2999.13 -5.70 9.80 0.10
2999.25 -6.90 10.50 -0.20
2999.88 -5.50 5.00 -1.10
3002.13 -9.50 7.50 -3.60
3004.25 -7.80 -1.90 -1.30
3004.38 -5.40 -0.70 -2.00
3009.75 -3.70 -1.70 -1.20
3010.88 -6.50 2.60 -2.20
3011.00 -7.10 3.10 -2.40
3011.63 -5.60 -0.50 -3.80
3013.00 -6.80 3.10 -2.80
3014.13 -6.80 -0.20 1.00
3014.63 -4.40 1.40 0.90
3015.00 -7.40 5.90 0.60
3016.00 -7.10 -1.90 -2.20
3016.50 -2.90 0.70 -0.60
3016.63 -4.70 -1.90 0.40
3016.88 -6.60 0.50 -0.80
3017.00 -7.50 2.80 -2.40
3017.13 -7.10 2.60 -2.80
3017.25 -7.30 3.10 -2.10
3017.63 -8.40 9.40 -1.80
3017.75 -8.80 9.20 -1.90
3020.75 -5.80 0.00 -1.30
3021.25 -6.60 0.90 -0.40
3026.75 -4.50 6.10 -3.90
3027.00 -5.10 5.20 -2.00
3030.88 -7.70 6.30 -4.00
3032.25 -9.20 6.60 -2.80
3032.88 -9.50 8.00 -6.10
3034.00 -6.30 2.10 -3.60
3034.13 -6.90 3.70 -3.40
3036.25 -5.80 5.40 -4.20
3036.63 -7.10 7.20 -5.10
3036.75 -7.70 5.90 -5.80
3038.38 -7.70 1.70 -4.40
3038.63 -9.60 -2.80 -3.70
3038.75 -9.50 1.20 -2.00
3040.50 -6.70 6.60 0.40
3040.63 -6.10 8.20 0.40
3041.88 -2.70 2.10 0.10
3042.00 -3.20 3.00 0.70
3042.63 -5.20 4.40 2.40
3042.75 -4.90 4.40 2.30
3043.00 -4.20 4.70 2.70
3043.13 -5.70 2.60 2.90
3043.63 -4.30 2.10 1.70
3045.38 -4.80 5.70 2.50
3047.25 -5.20 7.20 2.20
3047.38 -5.80 5.90 2.00
3047.50 -6.40 5.70 2.10
3047.63 -5.50 5.00 2.30
3048.50 -3.90 3.30 1.90
3048.75 -2.50 5.40 2.70
3049.13 -6.30 5.90 2.00
3049.25 -3.50 7.20 2.30
3049.88 -6.40 0.90 0.30
3050.75 -3.50 2.60 -0.20
3052.50 -3.90 1.40 1.40
3052.88 -6.10 2.80 1.60
3056.50 9.70 -1.30 3.10
3056.63 4.60 5.50 1.80
3056.88 0.40 -0.70 1.60
3057.88 -5.60 -5.00 -2.20
3058.25 -3.30 -2.80 -0.60
3058.38 -4.20 -6.30 -0.70
3060.38 -4.80 0.00 -2.20
3060.50 -6.40 1.40 -1.90
3067.63 -1.00 2.10 -4.10
3067.75 -1.70 5.80 -4.90
3071.25 -3.10 0.90 -5.10
3071.50 -2.70 3.90 -4.40
3073.50 -2.20 0.60 -3.20
3073.63 0.70 5.10 -2.30
3074.00 1.60 5.60 0.30
3074.13 0.10 3.00 0.60
3076.25 -4.30 -0.70 -4.00
3076.38 -3.50 -1.70 -3.80
3079.75 -6.70 6.50 -3.90
3083.00 -4.60 8.40 -6.60
3084.25 -2.80 -0.50 -5.50
3087.75 -0.50 0.20 -2.20
3087.88 -2.00 1.90 -2.80
3089.13 0.20 1.80 -3.70
3089.63 -1.10 0.40 -4.10
3089.75 -3.10 1.90 -4.20
3093.13 -4.00 1.10 -5.30
3094.88 -3.90 2.80 -2.50
3098.50 -4.80 0.00 -4.00
3102.75 -0.90 3.20 -1.40
3103.75 -2.30 0.00 -0.90
3103.88 -1.80 0.90 -1.00
3104.00 -2.00 1.90 -1.40
3104.63 -5.70 2.60 -0.80
3104.75 -4.70 2.10 -0.30
3110.25 -1.70 3.50 -0.30
3110.38 -0.50 1.60 -0.20
3110.50 -1.40 -1.40 0.10
3111.75 -4.40 3.30 0.20
3115.13 -4.60 1.70 2.20
3115.25 -4.30 1.70 2.40
3119.88 -3.70 1.10 3.80
3120.00 -2.80 2.40 3.80
3121.63 -4.30 4.40 3.70
3121.88 -0.50 7.20 3.40
3122.00 -2.40 1.70 2.40
3122.13 -2.20 2.10 2.40
3123.25 -2.90 1.70 1.90
3123.38 -2.40 2.10 1.60
3125.13 -2.80 3.70 3.30
3127.88 -4.00 -0.20 3.80
3128.50 0.40 0.60 4.00
3128.63 0.10 1.70 3.20
3130.63 -2.40 0.70 2.80
3130.75 -1.80 1.90 3.00
3132.38 -3.90 -4.40 4.30
3132.50 -3.40 -4.40 3.30
3133.50 -3.70 -1.70 2.00
3133.63 -4.90 -1.10 2.80
3133.75 -4.80 -4.40 2.70
3134.75 -1.30 4.90 3.70
3135.13 -5.80 1.40 3.80
3135.38 -0.80 -1.40 2.90
3135.50 -1.10 -2.80 2.70
3135.63 -0.70 -2.20 2.20
3136.75 -1.90 4.40 1.40
3136.88 -2.80 0.90 1.90
3137.00 -3.90 0.00 1.90
3137.25 -3.30 -0.50 1.60
3137.38 -2.10 -1.70 1.70
3138.38 -1.80 2.80 2.40
3138.50 -2.00 2.80 2.30
3139.63 0.10 -1.20 2.40
3141.00 -0.40 -1.20 3.10
3141.13 0.30 -2.40 3.30
3142.75 1.10 3.50 3.10
3142.88 -1.40 2.80 2.80
3143.38 -1.10 3.70 3.00
3143.50 -2.80 4.20 2.80
3144.13 -3.10 4.20 2.70
3144.38 -2.40 2.60 2.00
3144.50 -3.20 -0.70 1.10
3146.00 -4.20 3.30 0.50
3146.38 -3.40 1.90 1.40
3148.50 -3.00 -2.40 1.70
3151.50 -6.00 1.20 2.90
3151.63 -7.20 1.40 3.10
3151.75 -6.20 1.70 2.80
3153.50 -7.40 -2.30 3.60
3156.75 -6.20 -0.70 1.70
3159.25 -4.10 2.40 2.70
3159.50 -4.40 2.80 3.10
3161.63 -3.90 0.90 2.70
3164.63 -0.80 0.90 4.40
3165.13 -3.50 -0.20 2.40
3165.75 -3.70 1.10 2.90
3165.88 -3.30 0.50 3.50
3166.25 -1.60 0.20 3.10
3166.38 -2.90 0.20 2.80
3168.25 -2.30 -0.90 0.90
3170.38 -6.50 4.40 -1.60
3170.88 -5.00 6.30 -5.50
3171.00 -4.60 5.20 -5.00
3171.13 -5.30 2.80 -5.30
3179.38 -6.80 5.40 -1.70
3179.50 -4.90 3.90 -1.60
3179.63 -2.30 3.20 -1.00
3180.00 -4.70 2.10 -1.80
3181.00 -5.00 4.90 -2.50
3181.75 -3.10 3.70 -3.90
3186.00 -3.10 3.30 -0.60
3187.25 -3.90 -1.90 -1.70
3190.75 -4.70 3.50 -1.90
3191.00 -3.80 4.90 -2.20
3193.38 -2.40 1.70 -0.90
3193.50 -2.20 0.60 -0.90
3193.63 -3.20 0.70 -0.80
3194.25 -5.20 3.00 -1.70
3198.00 -4.20 1.90 -1.60
3198.88 -4.80 0.90 -2.20
3200.25 0.20 0.80 -3.40
3201.75 -1.60 0.20 -1.90
3202.13 -2.70 -1.20 -1.20
3202.25 -3.50 -1.20 -1.60
3203.00 -5.30 2.80 -1.30
3203.13 -3.90 4.20 -0.90
3209.38 -5.30 1.90 -0.60
3211.13 -3.90 2.80 -2.50
3211.25 -3.80 2.10 -2.20
3214.25 -2.50 5.40 -3.10
3214.38 -4.00 3.00 -3.10
3215.00 0.30 1.60 -2.80
3215.13 0.60 2.50 -2.40
3215.25 -0.50 2.10 -2.10
3215.38 -0.30 1.30 -2.40
3216.75 -0.60 3.70 -2.50
3217.00 -0.40 2.80 -3.00
3217.13 -1.30 1.60 -3.30
3217.25 -1.90 1.60 -3.30
3220.25 -2.70 3.90 -1.60
3221.50 -0.40 -1.70 0.00
3221.63 -1.70 -1.90 -0.20
3221.88 -2.60 1.90 -0.70
3222.00 -3.20 3.00 -0.60
3222.38 -1.90 5.40 0.30
3222.50 -1.90 4.40 0.50
3224.75 -2.10 -2.60 0.10
3224.88 -2.40 -1.70 0.10
3225.00 -1.20 -1.20 -0.40
3225.13 -0.70 0.60 -0.40
3226.50 -2.30 -1.40 1.60
3226.63 -1.60 -2.60 1.30
3226.75 -1.40 -1.90 1.60
3226.88 -0.60 -1.40 1.10
3227.00 -0.40 -1.70 0.90
3228.25 0.20 -0.50 0.90
3228.38 -1.20 -0.70 0.50
3228.50 -1.00 -1.20 -0.50
3228.63 -0.30 -1.00 -0.80
3228.75 -0.10 0.90 -1.10
3230.38 0.90 0.60 0.20
3230.50 -0.70 1.60 0.40
3232.25 -3.90 2.40 0.60
3232.38 -4.00 3.50 1.20
3232.50 -5.30 3.30 1.40
3232.63 -5.90 2.80 1.10
3233.88 -3.60 -1.40 1.60
3234.00 -2.50 0.90 1.90
3234.13 -3.90 1.90 2.50
3234.63 1.20 4.10 3.00
3235.13 -3.60 -0.90 0.70
3235.25 -3.20 -1.10 1.20
3236.63 2.00 3.90 2.00
3238.25 -1.00 3.50 1.30
3240.63 1.80 5.60 -0.50
3240.75 1.00 2.80 -0.20
3241.25 3.50 1.80 1.10
3241.38 2.20 -0.10 0.80
3242.63 -1.40 1.30 0.10
3242.75 -0.30 0.90 0.30
3242.88 0.70 0.40 0.30
3243.00 1.80 1.10 0.00
3245.25 -2.60 6.10 -0.90
3245.63 -2.50 3.90 -0.30
3245.75 -2.20 5.80 0.10
3245.88 -3.00 3.90 0.20
3246.00 -3.90 0.90 0.20
3246.13 -2.70 3.00 0.50
3246.75 -4.00 -1.10 -0.80
3247.25 -4.00 3.90 0.00
3248.25 -2.70 0.60 -1.60
3248.38 -1.30 1.10 -1.60
3249.75 -1.30 4.90 1.00
3251.25 -2.70 1.10 0.30
3253.50 -3.60 3.30 -0.80
3256.38 -0.90 0.90 -1.10
3256.50 -3.70 0.20 -1.30
3259.50 -2.20 3.00 -0.70
3261.50 -3.50 -0.70 0.10
3261.63 0.40 4.70 0.80
3262.00 -5.00 0.00 -0.50
3262.13 -3.70 -3.10 -0.80
3262.38 -2.10 0.20 0.10
3262.50 -3.60 0.90 0.30
3262.63 -3.40 1.90 0.30
3262.75 -1.10 2.80 0.30
3262.88 -1.00 2.60 0.30
3263.00 0.30 3.90 0.40
3263.50 -2.20 1.70 0.10
3263.63 -1.60 1.10 0.00
3265.13 -4.20 3.70 -1.10
3265.25 -3.80 3.00 -1.20
3265.50 -4.00 2.10 -0.90
3267.00 -5.30 4.20 -1.20
3267.13 -5.20 4.40 -0.80
3267.25 -2.80 3.20 -0.70
3268.50 -2.60 6.10 -0.50
3269.13 -3.30 4.40 -3.00
3269.25 -2.90 4.10 -3.40
3269.63 -1.40 2.80 -3.80
3270.38 -3.60 1.30 -3.30
3270.50 -5.70 0.20 -3.60
3275.25 -4.10 3.50 -3.10
3275.38 -4.70 3.50 -3.00
3275.50 -4.30 0.70 -2.80
3275.63 -3.10 0.00 -2.70
3276.00 -2.80 -0.90 -2.00
3276.13 -3.50 -0.70 -1.10
3277.13 -2.50 5.40 -3.30
3277.38 -3.80 6.70 -4.00
3277.50 -3.40 6.10 -4.20
3278.38 -1.70 5.40 -2.90
3278.50 -3.10 5.20 -3.10
3280.88 -4.20 5.20 -3.30
3281.38 -2.30 0.90 -2.10
3281.50 -0.50 0.60 -2.00
3282.50 -3.20 7.00 -1.70
3284.25 -4.10 5.40 -0.70
3284.88 -4.60 -0.20 -1.30
3285.00 -4.10 0.40 -1.40
3285.88 -5.60 6.50 -1.80
3286.00 -7.10 5.00 -1.60
3286.88 -4.20 3.30 -1.60
3287.50 -7.10 5.00 -1.00
3287.63 -6.00 5.40 -0.20
3288.50 -5.20 1.10 1.00
3289.38 -6.50 3.10 1.00
3290.00 -4.40 0.90 2.30
3291.25 -6.40 2.80 1.20
3291.38 -6.00 2.60 2.00
3291.63 -4.40 1.90 2.50
3292.38 -5.90 4.20 2.60
3292.88 -5.30 3.70 1.00
3293.38 -6.20 1.70 1.30
3293.88 -4.30 2.60 0.80
3294.25 -3.50 3.50 1.20
3294.38 -3.10 4.20 1.10
3294.50 -3.40 6.10 1.70
3295.00 -5.00 0.90 1.00
3295.25 -6.10 0.50 0.90
3295.38 -6.00 0.20 1.30
3295.63 -3.50 1.70 1.60
3295.75 -3.10 2.40 1.80
3296.38 -5.30 1.90 1.30
3296.50 -5.80 1.40 1.30
3297.00 -5.90 -0.70 0.70
3297.75 -4.20 5.20 -0.30
3299.38 -2.80 4.20 2.10
3299.88 -5.50 4.40 0.50
3300.50 -6.90 -0.90 0.10
3301.63 -6.20 7.60 1.80
3303.88 -5.00 2.40 2.50
3305.13 -6.00 4.00 3.20
3305.25 -5.60 0.90 3.70
3305.75 -6.80 2.20 3.80
3307.13 -4.10 1.40 0.30
3307.25 -5.70 0.70 0.20
3307.38 -4.60 -1.70 -0.70
3307.63 -3.00 3.50 -0.90
3307.75 -1.20 6.00 -1.00
3308.38 -6.10 9.60 -0.30
3308.63 -5.10 3.30 0.10
3308.75 -3.30 6.80 1.80
3310.00 -5.30 9.60 -3.00
3310.25 -4.30 6.80 0.10
3310.38 -4.00 4.40 0.80
3310.50 -5.40 1.70 1.00
3312.00 -3.90 4.20 -0.90
3312.13 -5.10 1.90 -2.20
3317.00 -3.30 6.80 0.60
3318.63 -0.40 5.20 2.60
3318.75 -3.50 1.70 1.00
3320.50 -7.20 1.40 0.30
3320.63 -6.90 3.70 -0.70
3323.75 -5.20 7.20 -0.90
3323.88 -6.80 7.20 -0.80
3324.00 -6.10 9.20 -0.30
3325.88 -5.50 3.10 -0.80
3326.00 -6.70 2.80 -0.90
3326.25 -6.00 4.40 -1.30
3326.38 -5.40 7.60 -0.60
3330.13 -3.10 0.90 0.80
3330.25 -2.30 0.00 0.70
3330.75 -4.70 2.60 0.80
3331.00 -6.40 3.80 1.90
3331.13 -7.00 2.20 2.30
3331.38 -3.50 4.40 3.00
3331.50 -2.60 3.70 2.80
3331.63 -2.40 2.60 2.70
3331.75 -3.20 2.10 2.50
3333.13 -4.70 3.10 2.00
3333.38 -5.20 2.60 0.80
3335.88 -5.00 1.90 1.00
3336.00 -4.00 2.60 1.00
3336.63 -4.90 3.00 -0.60
3336.75 -6.40 3.70 -0.30
3337.13 -5.40 -0.20 -0.10
3337.25 -3.30 0.00 -0.50
3338.13 -3.80 3.50 -2.00
3338.75 -3.20 3.00 -1.60
3339.13 -3.10 2.30 -1.90
3339.50 -4.00 2.60 -1.90
3340.25 -2.90 5.20 -0.50
3341.13 -6.40 3.30 -1.10
3341.25 -5.60 4.20 -0.90
3342.50 -4.80 -0.50 -1.10
3342.63 -5.20 1.10 -0.60
3343.38 -4.30 5.00 -0.20
3343.50 -4.10 5.40 -0.20
3346.13 -4.70 2.10 -1.00
3346.38 -2.00 2.80 -1.60
3347.00 -3.30 6.30 -2.50
3347.13 -5.90 3.30 -2.70
3348.25 -6.20 1.10 -2.50
3353.25 -3.50 1.10 -1.70
3355.25 -4.70 2.10 -0.60
3357.00 -5.00 0.90 0.10
3358.50 -3.20 3.50 -1.30
3362.50 -5.60 4.20 -2.00
3366.00 -6.90 3.70 -2.00
3369.63 -5.30 3.70 -2.70
3369.75 -6.50 3.50 -2.60
3370.88 -6.70 4.20 -3.00
3373.00 -5.50 3.90 -3.50
3376.13 -6.20 6.10 -3.90
3376.25 -5.00 5.80 -3.60
3377.00 -5.10 3.70 -4.20
3379.00 -5.00 4.40 -3.60
3381.63 -2.60 5.60 -2.10
3387.25 -1.10 0.90 -2.80
3387.38 -1.90 -0.30 -3.10
3387.50 -2.90 -1.70 -3.30
3391.13 -3.50 1.70 -3.00
3396.13 -4.90 3.00 -1.40
3396.25 -3.20 3.00 -1.60
3396.88 -5.90 6.50 -2.00
3397.63 -4.90 2.10 0.30
3397.75 -4.90 2.60 -0.60
3402.00 -6.80 -0.70 -1.40
3402.50 -3.60 3.30 -1.70
3403.25 -4.30 2.10 -1.70
3403.63 -3.60 0.00 -2.60
3406.13 -8.00 3.50 -2.30
3407.25 -4.90 3.00 -1.70
3411.88 -5.00 5.00 -2.10
3412.25 -3.10 3.70 -1.20
3412.38 -4.60 5.20 -1.30
3414.13 -4.30 4.40 -0.70
3414.75 -5.20 5.40 -3.40
3414.88 -5.60 1.90 -3.40
3415.75 -4.20 5.20 -1.70
3416.00 -4.30 5.00 -0.60
3416.13 -5.10 7.00 -0.70
3416.38 -5.60 5.60 -1.90
3416.50 -5.10 4.20 -2.00
3417.75 -6.50 4.00 -2.40
3417.88 -4.80 4.70 -1.80
3418.75 -5.00 5.80 -4.40
3418.88 -6.40 4.20 -3.90
3419.00 -7.20 4.20 -3.90
3419.88 -4.70 5.80 -3.40
3421.25 -6.80 3.00 -4.70
3423.88 -5.80 10.00 -4.90
3424.63 -4.80 3.70 -3.10
3425.00 -6.60 5.00 -3.70
3427.63 -6.10 0.90 -2.10
3428.63 -6.30 7.20 -2.90
3432.88 -5.80 -2.40 -4.10
3434.13 -6.20 4.20 -4.30
3434.25 -5.20 4.40 -3.50
3434.50 -5.90 2.40 -3.30
3434.75 -6.80 0.70 -4.80
3434.88 -6.90 -0.90 -4.70
3435.38 -5.80 6.30 -4.70
3435.50 -5.40 7.40 -4.70
3439.25 -1.90 3.90 -2.20
3440.75 -6.10 4.80 1.20
3441.25 -6.60 0.00 2.90
3442.00 -4.60 1.70 0.50
3442.13 -3.10 3.70 1.00
3442.25 -2.70 3.50 1.40
3442.63 -5.80 5.40 0.70
3443.50 -7.60 4.20 2.10
3445.00 -11.10 4.30 2.70
3445.88 -1.90 3.90 -2.30
3446.00 0.40 2.30 -3.00
3448.00 3.10 -3.60 -3.10
3448.13 0.90 -2.70 -1.30
3448.25 -0.80 -2.00 0.50
3448.38 -3.90 0.90 2.50
3448.50 -7.70 4.60 3.80
3450.50 -12.70 9.70 -2.70
3450.75 -6.60 8.70 -2.80
3450.88 -3.90 5.20 -3.20
3451.00 -2.00 1.30 -2.90
3451.38 -2.40 -1.70 0.70
3452.38 -5.50 7.20 -3.80
3452.50 -4.20 4.20 -3.40
3452.63 -4.90 1.70 -2.60
3454.38 -3.20 2.60 -1.80
3455.63 -2.60 4.20 -0.50
3458.38 -8.20 3.50 0.20
3458.50 -7.30 5.00 0.60
3461.50 -12.80 8.10 -0.60
3461.75 -5.90 6.60 -0.90
3463.38 -6.70 -1.10 1.40
3463.63 -9.80 0.80 4.40
3463.88 -11.10 5.70 2.40
3465.25 -13.90 5.30 1.00
3472.88 -8.30 8.70 -9.00
3473.00 -3.00 3.40 -8.30
3475.63 -8.30 5.90 -3.70
3477.75 -2.10 4.70 -1.30
3478.25 -12.90 5.90 -3.90
3478.50 -8.80 2.20 -3.80
3480.75 -8.80 6.80 0.30
3481.00 -11.60 7.90 -0.40
3482.50 -7.60 6.10 0.80
3482.88 -4.30 4.90 -1.90
3483.00 -6.10 2.40 -2.80
3483.38 -6.90 1.40 -0.60
3483.63 -8.60 4.80 1.70
3483.75 -8.20 4.60 1.60
3485.88 -10.20 5.20 -2.30
3487.38 -8.00 9.60 -0.40
3487.50 -9.10 5.40 -2.60
3488.13 -7.70 1.70 -3.20
3491.63 -6.70 6.10 -2.80
3491.75 -5.50 5.90 -2.60
3492.00 -2.60 6.50 -2.40
3493.63 -5.40 4.70 -1.80
3493.75 -5.00 6.80 -1.70
3494.00 -6.30 5.90 -3.50
3496.63 -5.40 0.70 -3.00
3497.50 -6.70 4.70 -5.30
3498.25 -6.30 5.40 -1.80
3499.13 -4.90 7.40 -3.90
3499.25 -5.90 5.20 -3.30
3500.25 -7.40 5.90 -4.30
3501.63 -8.10 4.80 -2.50
3501.75 -4.00 7.40 -1.90
3501.88 -5.90 5.20 -2.40
3502.38 -6.50 4.00 -3.20
3502.50 -7.60 5.20 -3.00
3503.38 -5.10 6.10 -3.80
3506.88 -9.60 5.90 -4.30
3507.38 -6.20 6.10 -4.30
3507.50 -4.20 6.50 -4.30
3507.63 -3.40 5.60 -3.60
3509.75 -6.20 7.00 -5.60
3511.25 -4.40 11.90 -3.00
3511.38 -5.80 9.60 -3.20
3511.50 -7.00 6.60 -2.10
3511.75 -5.10 5.20 -0.10
3512.38 -1.10 7.70 -1.20
3513.75 -4.70 0.20 -5.00
3513.88 -4.20 0.90 -3.00
3515.00 -8.00 -0.90 -2.00
3516.88 -5.00 1.40 0.80
3517.63 -4.10 6.30 2.60
3518.50 -5.70 1.10 -2.00
3519.25 -5.50 10.00 -1.20
3519.63 -6.00 11.70 -2.20
3519.75 -6.60 8.70 -3.60
3519.88 -5.50 8.70 -4.40
3523.00 -7.90 5.70 -1.10
3524.13 -5.50 4.00 -1.20
3525.50 -7.70 3.50 -3.30
3525.63 -5.50 5.90 -3.80
3526.50 -6.90 1.90 -1.80
3526.75 -11.60 -0.80 -2.10
3526.88 -11.60 -0.40 -2.30
3527.13 -7.20 4.20 -4.60
3527.25 -6.50 2.60 -5.30
3528.00 -6.10 2.80 -3.00
3528.13 -6.10 3.70 -2.80
3528.25 -8.50 1.70 -3.20
3529.75 -4.20 2.40 -0.80
3530.00 -6.10 1.40 -1.80
3530.13 -7.20 1.40 -2.30
3530.25 -7.40 0.50 -2.40
3531.13 -2.70 1.70 -1.80
3531.25 -5.00 4.40 -2.30
3531.38 -6.50 1.10 -2.00
3531.63 -6.10 -0.90 -0.30
3532.13 -7.40 5.40 -2.50
3532.38 -6.10 -0.40 -0.60
3533.63 -8.00 4.00 -3.60
3533.75 -6.40 3.30 -4.20
3534.13 -4.20 3.30 -2.70
3534.38 -5.30 3.70 -2.60
3535.00 -7.10 6.30 -3.90
3535.13 -7.40 5.90 -3.60
3535.25 -6.80 4.40 -3.60
3535.38 -5.10 1.90 -3.20
3536.00 -3.90 2.80 -2.40
3537.00 -3.10 1.90 -3.20
3537.13 -4.30 0.70 -3.00
3537.25 -3.90 0.00 -2.10
3537.38 -4.30 -0.20 -1.60
3537.88 -7.40 5.40 -0.60
3538.00 -6.70 5.20 -2.10
3538.25 -4.10 4.40 -2.30
3538.50 -0.50 5.40 -1.60
3538.63 -3.10 3.20 -1.60
3539.00 -5.80 -0.40 -0.70
3539.13 -6.60 0.00 -1.10
3539.63 -2.90 5.20 -1.90
3540.13 -4.90 3.00 -2.30
3540.25 -4.20 3.30 -2.30
3540.38 -4.20 2.40 -1.60
3541.00 -5.30 0.50 1.30
3541.13 -5.30 1.40 1.10
3541.38 -3.10 6.50 -0.20
3541.50 -0.80 7.70 -1.10
3541.75 -2.30 4.20 -0.20
3541.88 -3.60 2.80 -0.10
3542.63 -6.20 0.20 0.60
3544.88 -0.10 3.70 0.20
3545.00 -2.00 1.90 0.70
3545.13 -3.10 3.70 1.00
3545.25 -3.10 3.70 1.60
3545.38 -3.90 2.80 1.90
3545.88 -5.80 -0.40 1.20
3546.88 -4.30 7.20 1.70
3547.25 -5.10 2.80 1.20
3547.50 -5.80 0.50 1.00
3548.00 -6.40 2.40 1.60
3548.13 -5.60 2.80 1.10
3548.63 -6.40 5.20 0.30
3548.88 -5.20 2.20 1.00
3549.00 -6.90 0.50 1.30
3549.75 -6.30 2.60 0.80
3549.88 -6.90 3.30 1.00
3550.25 -4.40 2.40 0.50
3550.38 -5.80 2.40 1.40
3550.75 -8.40 0.30 2.90
3550.88 -8.60 0.50 2.80
3551.00 -8.30 1.00 3.00
3551.13 -8.50 2.60 2.20
3551.38 -6.40 2.80 0.50
3551.50 -7.60 3.80 0.90
3551.75 -5.90 5.20 1.60
3552.00 -5.20 4.40 3.00
3552.13 -7.20 2.00 4.10
3552.25 -8.60 -0.80 4.90
3552.38 -9.60 -0.40 4.30
3552.50 -8.50 1.70 3.40
3552.63 -10.40 1.40 3.00
3552.75 -9.70 2.00 2.70
3553.00 -6.30 4.40 2.80
3553.13 -5.50 4.40 2.80
3553.25 -6.30 6.40 3.20
3553.38 -4.70 6.30 3.30
3553.50 -5.10 4.80 3.70
3553.63 -6.20 3.10 4.00
3553.75 -8.30 2.40 4.40
3553.88 -8.60 0.50 3.70
3554.00 -9.60 1.40 3.70
3554.13 -7.90 2.60 2.70
3554.25 -9.00 1.70 2.10
3554.63 -7.30 5.90 1.20
3554.75 -6.30 4.40 1.10
3555.00 -6.70 4.20 1.40
3555.13 -7.30 3.10 2.20
3555.25 -8.40 0.30 2.00
3555.63 -8.20 1.70 1.70
3555.75 -9.40 2.40 1.40
3556.25 -6.70 2.80 0.00
3556.63 -8.20 1.70 0.10
3556.75 -9.50 1.70 -0.10
3557.00 -9.00 4.00 -1.70
3557.75 -7.60 3.70 -3.10
3557.88 -7.70 2.60 -3.30
3558.00 -4.40 2.30 -3.10
3559.63 -7.70 2.60 0.70
3561.25 -11.50 -2.10 -2.40
3561.38 -9.90 -2.80 -2.80
3562.88 -10.10 3.60 0.20
3563.00 -10.20 1.00 -0.20
3563.13 -9.10 3.30 0.40
3563.25 -6.50 5.00 1.20
3563.38 -7.80 3.30 1.20
3563.50 -8.90 1.00 1.70
3564.00 -11.20 0.80 1.70
3564.13 -8.30 1.00 1.20
3564.63 -6.90 4.20 1.30
3564.75 -6.70 2.90 1.40
3565.38 -8.90 2.00 1.70
3565.50 -8.20 1.20 2.40
3565.63 -12.00 -2.50 2.40
3565.75 -10.90 0.80 1.40
3566.25 -9.10 -0.90 0.50
3566.38 -7.40 2.00 1.30
3566.50 -6.90 2.00 2.20
3566.63 -6.20 1.20 2.60
3567.13 -7.90 0.30 2.00
3567.25 -8.50 1.20 1.80
3567.50 -7.70 1.20 2.50
3568.50 -6.30 -0.90 3.00
3568.63 -5.90 -0.20 3.00
3569.38 -4.80 2.80 2.90
3570.00 -7.40 2.90 1.10
3570.13 -4.80 5.60 0.90
3570.63 -6.90 4.20 0.10
3570.75 -6.80 3.50 -0.20
3572.00 -6.80 6.80 -0.30
3572.13 -8.10 6.10 -0.60
3572.25 -8.50 4.40 -0.90
3572.38 -8.60 5.70 -0.90
3572.75 -9.30 4.00 -2.00
3572.88 -9.20 4.80 -2.00
3573.63 -8.70 5.20 -2.80
3573.88 -8.10 4.20 -1.80
3574.00 -8.20 4.00 -1.10
3574.13 -9.30 5.00 -0.40
3574.50 -6.40 3.30 -0.90
3574.63 -5.10 6.10 -0.10
3575.00 -8.00 3.50 1.00
3580.75 -4.80 5.20 1.80
3581.88 -5.20 4.00 3.10
3582.25 -4.60 6.10 1.90
3582.38 -5.10 6.60 2.50
3586.13 -4.70 3.50 2.00
3587.38 -4.20 4.20 2.20
3588.38 -6.00 3.10 5.20
3588.75 -5.10 7.00 4.70
3589.75 -5.70 2.20 4.30
3591.13 -4.00 3.50 3.30
3592.75 -6.80 1.70 -0.70
3593.00 -7.90 0.70 -1.20
3593.13 -7.90 0.30 -1.10
3593.25 -5.10 1.90 -0.90
3600.63 -6.90 4.70 -1.80
3600.75 -7.10 4.40 -2.00
3601.13 -7.70 3.10 -2.10
3606.63 -5.90 1.40 -2.20
3606.75 -5.70 1.70 -2.40
3610.50 -3.30 4.40 -1.90
3610.63 -3.50 5.80 -1.30
3612.00 -4.90 1.70 -2.40
3613.25 -6.10 -1.40 -1.90
3614.13 -7.20 0.50 -2.40
3617.13 -5.60 0.00 -0.30
3617.25 -4.80 0.50 -0.10
3617.38 -5.30 2.40 0.10
3617.75 -7.20 4.20 -0.50
3617.88 -5.70 4.00 -0.10
3618.50 -6.10 -2.40 -0.70
3620.63 -5.70 -7.00 1.00
3621.75 -7.90 -0.60 2.40
3622.25 -6.10 2.90 2.80
3622.38 -6.30 3.50 2.50
3622.50 -5.20 1.70 2.30
3628.88 -6.00 4.00 4.10
3629.00 -6.40 3.30 4.80
3631.13 -9.10 4.30 3.90
3632.00 -6.90 5.20 4.60
3632.13 -5.70 4.40 5.60
3634.25 -9.40 5.70 3.70
3636.25 -6.40 3.80 2.20
3636.75 -6.60 2.00 2.80
3636.88 -7.40 0.00 3.10
3638.38 -5.20 2.60 1.70
3639.25 -0.90 4.70 1.00
3639.50 -2.00 2.80 1.60
3639.63 -2.20 3.90 1.80
3641.75 -6.80 1.20 1.40
3642.63 -2.40 0.70 2.90
3648.25 -4.80 3.70 2.40
3650.75 -2.40 0.20 -0.20
3650.88 -2.00 2.30 0.30
3651.13 -5.70 -0.70 -0.20
3651.25 -4.40 0.90 0.10
3651.75 -3.20 3.90 -0.20
3651.88 -4.20 2.40 -0.60
3652.63 -3.50 1.10 -0.70
3652.75 -2.70 0.70 -0.40
3652.88 -3.20 -0.20 -0.40
3653.13 -4.20 1.90 -1.20
3654.25 -2.70 2.10 -1.20
3654.38 -4.20 1.40 -0.70
3655.00 -2.00 2.30 -1.80
3662.13 -2.40 -1.20 -3.50
3662.25 -4.90 -1.70 -3.20
3662.38 -4.30 2.60 -3.20
3663.13 -2.30 -1.40 -2.90
3663.88 -2.20 1.60 -3.80
3664.00 -3.60 0.90 -3.60
3665.63 -2.60 0.40 -3.00
3665.75 -3.00 0.20 -2.80
3665.88 -2.00 2.80 -2.30
3667.25 -0.90 3.70 -2.60
3669.13 -4.00 -1.10 -1.30
3674.38 -2.60 2.30 -0.30
3674.75 -3.80 1.70 -0.80
3678.25 -3.90 1.30 -4.60
3680.00 -8.00 -2.80 -2.60
3680.50 -5.50 -4.70 0.90
3680.63 -8.40 -3.00 -0.50
3685.00 -4.90 5.50 8.30
3688.75 -9.30 3.10 1.70
3689.50 -10.80 3.80 2.40
3690.25 -8.90 1.40 2.90
3690.75 -10.10 5.50 3.50
3692.00 -9.70 5.70 1.00
3692.50 -10.30 3.60 1.00
3694.50 -8.50 3.10 0.20
3699.75 -7.30 1.20 1.90
3700.88 -9.20 -3.00 1.80
3703.50 -3.70 7.00 -0.30
3703.63 -4.20 3.70 -0.10
3706.38 -4.00 0.70 0.90
3709.13 -1.90 5.80 2.00
3709.50 -2.00 2.30 1.20
3709.63 -2.00 0.40 1.20
3715.00 -8.10 4.20 -2.20
3717.63 -0.90 0.90 -0.80
3719.63 -5.60 1.40 -0.50
3721.00 -6.70 3.30 -1.70
3721.13 -3.10 0.90 -1.40
3722.38 -3.00 1.70 -2.80
3722.50 -1.30 2.50 -2.40
3722.63 0.80 3.00 -1.40
3722.75 -0.60 2.30 -0.60
3723.38 -1.40 5.10 -0.70
3725.88 -3.70 3.70 -2.70
3730.50 -2.80 -1.40 0.20
3730.63 -3.00 -3.70 1.00
3730.75 -1.10 -0.50 1.90
3731.38 -4.60 0.20 -1.40
3735.13 -4.30 -0.70 1.00
3736.38 -6.20 -0.20 0.40
3736.88 -2.70 -0.20 -0.30
3737.00 -1.70 0.40 0.30
3737.13 -2.10 -1.20 0.20
3737.25 -1.20 -2.20 -0.10
3737.88 -3.90 0.40 -1.10
3738.13 -0.80 -1.00 -0.80
3738.25 0.10 -0.70 0.10
3738.38 -2.40 -0.20 0.40
3739.25 -3.30 -1.40 -0.20
3739.88 -1.40 0.40 -1.00
3740.00 -3.60 1.40 0.40
3740.13 -2.70 3.00 0.90
3741.00 -2.20 1.70 0.10
3741.13 -1.10 2.30 0.20
3743.88 -2.20 3.90 -0.70
3744.00 -2.20 3.90 -1.10
3744.25 -0.20 2.50 -0.90
3744.38 2.70 1.80 -0.90
3748.50 0.60 1.60 2.00
3753.38 -0.20 2.50 -0.50
3753.50 -2.50 0.40 -0.80
3755.38 0.80 3.90 -0.80
3756.88 -0.30 0.90 -1.20
3758.88 -1.40 0.40 -0.80
3759.00 -2.70 1.70 -1.00
3762.38 0.40 3.20 0.30
3762.50 0.20 0.40 0.30
3762.63 -1.60 0.70 0.80
3773.38 -0.40 -4.40 1.30
3773.50 -0.80 -3.30 -0.10
3774.75 1.00 -6.80 1.90
3775.38 -2.00 2.30 -0.90
3775.88 -0.80 7.70 0.10
3776.00 -0.50 4.40 1.10
3776.13 -1.60 0.70 2.40
3776.25 0.80 -2.90 3.30
3779.25 -2.20 7.20 0.70
3785.88 -4.20 9.40 -0.90
3799.88 -4.80 5.20 -2.50
3800.13 -4.40 3.70 0.10
3802.25 -1.60 -5.00 -0.40
3806.50 -4.70 4.40 -1.00
3806.63 -4.70 6.30 -1.30
3813.13 -5.10 -3.10 -3.30
3814.13 -0.70 -4.40 0.90
3818.50 -5.60 5.60 -3.30
3821.50 -3.20 -2.10 2.10
3821.88 -6.80 4.00 0.40
3824.00 -3.80 6.30 -1.70
3824.25 -2.40 1.10 -2.20
3824.38 -3.10 -0.50 -1.60
3824.88 -0.50 -3.30 1.30
3825.00 -1.80 -2.60 1.30
3830.75 -4.90 1.70 -1.00
3833.50 -0.60 -7.30 0.60
3834.50 -4.40 8.70 -2.70
3835.13 2.10 -5.90 0.20
3838.88 -0.50 -0.70 -2.70
3839.00 0.00 -1.00 -2.50
3850.00 1.70 -4.80 0.00
3850.25 2.10 -3.60 0.40
3850.88 -2.60 4.20 -0.30
3852.75 -1.70 3.00 -9.10
3853.38 -1.30 1.10 -2.70
3853.50 0.10 -1.20 -1.40
3853.63 0.40 -3.10 -0.80
3856.63 -8.70 5.70 -2.10
3858.88 1.60 0.80 -1.10
3859.00 3.10 -1.20 -0.80
3859.75 -2.70 3.90 -3.70
3860.75 4.10 -1.40 2.10
3860.88 3.60 -5.30 1.90
3861.00 0.20 -8.30 0.00
3865.88 -3.40 2.80 -0.30
3866.00 -2.00 2.80 -1.00
3873.63 -0.90 1.90 -0.30
3873.75 -1.30 0.60 -0.90
3873.88 0.10 -1.70 -1.70
3874.63 1.90 -0.50 -1.80
3879.25 -0.30 2.30 -0.30
3879.38 3.10 -2.70 0.00
3884.88 -1.20 4.70 -0.30
3885.63 -0.60 3.70 -0.20
3886.00 -3.10 7.00 0.60
3886.13 -2.30 6.50 1.10
3886.25 -2.50 4.40 1.90
3893.25 -3.60 3.30 1.30
3893.38 -2.50 0.90 1.20
3899.00 -7.70 5.90 -0.10
3900.38 -6.00 6.30 0.60
3901.25 -4.80 4.70 -0.30
3901.75 -1.20 1.70 4.10
3902.88 -8.30 8.30 -0.10
3903.63 -4.00 -3.50 2.80
3904.88 -7.60 7.60 2.60
3905.25 -5.40 0.20 1.70
3905.50 -2.10 0.20 2.80
3905.63 -4.00 -1.70 3.20
3905.75 -4.80 1.40 3.20
3907.00 -6.70 5.20 3.00
3907.38 -3.90 3.30 2.30
3907.50 -4.70 5.40 1.70
3907.63 -4.10 5.90 1.20
3910.00 -5.80 6.80 -0.60
3912.38 -6.40 2.80 0.20
3913.25 -3.90 4.20 0.00
3914.13 -8.10 4.20 -2.90
3914.38 -6.00 4.40 -2.60
3915.13 -3.90 3.30 -0.50
3916.38 -6.50 10.80 -2.30
3917.63 -7.30 0.70 -0.40
3917.75 -6.90 3.30 -1.00
3919.00 -4.60 -5.80 2.80
3919.88 -8.40 7.00 -0.20
3920.88 -5.40 -3.50 1.30
3932.25 -6.20 -0.20 0.90
3932.38 -6.70 -1.70 2.10
3932.75 -5.00 -0.90 3.00
3936.13 -4.80 2.40 2.10
3937.75 -6.90 5.20 3.20
3937.88 -7.60 4.80 3.00
3938.13 -6.30 4.40 2.40
3938.25 -7.00 2.20 2.40
3938.38 -8.30 2.40 3.00
3938.63 -7.20 3.80 3.50
3938.75 -6.70 3.80 4.00
3938.88 -7.20 3.80 4.20
3939.38 -6.90 4.20 3.40
3940.13 -8.10 6.10 2.40
3941.25 -8.00 5.50 3.30
3942.88 -5.00 6.80 1.10
3943.00 -5.90 7.60 1.60
3943.38 -8.00 7.30 1.00
3943.88 -7.30 0.70 3.90
3944.00 -4.10 1.40 4.60
3944.13 -3.40 -0.20 5.00
3945.75 -5.20 4.00 2.50
3945.88 -5.30 3.30 2.80
3947.63 -6.90 5.20 1.80
3947.75 -7.70 5.50 2.30
3948.13 -7.30 2.20 2.60
3948.25 -8.10 6.60 1.70
3948.38 -5.10 5.70 1.60
3948.50 -6.90 1.40 1.40
3950.00 -6.00 1.20 1.80
3950.13 -5.70 1.20 1.20
3950.50 -7.10 5.00 0.10
3953.50 -4.60 0.20 2.20
3953.63 -4.80 1.40 2.20
3955.38 -6.30 3.50 1.80
3955.75 -2.20 8.20 2.20
3956.13 -2.80 3.30 2.30
3957.50 -4.30 5.00 2.00
3957.63 -1.70 4.90 1.40
3957.88 -1.20 5.20 0.80
3961.13 -5.00 6.80 -1.30
3961.25 -6.70 8.00 -1.30
3962.88 -4.10 4.40 -0.10
3966.25 -0.80 -0.50 -0.80
3966.50 -2.70 3.90 -1.40
3966.63 -4.70 3.90 -1.80
3967.25 -5.70 3.10 -1.00
3967.63 -3.10 -0.50 -0.60
3967.75 -2.40 -1.70 -0.50
3969.25 -2.40 -0.20 0.30
3969.38 -1.90 -1.70 -0.40
3969.50 -1.10 -1.40 -0.90
3970.50 -1.30 3.90 1.10
3972.63 -1.00 -0.30 -1.20
3972.75 -0.40 -1.20 -0.60
3972.88 0.20 -0.10 0.20
3973.00 0.70 1.90 0.80
3973.88 -4.00 7.40 -0.90
3975.00 1.10 2.10 -1.80
3975.13 -0.20 3.00 -2.60
3975.25 -3.50 3.50 -3.30
3975.38 -5.10 5.60 -4.00
3976.00 -7.80 3.70 -2.70
3977.38 -3.20 2.10 -0.40
3977.88 -2.20 3.00 -3.30
3978.88 -3.80 -2.40 -1.00
3979.00 -4.20 -2.10 -0.20
3982.13 -4.10 -2.40 3.00
3982.25 -5.10 -1.10 2.50
3982.38 -3.90 -0.50 1.60
3982.50 -0.50 1.10 0.40
3982.63 0.00 3.00 -0.40
3983.38 -4.20 2.30 -2.70
3984.50 -5.40 1.70 5.30
3985.38 -1.10 1.90 -4.10
3985.63 -4.40 -0.90 -5.10
3986.63 -7.30 -0.60 6.60
3988.25 -7.10 -0.40 3.30
3992.25 -18.10 2.80 5.60
3992.50 -11.60 0.50 2.70
3993.25 13.70 4.40 -4.30
3993.50 5.70 3.60 2.10
3995.13 8.60 1.00 1.60
3995.75 -18.50 3.00 6.30
3996.50 8.00 7.00 -6.40
3996.75 10.90 2.70 2.20
3996.88 -0.50 3.00 5.80
4004.13 -9.10 3.30 0.80
4006.50 1.10 5.80 0.60
4006.88 -2.60 4.70 -1.20
4007.00 -5.20 4.40 -1.00
4008.38 -1.40 4.10 0.70
4008.75 -9.80 1.70 -1.90
4010.63 -4.90 4.40 3.10
4010.75 -4.80 5.70 3.30
4011.13 -5.90 7.00 -0.40
4012.13 -0.60 3.70 2.80
4012.38 -4.60 7.00 1.60
4015.38 -2.00 -1.90 2.80
4015.50 -1.70 -0.90 2.70
4015.63 -0.60 0.00 2.40
4015.75 -2.50 -0.50 1.80
4016.25 -4.20 2.40 1.10
4016.38 -4.70 2.60 1.60
4016.88 -0.30 1.90 1.40
4017.00 2.00 0.60 1.70
4017.13 0.50 0.40 2.10
4017.25 0.10 2.10 1.90
4017.88 -4.40 0.00 3.20
4018.75 -1.80 5.20 1.80
4019.50 -3.30 1.40 3.30
4020.13 -1.10 1.30 4.80
4021.50 -2.10 -0.20 3.20
4021.63 -0.40 -1.70 3.50
4021.75 0.30 -2.40 3.80
4022.25 -2.20 2.60 1.90
4027.63 -4.30 -5.20 0.10
4032.00 -6.00 4.00 1.70
4040.13 -3.60 4.70 2.10
4046.63 -4.10 6.70 -3.40
4052.50 -5.00 6.30 -2.70
4053.50 -0.80 -2.90 -0.80
4053.63 -2.80 -0.90 -0.90
4059.75 -1.80 5.20 0.70
4061.00 -6.10 -0.40 1.20
4062.25 -3.90 2.40 3.80
4063.88 -3.90 0.00 0.90
4068.13 -3.60 1.40 1.40
4069.13 -5.10 3.30 -0.50
4069.50 -1.00 3.90 0.00
4070.25 -2.70 1.70 0.70
4070.38 -3.50 3.50 0.40
4072.25 -2.90 4.70 -0.10
4072.38 -4.20 4.20 -0.30
4072.50 -5.40 5.60 0.00
4073.88 -3.90 0.90 -0.20
4074.00 -4.00 3.90 -0.50
4075.88 -3.00 2.10 -0.60
4076.00 -2.40 2.60 -0.30
4076.13 -4.00 3.00 0.10
4076.25 -5.30 1.40 -0.10
4080.00 -3.70 -0.20 0.30
4083.25 -6.70 -0.70 -0.30
4084.13 -2.40 3.00 0.20
4084.38 -5.10 5.20 -0.60
4085.13 -4.60 -1.10 0.70
4085.25 -3.80 -2.40 0.80
4085.63 -2.80 -2.40 0.40
4085.75 -3.50 0.20 -0.10
4087.13 -2.90 -2.60 0.30
4087.25 -3.60 -2.40 0.60
4087.38 -3.70 -1.10 0.50
4088.13 -3.20 9.80 -0.60
4089.50 -4.40 3.30 -2.10
4089.63 -3.50 5.80 -2.40
4091.25 -5.70 1.10 -2.60
4093.13 -5.80 7.20 -2.90
4093.50 -7.10 7.80 -3.70
4095.88 -5.40 -2.10 -1.80
4097.75 -2.10 -5.00 -1.00
4099.75 -2.40 -4.00 -1.10
4101.25 -2.90 -4.00 -0.70
4101.50 -2.10 -4.00 -1.40
4101.63 -2.00 -2.40 -1.80
4101.75 -2.60 1.90 -1.80
4102.13 -5.10 7.00 -2.30
4102.25 -7.70 7.20 -1.40
4106.13 -3.50 2.10 -0.10
4106.63 -2.40 -0.20 1.00
4108.25 -3.30 -1.40 2.00
4108.38 -3.00 -1.40 2.00
4109.25 -5.90 4.80 1.10
4110.00 -4.10 -4.20 2.30
4111.00 -2.10 6.50 2.10
4112.25 -2.20 6.80 2.60
4112.38 -1.00 6.70 2.30
4112.75 -4.00 3.50 2.50
4118.88 -4.90 1.10 -0.50
4119.00 -6.50 1.70 -0.50
4119.25 -6.00 1.70 -0.80
4121.00 3.90 0.60 -1.80
4121.13 -2.20 3.00 -0.80
4121.63 -4.90 3.00 0.10
4122.13 -6.30 4.40 -1.30
4122.25 -6.20 5.60 -1.40
4123.00 -3.20 3.50 0.50
4123.63 -5.30 2.80 0.60
4123.75 -5.70 4.00 0.10
4124.75 -5.20 1.10 1.10
4124.88 -4.00 0.20 1.40
4125.00 -3.60 1.40 1.30
4125.50 -4.00 4.00 1.00
4126.25 -5.20 1.10 1.00
4126.38 -6.00 2.60 1.00
4127.00 -3.00 3.90 2.20
4127.63 -4.70 3.50 2.00
4127.75 -7.80 3.30 1.90
4128.13 -4.30 3.00 0.80
4128.25 -5.10 2.80 1.10
4128.38 -5.90 2.80 1.10
4128.50 -5.60 1.90 1.10
4128.75 -5.60 1.90 2.30
4128.88 -4.60 1.70 2.70
4129.00 -5.00 0.90 2.80
4129.13 -4.40 2.40 2.20
4129.25 -4.00 4.00 1.70
4129.38 -5.70 3.50 1.00
4129.50 -5.20 3.50 1.40
4129.63 -6.00 4.00 1.90
4130.00 -6.60 6.30 1.10
4130.38 -5.20 5.90 1.80
4130.50 -6.80 4.40 2.20
4131.50 -5.50 4.00 2.20
4133.00 -4.00 1.70 2.40
4133.50 -4.30 5.00 1.60
4133.63 -3.30 5.40 1.60
4133.75 -4.30 5.00 1.80
4133.88 -5.90 3.70 1.40
4134.00 -7.20 2.40 1.40
4134.13 -6.10 0.90 2.20
4134.50 -4.10 -0.40 2.60
4134.63 -4.00 0.70 2.20
4134.75 -4.00 1.70 1.60
4134.88 -3.50 3.00 1.30
4135.25 -5.10 6.10 0.50
4135.75 -4.00 3.90 0.40
4135.88 -3.60 1.40 0.50
4136.00 -3.70 0.70 0.70
4136.13 -3.60 0.40 0.50
4136.25 -3.10 1.30 0.80
4136.63 -2.20 4.40 0.10
4136.75 -3.90 3.70 0.00
4137.00 -3.40 4.70 -0.70
4137.13 -4.20 4.70 -0.30
4137.63 -4.20 3.70 1.60
4137.75 -1.00 2.60 1.60
4138.88 -4.00 3.50 0.80
4139.00 -3.60 1.40 1.70
4139.13 -3.00 2.10 2.30
4139.38 -5.70 2.60 1.70
4139.50 -1.70 4.40 1.30
4139.63 -0.50 4.90 1.10
4139.75 -2.30 2.80 1.20
4141.88 -3.40 2.40 1.10
4144.13 -2.30 1.90 0.30
4144.25 -0.70 1.10 0.30
4144.63 -3.90 2.40 0.50
4147.00 -1.60 0.70 0.80
4148.25 -2.70 0.70 0.60
4148.38 -0.50 1.10 0.60
4148.50 -2.80 1.30 0.70
4151.50 -5.40 -0.70 -1.40
4162.13 -7.90 8.50 -1.40
4179.88 -5.20 0.70 -0.80
4180.88 -4.00 3.00 -2.50
4185.38 -6.70 3.70 -1.80
4186.00 -2.30 4.10 -1.70
4186.13 -3.90 -0.90 -1.80
4186.25 -2.40 0.60 -1.10
4186.88 -4.00 -1.10 -0.90
4191.75 -2.80 1.30 -2.20
4191.88 -2.30 0.00 -2.20
4192.00 -1.80 0.40 -1.70
4192.25 -0.50 0.20 -1.40
4192.38 -0.90 0.90 -1.20
4192.63 -1.80 1.30 -0.90
4192.75 -1.90 3.00 -1.30
4192.88 -4.10 4.40 -2.10
4196.88 -3.50 0.70 -0.90
4197.00 -3.80 3.90 -0.60
4197.88 -1.20 -1.20 -0.50
4199.13 -2.40 1.70 -0.10
4199.38 -3.70 -0.20 0.30
4199.50 -1.70 -3.30 0.10
4199.63 -0.80 -2.40 -0.20
4199.75 0.40 -2.20 0.00
4203.13 -3.40 -4.00 0.60
4203.50 -5.60 2.40 0.30
4203.63 -5.10 4.70 0.50
4204.13 -6.80 2.60 1.30
4206.63 -4.80 -0.90 0.20
4207.00 -3.90 0.90 0.30
4209.13 -0.60 4.10 2.10
4209.75 -6.50 -1.70 0.60
4210.75 -4.00 -2.10 1.10
4211.38 -4.90 1.10 1.40
4214.63 -6.70 6.60 -1.30
4214.75 -5.40 6.60 -0.30
4215.38 -3.00 -3.70 0.80
4217.38 -4.30 1.10 1.00
4217.50 -3.50 1.70 1.70
4217.63 -2.40 1.70 2.20
4218.88 -2.50 -2.80 3.10
4219.00 -2.10 -5.40 2.10
4220.00 -3.60 4.20 2.20
4220.63 -0.10 -3.10 0.40
4220.75 -0.20 -1.20 0.50
4220.88 -1.60 1.10 0.80
4221.00 -3.00 2.60 1.30
4221.63 -2.70 4.40 0.80
4221.75 -2.70 3.50 0.40
4222.75 -3.60 0.50 2.50
4222.88 -2.20 1.70 2.40
4223.88 -3.50 3.00 0.90
4224.50 -3.90 0.40 0.20
4225.75 -5.10 2.40 0.00
4226.50 -2.70 -0.20 0.70
4226.63 -2.70 0.70 0.40
4229.50 -3.30 1.40 1.90
4231.13 -2.80 1.90 0.10
4231.25 -1.70 0.00 0.70
4232.25 -4.20 5.60 0.30
4232.50 -5.60 5.70 0.90
4234.13 -4.20 3.30 1.70
4234.25 -4.80 1.90 1.60
4234.63 -2.50 -1.40 1.60
4234.75 -2.30 0.00 1.60
4234.88 -1.20 0.20 1.30
4235.00 -1.70 -0.50 1.10
4239.75 -2.00 1.30 0.60
4245.63 -2.60 5.20 0.20
4245.75 -3.50 3.00 0.30
4246.13 -1.30 1.70 0.60
4246.25 -2.70 0.20 0.10
4248.13 -3.30 4.90 -0.90
4249.88 -0.10 2.30 1.90
4250.38 -2.00 1.90 0.10
4253.75 0.80 -1.00 1.40
4255.63 -0.40 -4.00 -0.10
4255.75 2.00 -0.30 0.50
4255.88 1.10 1.10 1.40
4260.50 -0.70 2.10 0.50
4260.63 -1.90 0.20 0.60
4261.00 -1.90 3.00 -0.10
4261.25 -1.40 0.40 -0.90
4261.38 -2.90 5.20 -0.40
4261.63 -3.80 2.60 -1.00
4263.63 -4.70 2.60 -1.00
4268.00 -0.90 4.10 -0.70
4277.63 -2.00 2.80 -2.20
4277.75 -1.40 3.70 -1.90
4278.13 -7.00 5.20 -2.60
4284.75 -5.30 2.80 -2.40
4287.13 -6.40 2.40 -1.40
4287.25 -6.30 3.50 -1.30
4289.25 -4.30 5.40 -0.30
4292.25 -1.40 2.80 1.60
4292.38 -0.70 3.00 0.80
4292.50 -5.90 4.20 0.80
4295.38 -4.40 1.90 0.50
4297.50 -5.40 5.20 -1.80
4298.25 -2.60 2.30 0.20
4298.50 -0.50 3.00 0.30
4298.63 -0.60 1.90 -0.20
4299.38 -3.70 8.40 -1.20
4299.75 -4.10 4.40 -1.20
4303.75 -1.40 1.30 -0.10
4306.25 -3.10 3.30 0.50
4306.38 -2.20 4.40 1.10
4306.88 0.10 0.60 1.00
4309.25 -6.40 5.70 2.60
4309.50 -5.10 4.80 2.50
4313.38 -5.70 3.50 0.10
4313.50 -5.40 1.70 -0.30
4314.00 -4.20 3.30 0.40
4314.13 -4.90 4.00 0.50
4314.88 -4.80 3.30 0.10
4315.00 -6.00 3.10 -0.60
4315.38 -6.10 1.40 -0.90
4316.88 -7.90 1.70 -0.60
4317.25 -6.30 4.40 -0.40
4318.00 -6.50 3.10 -1.40
4319.88 -5.20 1.70 -1.60
4323.88 -5.50 4.00 -2.00
4325.00 -5.80 0.90 -1.40
4325.13 -5.60 2.80 -1.40
4325.25 -4.80 2.80 -1.40
4326.25 -5.70 2.60 -0.80
4326.88 -6.40 3.30 -1.40
4327.88 -5.70 1.70 0.10
4328.00 -9.40 -0.90 0.20
4331.00 -6.10 4.70 -0.40
4332.00 -6.50 8.00 -1.20
4333.50 -9.80 3.10 -1.70
4335.25 -7.80 3.70 -3.00
4337.38 -4.10 7.20 1.00
4339.50 -5.70 1.10 -6.00
4341.63 -7.30 3.50 2.80
4346.13 -5.70 5.00 0.70
4347.25 -4.30 7.20 0.30
4348.38 -5.50 5.40 4.30
4348.88 -7.90 9.90 5.50
4349.50 -9.60 -1.30 5.80
4349.63 -8.50 -1.80 5.90
4350.50 -10.20 5.30 5.00
4350.88 -12.30 3.20 6.30
4352.38 -11.50 5.10 5.00
4352.50 -10.20 4.30 4.80
4352.63 -8.80 5.50 4.20
4352.75 -8.20 6.80 4.40
4352.88 -6.20 9.40 4.40
4353.25 -8.70 8.50 1.80
4353.75 -9.40 2.40 3.50
4353.88 -11.10 1.60 3.90
4354.13 -4.10 2.80 6.00
4355.13 -12.30 2.70 1.40
4358.13 -9.30 2.20 0.80
4359.13 -8.50 2.60 1.30
4359.50 -6.10 2.40 0.80
4360.00 -3.70 3.70 -1.70
4360.38 -8.30 0.00 -1.60
4362.38 -8.70 2.60 1.60
4362.88 -8.30 2.00 2.90
4363.00 -8.60 2.90 2.00
4363.50 -5.60 7.00 2.10
4373.25 -5.10 4.20 -0.90
4374.38 -3.10 1.30 0.30
4374.50 -3.80 3.00 0.30
4374.63 -4.00 1.70 -0.40
4375.88 -3.80 1.70 -1.80
4376.00 -6.40 1.90 -1.40
4377.25 -7.70 -0.20 -4.40
4377.38 -3.90 -2.00 -5.70
4377.50 -6.30 -2.80 -4.80
4377.75 -6.40 0.00 -4.80
4378.00 -4.30 3.50 -4.10
4379.38 -3.10 3.70 -2.50
4391.38 -4.70 -3.30 -1.00
4394.13 -6.10 0.50 1.20
4396.38 -8.10 -5.80 4.00
4397.75 -7.00 -0.20 6.10
4398.38 -1.70 1.90 5.20
4398.50 -3.70 2.20 5.80
4399.38 -6.30 4.40 0.80
4399.50 -6.40 4.20 0.60
4399.63 -4.30 3.00 1.20
4401.38 -4.10 7.20 2.10
4402.50 -5.00 1.90 3.60
4405.50 -6.50 0.70 -1.00
4407.13 -5.50 4.40 1.00
4411.63 -4.20 4.20 1.90
4411.88 -6.00 3.50 0.70
4412.00 -6.60 2.40 1.20
4412.13 -5.70 3.50 1.80
4413.75 -8.20 2.20 0.60
4413.88 -7.70 2.60 0.60
4414.25 -9.70 2.40 1.30
4414.38 -9.50 2.70 1.90
4416.00 -7.10 0.50 2.90
4416.25 -7.90 3.10 1.60
4416.50 -6.90 0.90 1.60
4416.88 -8.70 0.70 0.00
4419.50 -8.40 3.80 -1.20
4421.50 -5.20 -1.10 -0.20
4428.50 -6.20 1.70 0.20
4429.13 -4.90 0.70 1.60
4430.25 -7.50 0.50 1.00
4431.88 -7.20 1.90 0.40
4433.63 -6.80 5.40 0.20
4434.00 -4.80 1.40 0.60
4434.13 -5.70 0.20 1.10
4435.25 -4.50 4.70 1.60
4436.00 -5.60 0.90 1.10
4438.63 -6.20 0.70 1.10
4439.00 -6.00 -0.20 0.40
4443.63 -4.90 2.60 -0.80
4450.75 -5.70 2.60 1.40
4450.88 -6.70 3.80 1.90
4452.75 -7.50 2.90 3.70
4456.63 -5.20 3.10 1.20
4457.88 -3.80 4.50 -1.40
4458.00 -3.90 3.30 -1.40
4459.75 -4.80 5.60 -0.80
4460.13 -4.90 4.50 -0.10
4462.50 -6.00 2.60 -0.90
4465.00 -3.30 2.50 -5.10
4468.13 -1.00 0.60 -2.80
4468.25 -1.80 2.30 -2.40
4473.75 -2.70 1.10 -2.50
4484.13 -2.10 -1.70 -2.00
4484.25 -2.40 -1.20 -2.60
4485.13 -4.00 3.50 -2.20
4486.50 -4.10 3.50 -2.90
4486.88 -4.50 2.40 -2.00
4487.88 -3.80 1.70 -2.70
4488.25 -5.50 5.40 -1.90
4491.13 -3.60 0.40 -0.50
4495.63 -3.70 -0.20 0.40
4505.13 -4.50 2.80 -1.40
4510.13 -1.20 6.50 -1.70
4519.38 -2.00 1.90 -2.40
4519.50 -0.70 5.60 -2.60
4520.00 -2.20 3.90 -3.40
4522.50 -3.60 0.90 -3.10
4522.63 -3.50 3.50 -3.10
4523.50 -3.10 2.80 -4.10
4529.88 -3.00 3.50 -2.70
4531.38 -3.60 1.90 -2.40
4532.38 -5.50 6.30 -2.90
4533.75 -6.00 2.10 -1.60
4534.13 -4.90 2.10 -3.00
4534.75 -4.30 -0.70 -3.20
4534.88 -4.50 -1.40 -2.70
4537.75 -4.60 5.20 -4.90
4537.88 -5.10 3.70 -3.10
4543.75 -4.70 -1.90 -0.80
4544.13 -7.30 -2.10 -2.00
4545.75 -4.30 -0.20 0.30
4545.88 -3.70 1.10 0.00
4547.38 -3.10 -0.90 0.00
4547.50 -3.30 -0.50 0.30
4547.88 -5.20 3.10 0.60
4548.13 -3.70 5.20 0.50
4548.25 -4.20 6.10 0.40
4550.63 -4.20 0.90 -2.60
4551.63 -3.00 3.00 -2.70
4553.88 -5.80 6.80 -2.60
4554.38 -3.90 -0.50 -2.00
4557.13 -2.70 1.10 -0.90
4557.25 -3.40 1.30 -0.70
4558.00 -6.50 -1.10 -0.20
4558.75 -5.20 2.10 0.10
4560.75 -2.30 0.00 1.80
4560.88 -2.10 -2.20 2.10
4561.00 -2.20 -3.70 2.20
4562.00 -7.00 2.20 0.20
4562.25 -3.50 2.10 1.70
4562.38 -5.00 0.90 1.90
4562.50 -4.10 0.50 1.40
4562.63 -3.50 1.10 1.30
4563.38 -5.60 0.50 3.30
4563.50 -5.70 3.50 3.90
4563.63 -5.10 4.20 3.90
4564.25 -2.30 0.40 1.60
4564.38 -3.30 -1.40 1.70
4564.50 -5.30 0.50 0.50
4564.88 0.10 -2.20 1.60
4565.75 -1.20 4.10 0.80
4565.88 -2.80 -0.50 0.70
4566.75 -6.00 -0.20 0.10
4567.25 -4.90 4.00 -0.80
4570.75 -4.20 2.40 0.50
4570.88 -5.20 3.50 0.30
4571.00 -3.20 3.90 -0.30
4571.13 -3.80 3.50 -0.10
4571.25 -2.20 1.70 0.30
4571.88 -4.50 -1.40 1.30
4572.00 -4.90 0.20 1.80
4572.13 -4.80 0.50 1.70
4572.50 -3.00 2.60 0.10
4572.63 -3.50 3.50 0.10
4572.75 -3.70 4.70 -0.20
4573.38 -4.30 -1.10 -0.60
4573.50 -2.80 -2.80 -0.50
4574.63 -3.80 3.50 -1.90
4575.88 -7.60 1.90 -3.60
4576.00 -7.20 0.50 -3.00
4576.25 -1.40 4.70 -2.60
4576.38 -4.20 2.40 -2.00
4577.75 -9.40 0.50 -0.40
4579.00 -5.10 4.70 -0.10
4579.38 -7.20 6.10 -0.40
4581.88 -6.00 -0.20 -0.20
4582.00 -5.20 1.10 0.30
4583.25 -3.80 3.90 -0.80
4583.38 -6.20 1.70 -0.10
4583.75 -4.30 0.70 -0.40
4584.13 -3.00 3.90 -0.40
4584.50 -5.40 6.10 -0.30
4585.00 -4.80 5.20 0.40
4585.13 -4.20 5.60 -0.10
4585.25 -1.90 3.50 -0.40
4585.38 -1.30 1.60 -0.70
4586.13 -4.70 6.30 -0.40
4586.25 -3.90 6.10 -0.30
4586.50 -6.80 4.00 0.60
4587.50 -5.00 1.40 0.90
4588.25 -6.80 2.60 0.00
4589.88 -2.50 -0.50 1.40
4590.00 -4.90 0.70 0.60
4590.13 -4.70 2.10 -0.80
4590.75 -6.20 2.20 0.90
4590.88 -4.70 2.10 1.10
4591.13 -3.40 3.70 1.80
4591.63 -6.50 3.10 1.10
4591.75 -6.10 2.80 1.10
4591.88 -5.70 3.10 1.60
4592.00 -6.60 1.90 1.30
4592.13 -7.30 1.70 0.90
4592.63 -4.50 2.40 1.80
4593.00 -4.50 3.30 1.70
4593.50 -5.30 3.70 2.50
4593.88 -6.50 -0.20 2.70
4594.25 -6.40 1.90 1.80
4594.38 -6.40 2.40 2.20
4594.75 -6.00 3.50 2.80
4594.88 -5.70 2.60 2.60
4595.88 -6.10 -1.30 1.60
4596.00 -5.40 -0.20 1.40
4596.13 -5.90 -0.20 2.20
4596.25 -6.60 1.40 2.60
4596.38 -7.60 -1.10 2.10
4596.50 -7.90 -0.60 1.30
4596.63 -5.00 -1.30 1.20
4596.75 -7.50 -2.80 0.70
4596.88 -8.30 -2.30 -0.30
4597.00 -4.90 0.70 0.10
4597.13 -5.90 -2.10 0.30
4597.25 -4.50 -1.40 -0.20
4598.00 -5.30 3.30 -1.20
4598.13 -4.30 3.00 -0.90
4598.25 -5.30 2.80 -0.50
4598.38 -5.10 3.30 -0.40
4598.50 -4.30 1.70 -0.40
4598.75 -6.00 2.60 -1.00
4598.88 -7.10 4.50 -1.20
4599.25 -4.70 3.90 -1.30
4599.38 -6.70 3.70 -1.30
4600.13 -6.30 2.60 -0.40
4600.38 -4.20 5.20 -1.60
4600.63 -3.50 5.80 -1.40
4601.00 -6.40 4.70 -1.80
4601.13 -5.10 5.60 -1.60
4601.25 -3.70 4.20 -1.70
4601.50 -5.90 2.80 -1.90
4601.63 -4.70 4.50 -2.10
4602.13 -6.40 2.40 -2.10
4602.50 -2.90 5.60 -2.30
4603.38 -5.20 2.10 -1.10
4603.50 -5.20 2.60 -1.20
4603.63 -4.60 0.20 -1.40
4604.00 -4.20 4.20 -1.40
4604.50 -4.80 5.60 -1.60
4605.25 -5.50 3.10 0.90
4606.75 -4.90 3.00 -1.90
4607.50 -5.10 5.20 1.30
4610.25 -5.70 5.00 1.00
4610.88 -7.90 6.10 0.60
4611.00 -6.50 8.90 0.50
4611.75 -3.10 3.30 0.30
4611.88 -3.20 2.10 1.10
4612.25 -7.10 6.80 1.40
4614.75 -3.50 -0.20 1.70
4614.88 -2.90 1.70 1.90
4615.38 -3.60 2.80 1.20
4615.50 -4.50 3.70 1.60
4616.38 -5.20 5.00 2.80
4617.38 -6.00 2.60 3.40
4618.00 -4.90 3.50 2.20
4618.13 -3.50 4.00 2.10
4618.25 -1.90 4.50 2.60
4618.38 -0.90 4.20 3.00
4619.38 -8.00 3.50 2.20
4619.50 -5.00 6.30 1.90
4619.63 -3.60 3.70 2.50
4619.75 -3.50 5.90 2.70
4621.50 -5.30 2.40 2.40
4621.63 -4.80 4.20 2.60
4621.75 -3.40 5.20 2.80
4623.00 -5.20 3.10 4.60
4623.13 -4.30 5.40 4.30
4624.38 -6.20 2.20 3.20
4625.38 -8.10 2.00 4.70
4627.88 -1.80 4.70 0.80
4628.00 -0.60 4.70 0.60
4628.13 -2.40 2.60 1.00
4629.25 -5.10 4.70 -0.10
4629.38 -5.70 2.20 0.40
4629.63 -3.50 0.70 0.70
4629.75 -3.80 2.10 0.90
4630.13 -2.90 4.70 0.30
4631.50 -2.00 3.30 1.40
4631.63 -3.60 2.80 0.80
4631.75 -3.80 4.50 0.50
4632.38 -3.50 5.40 -0.60
4632.50 -2.90 4.70 -0.40
4634.13 -5.50 5.90 -1.70
4634.50 -1.30 7.20 -1.10
4640.88 -3.90 5.20 -2.80
4641.00 -4.90 2.10 -2.90
4641.25 -4.30 1.10 -2.00
4641.38 -4.00 1.10 -1.90
4644.00 -4.00 -0.20 -0.80
4644.13 -5.00 0.50 -0.90
4647.00 -3.90 1.40 -0.20
4650.25 -4.00 2.10 1.00
4651.75 -2.50 4.90 -0.70
4652.88 -1.40 2.30 -1.30
4653.00 -2.90 4.20 -1.30
4653.88 -5.50 2.60 -2.00
4655.13 -5.70 -1.70 -1.70
4655.25 -5.00 -0.50 -1.20
4655.88 -4.60 0.70 -0.60
4657.38 -4.90 2.60 -1.20
4658.88 -3.80 3.50 -3.50
4663.13 -4.00 -0.70 -1.10
4663.25 -3.60 0.00 -0.70
4666.25 -0.80 3.50 -0.60
4666.38 -0.10 6.00 -0.40
4669.38 -0.90 1.90 -0.40
4669.50 -1.40 1.30 -0.40
4671.63 -1.30 3.90 -1.10
4673.13 0.00 5.40 -1.80
4677.13 -0.60 2.80 -0.30
4682.63 -0.60 2.80 -1.00
4682.75 -0.60 0.90 -0.80
4683.25 -1.80 0.00 -2.30
4683.38 -0.50 0.60 -2.50
4683.50 -0.10 2.80 -2.50
4683.63 -0.60 3.70 -2.50
4683.75 -1.90 3.00 -2.10
4688.38 -2.80 1.30 0.00
4688.50 -1.90 0.20 0.20
4693.00 -2.70 1.70 -0.40
4693.13 -2.40 2.60 -0.40
4701.13 -0.10 3.70 -2.80
4703.38 -0.50 3.90 -3.10
4704.88 0.50 5.80 -4.10
4708.88 -1.00 3.00 -2.30
4710.00 -0.50 3.00 -2.30
4710.13 1.30 1.80 -2.00
4710.25 0.30 3.90 -2.70
4716.75 -4.50 1.90 -1.60
4716.88 -4.30 0.20 -0.70
4718.13 -3.60 -0.90 -1.30
4718.25 -4.80 -1.40 -1.70
4727.00 1.20 2.70 -1.80
4727.13 -0.20 1.10 -1.80
4727.25 0.60 2.10 -1.70
4731.25 -3.20 -1.20 -4.20
4731.38 -2.80 -1.40 -3.90
4735.00 -0.90 2.80 -0.50
4735.13 0.70 3.20 0.10
4739.38 -1.70 5.40 -0.40
4749.63 -0.10 1.90 -0.80
4758.00 -2.60 1.30 -2.90
4759.38 -3.80 5.40 -3.60
4760.38 -2.70 2.50 -4.50
4763.88 -2.70 -1.20 -3.90
4766.75 -2.90 5.10 -2.80
4772.88 -1.90 2.10 -2.50
4773.00 -2.80 -0.90 -2.40
4774.00 -0.80 3.00 -1.70
4774.75 -1.80 2.30 -1.40
4778.75 -2.60 4.70 -0.80
4781.13 -3.40 1.90 -2.50
4781.88 -5.60 4.70 -2.20
4782.00 -6.80 4.50 -1.70
4783.00 -5.10 1.90 -2.60
4783.50 -5.70 2.60 -1.80
4784.13 -6.30 3.10 -1.60
4790.25 -4.00 3.00 -1.60
4790.38 -4.90 0.70 -1.60
4792.75 -3.80 3.50 -1.60
4792.88 -3.10 3.70 -1.70
4793.00 -2.20 4.90 -2.00
4793.25 -3.90 6.10 -2.40
4798.00 -0.60 2.30 -1.80
4798.13 -2.00 2.30 -2.00
4798.25 -3.80 4.50 -2.50
4799.88 -4.00 2.10 -1.40
4801.00 -2.70 1.70 -0.60
4801.13 -2.30 0.90 -1.00
4801.25 -2.70 1.10 -0.80
4805.25 -1.90 2.50 -4.00
4805.38 -1.80 2.30 -3.90
4805.88 -3.10 0.90 -3.70
4806.75 -4.80 1.30 -3.20
4807.25 -0.80 3.00 -3.20
4807.38 -2.40 1.60 -3.20
4807.50 -1.70 4.90 -3.10
4807.63 -4.60 -1.20 -4.10
4807.88 -1.40 0.40 -3.30
4808.00 -2.40 1.10 -3.10
4808.13 -2.60 2.80 -2.90
4808.25 -2.80 2.80 -3.00
4808.50 -1.60 2.50 -2.90
4813.00 -3.10 5.20 -3.10
4814.13 1.10 1.60 -1.90
4814.25 -0.30 1.30 -2.40
4814.38 -0.90 2.30 -2.60
4814.50 -3.10 2.80 -2.90
4815.50 -0.80 3.40 -2.40
4817.50 -0.90 1.90 -2.50
4817.63 -0.90 0.40 -2.80
4817.75 0.10 0.60 -2.60
4820.38 -3.30 6.30 -1.90
4821.00 -1.00 4.50 -2.40
4825.75 -2.30 3.20 -1.70
4825.88 -2.50 3.90 -1.80
4826.00 -3.40 4.20 -1.60
4827.63 -5.00 0.40 -2.00
4828.38 -0.70 0.20 -1.00
4828.50 -0.40 -0.70 -1.10
4828.63 -0.80 -0.50 -1.60
4828.75 -1.40 2.80 -1.30
4828.88 -1.40 1.90 -1.40
4829.25 -2.60 3.20 -1.30
4829.38 -3.50 3.50 -1.30
4830.75 -3.50 3.00 -1.40
4832.00 -1.40 0.90 -1.40
4832.13 -1.00 3.00 -1.40
4833.00 -1.10 2.80 -1.10
4833.13 -2.70 1.10 -1.40
4834.00 -1.10 1.90 -1.40
4834.38 -3.90 5.20 -1.30
4834.50 -2.20 2.10 -1.10
4834.63 -1.80 2.30 -1.10
4835.13 -1.00 0.20 -0.10
4835.25 -1.40 -0.90 -0.20
4835.50 -3.50 0.70 -0.20
4835.63 -3.40 1.90 -0.50
4835.75 -2.60 3.70 -0.60
4838.75 -2.80 -2.40 -2.00
4838.88 -0.70 -2.60 -1.60
4839.00 -1.60 -0.70 -1.40
4839.13 -1.70 -0.90 -1.20
4839.25 -1.40 1.30 -1.20
4841.13 -0.20 -1.20 -2.90
4841.25 -4.00 -4.50 -2.80
4841.38 -4.20 4.20 -2.70
4841.75 -1.60 1.10 -3.20
4841.88 0.60 2.50 -3.60
4842.00 -4.60 -2.20 -3.10
4842.13 -3.20 2.10 -3.40
4845.13 -2.70 3.50 -3.60
4845.25 -2.30 3.70 -3.30
4845.38 -1.20 3.70 -2.90
4845.88 -0.60 -0.10 -2.60
4846.00 -0.20 -0.30 -2.70
4846.13 -0.90 0.40 -2.90
4846.25 -0.90 0.80 -3.10
4846.63 -1.90 4.90 -3.40
4847.13 -1.80 4.10 -3.20
4847.25 -2.20 2.10 -2.80
4849.88 -0.60 0.80 -2.80
4850.63 -4.80 4.70 -1.70
4852.25 -4.30 4.50 -1.40
4852.88 -2.20 1.70 -1.20
4853.00 -2.40 0.60 -1.30
4853.13 -1.60 1.10 -1.30
4855.13 -1.10 2.80 -1.20
4855.25 -0.60 3.70 -0.80
4855.38 -0.50 3.00 -0.90
4855.75 -1.30 3.00 -0.40
4857.13 -0.10 4.70 0.10
4857.88 -1.10 2.30 -1.10
4858.00 0.50 2.30 -1.30
4858.13 -4.50 2.80 -1.70
4862.25 -3.20 0.20 -0.80
4862.50 -5.20 -0.20 -0.90
4862.63 -4.60 -0.20 -1.60
4862.75 -3.10 0.00 -1.70
4864.50 -0.50 2.50 -1.70
4870.13 -2.60 0.90 -1.20
4877.25 -1.40 0.40 1.00
4877.38 -1.30 0.60 0.60
4877.50 -2.60 1.90 0.20
4880.13 -3.00 1.10 -0.20
4882.50 -2.80 1.90 -0.40
4883.00 -5.20 5.90 -0.40
4883.13 -5.10 5.60 -0.40
4888.38 -2.20 1.70 -1.20
4891.00 -2.90 3.20 -2.80
4891.75 -3.40 3.20 -3.90
4891.88 -4.20 1.30 -4.20
4899.50 -2.30 3.20 -1.20
4899.63 -1.70 4.50 -1.70
4909.63 -2.40 -0.70 -1.80
4909.75 -2.40 -0.70 -2.10
4909.88 -2.70 -0.70 -2.20
4915.63 -4.00 3.00 -1.10
4916.75 -2.00 0.90 -0.30
4916.88 -0.60 2.30 -0.10
4917.00 -3.10 0.90 -0.40
4918.88 -2.70 2.60 -0.70
4919.00 -2.70 3.00 -0.70
4919.13 -1.90 2.60 -0.30
4920.88 -2.40 0.70 -0.80
4921.00 -0.50 0.20 -1.10
4921.13 -0.40 -0.30 -0.90
4921.25 -0.30 0.40 -0.80
4921.38 -2.90 -0.20 -0.80
4921.50 -2.60 1.30 -1.10
4921.63 -2.90 0.20 -1.90
4921.75 -1.30 2.50 -1.60
4925.50 -1.80 3.70 -0.90
4925.63 -2.50 3.50 -1.10
4925.75 -2.50 3.50 -1.00
4925.88 -1.70 3.50 -1.00
4926.00 -0.70 1.60 -0.80
4926.13 0.50 1.30 -0.70
4926.63 -1.40 0.00 -0.90
4926.75 0.50 0.80 -1.30
4926.88 -0.10 0.90 -1.00
4927.75 -2.60 3.70 -1.30
4928.00 0.50 0.40 -1.10
4928.13 0.30 0.60 -1.00
4928.50 -0.20 1.60 -1.80
4928.63 -0.60 1.30 -1.70
4928.75 -1.90 3.50 -1.80
4928.88 -3.00 2.10 -1.90
4929.63 -2.30 0.40 -0.70
4929.75 -0.60 0.40 -0.80
4929.88 -0.30 -0.50 -0.90
4930.00 -1.60 -1.70 -1.20
4930.13 -1.40 0.90 -1.10
4932.00 -1.80 0.90 -1.80
4934.88 -1.60 3.00 -1.40
4935.75 -0.50 4.90 -1.00
4942.75 -2.70 3.50 -1.30
4944.38 -3.60 1.30 -0.40
4945.25 -3.40 1.30 -1.40
4950.50 -2.60 3.20 -0.70
4954.00 -1.40 2.80 -0.40
4954.13 -1.90 0.60 -0.80
4955.38 -3.80 1.70 -0.70
4956.88 -1.80 3.20 -0.70
4957.25 -3.20 1.10 -1.40
4959.13 -2.80 3.20 -1.70
4959.25 -3.90 2.30 -1.90
4962.75 -3.20 2.10 -1.70
4963.13 -2.20 2.60 -1.90
4964.00 -4.70 2.60 -2.30
4964.13 -4.90 2.60 -2.30
4965.25 -3.40 1.90 -2.60
4967.88 -3.60 3.30 -1.80
4968.00 -3.20 -0.30 -1.80
4968.13 -1.90 -1.20 -1.80
4968.25 -0.90 0.00 -1.30
4968.38 -1.90 1.60 -1.40
4968.50 -3.90 1.90 -2.00
4969.38 -3.90 3.70 -1.70
4971.13 -4.20 4.20 -1.40
4973.38 -4.60 0.20 -1.40
4973.88 -4.90 0.20 -2.20
4974.00 -6.10 1.90 -2.10
4974.38 -2.70 3.00 -0.70
4975.13 -5.10 1.40 -2.20
4980.75 -2.60 4.10 -1.60
4982.75 0.70 5.60 -2.50
4983.25 -0.80 5.30 -4.00
4983.63 -1.30 4.50 -3.40
4985.63 0.90 5.10 -4.00
4990.50 -4.50 -2.80 -2.10
4993.25 -0.90 1.90 -1.40
4993.38 -1.20 -0.70 -1.70
4999.88 -1.80 0.90 -2.30
5000.00 -1.90 1.60 -1.40
5000.13 -3.30 0.00 -1.00
5000.25 -5.20 0.70 -0.90
5003.38 -3.00 3.90 -1.20
5005.00 -3.60 3.70 -0.50
5011.88 -3.10 2.80 -1.40
5012.38 -6.10 2.80 -0.50
5012.50 -4.80 2.80 -0.50
5012.63 -4.30 1.70 -0.20
5012.75 -2.70 2.60 0.10
5012.88 -2.60 2.30 0.20
5016.25 -3.50 1.70 -0.20
5017.75 -2.80 3.30 0.20
5018.00 -4.30 2.60 -0.10
5018.13 -3.90 1.40 -0.20
5018.88 -6.80 2.60 0.20
5039.00 -7.00 -1.70 -5.00
5039.63 -4.30 3.90 -4.80
5041.88 -8.00 4.50 -4.10
5042.63 -7.00 1.10 -2.20
5043.38 -8.40 5.70 -2.60
5044.38 -8.70 0.70 -2.70
5044.50 -5.70 3.90 -2.60
5046.75 -4.00 2.60 -2.40
5046.88 -6.00 4.50 -2.80
5047.00 -3.30 4.90 -2.80
5049.38 -5.90 7.60 -1.20
5049.50 -5.10 5.60 -1.70
5049.63 -4.70 4.90 -2.20
5050.13 -3.10 3.70 -2.50
5050.88 -5.50 6.30 -2.10
5052.50 -7.20 2.40 -4.30
5053.75 -3.80 4.90 -2.50
5053.88 -4.50 3.30 -3.20
5056.75 -6.30 1.70 -2.50
5058.25 -3.00 2.60 -0.40
5062.50 -9.30 5.00 1.10
5063.00 -8.70 1.70 -2.30
5065.75 -3.00 5.80 0.20
5066.88 -6.80 2.20 -1.80
5067.00 -7.30 3.10 -1.70
5067.75 -3.50 -0.20 -1.00
5069.50 -7.20 2.40 -1.00
5069.75 -5.40 -0.70 -0.90
5089.13 -4.60 3.70 -5.50
5090.13 -5.40 0.70 -3.30
5090.25 -4.60 0.70 -2.70
5090.38 -4.20 3.30 -2.60
5105.25 -1.40 1.90 2.20
5105.38 -0.70 0.70 2.90
5105.75 -7.00 -1.60 2.40
5106.13 -4.20 -2.10 2.30
5106.38 -3.80 -1.90 1.40
5106.50 -4.50 -2.80 0.70
5107.13 -0.80 -0.50 3.50
5109.25 -3.00 3.50 0.40
5109.38 -1.40 4.70 0.30
5113.75 -2.90 0.70 0.40
5113.88 -3.00 1.10 0.10
5114.00 -2.20 2.10 0.30
5115.13 -3.10 0.00 0.30
5115.25 -3.90 -0.50 0.40
5116.50 -2.40 0.20 0.80
5119.00 -3.10 -0.90 -0.50
5119.13 -4.60 -3.00 -0.20
5121.13 -5.00 0.90 -1.30
5121.38 -8.60 0.90 -1.40
5121.63 -6.10 2.80 -0.90
5121.88 -4.30 0.20 -1.80
5122.38 -3.20 -0.70 -0.40
5123.75 -3.60 2.40 -0.30
5123.88 -3.20 1.10 -0.40
5124.38 -5.40 0.20 -1.60
5125.88 -4.10 0.90 -1.30
5126.00 -3.20 1.10 -1.30
5127.25 -1.30 5.80 0.20
5127.63 -4.00 -0.20 -1.10
5127.75 -2.70 -1.70 -3.60
5131.50 -1.00 4.90 -1.90
5136.13 -6.90 -0.40 -0.40
5137.50 -6.30 2.60 -0.10
5137.88 -7.20 3.30 -1.20
5138.88 -6.70 1.40 -3.10
5145.75 -6.50 2.20 -1.80
5145.88 -5.20 0.70 -2.30
5146.00 -4.00 0.20 -2.40
5148.25 -2.80 2.30 -0.60
5148.38 -3.50 1.10 -1.00
5150.50 -1.60 0.60 -2.30
5150.63 -3.60 1.30 -2.30
5150.88 -6.00 3.00 -2.50
5153.13 -1.40 -0.50 -0.60
5153.25 -1.20 -0.30 -1.10
5154.25 -2.30 2.30 -1.60
5154.38 -2.20 1.60 -1.80
5155.50 -2.80 0.00 -1.60
5155.63 -2.70 -1.20 -1.80
5155.75 -1.00 -1.20 -2.00
5156.25 -4.00 0.20 -2.80
5156.63 -2.30 0.00 -0.90
5156.75 -2.90 -0.70 -0.40
5156.88 -2.30 -0.90 -0.50
5157.63 -3.50 1.70 -1.20
5157.75 -4.20 2.80 -1.00
5159.25 -4.00 0.70 -1.40
5159.38 -2.80 2.80 -0.90
5159.50 -3.20 3.00 -0.20
5160.13 -0.80 -2.40 0.90
5160.75 -1.40 0.40 -0.40
5160.88 -1.00 1.60 -0.10
5163.75 -4.10 0.90 -1.00
5164.13 -4.70 -1.90 0.10
5164.25 -2.20 -2.80 0.10
5165.63 -4.00 -0.70 -0.30
5166.38 -1.90 -2.20 0.40
5166.50 -2.50 -0.50 0.40
5166.63 -5.80 1.40 0.40
5166.75 -4.20 2.80 0.60
5167.38 -4.60 -1.70 0.70
5167.50 -1.90 -2.20 0.20
5168.50 -6.40 0.50 -0.20
5168.63 -4.50 0.50 0.70
5168.75 -3.20 0.20 1.00
5171.50 -4.50 1.90 0.60
5172.75 -0.30 5.80 -1.80
5172.88 -0.10 1.90 -2.00
5174.00 -3.80 3.00 -1.70
5174.38 -0.50 2.10 -2.20
5174.63 -3.10 0.90 -2.00
5175.00 -4.50 1.90 -2.30
5176.25 -5.00 0.40 -2.00
5176.75 -3.90 1.30 -0.50
5177.50 -4.90 2.10 0.60
5177.88 -3.90 3.30 0.10
5178.00 -4.70 2.60 -0.80
5178.63 -4.30 2.60 -0.80
5178.75 -4.80 3.70 -0.10
5179.00 -4.50 1.40 0.90
5180.38 -3.20 3.50 -0.70
5181.00 -2.80 0.40 0.30
5181.50 -4.00 3.50 0.10
5181.63 -3.90 4.20 0.30
5184.38 -3.10 3.30 1.20
5186.75 -4.60 0.20 1.30
5187.13 -3.60 2.40 1.70
5187.25 -3.40 3.70 1.10
5187.38 -3.50 3.50 0.70
5187.75 -3.40 1.90 -0.20
5188.88 -2.10 -1.20 0.50
5189.00 -4.20 -2.10 0.40
5191.25 -4.30 2.60 2.20
5192.00 -3.50 2.60 0.80
5194.38 -3.50 1.10 0.70
5196.88 -1.00 3.90 1.10
5198.00 -3.50 1.10 0.20
5199.88 -6.60 -2.80 -0.10
5200.00 -4.70 -1.90 0.20
5200.50 -6.20 -0.70 0.20
5200.63 -3.30 1.40 0.80
5201.25 -6.90 -0.40 -2.10
5201.38 -3.50 0.20 -1.40
5201.50 -4.30 0.70 -0.30
5202.75 -5.00 0.00 -1.10
5202.88 -5.40 -2.60 -1.20
5203.38 -6.50 1.10 -1.40
5205.00 -6.10 -0.50 -3.20
5214.75 -1.70 3.50 -0.30
5214.88 -1.10 2.30 0.30
5219.50 -1.60 -0.30 0.40
5219.63 -1.10 -0.50 0.50
5219.75 0.60 0.20 0.30
5227.25 -1.40 3.20 -1.10
5229.88 -2.70 2.10 0.70
5230.00 -3.30 0.90 0.90
5230.13 -2.70 1.10 1.10
5232.88 -3.90 -0.50 1.40
5233.75 -4.90 0.70 0.40
5233.88 -3.20 0.70 0.90
5236.25 -6.20 -0.70 -1.20
5236.38 -4.60 0.20 -1.20
5237.88 -4.80 2.40 0.60
5250.88 -4.20 2.40 -1.20
5259.13 -3.50 0.20 0.90
5259.25 -3.70 0.20 1.60
5265.88 -2.40 -1.70 1.20
5266.00 -2.10 -2.20 1.60
5266.13 -2.70 -0.70 1.70
5266.25 -2.90 0.70 1.90
5268.38 -1.90 1.10 1.30
5268.50 -0.60 1.90 0.60
5278.38 -3.60 1.40 1.10
5281.88 -4.00 0.20 -0.10
5282.00 -3.80 1.70 0.50
5282.13 -2.10 0.70 0.70
5282.25 -2.90 0.20 0.80
5282.38 -2.30 -0.50 0.60
5284.25 -3.20 0.70 -0.50
5289.38 -0.80 -0.50 -0.50
5289.50 0.10 0.60 -0.20
5289.63 -1.80 0.40 -0.50
5289.75 -4.00 0.70 -0.70
5291.00 -2.80 1.30 0.70
5291.13 -2.40 1.10 0.10
5291.25 -2.10 0.20 -0.50
5301.25 -1.60 1.10 0.20
5309.25 -2.10 5.20 0.30
5313.25 -2.30 2.30 1.60
5313.38 -1.70 0.40 1.30
5314.13 -1.30 3.50 1.30
5333.38 -3.20 1.10 0.60
5334.25 -3.20 3.00 0.80
5337.50 -2.60 2.40 1.30
5337.63 -1.80 2.80 1.90
5337.75 -3.40 2.80 1.70
5337.88 -2.90 -0.70 1.20
5340.63 -17.20 11.00 3.20
5346.00 -2.70 -0.20 -0.40
5350.00 -4.50 0.90 1.40
5354.25 -2.20 5.80 0.00
5354.38 -5.40 -1.10 -1.00
5363.75 -6.50 1.70 0.90
5363.88 -6.40 3.80 1.10
5367.75 -3.70 1.10 0.00
5369.75 -3.50 1.10 0.40
5385.88 -2.30 1.30 -0.20
5394.88 -5.90 2.40 0.30
5399.00 -5.30 -0.90 0.70
5411.25 -2.50 -3.30 -1.40
5411.38 -2.80 -1.40 -1.60
5411.50 -3.50 -0.30 -2.10
5415.13 -2.50 -0.90 -2.50
5415.25 -2.70 0.20 -1.90
5416.63 -1.90 -1.20 -0.60
5418.38 -2.40 -0.20 1.60
5419.13 -3.80 -1.90 0.50
5420.63 -4.10 0.40 -1.60
5424.00 -4.30 2.10 -3.60
5437.13 -1.70 3.90 -3.80
5438.75 -1.10 0.80 -3.80
5447.63 -0.70 -0.70 1.70
5447.75 -3.60 -1.40 1.40
5455.25 -4.20 2.80 -1.90
5455.38 -3.10 1.90 -2.10
5455.50 -1.80 2.80 -1.30
5463.13 -5.30 1.40 -0.10
5467.13 -2.40 -1.20 -1.10
5474.38 -2.60 1.90 -0.10
5474.50 -1.20 0.20 0.00
5474.63 -1.20 -0.30 -0.20
5474.75 -1.00 0.60 -0.50
5474.88 -1.00 1.10 -0.70
5475.00 -0.20 0.20 -0.90
5475.13 -0.80 -0.50 -0.90
5477.38 -1.60 1.60 -0.80
5477.50 -2.20 0.60 -0.60
5479.88 -1.10 2.30 0.30
5481.25 -1.00 2.60 1.60
5484.38 -3.60 -1.40 1.20
5484.50 -5.00 -2.40 1.70
5486.63 -2.80 1.30 -0.30
5488.38 -3.90 0.90 -0.10
5495.63 -3.20 2.10 2.30
5495.75 -3.10 2.80 2.30
5521.25 -6.20 1.10 -2.90
5521.38 -5.50 -2.40 -3.40
5540.75 -5.50 3.00 -1.20
5548.88 -5.30 3.30 -0.10
5554.63 -1.40 4.70 -1.10
5560.38 -4.10 -1.40 -0.20
5560.50 -2.10 0.20 -0.50
5560.63 -0.60 -0.50 -0.20
5564.88 -3.90 0.00 0.40
5570.13 -3.30 -0.50 0.90
5570.25 -2.50 0.90 1.20
5570.38 -2.10 0.20 1.00
5570.63 -0.40 -1.20 1.80
5574.13 -2.60 0.90 -0.90
5574.75 -3.80 1.70 -1.60
5575.25 -5.70 0.20 -0.40
5579.13 -4.10 0.90 -1.60
5581.13 -4.70 1.70 -1.20
5582.38 -3.50 2.60 -0.40
5583.63 -3.90 2.40 -1.30
5583.75 -4.10 0.40 -1.10
5584.38 -2.60 3.70 -1.70
5585.63 -4.90 1.10 -2.50
5585.75 -4.00 2.10 -2.30
5594.38 -1.80 3.70 -1.70
5604.13 -2.60 3.70 -0.20
5614.13 -6.10 3.80 3.40
5614.88 -4.50 3.70 2.50
5620.13 -2.80 0.50 3.60
5621.25 -5.40 -0.20 3.50
5621.75 -8.30 -2.80 4.60
5621.88 -5.00 -0.40 4.20
5627.00 -3.20 3.10 3.80
5627.50 -5.70 0.70 1.00
5627.63 -4.50 0.50 1.00
5628.75 -5.50 5.40 1.10
5628.88 -3.50 5.40 0.80
5629.00 -4.00 2.60 0.70
5629.13 -1.80 2.80 1.00
5631.75 -1.80 3.70 -1.40
5633.75 -6.90 0.50 1.10
5633.88 -4.80 2.40 0.20
5634.63 -3.60 3.30 0.60
5635.38 -3.90 0.50 2.60
5636.25 -3.90 1.40 2.40
5637.00 -3.50 1.70 2.80
5637.13 -3.50 1.10 2.40
5640.88 1.00 4.70 0.60
5641.00 -1.90 1.70 0.40
5641.50 -2.20 2.60 1.00
5641.63 -1.40 0.90 1.20
5645.88 -6.60 0.90 -2.40
5648.63 -9.00 1.70 -1.10
5653.75 -2.70 3.00 -2.70
5657.50 -4.10 4.50 -2.20
5660.13 -5.00 3.90 -3.30
5665.38 -2.20 2.60 -1.30
5665.50 -2.30 1.90 -0.90
5666.38 -2.90 7.00 -1.00
5669.00 -6.10 0.90 -1.70
5675.00 -7.20 1.90 -1.10
5679.38 -4.70 4.50 -1.00
5683.88 -4.20 2.80 -1.90
5692.00 -1.80 2.30 -1.90
5692.50 -4.20 1.30 -2.50
5696.00 -4.50 1.90 -2.00
5696.13 -4.80 3.70 -2.60
5717.75 -4.60 0.70 1.60
5717.88 -3.50 0.70 2.20
5718.50 -5.60 0.50 1.20
5719.00 -5.80 1.90 2.20
5719.13 -5.20 1.70 2.10
5719.50 -3.30 1.40 1.10
5719.63 -2.30 4.20 1.70
5719.75 -0.50 4.90 1.90
5720.50 -4.30 6.30 3.40
5721.63 -2.30 4.70 0.90
5722.38 -4.10 0.50 0.80
5724.00 -6.50 4.00 0.90
5724.13 -7.60 4.20 2.60
5724.25 -8.00 4.60 3.20
5724.63 -6.10 2.80 -0.20
5725.38 -3.60 2.40 0.70
5725.88 -3.00 3.50 0.30
5726.00 -3.50 2.10 -0.10
5726.13 -3.00 2.60 -0.20
5726.38 -4.90 2.60 -1.20
5727.25 -5.90 -2.10 0.00
5727.38 -5.70 -0.20 0.50
5728.00 -3.00 2.10 -0.10
5729.50 -3.90 0.90 -0.90
5730.25 -5.40 0.70 -1.30
5730.88 -6.20 1.70 -0.40
5731.00 -4.50 2.80 0.00
5731.25 -5.60 2.40 0.50
5732.50 -3.90 2.80 -0.50
5734.63 -4.90 2.60 0.70
5734.75 -4.60 -0.20 0.10
5738.25 -4.10 -0.40 1.40
5738.38 -3.70 0.70 1.80
5739.00 -5.50 5.40 2.60
5739.25 -6.80 2.60 3.10
5739.63 -6.40 1.90 1.90
5739.75 -5.60 1.90 1.30
5740.25 -6.50 3.50 0.90
5740.38 -6.30 5.90 0.80
5741.00 -8.70 1.20 1.00
5741.13 -6.50 2.20 0.60
5741.50 -7.50 2.40 1.20
5741.88 -5.50 4.00 1.70
5742.00 -4.10 7.20 1.40
5742.13 -3.50 5.90 1.00
5742.25 -4.30 5.00 0.70
5742.38 -5.30 3.30 0.60
5742.75 -5.60 4.20 1.40
5742.88 -6.20 1.70 0.90
5743.00 -5.30 3.30 1.30
5743.25 -6.80 3.10 0.50
5743.38 -5.90 3.30 0.90
5743.50 -5.30 4.20 1.30
5743.75 -7.10 4.50 1.20
5744.00 -5.20 5.00 0.40
5744.25 -3.80 3.90 0.90
5744.38 -8.60 1.40 0.60
5744.75 -6.50 2.20 0.90
5744.88 -5.70 1.20 1.40
5745.00 -5.70 3.10 1.60
5745.25 -5.50 5.00 2.00
5746.25 -6.80 4.00 2.00
5747.13 -6.40 8.50 0.90
5747.75 -7.00 2.20 2.00
5747.88 -7.50 -2.30 1.30
5748.75 -8.20 5.90 0.80
5749.00 -4.10 5.40 -0.20
5749.13 -4.20 3.30 0.20
5750.13 -4.20 3.70 0.10
5750.63 0.90 8.90 0.60
5751.00 -6.90 -1.30 -0.90
5751.63 -5.70 1.70 -0.20
5751.75 -4.90 4.00 0.00
5751.88 -4.30 5.00 -0.30
5753.25 -2.40 2.10 -0.10
5757.25 -6.70 6.10 -1.20
5760.63 -6.40 3.30 1.00
5761.25 -6.90 2.00 2.60
5761.38 -9.90 -2.70 2.10
5761.50 -8.30 -2.80 2.30
5761.63 -5.50 -2.80 2.30
5761.75 -3.60 0.50 2.80
5762.25 -4.50 1.40 2.70
5762.88 -6.00 1.20 2.80
5763.00 -3.60 -0.90 2.90
5763.13 -5.10 -1.10 2.40
5763.88 -6.10 2.40 3.70
5765.75 -4.70 3.50 4.20
5767.13 -3.60 1.90 2.90
5767.75 -3.90 1.40 3.80
5768.25 -3.80 -1.30 3.70
5768.38 -3.90 0.00 3.50
5768.50 -4.10 0.00 3.40
5768.63 -4.30 2.60 3.10
5768.75 -4.30 3.10 3.20
5768.88 -3.60 2.80 3.20
5769.25 -3.20 3.10 4.30
5769.88 -5.10 -1.10 2.90
5770.00 -6.10 0.50 3.00
5770.13 -6.40 1.90 2.70
5770.38 -6.00 1.20 2.50
5770.88 -3.80 2.60 2.20
5771.00 -3.50 2.10 1.40
5772.88 -5.00 0.50 1.60
5773.00 -5.30 0.50 1.70
5773.13 -6.50 -1.10 1.40
5773.25 -3.50 0.70 1.70
5773.38 -4.50 -2.80 1.40
5773.50 -2.90 -0.20 1.20
5773.88 -2.40 3.50 1.20
5774.38 -3.60 2.40 0.50
5775.38 -4.50 -0.40 2.20
5775.50 -5.40 2.20 2.20
5780.00 -5.10 -1.70 0.00
5780.13 -2.10 -0.70 0.60
5780.25 -4.30 0.70 0.50
5781.50 -5.20 -0.20 -0.50
5781.63 -4.00 0.70 -0.50
5781.75 -4.60 0.70 -0.40
5782.75 1.00 5.10 -0.80
5782.88 -4.10 0.00 0.20
5786.25 -5.90 -3.00 1.70
5786.50 -4.60 -0.70 -0.60
5786.63 -4.80 -0.50 -0.60
5787.50 -4.70 -6.10 -1.30
5788.63 -4.00 -1.20 -3.60
5790.63 -9.40 -6.70 -0.70
5795.50 -5.60 3.70 -1.30
5799.88 -5.30 0.00 -0.80
5804.88 -5.20 3.00 -2.00
5806.50 -3.30 5.80 -1.10
5806.75 -4.20 4.20 -0.90
5808.00 -3.70 3.70 -1.80
5811.38 -5.70 3.50 -2.90
5811.50 -4.70 4.50 -2.80
5817.00 -4.60 4.70 -0.80
5827.00 -2.40 1.70 -0.70
5827.13 -1.40 3.70 -1.00
5828.50 -1.80 0.90 -1.70
5831.50 -4.30 1.10 -1.60
5831.63 -3.00 1.70 -2.00
5833.88 -2.20 2.60 -0.70
5834.00 -1.60 0.20 -0.20
5834.63 -4.00 -1.70 -0.30
5836.50 -3.50 3.00 1.10
5836.63 -2.60 1.90 0.90
5837.00 -7.20 1.90 0.30
5838.38 -3.30 7.20 0.10
5839.13 -4.20 1.90 -0.70
5840.88 -4.80 -0.50 -1.40
5843.00 -5.60 2.40 0.00
5845.13 -5.20 2.10 -0.70
5845.75 -8.20 -0.20 -0.70
5846.25 -4.30 1.10 -0.60
5848.13 -4.10 0.00 1.00
5849.00 -5.50 2.20 0.30
5850.25 -5.20 4.50 0.00
5850.38 -5.20 5.00 0.30
5851.25 -6.90 -1.90 -2.00
5851.50 -4.90 0.20 1.20
5860.50 -5.80 5.40 0.70
5860.63 -4.50 1.40 1.80
5860.75 -2.90 -2.60 2.20
5867.13 -1.70 -0.90 2.60
5873.63 -3.70 -0.70 -1.30
5874.38 -6.30 3.10 -1.00
5876.63 -9.20 5.70 -1.10
5877.75 -6.00 5.00 -0.20
5877.88 -8.40 2.90 -0.80
5879.00 -4.20 4.20 -1.10
5879.50 -3.90 0.40 -0.40
5879.63 -4.20 2.40 -0.60
5879.75 -4.30 4.50 -0.70
5880.13 -7.50 6.30 -1.60
5880.63 -5.60 2.80 0.40
5880.88 -4.20 -1.70 0.20
5881.00 -3.50 -1.10 0.20
5881.13 -3.30 0.00 0.10
5882.25 -3.90 2.80 -0.90
5882.38 -4.70 3.00 -1.10
5888.38 -4.50 1.40 0.40
5890.13 -4.80 0.00 0.00
5890.38 -5.30 0.00 1.00
5890.50 -4.80 1.90 1.70
5891.00 -2.60 3.30 1.20
5891.13 -1.80 1.30 1.30
5891.25 -2.20 1.10 1.20
5892.13 -5.30 4.20 0.90
5892.50 -4.50 2.40 0.90
5893.88 -6.30 4.50 0.30
5895.88 -0.30 -0.10 -1.30
5896.00 -2.00 0.00 -1.40
5896.13 -2.70 0.20 -1.20
5896.88 -6.80 3.10 -0.50
5898.38 -4.20 1.90 0.00
5898.50 -6.20 0.20 -0.30
5903.13 -3.60 -1.90 -0.40
5905.75 -4.60 -2.60 -0.90
5906.38 -5.50 -2.80 -1.10
5906.50 -3.30 0.00 0.00
5908.88 -3.70 4.20 -0.20
5909.13 -3.00 6.30 -0.20
5909.25 -4.00 3.00 -0.90
5909.63 -2.30 0.90 -1.20
5909.75 -0.10 2.30 -0.80
5917.25 -2.20 3.00 -1.80
5918.50 -4.30 3.00 -3.50
5933.38 -1.40 2.30 -0.30
5936.13 -3.20 3.90 0.60
5936.25 -4.90 1.70 -0.20
5937.25 -1.60 2.10 -0.50
5938.38 -4.50 2.80 0.00
5938.50 -3.20 1.10 -0.20
5965.38 -6.80 0.70 2.30
5965.50 -7.10 4.00 2.40
5965.63 -7.80 0.00 1.60
5965.75 3.10 9.80 3.90
5965.88 3.20 -2.20 6.20
5966.00 -0.30 0.90 6.00
5966.13 -2.40 -2.60 3.40
5966.25 -5.80 -0.90 0.60
5966.38 -8.70 -1.70 -2.50
5966.88 -2.50 -0.50 -1.60
5967.00 -6.00 4.00 1.20
5967.13 -7.70 3.10 1.00
5968.50 -4.30 3.50 0.50
5968.63 -3.80 3.00 1.20
5970.38 -5.90 3.70 1.20
5972.00 -7.30 3.10 2.50
5972.38 -3.00 5.90 2.10
5972.50 -7.30 4.00 2.40
5972.63 -6.30 3.10 1.80
5972.88 -4.60 0.20 1.60
5973.50 -3.90 2.40 2.20
5974.25 -6.00 3.10 1.40
5978.50 -3.20 3.50 1.70
5980.25 -2.20 3.90 0.60
5984.63 -0.40 5.20 2.10
5986.38 0.20 2.80 2.00
5986.50 0.60 2.50 1.70
5986.63 0.70 2.30 2.00
5986.75 -0.60 0.90 2.30
5995.63 -3.80 3.50 4.20
5998.25 -4.10 1.90 2.70
5998.50 -4.80 1.40 3.20
6001.00 -4.70 3.50 3.00
6002.00 -3.30 1.90 2.70
6008.13 -0.90 2.30 -1.40
6008.25 -0.20 3.40 -1.00
6010.00 -4.20 4.20 -2.10
6012.88 -3.90 3.30 -0.50
6015.50 -5.20 3.50 -0.50
6016.13 -3.90 0.00 -0.40
6019.13 -1.10 0.40 2.20
6023.00 -3.60 2.40 0.20
6029.13 -1.60 0.60 -0.40
6029.25 0.40 3.70 -0.20
6029.38 -1.80 1.30 -0.70
6029.50 -1.90 2.10 -0.60
6030.25 -2.30 3.20 0.20
6036.00 -1.60 3.00 1.20
6039.38 -4.10 0.50 1.80
6043.75 -5.80 -0.40 0.40
6043.88 -5.20 1.70 0.40
6045.13 -3.60 1.40 0.90
6045.25 -3.10 1.90 1.10
6046.38 -4.70 -1.30 2.30
6047.00 -8.40 -0.20 3.00
6047.88 -3.70 1.70 1.80
6048.00 -5.70 3.50 1.80
6048.13 -6.40 3.30 1.60
6049.75 -5.80 0.90 1.00
6050.38 -6.90 2.90 1.10
6050.75 -3.20 1.70 2.40
6050.88 -4.90 3.10 2.30
6051.75 -0.50 4.50 2.20
6051.88 -3.90 2.40 1.80
6052.38 -6.30 -1.30 1.00
6053.50 -3.40 1.90 2.10
6053.63 -3.10 1.90 1.90
6053.75 -5.20 2.20 2.30
6054.13 -3.30 4.50 0.90
6054.25 -3.90 4.20 0.80
6054.75 -6.10 1.40 0.90
6054.88 -4.50 1.90 0.50
6055.00 -3.70 0.20 0.60
6057.50 -5.70 0.20 1.00
6057.63 -3.70 0.20 0.60
6057.75 -3.10 -0.90 0.40
6057.88 -1.80 1.30 0.80
6059.38 -3.90 0.00 -0.90
6060.00 -1.00 0.20 -0.90
6060.13 -3.20 1.70 -1.30
6060.25 -4.00 1.10 -1.80
6061.63 -2.70 1.70 -0.50
6061.75 -2.50 -0.50 -0.50
6061.88 0.10 2.50 0.40
6062.00 -1.90 3.90 0.70
6065.88 -3.90 1.30 -0.40
6074.50 -4.50 2.80 0.00
6074.75 -2.60 2.30 0.20
6074.88 -3.40 3.30 -0.30
6075.38 -4.10 -0.50 -0.70
6075.50 -3.10 3.70 -0.40
6085.38 -5.40 0.70 -0.40
6092.88 -4.20 -2.10 -0.70
6093.00 -4.30 -1.10 0.20
6093.13 -3.10 -0.50 0.30
6093.63 -3.40 -1.70 0.70
6093.75 -2.90 -0.20 1.30
6093.88 -2.30 -1.40 2.20
6094.88 -3.20 1.70 3.60
6095.00 -5.60 1.40 3.50
6095.50 -1.90 -0.20 4.20
6095.63 -3.20 0.70 3.30
6095.75 -4.20 3.30 3.10
6095.88 -3.70 2.10 2.70
6096.00 -8.90 -2.10 4.70
6096.13 -15.40 3.90 8.30
6096.25 -17.20 7.20 8.30
6096.38 -21.10 9.40 7.50
6096.50 -16.90 8.60 6.50
6097.38 -2.60 2.80 -1.10
6098.13 -2.30 3.20 0.30
6098.25 -1.70 4.50 0.70
6098.50 -2.60 4.20 1.30
6100.38 -4.70 2.60 -0.70
6100.75 -3.40 4.20 -0.60
6100.88 -3.30 4.90 -0.90
6101.00 -3.10 3.30 -0.80
6104.13 -4.80 1.90 -1.70
6104.25 -3.90 4.20 -1.80
6105.88 -3.80 1.70 -0.40
6106.50 -3.80 3.00 -0.60
6106.63 -3.40 2.80 -0.30
6107.13 2.30 -3.10 -2.70
6107.25 4.90 -8.80 -4.50
6109.38 -4.30 4.50 0.10
6111.38 -1.70 5.40 1.40
6111.75 -0.30 -8.30 4.10
6112.38 -7.10 7.30 1.60
6112.50 0.00 0.90 4.30
6112.63 4.70 -0.50 5.80
6112.75 3.40 -4.60 5.60
6112.88 4.90 -5.50 4.90
6113.00 4.10 -6.20 5.40
6115.75 -4.70 3.50 1.10
6116.88 -4.10 0.50 1.40
6117.50 -6.20 2.60 1.40
6119.63 -2.00 2.80 0.60
6119.75 -5.30 1.90 1.00
6120.38 -0.70 2.10 0.30
6121.00 -0.80 6.70 -1.10
6121.13 8.80 -3.40 3.60
6121.63 9.30 11.30 -1.60
6123.13 -9.90 -0.40 0.30
6123.25 -7.90 0.30 0.60
6123.38 -8.20 2.60 0.30
6123.50 -6.10 -0.40 -0.40
6128.63 -3.40 3.30 -0.50
6131.13 -3.80 3.00 -0.40
6131.25 -2.40 3.50 -0.50
6132.50 -2.50 0.40 0.60
6142.25 -3.50 4.90 -0.80
6145.38 -4.90 3.50 -1.10
6148.00 -4.50 2.40 -1.60
6160.75 -4.80 -0.90 -0.20
6162.13 -1.80 2.80 0.40
6162.50 -4.50 0.90 0.90
6162.63 -4.10 0.00 0.90
6163.38 -3.50 2.10 -0.10
6163.50 -3.00 3.50 0.20
6164.88 -3.10 0.90 0.60
6165.00 -3.50 0.20 0.30
6165.13 -2.80 2.30 0.20
6166.38 -5.60 -5.00 -1.30
6167.38 -2.00 0.90 -1.90
6168.38 -2.00 2.80 -1.60
6168.50 -2.70 4.50 -1.90
6179.25 0.10 2.50 0.10
6185.13 -3.30 4.90 0.50
6188.88 -0.90 6.50 2.30
6189.88 -4.30 1.70 2.80
6190.00 -4.60 2.20 2.50
6191.75 -2.30 3.30 2.00
6192.75 -8.50 -5.10 2.10
6193.25 -2.80 0.90 2.20
6193.38 -4.00 2.60 1.70
6193.63 -4.80 6.10 1.10
6195.50 -3.60 4.70 2.20
6196.25 -7.30 -0.20 1.20
6196.38 -6.90 0.90 1.90
6197.00 -0.50 6.70 3.00
6197.13 -4.80 3.30 3.50
6197.38 -4.60 -0.20 3.20
6197.50 -3.60 0.50 2.90
6198.25 -2.80 1.40 2.20
6199.00 -2.70 4.00 4.10
6199.13 -3.90 2.40 3.70
6199.25 -5.10 2.80 2.30
6202.88 -4.90 -0.60 5.10
6204.38 -6.10 2.40 -2.50
6207.25 -3.80 -2.40 0.10
6210.00 -4.70 3.10 1.20
6212.50 -0.30 -2.80 3.70
6217.63 -4.90 -2.10 0.70
6217.75 -4.30 3.50 -1.20
6220.75 -3.80 3.90 -4.60
6221.00 -2.80 7.80 2.00
6224.25 -4.00 -1.10 -1.10
6226.13 -3.60 7.20 -1.40
6229.50 -5.20 5.00 0.00
6230.75 -5.40 -1.10 0.40
6235.38 -1.60 3.00 2.60
6235.50 -2.60 3.70 1.80
6239.25 -5.20 3.50 0.70
6239.50 -4.20 1.90 0.40
6239.63 -3.20 2.10 0.80
6240.38 -0.30 0.40 2.60
6240.75 -3.80 3.50 -0.20
6241.63 -0.70 0.60 1.10
6241.75 -0.20 1.60 0.90
6241.88 0.00 -1.40 1.00
6244.63 -4.10 5.90 -0.10
6248.13 1.10 2.10 1.00
6263.00 -2.60 2.30 -0.90
6271.13 -2.90 9.80 -2.70
6271.88 -3.60 0.00 -1.20
6276.13 -4.60 5.20 -3.90
6279.38 -1.60 6.50 -3.40
6279.50 -1.90 3.40 -3.40
6289.75 -2.20 1.10 -2.90
6300.00 0.20 1.30 -2.40
6300.13 -2.10 -0.70 -2.70
6301.25 -3.80 2.60 -2.70
6301.50 -2.40 0.20 -3.40
6308.13 -1.20 3.20 -0.80
6309.13 -0.20 1.60 -0.60
6312.25 -4.30 5.40 -1.60
6313.38 -1.60 0.20 -1.20
6321.63 -1.00 4.90 -1.60
6322.75 -1.80 4.70 -2.80
6324.38 -2.30 3.70 -2.30
6325.25 0.70 3.70 -1.60
6331.63 -1.70 5.80 0.00
6333.63 -3.30 4.50 0.70
6334.50 -3.10 -0.90 1.70
6334.63 -2.40 0.70 1.60
6334.75 -2.60 3.30 2.60
6334.88 -4.00 3.10 2.80
6335.63 -3.30 4.90 0.80
6338.00 -0.30 -0.50 2.40
6338.13 -0.30 -1.40 2.30
6338.25 0.10 -2.60 2.80
6338.50 -2.30 -0.90 2.80
6338.63 -7.00 1.70 3.20
6338.88 -2.20 4.90 1.30
6340.50 -5.00 -0.50 -0.50
6341.25 -5.00 0.90 0.60
6343.25 -3.40 -2.20 -0.30
6343.50 -3.40 -1.70 2.70
6343.63 -3.70 -2.10 1.70
6343.75 -4.60 -3.00 1.60
6345.00 -4.30 -0.20 0.60
6347.38 -2.60 4.20 0.00
6348.38 -5.00 -0.90 2.20
6348.50 -5.40 -2.10 2.60
6348.88 -5.10 -0.70 4.00
6349.25 -2.00 0.00 4.70
6349.38 -2.10 -0.70 4.20
6349.50 -3.60 1.40 3.30
6349.88 -2.30 3.30 2.00
6350.50 -3.60 3.70 1.00
6351.25 -3.10 0.90 5.10
6351.38 -1.90 1.10 5.40
6352.00 -4.10 7.80 1.80
6353.75 -4.10 2.80 4.50
6353.88 -5.70 3.10 3.90
6354.13 -2.60 3.30 2.20
6354.25 -1.30 2.60 1.40
6354.38 0.20 2.30 0.90
6354.50 -1.10 1.90 0.60
6354.63 -3.10 2.40 0.10
6354.75 -4.60 0.20 -0.20
6355.63 -3.90 -4.50 2.60
6355.75 -1.70 -5.70 2.50
6355.88 -1.20 -2.60 2.70
6356.00 -2.50 -0.90 3.00
6356.13 -3.50 0.70 3.00
6356.25 -5.20 0.70 2.40
6356.38 -4.90 1.10 1.10
6356.50 -4.00 1.70 -0.10
6356.63 -5.70 0.70 -1.70
6357.13 -4.90 1.10 0.40
6357.25 -4.90 0.70 -0.30
6357.38 -4.60 -0.70 -0.70
6358.75 -5.20 2.60 -0.20
6358.88 -5.20 5.90 -1.80
6361.50 -4.10 -1.90 -0.70
6361.63 -4.50 -3.30 -0.30
6361.75 -4.60 -3.50 -0.30
6362.25 -2.00 2.80 -2.20
6362.50 -2.70 5.80 -2.20
6362.63 -4.80 5.20 -1.70
6362.75 -4.10 7.20 -1.30
6362.88 -6.30 4.50 -1.20
6365.38 -6.10 -0.90 2.80
6366.88 -4.20 1.90 -2.10
6367.88 1.90 9.50 -0.70
6368.00 0.50 8.20 -0.50
6369.63 -1.20 4.70 -1.10
6373.38 -4.00 -2.20 -2.10
6373.50 -1.70 -0.50 -2.50
6376.50 -1.10 -2.00 -2.20
6380.25 -2.50 5.40 -1.80
6381.00 -4.20 -4.00 -0.60
6382.63 -2.30 -2.00 -2.80
6383.50 -1.60 -1.20 -0.40
6383.63 -2.80 0.00 -0.80
6385.88 -6.10 4.20 0.70
6386.50 -0.40 -2.20 2.40
6387.88 -3.40 1.90 1.20
6389.38 -4.20 3.70 -0.50
6389.50 -2.80 2.80 0.60
6389.63 -2.20 2.10 0.80
6389.75 -2.30 0.00 0.30
6389.88 -1.10 0.90 -0.30
6390.13 -5.20 -0.20 -2.40
6399.50 -2.70 -1.70 -2.10
6402.00 -5.10 1.90 -3.30
6402.38 -4.80 2.40 -2.20
6402.50 -3.00 1.10 -2.40
6403.88 -5.60 1.90 -2.70
6404.88 -1.00 -1.20 -1.80
6405.00 0.00 -1.40 -1.70
6405.13 -2.50 0.00 -1.70
6407.50 -3.20 2.10 -1.90
6414.50 -2.30 1.30 -1.60
6416.63 -5.20 5.00 -0.60
6416.75 -3.40 7.00 -0.50
6418.13 -5.20 5.90 0.10
6420.88 -5.40 1.70 -0.60
6422.88 -4.00 1.10 -0.20
6430.25 -4.60 -0.70 0.30
6433.75 -3.90 2.80 -0.30
6436.75 -4.00 3.90 -0.70
6438.63 -4.30 2.60 -0.80
6447.25 -9.20 -0.60 -1.80
6453.00 -5.10 1.90 -0.60
6453.13 -6.80 4.50 -0.80
6467.25 -2.60 2.40 1.20
6467.38 -3.80 2.60 1.10
6468.50 -3.80 3.00 2.00
6469.13 -4.10 1.90 2.90
6469.25 -3.90 1.90 2.70
6471.50 -3.50 1.70 2.20
6472.75 -3.80 3.00 1.10
6472.88 -4.90 1.10 1.10
6474.25 -5.70 0.20 0.10
6475.00 -2.80 1.90 0.20
6475.13 -3.20 1.70 0.30
6480.63 -3.20 2.10 0.80
6483.38 -2.40 -2.20 0.50
6483.50 -2.70 -1.10 1.00
6487.63 -2.20 1.70 0.90
6490.00 -2.80 1.90 1.60
6491.38 -0.70 2.10 0.40
6491.50 -0.80 0.40 0.70
6491.63 0.20 1.30 1.60
6491.75 -2.70 -0.70 1.90
6499.13 -0.30 -0.50 0.10
6499.25 -0.60 0.00 0.00
6499.38 0.60 1.10 -0.30
6499.50 -0.10 2.80 -0.10
6499.63 -1.20 3.20 -0.30
6504.13 -1.10 2.30 0.30
6506.75 -2.80 2.80 1.00
6508.38 -1.80 5.20 0.10
6511.38 -1.80 3.70 0.00
6514.50 1.30 2.30 -0.30
6514.75 1.10 0.20 -0.10
6514.88 -2.80 -1.40 0.00
6515.00 -2.80 0.40 -0.40
6519.25 -1.30 3.00 0.50
6526.50 -2.80 3.30 0.20
6529.63 -6.10 -2.80 -1.00
6535.50 -4.00 1.70 -0.90
6536.75 -4.00 3.00 -1.20
6536.88 -2.60 4.20 -0.60
6539.88 -2.80 1.30 0.30
6540.00 -2.00 1.90 0.20
6540.13 -1.40 2.30 0.20
6549.13 -2.10 6.50 -1.10
6554.88 -1.90 2.60 -0.60
6556.50 -6.00 1.10 -0.30
6558.13 -0.90 2.30 0.50
6558.25 -1.10 2.30 0.60
6558.38 -2.00 2.30 0.40
6559.88 -3.10 3.30 -0.30
6560.25 -3.00 3.90 -0.70
6561.25 -2.80 0.40 -0.70
6572.75 -3.50 2.10 -0.30
6592.50 -4.90 0.70 -0.80
6592.63 -4.00 2.10 -0.90
6594.75 -4.70 5.40 -0.60
6594.88 -3.10 0.40 -0.20
6595.38 -2.30 5.60 0.20
6595.88 -3.00 1.70 0.10
6596.00 -3.90 1.40 0.60
6596.13 -2.50 0.90 0.90
6596.25 -2.30 1.30 0.90
6596.38 -3.20 3.00 0.50
6596.75 -1.40 4.70 -0.50
6596.88 -2.30 3.70 0.00
6597.00 -3.60 3.30 0.60
6604.38 -4.30 0.20 0.90
6604.50 -5.70 -3.50 0.00
6608.88 -0.10 7.50 0.30
6610.88 -1.00 2.60 0.60
6612.00 -1.90 4.90 0.00
6614.13 -1.80 2.30 0.50
6614.25 -2.50 5.80 0.90
6621.75 -1.30 1.70 0.40
6621.88 -2.40 2.60 0.20
6622.00 -3.30 0.00 0.40
6623.00 -3.50 3.50 -0.50
6628.25 -4.20 2.80 -0.60
6628.88 -3.40 4.20 -0.60
6630.38 -3.00 6.70 -1.20
6644.50 -2.70 2.60 -1.70
6649.88 -4.10 0.90 -1.00
6650.00 -3.80 1.10 -1.00
6657.75 -3.70 4.20 -2.50
6657.88 -3.60 2.30 -2.20
6663.50 -5.10 3.70 0.40
6664.00 -5.50 6.30 -0.70
6669.13 -8.80 -1.30 3.80
6669.38 -7.80 0.50 2.80
6669.50 -6.20 -2.10 2.20
6669.63 -7.20 -3.50 2.50
6669.75 -3.20 0.20 3.10
6670.25 -5.70 5.40 3.30
6670.50 -1.30 5.90 4.50
6671.75 -8.50 3.10 3.10
6672.00 -5.30 5.70 3.30
6672.25 -5.90 9.40 2.50
6672.38 -7.50 11.50 2.10
6672.50 -7.90 11.30 1.60
6672.63 -6.10 10.10 0.00
6672.75 -5.20 7.20 -0.70
6673.25 -8.40 0.30 2.50
6674.63 0.20 -8.30 -4.90
6674.75 0.70 -5.00 -2.20
6674.88 2.70 -1.00 -2.30
6675.00 -3.20 -3.50 -2.80
6675.13 -1.40 -0.10 -3.90
6676.00 5.60 1.10 5.30
6676.13 -2.10 3.70 0.20
6676.25 0.20 0.40 3.20
6679.00 -3.80 4.00 4.50
6679.88 -9.00 3.10 4.70
6680.00 -7.80 2.40 4.20
6682.00 -6.00 5.00 3.70
6682.38 -5.60 6.10 4.10
6682.88 -4.00 2.20 3.60
6683.00 -3.60 5.20 3.60
6687.75 -4.70 3.00 -1.20
6688.50 -2.70 1.70 -0.70
6688.63 -2.20 1.10 -0.30
6691.13 -4.20 4.20 0.40
6696.88 -2.20 3.90 0.90
6699.63 -4.50 3.70 -0.50
6699.75 -3.10 2.30 -0.10
6700.13 -2.70 0.70 0.00
6700.25 -0.90 1.90 -0.10
6700.38 -0.80 -0.50 -0.60
6700.88 -5.70 4.00 -1.40
6701.00 -5.90 2.40 -0.80
6703.25 -4.30 4.00 4.20
6704.25 -5.80 7.80 1.90
6705.50 -3.80 2.60 1.40
6705.63 -4.00 4.50 2.00
6707.25 -5.40 2.60 2.90
6707.38 -7.50 2.40 2.80
6709.75 -4.80 0.90 2.00
6709.88 -3.90 1.90 2.10
6710.63 -5.90 2.80 -0.60
6710.88 -5.90 3.30 -1.00
6711.50 -1.60 2.60 -1.30
6712.25 -5.50 4.50 -3.60
6714.25 -7.70 3.10 -1.70
6715.63 -7.80 3.30 0.70
6715.75 -7.80 2.40 0.50
6716.75 -5.50 4.50 -0.60
6722.88 -6.10 2.40 -2.00
6727.25 -3.90 4.20 1.20
6740.38 -6.10 3.30 1.00
6746.13 -4.70 6.80 -1.40
6756.75 -6.00 1.70 -3.40
6758.50 -3.40 5.60 -2.00
6761.13 -4.00 0.20 -4.90
6761.25 -4.20 0.90 -5.30
6765.75 -2.10 4.70 -0.70
6767.63 -6.30 3.10 -2.10
6768.88 -5.80 0.50 -0.80
6773.63 -9.20 -1.10 -2.00
6774.88 -7.80 -3.20 -1.70
6775.00 -4.60 -1.10 -0.20
6775.25 -7.30 -2.10 -0.50
6775.38 -6.90 0.00 0.00
6776.63 -8.10 1.40 0.40
6776.88 -5.60 0.90 0.90
6778.00 -7.00 0.70 -0.30
6782.38 -5.80 -3.30 0.10
6784.13 -4.60 1.70 0.40
6784.38 -5.10 1.90 0.00
6784.75 -3.80 5.00 1.00
6784.88 -4.20 4.20 1.40
6785.38 -3.50 2.60 1.20
6785.50 -3.60 3.30 0.50
6789.63 -3.70 -5.00 -0.20
6789.75 -4.00 -2.60 -0.10
6789.88 -5.70 -2.60 0.40
6795.75 -6.60 -3.20 4.60
6798.00 -5.00 6.80 4.80
6798.75 -8.10 0.50 1.70
6802.13 -8.00 4.60 1.60
6816.50 -9.00 -2.10 0.60
6817.63 -6.60 1.90 -0.20
6818.75 -3.10 5.20 -1.60
6820.88 -4.10 6.80 -1.00
6821.25 -5.30 3.70 0.40
6824.75 -3.60 3.70 -1.10
6832.25 -2.30 -5.40 0.00
6832.38 0.00 -6.10 -0.50
6835.88 -3.10 3.70 2.00
6836.00 -3.10 3.30 1.60
6838.63 -1.90 3.90 -0.30
6839.13 -1.00 1.60 -0.30
6839.50 -1.00 1.70 0.50
6842.38 -2.00 1.90 1.10
6842.50 -1.90 2.60 1.70
6843.25 -4.20 1.90 0.40
6843.38 -3.50 3.50 0.80
6847.38 -3.90 1.40 1.20
6847.50 -3.10 1.90 1.10
6847.63 -3.40 2.40 1.10
6848.13 -4.00 3.50 0.00
6848.25 -3.50 3.00 -0.10
6848.50 -1.30 4.90 -0.20
6849.38 -2.20 3.50 0.50
6849.50 -2.70 3.00 0.40
6849.63 -2.00 1.30 0.50
6849.75 -1.60 1.70 0.60
6850.13 -1.60 3.00 0.30
6850.25 -3.20 1.10 0.20
6850.50 -4.70 3.50 0.10
6850.63 -3.90 0.90 -0.10
6851.88 -0.60 5.60 -0.50
6852.00 -4.20 3.30 -0.50
6852.75 -2.40 1.70 -0.40
6852.88 -1.10 0.90 -0.40
6854.88 -5.10 3.30 0.40
6855.00 -4.90 2.10 -0.20
6855.75 -1.10 1.30 1.40
6855.88 -3.80 -4.20 0.70
6861.25 -2.10 0.70 1.40
6861.75 -4.10 5.00 0.60
6864.25 0.20 -1.40 2.70
6864.38 -0.20 0.20 2.50
6864.50 -1.00 1.10 2.20
6864.63 -1.10 1.30 1.80
6865.00 -1.10 3.70 2.50
6865.13 -3.50 2.60 2.20
6870.00 0.40 -1.70 1.00
6876.75 0.00 -0.50 0.40
6883.75 -4.30 -0.70 -1.30
6883.88 -2.70 -0.70 -0.20
6884.25 0.00 -2.00 -1.80
6884.38 -0.30 -3.80 -2.00
6884.50 0.20 -3.30 -1.80
6889.25 -1.60 0.20 -0.80
6890.00 1.20 -2.70 0.60
6890.13 0.70 0.40 -0.20
6890.25 -2.50 -1.40 -1.20
6890.38 -3.90 0.40 -1.90
6895.13 1.90 0.80 -2.30
6895.25 3.20 2.30 -2.00
6895.38 4.90 5.10 -1.10
6897.00 1.60 2.30 -1.00
6899.13 1.00 2.30 -1.10
6899.25 0.40 3.20 -1.20
6901.38 -5.20 1.10 -2.50
6901.50 -2.00 0.90 -2.50
6901.75 -0.30 0.80 -3.30
6901.88 -3.20 -0.70 -4.10
6903.63 -2.20 3.50 -3.80
6903.75 -0.80 4.90 -3.20
6905.13 -1.00 -0.70 -2.70
6905.50 -2.90 -0.30 -1.40
6905.63 -4.50 0.90 -1.00
6919.50 -0.30 1.90 -0.30
6919.63 0.30 1.60 -0.40
6923.50 -0.80 3.00 -1.30
6923.63 -0.40 3.20 -1.10
6926.75 -0.70 1.60 -0.90
6926.88 -2.20 1.70 -1.20
6930.75 -3.20 1.10 -1.40
6963.50 0.90 -2.20 -2.30
6967.13 0.10 -2.20 -0.70
6982.63 -1.00 1.10 -0.70
6992.25 0.40 -1.70 0.30
7000.75 -0.40 -4.00 0.00
7013.75 3.40 -3.10 -1.80
7023.75 0.60 -1.20 -0.60
7023.88 -0.80 -0.50 -0.80
7024.00 1.00 2.30 0.20
7024.13 3.00 1.80 0.00
7024.25 -1.90 0.20 0.30
7024.38 -1.60 3.00 0.00
7025.13 -3.70 1.10 0.10
7025.63 -0.20 2.10 0.50
7041.00 -3.20 -0.70 -0.60
7041.13 -2.90 -0.20 0.40
7043.25 -4.60 -1.10 1.70
7043.38 -3.90 0.50 1.80
7047.00 -4.80 -0.40 1.90
7047.13 -2.60 2.40 2.70
7050.38 -3.90 2.40 2.40
7052.00 -4.30 0.20 0.60
7056.38 -4.90 0.20 0.80
7061.13 -3.30 -0.90 -2.20
7061.38 -4.50 0.40 -2.30
7066.88 -3.40 -2.60 2.60
7067.00 -1.70 -2.40 2.30
7067.13 -3.80 -3.70 1.60
7070.75 -2.70 1.10 2.10
7072.00 -2.50 -0.50 1.10
7073.50 -3.40 1.30 0.50
7074.00 -3.50 1.10 1.40
7074.13 -3.30 -1.40 1.30
7074.25 -2.90 -2.60 1.20
7074.38 -3.00 -2.40 1.30
7075.13 -4.70 4.00 1.40
7075.75 0.20 3.20 -0.50
7075.88 1.30 0.80 1.10
7077.50 2.10 5.60 2.50
7077.63 0.20 1.30 5.20
7077.75 -1.40 -3.50 7.00
7079.13 -2.90 5.20 3.50
7079.25 -1.90 0.20 5.90
7079.38 -2.80 -6.70 7.90
7082.13 -6.10 9.60 -5.90
7084.13 -6.60 10.00 -3.20
7085.13 -1.60 -11.70 2.40
7085.63 -5.30 2.80 -1.90
7087.63 -4.30 4.00 0.80
7087.75 -4.70 7.20 -0.40
7087.88 -7.00 8.90 -1.40
7088.00 -7.80 8.70 -2.30
7089.13 2.40 -8.30 4.50
7089.25 -0.80 -6.10 3.50
7089.38 -1.10 -3.80 2.20
7089.88 -8.80 8.70 -2.80
7090.00 -8.80 8.30 -2.30
7090.13 -9.60 10.60 -2.10
7092.13 -7.00 7.00 -2.50
7094.25 -5.50 3.50 -2.50
7094.38 -3.60 1.90 -2.30
7096.38 -3.00 2.60 -2.00
7096.63 -1.10 -3.30 -1.70
7096.75 -0.40 -4.60 -0.40
7096.88 -0.90 -5.00 0.60
7098.38 -0.30 -0.50 -1.60
7098.50 -0.10 -0.10 -0.90
7098.63 0.60 2.50 -0.50
7098.75 0.10 0.20 -1.20
7098.88 -0.60 1.30 -0.80
7100.50 -3.70 3.70 -1.90
7102.50 -3.00 4.50 -2.50
7102.63 -1.80 1.90 -2.20
7103.25 2.20 -3.30 0.00
7103.38 -0.40 -1.20 0.00
7106.50 -2.40 2.60 -0.90
7106.63 0.30 0.20 0.10
7106.75 -1.00 -1.20 0.70
7110.13 -4.20 5.60 -2.10
7110.63 -5.20 0.20 -0.20
7110.75 -3.10 -1.40 0.10
7110.88 -1.20 -4.00 0.50
7111.75 -4.70 7.80 -1.80
7111.88 -5.40 6.50 -1.80
7114.75 -3.70 -2.60 -0.60
7117.88 -4.70 6.80 -2.10
7132.13 -3.30 4.90 -2.20
7132.75 -2.70 6.30 -1.30
7132.88 -4.20 3.70 -1.40
7148.00 -3.80 2.10 0.70
7148.88 -4.20 5.20 -1.10
7149.13 -4.80 6.50 -2.30
7149.25 -3.40 6.50 -2.00
7149.38 -3.70 7.00 -1.80
7149.50 -4.10 4.90 -1.40
7149.63 -5.10 2.40 -1.30
7149.75 -5.40 0.20 -1.30
7149.88 -4.90 -1.10 -0.70
7150.13 -4.00 -3.10 -0.50
7150.75 -6.20 7.60 -2.00
7151.88 -2.60 -3.50 -0.10
7152.00 -3.20 -1.70 -0.40
7152.63 -5.00 8.20 -2.20
7154.50 -5.10 6.10 -2.30
7160.13 -3.80 -1.90 0.40
7162.13 -5.70 1.70 -0.70
7162.25 -7.30 3.50 -1.40
7163.13 -4.30 2.60 0.00
7163.25 -2.50 0.00 0.20
7178.75 -5.10 1.40 -1.60
7181.25 -4.20 1.30 -1.70
7186.63 -5.10 2.40 -3.20
7191.13 -3.20 1.10 -1.70
7191.25 -3.80 2.60 -1.60
7194.75 -1.40 3.70 0.20
7194.88 -1.90 3.50 0.40
7195.50 -0.60 1.90 1.60
7199.50 -2.70 3.90 -0.20
7199.88 -2.20 1.70 0.40
7200.00 -1.40 1.90 0.50
7200.38 -3.70 4.20 -0.50
7203.75 -5.20 3.50 0.60
7203.88 -5.30 1.90 0.50
7204.25 -4.70 -8.50 0.40
7204.38 -2.80 -0.50 1.30
7205.38 -6.60 5.40 -0.20
7207.00 -5.90 3.70 -1.10
7207.38 -6.20 0.20 -0.90
7208.13 -5.70 1.10 -0.20
7208.38 -6.50 2.60 -0.60
7208.75 -5.50 3.00 -1.70
7216.13 -5.80 0.50 2.20
7218.88 -6.90 0.90 2.50
7219.00 -5.80 1.90 3.20
7220.13 -4.80 2.80 2.80
7220.88 -4.00 3.10 4.00
7221.00 -3.90 0.90 5.00
7221.88 -10.70 4.60 4.70
7222.50 -2.90 5.20 1.30
7222.88 -5.20 3.10 2.10
7223.13 -6.00 1.20 2.50
7223.63 -2.70 3.00 2.20
7224.00 -0.80 7.70 2.10
7224.13 -3.30 7.80 2.20
7224.38 -5.00 5.90 1.60
7224.88 -5.00 0.90 0.70
7225.38 -5.50 4.50 1.00
7225.50 -4.10 6.30 1.20
7225.63 -4.30 5.40 1.70
7226.00 -3.40 4.70 0.90
7226.13 -4.50 2.80 1.00
7226.75 -4.10 6.30 3.30
7226.88 -3.10 7.50 2.60
7227.38 -5.20 5.40 2.60
7227.88 -5.80 2.40 2.10
7228.13 -8.60 5.20 2.60
7230.25 -5.10 5.20 1.40
7230.38 -5.80 1.90 1.10
7231.00 -5.50 5.40 1.30
7231.13 -6.90 5.20 0.60
7232.13 -7.40 4.00 0.90
7236.00 -8.10 4.20 0.50
7236.38 -5.20 5.40 -0.60
7237.25 -7.60 5.70 0.90
7237.38 -9.10 2.00 0.80
7240.13 -8.20 4.00 0.90
7271.38 -4.80 3.30 1.30
7271.63 -6.80 5.00 1.10
7272.38 -5.30 0.90 3.70
7272.50 -5.70 4.00 4.00
7274.38 -5.70 0.30 2.40
7284.50 -3.70 -0.70 0.40
7284.63 -1.00 1.60 0.20
7286.88 -4.00 4.00 1.20
7287.50 -8.70 -1.10 2.00
7288.13 -6.80 7.40 4.00
7288.25 -5.50 7.80 2.90
7289.75 -5.50 7.80 5.50
7291.38 -5.40 8.00 3.40
7293.13 -7.90 12.20 1.30
7293.50 -5.10 5.60 0.40
7294.00 -9.60 0.50 1.60
7294.13 -6.90 1.90 1.30
7294.88 -7.60 6.60 0.30
7295.00 -9.20 5.20 0.40
7307.63 -10.10 4.00 -0.20
7309.88 -5.10 2.40 -0.60
7311.25 -6.00 5.40 -0.50
7315.75 -5.50 3.10 -0.60
7316.25 -6.40 4.20 -0.80
7325.13 -3.00 1.10 0.10
7329.50 -0.10 5.10 0.60
7329.63 1.10 3.00 0.70
7331.25 -0.50 4.90 -0.80
7331.38 -1.40 3.20 -1.30
7334.75 -1.90 4.50 -0.60
7334.88 -2.30 5.20 -1.30
7340.00 -1.20 4.10 -2.50
7343.25 -5.20 4.50 -1.30
7343.38 -2.80 3.20 -1.20
7354.13 -4.20 3.30 -0.50
7357.63 0.60 3.90 -0.50
7365.13 -1.20 4.70 -1.40
7368.00 -1.90 4.50 -1.40
7368.38 -2.20 3.90 1.20
7368.50 -1.90 3.90 1.30
7368.63 -2.20 2.10 0.30
7369.88 -1.20 4.70 -0.60
7370.00 -1.00 3.00 -0.30
7370.25 -3.40 5.20 0.40
7375.13 -4.80 2.80 0.30
7375.25 -4.30 3.00 0.40
7377.25 -8.50 0.70 -0.20
7378.38 -5.30 2.40 1.10
7378.50 -4.60 6.10 1.30
7378.63 -6.00 5.90 1.30
7378.75 -5.60 6.10 1.40
7379.88 -5.50 5.40 1.30
7380.63 -3.90 4.20 0.20
7381.00 -4.70 2.10 -0.50
7381.13 -4.30 2.10 -0.10
7381.25 -4.10 1.40 0.70
7382.88 -4.70 4.00 0.90
7383.25 -6.00 3.10 0.40
7383.88 -3.80 3.90 -1.60
7384.38 -8.40 4.80 -2.00
7385.13 -5.20 1.10 -2.00
7387.88 -4.30 2.10 -1.20
7390.00 -5.30 2.40 -1.60
7390.88 -5.70 3.00 -1.60
7391.00 -3.80 3.50 -1.20
7391.88 -3.20 1.70 -0.40
7392.00 -3.20 3.00 -0.10
7393.63 -4.50 1.40 0.50
7394.25 -5.00 1.90 1.00
7394.38 -5.20 3.10 0.50
7394.88 -2.30 3.30 1.80
7395.63 -4.30 1.10 1.90
7395.75 -5.00 1.40 1.90
7395.88 -4.30 1.70 2.20
7396.00 -3.00 2.10 1.80
7396.13 -6.10 3.80 1.60
7397.38 -3.70 1.10 1.60
7399.13 -4.90 -1.70 0.50
7402.13 -2.20 1.10 -0.20
7402.25 -7.90 -0.60 1.00
7402.63 -1.90 0.20 0.40
7402.75 -0.30 0.00 1.10
7403.00 -5.30 1.40 0.00
7403.50 -3.10 3.70 -0.20
7407.25 -5.40 -1.10 0.20
7407.38 -7.00 -0.20 0.30
7407.63 -5.10 1.90 -0.10
7408.50 -5.60 1.40 -0.50
7408.63 -5.20 0.70 0.10
7408.75 -3.90 -1.40 0.30
7409.00 -5.50 -1.40 -0.40
7409.13 -5.30 -1.90 -0.60
7409.25 -6.20 -3.00 1.00
7410.25 -5.70 0.20 0.80
7410.75 -7.40 -3.50 -0.60
7411.50 -6.10 3.30 -0.30
7412.13 -6.50 1.70 -0.50
7413.00 -4.30 0.20 -1.80
7413.13 -3.10 0.00 -2.50
7413.50 -5.30 0.50 -1.80
7413.63 -6.40 0.50 -1.70
7413.75 -5.60 -0.90 -2.00
7417.88 -3.50 3.50 -1.30
7418.50 -4.80 6.10 0.10
7418.75 -6.00 3.50 0.40
7418.88 -7.40 3.50 -0.40
7419.50 -4.70 6.30 -4.30
7420.13 -6.90 2.40 1.20
7420.50 -4.30 6.80 2.10
7421.25 -1.20 6.00 -1.20
7422.63 -2.60 5.20 1.60
7422.75 -6.90 2.90 3.00
7423.38 -5.20 5.90 2.50
7423.50 -7.20 2.00 2.10
7423.63 -7.80 3.80 3.50
7423.75 -7.10 4.60 3.70
7423.88 -4.00 5.00 3.20
7424.00 -7.10 3.10 1.40
7424.13 -7.70 4.50 -0.30
7424.25 -6.10 3.70 -1.00
7424.38 -7.70 7.80 -1.60
7425.13 -2.90 7.00 -2.00
7426.25 -3.40 5.60 -0.70
7426.38 -1.20 5.10 -1.30
7426.50 -3.80 4.50 -1.70
7428.25 -3.10 5.20 -0.10
7428.38 -2.70 5.80 0.10
7429.25 -2.30 5.60 -0.40
7429.75 -2.70 2.60 -1.10
7429.88 -2.70 2.10 -0.90
7430.00 -1.80 1.90 -0.70
7430.13 -2.20 3.90 -0.30
7431.50 -3.90 3.30 -0.30
7431.63 -2.70 4.50 -0.10
7432.38 -1.80 8.00 0.70
7432.50 -0.80 5.80 0.40
7432.88 -3.10 2.30 -0.80
7433.00 -1.10 2.80 -0.70
7434.13 -6.00 1.70 3.00
7434.25 -7.70 1.70 2.60
7434.38 -8.80 0.10 2.20
7434.50 -10.40 -2.50 1.80
7434.63 -10.80 -3.20 0.80
7435.38 0.90 7.90 0.70
7435.50 -2.00 3.20 0.50
7435.63 -6.30 3.10 0.10
7435.88 -1.40 2.30 -1.90
7436.00 1.10 4.90 -1.30
7436.50 -3.60 1.30 -1.80
7436.63 -2.80 1.30 -1.70
7438.13 -6.00 -0.20 1.10
7438.25 -6.10 -0.90 0.50
7438.38 -5.80 0.50 0.40
7438.88 -6.90 -1.90 0.00
7439.00 -4.60 1.10 0.00
7439.38 -3.50 -0.70 -0.70
7440.25 -5.60 -0.50 -2.30
7440.38 -4.00 2.10 -2.70
7441.25 -0.80 -1.00 -1.20
7441.38 -4.80 0.00 -1.60
7441.50 -3.80 3.90 -1.80
7441.75 -4.10 -1.90 -0.50
7441.88 -1.70 -0.50 -0.10
7442.13 -4.00 -2.60 -1.20
7442.25 -5.00 0.00 -2.80
7442.38 -3.70 5.60 -2.60
7442.50 -1.80 7.50 -1.10
7442.63 0.50 0.90 0.30
7442.75 -4.20 3.30 0.60
7442.88 -1.40 0.00 1.30
7443.00 -3.20 1.70 1.20
7443.13 -8.40 -3.50 0.70
7443.25 -7.00 -3.00 0.40
7443.38 -5.30 -2.40 -0.10
7443.75 -5.20 3.50 -1.20
7443.88 -7.90 0.70 -0.50
7444.00 -5.10 -1.70 -0.40
7444.13 -5.40 -3.90 0.00
7444.38 -6.10 -2.80 -1.00
7444.63 -9.00 -7.00 -2.00
7444.75 -8.20 -2.60 -3.70
7445.00 -4.90 -0.70 -2.00
7445.13 -7.40 -0.20 -0.70
7447.63 -6.30 7.20 -0.40
7447.75 -5.70 4.00 -0.40
7448.38 -7.40 4.00 -0.10
7449.00 -7.10 7.80 -1.00
7450.00 -9.00 -1.10 -0.80
7451.88 -6.00 4.50 -0.60
7452.38 -4.30 5.40 0.00
7453.13 -4.60 1.70 0.30
7453.25 -3.50 3.00 0.50
7453.38 -8.70 2.20 0.60
7453.50 -7.40 3.10 0.60
7453.63 -6.80 1.20 0.80
7454.75 -6.60 0.90 1.70
7455.38 -2.90 0.70 2.40
7455.63 -6.50 3.10 2.40
7455.75 -5.60 0.00 2.60
7455.88 -3.90 2.40 3.50
7456.00 -0.30 0.00 3.30
7456.13 -9.20 0.30 2.40
7456.25 -9.10 2.90 0.90
7456.38 -8.80 3.60 1.20
7456.50 -4.80 3.70 1.40
7457.25 -2.60 2.40 1.60
7458.63 -8.70 2.20 2.50
7459.25 -9.00 0.70 3.50
7459.38 -8.70 -0.20 3.90
7459.50 -8.20 -0.60 4.10
7459.63 -5.80 -1.90 4.10
7459.75 -6.20 0.30 4.60
7459.88 -5.70 3.50 4.30
7460.00 -8.60 7.10 4.20
7460.13 -7.70 6.80 3.80
7460.25 -6.40 8.00 3.40
7460.38 -5.50 5.90 3.40
7460.75 -8.60 0.50 5.20
7460.88 -9.90 -2.70 5.40
7461.00 -8.90 -3.40 4.60
7461.25 -6.70 0.70 4.00
7461.38 -5.90 6.10 4.10
7461.50 -4.70 6.80 3.60
7461.88 -4.70 8.70 3.10
7462.75 -4.30 1.10 3.00
7463.25 -4.60 7.00 3.40
7463.38 -5.10 7.60 3.60
7463.50 -6.40 6.60 5.00
7465.50 -8.80 1.00 5.20
7465.88 -7.70 5.40 -0.70
7466.00 -5.80 5.40 -0.30
7466.13 -7.40 4.00 0.80
7466.38 -6.80 3.10 2.30
7466.50 -6.40 5.70 2.60
7467.13 -6.20 2.60 1.60
7467.50 -6.70 4.80 1.20
7467.88 -9.00 1.70 2.30
7468.25 -5.40 2.20 1.20
7468.63 -7.80 0.50 0.30
7468.88 -7.70 6.30 -0.90
7469.00 -8.10 3.80 -1.40
7469.13 -5.90 2.80 -0.50
7470.13 -7.90 -0.20 0.40
7470.25 -6.60 -0.40 0.20
7470.38 -6.50 3.50 -0.30
7470.50 -8.70 2.20 0.20
7471.75 -9.00 2.60 0.50
7472.38 -7.70 2.20 -1.00
7472.50 -6.10 1.40 -1.10
7472.88 -5.00 0.90 -1.30
7473.00 -6.10 0.90 -1.60
7473.13 -9.40 0.00 -2.20
7473.25 -6.90 0.90 -2.60
7473.38 -6.40 1.90 -2.00
7474.00 -5.60 0.90 -1.40
7474.38 -5.70 0.20 0.60
7474.50 -6.80 2.20 0.70
7474.63 -6.90 2.80 0.70
7475.00 -6.00 0.70 -0.20
7475.63 -5.30 1.90 0.80
7476.13 -6.70 -0.70 0.20
7476.25 -5.40 1.10 0.50
7476.38 -5.70 2.20 0.00
7476.63 -6.10 3.30 -0.60
7476.75 -7.60 5.70 -0.60
7478.00 -4.90 3.00 -0.30
7478.25 -5.80 5.40 -1.60
7478.38 -5.40 7.50 -2.50
7478.63 -5.10 8.90 -2.40
7478.75 -5.50 5.00 -2.60
7478.88 -5.70 4.00 -2.50
7479.00 -6.00 3.00 -2.10
7479.38 -6.10 1.90 -2.00
7479.50 -5.30 -0.50 -1.90
7479.63 -4.20 2.40 -1.30
7479.75 -4.90 3.00 -1.20
7480.13 -7.60 6.10 -1.00
7480.25 -5.60 7.60 -0.40
7480.50 -5.20 5.00 0.10
7480.88 -7.70 1.20 -0.80
7481.00 -7.50 0.50 -0.70
7481.50 -6.70 3.70 -0.30
7481.88 -5.10 8.00 -0.80
7482.00 -5.10 5.60 -1.00
7482.63 -6.80 -0.20 -1.10
7482.75 -5.00 -0.50 -1.20
7482.88 -5.70 -0.20 -0.90
7485.88 -4.10 0.00 0.20
7488.13 -4.90 1.10 0.90
7488.25 -5.10 2.40 0.60
7488.38 -3.60 3.30 0.40
7488.50 -3.00 3.00 0.50
7488.63 -2.50 4.50 0.90
7489.25 -5.50 -0.90 1.60
7493.63 -3.80 1.10 -1.10
7494.63 -6.50 -0.20 -0.80
7495.50 -5.40 0.20 0.70
7495.63 -4.50 2.80 0.70
7496.13 -3.40 5.60 0.00
7497.50 -2.50 4.50 0.40
7497.88 -2.70 2.60 0.20
7498.00 -3.20 2.10 0.00
7498.25 -3.10 1.90 -0.70
7498.38 -3.80 1.10 -1.00
7500.50 -2.10 0.20 0.00
7500.63 -2.20 1.70 -0.90
7501.50 -4.00 0.20 -1.10
7501.63 -1.90 -0.30 -0.80
7501.75 -1.90 -0.30 -0.80
7501.88 -2.80 0.90 -0.80
7502.25 -1.60 1.10 -1.70
7503.50 -6.10 0.00 -0.30
7504.38 -4.80 2.40 -0.60
7504.63 -1.30 1.10 -1.00
7504.75 -1.00 1.60 -0.80
7504.88 0.90 1.60 -0.70
7505.00 -3.20 3.50 -1.60
7505.38 -4.80 3.30 -1.70
7506.88 -4.60 4.70 -3.80
7507.00 -4.00 6.10 -3.90
7508.13 -0.70 -2.70 -2.70
7508.50 -3.50 2.10 -3.10
7508.63 -2.60 3.70 -3.60
7508.88 -2.80 7.20 -3.20
7510.38 -3.90 0.40 -4.30
7513.00 -2.20 -3.30 -3.00
7513.63 -3.50 0.20 -4.30
7514.00 -3.10 -1.90 -3.40
7514.13 -1.90 1.60 -3.00
7514.25 -3.80 2.10 -3.80
7514.38 -5.40 -0.20 -4.90
7515.13 -4.50 -0.90 -4.10
7515.25 -3.20 1.70 -3.50
7517.25 -3.80 -4.20 -3.00
7517.38 -2.70 -1.70 -3.80
7517.50 -1.40 -1.40 -3.40
7517.63 -0.80 -1.40 -3.30
7517.75 -1.80 0.40 -2.80
7518.38 -3.40 -4.50 -2.90
7519.63 -2.70 1.70 -2.50
7519.75 -2.00 0.40 -2.00
7519.88 -1.60 -1.20 -2.30
7520.00 -1.20 -2.20 -2.10
7520.13 -1.00 -2.60 -1.80
7520.25 -1.30 -3.80 -2.00
7520.75 -1.00 0.20 -3.00
7520.88 -3.00 1.70 -2.70
7521.00 -4.00 2.60 -2.40
7523.75 -2.80 -0.50 -2.70
7524.00 0.70 0.80 -1.70
7524.13 -0.30 -0.10 -1.20
7524.88 -3.00 2.10 0.10
7525.88 -0.90 2.30 0.30
7526.00 -1.30 2.60 0.70
7526.13 -0.70 0.60 1.00
7526.25 -1.20 0.70 1.30
7526.38 -2.70 0.20 1.10
7526.50 -3.10 0.90 0.60
7528.25 -2.60 3.70 -0.60
7528.38 -1.20 4.10 -0.90
7528.50 -3.00 3.00 -0.80
7529.63 -2.80 1.40 2.70
7529.75 -2.70 1.10 2.20
7531.38 -2.00 1.90 2.30
7531.50 -4.00 1.70 1.90
7533.00 -3.90 -0.50 -1.90
7535.50 -0.50 1.60 -0.80
7535.63 -1.40 1.30 0.20
7535.75 -0.60 3.20 0.70
7535.88 -1.20 4.10 0.60
7536.00 -1.60 0.60 -0.30
7536.25 -1.10 1.90 -1.10
7536.38 -0.50 2.10 -0.90
7536.50 0.10 -0.70 -0.60
7536.88 -3.00 2.60 -1.20
7537.00 -4.50 3.30 -2.30
7538.00 -2.20 0.60 -1.80
7538.13 1.40 1.60 -1.60
7538.25 2.80 2.50 -0.90
7538.38 0.60 2.10 -0.70
7539.00 0.40 2.80 -1.60
7539.88 -2.50 4.90 -1.70
7540.00 -0.10 4.10 -1.00
7540.25 2.10 4.70 1.30
7540.38 -3.60 2.80 1.90
7541.50 -0.80 4.50 1.00
7541.63 -0.30 3.20 1.20
7541.75 -4.70 4.00 -0.10
7542.00 -3.50 1.10 -3.00
7542.13 -0.20 -0.30 -2.00
7542.25 2.30 -3.10 -0.80
7542.38 3.90 -0.80 0.20
7542.88 -2.80 1.90 -2.10
7543.00 -0.30 0.40 -1.40
7543.13 1.20 3.20 -1.10
7543.25 -0.60 2.80 -0.40
7544.13 -0.60 1.90 -1.80
7544.25 1.40 3.00 -2.10
7544.38 1.00 -0.50 -1.30
7547.13 -1.00 3.00 0.80
7548.75 -2.40 2.10 0.20
7549.13 -6.30 5.00 -1.70
7549.25 -0.80 8.20 -2.70
7549.88 -1.30 0.20 -1.60
7550.13 -0.20 -0.30 -1.70
7550.25 -0.30 0.40 -2.00
7550.38 -1.60 2.10 -2.40
7550.50 -1.40 0.90 -1.90
7551.25 -5.20 1.70 -0.70
7551.38 -5.10 1.40 -1.40
7552.38 -2.10 -0.70 -2.70
7552.50 -0.60 1.30 -1.40
7553.63 -2.70 2.10 -3.90
7553.75 -0.60 0.40 -4.10
7554.25 -5.20 2.60 -4.50
7554.38 -2.40 0.20 -3.70
7557.13 0.70 -0.10 -3.00
7557.25 1.30 -1.40 -3.00
7557.50 -1.00 -0.30 -3.20
7557.63 -3.50 -0.30 -3.10
7557.75 -0.50 -0.70 -3.60
7561.50 -0.60 -2.00 -3.60
7561.63 0.50 -0.50 -3.00
7562.25 0.10 2.10 -1.60
7566.00 -2.80 -6.10 -4.60
7566.63 -5.50 -3.70 -3.90
7567.00 3.10 -0.30 -4.10
7567.13 3.20 0.80 -3.50
7571.00 -0.60 1.30 -2.80
7571.13 -1.00 1.60 -2.70
7572.50 -0.20 1.60 -2.30
7572.63 -1.40 3.20 -1.80
7573.00 -0.70 1.60 -1.70
7573.13 -0.90 1.30 -1.60
7578.00 -2.10 -1.70 -1.90
7578.88 -3.60 3.30 -1.90
7579.13 -1.30 0.60 -2.40
7579.25 -1.40 1.30 -2.50
7579.38 -1.30 2.50 -2.50
7579.50 -2.80 1.30 -2.30
7582.50 -3.10 0.00 -1.70
7582.63 -3.60 0.40 -1.10
7582.75 -4.00 2.60 -0.80
7584.00 -3.30 0.90 0.80
7584.13 -1.80 1.30 0.40
7584.88 -0.80 6.30 -0.50
7585.00 -2.10 6.50 -1.40
7585.13 -0.70 6.00 -2.20
7585.25 -3.00 3.00 -2.10
7586.25 -3.40 4.20 0.60
7587.88 -1.80 0.90 0.40
7589.13 -4.00 3.50 -1.10
7589.88 -3.10 3.70 -2.50
7591.25 -2.70 3.90 -2.70
7593.75 -4.80 -1.90 -4.30
7595.13 -3.60 1.30 -0.60
7597.88 -5.20 -0.70 -1.90
7604.00 -1.80 0.00 -2.50
7604.13 -0.70 0.20 -2.30
7604.25 -3.50 0.20 -2.30
7604.38 -1.90 0.20 -1.90
7604.50 -2.00 -2.00 -2.00
7604.63 -0.40 -2.60 -1.90
7605.13 -2.00 0.90 -4.10
7605.25 -5.00 -0.50 -4.50
7608.00 -0.30 -1.00 -2.30
7608.13 0.50 -0.50 -2.30
7608.25 -3.30 -2.40 -2.90
7609.13 -5.10 2.30 -4.50
7612.75 -3.50 3.50 -2.20
7612.88 -2.30 3.70 -1.40
7613.00 -1.80 3.20 -1.70
7614.25 -2.20 3.50 -0.90
7616.75 -2.80 2.80 -1.90
7616.88 -2.40 2.10 -2.20
7617.00 -1.00 2.50 -2.50
7617.13 -0.70 1.60 -3.00
7617.25 -1.20 2.80 -2.90
7618.25 -3.60 2.80 -0.40
7618.38 -3.10 3.70 -0.40
7618.75 -2.90 5.20 0.30
7620.00 -2.20 3.90 0.00
7620.13 -4.30 2.60 0.00
7620.63 -4.00 -0.20 -2.40
7621.13 -4.20 4.20 -1.10
7621.25 -2.60 5.20 -1.40
7621.75 -2.70 -0.30 -0.60
7621.88 -1.80 2.30 -0.50
7622.63 -3.40 6.50 -0.70
7623.13 -1.30 1.60 -0.60
7623.25 -1.60 1.10 -0.90
7623.38 -1.60 2.10 -0.40
7623.50 -1.60 1.10 -0.50
7623.63 -1.90 -0.70 -0.90
7623.75 -2.10 -1.70 -0.90
7623.88 -1.40 -0.50 -1.20
7624.00 -2.20 1.70 -1.10
7624.38 -1.30 2.10 -1.80
7624.50 -2.00 2.30 -2.10
7625.25 -4.30 1.70 -2.20
7625.38 -5.70 0.70 -2.40
7626.38 -3.60 0.00 -2.10
7627.88 -3.10 -1.40 0.00
7628.13 -4.60 -2.60 0.80
7630.75 -5.50 -0.90 1.40
7631.00 -2.40 -3.50 0.50
7631.50 -4.90 -1.10 -0.10
7631.63 -4.50 -2.80 0.30
7631.75 -3.70 -3.00 1.30
7631.88 -5.40 0.70 2.40
7632.25 -3.50 2.10 2.40
7632.38 -2.90 0.70 3.20
7632.50 -4.90 0.70 3.00
7632.63 -5.70 1.20 3.10
7632.75 -4.60 1.10 2.40
7632.88 -6.20 -1.10 1.60
7633.00 -4.10 -1.40 1.40
7633.13 -5.80 -0.40 1.20
7633.25 -6.10 1.90 1.80
7633.38 -5.80 -0.90 1.80
7633.50 -7.20 0.50 2.20
7633.63 -5.20 2.60 1.90
7633.75 -5.80 1.90 1.90
7633.88 -4.80 2.80 1.90
7634.00 -4.30 3.50 1.80
7634.13 -5.70 3.10 1.00
7634.25 -5.30 3.30 0.10
7634.38 -4.30 2.10 1.10
7634.50 -3.50 4.50 1.90
7634.63 -5.50 3.10 1.90
7634.75 -5.20 2.20 1.80
7634.88 -6.10 0.90 1.70
7635.00 -5.00 1.40 1.60
7635.13 -4.10 1.40 2.00
7635.63 -5.60 4.80 2.10
7635.75 -4.80 4.20 1.90
7635.88 -3.90 3.70 1.80
7636.25 -6.10 0.00 1.20
7636.38 -4.50 0.90 1.30
7636.50 -4.90 1.70 1.90
7636.63 -5.20 1.70 2.50
7636.75 -6.80 2.20 2.90
7636.88 -5.70 2.20 3.50
7637.00 -3.30 2.40 4.60
7637.13 -3.40 3.30 4.90
7637.25 -3.40 4.20 4.70
7637.38 -3.70 2.60 4.10
7637.50 -3.00 4.50 2.80
7638.25 -4.60 2.10 1.60
7638.38 -4.50 3.30 2.00
7638.50 -5.80 1.90 2.40
7638.63 -6.20 1.70 2.60
7638.75 -4.30 3.10 2.90
7638.88 -4.00 1.10 3.60
7639.00 -5.30 2.80 3.90
7639.38 -2.90 5.20 3.00
7639.63 -3.30 6.80 2.10
7639.75 -5.00 7.20 1.30
7640.00 -7.00 8.90 1.80
7640.13 -6.80 8.30 0.20
7640.25 -5.50 5.40 -0.20
7640.38 -6.30 5.00 -0.30
7640.50 -7.60 6.60 0.40
7640.75 -3.50 5.00 2.00
7640.88 -4.90 4.00 2.30
7641.13 -5.20 4.00 4.00
7641.25 -2.90 8.50 3.20
7641.38 -3.50 5.90 2.80
7641.50 -2.70 6.80 3.20
7641.88 -6.40 7.00 2.60
7642.25 -2.20 3.00 2.50
7642.75 -2.70 3.00 2.10
7642.88 -1.90 2.60 2.60
7643.00 -2.00 2.80 2.70
7643.25 -4.70 4.50 3.80
7643.38 -4.90 5.00 3.40
7643.63 -6.90 4.80 0.30
7643.75 -6.70 3.80 0.50
7643.88 -5.20 2.60 1.10
7644.13 -4.00 0.20 1.80
7644.25 -3.50 1.70 2.00
7644.50 -3.30 0.90 2.10
7644.63 -2.00 0.00 2.40
7644.75 -1.40 2.30 2.20
7644.88 -3.40 4.70 1.90
7645.00 -5.00 5.40 1.30
7645.13 -5.40 6.60 1.20
7645.38 -4.80 6.10 0.80
7645.63 -6.00 4.50 -0.40
7645.75 -6.10 4.20 -0.40
7646.13 -3.60 0.40 1.20
7646.88 -2.90 5.20 0.10
7647.75 -3.70 4.20 -0.60
7648.13 -4.10 0.90 0.30
7648.25 -3.40 1.90 0.70
7648.38 -1.80 1.90 0.80
7648.50 -2.70 1.70 0.60
7648.75 -3.90 1.40 0.00
7648.88 -4.00 2.10 -0.10
7649.13 -3.90 5.20 0.00
7649.63 -4.30 3.50 -0.10
7650.38 -1.30 1.70 0.70
7650.50 -3.20 2.10 1.00
7650.63 -3.90 2.80 0.40
7650.75 -4.80 3.30 0.00
7650.88 -4.20 4.70 -0.80
7651.00 -4.20 4.20 -1.40
7651.25 -4.20 4.20 -1.90
7651.38 -4.90 3.90 -1.80
7652.88 -3.10 5.20 -1.60
7653.00 -3.70 7.00 -1.30
7653.13 -4.20 7.50 -1.00
7653.25 -4.30 5.40 -1.20
7653.63 -3.50 -0.70 0.90
7654.50 -3.40 8.90 -2.80
7654.63 -3.30 8.20 -3.00
7654.75 -5.00 7.80 -2.60
7655.50 -3.70 -5.40 1.00
7655.63 -2.10 -4.00 0.80
7655.88 -4.60 1.10 -0.30
7656.13 -4.70 7.80 -3.60
7656.25 -1.10 9.10 -3.80
7656.88 -2.90 -0.70 2.60
7657.00 -2.70 -5.60 3.60
7657.38 -5.30 -2.80 -0.30
7657.75 -5.00 4.50 -3.20
7658.13 -4.90 11.30 0.40
7658.75 -4.20 -8.20 1.90
7659.00 -3.10 -5.40 -1.70
7659.13 -3.60 -1.90 -3.00
7659.38 -6.20 9.80 -4.70
7659.50 -6.10 12.40 -3.70
7659.63 -5.00 12.90 -1.90
7659.75 -3.10 10.00 0.10
7659.88 -1.40 5.60 2.30
7660.00 -1.70 1.30 3.40
7660.13 -1.20 -4.00 3.60
7660.25 -1.80 -6.30 2.70
7660.38 -1.80 -8.30 0.90
7660.50 -2.50 -6.60 -1.10
7660.63 -3.00 -2.90 -2.70
7660.88 -6.60 6.30 -4.50
7661.00 -6.10 10.60 -3.90
7661.13 -5.70 10.40 -2.50
7661.25 -3.70 10.40 -0.60
7661.88 -0.50 -7.60 1.60
7662.00 -1.20 -6.40 0.20
7662.25 -6.20 -3.90 -2.50
7662.38 -7.40 -0.20 -3.10
7662.63 -5.50 8.20 -1.40
7662.75 -3.10 11.00 -0.70
7662.88 -4.60 9.80 -0.40
7663.75 -4.90 -3.10 -1.60
7664.25 -4.20 6.50 -0.60
7664.38 -4.60 7.00 -0.20
7664.50 -4.80 7.00 -0.60
7664.63 -3.90 5.20 -1.00
7665.25 -4.10 -2.80 -1.40
7665.50 -2.60 -3.50 -1.10
7666.00 -4.70 4.00 0.30
7666.13 -2.70 4.90 -0.30
7666.25 -0.60 5.10 -0.60
7666.38 0.40 5.60 -1.30
7667.13 -1.90 -0.70 1.10
7667.25 -6.80 -6.10 0.30
7667.50 -3.20 -1.20 -1.20
7667.63 -2.50 -0.50 -1.40
7668.13 -5.00 6.80 -1.30
7668.25 -4.10 3.90 -1.40
7668.38 -1.40 2.30 -0.80
7668.50 -1.00 0.60 -0.30
7670.25 -4.30 0.70 -1.10
7671.00 -4.20 3.30 -2.70
7671.13 -4.20 2.30 -2.30
7671.25 -1.90 2.60 -1.30
7671.38 -2.40 1.70 -1.30
7672.75 -4.10 0.00 -1.70
7673.88 -5.30 0.40 -2.30
7674.25 -4.20 3.30 -1.80
7674.38 -4.50 3.30 -2.40
7674.63 -1.60 1.60 -1.80
7674.75 -1.00 0.60 -0.90
7674.88 -2.40 -1.20 -0.80
7675.38 -3.90 3.70 -3.00
7675.50 -4.20 3.30 -2.80
7676.25 -2.10 -1.20 -1.10
7676.38 -3.80 1.10 -2.00
7676.50 -5.80 -0.50 -2.70
7677.13 -5.50 4.50 -1.20
7677.88 -6.40 3.70 -2.70
7678.00 -6.80 3.10 -1.90
7679.63 -5.20 0.20 -1.10
7679.88 -4.00 1.10 -1.80
7680.00 -2.70 1.10 -2.00
7681.00 -6.00 4.00 -1.10
7681.13 -6.20 5.20 -2.20
7682.50 -4.30 3.00 -1.10
7682.75 -4.70 3.90 -2.70
7683.00 -4.30 3.90 -2.30
7684.00 -1.90 0.20 -1.70
7686.00 -3.60 0.00 -2.30
7688.13 -4.90 3.00 -1.90
7689.25 -4.10 -0.90 -1.90
7690.00 -5.50 3.50 -2.20
7691.75 -4.60 5.60 -2.10
7692.25 -2.30 3.20 -1.90
7692.38 -2.30 0.90 -2.20
7693.88 -3.30 5.80 -2.10
7694.25 -2.60 0.90 -3.10
7697.63 -4.30 3.50 -2.90
7697.75 -3.90 2.30 -2.60
7698.38 -2.10 2.80 -3.20
7700.38 -2.90 4.10 -2.70
7700.50 -1.70 6.30 -2.40
7705.38 -2.20 1.60 -2.30
7705.50 -0.60 2.30 -2.40
7705.63 -0.90 3.20 -2.50
7709.13 -2.10 4.70 -4.20
7709.25 -2.20 4.90 -3.20
7709.63 -4.50 2.40 -2.40
7709.75 -2.20 0.20 -2.70
7709.88 -0.20 1.60 -2.00
7710.00 -0.50 0.20 -2.20
7710.13 -3.10 0.00 -2.10
7711.13 -0.80 3.90 -1.60
7711.25 -1.80 2.30 -1.60
7711.38 -1.30 2.50 -1.80
7711.50 -1.40 0.40 -1.90
7711.63 -1.40 0.40 -2.40
7712.88 -2.30 1.30 -2.10
7713.00 -1.40 2.30 -2.50
7713.13 -2.30 0.90 -2.50
7713.38 -2.20 3.00 -1.70
7714.25 -0.80 -1.40 -1.70
7714.38 -0.60 0.90 -2.00
7714.50 -2.30 0.40 -1.90
7715.00 -4.50 1.90 -2.10
7715.88 -1.40 0.90 -2.50
7716.00 0.00 4.30 -2.30
7717.88 -3.90 3.30 -2.50
7718.00 -4.50 2.80 -2.40
7720.50 -6.20 0.20 -2.40
7720.63 -2.40 0.20 -2.10
7720.75 -2.00 0.40 -0.80
7720.88 -0.20 -1.20 -0.80
7721.75 -3.20 3.50 -1.80
7721.88 -5.90 3.30 -2.20
7722.13 -4.90 2.60 -2.10
7722.25 -2.80 1.90 -1.20
7722.38 -1.90 1.10 -0.60
7722.50 -2.30 1.30 -0.50
7722.63 -2.70 0.70 -0.80
7723.13 -0.30 1.90 -1.70
7723.25 -2.60 3.70 -1.90
7724.00 -3.10 1.90 -1.00
7724.13 -3.10 1.90 -0.90
7724.25 0.90 -0.70 -0.90
7724.38 2.60 -0.30 -1.30
7724.50 4.10 -2.00 -1.10
7724.63 0.20 0.80 -1.80
7724.75 -2.00 2.30 -2.40
7725.00 -1.90 4.50 -3.30
7725.13 -1.80 5.60 -2.80
7725.38 -5.10 5.20 -2.00
7725.50 -4.50 2.80 -0.80
7725.63 -1.60 1.10 -0.50
7725.75 0.00 -2.00 -0.30
7725.88 -0.80 -0.50 -0.60
7726.00 -2.50 -1.90 -1.60
7726.63 -3.90 3.30 -1.80
7728.38 -3.10 3.20 -1.40
7729.25 -1.40 1.90 -1.70
7729.88 -0.40 3.20 0.20
7730.00 -1.10 1.90 0.30
7730.13 0.50 5.30 -1.00
7730.25 -2.20 5.80 -0.80
7730.38 -2.10 5.10 -1.30
7730.50 -1.80 4.70 -1.10
7730.63 -1.40 3.20 -0.80
7731.25 -0.30 -0.50 0.70
7734.25 -0.20 3.40 -0.30
7735.13 -2.00 1.90 -0.80
7735.25 -1.90 1.10 -0.70
7736.63 -2.20 2.10 -1.40
7736.75 -2.60 3.20 -1.10
7736.88 -2.60 3.20 -0.70
7737.25 -2.40 2.60 0.00
7737.50 -3.90 0.00 0.00
7738.00 -3.00 1.70 -1.70
7738.13 -2.80 2.80 -2.00
7738.25 -1.40 1.30 -1.30
7738.38 0.00 3.00 -1.00
7738.63 -2.70 1.10 -0.70
7740.00 -3.60 2.80 -0.80
7740.13 -3.80 2.10 -1.10
7740.38 -1.00 0.60 -0.60
7740.50 -0.30 -0.50 -0.30
7740.63 -2.10 -1.20 -0.20
7740.75 -2.70 -1.70 -0.60
7740.88 -3.10 -0.50 -0.60
7741.00 -2.00 1.30 -0.60
7742.25 -2.30 0.90 -0.70
7742.38 -2.80 1.30 -0.70
7742.50 -2.70 0.70 -1.00
7744.38 -1.70 -0.50 -0.60
7744.88 -4.50 0.90 -0.40
7745.50 -1.40 -0.50 -0.70
7745.63 -1.10 0.90 -0.60
7745.75 -2.10 -2.20 -0.90
7747.13 -3.40 1.90 -0.70
7747.25 -2.70 2.60 -1.10
7748.25 -2.30 2.30 -0.70
7748.38 -1.30 1.60 -0.50
7748.50 -2.20 3.50 -0.10
7748.75 -3.50 0.70 0.50
7748.88 -2.30 2.80 1.40
7749.00 -1.70 0.40 1.30
7749.13 -1.60 0.70 1.10
7749.75 -1.20 -0.70 1.40
7749.88 -0.40 -0.30 1.30
7750.00 -0.90 0.90 1.90
7750.13 -1.00 1.70 1.80
7750.63 -0.60 0.90 1.30
7750.88 -0.20 0.20 2.00
7751.00 -1.60 1.70 1.70
7751.13 -2.20 2.60 1.20
7751.75 -1.70 3.90 1.10
7752.88 -2.40 1.10 -0.50
7753.00 -0.90 3.20 -0.30
7754.50 0.10 2.10 -0.60
7754.63 -0.50 2.10 -0.90
7754.75 0.30 1.60 -0.80
7754.88 0.20 0.80 -1.00
7755.00 -0.60 0.40 -0.90
7756.13 -2.70 -2.20 -2.80
7756.50 -3.20 3.00 -3.00
7756.63 -2.20 3.90 -2.60
7756.75 -1.90 3.00 -2.50
7757.25 -0.40 4.70 -2.00
7757.38 -1.30 2.10 -2.40
7757.50 1.10 3.00 -2.30
7758.63 -3.40 2.80 -3.40
7758.75 -3.10 3.20 -3.60
7758.88 -2.80 1.30 -3.50
7759.75 -0.10 2.80 -2.70
7760.13 -3.80 1.10 -2.70
7760.25 -2.20 2.50 -3.20
7761.25 -0.90 0.80 -3.50
7762.75 -4.00 2.60 -1.70
7762.88 -6.00 2.60 -1.40
7763.38 -2.70 2.60 0.10
7766.25 -7.60 2.80 -2.10
7767.00 -5.10 2.40 -0.50
7768.25 -4.90 4.00 -0.80
7769.00 -5.80 6.30 -3.00
7769.13 -5.50 6.80 -2.80
7770.38 -5.60 3.30 -1.00
7770.50 -4.80 6.10 -1.60
7773.88 -5.20 3.90 -1.40
7777.50 -3.80 2.60 -3.30
7777.63 -3.00 2.60 -1.90
7779.63 -2.70 -0.30 -3.20
7780.25 -2.20 4.90 -3.30
7781.50 -2.30 0.90 -0.60
7782.38 -4.00 3.50 -0.40
7782.50 -4.90 2.10 -0.10
7783.25 -1.80 3.20 -0.80
7783.50 -1.10 2.30 -1.10
7783.63 -2.90 4.20 -0.80
7786.13 -1.30 3.90 -2.80
7788.88 -3.10 2.30 -0.10
7789.00 -5.20 0.70 -0.90
7798.50 -3.80 2.60 1.80
7798.63 -1.60 0.20 2.40
7799.13 -6.90 0.00 0.70
7800.25 -5.10 -0.70 2.20
7800.63 -7.00 -0.20 1.70
7801.13 -4.80 0.50 1.20
7801.25 -3.80 3.00 0.10
7801.38 -3.60 2.80 0.30
7802.13 -4.30 -0.70 2.00
7802.25 -5.70 0.70 2.00
7802.38 -5.20 2.20 1.70
7802.50 -5.20 3.10 1.80
7802.75 -2.60 5.20 3.20
7802.88 -3.60 3.70 4.10
7803.00 -3.10 1.40 4.00
7803.13 -5.80 0.50 3.20
7803.63 -2.00 0.90 3.70
7803.75 -6.50 2.20 4.00
7803.88 -5.10 3.30 2.70
7804.00 -5.20 2.60 2.40
7804.13 -2.20 5.40 3.30
7804.25 -0.90 8.00 4.30
7804.38 2.40 3.20 5.50
7804.50 -6.90 2.90 4.60
7804.63 -7.40 -0.20 3.40
7804.75 -6.20 1.70 3.40
7804.88 -4.00 1.70 3.60
7805.38 -6.00 5.40 2.70
7805.50 -7.70 3.10 2.70
7805.63 -2.20 3.90 2.10
7805.88 -4.10 1.40 2.70
7806.00 -5.00 2.40 2.50
7806.13 -6.10 0.00 2.20
7806.25 -6.80 2.20 1.90
7806.75 -3.40 2.80 2.70
7806.88 -4.50 3.70 3.60
7807.00 -6.90 0.50 3.20
7807.13 -7.50 1.40 2.90
7807.25 -7.40 3.50 3.00
7807.63 -5.70 4.00 3.60
7807.75 -7.50 0.50 3.70
7807.88 -7.50 2.00 4.00
7808.00 -7.80 1.00 3.90
7808.25 -9.20 0.30 2.90
7808.38 -6.10 0.00 1.70
7808.63 -6.00 0.20 0.80
7808.75 -5.80 1.40 0.70
7808.88 -6.90 2.90 1.00
7809.00 -5.10 2.40 1.30
7809.25 -4.00 2.10 1.40
7809.63 -5.40 0.70 2.50
7809.75 -5.30 0.90 2.60
7810.13 -5.80 1.40 3.20
7810.38 -7.40 1.70 3.50
7810.50 -5.80 0.90 3.30
7810.63 -4.50 1.90 3.70
7810.75 -4.90 1.20 4.20
7810.88 -5.30 0.00 4.90
7811.00 -4.60 1.20 4.70
7811.13 -7.90 0.70 4.10
7811.25 -6.20 -0.60 3.80
7811.38 -4.90 -1.10 3.50
7811.50 -3.10 0.00 4.20
7811.75 -4.50 2.80 4.90
7811.88 -5.30 5.20 3.90
7812.00 -4.50 4.80 3.40
7812.13 -3.50 6.30 3.30
7812.50 -6.90 4.80 5.70
7812.75 -7.90 2.20 6.20
7812.88 -6.30 -0.90 3.90
7813.00 -3.60 1.40 2.80
7813.88 -1.90 1.10 4.70
7814.13 -4.90 3.50 3.70
7814.25 -6.30 0.00 4.10
7814.38 -1.80 -1.70 4.50
7814.50 -3.30 1.40 4.80
7814.63 -4.00 5.00 3.70
7814.75 -5.80 7.40 2.60
7815.13 -2.70 5.40 3.00
7815.25 -5.30 5.20 4.30
7815.50 -5.30 5.20 2.00
7815.63 -3.10 0.00 2.50
7815.75 -3.10 2.40 3.00
7815.88 -8.10 6.60 1.20
7816.00 -9.20 4.80 0.50
7816.13 -5.00 5.40 -1.70
7816.25 -3.00 5.40 -1.30
7816.38 -1.70 3.90 -0.60
7816.50 -2.90 7.50 -1.30
7817.38 -2.70 -1.10 1.90
7817.50 -4.50 -1.40 1.00
7817.63 -4.30 -4.70 0.30
7817.75 -3.70 0.70 -0.50
7818.25 -4.90 1.70 2.30
7818.38 -4.90 3.10 3.20
7818.75 -6.60 -0.40 3.10
7818.88 -5.10 -1.10 3.40
7819.13 -9.10 -1.30 3.70
7819.25 -7.50 0.50 2.50
7819.38 -6.10 2.40 1.70
7819.75 -8.70 2.20 1.80
7819.88 -9.30 3.10 1.80
7820.00 -7.80 4.20 1.30
7820.13 -8.40 3.30 1.00
7820.38 -8.40 -0.60 0.10
7820.75 -5.70 -0.70 0.20
7820.88 -6.00 -0.20 0.70
7821.00 -6.50 1.20 0.50
7821.13 -6.40 1.90 -0.40
7821.25 -6.40 2.80 -0.80
7821.38 -6.80 5.90 -1.30
7821.50 -7.10 5.00 -0.70
7821.75 -6.10 2.80 -0.30
7823.00 -8.90 6.60 0.40
7823.13 -7.20 5.20 0.40
7823.25 -5.90 2.80 0.80
7823.38 -3.10 4.20 0.90
7823.50 -5.60 2.80 2.00
7823.75 -6.90 4.80 1.00
7823.88 -8.00 4.00 0.90
7824.00 -7.10 3.50 0.70
7824.13 -8.20 0.70 1.00
7824.38 -8.10 2.90 -0.10
7824.50 -7.20 5.70 -1.40
7824.63 -6.10 3.70 -1.20
7825.13 -7.80 1.40 -0.50
7825.38 -5.90 3.70 -1.40
7825.63 -6.10 3.70 -1.60
7825.88 -5.80 1.40 -1.80
7826.25 -7.60 2.40 -1.80
7826.38 -8.20 1.20 -1.30
7826.50 -7.70 0.70 -0.60
7826.75 -5.00 -0.90 -1.00
7826.88 -2.90 -0.70 -1.40
7827.00 -4.30 1.10 -1.70
7827.13 -6.30 2.10 -2.00
7827.63 -5.40 0.70 -1.40
7827.75 -8.30 -1.30 -2.00
7829.63 -6.30 3.10 0.40
7838.13 -4.50 -0.40 2.00
7841.13 -4.90 -2.10 1.10
7841.25 -4.30 0.20 1.00
7841.50 -9.40 -1.30 -2.80
7841.63 -6.50 1.10 -3.60
7842.38 -2.70 1.10 -1.80
7842.50 -2.40 -2.60 -1.00
7842.63 -0.30 -1.00 -1.40
7842.75 -3.20 0.20 -0.80
7843.00 -7.90 0.70 -1.80
7843.50 -7.50 0.00 -1.90
7844.38 -3.80 0.20 -3.90
7844.50 -7.70 -0.20 -4.20
7844.75 -8.80 -1.90 -3.50
7845.25 -4.30 -0.20 -2.20
7845.88 -2.70 3.00 -0.90
7846.50 -6.80 3.00 -3.90
7852.38 -1.90 0.20 1.20
7852.50 -3.50 0.70 2.10
7857.00 -5.60 4.20 -1.60
7857.63 -5.10 5.60 -2.20
7857.88 -4.30 2.10 -1.80
7858.00 -4.80 -1.40 -1.30
7862.38 -6.90 -1.90 -0.80
7863.75 -3.50 -1.70 -1.10
7869.63 -4.90 11.70 -4.90
7870.50 -4.60 -0.70 -0.30
7870.63 -3.80 -3.70 -1.60
7871.13 -5.90 5.60 -5.90
7871.38 -5.20 10.80 -3.10
7876.75 -3.90 9.10 -4.30
7877.13 -3.40 0.90 -1.20
7877.25 -1.60 -1.70 -1.20
7877.38 -1.60 -4.50 -1.70
7878.88 -4.60 -0.70 2.40
7880.38 -2.10 -2.60 3.00
7881.63 -5.50 7.80 -1.10
7882.00 -2.00 -2.90 -0.80
7882.13 -0.40 -5.00 -0.70
7882.88 -0.50 4.50 0.50
7883.00 -3.20 8.40 -0.20
7886.25 0.40 -4.00 -0.90
7886.50 -2.40 1.10 -2.70
7890.13 -3.00 2.10 -1.90
7892.13 -1.90 -0.30 -2.20
7897.50 -3.20 -0.20 -1.40
7899.00 -2.20 4.90 -1.20
7904.75 -6.40 5.70 0.30
7904.88 -8.80 5.50 -0.40
7907.13 -4.50 2.40 2.90
7907.25 -5.70 -1.70 2.50
7910.00 -4.80 11.10 0.40
7910.13 -8.00 6.80 -0.20
7910.25 -8.00 6.30 -2.10
7910.38 -8.20 4.00 -2.40
7912.50 -5.60 0.90 -1.60
7912.88 -6.60 -3.30 -2.40
7913.50 -3.00 1.10 -1.10
7913.63 -6.30 3.50 -1.60
7914.88 -6.10 -0.90 -2.70
7916.13 -7.80 -0.40 -0.40
7916.75 -6.00 4.50 -2.00
7918.50 -2.50 3.50 -1.40
7918.63 -3.40 4.20 -1.90
7919.00 -6.30 5.90 -1.70
7919.50 -6.70 4.80 1.00
7920.00 -6.10 1.40 1.10
7921.38 -3.60 2.80 -0.10
7923.13 -5.70 1.10 -1.70
7926.50 -4.70 2.10 -1.40
7926.63 -4.30 1.70 -0.80
7927.38 -4.70 6.80 -2.20
7927.63 -4.70 5.90 -2.40
7928.38 -2.10 0.70 0.50
7929.25 -8.30 2.40 0.00
7929.63 -7.20 3.30 -0.50
7929.75 -5.20 2.10 0.60
7929.88 -3.20 1.10 1.10
7930.00 -4.10 0.00 0.80
7930.25 -3.60 1.30 -1.10
7930.38 -2.80 2.80 -0.90
7930.50 -1.20 4.70 -0.40
7931.13 -7.40 3.10 -1.30
7931.50 -1.90 3.50 -0.50
7931.88 -6.40 4.20 -2.00
7932.00 -2.60 4.10 -3.30
7932.13 -2.60 3.20 -3.40
7932.25 -1.80 2.80 -2.00
7932.38 -2.40 3.00 -1.60
7938.38 -3.00 -8.50 1.40
7939.25 -6.70 4.20 0.40
7941.25 -7.00 -5.40 3.00
7941.63 -3.00 -6.50 4.30
7941.75 -2.30 -5.00 3.50
7941.88 -0.90 -1.70 3.40
7942.00 -2.40 1.70 3.70
7942.38 -8.90 6.60 1.30
7943.00 -9.50 -1.10 4.60
7943.13 -8.10 -2.50 4.80
7943.25 -3.80 -4.20 5.20
7943.88 -5.10 6.10 2.50
7944.00 -3.60 9.60 2.40
7944.50 -6.00 6.80 2.90
7944.63 -8.60 1.40 3.70
7944.88 -1.30 3.00 3.20
7945.00 -1.00 3.50 3.10
7945.38 -1.70 4.90 1.60
7945.50 -2.10 8.00 2.20
7945.75 -1.30 8.70 2.70
7945.88 -5.60 5.20 2.20
7946.00 -4.80 5.70 2.20
7946.13 -4.20 5.20 0.40
7946.25 -5.40 -0.70 -0.60
7946.38 -2.10 0.70 1.30
7946.50 -2.90 0.70 1.60
7946.63 -2.70 0.20 1.70
7946.75 -2.10 0.70 1.20
7947.25 -5.30 4.80 3.20
7947.75 -7.50 2.40 5.20
7947.88 -5.80 0.50 4.70
7948.00 -4.90 -0.70 3.70
7948.13 -4.10 0.50 2.60
7948.25 -4.80 1.40 1.00
7948.38 -5.20 2.60 -0.80
7948.50 -4.80 3.30 -1.40
7948.63 -3.40 4.70 -0.40
7948.75 -2.50 6.80 1.30
7948.88 -1.40 6.50 3.30
7949.63 -6.30 -3.20 4.70
7950.00 -5.30 9.10 -1.00
7950.25 -3.70 12.20 -2.20
7950.38 -4.50 11.90 -0.70
7950.63 -8.20 6.80 3.70
7951.00 -2.00 -7.20 8.50
7951.13 -0.60 -8.20 8.00
7951.88 -6.00 15.00 -0.40
7952.00 -8.80 16.50 -0.50
7952.25 -6.40 12.00 1.90
7952.50 -1.60 1.10 4.30
7952.63 -1.80 -3.00 5.30
7952.75 -3.00 -5.60 4.20
7952.88 -1.90 -5.70 2.70
7953.13 -1.20 -1.70 -0.80
7953.25 -2.30 2.80 -1.60
7953.50 -3.10 13.40 -1.20
7954.63 -2.70 1.70 0.00
7954.75 -1.10 1.30 0.90
7954.88 -1.90 4.50 2.20
7955.00 1.20 8.00 2.40
7955.13 -0.80 9.10 2.30
7955.25 -2.60 9.80 2.30
7955.63 -6.50 3.10 3.60
7956.13 -5.00 -3.30 2.30
7956.25 -5.40 -2.10 1.70
7956.38 -5.00 1.40 0.90
7956.50 -5.50 5.90 0.40
7956.63 -5.70 8.90 -0.60
7957.00 -5.30 8.20 -0.30
7957.13 -4.70 6.30 0.40
7957.25 -4.80 4.20 0.50
7957.38 -5.60 0.50 1.10
7957.50 -4.50 -1.90 2.10
7957.63 -5.00 -3.20 3.50
7957.88 -2.60 -3.90 4.30
7958.00 -3.30 -3.30 4.50
7959.75 -5.60 -3.90 0.70
7959.88 -3.80 -1.90 1.00
7960.13 -3.10 3.70 1.30
7960.25 -5.10 7.00 0.90
7960.50 -4.30 10.40 -0.90
7960.63 -5.50 7.20 -1.10
7961.38 -4.80 -0.50 -2.80
7961.50 -7.20 0.00 -1.70
7961.63 -7.70 2.60 -1.30
7961.75 -5.30 0.90 -2.00
7961.88 -2.70 3.00 -2.90
7962.00 -3.30 3.00 -3.60
7964.50 -7.10 -4.20 -3.50
7965.25 -8.60 9.10 -5.30
7967.00 -6.10 8.70 -0.30
7967.13 -6.30 8.20 -1.10
7967.63 -8.60 3.30 -1.70
7971.13 -5.30 3.30 -4.10
7975.00 -3.30 4.50 -1.30
7976.00 -7.50 5.90 -2.90
7976.75 -3.80 7.80 -0.90
7976.88 -5.60 4.20 0.10
7977.00 -5.60 5.70 0.60
7977.75 -5.10 5.60 -2.00
7977.88 -2.60 8.00 -3.60
7978.63 -6.10 3.70 0.80
7979.88 -5.60 15.20 -0.70
7984.63 -7.10 8.70 -2.00
7986.25 -6.50 8.50 -1.90
7986.50 -3.40 8.40 0.40
7986.75 -7.90 3.50 2.40
7987.00 -8.20 -1.10 2.90
7987.13 -6.70 -3.50 2.50
7987.38 -8.90 -2.50 1.20
7987.50 -8.10 1.00 1.10
7987.63 -7.70 4.50 1.70
7987.75 -6.70 7.00 2.50
7987.88 -6.30 9.60 3.00
7988.00 -6.90 11.10 2.00
7988.38 -8.80 5.00 0.10
7988.75 -11.80 1.80 1.30
7988.88 -8.90 2.00 0.40
7989.00 -6.80 3.50 -0.20
7989.50 -4.10 7.20 0.40
7989.63 -5.00 5.90 0.10
7990.50 -5.50 6.30 3.30
7991.50 -4.80 6.50 -0.10
7991.63 -5.40 1.70 -0.70
7992.25 -8.10 3.30 -0.70
7992.75 -5.80 7.80 -1.70
7993.00 -3.60 10.00 -2.20
7998.38 -7.00 11.80 -0.80
7998.50 -7.00 9.40 -0.50
8001.13 -2.50 3.50 -3.00
8001.25 -0.10 3.20 -2.10
8001.38 -3.10 4.70 -0.90
8001.50 -6.40 5.70 -0.60
8002.38 -6.40 2.80 -0.90
8002.63 -6.10 2.80 -0.80
8002.75 -6.10 2.40 -0.60
8002.88 -7.70 3.50 -1.00
8003.25 -1.40 3.20 0.40
8003.38 -2.10 -0.20 1.40
8003.50 -3.90 0.00 1.70
8003.63 -5.20 -0.20 1.30
8003.75 -6.40 0.90 0.00
8003.88 -6.00 0.70 -1.00
8004.00 -7.70 3.50 -1.80
8004.13 -6.50 4.00 -2.30
8004.50 -8.20 4.50 -1.80
8004.63 -6.20 0.20 -0.10
8004.75 -8.80 -3.70 1.70
8004.88 -6.00 -0.20 1.90
8005.00 -7.20 -3.90 1.10
8005.13 -5.80 -1.30 -0.20
8006.63 -8.00 -1.90 0.50
8006.75 -6.40 -4.50 0.70
8006.88 -2.90 -0.70 1.80
8007.00 -2.30 0.00 1.80
8007.13 -5.60 -0.40 1.30
8007.50 -5.60 3.70 0.20
8007.63 -5.10 4.20 0.50
8008.00 -8.10 2.40 1.00
8008.38 -4.00 2.60 2.50
8008.50 -5.40 2.60 3.00
8009.25 -4.80 8.00 1.30
8009.38 -4.70 8.20 2.20
8010.25 -6.50 2.60 2.30
8011.63 -5.60 3.70 1.40
8011.75 -4.90 2.60 2.00
8013.25 -2.50 0.00 2.40
8013.63 -5.90 6.60 1.90
8013.75 -5.10 3.70 2.40
8013.88 -2.20 3.90 2.90
8014.00 -3.20 2.10 3.20
8014.13 -5.30 0.90 2.50
8014.25 -6.10 0.50 2.00
8014.38 -5.80 -1.30 1.60
8014.50 -2.70 -0.70 1.80
8014.63 -1.10 -2.40 2.60
8014.75 0.60 -0.30 2.40
8014.88 -3.20 -0.70 2.70
8015.00 -2.30 4.20 1.40
8015.13 -2.20 4.50 1.20
8015.25 -0.80 6.70 0.90
8015.38 -2.50 6.30 1.30
8015.50 -3.10 7.50 1.40
8015.88 -3.80 5.00 1.10
8016.00 -4.00 2.60 0.80
8016.13 -3.20 1.70 1.40
8016.25 -2.20 1.70 2.50
8016.75 -1.90 1.10 2.30
8016.88 -1.80 1.90 2.60
8017.50 -7.50 0.50 1.20
8017.88 0.20 1.30 3.00
8018.00 -0.10 1.30 3.20
8018.13 -1.30 2.10 2.60
8018.25 -2.40 2.60 1.30
8018.88 -5.80 0.90 1.20
8019.00 -5.40 0.70 0.90
8019.13 -6.30 -0.40 1.00
8020.50 -6.00 4.50 -0.30
8021.13 -1.30 4.50 0.80
8021.25 -3.90 1.40 1.90
8021.38 -4.30 3.50 2.10
8021.50 -2.60 6.10 1.60
8022.00 -5.90 5.20 0.40
8022.13 -6.10 4.80 0.50
8022.25 -3.50 3.90 0.20
8022.38 -2.70 1.10 0.40
8022.50 -2.30 3.30 0.80
8022.63 -1.10 2.80 0.60
8023.25 -3.30 4.50 -1.20
8024.00 -5.70 1.70 -1.20
8024.50 -2.30 0.00 -1.10
8024.63 -2.70 -0.70 -0.90
8025.38 -4.30 3.50 0.30
8025.50 -6.80 1.70 -0.10
8026.63 -1.40 1.30 0.10
8026.75 -2.70 4.50 1.40
8026.88 -3.90 5.20 1.80
8027.25 -6.00 7.20 1.80
8027.88 -2.50 -0.50 1.80
8028.88 -5.40 7.00 0.90
8029.13 -2.20 6.70 -0.30
8031.63 -2.80 -1.40 -2.50
8031.75 -4.60 -1.10 -2.10
8031.88 -4.00 -0.70 -1.80
8032.75 -6.50 3.00 -3.40
8032.88 -7.20 0.90 -2.40
8033.00 -4.70 -2.80 -1.00
8034.00 -1.90 0.70 0.80
8034.50 -4.90 -2.10 1.20
8034.63 -3.70 1.70 1.80
8034.75 -2.80 0.90 1.60
8035.75 -4.80 0.00 0.90
8035.88 -5.10 4.80 2.60
8036.38 0.10 2.60 1.90
8038.75 12.50 -3.20 2.20
8039.63 1.20 5.60 2.60
8039.75 -0.70 1.10 2.60
8039.88 -1.60 -0.30 1.60
8040.00 -3.20 -0.20 -0.10
8040.13 -5.50 -1.90 -0.70
8041.38 -2.70 -1.10 1.30
8041.50 -3.00 -3.30 0.90
8041.63 -1.60 -1.70 0.70
8042.00 -3.50 -0.70 1.80
8042.13 -6.20 -0.70 1.30
8042.25 -6.20 -0.70 0.50
8042.38 -5.40 -1.10 0.40
8042.50 -6.60 0.00 0.80
8042.63 -6.20 2.20 1.60
8043.25 -5.00 -4.70 0.00
8043.50 -4.80 -3.90 1.00
8044.00 -3.60 -1.40 2.80
8044.38 -8.00 -3.20 2.60
8044.50 -3.70 -1.70 1.60
8044.63 -6.00 1.20 1.30
8045.00 -6.20 0.30 2.10
8045.25 -5.90 -1.70 1.30
8046.13 -2.40 0.70 2.30
8046.25 -3.90 1.40 2.20
8047.25 -3.90 2.80 1.40
8048.38 -5.00 -0.40 4.80
8048.50 -6.40 0.90 3.70
8048.63 -7.20 1.40 3.10
8048.75 -5.90 3.80 2.70
8049.00 -5.50 5.00 3.10
8049.13 -6.50 3.10 3.60
8049.25 -9.10 1.00 4.10
8049.38 -8.60 0.50 5.10
8049.50 -1.30 -0.90 8.70
8049.63 -9.60 -12.30 2.90
8049.75 -4.30 -11.70 3.60
8049.88 -1.00 -5.70 3.20
8050.00 1.30 -1.40 6.10
8050.13 -5.40 1.20 6.00
8050.25 -3.70 2.60 4.50
8050.38 -4.00 4.00 3.50
8050.50 -4.80 4.80 2.90
8050.63 -10.10 1.80 2.10
8050.75 -9.50 1.20 1.90
8050.88 -7.10 -0.40 2.00
8051.00 -2.60 2.80 2.00
8051.25 -1.40 -0.50 3.80
8051.38 -2.40 -0.20 3.80
8051.50 -1.10 -0.90 3.20
8051.63 -0.40 0.20 2.80
8051.75 -0.60 3.20 2.40
8051.88 -3.20 2.10 2.00
8052.38 -8.30 3.30 2.20
8052.50 -7.90 2.60 1.00
8052.63 -6.90 0.50 -0.30
8052.75 -6.90 -0.40 0.10
8053.13 -5.10 -3.00 2.10
8053.25 -4.60 -3.50 2.70
8053.50 -6.20 2.20 1.00
8053.63 -4.50 3.70 2.00
8053.75 -5.60 2.40 3.30
8053.88 -6.40 2.00 4.70
8054.75 -4.20 3.30 0.30
8054.88 -3.80 3.00 0.60
8056.50 -4.80 5.60 0.80
8056.63 -5.50 6.30 1.60
8056.88 -9.80 6.80 1.10
8057.00 -9.70 2.90 1.00
8057.25 -4.00 -0.20 2.00
8057.88 -8.50 3.50 0.20
8058.00 -7.10 6.30 0.30
8058.13 -5.80 8.30 1.30
8058.25 -5.90 9.80 1.70
8058.63 -8.20 2.60 0.70
8059.00 -6.30 4.00 0.40
8059.13 -6.40 2.80 -0.20
8059.38 -5.20 4.50 0.60
8060.00 -6.60 10.10 -0.30
8060.75 -6.80 3.90 -5.10
8060.88 -6.40 5.20 -2.60
8061.00 -8.40 6.60 -1.40
8061.38 -3.80 3.50 -0.80
8061.50 -3.20 1.10 -0.90
8061.63 -6.60 5.00 -1.90
8061.75 -5.80 4.50 -2.80
8061.88 -4.30 5.80 -2.30
8062.00 -5.90 5.60 -1.70
8062.25 -10.90 7.60 -1.20
8062.38 -10.40 7.60 -2.10
8062.63 -6.20 6.10 -2.30
8062.88 -6.30 3.50 -0.30
8063.00 -5.30 2.40 0.50
8063.38 -2.80 1.30 0.00
8063.50 -5.20 0.70 -0.90
8063.63 -7.40 2.20 -1.70
8063.75 -6.40 5.20 -1.90
8064.63 -4.00 3.00 -0.90
8064.75 -3.50 0.70 -0.30
8064.88 -3.10 1.90 0.20
8065.13 -8.70 1.70 -1.90
8065.38 -8.00 2.20 -2.30
8065.63 -6.50 4.50 0.30
8065.75 -7.40 4.50 0.60
8065.88 -5.50 7.20 0.20
8066.00 -5.10 5.60 -1.00
8066.38 -4.60 4.20 -1.60
8066.50 -5.10 5.20 -1.10
8066.63 -6.80 4.00 -1.10
8066.75 -6.00 5.00 -0.40
8066.88 -6.10 4.20 -0.40
8067.13 -3.20 3.90 0.70
8067.25 -2.20 4.50 0.90
8067.50 -3.60 2.80 0.70
8068.13 -5.90 7.60 -1.10
8068.25 -4.00 7.50 -1.60
8068.38 -4.20 5.60 -1.10
8068.50 -1.60 6.50 -1.00
8069.13 -1.80 1.30 -0.60
8069.75 -1.90 4.90 -0.30
8070.13 -3.10 5.60 -0.90
8070.25 -3.70 4.70 -0.60
8070.75 -3.50 -0.20 -0.20
8071.13 -3.30 1.40 1.00
8071.63 -1.70 4.90 -0.80
8072.00 -6.20 7.60 -1.60
8072.13 -3.10 3.70 -1.10
8072.25 -1.90 2.60 -0.40
8072.38 -2.30 0.40 0.20
8072.50 -3.20 -1.10 0.40
8072.63 -2.90 -0.70 0.20
8073.50 -4.10 5.40 -1.40
8073.63 -3.10 6.10 -1.20
8074.25 -2.80 0.00 -0.60
8074.38 -0.30 -1.00 -0.20
8074.50 0.10 -1.20 -0.20
8074.63 -0.60 -1.00 -0.20
8074.75 -1.40 0.40 -0.30
8074.88 -3.60 3.30 -0.50
8075.00 -4.30 5.90 -0.70
8075.13 -4.00 9.80 -0.60
8075.25 -3.20 10.80 -1.70
8075.38 -4.70 7.20 -1.60
8076.75 -4.20 4.70 1.30
8076.88 -5.20 7.20 0.90
8077.25 -0.20 2.10 0.60
8078.00 0.20 3.20 -0.40
8078.13 -2.60 1.90 0.20
8078.25 -5.60 3.70 0.70
8078.38 -5.20 1.70 1.10
8078.50 0.10 1.60 0.80
8078.63 1.90 -2.40 1.70
8078.75 2.50 3.00 1.60
8078.88 -2.40 1.10 2.50
8079.00 -1.20 5.60 1.30
8079.13 -4.80 2.80 0.30
8079.25 -3.40 2.80 -0.70
8079.38 -3.10 2.30 -0.30
8079.50 -4.70 5.00 0.50
8079.63 -7.90 7.60 0.30
8080.00 -2.90 4.70 -2.00
8080.50 -5.30 3.70 -2.10
8080.63 -4.90 7.00 -2.80
8080.88 -2.00 7.20 -4.30
8081.13 -3.80 8.20 -3.50
8081.38 -3.70 6.10 -3.60
8081.50 -0.90 3.70 -4.70
8081.63 -1.00 3.00 -5.10
8082.00 -5.10 2.30 -5.30
8082.38 -6.90 2.80 -4.10
8082.75 -3.80 3.90 -3.70
8082.88 -4.30 3.00 -3.40
8083.00 -5.20 4.50 -3.30
8083.13 -5.50 3.50 -3.90
8084.38 0.30 4.30 -2.70
8084.50 -3.70 5.20 -3.10
8085.00 0.50 5.30 -4.20
8085.13 -1.20 3.20 -4.00
8085.25 -1.80 5.10 -4.00
8085.38 -3.00 4.90 -4.00
8085.63 -3.80 4.90 -4.50
8086.13 -4.80 3.30 -4.10
8086.25 -3.60 1.90 -4.00
8086.38 -4.20 1.90 -4.30
8086.50 -3.80 3.00 -4.20
8086.63 -2.60 1.90 -4.60
8086.75 -3.10 1.90 -3.40
8086.88 -3.20 0.20 -2.20
8087.25 -4.80 2.80 -2.40
8087.75 -4.20 1.40 -0.80
8088.13 -5.40 3.70 -4.50
8088.50 -3.90 3.70 -2.00
8088.63 -3.50 5.40 -1.80
8089.63 -2.40 0.20 -2.00
8089.75 -2.30 2.80 -1.60
8090.00 -6.40 1.40 -2.30
8090.13 -2.80 -0.50 -2.50
8090.25 -2.10 -1.20 -1.90
8090.38 -0.30 -0.50 -1.60
8091.13 -4.20 6.10 -3.20
8091.25 -3.40 4.70 -2.00
8091.38 -3.60 3.70 -0.90
8092.00 -1.10 0.90 -0.80
8092.25 -5.30 2.80 -2.00
8092.88 -3.90 6.10 0.60
8093.00 -3.40 3.30 0.80
8093.13 -1.40 1.30 0.90
8093.25 -0.70 1.70 1.00
8093.38 -1.40 0.00 1.10
8093.50 -1.10 0.40 1.20
8093.63 0.80 -0.50 1.00
8093.88 -4.70 4.00 -0.40
8094.00 -5.40 6.50 -0.40
8094.25 -4.60 5.20 0.90
8094.50 -4.50 4.70 1.00
8094.88 -1.90 2.10 -0.20
8095.00 0.10 0.60 0.60
8095.13 0.50 2.30 1.00
8095.50 -6.10 3.70 -0.70
8097.00 -4.90 2.10 -0.50
8097.13 -3.40 2.80 -0.40
8097.25 -3.60 2.40 -0.40
8097.38 -3.10 2.30 -0.10
8097.50 -3.50 0.70 -0.70
8097.63 -2.70 0.70 -0.70
8097.75 -0.90 0.90 -0.70
8097.88 -1.30 1.60 -0.40
8098.25 -6.70 3.30 -0.50
8098.38 -6.10 3.30 -1.00
8098.50 -6.10 3.70 -1.30
8098.75 -4.80 4.70 -1.10
8098.88 -5.50 1.70 -1.10
8099.00 -3.80 2.10 -0.90
8099.13 -3.70 0.20 -0.50
8099.25 -3.50 -0.20 -0.50
8099.38 -4.50 -0.90 -0.90
8099.50 -5.40 0.20 -1.70
8099.63 -5.60 0.00 -2.60
8099.88 -2.50 -0.90 -1.30
8100.00 -2.20 1.70 -0.60
8100.13 -6.80 5.00 -0.50
8100.25 -7.90 6.60 -1.40
8100.38 -8.50 3.50 -1.30
8100.50 -3.60 2.30 -1.90
8100.63 -3.90 0.40 -0.70
8100.75 -3.30 0.40 -0.10
8100.88 -4.60 -0.70 1.40
8101.38 -6.30 5.40 -2.60
8101.50 -9.50 5.20 -4.20
8102.13 -4.70 3.50 -1.10
8102.25 -8.40 4.20 -2.80
8102.38 -8.50 4.50 -4.60
8103.25 -7.10 6.30 -1.40
8103.50 -6.70 7.00 -5.20
8104.13 -10.30 0.10 -0.40
8104.25 -8.60 0.00 -2.30
8104.38 -7.60 -3.00 -2.40
8104.63 -6.70 -3.50 -1.00
8104.75 -5.40 0.70 -0.80
8105.00 -9.60 -0.90 -1.00
8106.13 -9.30 -5.60 -0.10
8106.38 -5.80 -2.80 -0.40
8106.50 -4.20 -5.90 -0.10
8106.75 -8.20 0.70 -1.90
8106.88 -7.60 2.40 -2.00
8107.00 -6.70 4.20 -1.80
8107.13 -6.00 5.00 -0.60
8107.25 -6.20 7.00 0.40
8107.38 -8.70 8.50 -0.30
8107.75 -4.00 3.90 -0.20
8107.88 -3.40 1.90 0.40
8108.00 -2.30 1.90 1.40
8108.50 -1.20 4.70 -3.00
8108.63 -0.10 6.00 -3.50
8109.63 -2.90 4.10 -3.30
8109.75 0.30 6.20 -3.00
8111.00 -7.80 1.40 -2.60
8111.13 -4.00 3.00 -2.60
8111.25 -2.70 1.10 -2.40
8111.38 -1.90 0.60 -1.90
8112.00 -0.50 3.90 -2.40
8114.50 -5.10 1.40 -1.60
8115.63 -3.90 4.20 -0.50
8115.75 -4.30 3.90 -0.70
8116.25 -3.60 3.30 -1.30
8116.38 -4.30 1.70 -1.20
8116.50 -4.60 0.70 -1.10
8116.63 -3.50 0.20 -0.60
8116.75 -2.30 0.40 -0.10
8116.88 -0.20 0.20 0.20
8117.00 0.10 1.60 -0.10
8117.38 -5.80 5.00 -1.80
8117.50 -5.10 6.10 -1.70
8117.75 -3.90 5.20 -0.80
8119.00 -2.10 3.70 -0.80
8120.38 -3.30 -0.90 -1.10
8120.50 -5.00 -1.40 -0.80
8120.63 -4.90 0.20 -0.40
8120.75 -4.90 1.10 0.00
8120.88 -5.40 1.10 0.60
8121.13 -5.60 1.40 0.40
8121.25 -5.30 2.40 0.70
8121.38 -5.20 0.70 0.60
8121.75 -2.90 -1.70 1.60
8121.88 -5.80 -0.90 1.10
8122.00 -5.70 -1.70 0.60
8122.13 -4.50 -1.40 0.90
8122.25 -4.00 -0.20 1.00
8122.38 -2.90 0.70 1.60
8122.63 -4.00 1.70 2.10
8122.75 -6.00 2.20 1.80
8122.88 -5.90 3.70 1.70
8123.00 -4.70 5.00 2.20
8123.75 -4.30 -0.20 2.70
8123.88 -6.20 -0.60 2.10
8124.00 -5.00 0.90 1.60
8124.13 -4.70 4.50 1.40
8124.25 -4.20 4.20 2.00
8124.38 -6.40 3.30 3.00
8124.50 -6.70 4.20 2.80
8124.63 -6.30 5.00 2.80
8124.75 -3.90 4.20 3.60
8124.88 -3.90 2.40 4.30
8125.00 -3.20 1.10 5.30
8125.13 -4.70 -1.30 6.50
8126.13 -10.90 -1.60 0.90
8126.25 -9.00 -0.60 1.00
8126.38 -7.50 -1.90 1.10
8126.75 -5.40 -3.00 3.80
8126.88 -2.50 -1.40 2.30
8127.13 -6.40 -4.50 5.10
8127.25 -4.20 -1.10 4.60
8127.38 -7.50 0.10 3.70
8127.50 -7.80 2.00 2.80
8127.63 -9.10 2.00 3.20
8127.75 -9.40 2.00 2.90
8127.88 -9.80 1.20 2.80
8128.00 -7.80 2.00 3.20
8128.13 -7.00 1.70 4.00
8128.25 -6.90 -1.30 3.60
8128.38 -5.30 -0.90 4.00
8128.50 -3.70 2.20 5.10
8128.63 -3.60 -0.40 6.50
8128.75 -4.20 -2.10 7.10
8128.88 -5.00 -2.80 6.50
8129.00 -4.10 0.00 6.20
8129.25 -6.80 2.20 6.80
8129.38 -8.60 2.50 7.00
8129.50 -8.90 2.90 7.00
8129.63 -7.40 2.20 7.10
8129.75 -9.10 -1.80 5.40
8129.88 -4.70 0.00 5.40
8130.00 -3.70 0.70 6.30
8130.13 -6.10 0.10 7.00
8130.38 -3.40 -0.20 7.00
8130.88 -5.20 -5.60 6.10
8131.13 -6.00 -4.10 5.30
8131.63 -8.00 -4.10 2.70
8131.75 -8.00 -3.20 2.60
8131.88 -5.90 -1.70 3.40
8132.00 -6.70 -1.60 4.10
8132.13 -8.60 -5.40 2.90
8133.00 -6.20 -1.10 2.10
8133.13 -5.80 -2.80 1.30
8133.25 -4.10 -4.70 1.70
8133.38 -6.40 -3.90 1.40
8133.50 -6.20 -3.50 1.90
8133.63 -4.60 -3.50 2.40
8133.75 -2.60 -4.00 2.20
8133.88 -4.20 -6.80 2.10
8134.00 -6.60 -9.60 0.10
8134.13 -5.80 -5.20 -1.10
8134.88 -7.40 -2.60 0.20
8135.00 -5.10 -5.90 1.00
8135.13 -4.00 -3.50 1.80
8135.25 -4.30 -5.20 2.10
8135.38 -5.90 -5.80 2.00
8135.50 -7.50 -5.20 -1.00
8135.88 -3.30 -0.90 -2.50
8136.50 -4.10 -5.20 0.60
8137.50 -6.00 -4.70 -2.00
8138.75 -6.10 -9.10 -2.10
8138.88 -3.30 -7.60 -0.80
8139.00 -7.90 -5.80 -0.50
8139.75 -11.50 3.60 2.00
8140.38 -6.20 -3.00 1.80
8140.63 -8.50 -6.50 0.90
8140.75 -6.60 -4.20 0.60
8141.25 -8.70 1.20 0.10
8141.38 -7.80 2.40 0.10
8142.75 -6.30 3.10 -0.80
8144.50 -5.10 4.20 -0.50
8144.88 -5.40 6.50 -2.10
8145.00 -5.00 5.90 -2.70
8145.25 -6.20 5.60 -2.70
8145.63 -7.70 4.00 -2.60
8148.75 -7.70 5.00 -0.40
8148.88 -5.50 2.60 -0.60
8149.00 -0.30 5.80 -1.10
8150.13 -5.60 3.30 -2.00
8150.38 -6.00 0.20 -2.70
8150.50 -5.80 0.40 -3.00
8150.75 -5.60 0.40 -2.90
8150.88 -5.70 -1.10 -2.40
8151.50 -7.60 1.90 -3.00
8151.75 -7.50 0.90 -3.10
8152.88 -5.80 4.90 -4.30
8154.13 -2.90 3.20 -3.70
8154.25 -6.10 2.80 -3.80
8155.25 -5.90 2.80 -2.90
8156.00 -3.50 2.60 -3.00
8156.25 -4.90 3.50 -2.70
8156.38 -6.50 3.00 -3.10
8156.88 -3.20 1.10 -0.30
8157.00 -2.50 0.40 1.00
8157.38 -0.40 -1.20 2.30
8157.50 -1.00 0.70 2.50
8158.00 -2.20 8.20 1.00
8158.63 -3.40 3.30 -0.50
8158.75 -4.00 3.00 -0.10
8158.88 -2.90 0.70 -0.30
8159.38 -2.80 1.90 -0.80
8159.63 -3.40 4.20 -1.60
8159.75 -6.70 7.00 -1.90
8160.00 -7.50 9.60 -3.40
8160.25 -7.40 2.20 -1.80
8160.38 -3.20 2.60 -0.90
8160.50 -4.90 0.20 0.10
8161.25 -4.10 0.40 -0.30
8161.38 -4.80 2.40 -0.10
8162.25 -6.00 2.10 -3.40
8162.63 -3.60 -2.40 -3.30
8162.75 -3.70 -1.70 -2.80
8162.88 -3.30 -1.40 -2.20
8163.00 -3.10 -0.50 -2.60
8163.13 -2.00 1.30 -2.90
8163.63 -6.00 6.30 -2.90
8166.13 -3.70 2.30 -6.10
8166.25 -5.70 1.70 -6.10
8166.38 -3.90 0.40 -5.50
8167.75 -5.70 6.50 -4.90
8168.50 -0.50 0.60 -0.80
8168.63 -0.10 0.90 0.10
8168.75 0.70 1.30 0.40
8168.88 -0.30 1.30 0.10
8170.13 -1.80 0.40 -0.90
8171.00 -5.20 5.90 -3.60
8171.25 -8.60 7.80 -4.10
8171.50 -5.90 2.40 -4.00
8171.63 -5.20 -0.20 -3.40
8171.75 -4.10 -0.90 -3.00
8172.00 -2.40 -0.70 -2.50
8172.13 -2.90 -2.20 -2.10
8172.50 -4.90 1.70 -2.70
8172.63 -5.90 3.30 -2.30
8172.75 -6.20 6.10 -1.80
8172.88 -5.40 6.50 -1.40
8173.00 -6.60 6.80 -1.40
8173.13 -6.00 7.20 -1.40
8173.50 -3.50 3.00 -1.00
8173.63 -3.10 4.20 -0.50
8173.75 -3.30 0.90 -0.50
8174.13 -4.80 -0.90 0.00
8174.63 -4.50 6.30 -3.80
8174.88 -6.10 10.00 -3.30
8175.00 -7.40 10.40 -3.20
8175.13 -6.30 5.90 -4.00
8175.50 -6.30 2.60 -1.90
8175.63 -5.30 3.30 -2.10
8175.75 -3.80 2.60 -2.80
8175.88 -3.10 1.30 -3.10
8176.00 -2.20 2.50 -3.20
8176.25 -4.20 5.20 -3.50
8176.63 -7.80 13.90 -2.90
8176.75 -6.50 12.60 -3.30
8177.63 -3.00 2.60 -3.00
8177.88 -4.90 3.00 -1.60
8178.00 -4.70 5.90 -2.20
8178.13 -7.40 9.40 -4.30
8178.38 -6.80 13.60 -5.50
8178.50 -7.60 13.40 -3.90
8178.75 -9.90 10.10 -1.60
8179.25 -1.40 3.20 -2.80
8179.75 -3.10 2.80 -3.10
8179.88 -4.20 7.50 -3.30
8180.25 -3.60 11.50 -2.40
8180.38 -6.80 10.80 -2.30
8180.50 -7.90 9.80 -2.80
8180.63 -5.40 8.90 -2.90
8180.75 -3.70 6.10 -3.10
8181.00 -4.20 0.90 -1.90
8181.13 -3.20 0.20 -1.80
8181.25 -2.40 0.20 -1.90
8181.38 -2.40 -0.30 -2.20
8181.63 -5.70 2.10 -2.70
8181.75 -5.40 5.20 -2.70
8181.88 -4.70 8.20 -2.40
8182.00 -5.00 9.10 -2.00
8182.13 -6.50 9.40 -1.90
8182.25 -8.40 8.90 -2.20
8182.38 -10.80 6.80 -2.70
8182.50 -5.70 7.00 -3.40
8182.88 -5.20 0.70 -1.70
8183.00 -6.50 -0.20 -2.30
8183.63 -7.00 7.00 -2.30
8183.75 -6.30 7.80 -5.10
8183.88 -4.80 5.60 -5.00
8184.00 -4.80 6.50 -2.60
8184.13 -1.60 11.20 -1.60
8184.25 -4.50 8.70 -1.40
8184.38 -6.00 7.20 -2.00
8184.50 -5.50 5.00 -2.70
8184.63 -2.30 2.30 -2.90
8184.75 -1.60 1.60 -2.00
8184.88 -0.60 1.30 -1.60
8185.00 -2.80 3.20 -1.20
8185.13 -4.20 4.70 -1.90
8185.25 -2.90 5.10 -3.30
8185.38 -2.70 4.50 -3.40
8185.50 -2.00 5.80 -3.60
8185.63 -8.30 5.40 -1.80
8185.75 -8.50 8.70 0.30
8186.25 -4.10 5.80 -2.30
8186.38 -5.50 4.50 -1.70
8186.63 -3.20 0.70 -1.70
8186.75 -1.60 1.60 -1.60
8187.00 -2.50 4.50 -1.70
8187.13 -4.00 7.00 -2.00
8187.25 -4.20 8.40 -2.90
8187.38 -5.00 6.30 -3.30
8187.63 -5.70 8.40 -3.30
8187.75 -5.40 10.80 -3.90
8187.88 -6.90 10.00 -4.10
8188.00 -5.40 9.40 -3.60
8188.13 -5.50 5.40 -2.80
8188.25 -4.80 5.60 -2.80
8188.38 -4.20 2.80 -2.60
8188.63 -4.50 3.30 -2.50
8188.75 -3.70 5.60 -2.70
8188.88 -2.30 5.60 -2.60
8189.00 -3.10 5.20 -2.50
8189.13 -4.30 4.50 -2.40
8189.25 -5.90 7.50 -2.60
8189.38 -4.70 9.10 -2.60
8189.50 -4.60 8.90 -2.70
8189.63 -3.60 8.20 -2.80
8189.75 -4.90 7.00 -2.90
8189.88 -5.30 3.70 -2.60
8190.00 -5.70 3.00 -2.30
8190.13 -4.80 2.40 -1.90
8190.50 -4.90 -0.20 -2.10
8190.63 -5.30 0.90 -2.20
8190.75 -4.00 3.50 -1.70
8190.88 -3.50 5.40 -0.80
8191.00 -4.10 6.30 -0.70
8191.13 -5.50 5.00 -1.10
8191.25 -4.60 5.20 -1.60
8191.38 -3.50 4.50 -1.90
8191.63 -4.80 3.30 -1.70
8191.75 -6.10 1.40 -1.80
8191.88 -5.80 0.50 -1.30
8192.00 -4.00 0.20 -1.70
8192.13 -4.50 0.00 -1.70
8192.25 -4.80 2.80 -1.90
8192.38 -5.70 3.50 -1.70
8192.50 -4.20 5.20 -1.70
8192.63 -3.80 4.90 -1.60
8192.88 -4.30 5.40 -2.70
8193.00 -5.10 5.60 -2.80
8193.13 -5.30 3.30 -2.80
8193.25 -4.80 3.30 -2.60
8193.38 -6.10 1.40 -2.70
8193.50 -6.50 0.20 -2.80
8193.88 -4.00 1.10 -2.00
8194.00 -3.10 2.30 -1.90
8194.13 -3.80 2.10 -1.90
8194.25 -4.30 2.60 -2.00
8194.38 -4.20 3.70 -2.20
8194.63 -4.50 2.80 -2.80
8194.75 -4.20 1.90 -2.60
8194.88 -5.60 2.40 -2.40
8195.13 -5.00 0.90 -1.00
8195.50 -5.10 2.40 -1.60
8195.63 -3.10 2.30 -2.00
8195.75 -0.40 2.80 -2.10
8195.88 0.20 0.80 -1.80
8196.00 -1.30 1.60 -1.40
8196.13 -4.70 3.00 -1.00
8196.25 -5.60 6.10 -1.20
8196.38 -6.70 5.60 -2.10
8196.50 -5.00 5.90 -2.30
8197.13 -4.90 1.70 -2.00
8197.25 -3.90 0.90 -1.30
8197.38 -3.40 1.30 -1.60
8197.50 -5.20 0.70 -1.20
8197.63 -3.90 1.30 -1.20
8197.75 -4.20 2.80 -1.10
8197.88 -4.30 4.50 -1.30
8198.00 -5.20 5.00 -1.30
8198.13 -5.90 4.70 -1.10
8198.25 -6.40 3.30 -1.20
8198.63 -6.70 5.20 -1.00
8198.75 -6.00 5.00 -1.40
8198.88 -5.60 3.30 -1.00
8199.00 -5.30 1.40 -0.90
8199.13 -8.40 2.90 -0.90
8199.25 -6.40 2.80 -0.80
8199.38 -3.30 3.90 -0.50
8199.50 -2.80 1.30 0.40
8199.63 1.00 5.10 0.40
8199.88 -5.50 6.30 -0.60
8200.00 -8.20 3.50 -1.40
8200.25 -4.00 3.90 -1.20
8200.38 -4.10 5.40 -0.60
8200.50 -5.60 4.70 0.00
8200.75 -6.80 1.70 -0.40
8200.88 -5.20 1.10 -0.80
8201.00 -3.60 0.90 -0.40
8201.25 -3.50 3.50 0.20
8201.38 -6.70 3.30 -0.20
8201.50 -5.50 4.00 -1.00
8201.75 -3.40 4.20 -0.80
8201.88 -3.10 5.20 -0.70
8202.00 -6.30 5.40 -0.60
8202.13 -7.50 6.80 -1.20
8202.25 -6.80 2.60 -1.00
8202.38 -5.40 0.70 -1.20
8202.63 -4.00 0.20 -0.90
8202.75 -5.30 2.80 -1.60
8202.88 -6.90 2.80 -1.10
8203.00 -5.30 2.40 -1.60
8203.13 -4.00 0.70 -0.90
8203.25 -4.90 3.50 -1.40
8203.50 -5.50 5.00 -1.90
8203.63 -5.60 4.20 -2.10
8203.88 -5.80 5.90 -1.60
8204.00 -8.50 2.20 -1.10
8204.13 -6.60 1.90 -1.30
8204.25 -7.00 -1.10 -1.20
8204.38 -4.10 -0.50 -1.00
8204.50 -5.20 -0.70 -0.70
8204.63 -4.30 1.10 -0.40
8204.75 -4.50 1.40 -0.30
8204.88 -5.30 2.40 -0.10
8205.00 -6.10 2.40 -0.50
8205.13 -6.90 1.90 -0.70
8205.25 -7.10 2.60 -1.10
8205.50 -7.10 3.50 -0.40
8206.13 5.60 -12.30 4.00
8206.25 8.40 -11.90 1.80
8206.38 15.90 -11.70 1.40
8206.50 12.90 -15.40 3.60
8206.63 -0.90 -5.90 3.40
8206.75 -8.80 -4.70 2.10
8207.38 -6.90 1.40 1.70
8207.50 -6.10 1.90 1.60
8207.75 -6.90 3.80 0.50
8207.88 -7.20 1.90 -0.30
8208.00 -6.40 2.40 -0.30
8208.13 -4.70 2.60 0.50
8208.25 -3.60 3.30 1.90
8208.38 -5.80 0.90 2.20
8208.50 -6.50 0.70 2.40
8208.63 -5.40 1.20 2.10
8209.25 -5.10 2.40 -0.70
8209.50 -4.70 3.00 -0.30
8210.00 -5.00 1.90 1.40
8210.13 -4.50 -0.90 0.80
8210.25 -3.30 -2.40 0.60
8210.38 -3.10 0.00 0.60
8210.63 -4.50 1.90 1.30
8210.75 -5.20 -0.20 1.70
8211.13 -4.80 2.80 0.70
8211.25 -4.00 4.50 0.90
8211.38 -4.80 3.70 1.10
8211.50 -5.30 5.20 1.30
8212.00 -5.80 0.90 1.20
8212.13 -5.60 0.00 0.90
8212.25 -4.00 1.70 1.00
8212.38 -5.80 0.50 1.20
8212.88 -3.30 6.80 0.60
8213.00 -3.50 6.80 0.70
8213.13 -7.50 8.30 0.80
8213.25 -5.60 8.00 1.10
8213.38 -3.90 5.60 1.00
8213.63 -6.50 1.10 -0.90
8213.75 -5.70 1.70 -1.10
8213.88 -5.00 -0.50 -0.70
8214.00 -4.60 -1.10 -0.10
8214.25 -6.70 5.20 -0.50
8214.50 -6.10 4.20 -1.20
8214.63 -5.40 5.60 -0.80
8214.75 -4.60 9.80 -1.40
8214.88 -4.10 8.70 -2.40
8215.00 -3.90 6.10 -3.00
8215.13 -3.10 5.10 -3.50
8215.25 -0.60 2.80 -3.90
8215.38 -2.40 1.10 -3.70
8215.50 -1.90 -0.30 -3.40
8215.75 -3.50 1.10 -2.40
8215.88 -3.90 4.20 -2.20
8216.00 -2.70 2.60 -2.20
8216.25 -5.50 7.80 -4.00
8216.38 -5.70 7.00 -5.90
8216.50 -4.60 7.00 -5.90
8216.63 -4.30 5.40 -5.10
8216.88 -5.60 2.40 -3.70
8217.00 -5.70 1.70 -4.30
8217.13 -7.00 -1.70 -5.00
8217.25 -6.00 -0.70 -5.10
8217.38 -4.10 -0.90 -3.40
8217.50 -2.80 -2.90 -2.80
8217.63 -6.90 -2.40 -3.00
8217.75 -4.20 1.30 -3.90
8218.00 -4.80 1.90 -4.50
8218.13 -4.30 3.00 -3.30
8218.25 -4.60 4.70 -2.40
8218.75 -4.70 0.70 -3.50
8219.00 -5.40 0.20 -3.00
8219.38 -5.80 -1.40 -4.50
8219.75 -8.30 -1.90 -5.30
8220.25 -8.60 4.20 -4.10
8221.13 -3.70 -0.20 -2.20
8221.25 -3.90 1.90 -2.20
8221.38 -4.20 3.70 -2.50
8221.50 -5.20 6.30 -2.90
8221.63 -4.70 7.80 -3.30
8221.75 -7.50 9.10 -3.70
8221.88 -8.40 8.50 -5.00
8222.00 -7.40 9.40 -4.70
8222.13 -4.90 8.90 -4.00
8222.25 -5.60 5.20 -3.40
8222.50 -5.20 -0.70 -1.40
8222.63 -2.80 -0.90 -1.80
8222.75 -3.30 -0.90 -1.60
8222.88 -2.20 0.60 -1.10
8223.00 -3.00 2.60 -0.70
8223.13 -3.10 3.30 -0.60
8223.25 -3.50 5.40 -1.40
8223.38 -5.20 6.80 -2.20
8223.50 -4.60 10.40 -3.10
8223.75 -5.40 8.00 -3.00
8223.88 -7.00 5.70 -2.30
8224.00 -7.10 6.30 -2.00
8224.50 -5.30 -1.40 -3.70
8224.63 -6.60 -2.80 -4.20
8224.75 -7.20 1.40 -4.10
8224.88 -5.60 5.20 -3.90
8225.00 -6.00 6.30 -3.70
8225.25 -7.20 6.60 -3.80
8225.75 -7.40 8.00 -2.40
8225.88 -5.10 5.60 -2.30
8226.00 -6.10 1.90 -2.20
8226.13 -6.20 0.70 -2.30
8226.25 -5.30 1.40 -2.80
8226.63 -3.90 4.70 -3.10
8226.75 -3.10 3.20 -3.20
8226.88 -6.70 3.30 -2.30
8227.00 -7.00 6.60 -1.90
8227.25 -6.40 2.80 -3.80
8227.38 -7.70 2.20 -3.60
8227.63 -5.90 4.70 -1.90
8227.75 -4.20 7.00 -1.60
8228.50 -4.80 4.70 -5.00
8228.63 -6.00 4.90 -5.00
8228.75 -5.00 4.90 -5.10
8228.88 -5.50 4.50 -4.10
8229.00 -4.20 6.10 -2.60
8229.50 -7.10 3.50 -1.40
8229.63 -4.50 0.40 -1.20
8229.75 -6.10 1.40 -0.90
8229.88 -6.20 -1.10 -1.30
8230.00 -6.60 0.00 -0.80
8230.38 -5.80 0.50 -2.10
8230.75 -4.20 2.40 0.40
8230.88 -7.10 3.10 0.60
8231.00 -6.30 2.60 0.00
8231.13 -8.50 -0.20 -1.00
8231.38 -5.30 -0.50 -2.60
8231.50 -6.20 -0.20 -2.00
8231.63 -6.10 0.50 -1.70
8232.00 -7.40 1.20 -0.80
8232.13 -6.60 0.90 -0.90
8232.25 -4.50 -0.50 -0.60
8233.38 -8.00 4.50 -1.20
8233.50 -6.00 3.10 -1.60
8233.88 -6.80 2.20 -1.60
8234.00 -5.60 5.60 -2.40
8234.13 -2.60 2.30 -2.90
8234.75 -3.70 4.70 -0.40
8234.88 -3.90 4.70 -0.60
8235.25 -6.90 0.90 -1.70
8235.38 -4.90 1.70 -1.40
8235.50 -5.60 3.30 -1.20
8235.88 -5.60 -1.40 -1.70
8236.00 -2.70 0.70 -0.40
8236.13 -1.40 1.90 0.60
8236.38 -6.70 -1.70 0.40
8236.88 -4.90 4.00 0.80
8237.00 -7.80 0.90 1.00
8237.13 -6.60 0.50 0.60
8237.38 -6.60 0.50 0.40
8237.50 -7.90 0.30 1.00
8237.63 -7.50 1.40 0.70
8237.75 -4.00 0.70 -0.10
8237.88 -2.90 -0.20 0.10
8238.00 -1.00 2.10 0.50
8238.38 -4.50 4.70 2.00
8238.88 -4.90 0.70 1.20
8239.38 -4.90 1.10 -1.90
8239.63 -4.60 -2.60 0.10
8239.75 -4.90 -2.60 -1.00
8239.88 -3.50 -2.20 -2.00
8240.00 -4.00 -0.20 -2.60
8240.38 -3.20 0.20 -2.80
8240.50 -4.90 -1.10 -2.40
8240.63 -5.60 -0.50 -2.30
8240.75 -6.10 0.90 -2.00
8240.88 -7.90 -1.10 -1.80
8241.00 -7.60 -3.50 -2.20
8241.13 -4.10 -1.40 -2.00
8241.25 -4.90 -2.60 -1.80
8241.38 -5.60 0.00 -2.30
8241.50 -2.60 4.10 -2.00
8241.63 -0.20 1.60 -2.00
8242.00 0.70 6.00 0.90
8242.13 -1.00 3.00 3.10
8242.25 -4.10 2.40 3.00
8242.38 -5.20 1.20 2.40
8242.88 -6.60 2.40 1.80
8243.13 -6.10 2.40 2.50
8243.25 -6.40 2.90 3.00
8243.75 -6.20 2.60 3.80
8243.88 -6.60 0.90 3.20
8244.00 -4.60 0.20 3.30
8244.50 -8.00 4.60 3.00
8245.00 -6.50 -1.10 3.30
8245.50 -5.50 -0.40 4.60
8245.75 -3.60 0.00 4.80
8245.88 -4.10 0.00 4.90
8246.50 -4.70 5.00 2.60
8246.63 -3.50 5.00 1.70
8246.75 -3.40 3.70 1.40
8246.88 -0.60 2.80 2.10
8247.25 -4.70 4.00 3.10
8247.38 -2.60 3.30 3.70
8247.50 -2.90 0.70 3.40
8247.63 -2.10 1.70 3.90
8247.88 -5.30 3.80 4.20
8248.00 -5.70 5.40 3.70
8248.13 -6.70 3.80 3.80
8248.25 -5.80 2.90 3.80
8248.38 -5.30 1.90 4.10
8248.50 -7.50 0.50 4.20
8248.63 -7.20 1.00 4.00
8248.75 -6.50 1.20 3.90
8248.88 -6.60 -0.40 3.40
8249.00 -6.90 -0.90 3.70
8249.13 -6.60 1.00 4.60
8249.25 -7.80 -0.80 5.00
8249.38 -5.80 1.00 5.60
8249.50 -7.00 0.30 5.50
8249.63 -5.30 0.90 5.40
8249.75 -5.20 2.20 5.10
8249.88 -5.50 3.50 4.90
8250.13 -5.90 3.80 4.20
8250.25 -5.20 3.10 3.60
8250.38 -6.60 2.40 3.40
8250.50 -7.80 2.90 2.90
8250.63 -9.30 2.20 2.60
8251.00 -7.40 -0.60 3.70
8251.25 -5.00 0.00 4.60
8251.38 -7.40 0.30 4.00
8251.50 -5.90 2.80 2.30
8251.75 -4.30 5.40 2.70
8251.88 -4.80 6.10 2.30
8252.00 -7.70 5.50 1.30
8252.13 -7.70 2.60 0.50
8252.25 -7.40 1.70 0.60
8253.00 -3.70 0.70 0.70
8253.13 -4.10 0.50 0.90
8253.25 -4.20 2.40 0.60
8253.38 -5.00 0.90 0.10
8253.88 -7.60 3.30 0.30
8254.00 -7.20 4.80 0.10
8254.13 -7.20 4.80 0.10
8254.25 -9.30 2.60 0.10
8254.38 -9.40 1.40 1.30
8254.50 -8.20 0.30 2.00
8254.63 -5.60 0.50 1.70
8254.75 -3.90 0.90 1.60
8254.88 -3.30 0.90 1.30
8255.00 -4.10 1.40 1.30
8255.13 -5.10 3.70 1.30
8255.25 -5.60 2.40 1.40
8255.88 -8.10 3.30 -1.60
8256.00 -4.90 2.60 -0.30
8256.13 -1.90 2.10 0.30
8256.25 -5.20 1.70 0.40
8256.38 -5.20 0.20 -0.80
8256.50 -5.30 0.90 -1.80
8256.63 -1.40 0.40 -1.30
8256.75 -1.80 1.30 -0.30
8256.88 -2.20 1.10 0.40
8257.00 -5.80 1.90 0.60
8257.13 -7.20 2.80 -0.30
8257.25 -4.00 3.50 -0.50
8257.38 -2.70 3.50 -0.30
8257.50 -2.40 3.00 -0.10
8257.88 -5.30 0.90 -0.20
8258.00 -4.10 0.40 -0.40
8258.25 -3.40 1.30 -1.00
8258.38 -5.20 1.70 -0.80
8258.50 -6.10 1.40 -0.20
8258.63 -5.00 0.90 0.00
8258.75 -4.60 1.70 0.60
8258.88 -3.10 1.90 1.30
8259.13 -4.60 -1.10 1.20
8259.25 -4.30 0.20 0.70
8259.38 -2.40 2.10 0.50
8259.50 -2.40 2.60 0.70
8259.63 -4.60 1.70 0.50
8259.75 -5.50 3.10 0.80
8259.88 -6.70 3.80 1.20
8260.00 -5.10 2.40 0.90
8260.13 -4.60 1.70 1.20
8260.25 -3.50 1.10 1.60
8260.50 -4.60 1.70 0.90
8260.63 -3.60 1.90 1.10
8260.75 -1.80 1.90 1.90
8260.88 -0.30 1.30 2.60
8261.00 -0.10 0.90 2.40
8261.13 -4.00 -3.00 1.80
8261.25 -3.20 2.10 1.20
8261.38 -3.90 3.30 1.30
8262.00 -6.40 0.50 0.10
8262.13 -5.60 1.90 -0.20
8262.25 -4.80 0.90 0.00
8262.50 -5.00 -2.40 1.10
8262.63 -5.00 -3.30 0.80
8262.75 -4.00 -0.20 0.20
8262.88 -5.30 -3.70 -0.60
8263.00 -4.60 0.70 -0.90
8263.25 -2.50 -1.90 -0.40
8263.50 -3.90 1.30 -0.80
8263.63 -5.70 3.00 -2.10
8263.75 -6.70 5.20 -2.60
8263.88 -5.00 5.00 -2.10
8264.00 -3.50 3.90 -1.00
8264.13 -3.00 4.50 -0.20
8264.25 -3.10 6.10 -0.60
8264.38 -3.60 3.30 -1.90
8264.50 -6.10 0.00 -2.40
8264.75 -4.50 0.00 -1.70
8264.88 -2.80 0.00 -1.60
8265.00 -2.70 0.20 -1.80
8265.13 -4.00 1.70 -1.80
8265.25 -4.50 3.70 -1.20
8265.38 -5.00 7.20 -1.70
8265.50 -4.80 5.60 -2.10
8265.75 -3.70 5.60 -2.00
8265.88 -3.30 4.90 -1.40
8266.25 -6.00 -0.70 -2.00
8266.88 -5.20 5.00 -1.60
8267.13 -3.00 4.50 -2.70
8267.25 -2.70 3.50 -2.60
8267.38 -2.50 5.40 -2.70
8267.50 -3.80 5.80 -2.30
8267.63 -3.50 5.80 -2.00
8267.75 -8.10 2.40 -1.80
8267.88 -6.90 0.90 -2.70
8268.00 -5.30 0.40 -3.40
8268.13 -2.00 0.40 -3.50
8268.25 -1.40 -0.10 -3.20
8268.38 -3.90 1.30 -3.30
8268.50 -5.70 2.10 -2.30
8268.63 -5.20 3.50 -2.40
8268.75 -3.60 2.80 -2.30
8268.88 -1.70 4.50 -1.70
8269.00 -0.90 3.70 -1.30
8269.13 -4.20 2.40 -1.40
8269.25 -6.80 1.70 -1.80
8269.50 -6.60 0.00 -2.60
8269.63 -4.80 0.40 -2.00
8269.88 -2.60 1.90 0.40
8270.00 -5.30 2.40 1.00
8270.25 -5.60 0.90 -0.40
8270.38 -3.80 1.10 -1.60
8270.50 -2.20 0.60 -1.40
8270.75 -2.80 -0.50 -1.20
8271.00 -7.50 -1.30 -2.70
8271.13 -7.60 -3.00 -3.00
8271.50 1.10 0.20 -1.00
8271.63 -3.30 -2.40 0.20
8271.75 -4.80 -0.90 -0.60
8271.88 -5.60 0.50 -1.40
8272.00 -2.70 3.90 -2.50
8272.13 -1.20 2.80 -2.50
8272.25 -0.10 3.20 -2.10
8272.38 -2.80 1.30 -1.80
8272.50 -5.20 -1.10 -1.40
8272.63 -4.80 0.00 -0.40
8272.75 -3.80 -2.40 0.20
8272.88 -4.10 -2.80 0.30
8273.00 -4.50 -2.80 -0.20
8273.50 -6.10 4.20 0.30
8273.63 -7.20 6.10 0.20
8273.75 -5.00 5.40 -0.10
8273.88 -3.50 3.90 0.30
8274.00 -2.20 1.70 1.00
8274.13 -5.80 -0.40 1.70
8274.38 -8.80 -1.30 0.30
8274.50 -4.50 -0.90 0.20
8274.63 -5.90 -2.10 0.90
8274.75 -6.40 -0.40 0.20
8275.25 -6.70 4.80 0.40
8275.38 -5.30 3.70 0.60
8275.75 -2.50 -0.50 2.40
8275.88 -5.90 -0.70 2.20
8276.00 -7.50 -1.90 1.90
8276.13 -5.80 -1.90 1.80
8276.25 -5.20 -3.70 1.90
8276.75 -6.80 4.50 0.90
8276.88 -6.70 4.20 0.70
8277.00 -5.50 4.00 -0.70
8277.25 -2.50 0.90 0.70
8277.38 -2.80 0.40 1.60
8277.50 -5.20 -0.20 1.80
8277.75 -8.40 -3.50 -2.10
8277.88 -7.50 -3.70 -2.80
8278.25 -5.00 0.90 -0.90
8278.38 -5.70 2.60 -0.90
8278.50 -5.00 5.00 -1.30
8278.63 -6.20 4.70 -2.70
8279.00 -1.40 4.10 -3.80
8279.13 -1.70 3.90 -2.10
8279.25 -3.10 1.30 -1.30
8279.63 -9.90 -1.90 0.20
8279.75 -8.00 -1.30 -0.90
8280.00 -2.90 -0.30 -1.10
8280.13 -4.70 1.70 -1.20
8280.38 -8.10 4.20 -0.70
8281.13 -7.40 1.20 0.30
8281.50 -3.80 -1.90 -0.20
8281.63 -4.50 0.90 0.00
8282.00 -4.20 3.70 -1.10
8282.13 -2.40 3.00 -0.80
8282.38 -3.20 1.70 0.60
8282.50 -4.60 -0.70 0.30
8282.63 -3.00 1.70 0.40
8282.75 -2.20 1.70 0.60
8282.88 -2.40 0.70 0.50
8283.13 -4.30 -0.70 0.40
8283.75 -6.10 2.40 0.20
8285.38 -5.50 3.10 0.80
8285.50 -4.70 2.60 1.20
8285.63 -3.90 4.70 1.60
8285.75 -2.30 4.20 0.90
8286.25 -2.00 0.00 1.20
8286.38 -1.20 0.70 1.80
8286.50 -2.80 0.40 1.40
8286.63 -5.00 -1.40 0.60
8286.75 -5.70 0.20 0.20
8286.88 -6.00 2.20 0.10
8287.00 -3.80 2.60 0.10
8287.13 -3.40 5.60 0.50
8287.25 -5.50 2.10 -0.10
8287.38 -3.80 2.60 -0.10
8287.50 -3.60 1.40 0.20
8287.63 -2.50 0.90 0.40
8288.25 -3.30 0.00 0.80
8288.63 -2.60 3.70 1.60
8288.88 -3.00 3.00 -0.20
8289.00 -1.90 4.90 -0.40
8289.13 -1.30 3.50 -0.60
8289.25 -0.60 3.20 -0.50
8289.38 -3.20 1.70 -0.60
8289.50 -4.50 0.00 -0.80
8289.63 -3.70 -0.20 -0.50
8289.75 -1.70 -1.40 0.10
8289.88 -0.40 -0.30 0.80
8290.00 -1.90 1.10 1.20
8290.13 -3.30 -0.50 0.60
8290.25 -5.60 0.00 0.30
8290.38 -3.70 0.70 0.20
8290.88 -3.60 3.70 -0.70
8291.00 -4.00 1.70 0.50
8291.63 -3.70 -5.40 -0.10
8291.75 -4.60 -2.10 -1.80
8291.88 -4.00 0.20 -1.40
8292.00 -2.60 1.90 -0.30
8292.13 -2.80 1.90 1.10
8292.50 -6.00 1.70 -1.30
8292.63 -5.10 1.40 -1.70
8292.75 -3.00 2.10 -0.90
8293.13 -1.70 0.00 2.40
8293.25 -2.10 -0.70 2.40
8293.38 -3.00 -3.30 1.40
8294.13 -5.30 2.40 0.10
8294.25 -5.60 1.90 -0.30
8294.50 -5.90 3.70 -0.40
8295.00 -3.10 0.90 1.00
8295.13 -4.60 0.20 -0.10
8295.25 -3.50 -0.20 -1.70
8296.13 -4.70 2.60 -2.10
8299.00 -4.90 2.60 -3.40
8299.13 -2.80 1.90 -2.90
8299.25 0.00 5.80 -2.20
8300.63 -3.60 1.30 -2.70
8300.75 -3.10 2.80 -2.40
8301.13 -5.10 1.90 -3.30
8301.38 -3.00 1.70 -2.70
8303.00 -3.00 3.90 -4.70
8303.38 -7.70 -1.10 -3.80
8303.75 -3.10 0.40 -3.10
8304.00 -3.50 0.70 -2.90
8304.13 -3.60 1.30 -3.10
8304.25 -4.30 1.10 -3.70
8304.38 -4.70 1.70 -4.00
8304.50 -3.40 3.70 -4.00
8304.63 -3.70 4.10 -4.20
8304.75 -0.90 6.00 -4.50
8304.88 -1.60 5.60 -3.70
8305.00 -3.00 4.50 -2.60
8305.13 -2.80 2.30 -1.90
8305.25 -3.70 0.20 -1.60
8305.38 -2.90 -3.50 -2.00
8305.50 -2.40 -1.70 -2.30
8305.63 0.30 -0.30 -2.20
8305.75 0.50 -0.10 -2.10
8305.88 -1.30 1.60 -2.00
8306.00 -2.80 1.90 -1.80
8306.13 -5.50 4.00 -2.00
8306.25 -4.80 5.60 -2.30
8306.38 -2.60 6.10 -3.20
8306.50 -1.30 4.90 -3.20
8306.63 0.30 3.40 -2.60
8306.88 -4.20 0.90 -1.80
8307.00 -4.80 0.00 -2.30
8307.13 -0.60 -1.40 -3.30
8307.25 0.10 -1.20 -3.70
8307.63 -1.80 2.30 -2.70
8307.75 -2.80 1.90 -2.30
8307.88 -2.90 3.20 -2.70
8308.00 -3.50 3.90 -3.10
8308.13 -1.80 6.00 -3.00
8308.50 -1.60 1.60 -1.40
8308.63 -2.00 -0.50 -1.60
8309.00 0.90 -0.80 -3.00
8309.13 0.20 0.80 -2.40
8309.50 -0.90 0.80 -3.00
8309.88 -3.90 3.20 -2.90
8310.38 0.20 0.40 -1.00
8310.50 -1.90 -0.30 -2.00
8310.88 -1.20 -1.70 -2.70
8311.00 -2.00 -2.40 -2.40
8311.13 -2.10 -3.10 -3.00
8311.25 -2.10 -2.20 -3.90
8311.38 -3.10 -0.50 -3.60
8311.50 -2.30 2.30 -3.80
8311.63 -2.70 3.50 -4.00
8311.75 -4.80 -0.90 -3.40
8312.00 -5.90 -2.10 -2.10
8313.50 -4.30 0.70 -1.60
8316.13 -0.60 1.30 -2.80
8316.50 -1.90 2.60 -1.30
8316.88 -1.20 -1.20 -2.40
8317.00 -0.30 0.80 -2.10
8317.38 -1.10 0.00 -1.80
8317.50 -3.10 0.90 -2.20
8317.63 -3.20 0.60 -2.70
8317.75 -2.60 2.80 -2.50
8318.13 1.40 3.40 -1.10
8318.25 -1.40 2.80 -0.70
8318.38 -0.90 0.90 -1.30
8318.50 0.30 0.20 -1.60
8318.63 2.50 -1.40 -1.40
8319.50 -1.20 4.10 -1.60
8319.63 -0.20 4.90 -1.60
8319.75 1.10 3.00 -1.80
8320.00 1.20 2.30 -1.10
8320.13 1.10 1.60 -0.90
8320.25 1.10 0.60 -1.00
8320.38 1.40 0.20 -0.90
8320.50 0.80 -1.00 -1.00
8320.63 -0.20 -1.20 -1.00
8320.75 -0.60 0.90 -1.00
8320.88 -0.70 2.50 -0.80
8321.00 -1.80 4.70 -1.20
8321.13 -2.30 4.70 -1.60
8322.63 -1.10 0.00 -0.90
8322.75 -3.60 1.30 -1.90
8323.00 -4.20 6.10 -3.50
8323.13 -3.30 5.80 -3.50
8323.25 -1.80 5.60 -3.10
8323.38 -1.30 2.50 -2.30
8323.75 -1.10 -3.30 -2.20
8323.88 0.00 -3.80 -2.30
8324.00 0.40 -4.60 -2.30
8324.25 -0.10 -0.50 -3.10
8324.38 -3.00 0.60 -3.60
8324.50 -4.70 3.90 -3.40
8324.88 -4.30 4.90 -2.60
8325.00 -2.00 2.30 -2.40
8325.88 -2.70 -0.30 -2.90
8326.38 -5.60 3.70 -1.60
8326.63 -3.70 4.70 -1.70
8326.75 -1.40 3.20 -2.10
8326.88 -0.20 2.50 -2.30
8327.13 -2.70 -0.70 -2.20
8327.50 -2.80 -1.90 -1.10
8327.63 -1.40 -1.90 0.10
8327.75 -0.30 -0.50 0.40
8327.88 -3.30 0.00 0.70
8328.00 -3.00 1.70 0.00
8328.63 -5.10 3.70 -2.80
8329.25 -3.30 -1.40 -1.40
8329.38 -0.70 -4.00 -1.70
8329.50 1.20 -1.20 -1.90
8329.63 2.10 -2.70 -2.00
8329.75 -1.10 0.40 -2.40
8329.88 -5.50 2.60 -2.90
8330.00 -4.80 4.20 -3.30
8330.13 -5.40 7.00 -2.90
8331.63 -5.90 1.90 -3.80
8331.75 -3.70 4.10 -3.70
8332.00 -3.00 5.80 -3.10
8332.13 -3.40 6.10 -2.10
8332.25 -4.80 4.20 -2.60
8333.13 -1.60 -1.70 -2.00
8333.25 -2.80 0.00 -1.90
8333.38 -4.50 2.80 -1.90
8333.50 -4.10 3.90 -2.00
8333.63 -7.20 7.60 -2.10
8333.88 -4.20 5.20 -1.90
8334.00 -2.90 4.20 -1.20
8334.13 -0.90 2.80 -0.70
8334.25 -1.00 -1.70 -0.20
8334.50 -4.30 -5.20 -0.60
8334.63 -2.10 -4.00 -0.90
8334.75 -2.50 -4.20 -1.00
8335.00 -1.40 -0.50 -0.70
8336.25 -0.70 -3.10 0.50
8336.38 0.10 -1.20 0.00
8336.63 1.00 -2.40 -0.70
8336.88 -5.10 1.90 -0.90
8338.63 -4.30 2.10 -2.20
8338.75 -4.30 3.00 -2.80
8338.88 -6.20 5.60 -2.60
8339.00 -5.60 4.20 -1.70
8340.00 -2.10 -2.20 -1.30
8340.13 -2.90 -0.70 -1.70
8340.25 -5.20 1.10 -2.60
8340.50 -4.30 3.00 -3.20
8340.63 -3.80 2.60 -2.70
8342.25 -3.50 4.90 0.20
8342.38 -1.20 5.60 0.70
8342.50 -4.00 3.00 0.70
8342.63 -4.00 1.70 0.10
8342.75 -2.90 0.20 -0.10
8342.88 -0.40 -0.30 -0.20
8343.00 2.30 -1.80 0.90
8343.13 0.20 -2.40 1.20
8343.25 -2.50 -3.30 1.20
8344.00 -5.30 2.40 -0.20
8344.88 -2.80 -4.70 0.40
8345.75 -3.80 5.40 -0.70
8345.88 -2.30 5.60 -0.50
8346.63 -4.50 -2.80 -1.20
8346.75 -3.20 -0.70 -0.70
8347.38 -3.40 4.20 -1.60
8348.63 -7.70 3.50 0.00
8349.00 -4.50 0.90 0.70
8349.13 -3.90 2.80 1.30
8349.25 -6.00 3.10 1.60
8349.38 -6.70 3.70 -0.30
8349.63 -3.70 -0.20 -0.90
8349.88 -0.50 1.60 -0.50
8350.00 -0.90 2.80 -0.20
8350.25 -5.60 2.80 -1.00
8350.38 -4.50 3.30 -1.30
8350.50 -6.10 3.30 -1.30
8350.75 -3.00 2.10 0.70
8351.63 -5.20 1.10 1.20
8351.75 -5.80 1.40 2.00
8351.88 -6.90 0.90 2.60
8352.00 -6.70 -0.20 3.30
8352.25 -8.20 0.70 3.70
8352.38 -6.80 2.20 3.50
8352.50 -3.40 2.80 3.00
8352.63 -3.60 1.40 3.30
8352.75 -2.10 0.70 3.70
8353.38 -3.60 1.40 5.40
8353.50 -3.00 3.10 5.70
8353.63 -4.60 3.50 6.20
8353.75 -3.80 5.90 5.70
8353.88 -5.80 6.80 5.10
8354.25 -3.50 4.50 5.30
8354.38 -3.30 2.80 6.10
8354.50 -5.90 4.20 6.20
8354.63 -4.70 5.90 5.90
8354.88 -3.80 9.20 4.20
8355.00 -4.50 8.70 3.40
8355.13 -3.40 8.90 2.90
8355.25 -3.20 8.90 2.80
8355.50 -4.50 9.60 1.60
8355.75 -7.20 5.70 0.90
8355.88 -6.90 4.20 2.90
8357.00 -8.30 6.80 2.60
8358.63 -7.20 8.00 0.80
8359.25 -9.90 1.40 3.90
8359.50 -10.40 -3.00 3.80
8360.50 -7.70 7.80 2.20
8360.63 -11.40 6.20 2.30
8361.50 -5.70 5.00 3.50
8362.13 -8.00 5.50 1.70
8362.50 -8.40 3.80 0.60
8362.63 -7.80 2.00 0.50
8362.75 -6.50 -1.10 1.30
8363.13 -4.80 0.90 6.00
8363.25 -4.20 3.80 5.20
8363.63 -3.70 8.00 3.30
8363.75 -5.20 7.40 4.10
8363.88 -8.00 7.40 5.10
8364.00 -10.50 5.50 5.20
8364.13 -10.00 8.10 5.30
8364.63 -5.20 5.90 4.00
8364.75 -4.80 4.80 4.90
8364.88 -4.70 5.00 5.00
8365.00 -4.00 4.50 4.60
8365.38 -5.70 5.40 3.50
8365.50 -6.30 7.40 3.60
8365.75 -10.10 6.40 3.10
8365.88 -8.40 8.10 3.20
8366.00 -8.20 6.80 3.40
8366.13 -10.10 4.60 2.70
8366.25 -8.20 4.00 2.10
8366.38 -8.00 4.60 2.30
8366.50 -7.20 5.20 3.50
8366.88 -4.50 4.20 5.80
8367.13 -5.60 8.50 3.30
8367.38 -7.50 8.30 2.20
8367.50 -6.00 8.30 3.00
8368.00 -8.20 5.50 4.80
8368.13 -6.90 6.60 5.00
8368.25 -3.80 5.40 5.40
8369.13 -7.00 8.90 1.90
8369.38 -6.70 6.10 3.50
8369.63 -9.10 4.30 4.00
8369.75 -6.90 3.80 4.20
8369.88 -4.30 2.60 4.70
8370.00 -2.80 0.00 5.00
8370.13 -3.70 1.70 5.10
8370.50 -5.90 4.20 3.40
8370.63 -6.30 6.80 3.80
8370.75 -4.70 5.90 4.30
8370.88 -5.40 7.00 4.10
8371.00 -6.90 4.20 4.50
8371.13 -8.30 3.30 4.10
8371.25 -7.10 5.00 4.10
8371.38 -4.30 5.00 4.70
8372.00 -5.70 2.20 3.70
8372.38 -4.60 8.50 4.50
8373.00 -2.60 4.20 5.30
8373.13 -0.60 3.70 5.50
8373.25 -0.10 2.80 5.80
8373.63 -3.90 1.40 4.20
8373.75 -4.50 4.70 2.50
8373.88 -7.50 8.70 1.60
8374.00 -3.30 8.20 1.40
8374.13 -2.20 9.10 2.20
8374.25 -0.50 9.10 3.00
8374.63 -1.40 6.10 0.10
8374.75 -0.80 5.80 0.20
8374.88 0.80 5.80 0.30
8375.00 -3.30 4.90 0.20
8375.13 -4.60 0.70 -0.50
8375.25 -6.80 4.50 0.70
8375.38 -5.40 5.20 0.60
8375.50 -6.70 5.20 1.00
8375.75 -5.10 4.70 0.00
8375.88 -3.60 4.20 0.30
8376.00 -1.00 4.90 0.50
8376.13 -1.60 3.50 0.40
8376.25 -4.20 5.60 0.40
8376.50 -5.90 2.40 0.50
8376.63 -5.40 1.70 0.60
8377.00 -6.90 2.80 -1.10
8377.50 -0.80 3.00 -2.30
8377.63 -2.60 3.70 -1.90
8378.75 -6.80 -0.20 0.10
8378.88 -4.90 0.70 -0.10
8379.00 -3.10 0.90 -0.20
8379.13 -2.30 0.90 0.10
8379.75 -5.70 0.70 0.10
8379.88 -6.10 -0.40 0.50
8380.00 -7.50 0.00 0.90
8380.13 -8.70 -0.20 0.80
8380.63 -6.80 -4.70 0.50
8380.75 -8.60 -2.30 -0.40
8381.00 -5.20 0.20 -3.80
8381.25 -6.80 2.60 -3.60
8381.38 -6.10 2.40 -3.10
8381.50 -6.50 -0.70 -1.40
8381.88 -8.60 -1.90 1.30
8382.13 -7.80 -0.90 -2.80
8382.25 -5.40 -0.20 -2.30
8382.38 -2.20 0.60 -1.40
8382.50 -6.50 4.00 -1.90
8383.13 0.00 6.70 -0.80
8384.00 -7.50 0.50 0.40
8384.25 -9.30 4.00 -1.00
8384.50 -4.60 5.20 -1.90
8384.88 -8.30 2.90 0.70
8385.00 -6.70 3.30 -0.20
8385.13 -3.60 1.90 -0.30
8385.25 -3.60 0.40 -1.10
8385.50 -6.40 0.00 -0.90
8385.63 -6.10 3.30 -0.60
8386.13 -3.60 2.30 -1.30
8386.75 -7.20 0.00 -1.40
8386.88 -9.40 -2.30 -2.40
8387.00 -10.30 -1.30 -2.40
8388.88 -4.30 1.70 3.10
8389.00 -6.10 -0.40 2.30
8389.50 -3.10 2.30 -0.20
8390.38 -3.30 0.50 2.00
8390.50 -3.30 0.90 2.10
8390.63 -4.60 1.10 2.00
8390.75 -4.30 1.10 1.40
8390.88 -4.50 3.30 0.80
8391.13 -4.70 4.50 0.70
8391.63 -7.80 6.10 3.00
8391.75 -5.50 3.50 3.70
8392.00 -4.90 0.30 3.80
8392.13 -6.90 -0.40 3.60
8392.25 -7.80 1.00 3.30
8392.75 -8.60 6.20 3.70
8392.88 -8.80 6.80 3.50
8393.00 -9.80 4.60 2.20
8393.13 -9.10 6.80 1.10
8394.88 -11.70 1.20 5.80
8395.00 -11.10 2.00 6.60
8396.25 -11.50 5.50 4.20
8396.88 -10.40 1.20 5.30
8397.00 -9.90 2.90 5.20
8397.13 -11.10 6.20 5.00
8397.25 -11.00 7.40 5.20
8397.38 -12.10 10.30 4.60
8397.75 -10.00 7.60 3.80
8397.88 -12.30 7.40 4.00
8398.25 -15.30 4.10 2.00
8398.50 -9.30 5.90 2.70
8398.63 -9.90 3.80 2.50
8398.75 -10.10 7.80 1.80
8398.88 -11.80 9.20 1.00
8399.00 -10.10 7.40 0.70
8399.13 -8.90 8.50 0.40
8399.25 -11.60 2.90 -0.20
8399.38 -13.20 5.00 -1.60
8402.75 -12.50 -0.10 -1.00
8403.75 -9.50 -2.50 -0.50
8404.25 -14.10 0.60 -0.40
8405.50 -13.20 3.60 1.30
8405.63 -12.60 3.60 0.80
8405.75 -11.50 5.90 1.00
8405.88 -10.00 8.10 1.90
8406.00 -9.90 9.20 2.10
8406.25 -13.90 4.80 1.90
8406.38 -9.80 5.50 1.20
8406.50 -11.20 3.10 1.20
8406.63 -8.50 2.20 2.50
8406.75 -10.10 1.80 2.70
8406.88 -12.20 -0.60 3.50
8407.25 -10.40 3.60 2.40
8407.50 -7.90 8.50 2.60
8407.63 -12.00 9.50 2.40
8407.75 -12.90 8.30 2.70
8407.88 -12.60 7.40 2.00
8408.00 -12.60 4.10 2.20
8408.13 -11.90 0.10 3.10
8408.25 -12.50 -1.60 4.30
8408.38 -12.80 -1.00 5.40
8408.50 -13.90 0.40 4.70
8408.75 -10.50 5.00 3.40
8409.13 -8.80 7.80 3.80
8409.50 -14.00 3.60 2.10
8409.63 -10.80 3.80 1.90
8409.75 -9.60 4.60 2.10
8410.00 -10.40 3.60 2.60
8410.13 -11.20 2.20 2.00
8410.25 -12.30 3.10 2.20
8410.50 -11.30 7.90 1.80
8412.50 -10.00 9.90 0.70
8412.75 -12.30 5.00 0.80
8413.13 -13.20 4.10 1.60
8413.75 -11.40 8.10 0.30
8414.50 -10.40 1.20 2.60
8415.13 -10.40 2.70 3.10
8415.88 -10.80 3.80 4.60
8416.00 -9.50 0.30 2.50
8416.63 -9.20 9.90 4.50
8417.25 -11.30 6.90 4.00
8417.38 -12.20 6.70 4.20
8417.50 -12.50 2.20 3.90
8418.63 -11.90 4.80 3.10
8419.25 -9.30 5.90 4.80
8424.38 -7.10 5.50 5.80
8426.25 -4.10 8.70 3.60
8426.88 -7.50 2.40 2.50
8427.50 -4.70 3.50 3.40
8427.63 -6.90 4.20 3.60
8427.75 -8.10 4.80 3.10
8428.13 -6.90 3.30 2.30
8428.25 -8.60 3.30 3.70
8428.38 -9.80 2.70 4.50
8428.63 -7.50 0.10 5.30
8428.88 -6.90 2.90 4.90
8429.00 -11.30 5.50 4.10
8429.25 -5.30 6.10 5.10
8429.50 -4.80 4.80 6.20
8429.63 -7.00 3.10 6.10
8430.25 -5.70 6.40 4.90
8430.50 -6.90 6.10 4.00
8431.13 -5.90 7.00 5.60
8431.50 -7.50 3.30 7.90
8431.63 -3.50 5.40 7.60
8431.75 -3.30 6.80 8.00
8432.00 -2.30 9.40 8.50
8432.25 -4.70 12.00 6.10
8432.38 -4.00 9.80 5.00
8432.50 -3.20 9.80 2.90
8432.63 -4.90 10.80 1.60
8432.75 -5.90 8.50 1.40
8432.88 -6.00 8.70 2.30
8433.00 -6.60 7.80 1.90
8433.13 -6.60 6.80 1.60
8433.50 -6.70 7.60 0.50
8433.88 -4.20 8.90 0.10
8434.00 -3.00 7.80 -0.20
8434.25 -2.00 10.60 -0.80
8434.63 -6.70 6.10 0.70
8434.75 -5.70 5.00 1.70
8435.13 -8.60 3.30 1.60
8435.63 -2.80 8.20 -0.70
8435.75 -4.60 8.00 0.50
8436.00 -1.60 10.30 -0.50
8436.13 -2.10 6.50 0.20
8436.25 -2.60 5.60 0.40
8436.38 -2.50 4.50 0.30
8436.63 -4.50 3.30 -0.70
8436.75 -4.80 1.90 -0.30
8436.88 -5.70 1.70 -0.60
8437.00 -3.60 3.70 -0.60
8437.13 -3.00 5.40 -1.10
8437.25 -2.20 8.20 -1.80
8437.75 -4.00 7.50 -1.90
8438.13 -5.30 0.00 -0.50
8438.25 -4.00 -0.20 -0.40
8438.38 -5.20 0.20 0.40
8438.88 -2.20 6.30 2.00
8439.25 -3.90 6.50 0.80
8439.88 -6.10 -2.30 3.30
8440.00 -6.80 -4.10 3.10
8440.38 -5.20 2.60 3.10
8440.50 -3.40 5.60 3.60
8440.63 -3.70 6.10 3.50
8440.75 -6.00 5.40 3.30
8441.25 -6.20 2.20 1.30
8441.63 -4.80 -0.90 -0.10
8441.75 -5.30 0.50 -0.70
8441.88 -6.00 2.10 -1.20
8443.63 -3.20 7.00 -0.60
8443.75 -5.70 8.90 -0.30
8444.25 -4.70 4.00 0.20
8444.88 -9.80 -0.20 0.00
8445.13 -9.40 2.40 -2.10
8445.38 -5.10 2.80 -1.20
8445.88 -5.00 1.40 -1.00
8446.00 -4.50 1.30 -1.70
8446.13 -4.30 -0.70 -2.80
8446.50 -8.10 -0.40 -2.80
8447.13 -9.40 1.40 -3.20
8447.63 -4.60 -0.70 -1.30
8447.88 -6.70 -5.00 -2.80
8448.00 -6.70 -3.50 -3.50
8448.25 -6.80 1.10 -2.70
8448.88 -6.70 -2.60 -3.80
8449.13 -1.00 -1.20 -2.80
8449.25 -3.20 -0.30 -2.40
8449.38 -9.20 -0.60 -3.00
8449.50 -10.70 -1.10 -2.60
8449.75 -6.10 -3.70 -0.60
8450.50 -5.40 -2.10 2.10
8450.63 -3.60 0.40 -0.30
8450.75 -2.60 -2.60 -1.30
8450.88 -5.40 4.20 -2.50
8451.13 -7.50 6.80 -3.00
8451.88 -5.50 8.70 -3.60
8452.75 -4.70 6.30 -3.40
8454.38 -6.90 4.20 -3.40
8454.50 -4.80 5.20 -3.70
8455.13 -9.80 4.50 -3.80
8455.88 -7.20 0.50 -2.90
8456.00 -6.40 1.40 -3.60
8457.00 -4.90 3.50 -2.00
8457.63 -6.30 4.00 -2.10
8459.00 -9.70 0.50 -3.00
8461.88 -3.40 2.80 -0.90
8467.25 -9.30 5.90 -5.60
8469.00 -4.80 6.50 -2.70
8469.38 -4.30 2.60 -2.80
8472.13 -8.50 4.00 -1.80
8472.88 -7.50 1.90 -2.00
8473.38 -4.20 3.70 -0.60
8474.25 -5.90 2.80 -3.50
8476.88 -1.20 2.80 -2.60
8477.00 -1.40 4.10 -2.40
8478.38 -3.10 -1.40 -2.10
8478.75 -5.30 2.80 -1.90
8478.88 -5.20 4.50 -3.10
8479.00 -6.70 4.70 -3.10
8479.13 -3.60 2.30 -3.70
8479.88 -4.00 -0.70 -2.20
8480.00 -2.30 -0.90 -1.90
8480.13 -4.80 -0.90 -1.90
8480.25 -5.40 0.20 -2.40
8480.38 -5.00 0.40 -3.40
8480.50 -5.30 2.80 -3.90
8480.75 -4.60 4.20 -3.00
8481.00 -6.90 2.80 -2.80
8481.13 -6.00 1.10 -2.80
8481.25 -2.60 3.20 -2.40
8482.13 -3.80 3.50 -1.90
8482.38 -7.60 3.30 -0.90
8483.00 -6.80 0.30 0.20
8483.50 -3.30 -0.90 -4.00
8483.63 -3.20 0.20 -3.20
8483.75 -4.30 0.70 -2.50
8484.13 -5.70 0.70 -0.80
8484.25 -3.00 6.30 0.00
8484.38 -6.40 1.40 -0.30
8485.25 -5.40 0.20 -3.90
8485.88 -5.90 6.60 0.30
8486.50 -2.00 2.80 -0.60
8487.25 -3.20 7.50 1.00
8487.50 -4.30 6.80 0.90
8487.63 -3.70 6.10 0.70
8487.75 -3.90 5.20 0.50
8488.13 -4.10 5.90 0.40
8488.25 -4.80 5.60 0.40
8488.50 -3.90 3.30 1.80
8488.63 -4.00 1.70 2.30
8488.75 -4.70 3.10 1.90
8488.88 -3.50 3.90 1.40
8489.00 -3.40 3.30 0.60
8489.13 -1.40 2.30 0.50
8490.38 -2.20 1.70 0.40
8491.00 -3.80 5.80 -1.80
8491.13 -3.40 5.60 -1.70
8491.25 -5.70 3.00 -1.60
8491.38 -6.10 0.00 -1.20
8491.50 -3.60 -0.50 -0.20
8491.75 -3.20 -0.20 -0.20
8491.88 -3.10 -0.90 0.00
8492.63 -5.90 5.70 0.30
8493.25 -5.10 1.90 -0.80
8493.88 -7.10 5.40 -1.70
8494.50 -4.00 2.60 -2.10
8494.75 -7.00 0.20 -2.40
8495.63 -5.50 6.30 -3.40
8495.88 -3.30 6.70 -2.40
8496.13 -4.80 2.80 -2.90
8496.25 -2.40 2.60 -3.00
8496.38 -2.80 0.90 -3.10
8496.75 -5.90 4.70 -3.10
8496.88 -5.20 3.50 -3.00
8498.50 -1.30 5.40 -2.20
8498.63 -2.20 3.50 -1.00
8498.75 -2.30 3.70 -0.40
8498.88 -4.80 3.30 0.20
8499.38 2.30 3.00 -0.30
8499.50 0.30 3.00 -0.40
8499.88 -3.20 1.70 -1.00
8500.00 -1.90 4.50 -1.10
8500.13 -1.80 4.70 -0.40
8500.25 -2.70 2.60 -0.30
8500.38 -3.50 2.60 -0.30
8502.25 -0.30 2.30 -1.60
8504.13 -1.20 4.10 0.00
8504.25 -2.20 3.90 0.60
8505.13 -1.10 0.40 1.10
8505.25 -3.50 2.60 1.20
8505.38 -3.80 5.00 0.90
8505.50 -5.40 5.60 0.50
8506.13 -7.70 0.30 1.20
8506.25 -6.90 -1.90 0.70
8506.50 -3.40 -4.00 0.60
8506.63 -4.00 -1.70 0.60
8506.75 -4.30 1.70 0.10
8506.88 -5.30 3.70 0.30
8507.63 -4.50 0.90 0.20
8508.50 -3.80 3.90 0.50
8508.63 -2.90 4.70 0.60
8508.75 -6.20 2.20 0.30
8508.88 -8.30 0.90 0.20
8509.00 -5.50 3.50 0.50
8509.13 -4.30 2.10 0.80
8509.38 -3.80 -0.90 5.00
8509.50 -3.50 2.20 5.40
8509.63 -3.00 4.00 4.90
8509.88 -2.70 3.90 2.20
8510.25 -5.20 5.90 3.00
8510.38 -3.90 2.80 3.60
8510.50 -3.00 2.60 4.10
8510.63 -5.70 1.20 4.00
8510.75 -6.90 -0.40 4.00
8510.88 -5.40 -3.00 4.20
8511.00 -3.80 -1.90 4.10
8511.25 -2.60 3.30 3.90
8511.50 -5.90 4.80 1.30
8511.63 -5.30 4.20 1.30
8511.88 -5.60 5.70 2.50
8512.00 -7.10 7.40 2.50
8513.50 -11.00 4.60 4.70
8513.63 -9.60 6.90 4.90
8514.38 -9.40 4.80 5.10
8514.50 -11.40 4.30 5.60
8514.63 -10.10 4.60 4.80
8514.75 -12.70 7.10 4.70
8516.38 -9.20 5.70 6.40
8516.88 -8.50 3.10 5.70
8517.13 -8.60 4.30 5.30
8517.38 -7.10 7.80 5.20
8517.50 -9.50 8.50 5.40
8517.75 -6.10 5.20 5.80
8517.88 -3.80 7.40 6.00
8518.00 -5.80 2.90 6.00
8518.38 -7.50 2.40 5.90
8519.00 -9.60 5.50 4.20
8519.38 -2.80 10.10 4.90
8519.50 -4.50 3.70 3.80
8519.63 -10.40 4.60 5.30
8520.00 -8.10 5.70 4.10
8520.13 -9.30 5.50 3.90
8520.63 -8.90 8.10 1.40
8520.75 -8.20 5.50 1.20
8520.88 -9.70 5.70 1.60
8521.00 -10.70 4.60 1.20
8521.13 -11.00 3.10 0.20
8521.25 -9.40 2.90 -0.10
8521.38 -7.20 3.30 -0.10
8521.50 -8.60 3.80 0.40
8521.63 -7.70 5.40 0.10
8522.13 -5.90 2.80 -0.90
8522.25 -6.70 3.70 -0.70
8522.50 -11.40 3.30 -1.40
8522.88 -8.60 3.30 -0.70
8523.00 -7.50 6.30 -1.10
8523.63 -9.80 2.60 -1.60
8523.88 -7.10 -2.30 0.10
8524.13 -9.60 -1.90 -0.90
8524.25 -9.00 1.70 -2.00
8524.38 -9.00 0.70 -1.40
8524.88 -8.10 3.80 0.20
8525.13 -6.50 2.20 0.00
8525.75 -9.70 3.80 -2.20
8525.88 -9.80 3.50 -2.70
8526.00 -7.70 4.50 -2.10
8526.13 -7.40 3.10 -0.50
8526.25 -8.10 3.80 0.30
8526.63 -6.70 4.70 -0.90
8526.75 -5.10 3.70 -0.80
8526.88 -5.00 1.40 -0.70
8527.25 -7.20 4.80 -1.10
8527.75 -7.40 4.50 0.00
8527.88 -8.60 4.20 -0.20
8528.00 -7.70 3.10 -0.20
8528.50 -4.30 5.00 0.20
8528.63 -8.40 5.70 -0.10
8529.75 -7.50 0.50 -1.40
8529.88 -5.30 2.40 -1.70
8530.00 -6.70 2.40 -1.20
8530.38 -6.30 5.00 -0.70
8530.50 -5.10 5.20 -0.70
8530.63 -3.70 5.60 -0.40
8530.88 -6.70 3.30 0.00
8532.88 -9.80 3.10 1.10
8533.13 -8.60 4.20 0.30
8533.25 -3.80 3.00 -0.30
8533.75 -7.90 2.20 0.00
8534.25 -5.10 3.30 -1.00
8535.63 -3.60 2.30 -2.50
8535.75 -2.50 3.50 -2.00
8535.88 -3.00 1.70 -1.20
8536.50 -3.10 3.20 -1.70
8536.63 -3.40 3.30 -0.90
8537.00 -3.80 3.50 -2.40
8542.00 -4.80 4.20 0.70
8543.25 -2.20 2.60 0.90
8545.75 -2.90 5.60 0.00
8546.50 -3.10 0.00 -1.90
8546.63 -1.60 1.10 -1.70
8547.75 -4.30 -0.70 -1.00
8547.88 -4.10 -1.90 -1.30
8548.25 -4.20 -2.60 -1.80
8549.00 -2.60 1.30 -0.20
8549.50 -3.20 -2.60 -0.10
8549.75 -4.70 -3.70 -1.70
8549.88 -7.40 -2.10 -2.00
8550.00 -4.10 -0.90 -1.80
8551.00 -2.40 -2.10 2.50
8551.63 -5.50 -2.40 0.30
8551.75 -1.70 -1.90 1.20
8552.75 -8.70 0.30 2.80
8554.00 -5.10 3.70 -0.90
8555.38 -6.20 6.10 -3.30
8555.63 -3.60 3.30 -1.20
8557.25 -6.80 4.00 -1.70
8557.38 -4.90 3.50 -1.20
8559.25 -7.20 1.90 0.10
8559.38 -5.60 1.90 0.00
8560.50 -6.80 6.80 -0.80
8560.63 -7.20 5.20 -0.90
8560.75 -4.80 2.40 -1.10
8561.63 -3.80 1.10 -2.50
8561.75 -6.40 3.70 -2.30
8562.13 -5.30 8.20 0.30
8562.38 -6.20 1.10 -0.40
8562.88 -8.20 1.20 -1.20
8563.63 -8.40 8.90 -1.20
8563.75 -5.80 6.30 -1.60
8564.00 -0.10 3.20 -1.80
8564.13 -4.50 3.70 -1.60
8565.00 -3.80 5.90 -0.70
8565.13 -3.70 8.00 -1.40
8566.38 -4.70 3.00 -2.10
8566.75 -0.60 5.10 -2.00
8567.00 -4.30 6.30 -2.30
8567.13 -5.10 4.70 -2.60
8567.38 -2.30 2.30 -2.30
8568.00 -6.00 1.70 -2.20
8568.13 -3.00 2.60 -2.30
8568.25 -1.90 1.60 -1.90
8568.38 -1.20 4.10 -1.70
8568.50 -3.90 3.30 -1.60
8570.38 -4.30 3.50 -2.60
8572.00 -5.30 1.40 -2.10
8572.13 -4.80 2.40 -2.10
8572.75 -6.40 2.40 -4.70
8573.00 -3.40 2.80 -3.50
8574.00 -7.10 1.70 -3.60
8574.63 -4.10 4.50 -2.10
8575.38 -6.90 0.90 -2.80
8575.50 -5.40 -1.70 -3.00
8578.38 -4.60 4.20 -1.40
8578.50 -2.70 2.60 -1.20
8579.25 -4.00 2.10 -0.90
8579.38 -2.20 3.00 -0.40
8579.63 -2.30 4.10 -0.70
8582.38 -5.70 1.70 -1.60
8583.13 -2.40 0.70 0.40
8583.25 -1.30 1.70 0.70
8583.38 -2.00 2.80 0.20
8584.00 -4.20 5.60 -2.00
8584.38 -7.90 1.70 -1.70
8584.50 -4.30 3.00 -2.30
8584.63 -2.60 2.30 -2.30
8586.25 -4.20 4.70 -2.50
8586.75 -4.20 1.90 -3.90
8586.88 -6.20 5.60 -3.90
8587.13 -9.30 4.50 -3.30
8588.00 -7.60 3.80 -1.20
8588.75 -3.20 8.00 -3.60
8588.88 -2.60 5.10 -3.60
8589.38 -9.00 4.00 -4.00
8590.13 -5.10 3.30 -3.60
8590.25 -3.40 5.60 -3.00
8590.38 -3.10 4.70 -3.40
8590.75 -8.00 2.60 -5.00
8590.88 -8.30 0.50 -4.60
8591.13 -6.40 -0.50 -4.20
8591.38 -3.80 4.50 -4.50
8591.63 -8.00 5.40 -4.20
8592.13 -5.50 5.80 -4.60
8592.25 -8.50 3.50 -5.10
8592.50 -4.70 1.10 -4.30
8592.63 -2.30 4.70 -4.30
8593.00 -9.20 3.30 -5.10
8593.13 -6.50 2.10 -5.10
8593.25 -5.00 3.90 -4.90
8593.38 -3.50 4.90 -4.60
8593.50 -3.90 5.20 -3.90
8593.88 -2.60 3.20 -5.30
8594.25 -5.30 6.30 -4.90
8594.38 -6.60 6.30 -4.50
8595.38 -1.60 1.60 -1.80
8595.50 -2.30 3.70 -1.80
8595.63 -3.50 5.40 -1.60
8595.75 -3.90 6.10 -2.30
8596.00 -3.20 7.00 -2.70
8596.25 -4.80 5.20 -1.10
8596.88 -2.30 1.30 0.00
8597.00 -2.30 2.30 -0.10
8597.25 -5.10 6.50 -0.30
8597.38 -6.50 5.00 -0.30
8597.50 -1.10 6.30 -1.20
8597.75 -3.70 7.50 -1.10
8598.00 -6.60 6.80 -0.40
8598.13 -5.10 3.30 0.10
8598.88 -3.70 4.20 -0.80
8599.00 -2.90 4.70 -0.40
8599.50 -4.20 5.20 -0.20
8599.63 -4.90 3.00 -0.50
8600.13 -2.50 3.90 0.20
8600.25 -1.80 3.20 0.20
8600.50 -5.70 3.50 -0.20
8601.63 -3.70 5.20 0.80
8601.75 -6.30 2.60 0.40
8601.88 -8.80 0.00 0.00
8602.00 -8.60 -1.30 0.10
8602.13 -7.90 0.30 -0.10
8602.25 -6.40 0.90 0.00
8602.38 -7.80 1.90 0.40
8602.50 -7.20 3.30 -0.30
8602.63 -7.10 2.60 -1.60
8602.88 -4.70 2.60 -1.10
8603.00 -4.50 0.40 -0.70
8603.38 -8.80 -2.80 -0.80
8603.63 -10.30 -0.90 -1.70
8604.00 -12.20 7.10 4.70
8604.50 -10.10 5.90 3.90
8604.63 -9.20 5.30 5.40
8604.75 -12.40 0.60 4.50
8605.75 -19.60 1.10 -0.50
8605.88 -9.10 -3.20 0.60
8606.00 -11.20 1.20 1.60
8606.25 -3.00 -1.30 9.80
8606.38 -4.90 4.60 9.30
8606.63 -8.50 2.70 6.20
8606.75 -12.20 -2.50 4.50
8606.88 -8.90 -1.60 3.70
8607.25 -4.60 0.70 1.60
8607.38 -3.50 1.10 0.20
8607.50 -2.80 2.30 0.00
8607.63 -2.20 4.90 -0.50
8607.75 -4.30 1.70 0.00
8608.00 -7.10 -1.90 0.00
8608.13 -8.00 -1.30 1.30
8608.25 -4.70 -1.30 1.60
8608.38 -7.20 -2.50 2.80
8608.63 -8.40 -6.70 1.60
8608.75 -5.70 -6.50 1.60
8608.88 -6.80 -7.00 1.30
8609.25 -5.00 -2.40 -1.30
8609.38 -5.60 -0.40 0.70
8609.63 -10.10 1.80 1.40
8609.75 -10.00 0.30 0.80
8609.88 -9.80 -5.60 1.30
8610.00 -9.80 -6.50 0.20
8610.25 -7.80 -1.30 1.00
8610.38 -5.70 -2.10 1.80
8610.50 -6.30 -2.80 1.80
8610.63 -3.30 -1.90 0.70
8610.75 -3.30 0.90 0.30
8610.88 -3.10 0.90 -0.20
8611.00 -3.60 2.80 0.00
8611.13 -3.50 2.10 0.50
8611.25 -6.30 3.50 1.20
8611.50 -5.70 -0.70 -0.60
8611.63 -4.50 -2.40 -0.10
8611.75 -6.70 -2.10 -0.30
8611.88 -4.60 -0.20 -0.20
8612.00 -5.70 -1.10 -1.00
8612.13 -4.50 0.00 -2.10
8612.25 -4.70 1.70 -1.70
8612.38 -4.90 3.00 -0.60
8612.50 -3.90 0.90 -0.60
8612.63 -6.40 6.60 -0.10
8612.75 -5.40 5.60 -1.40
8612.88 -7.70 4.50 -1.00
8613.00 -8.50 4.00 -0.30
8613.13 -9.10 2.90 -0.20
8613.25 -9.40 2.00 -0.80
8613.50 -9.60 -0.90 -0.40
8613.63 -7.10 -1.90 0.20
8613.75 -5.00 -1.90 0.90
8613.88 -5.40 0.20 1.10
8614.00 -5.60 0.50 2.20
8614.13 -8.10 1.40 1.90
8614.25 -6.70 4.20 3.00
8614.38 -7.00 1.70 2.80
8614.63 -4.60 -0.20 3.40
8614.75 -10.40 -2.50 3.10
8614.88 -10.90 -4.30 2.50
8615.00 -10.80 -3.70 1.20
8615.13 -9.30 -3.20 1.60
8615.25 -6.50 -2.60 2.20
8615.38 -10.00 -2.50 1.80
8615.50 -8.20 -1.10 0.60
8615.63 -7.50 1.40 0.00
8615.75 -7.80 0.00 -0.10
8615.88 -6.60 1.90 0.80
8616.00 -6.50 3.10 1.60
8616.13 -10.70 0.30 1.60
8616.25 -10.80 -0.80 1.40
8616.38 -9.60 0.50 1.00
8616.63 -9.30 -3.20 0.00
8616.88 -8.60 -0.40 0.60
8617.00 -6.30 2.60 0.70
8617.13 -6.40 3.70 -0.10
8617.25 -7.10 4.50 -0.90
8617.38 -7.80 3.80 -1.30
8617.50 -8.40 4.80 -1.60
8617.63 -8.10 5.20 -1.40
8617.75 -9.60 4.00 -1.20
8617.88 -10.70 3.10 -1.60
8618.00 -11.50 0.70 -1.00
8618.13 -10.70 -2.10 -1.00
8618.25 -9.10 -0.40 -0.30
8618.50 -7.00 2.20 -0.80
8619.00 -8.10 3.80 -1.20
8619.13 -9.30 2.20 -0.80
8619.63 -10.80 0.50 -1.80
8620.25 -7.20 3.70 -1.70
8621.25 -9.30 -0.20 -2.10
8621.63 -7.70 1.70 -1.30
8621.88 -6.90 3.70 -1.20
8622.13 -9.00 2.20 -0.50
8622.88 -9.80 -0.60 -0.80
8623.00 -8.70 0.30 -0.80
8623.13 -8.60 0.90 -0.20
8623.38 -7.40 1.70 0.40
8623.50 -8.60 1.00 1.10
8623.75 -8.50 1.70 0.40
8623.88 -5.50 3.10 0.30
8624.50 -4.80 3.30 1.60
8624.63 -6.50 0.30 3.70
8624.75 -9.40 1.00 5.20
8624.88 -8.40 5.70 4.50
8625.00 -6.90 4.20 3.40
8625.38 -2.10 0.20 2.50
8625.50 -4.30 0.20 1.90
8625.63 -8.50 -2.80 1.20
8625.75 -9.50 -1.10 0.60
8625.88 -9.90 -1.80 1.70
8626.00 -10.30 -1.30 2.40
8626.25 -10.80 -1.80 1.40
8626.38 -9.80 -1.10 -1.00
8626.50 -7.40 -0.60 0.40
8626.75 -3.60 3.30 0.00
8626.88 -8.10 0.90 0.10
8627.00 -9.60 -0.40 -1.80
8627.13 -8.50 1.20 -3.20
8627.25 -10.60 -5.80 -2.10
8627.38 -7.90 -2.10 -1.30
8627.50 -4.70 2.60 -1.30
8627.63 -8.60 2.80 -2.60
8627.75 -5.40 6.10 -2.70
8627.88 -7.60 6.10 -2.40
8628.00 -4.70 6.30 -2.20
8628.13 -2.80 2.80 -1.30
8628.63 -5.60 1.40 -2.90
8628.75 -6.10 3.70 -0.70
8628.88 -8.00 4.50 -1.20
8629.00 -5.10 5.20 -2.20
8629.13 -11.70 4.80 -2.40
8629.25 -10.30 3.80 -3.30
8629.38 -7.80 3.30 -2.90
8629.63 -2.20 2.60 -2.10
8629.75 -4.50 0.90 -1.60
8629.88 -7.70 3.50 -0.90
8630.00 -9.40 2.90 -0.60
8630.13 -6.50 2.20 -1.00
8630.25 -5.10 1.90 0.00
8630.38 -5.60 4.20 0.50
8630.50 -6.00 2.20 0.30
8630.88 -4.70 6.80 -0.10
8631.13 -5.00 5.90 0.60
8631.25 -6.00 5.00 0.40
8631.38 -7.90 2.60 1.10
8631.50 -8.20 1.70 0.00
8631.63 -9.00 0.70 0.30
8631.75 -7.10 3.10 0.20
8631.88 -2.00 2.80 0.10
8632.00 -10.70 2.70 1.10
8632.13 -8.50 5.90 1.20
8632.50 -2.10 5.60 -0.40
8632.63 -6.20 6.60 -0.10
8632.75 -8.60 4.80 -0.30
8632.88 -9.80 4.60 -0.60
8633.00 -6.80 5.40 -0.50
8633.13 -5.60 3.70 -0.70
8633.25 -4.20 5.20 -1.20
8633.38 -7.80 2.40 -2.00
8633.50 -6.90 3.70 -2.00
8633.88 -4.90 7.50 -1.30
8634.00 -5.20 4.50 -1.00
8634.13 -5.10 4.70 -0.70
8634.25 -6.10 3.30 -0.60
8634.63 -5.70 3.50 -1.70
8635.13 -6.60 5.40 -0.40
8635.63 -8.10 0.50 0.50
8635.75 -8.70 1.20 0.50
8635.88 -7.20 2.40 0.40
8636.00 -8.20 1.70 0.00
8636.13 -6.10 2.40 0.50
8636.50 -7.70 5.40 -0.50
8636.63 -6.60 5.90 -0.30
8636.75 -5.20 5.00 -0.20
8636.88 -4.80 3.70 -0.10
8637.00 -4.20 4.20 0.30
8637.13 -4.30 3.00 0.50
8637.25 -6.40 3.70 0.30
8637.63 -4.20 2.80 -0.40
8638.00 -6.40 6.10 0.40
8638.63 -6.40 5.70 0.00
8638.75 -6.00 4.00 0.30
8639.25 -7.40 1.20 -0.10
8639.38 -6.90 2.40 -0.20
8639.50 -5.90 3.30 -0.50
8639.63 -4.10 4.90 -0.80
8639.75 -5.60 6.10 -0.90
8639.88 -6.40 4.70 -0.50
8640.00 -8.10 4.20 -0.20
8640.13 -7.90 1.20 0.30
8640.38 -6.00 0.20 1.00
8640.50 -6.50 0.30 0.80
8640.63 -8.00 -0.40 0.70
8641.25 -4.20 5.20 0.50
8641.38 -6.20 2.20 0.40
8641.50 -6.80 3.10 0.80
8641.88 -5.20 6.30 0.30
8642.00 -4.90 2.10 0.10
8642.25 -7.00 -0.20 0.30
8642.38 -4.80 1.40 0.40
8642.75 -5.60 0.50 -1.30
8642.88 -6.60 -0.40 -1.30
8643.00 -6.10 1.40 -1.00
8643.13 -6.20 1.70 -0.90
8644.63 -4.80 2.40 -2.60
8644.88 -6.90 2.80 -1.30
8645.00 -5.70 3.50 -1.60
8645.13 -3.70 5.20 -1.80
8645.25 -2.30 4.70 -1.70
8645.38 -5.70 4.00 -1.30
8646.50 -4.90 3.00 -1.00
8646.63 -4.90 3.90 -1.20
8646.75 -5.70 4.50 -0.90
8646.88 -6.30 5.40 -1.00
8647.38 -5.90 6.10 0.60
8647.50 -9.00 5.00 0.20
8647.88 -6.40 2.40 0.70
8648.00 -6.30 -0.40 1.20
8648.13 -5.70 4.00 1.90
8648.63 -6.80 2.20 1.00
8648.75 -9.00 3.60 1.20
8649.13 -7.40 5.00 -0.30
8649.38 -9.00 2.20 -1.60
8649.75 -5.20 3.10 0.50
8650.00 -10.70 5.00 0.50
8650.25 -6.60 8.30 0.40
8650.88 -8.10 6.10 1.70
8651.00 -6.70 5.70 1.40
8651.25 -9.10 3.30 0.80
8651.50 -10.10 6.40 0.00
8651.75 -6.60 5.90 -0.50
8652.00 -8.10 5.70 -0.20
8652.38 -7.50 2.40 -0.80
8652.88 -8.30 2.00 0.20
8653.00 -7.90 1.70 0.80
8653.13 -7.50 3.30 2.10
8653.38 -7.40 5.90 1.10
8653.50 -8.90 6.10 1.70
8653.63 -8.30 7.40 0.90
8653.75 -8.00 6.40 0.20
8654.00 -7.20 1.40 0.00
8654.13 -3.90 2.40 0.30
8654.38 -7.20 4.20 0.10
8654.50 -7.10 3.50 -0.40
8655.00 -5.50 4.50 0.70
8655.38 -6.70 4.80 1.00
8655.50 -5.70 4.50 0.20
8655.63 -4.80 3.70 -0.20
8656.13 -8.10 5.20 -0.40
8656.50 -5.50 3.50 1.30
8656.75 -7.20 4.80 2.00
8657.38 -6.80 4.50 0.40
8657.50 -7.00 6.10 0.00
8657.63 -4.70 6.30 -0.40
8658.38 -3.60 4.70 2.60
8658.50 -2.20 2.60 3.00
8658.63 -2.00 4.20 2.80
8659.88 -5.80 2.40 2.00
8660.00 -3.20 3.90 1.80
8660.13 -3.90 2.40 2.40
8660.25 -4.50 2.80 2.80
8660.38 -7.10 5.00 2.90
8660.50 -8.20 3.60 2.70
8660.75 -6.50 4.50 2.50
8660.88 -5.30 4.80 2.70
8661.00 -7.80 4.20 3.10
8661.25 -7.10 -0.40 2.80
8661.50 -7.70 1.20 2.20
8661.63 -6.60 2.90 2.20
8661.75 -7.10 5.90 1.30
8662.50 -8.20 2.60 2.20
8662.88 -6.30 -2.30 1.20
8663.13 -4.10 1.90 2.30
8663.25 -7.20 3.30 2.50
8663.38 -7.10 5.00 1.90
8664.25 -8.30 0.50 1.70
8664.38 -5.60 -0.40 1.10
8664.50 -3.70 -0.20 1.80
8664.63 -2.70 -0.20 2.40
8664.75 -5.30 3.70 2.40
8664.88 -8.20 5.00 2.30
8665.50 -7.80 3.30 2.80
8665.63 -9.10 2.90 1.70
8665.88 -10.60 2.00 0.30
8666.00 -8.60 0.50 0.90
8666.13 -6.80 1.70 1.80
8667.25 -10.10 0.70 -0.60
8667.88 -5.10 6.50 -0.60
8668.13 -4.50 8.20 -0.30
8668.25 -3.80 8.20 -0.30
8668.38 -5.60 7.00 -0.50
8668.50 -4.30 5.90 0.40
8668.88 -7.80 4.20 0.90
8669.00 -7.70 3.50 0.50
8669.13 -8.20 2.20 0.60
8669.38 -7.60 3.30 0.90
8669.50 -6.90 5.20 1.00
8669.63 -6.80 7.80 0.60
8669.75 -6.10 8.20 0.40
8669.88 -5.80 8.20 1.10
8670.00 -4.60 7.60 1.40
8670.13 -4.20 5.60 1.80
8670.38 -5.50 4.00 1.40
8670.63 -7.40 3.10 0.70
8670.75 -6.70 2.80 1.10
8670.88 -5.20 3.10 1.80
8671.00 -8.60 5.70 2.20
8671.13 -7.00 6.10 1.40
8671.25 -6.60 6.80 1.00
8671.63 -3.00 6.30 1.20
8671.75 -5.40 5.70 1.20
8671.88 -5.50 4.50 0.80
8672.00 -6.10 4.20 0.40
8672.13 -6.40 3.30 0.10
8672.25 -6.30 4.00 -0.30
8672.38 -8.80 3.10 -0.50
8672.63 -6.70 2.80 0.30
8672.88 -3.90 5.60 0.80
8673.00 -5.20 5.40 0.80
8673.25 -5.60 4.20 -0.10
8673.38 -5.20 4.00 -0.50
8673.50 -5.90 2.80 -0.60
8673.88 -7.90 1.20 0.30
8674.13 -8.30 2.40 0.90
8674.25 -6.50 1.70 0.70
8674.38 -3.00 1.70 0.70
8674.50 -2.20 2.10 0.40
8674.63 -3.00 2.60 -0.10
8674.75 -4.70 4.50 -0.40
8674.88 -4.20 4.70 -0.80
8675.00 -3.70 6.50 -0.50
8675.13 -3.90 7.00 -0.10
8675.25 -5.20 6.30 0.40
8675.38 -7.60 4.20 0.90
8675.50 -6.30 4.00 1.00
8675.63 -6.20 1.70 0.90
8676.00 -5.20 2.60 0.20
8676.13 -3.90 3.70 0.00
8676.25 -3.30 5.40 -0.10
8676.38 -1.90 4.90 0.10
8676.63 -5.50 7.20 0.40
8676.75 -5.60 7.60 0.50
8676.88 -5.30 4.70 1.00
8677.00 -4.00 2.60 1.30
8677.38 -5.20 1.10 0.40
8677.50 -5.70 2.60 0.20
8677.63 -6.00 3.50 0.40
8678.38 -6.80 5.00 0.30
8678.50 -5.50 5.40 0.30
8678.75 -2.70 2.10 0.50
8679.88 -6.40 5.70 -0.70
8680.25 -6.30 3.10 0.40
8680.75 -6.00 3.50 0.30
8681.13 -3.10 4.20 2.30
8681.25 -5.20 4.50 1.60
8681.50 -3.70 5.20 -0.20
8682.00 -6.50 3.50 1.40
8682.50 -5.20 1.70 2.10
8683.25 -6.00 7.20 -1.30
8683.38 -6.50 8.00 -1.10
8683.88 -5.30 -0.50 -1.60
8684.00 -5.50 1.70 -2.10
8684.88 -5.20 3.50 -2.10
8685.63 -3.10 0.00 -2.30
8685.75 -6.10 -0.90 -2.60
8686.25 -7.20 3.70 -3.40
8686.88 -6.00 1.70 -2.30
8687.25 -4.80 -0.50 -3.50
8687.38 -5.70 -0.70 -2.60
8688.13 -6.70 4.20 -0.60
8688.25 -7.20 5.70 -0.50
8689.00 -6.60 1.40 -0.40
8689.25 -6.10 1.40 0.60
8689.50 -5.60 1.40 0.30
8690.50 -6.70 3.30 1.90
8690.63 -7.80 1.00 3.10
8690.75 -6.50 1.70 4.60
8690.88 -6.40 2.00 5.40
8691.00 -5.60 3.30 5.30
8691.13 -6.60 2.40 4.70
8691.25 -5.20 1.70 4.10
8691.50 -3.60 2.40 3.30
8692.00 -8.70 2.20 3.70
8692.50 -5.90 0.30 7.90
8692.63 -5.80 1.40 7.70
8692.88 -8.00 0.10 6.80
8693.00 -8.40 0.80 6.20
8693.25 -7.40 4.60 7.20
8694.38 -9.50 -0.10 4.80
8695.00 -9.00 1.80 3.10
8695.13 -10.80 2.40 2.60
8695.25 -12.80 4.10 2.50
8695.50 -9.70 6.20 2.20
8695.63 -8.50 4.00 1.80
8695.75 -9.80 1.70 1.00
8696.25 -6.80 3.50 -0.20
8696.38 -7.40 2.60 0.30
8696.50 -9.40 1.40 0.50
8697.00 -8.50 4.00 3.20
8697.13 -9.00 4.00 3.30
8697.25 -7.70 5.00 3.40
8697.38 -7.50 3.30 2.80
8697.50 -6.00 2.20 3.00
8697.88 -6.20 6.10 2.00
8698.13 -6.70 4.80 2.60
8698.25 -6.90 5.20 3.40
8698.38 -7.20 7.00 2.90
8698.63 -6.50 5.00 2.30
8698.75 -4.80 6.10 2.80
8699.25 -5.50 7.80 4.00
8699.38 -6.70 5.70 3.80
8699.63 -8.60 5.70 3.50
8699.88 -8.50 3.10 3.90
8700.38 -5.60 3.30 4.20
8700.63 -6.80 5.50 4.50
8701.75 -8.00 6.80 3.70
8702.00 -7.00 3.10 4.30
8703.38 -7.10 4.60 3.70
8703.50 -6.00 5.00 3.40
8703.63 -7.10 3.50 3.20
8703.75 -5.00 7.20 3.00
8703.88 -6.40 3.80 2.30
8704.00 -7.60 6.10 1.80
8704.13 -6.00 7.80 2.40
8704.25 -3.40 9.80 2.90
8704.38 -6.80 8.70 3.40
8704.63 -8.00 6.40 1.60
8704.75 -6.20 5.70 1.30
8705.75 -2.30 3.30 1.90
8706.25 -6.40 7.60 -1.20
8706.50 -7.60 4.20 0.00
8706.88 -6.20 6.10 -0.60
8707.25 -6.50 3.10 1.20
8707.50 -5.80 6.30 -0.40
8707.63 -4.60 4.20 -1.30
8707.75 -3.50 4.90 -1.30
8707.88 -6.70 3.70 -0.30
8708.63 -8.10 0.50 1.80
8708.75 -7.10 3.10 1.30
8708.88 -5.80 2.40 1.20
8709.00 -5.70 3.10 0.80
8709.38 -7.20 3.30 0.70
8709.50 -7.20 3.80 0.70
8709.63 -6.80 4.00 0.20
8709.75 -6.40 3.70 0.20
8710.00 -6.10 2.40 0.20
8710.13 -7.50 0.90 0.70
8710.50 -2.60 2.80 0.20
8710.63 -2.80 3.30 0.60
8710.75 -3.60 2.40 1.10
8711.00 -5.40 1.10 0.10
8711.25 -4.80 2.40 0.50
8711.38 -5.60 3.70 1.10
8711.63 -7.70 3.10 1.10
8711.75 -5.70 4.00 1.00
8712.38 -4.60 2.20 1.90
8712.50 -4.30 1.70 2.00
8713.00 -6.20 7.00 0.70
8713.13 -4.10 8.20 2.00
8713.50 -6.90 2.00 2.60
8714.13 -5.40 -0.20 1.90
8714.75 -7.60 5.20 -0.20
8715.00 -7.20 3.30 0.60
8715.38 -6.30 2.60 -1.10
8715.50 -4.50 0.40 -1.40
8715.63 -4.00 0.70 -1.40
8715.75 -3.80 2.10 -1.60
8716.25 -5.80 8.20 -2.00
8716.38 -5.50 7.80 -2.10
8716.50 -7.20 7.60 -2.10
8717.63 -3.80 3.90 -0.80
8717.75 -4.10 6.30 -1.30
8717.88 -5.20 6.30 -1.70
8718.00 -5.40 8.00 -2.50
8718.13 -3.70 6.10 -3.30
8719.25 -3.60 2.30 -0.90
8719.50 -5.20 6.30 -2.50
8719.75 -3.10 6.10 -2.90
8720.38 -5.30 2.40 -0.40
8720.50 -3.90 2.40 0.20
8720.63 -3.10 2.80 0.60
8720.75 -2.20 3.00 0.50
8721.75 -5.20 4.00 -1.00
8722.00 -6.30 2.20 -0.60
8722.13 -5.60 1.40 -0.70
8722.25 -5.80 -1.40 -0.80
8723.13 -4.70 8.70 -0.60
8723.25 -4.60 8.00 -0.30
8723.50 -7.60 4.20 -0.70
8725.00 -8.20 8.90 -1.80
8725.25 -5.60 4.20 -1.40
8725.38 -6.00 3.10 -0.70
8725.50 -6.20 0.20 -0.90
8726.63 -7.90 7.60 -1.10
8726.88 -8.10 3.80 0.20
8727.13 -7.50 -1.30 0.90
8727.25 -5.10 -1.70 1.90
8727.38 -3.90 -0.50 1.70
8727.50 -3.60 0.00 0.80
8727.63 -3.90 1.40 -0.10
8727.75 -4.80 5.60 -0.10
8728.00 -7.50 9.20 1.00
8728.25 -6.20 14.10 0.50
8728.88 -7.40 2.60 -0.30
8729.13 -4.80 2.80 -1.10
8729.25 -5.20 4.50 -1.40
8729.63 -8.20 8.90 -0.90
8729.75 -7.60 10.90 -0.90
8730.38 -4.70 4.00 1.10
8730.50 -4.90 2.20 1.40
8730.63 -3.10 4.70 2.20
8730.75 -4.70 3.10 2.20
8731.00 -4.10 5.90 -0.30
8731.38 -7.00 8.50 -2.90
8732.25 -6.90 3.30 -2.70
8732.38 -6.40 1.90 -3.20
8732.63 -6.70 5.20 -3.60
8734.88 -5.50 7.20 -3.20
8735.00 -8.30 6.30 -2.10
8736.38 -4.70 6.30 -1.90
8737.63 -4.10 8.20 -3.10
8738.13 -5.90 7.60 -2.20
8738.38 -8.20 1.70 -1.70
8738.50 -6.80 0.70 -2.20
8738.63 -7.50 -2.30 -2.00
8739.00 -4.30 0.20 -1.40
8739.13 -4.00 1.70 -2.40
8739.25 -4.80 1.90 -1.40
8739.50 -2.50 6.30 -0.50
8740.63 -4.60 4.20 -2.10
8740.88 -3.00 7.20 -2.70
8742.63 -4.70 3.50 -1.80
8742.75 -4.70 5.40 -2.70
8742.88 -4.80 6.10 -2.70
8744.88 -5.90 1.90 -2.70
8745.00 -6.20 0.70 -2.30
8745.25 -6.50 -1.70 -1.20
8745.63 -4.30 -2.20 -3.20
8745.88 -8.90 0.50 -2.20
8746.00 -6.50 2.10 -2.60
8746.88 -7.60 -3.50 -3.10
8747.00 -8.40 -7.20 -3.60
8747.38 -4.80 -1.40 -6.30
8747.50 -6.50 0.20 -5.30
8747.75 -7.10 5.40 -4.90
8747.88 -4.80 2.80 -4.50
8748.50 -7.90 -3.00 -4.10
8748.63 -6.60 -1.90 -3.70
8748.75 -7.40 -3.50 -3.00
8748.88 -7.50 -2.30 -1.10
8749.00 -7.90 0.30 0.50
8749.25 -8.60 0.00 -0.40
8749.38 -7.40 3.10 -1.90
8750.13 -9.00 -3.50 -3.20
8750.25 -5.40 -3.50 -2.80
8750.38 -6.20 -3.90 -1.00
8750.50 -5.40 -5.90 0.30
8750.75 -5.40 -0.20 0.70
8751.00 -5.00 -1.40 0.20
8752.13 -6.70 -6.70 0.60
8752.50 -9.50 -3.50 -1.10
8753.63 -6.10 -2.30 2.70
8754.25 -6.90 0.00 2.50
8754.38 -6.90 -1.30 1.70
8755.38 -5.80 2.80 2.50
8755.50 -4.50 2.80 2.70
8755.75 -7.90 2.60 2.10
8755.88 -7.40 4.00 1.60
8756.88 -3.40 5.60 1.20
8757.63 -6.40 3.30 0.10
8757.88 -8.60 3.80 0.80
8758.00 -8.00 3.50 1.40
8758.38 -5.70 -0.20 2.00
8758.50 -3.20 2.60 1.80
8758.63 -1.40 6.10 1.80
8758.75 -3.20 9.40 1.90
8759.00 -5.30 8.20 1.20
8759.13 -3.50 6.80 1.00
8759.50 -1.70 10.60 1.40
8759.63 -2.10 9.30 1.80
8759.75 -1.30 8.70 3.00
8759.88 -0.80 5.40 2.30
8760.00 -2.30 1.90 1.60
8760.13 -6.40 2.40 0.90
8760.50 -6.30 5.90 3.40
8760.63 -5.20 5.90 3.40
8760.75 -4.10 7.80 2.90
8760.88 -5.10 6.10 1.80
8761.00 -1.70 7.20 0.70
8761.13 -1.30 5.40 1.10
8761.38 -6.70 5.20 -0.10
8761.50 -7.90 2.20 -0.70
8761.75 -8.00 4.00 -1.00
8761.88 -4.30 5.90 -0.80
8762.00 -5.50 5.40 0.40
8762.13 -7.10 6.40 1.30
8762.25 -7.60 5.70 1.80
8762.38 -5.00 5.40 1.30
8762.50 -5.90 5.20 1.70
8762.63 -3.80 7.20 1.00
8762.75 -8.00 4.00 1.90
8763.00 -10.60 2.00 2.20
8763.13 -10.60 2.90 1.90
8763.38 -8.50 3.50 0.90
8763.50 -9.00 0.30 1.20
8763.75 -10.90 0.80 0.50
8764.00 -8.00 3.50 -2.20
8764.50 -7.50 7.80 0.20
8764.63 -10.80 7.80 -0.60
8764.75 -5.20 6.80 -1.20
8764.88 -6.60 7.20 -0.30
8765.00 -7.60 8.90 0.80
8765.25 -10.10 7.80 1.90
8765.38 -9.20 5.20 2.40
8765.75 -8.40 4.80 2.50
8765.88 -11.80 5.10 2.60
8766.25 -12.30 5.50 1.80
8766.38 -13.30 4.30 3.30
8768.25 -11.00 5.00 2.80
8769.63 -12.40 10.70 0.70
8769.75 -10.80 7.80 -0.90
8769.88 -10.10 7.40 -0.80
8770.13 -7.40 5.40 0.50
8770.25 -7.70 4.50 0.00
8770.38 -8.00 6.80 -0.80
8771.00 -11.70 11.30 -0.70
8771.25 -15.30 8.60 -0.70
8772.13 -11.90 6.60 0.30
8774.75 -8.20 3.10 0.00
8775.25 -9.40 1.40 -2.10
8775.75 -12.60 4.00 -2.40
8775.88 -13.20 2.20 -2.40
8776.00 -10.80 2.00 -1.40
8776.13 -8.30 2.40 -0.50
8776.50 -11.00 2.70 -0.50
8776.88 -7.90 3.10 0.90
8777.00 -9.80 5.50 0.80
8777.13 -10.50 6.40 0.90
8777.25 -10.10 5.50 1.20
8777.38 -9.20 7.10 2.30
8777.63 -6.80 6.80 6.00
8777.75 -8.80 5.50 6.10
8777.88 -9.80 3.60 5.30
8778.25 -6.50 4.00 3.70
8778.38 -4.30 4.50 3.50
8778.50 -5.10 5.70 3.70
8778.75 -7.50 8.30 2.50
8778.88 -8.00 5.50 1.90
8779.13 -5.60 4.80 2.80
8779.25 -7.70 1.70 3.10
8779.38 -7.00 0.70 3.40
8779.50 -11.00 -1.30 3.20
8779.63 -9.30 3.10 2.60
8779.75 -9.90 1.40 3.50
8779.88 -9.90 3.40 3.60
8780.00 -9.70 3.80 4.70
8782.50 -8.10 5.30 5.50
8782.63 -9.20 5.70 5.50
8783.00 -11.70 7.10 2.50
8783.13 -11.30 6.40 2.70
8783.25 -10.40 4.00 3.60
8783.75 -10.80 4.80 3.10
8783.88 -8.60 6.60 3.40
8784.25 -8.50 9.20 3.10
8784.38 -10.70 7.40 3.30
8784.88 -8.40 4.20 3.60
8785.38 -10.10 6.40 4.50
8785.88 -9.20 7.60 4.90
8786.00 -10.70 5.00 4.00
8786.13 -11.80 3.60 2.90
8786.25 -11.50 3.60 1.70
8786.38 -8.40 5.20 1.90
8786.50 -7.00 9.40 4.70
8786.63 -8.30 9.20 5.50
8787.38 -5.90 9.90 6.40
8787.88 -7.40 5.00 6.30
8788.13 -9.80 6.00 6.70
8788.25 -9.40 7.10 6.30
8788.50 -8.90 7.10 5.10
8788.63 -8.50 9.20 5.20
8789.25 -9.90 4.80 4.90
8789.38 -7.10 5.00 5.10
8789.75 -8.20 6.80 4.20
8790.13 -8.10 5.70 3.70
8790.50 -7.20 8.50 3.00
8790.75 -9.30 4.60 3.70
8791.50 -8.60 5.70 3.90
8791.63 -8.60 6.60 3.90
8791.75 -9.50 4.60 3.80
8793.38 -6.60 6.80 2.10
8793.63 -7.10 4.50 2.30
8796.50 -4.50 1.90 4.00
8796.63 -4.30 4.50 4.90
8797.00 -6.30 10.10 4.70
8797.13 -5.60 7.60 3.90
8797.25 -3.50 6.80 2.80
8797.88 -3.00 5.40 4.10
8798.50 -5.80 10.10 6.50
8798.63 -2.90 8.90 5.50
8798.75 -0.90 4.70 6.00
8798.88 -1.90 5.40 5.20
8799.00 -0.80 10.00 5.00
8799.13 -1.60 8.40 4.60
8800.13 1.30 6.70 2.90
8800.38 -3.00 9.60 1.40
8800.63 -3.70 6.10 3.00
8801.38 -5.30 4.80 3.60
8801.75 -4.60 7.00 3.80
8801.88 -1.40 6.50 2.70
8802.00 -2.10 8.40 1.10
8802.13 -2.80 9.60 0.40
8802.25 -3.30 9.10 0.50
8802.50 -7.10 3.50 0.60
8802.88 -8.40 -0.20 1.70
8803.00 -7.50 -0.90 1.10
8803.13 -3.60 1.90 0.70
8803.38 -3.50 6.80 1.90
8807.25 -9.00 5.90 -0.70
8807.38 -6.70 7.00 -1.00
8808.00 -6.70 8.90 -0.80
8808.38 -9.20 7.00 0.10
8808.50 -10.00 5.20 0.20
8808.88 -10.60 4.80 0.90
8809.00 -10.30 5.70 1.00
8809.38 -10.00 6.60 0.70
8809.88 -10.70 4.60 2.20
8810.00 -9.10 2.40 2.20
8810.13 -8.10 1.40 2.80
8810.25 -10.30 2.40 2.70
8810.50 -13.50 3.60 0.70
8811.00 -13.30 2.90 3.60
8814.00 -10.00 6.20 1.80
8814.63 -8.90 6.10 0.40
8814.75 -10.80 7.80 0.20
8815.25 -7.00 8.00 0.70
8818.88 -11.80 6.40 1.40
8819.25 -9.50 7.10 1.20
8819.38 -12.10 7.90 1.70
8820.63 -10.10 5.90 1.90
8820.75 -10.10 6.80 1.80
8821.13 -9.70 5.30 4.60
8821.25 -8.70 1.20 4.20
8822.50 -10.50 5.50 3.30
8824.13 -11.20 8.50 1.00
8824.25 -13.00 6.20 1.20
8824.50 -12.80 3.10 1.00
8824.63 -11.10 1.40 1.20
8824.75 -11.60 4.30 1.80
8825.63 -12.50 6.20 4.10
8826.25 -11.40 2.50 2.10
8826.75 -14.20 6.20 3.30
8827.25 -10.30 5.70 -0.30
8828.00 -13.60 5.30 -2.40
8828.50 -14.10 3.40 -0.40
8829.00 -9.80 4.00 -2.20
8829.50 -10.10 2.60 -1.60
8829.88 -13.60 1.60 -0.50
8832.13 -8.50 6.40 0.00
8832.88 -7.70 6.40 0.40
8836.63 -9.60 7.80 -3.70
8837.25 -9.10 0.50 -2.60
8838.00 -8.30 6.30 -1.70
8838.13 -9.70 6.10 -0.60
8838.25 -8.40 5.70 -0.10
8838.50 -9.30 2.20 0.30
8839.00 -5.00 1.40 -0.40
8839.13 -6.90 3.30 -0.80
8839.63 -2.30 5.20 -0.20
8841.50 -5.80 9.10 -2.20
8843.00 -2.90 10.30 -2.10
8843.13 -3.50 11.30 -2.00
8846.13 -6.10 0.90 -2.60
8853.50 -7.10 6.30 -3.00
8854.50 -1.90 2.10 -2.60
8854.63 -1.00 2.10 -2.40
8854.75 -2.70 0.20 -2.60
8855.00 -5.30 2.80 -3.70
8855.13 -6.60 5.00 -4.50
8856.25 -0.90 2.30 -3.60
8856.38 -2.60 2.80 -3.30
8858.13 0.00 3.40 -3.10
8861.75 -2.60 3.20 -3.20
8862.38 -5.50 4.50 -3.40
8862.75 0.20 3.70 -2.60
8864.88 -1.90 4.90 -3.70
8866.00 -4.10 -0.90 -3.70
8866.13 -1.80 -0.50 -4.10
8866.25 -0.10 0.80 -4.10
8866.38 0.80 2.10 -3.70
8866.50 -2.60 4.10 -4.10
8866.75 -6.10 2.80 -5.60
8866.88 -5.50 4.50 -5.10
8867.00 -2.50 4.50 -3.40
8867.13 1.20 3.60 -2.40
8867.88 4.50 1.60 -3.60
8868.00 -1.40 1.90 -3.80
8868.13 -3.40 1.30 -4.70
8868.63 -2.50 5.80 -3.30
8868.75 -3.90 4.70 -3.10
8868.88 -4.80 2.80 -3.40
8869.00 -3.30 0.00 -3.60
8869.88 -2.10 4.10 -4.20
8870.63 -1.10 5.40 -3.10
8871.25 0.30 1.60 -4.60
8871.38 -0.30 -0.10 -4.90
8872.38 -3.30 3.50 -3.70
8872.50 -2.50 4.50 -5.40
8872.63 2.50 2.50 -5.40
8873.00 -1.40 4.10 -4.30
8873.13 -3.40 3.70 -4.70
8873.25 -5.90 4.70 -5.50
8873.38 -7.20 0.40 -6.50
8873.63 -3.20 1.60 -4.60
8873.75 -1.00 1.10 -3.50
8874.13 -2.60 1.90 -4.70
8874.25 0.30 3.00 -4.80
8874.63 -3.00 2.10 -3.60
8874.88 -2.70 4.90 -2.90
8875.00 -1.80 6.00 -2.70
8875.38 -3.60 0.00 -3.70
8875.88 -1.20 3.70 -5.20
8876.25 -3.40 3.70 -3.80
8876.88 -1.30 2.10 -2.50
8877.75 -2.60 5.20 -1.70
8877.88 -1.40 5.60 -1.00
8878.50 0.40 2.30 -3.00
8878.63 2.00 1.60 -2.90
8879.63 0.00 3.00 -1.10
8879.75 1.40 3.00 -1.30
8879.88 -0.20 3.90 -1.30
8880.00 -2.60 2.30 -1.40
8880.50 -1.30 4.50 -1.00
8880.63 -1.20 3.70 -0.90
8880.75 -0.80 3.90 -0.70
8880.88 -0.60 1.30 -0.60
8881.00 -0.90 1.30 -0.10
8881.13 -0.90 2.80 0.00
8881.63 1.90 3.20 -0.40
8881.88 -4.20 2.80 0.10
8882.50 -2.10 4.70 3.00
8882.63 -2.20 4.50 3.00
8882.75 -1.10 3.70 2.80
8882.88 0.00 3.90 2.10
8883.00 1.00 4.70 1.90
8883.38 -2.50 5.40 0.20
8883.50 -2.60 6.10 0.90
8883.63 -5.00 5.90 0.40
8883.75 -4.20 6.50 0.50
8885.13 -5.80 5.40 0.90
8885.63 -2.00 3.30 1.40
8885.88 -3.00 2.60 0.90
8887.25 -3.90 5.20 1.30
8887.88 -2.50 5.40 0.10
8888.25 -1.70 4.90 -0.10
8888.38 0.00 7.20 0.20
8888.75 -3.00 4.90 -0.50
8889.00 -0.10 4.10 -0.50
8889.13 0.00 4.50 -0.10
8889.25 -2.20 3.90 0.40
8889.38 -3.90 5.60 0.50
8889.50 -3.30 5.80 -0.60
8889.63 -3.60 3.70 -0.20
8889.75 0.80 7.70 -1.00
8889.88 -1.30 6.30 -2.90
8890.00 -4.80 4.20 -3.90
8890.13 -4.60 -0.70 -3.90
8890.50 -3.00 -9.40 -0.70
8890.63 -3.60 -9.60 0.10
8890.75 -6.30 -6.10 0.90
8890.88 -8.10 -4.90 1.30
8891.25 -1.70 -7.60 1.60
8891.38 -0.10 -6.40 2.20
8891.50 -0.90 -4.50 2.60
8891.63 -6.90 -2.30 3.30
8892.00 -6.40 2.90 2.80
8892.75 -5.00 0.90 1.20
8892.88 -4.70 4.00 2.60
8893.00 -5.90 4.20 2.50
8893.13 -8.60 6.20 3.60
8893.63 -3.90 4.20 3.00
8893.88 -2.30 3.30 4.70
8894.13 -7.60 1.20 5.20
8894.25 -6.50 0.30 4.50
8894.38 -5.60 3.30 3.80
8894.63 -5.60 5.20 4.60
8894.75 -6.40 4.20 5.00
8894.88 -8.50 5.90 5.30
8895.00 -8.80 5.50 4.60
8895.13 -8.80 5.00 3.90
8895.25 -6.00 3.50 4.00
8895.38 -7.10 7.40 3.60
8895.50 -7.10 5.90 2.20
8895.63 -7.20 7.00 1.80
8895.75 -7.10 5.40 1.40
8895.88 -8.00 5.50 1.20
8896.13 -7.80 4.80 1.90
8896.25 -8.30 6.80 2.40
8896.38 -6.30 8.70 1.70
8896.50 -6.70 9.40 2.10
8896.63 -6.80 8.30 1.70
8896.75 -8.10 6.60 1.20
8896.88 -8.40 6.60 0.40
8897.00 -6.00 6.30 -0.40
8897.13 -5.90 3.70 0.20
8897.25 -6.40 4.80 0.40
8897.38 -9.30 2.20 0.80
8897.50 -10.30 3.80 0.30
8897.63 -9.90 3.30 0.80
8898.00 -7.80 6.10 1.80
8898.13 -6.30 5.90 0.90
8898.25 -6.90 8.70 0.10
8898.38 -3.70 8.90 -0.60
8898.50 -5.10 7.00 0.10
8898.63 -5.80 5.90 0.80
8898.75 -7.70 2.60 2.10
8898.88 -10.00 0.80 2.60
8899.00 -9.50 0.30 2.30
8899.13 -10.50 -3.20 2.00
8899.25 -9.90 -0.40 1.00
8899.38 -7.00 1.70 1.10
8899.50 -6.80 4.00 2.00
8899.88 -8.20 5.50 0.10
8900.00 -8.50 4.00 -0.80
8900.13 -7.40 3.10 -1.10
8900.25 -7.10 2.60 0.00
8900.38 -9.70 2.00 0.80
8900.50 -11.70 -0.10 1.20
8900.63 -10.40 -1.10 0.70
8900.75 -8.70 -1.60 0.00
8900.88 -5.60 1.40 -0.20
8901.00 -4.00 3.90 0.00
8901.13 -6.20 6.60 -0.10
8901.25 -8.10 6.10 0.10
8901.38 -8.10 4.80 -0.40
8901.50 -8.50 2.60 -0.70
8901.63 -7.20 2.80 -1.00
8901.75 -9.90 1.40 -1.20
8901.88 -9.90 2.00 -0.80
8902.00 -11.50 0.80 -0.70
8902.13 -10.00 -1.10 -0.90
8902.25 -7.50 -1.30 -0.20
8902.38 -6.40 -0.40 -0.30
8902.50 -6.50 1.70 -1.10
8902.63 -6.30 4.50 -2.10
8902.75 -6.30 6.80 -2.80
8902.88 -6.70 5.60 -3.00
8903.00 -7.70 5.90 -2.70
8903.13 -8.00 5.00 -1.90
8903.25 -9.80 3.50 -1.20
8903.38 -10.90 3.30 -2.00
8903.75 -8.50 -0.70 -2.40
8904.25 -5.90 5.20 -2.80
8904.63 -7.90 6.10 -2.90
8905.13 -10.30 -1.90 -3.10
8905.38 -8.60 -2.30 -3.70
8905.50 -6.80 -1.10 -4.00
8905.63 -3.70 -0.30 -2.90
8906.00 -6.40 6.60 -2.10
8906.38 -7.90 7.60 -0.60
8906.75 -8.90 4.20 -3.00
8906.88 -8.90 3.30 -3.10
8907.00 -8.10 2.40 -2.40
8907.38 -6.30 4.50 -0.90
8907.50 -7.10 4.50 -1.10
8907.63 -6.90 3.70 -1.30
8907.75 -7.40 5.00 -1.80
8907.88 -7.50 5.40 -1.10
8908.00 -6.80 7.80 -0.90
8908.13 -6.90 8.70 -1.30
8908.25 -6.40 6.60 -1.20
8908.50 -8.90 2.40 -1.70
8908.63 -11.00 2.20 -2.50
8908.75 -10.70 2.60 -3.20
8908.88 -8.20 2.60 -3.40
8909.00 -6.10 4.20 -2.70
8909.13 -5.00 6.30 -2.10
8909.25 -6.60 5.00 -1.40
8909.38 -9.70 3.30 -1.60
8909.63 -8.00 4.50 -2.20
8909.75 -6.80 6.80 -2.60
8909.88 -5.40 6.50 -2.20
8910.00 -6.80 5.00 -2.10
8910.13 -7.80 3.30 -1.80
8910.25 -8.00 2.60 -2.00
8910.38 -8.80 3.50 -2.10
8911.38 -8.00 4.50 0.10
8911.63 -7.80 5.20 -0.10
8912.13 -8.60 2.90 0.00
8912.50 -5.70 3.50 0.70
8912.63 -5.20 4.00 0.90
8913.50 -4.20 4.70 0.80
8913.63 -8.00 3.50 1.40
8914.63 -8.00 4.50 0.90
8915.13 -6.00 4.00 0.50
8916.00 -7.40 3.50 1.10
8916.25 -5.50 3.10 1.20
8917.13 -6.40 2.40 3.30
8917.25 -7.50 2.90 3.70
8917.50 -9.80 3.10 2.20
8917.63 -9.60 4.00 0.90
8917.75 -6.90 3.30 0.90
8918.00 -2.80 8.20 3.20
8918.25 -5.80 9.20 3.30
8918.38 -6.90 5.20 3.40
8918.50 -8.60 0.50 4.50
8918.63 -11.70 -3.40 6.30
8918.75 -12.30 -7.90 5.30
8918.88 -11.80 -7.90 4.50
8919.13 -9.50 -8.40 1.30
8919.25 -8.60 -7.20 0.10
8919.38 -10.90 -6.20 1.00
8919.75 -12.90 -6.90 -0.10
8919.88 -11.40 -6.20 0.20
8920.00 -15.70 -10.50 -0.90
8920.13 -10.60 -15.00 -2.80
8920.38 -8.00 -9.80 -8.50
8920.50 -2.50 -4.20 -7.10
8920.63 1.10 15.80 -6.70
8920.88 1.70 4.80 -8.00
8921.00 -2.30 11.00 -8.60
8921.13 -4.20 6.50 -4.80
8921.25 -2.90 9.30 -2.40
8921.50 -4.00 6.50 -5.00
8922.25 -5.20 3.90 -2.10
8922.38 0.00 7.20 -2.50
8922.50 4.50 5.30 0.20
8922.88 -8.60 3.30 4.90
8923.00 -5.60 2.90 4.60
8923.13 -8.20 1.20 4.60
8923.38 -9.90 0.10 5.10
8923.50 -7.40 0.30 4.80
8923.63 -7.70 1.70 4.80
8923.88 -5.50 8.70 5.70
8924.00 -9.10 10.70 5.00
8924.13 -8.70 12.70 2.40
8924.25 -6.60 10.60 1.70
8924.38 -8.90 6.60 2.30
8924.50 -10.70 5.00 2.20
8924.63 -12.20 3.40 2.20
8924.75 -10.70 4.00 3.50
8924.88 -11.50 4.10 4.10
8925.00 -9.60 5.50 4.30
8925.13 -9.00 5.50 4.70
8925.25 -5.50 8.30 4.70
8925.38 -4.70 6.30 5.10
8925.50 -7.60 10.40 4.30
8925.63 -8.20 11.80 3.10
8925.75 -10.70 11.80 2.10
8925.88 -11.20 9.40 2.20
8926.00 -10.70 7.40 2.70
8926.13 -10.90 5.30 3.70
8926.25 -11.00 3.10 4.00
8926.38 -9.50 2.70 4.10
8926.50 -8.50 2.70 4.60
8926.63 -7.10 1.00 4.60
8926.75 -5.80 2.00 4.70
8926.88 -5.10 4.20 4.70
8927.00 -8.30 8.30 3.80
8927.13 -10.50 8.30 3.00
8927.25 -9.10 7.80 3.00
8927.88 -15.10 0.10 4.70
8928.00 -11.90 1.60 4.00
8928.13 -9.90 2.90 4.30
8928.25 -5.90 3.80 4.50
8928.88 -10.00 5.70 2.50
8929.13 -9.30 2.70 4.60
8929.75 -8.30 3.30 2.70
8930.00 -5.50 10.10 3.00
8930.13 -3.80 8.70 3.10
8930.25 -6.50 5.90 3.00
8930.38 -7.60 9.00 2.70
8930.50 -11.40 4.80 2.00
8930.63 -11.60 3.40 2.00
8930.88 -9.40 1.40 2.80
8931.00 -8.90 1.40 3.10
8931.13 -8.20 2.60 2.80
8931.25 -7.20 3.30 2.40
8931.38 -7.80 5.20 2.20
8931.50 -10.00 6.60 2.00
8931.63 -9.50 7.10 2.10
8931.75 -7.10 7.80 2.10
8931.88 -7.10 5.90 2.60
8932.00 -6.30 5.90 2.20
8932.13 -11.00 3.60 2.30
8932.25 -11.60 2.90 2.30
8932.50 -9.00 2.70 2.50
8932.63 -6.40 3.30 2.60
8932.75 -7.50 2.90 2.40
8933.13 -9.80 5.50 1.90
8933.25 -9.30 6.40 2.10
8933.38 -8.30 6.80 2.10
8933.50 -8.20 5.90 2.80
8933.63 -8.10 4.80 3.00
8933.75 -7.70 3.50 2.60
8933.88 -8.80 -0.40 2.10
8934.00 -7.50 1.00 2.20
8934.13 -8.50 2.60 2.00
8934.25 -10.00 0.30 2.40
8934.38 -9.20 0.70 2.60
8934.50 -8.50 2.70 2.80
8934.63 -7.20 3.30 2.70
8934.75 -10.10 4.60 2.10
8934.88 -8.90 5.70 1.60
8935.00 -8.40 5.20 1.90
8935.13 -6.70 4.80 2.20
8935.25 -5.60 1.90 3.50
8935.38 -6.40 1.40 3.80
8935.50 -9.20 -0.60 3.00
8935.63 -9.10 -1.90 2.20
8935.75 -9.20 -0.60 2.20
8935.88 -9.60 0.50 2.30
8936.00 -9.50 3.60 2.60
8936.13 -8.70 2.70 3.10
8936.25 -7.60 3.80 3.10
8936.38 -7.10 4.60 3.40
8936.63 -5.60 7.60 3.40
8936.75 -5.90 5.20 3.50
8936.88 -8.60 3.80 3.20
8937.00 -9.40 2.90 2.60
8937.13 -9.70 2.40 2.60
8937.25 -12.00 2.70 0.80
8937.38 -10.40 0.30 -0.10
8937.50 -12.00 1.20 0.10
8937.75 -8.30 2.40 1.70
8937.88 -7.80 4.20 2.60
8938.00 -7.50 6.80 2.50
8938.13 -7.80 6.10 2.00
8938.25 -8.20 4.60 3.00
8938.38 -9.00 5.00 3.50
8938.50 -8.10 7.10 3.90
8938.63 -9.30 3.60 2.80
8938.75 -8.60 0.10 3.80
8938.88 -10.00 -3.00 5.50
8939.00 -11.30 -1.80 5.80
8939.13 -11.60 3.40 4.50
8939.25 -6.80 6.80 3.10
8939.38 -7.00 9.00 2.60
8939.50 -6.20 7.00 3.80
8939.63 -7.10 5.90 3.70
8939.75 -6.70 5.20 2.60
8939.88 -6.50 5.40 2.50
8940.00 -6.40 6.10 2.40
8940.13 -5.60 7.00 2.40
8940.25 -5.70 4.00 2.60
8940.38 -5.50 4.00 2.20
8940.63 -4.70 7.20 -0.70
8940.75 -5.40 8.00 -0.10
8940.88 -8.10 8.50 0.40
8941.00 -7.40 10.40 0.10
8941.13 -6.40 7.60 -0.50
8941.25 -4.00 8.00 -0.50
8941.38 -3.60 7.80 -0.40
8941.50 -5.40 5.60 -0.10
8941.63 -6.80 5.00 0.00
8941.75 -7.40 4.00 -0.50
8941.88 -6.90 0.90 -1.80
8942.00 -8.40 -0.60 -0.40
8942.13 -8.50 1.20 0.30
8942.25 -7.80 2.90 2.20
8942.50 -8.00 3.50 1.60
8942.63 -7.50 6.40 0.90
8942.75 -8.00 8.30 0.40
8942.88 -5.60 7.60 -0.50
8943.00 -5.40 4.70 -1.20
8943.13 -3.20 3.50 -0.60
8943.25 -3.20 3.90 -0.30
8943.38 -6.60 5.40 -0.80
8943.50 -10.60 4.20 -1.20
8943.63 -9.80 3.10 -1.70
8943.75 -10.80 2.00 -1.70
8943.88 -7.20 3.80 -0.30
8944.00 -6.30 5.40 0.80
8944.13 -8.40 4.20 3.10
8944.25 -7.20 6.60 3.20
8944.38 -5.90 4.80 3.70
8944.50 -3.50 5.40 3.40
8944.63 -3.90 8.00 3.80
8944.75 -3.80 6.80 3.10
8944.88 -3.30 5.90 3.50
8945.00 -4.70 3.50 4.60
8945.25 -10.50 5.50 4.30
8945.38 -8.70 9.40 3.10
8945.50 -6.70 7.60 2.70
8945.63 -5.20 6.80 3.80
8945.75 -3.60 9.10 4.00
8945.88 -0.20 10.30 3.30
8946.00 -3.30 9.10 3.90
8946.13 -4.20 11.30 3.10
8946.25 -3.70 8.50 2.40
8946.38 -2.60 9.40 1.80
8946.50 -2.40 8.90 1.40
8946.63 -2.90 7.00 2.80
8946.88 -3.90 6.60 3.90
8947.00 -5.70 5.00 4.50
8947.13 -3.10 3.30 4.80
8947.25 -1.40 4.70 4.00
8947.38 -1.80 3.70 4.10
8947.50 -3.10 4.70 4.20
8947.63 -5.60 4.80 4.10
8947.75 -4.70 5.40 4.20
8947.88 -5.50 6.40 4.30
8948.00 -7.80 5.20 4.00
8948.13 -9.00 5.50 3.80
8948.25 -8.60 5.20 3.40
8948.38 -8.60 4.80 3.50
8948.63 -6.40 3.30 3.40
8948.75 -6.60 2.90 3.40
8948.88 -6.70 3.80 2.60
8949.00 -8.10 4.20 2.30
8949.13 -6.60 2.40 2.90
8949.25 -5.30 4.20 4.30
8949.38 -5.30 5.20 4.50
8949.50 -6.00 7.40 3.70
8949.63 -6.60 6.40 2.60
8949.75 -6.80 5.90 2.60
8949.88 -6.80 5.90 2.80
8950.00 -7.70 5.00 3.20
8950.13 -5.70 4.00 3.50
8950.25 -5.90 3.30 3.50
8950.38 -6.00 5.00 2.80
8950.50 -6.10 5.20 1.60
8950.63 -4.70 5.00 2.10
8950.75 -4.70 4.50 2.70
8950.88 -4.70 3.10 2.90
8951.00 -4.20 4.70 3.00
8951.25 -7.80 4.20 1.70
8951.38 -7.40 4.50 0.50
8951.50 -6.50 2.60 0.80
8951.63 -5.10 4.20 1.60
8951.88 -6.30 3.50 2.50
8952.00 -6.80 3.50 2.30
8952.13 -5.60 5.20 1.30
8952.25 -5.60 4.20 1.30
8952.38 -5.60 3.30 1.20
8952.50 -4.80 2.80 2.00
8952.63 -3.40 2.80 2.10
8952.75 -4.60 5.20 1.70
8952.88 -4.80 4.70 0.90
8953.00 -5.90 7.60 -0.30
8953.13 -7.60 4.20 -0.50
8953.25 -7.00 5.70 -0.80
8953.38 -7.20 5.20 -0.80
8953.50 -6.60 5.40 -1.80
8953.63 -7.70 5.40 -1.10
8953.75 -6.70 4.80 -0.60
8953.88 -5.10 4.20 -0.20
8954.00 -4.70 2.60 0.00
8954.13 -6.80 0.70 -0.20
8954.25 -3.40 1.30 -0.70
8954.38 -3.00 1.10 -0.80
8954.50 -1.90 1.10 -0.90
8954.75 -8.10 3.80 -1.60
8954.88 -12.10 4.00 -1.40
8955.00 -9.10 6.80 -2.40
8955.13 -8.00 7.40 -1.40
8955.25 -4.20 6.10 0.40
8955.38 -6.90 4.20 1.40
8955.50 -8.00 3.50 2.10
8955.63 -7.20 2.00 2.40
8955.75 -5.70 2.20 1.80
8955.88 -3.10 3.30 2.10
8956.00 -3.50 4.50 1.40
8956.13 -6.90 2.90 1.20
8956.25 -8.10 4.80 0.70
8956.38 -8.80 4.60 1.20
8956.50 -7.50 6.80 1.70
8956.63 -6.30 5.90 2.70
8956.75 -5.70 5.90 3.50
8956.88 -8.50 6.40 2.70
8957.00 -7.70 4.60 2.10
8957.13 -5.30 2.40 2.60
8957.25 -3.70 0.70 3.10
8957.38 -4.90 -0.20 3.40
8957.50 -7.70 2.60 2.80
8957.63 -9.00 3.10 2.50
8957.75 -8.60 2.00 2.10
8957.88 -9.40 3.80 2.20
8958.00 -8.40 4.20 2.60
8958.13 -7.20 5.20 3.00
8958.25 -5.50 6.30 3.30
8958.38 -5.20 8.30 2.50
8958.50 -6.40 7.00 1.90
8958.63 -6.80 3.50 1.60
8958.75 -6.20 2.60 1.80
8958.88 -6.90 0.00 2.00
8959.00 -8.10 1.00 2.30
8959.13 -10.80 -0.40 1.20
8959.25 -12.40 0.50 0.00
8959.38 -9.70 2.90 -1.00
8959.50 -7.80 5.20 -0.70
8959.63 -6.70 6.10 0.00
8959.75 -7.90 6.60 0.60
8959.88 -8.80 5.90 1.00
8960.00 -6.60 6.30 0.60
8960.13 -7.40 2.60 0.40
8960.25 -5.80 5.40 -0.20
8960.38 -4.50 3.70 0.00
8960.50 -4.00 1.70 0.80
8960.63 -6.90 0.90 1.40
8960.75 -7.50 0.50 0.80
8960.88 -8.20 -0.60 0.10
8961.00 -9.10 1.00 -0.90
8961.13 -8.60 4.80 -1.00
8961.25 -8.00 7.40 -0.30
8961.38 -6.80 6.80 0.10
8961.63 -4.80 5.60 -0.50
8961.75 -4.20 3.70 -0.50
8961.88 -4.70 4.50 0.50
8962.00 -4.90 3.50 0.50
8962.13 -5.60 3.70 1.10
8962.25 -5.30 4.20 0.80
8962.38 -5.20 4.50 0.70
8962.50 -7.20 2.80 0.30
8962.63 -8.70 3.10 0.40
8962.75 -8.00 3.50 0.90
8962.88 -7.20 3.80 1.30
8963.00 -5.50 5.00 1.70
8963.13 -4.70 5.00 1.10
8963.25 -5.50 4.00 0.70
8963.50 -3.80 3.00 -0.20
8963.63 -4.20 2.40 0.70
8963.75 -5.70 1.20 1.40
8963.88 -5.80 2.40 2.10
8964.00 -7.70 4.00 2.70
8964.13 -7.60 4.20 2.30
8964.25 -8.50 2.60 2.20
8964.38 -8.20 1.70 1.60
8964.50 -6.40 1.90 1.60
8964.75 -6.80 1.70 2.80
8964.88 -6.50 2.60 3.50
8965.00 -4.80 7.00 3.30
8965.13 -1.60 7.50 2.30
8965.25 0.70 5.10 1.10
8965.38 -1.20 6.50 0.40
8965.50 -4.90 4.00 0.70
8965.63 -5.50 9.20 1.10
8965.75 -4.60 7.00 1.40
8965.88 -3.80 5.40 1.60
8966.00 -2.70 4.90 1.70
8966.13 -3.50 2.60 1.80
8966.25 -3.00 4.50 2.00
8966.38 -5.10 4.70 2.00
8966.50 -4.70 6.30 1.60
8966.63 -3.90 6.50 0.80
8966.75 -3.80 5.40 1.10
8966.88 -4.00 3.50 0.80
8967.00 -3.90 3.30 1.30
8967.13 -5.80 5.40 0.70
8967.50 -4.80 1.40 2.90
8967.63 -5.60 2.80 3.10
8967.75 -4.70 4.50 2.30
8968.13 -0.30 2.80 3.00
8968.38 -5.60 6.10 2.30
8968.50 -6.30 5.90 1.70
8968.75 -5.90 -0.60 2.70
8968.88 -4.80 1.40 3.60
8969.13 -7.70 4.60 3.50
8969.25 -6.90 2.90 2.80
8969.38 -4.50 2.40 2.90
8969.50 -0.60 1.90 3.50
8969.63 -3.50 1.70 4.70
8969.75 -4.50 5.20 3.80
8969.88 -9.30 3.60 4.10
8970.00 -6.40 3.80 3.00
8970.13 -6.00 3.10 3.20
8970.25 -3.10 0.00 3.90
8970.38 -5.70 5.40 3.40
8970.50 -7.10 4.60 3.90
8970.63 -5.40 7.60 3.20
8970.75 -6.70 3.80 3.80
8971.00 -4.50 1.90 5.70
8971.13 -6.00 1.70 6.70
8971.25 -8.40 2.20 6.90
8971.38 -8.60 1.40 6.30
8971.50 -6.00 2.60 4.50
8971.63 -6.10 3.80 3.70
8971.75 0.40 9.80 3.30
8972.00 -1.60 11.30 3.00
8972.13 -4.70 10.10 3.30
8972.25 -4.70 8.70 2.60
8972.38 -5.20 4.50 2.70
8972.50 -5.10 4.80 2.90
8972.63 -4.50 2.40 2.80
8973.00 -5.80 0.90 3.60
8973.13 -3.60 4.70 3.60
8973.25 -3.40 7.00 3.80
8973.38 -1.60 8.90 3.90
8973.50 -2.90 8.50 4.50
8973.63 -4.30 7.80 4.20
8973.75 -6.70 6.60 3.60
8973.88 -5.90 7.60 2.90
8974.00 -5.50 5.40 3.00
8974.13 -4.70 5.40 3.10
8974.25 -3.90 3.70 3.40
8974.38 -4.90 3.50 3.20
8974.50 -3.90 4.70 3.20
8974.63 -3.90 5.60 3.10
8974.75 -4.80 6.10 3.30
8974.88 -5.50 5.40 4.20
8975.00 -4.80 4.80 5.20
8975.13 -3.90 4.20 5.60
8975.25 -5.30 4.80 5.70
8975.38 -6.90 1.00 5.40
8975.50 -8.70 1.80 5.40
8975.75 -7.40 1.20 4.80
8975.88 -6.20 -1.10 4.70
8976.13 -8.10 3.30 4.10
8976.25 -7.80 5.20 3.00
8976.38 -8.60 5.20 3.10
8976.63 -6.00 5.90 3.30
8976.75 -5.50 3.50 4.30
8977.00 -10.60 -0.10 6.70
8977.25 -2.90 2.60 7.10
8977.38 -4.30 4.50 6.20
8977.50 -4.70 7.80 4.90
8977.75 -4.80 12.90 -0.30
8977.88 -7.50 9.20 -0.60
8978.00 -8.60 9.20 -0.90
8978.13 -9.30 5.50 -0.90
8978.25 -10.00 3.30 -0.70
8978.38 -8.90 3.80 1.30
8978.50 -10.00 5.30 2.30
8978.63 -10.90 6.20 2.90
8978.75 -10.50 5.50 3.90
8979.38 -11.30 7.90 2.50
8979.63 -10.00 7.60 3.00
8979.75 -10.90 7.10 2.70
8980.88 -9.20 5.70 3.30
8981.63 -11.40 5.70 3.40
8982.38 -8.50 4.00 3.80
8982.50 -11.20 4.60 3.10
8985.25 -11.40 4.80 5.00
8986.75 -12.30 5.10 5.10
8988.63 -10.30 3.80 4.60
8988.75 -10.10 4.00 2.70
8988.88 -10.00 4.80 2.10
8989.00 -10.90 5.70 2.40
8989.13 -10.30 3.80 3.20
8989.25 -11.10 3.80 3.30
8990.13 -6.90 5.70 0.80
8990.25 -5.80 7.20 0.50
8990.38 -8.80 4.00 2.00
8990.50 -11.30 8.30 2.10
8990.63 -8.10 7.00 0.20
8990.75 -11.60 4.30 0.90
8990.88 -10.50 6.40 1.30
8991.00 -11.90 5.70 1.60
8991.13 -8.80 8.30 1.20
8991.25 -11.00 4.60 2.60
8991.63 -10.60 4.30 1.80
8991.75 -11.70 4.80 1.80
8991.88 -12.40 3.40 1.30
8992.00 -11.50 5.90 0.80
8992.13 -13.20 5.10 1.90
8992.25 -13.90 7.10 1.70
8992.38 -14.70 5.80 1.70
8994.88 -11.90 5.30 6.90
8995.00 -11.00 10.70 6.30
8995.13 -9.60 11.10 4.00
8995.25 -8.70 10.90 4.10
8995.38 -9.50 9.90 3.90
8995.50 -6.50 10.40 5.80
8995.75 -6.60 10.10 6.60
8995.88 -7.20 9.00 7.50
8996.00 -8.50 6.40 7.10
8996.25 -7.70 3.10 5.10
8996.50 -4.50 4.80 5.60
8996.63 -3.40 6.60 5.40
8996.75 -5.60 8.00 5.10
8996.88 -5.80 8.30 2.90
8997.00 -8.10 7.60 1.40
8997.38 -7.20 3.80 3.20
8997.50 -6.60 2.00 3.90
8997.63 -7.90 -2.50 3.70
8997.75 -7.20 1.40 2.60
8997.88 -6.90 4.20 1.90
8998.00 -7.10 3.50 1.90
8998.13 -4.70 6.30 2.60
8998.25 -5.40 7.00 3.70
8998.38 -6.90 11.60 3.90
8998.50 -7.20 13.50 3.60
8998.63 -6.80 14.10 2.30
8998.75 -8.40 9.40 2.00
8999.00 -9.10 3.40 5.40
8999.13 -9.20 1.80 6.80
8999.75 -3.40 1.90 0.20
9000.00 -3.30 10.00 1.70
9000.13 -10.60 7.60 2.50
9000.25 -8.30 12.50 4.30
9000.38 -6.40 15.30 3.10
9000.63 -9.80 6.40 3.30
9000.75 -8.50 2.70 3.30
9000.88 -11.50 3.10 3.00
9001.13 -11.00 3.10 2.80
9001.25 -8.60 5.20 2.80
9001.38 -5.60 8.00 3.10
9001.50 -5.70 11.30 2.80
9001.63 -4.30 15.00 1.20
9001.75 -4.00 13.60 0.80
9001.88 -5.80 11.50 2.00
9002.00 -10.40 8.10 3.00
9002.13 -9.80 5.00 3.00
9002.38 -9.70 1.00 1.40
9002.50 -8.70 1.70 0.70
9002.63 -7.90 2.60 0.40
9002.88 -4.00 10.80 1.40
9003.00 -3.60 11.50 4.90
9003.25 -4.00 12.20 2.90
9003.38 -3.50 11.30 1.30
9003.50 -4.00 11.70 -0.10
9003.63 -4.70 6.30 1.80
9003.75 -5.20 3.10 2.70
9003.88 -5.00 -0.40 3.90
9004.00 -5.40 -0.20 3.80
9004.13 -7.90 -1.10 3.60
9004.25 -11.10 2.00 2.80
9004.38 -8.90 4.80 0.20
9004.50 -8.90 6.60 -1.30
9004.63 -7.90 9.80 -1.40
9004.88 -8.60 5.20 2.70
9005.00 -14.40 0.60 2.60
9005.13 -13.60 1.60 1.00
9005.25 -9.70 4.20 -0.10
9005.38 -8.10 1.90 -0.50
9005.50 -3.50 2.60 1.60
9005.63 -5.80 0.00 3.50
9005.75 -7.80 2.00 3.90
9005.88 -9.10 0.10 3.50
9006.00 -9.40 1.00 1.60
9006.13 -7.70 1.70 1.90
9006.25 -6.50 5.00 1.80
9006.38 -6.60 6.40 2.70
9006.50 -7.90 9.00 3.20
9006.63 -9.50 9.90 3.60
9006.75 -5.60 13.40 1.60
9006.88 -8.60 6.60 2.00
9007.00 -8.90 3.30 2.50
9007.13 -8.70 2.20 2.20
9007.25 -6.40 3.30 3.10
9007.38 -8.80 1.00 3.70
9007.88 -10.30 4.30 2.90
9008.00 -8.40 7.10 3.00
9008.63 -9.00 3.10 4.80
9008.88 -9.90 0.50 3.20
9009.25 -6.90 4.20 3.30
9009.38 -10.60 4.80 3.10
9009.63 -8.00 7.80 2.40
9009.75 -7.20 7.00 3.30
9009.88 -6.40 6.60 3.70
9010.88 -9.40 2.00 2.40
9011.00 -10.80 3.40 1.80
9012.38 -11.00 5.00 1.90
9012.63 -6.00 3.10 1.00
9012.75 -8.20 5.90 1.00
9013.00 -10.40 10.90 1.00
9013.38 -12.60 6.90 2.20
9013.50 -12.70 2.00 1.90
9014.00 -12.00 1.20 1.10
9014.13 -11.40 2.40 1.40
9014.38 -10.70 4.00 2.50
9026.63 -13.70 4.10 2.60
9028.25 -12.50 8.60 1.80
9028.38 -9.70 5.30 2.20
9034.25 -9.10 2.00 3.70
9034.63 -12.40 3.40 3.20
9034.75 -10.60 4.30 3.70
9035.00 -8.50 2.20 5.10
9036.00 -16.20 2.30 1.90
9036.50 -5.40 8.00 5.20
9036.63 -7.60 6.60 5.20
9037.25 -7.40 1.20 4.70
9037.38 -9.90 2.00 4.60
9037.50 -12.70 2.00 3.50
9038.00 -6.40 7.00 3.30
9038.63 -4.20 5.60 2.20
9038.75 -4.80 1.40 2.60
9041.50 -4.70 4.00 1.40
9041.63 -9.90 2.90 1.30
9042.63 -9.20 4.20 0.20
9042.75 -9.40 2.00 0.20
9042.88 -3.70 6.10 2.00
9043.00 -0.90 6.50 2.90
9043.13 -5.90 5.20 2.70
9043.25 -6.00 7.40 2.00
9043.50 -3.40 8.40 -1.80
9043.75 -3.20 3.00 2.50
9043.88 -8.30 -0.80 3.80
9044.00 -8.60 1.00 3.70
9044.25 -8.60 3.80 3.80
9044.50 -5.70 2.20 5.00
9045.25 -7.40 5.50 6.30
9045.63 -8.50 3.10 6.40
9045.75 -7.90 2.70 5.40
9046.13 -9.60 7.80 3.00
9046.75 -10.10 7.40 3.00
9047.13 -6.90 2.90 4.20
9048.25 -10.50 6.90 5.10
9048.38 -12.10 6.40 4.50
9050.63 -11.70 8.10 5.30
9050.75 -11.30 7.90 4.10
9051.13 -7.90 7.60 4.20
9052.13 -8.90 9.00 3.40
9053.00 -8.40 6.20 3.60
9053.25 -11.20 9.00 3.30
9053.50 -8.40 9.90 4.30
9053.75 -8.00 8.30 3.90
9055.25 -11.60 4.80 4.90
9055.63 -14.40 8.60 5.70
9056.63 -15.20 6.20 4.80
9056.75 -13.20 7.40 4.10
9057.13 -15.10 6.90 5.60
9060.38 -13.00 4.80 3.50
9060.63 -12.70 5.70 3.50
9061.13 -10.10 7.40 1.70
9061.25 -11.40 9.90 0.90
9061.50 -15.10 11.20 0.30
9062.38 -13.90 6.20 0.30
9062.75 -13.00 8.60 1.40
9063.88 -11.10 2.90 2.50
9064.00 -9.80 2.70 1.70
9064.13 -11.80 3.10 1.60
9064.38 -13.00 6.20 2.90
9064.75 -10.50 5.00 2.00
9065.63 -11.70 6.20 -0.10
9065.75 -13.60 5.70 0.20
9065.88 -13.40 7.10 1.60
9066.00 -12.20 10.50 2.80
9066.13 -11.90 7.60 3.00
9066.38 -11.40 4.30 2.50
9066.50 -10.30 6.20 1.00
9066.63 -13.70 4.60 0.60
9066.75 -12.50 8.10 0.30
9066.88 -12.80 8.10 -0.20
9067.25 -12.50 9.00 0.80
9067.38 -13.80 7.90 1.30
9067.50 -13.80 10.30 1.70
9067.63 -11.80 9.70 1.90
9067.75 -11.30 6.90 2.00
9067.88 -9.70 6.60 1.90
9068.00 -8.50 5.50 1.40
9068.25 -10.90 8.50 0.70
9068.38 -13.30 9.20 -0.60
9068.50 -15.10 10.30 -0.60
9068.75 -13.90 9.00 0.50
9068.88 -13.60 7.70 0.80
9069.00 -13.20 7.90 0.50
9069.13 -14.70 4.30 0.40
9069.38 -11.90 3.80 2.50
9069.50 -10.40 3.60 3.10
9069.75 -13.80 6.90 0.90
9069.88 -11.60 7.80 -1.40
9070.13 -15.40 6.90 -0.40
9070.25 -17.60 5.60 1.30
9070.50 -16.20 4.10 3.00
9070.75 -14.70 6.20 2.40
9070.88 -13.70 4.10 3.30
9071.00 -11.50 5.50 2.90
9071.38 -13.00 4.80 3.10
9071.50 -14.40 5.30 1.90
9071.88 -14.20 8.10 3.10
9072.00 -14.80 5.50 3.10
9072.13 -14.30 3.60 1.60
9072.25 -11.90 3.40 0.80
9072.88 -11.80 4.60 2.30
9073.00 -12.50 5.30 1.20
9073.13 -11.00 7.90 1.40
9073.25 -9.70 8.10 2.30
9073.38 -10.00 6.60 2.90
9073.50 -10.30 5.30 3.30
9073.63 -12.50 6.20 2.50
9073.75 -11.40 5.30 1.70
9074.00 -8.80 4.00 2.20
9074.25 -11.10 5.30 2.70
9074.38 -11.90 6.60 2.30
9074.50 -10.60 8.50 2.70
9074.63 -9.10 7.40 3.20
9074.88 -8.70 4.00 5.10
9075.00 -9.00 5.90 4.80
9075.13 -13.30 1.60 2.90
9075.88 -9.70 6.20 1.80
9076.00 -10.00 6.20 1.90
9076.13 -8.70 6.60 1.60
9076.25 -7.70 5.90 1.80
9076.38 -7.80 1.40 2.10
9076.63 -12.40 -1.80 1.60
9076.75 -12.40 0.10 0.30
9077.00 -7.90 0.70 0.30
9077.13 -7.00 2.60 1.60
9077.38 -9.30 12.70 0.60
9077.63 -7.60 6.60 0.40
9077.75 -10.60 4.80 0.70
9077.88 -11.10 2.90 0.50
9078.00 -11.70 1.20 1.20
9078.25 -11.10 -0.80 0.10
9078.38 -11.70 -3.00 -1.30
9078.50 -10.30 2.40 -2.10
9078.75 -9.30 8.30 -0.60
9078.88 -9.10 6.80 0.40
9079.25 -11.30 4.60 -0.50
9079.38 -11.50 2.70 0.10
9079.50 -10.30 1.40 0.20
9079.75 -8.20 0.30 -0.70
9079.88 -8.20 0.30 -0.70
9080.13 -10.40 2.20 -1.10
9080.25 -7.70 5.40 -1.20
9080.38 -7.00 5.70 -0.70
9080.50 -7.70 7.80 -0.60
9080.88 -6.90 4.80 -0.20
9081.25 -6.00 1.10 -0.20
9081.38 -11.20 -0.20 -1.00
9081.50 -11.50 1.20 -1.30
9081.75 -7.90 2.20 -0.70
9081.88 -4.90 3.50 -0.30
9082.00 -6.40 5.20 -0.40
9082.13 -8.10 6.60 -1.80
9082.25 -11.20 2.70 -1.40
9082.38 -6.20 8.50 -1.40
9082.50 -5.40 5.20 -1.20
9082.88 -9.40 -0.90 -0.90
9083.13 -9.70 -0.40 -2.90
9083.25 -9.30 -0.20 -2.80
9083.38 -6.90 2.80 -2.10
9083.50 -7.60 3.30 -0.70
9083.63 -9.30 4.60 0.10
9083.88 -8.10 3.80 0.60
9084.00 -5.70 5.00 0.80
9084.38 -7.70 0.70 2.20
9084.63 -6.80 -3.20 2.20
9085.00 -7.40 1.20 0.50
9085.13 -7.40 2.60 1.60
9085.38 -4.70 3.50 3.40
9085.50 -5.10 4.20 3.00
9085.88 -7.70 4.00 2.60
9086.00 -7.70 4.60 2.30
9086.13 -7.20 3.80 2.80
9086.38 -8.60 1.40 3.30
9086.50 -8.60 1.40 3.80
9086.63 -8.60 1.00 3.20
9086.75 -5.60 4.20 3.30
9086.88 -3.50 4.00 3.50
9087.00 -4.00 1.10 3.40
9087.13 -4.30 3.10 2.90
9087.25 -8.20 3.10 2.70
9087.38 -8.80 4.60 2.30
9087.50 -7.60 4.80 2.20
9087.63 -6.90 4.20 2.40
9087.75 -6.60 2.90 2.40
9087.88 -9.10 3.30 2.70
9088.00 -9.70 3.30 2.80
9088.25 -4.90 3.10 2.50
9088.75 -8.50 3.10 1.90
9089.38 -10.60 5.30 1.30
9089.75 -4.30 1.10 0.60
9090.25 -5.10 5.20 -0.30
9090.88 -7.90 2.60 0.80
9091.00 -6.50 2.60 0.60
9091.13 -8.50 0.70 0.20
9091.25 -6.90 -0.40 0.00
9091.38 -5.80 0.90 0.70
9092.13 -5.00 6.80 -0.30
9092.25 -4.70 6.80 1.60
9092.38 -4.20 7.00 2.80
9092.50 -3.80 3.50 3.40
9092.63 -7.80 0.10 2.70
9092.88 -6.40 0.90 1.40
9093.38 -5.50 3.50 1.70
9093.63 -4.80 7.00 0.20
9093.75 -4.20 7.00 0.40
9094.00 -4.70 3.50 1.70
9094.13 -4.00 4.00 2.50
9094.25 -5.30 0.50 3.00
9094.38 -5.00 0.00 2.50
9094.50 -4.50 -0.40 1.90
9094.63 -5.70 0.20 1.90
9094.75 -5.40 0.70 1.60
9095.13 -6.00 4.50 3.90
9095.63 -2.90 6.10 2.90
9096.00 -7.70 2.20 4.20
9096.50 -5.30 2.90 4.10
9096.63 -4.10 2.40 4.10
9096.88 -5.20 4.50 4.20
9097.00 -7.10 6.40 4.00
9097.13 -7.80 6.60 2.80
9097.25 -6.70 6.10 1.80
9097.38 -4.20 3.70 2.10
9097.63 -5.70 4.00 3.10
9097.75 -8.40 4.20 3.80
9097.88 -7.70 3.60 4.80
9098.00 -6.90 2.90 4.50
9098.13 -5.40 -1.10 4.20
9098.25 -3.10 0.00 4.10
9098.38 -4.50 0.90 4.20
9098.63 -5.60 4.20 3.00
9098.75 -5.90 3.80 2.60
9098.88 -6.50 5.00 2.60
9099.00 -7.60 4.80 2.50
9099.13 -7.70 5.90 2.70
9099.25 -7.90 7.10 3.90
9099.38 -6.40 3.30 3.40
9099.50 -6.40 1.00 4.50
9099.88 -3.20 1.70 4.20
9100.00 -1.20 0.70 4.10
9100.13 -2.30 0.90 3.90
9100.25 -4.30 2.60 3.40
9100.38 -6.80 2.60 3.20
9100.50 -8.00 4.60 3.30
9100.88 -6.80 4.00 1.70
9101.00 -5.70 2.20 2.20
9101.13 -5.90 3.30 2.30
9101.25 -4.80 1.40 3.00
9101.38 -4.10 0.00 3.00
9102.00 -6.00 5.90 1.80
9102.25 -5.20 6.30 1.00
9102.63 -6.70 6.60 1.20
9102.75 -6.80 5.40 1.30
9102.88 -4.00 3.50 1.60
9103.00 -2.80 3.30 1.80
9103.13 -3.80 3.00 1.40
9103.25 -3.90 5.20 0.50
9103.38 -3.50 5.90 0.40
9103.63 -1.20 5.20 0.70
9103.75 -3.30 8.20 0.60
9104.00 -3.80 7.80 0.20
9104.13 -3.90 4.70 0.00
9104.25 -3.10 3.70 0.60
9104.38 -5.70 5.00 0.80
9105.25 -4.30 3.90 0.00
9105.38 -4.70 3.50 -0.70
9105.50 -3.60 3.70 -0.20
9105.63 -3.00 4.50 1.10
9105.75 -2.90 6.10 2.10
9105.88 -4.30 4.00 2.50
9106.00 -3.80 4.00 1.80
9106.38 -4.60 0.20 1.10
9106.50 -2.30 1.30 1.90
9106.63 -3.40 2.40 2.20
9106.75 -3.60 2.40 1.70
9106.88 -5.80 0.90 1.10
9107.00 -6.20 2.20 0.40
9107.13 -4.50 3.70 0.70
9107.25 -2.10 6.10 1.00
9107.38 -1.80 5.20 1.30
9107.50 -3.60 3.30 1.40
9107.63 -5.10 2.40 1.20
9107.75 -5.30 1.40 0.70
9107.88 -4.10 0.90 0.20
9108.00 -3.50 1.10 0.30
9108.13 -2.50 0.90 0.60
9108.25 -4.30 0.20 0.60
9108.50 -4.20 1.90 0.40
9108.75 -3.00 3.00 0.70
9108.88 -4.50 3.30 0.90
9109.25 -2.80 0.40 0.90
9109.38 -1.60 1.70 0.90
9109.50 -4.50 0.50 1.30
9109.63 -6.40 2.40 0.40
9109.75 -6.40 2.40 0.00
9109.88 -3.90 3.30 -0.10
9110.00 -3.00 1.70 0.90
9110.13 -1.60 1.70 1.70
9110.38 -4.80 1.90 1.60
9110.63 -1.20 4.70 0.60
9110.75 0.00 3.50 0.60
9110.88 -2.60 2.80 1.10
9111.13 -7.70 2.60 1.00
9111.25 -7.60 3.80 0.60
9111.38 -7.20 5.20 0.40
9111.50 -5.90 3.70 0.90
9111.63 -3.00 3.00 1.40
9111.88 -2.60 3.30 2.00
9112.25 -3.60 0.40 0.70
9112.38 -3.90 1.90 0.60
9112.50 -6.10 2.40 0.50
9112.75 -6.10 4.20 0.10
9113.13 -5.80 2.40 0.90
9113.50 -4.00 0.70 0.70
9113.63 -2.00 0.90 0.30
9113.75 -3.60 1.40 1.00
9113.88 -3.00 3.00 1.10
9114.25 -5.70 2.60 2.80
9114.38 -6.20 0.30 2.50
9114.50 -6.40 2.40 2.50
9114.63 -4.10 2.40 3.30
9114.75 -2.20 3.00 4.00
9115.00 -2.20 7.20 3.70
9115.25 -5.20 1.70 1.00
9115.38 -4.50 4.20 1.40
9115.63 -4.50 5.20 3.30
9115.75 -4.70 5.90 3.80
9115.88 -5.20 5.90 3.80
9116.00 -5.20 4.00 2.80
9116.13 -2.80 2.40 2.00
9116.25 -2.40 2.60 2.60
9116.38 -3.90 5.20 2.90
9116.50 -2.70 7.20 2.80
9116.63 -2.50 7.80 2.80
9116.75 -6.50 4.50 3.10
9116.88 -7.20 6.10 3.20
9117.25 -5.80 2.40 3.90
9117.63 -6.90 1.40 1.90
9117.75 -6.20 2.60 1.90
9118.00 -7.10 5.90 1.30
9118.13 -9.70 5.70 0.80
9118.25 -7.50 7.80 0.60
9118.50 -4.70 8.70 1.20
9118.63 -8.50 6.80 1.00
9118.75 -7.20 2.40 1.10
9118.88 -10.50 4.60 2.10
9119.13 -11.20 1.80 2.40
9119.25 -8.10 4.20 2.40
9120.00 -6.40 5.20 1.00
9120.13 -8.40 5.20 1.20
9120.25 -9.30 5.00 0.40
9120.38 -10.30 2.00 0.10
9120.50 -10.00 -0.60 0.80
9120.75 -9.40 0.50 1.90
9120.88 -9.70 3.30 2.50
9121.13 -8.20 5.90 1.60
9121.25 -6.70 3.30 0.90
9121.38 -6.50 3.10 0.50
9121.50 -5.60 6.60 -0.20
9122.00 -7.10 3.10 -1.00
9122.63 -6.70 5.20 0.80
9122.75 -6.50 4.00 0.70
9122.88 -6.30 5.40 -0.20
9123.00 -5.90 2.40 -0.50
9123.13 -6.00 3.50 -0.70
9123.25 -7.80 3.80 -1.30
9124.00 -8.20 -0.20 -0.30
9124.38 -3.60 -1.90 1.10
9125.00 -5.50 3.10 -0.50
9125.13 -3.70 5.20 -0.10
9125.25 -3.50 6.80 0.10
9125.38 -4.60 5.60 0.00
9125.63 -9.80 3.10 -0.80
9125.75 -7.60 4.20 -1.00
9125.88 -5.20 4.50 -0.30
9126.13 -2.70 5.90 1.20
9126.25 -3.80 4.50 0.70
9126.38 -4.20 5.60 -0.40
9126.50 -5.20 6.80 -1.80
9126.75 -3.80 5.80 -2.10
9126.88 -4.60 5.60 -1.60
9127.00 -4.80 3.70 -1.10
9127.13 -6.30 2.60 -0.90
9127.38 -7.00 -0.20 0.30
9127.50 -6.60 -1.90 1.40
9127.63 -4.00 -1.10 3.00
9127.88 -4.10 0.00 4.00
9128.25 -6.00 7.40 2.30
9128.38 -5.80 8.30 2.20
9128.50 -6.60 7.80 2.00
9128.63 -7.40 9.90 0.70
9128.75 -7.90 7.60 -0.50
9128.88 -9.50 7.00 -2.50
9129.13 -6.80 4.50 -2.60
9129.25 -4.90 3.50 -2.20
9129.38 -9.00 4.00 -2.10
9129.50 -7.60 2.80 -3.10
9129.88 -3.40 3.30 -0.60
9130.38 -9.40 -1.30 1.80
9130.50 -7.80 -0.40 2.30
9131.13 -7.00 2.60 0.70
9131.25 -7.60 7.60 -0.30
9131.38 -9.60 7.40 -1.30
9132.38 -8.00 2.60 -0.90
9133.00 -8.60 5.70 0.80
9133.13 -7.20 7.00 1.10
9133.38 -7.50 10.60 -0.70
9133.50 -9.00 9.40 -1.20
9134.13 -11.70 5.20 -3.00
9135.25 -0.70 -0.20 4.60
9135.38 -2.20 -0.90 6.70
9135.50 -5.40 -1.10 7.10
9136.00 -12.10 10.10 0.00
9136.38 -11.70 16.70 -7.10
9136.63 -11.80 12.20 -10.00
9137.13 -3.70 -0.70 3.50
9137.38 -0.80 -9.60 9.50
9137.75 -0.20 -2.80 10.90
9137.88 -7.40 1.80 7.40
9138.13 -5.80 12.40 -0.80
9138.25 -7.50 12.90 -3.40
9138.50 -8.20 19.50 -5.40
9139.00 -12.40 3.40 3.00
9139.13 -9.40 -0.40 5.20
9139.25 -6.30 -3.70 6.30
9139.38 -3.80 -5.20 6.50
9139.75 -4.70 -1.90 2.20
9139.88 -4.10 0.90 0.70
9140.00 -1.20 6.50 0.90
9140.13 -0.60 10.60 1.80
9140.25 -4.00 11.70 3.70
9140.50 -10.50 9.70 5.00
9140.63 -12.70 5.80 4.50
9140.75 -9.80 5.50 4.10
9140.88 -8.60 4.20 3.30
9141.00 -8.40 3.80 1.90
9141.13 -6.10 4.70 -0.20
9141.25 -4.30 4.90 -1.80
9141.38 -2.20 5.80 -1.90
9141.50 -0.70 7.00 -0.50
9141.75 0.70 7.50 2.90
9142.13 -6.60 -0.90 5.10
9142.25 -8.40 -2.10 4.10
9142.38 -9.60 -1.80 3.00
9142.50 -10.50 0.50 1.30
9142.88 -4.50 9.60 1.00
9143.00 -6.10 9.60 1.90
9143.38 -5.80 7.20 -1.30
9143.50 -7.70 3.10 -4.60
9143.75 -5.60 3.70 -5.10
9144.00 -0.10 2.30 0.80
9144.63 -2.70 4.90 0.50
9144.75 -4.60 5.20 0.80
9145.00 -7.70 7.80 -0.30
9145.13 -6.60 9.20 -1.00
9145.25 -8.30 9.60 -2.10
9145.38 -8.10 12.00 -3.60
9145.50 -4.60 12.20 -3.80
9145.63 -7.50 8.20 -4.10
9145.88 -5.20 6.80 -0.80
9146.00 -4.20 3.70 -0.20
9146.13 -4.80 1.40 0.70
9147.13 -2.90 8.00 1.10
9147.25 -1.60 8.40 2.10
9147.38 -0.10 5.60 1.60
9147.50 -3.00 5.40 0.50
9147.63 -3.50 6.30 -1.10
9148.00 -5.90 3.30 -2.70
9148.13 -7.20 1.90 -3.20
9148.25 -5.30 1.40 -2.80
9148.38 -4.30 2.60 -2.80
9149.13 -1.00 0.20 4.20
9149.25 -1.70 -0.90 4.30
9149.38 -2.40 -0.70 3.90
9149.50 -3.50 3.10 2.90
9149.75 -8.50 7.40 -0.20
9149.88 -5.90 8.90 -1.70
9150.13 -4.60 9.80 -2.10
9150.38 -5.00 6.30 -2.10
9150.75 -1.60 -0.30 0.30
9150.88 -1.00 -0.70 1.10
9151.25 -3.20 -0.20 0.50
9151.50 -1.90 3.50 1.00
9151.63 -2.30 4.20 2.10
9151.75 -5.60 3.80 2.70
9152.25 -3.30 9.60 -3.50
9152.50 -3.70 8.00 -3.60
9152.63 -3.70 7.50 -3.30
9152.75 -2.20 4.90 -2.30
9152.88 -3.00 4.50 -1.20
9153.00 -3.10 -0.90 -1.30
9153.25 -2.50 0.40 -0.90
9153.38 -3.00 1.10 -0.50
9153.75 -1.30 5.80 0.20
9153.88 -2.30 5.20 0.00
9154.38 -3.90 3.30 -1.80
9154.88 -2.60 5.10 -4.30
9155.00 -4.00 6.50 -4.00
9155.13 -3.00 6.30 -3.00
9155.25 -4.50 2.80 -2.30
9155.38 -1.00 4.50 -0.40
9155.88 1.80 -2.20 1.70
9156.00 2.50 -3.30 1.00
9156.13 2.40 -0.50 0.10
9156.25 -0.20 3.00 -1.00
9156.38 -4.60 5.60 -1.90
9157.00 -1.30 3.00 -0.20
9157.13 -2.80 1.90 -0.40
9157.25 -3.30 -0.50 -0.40
9158.63 -2.90 5.20 -2.20
9158.75 -0.90 4.70 -1.90
9158.88 0.20 3.70 -2.40
9159.00 -1.00 1.60 -3.30
9159.50 -3.10 -1.40 -8.70
9159.63 -1.00 -0.80 -7.80
9159.88 -1.20 3.20 -6.10
9160.13 -7.20 4.70 -4.50
9160.25 -4.20 4.10 -5.50
9160.63 -3.90 3.20 -4.80
9160.88 -3.50 1.10 -0.90
9161.00 -1.20 -0.70 -0.70
9161.13 0.20 -1.00 -1.10
9161.25 -2.20 0.60 -2.70
9161.38 -6.00 0.70 -3.80
9161.50 -9.90 1.40 -5.40
9161.63 -9.30 2.20 -5.60
9161.75 -9.30 0.30 -4.20
9161.88 -8.70 -1.70 -2.40
9162.00 -6.80 -5.20 -1.30
9162.13 -2.70 -5.20 0.30
9162.38 -4.70 -8.00 2.30
9162.50 -6.70 -8.70 1.00
9162.63 -9.30 -11.20 -0.50
9162.75 -9.90 -11.90 -1.10
9162.88 -14.30 -16.20 -4.90
9163.00 -12.50 -2.10 -5.90
9163.13 -12.10 4.60 -6.20
9163.88 -6.60 4.50 -3.70
9164.13 -4.30 0.20 -2.80
9164.25 -6.80 4.50 -3.20
9164.38 -6.40 1.90 -3.60
9164.50 -7.10 1.70 -4.00
9164.88 -6.30 6.30 -2.80
9165.00 -8.30 7.80 -3.70
9165.25 -11.20 9.80 -7.00
9165.38 -11.00 7.40 -7.70
9165.63 -10.50 3.50 -8.20
9165.88 -8.70 -2.10 -7.00
9166.50 -6.90 -0.90 -3.50
9167.13 -8.80 2.60 -5.30
9167.88 -13.20 1.20 -6.50
9169.13 -9.20 3.30 -5.00
9169.50 -8.90 2.80 -3.60
9169.75 -7.70 -0.70 -2.90
9169.88 -6.90 -3.30 -3.20
9171.00 -8.70 -0.70 -5.20
9171.25 -9.60 2.60 -5.00
9171.50 -11.00 2.20 -3.20
9171.63 -9.50 0.30 -2.70
9171.88 -8.30 0.00 -1.80
9172.13 -6.70 -3.50 -1.80
9172.25 -6.10 -3.70 -1.30
9173.38 -6.90 5.70 1.10
9174.00 -6.00 7.80 -0.40
9174.13 -3.60 4.20 0.20
9174.75 -4.10 -2.80 1.70
9174.88 -2.50 -0.50 2.20
9175.00 -4.20 -5.90 2.70
9175.63 -7.40 4.50 -2.10
9176.00 -5.60 5.60 -1.90
9176.63 -1.20 -0.30 1.10
9176.88 -2.40 0.20 1.80
9177.00 -5.20 -0.70 0.80
9177.25 -4.90 1.70 0.80
9178.38 -0.20 0.60 0.70
9178.50 0.70 0.40 0.90
9178.63 -1.60 -1.20 1.00
9178.75 -2.00 0.90 0.90
9179.50 -5.60 6.60 -0.70
9181.00 -3.80 5.40 0.00
9181.13 -2.50 7.20 -0.10
9181.88 -5.10 4.20 -5.10
9182.00 -2.90 5.60 -4.60
9182.13 -4.10 3.90 -3.70
9186.13 -3.50 1.60 -4.80
9186.50 -2.00 -0.50 -2.10
9186.63 -0.80 3.00 -1.70
9186.75 0.20 1.90 -1.60
9186.88 1.90 2.70 -2.10
9187.00 -0.80 3.90 -2.10
9187.38 0.90 7.50 -2.10
9187.50 -1.60 6.00 -2.20
9187.63 -3.10 6.10 -2.00
9187.88 -2.80 1.30 -1.60
9188.00 -1.40 1.90 -1.00
9188.13 -1.10 0.90 -0.50
9188.63 -1.10 0.00 0.60
9188.75 -1.60 1.10 1.00
9189.00 -5.40 2.20 1.40
9189.13 -4.30 1.70 1.30
9189.25 -5.20 1.10 0.50
9189.38 -4.30 1.10 0.10
9189.50 -5.20 1.70 -0.30
9189.63 -5.20 1.10 -0.80
9189.88 -4.50 3.70 -1.20
9190.00 -3.30 3.90 -1.00
9190.13 -1.30 3.50 -0.10
9190.25 -3.80 3.50 -0.20
9190.63 -4.30 1.10 -1.20
9190.75 -3.60 -0.50 -0.60
9190.88 -2.80 -2.40 -0.10
9191.00 -3.60 -3.70 0.40
9191.13 -4.60 -1.70 0.20
9191.25 -6.70 -2.60 0.00
9191.38 -5.20 -0.70 0.10
9191.50 -4.90 -1.10 1.40
9191.63 -4.80 0.00 1.30
9191.88 -8.80 -2.30 -0.40
9192.13 -3.40 2.80 -3.30
9192.25 -2.30 0.40 -1.80
9192.38 -4.10 -1.90 -1.40
9192.50 -4.50 -5.20 -2.60
9192.63 -3.70 -0.70 -0.70
9193.00 -0.30 -0.50 0.20
9193.13 1.70 -1.00 1.20
9193.25 -2.90 1.70 2.10
9193.38 -4.90 -1.70 1.30
9193.50 -6.50 2.20 -1.00
9193.63 -8.70 -0.20 -1.20
9193.75 -8.80 -4.70 -3.00
9193.88 -11.30 -6.00 -4.10
9194.13 -13.40 -4.30 -1.60
9194.25 -13.40 -0.60 -1.10
9194.38 -11.90 -1.30 0.20
9194.50 -10.70 0.30 1.60
9194.63 -9.20 -1.10 1.90
9194.75 -7.60 -1.60 3.30
9194.88 -5.40 0.30 4.10
9195.00 -3.10 3.30 6.60
9195.13 -0.90 5.20 8.60
9195.25 -5.40 3.50 6.60
9195.38 -6.30 5.00 4.10
9195.75 -8.10 13.50 2.80
9196.13 -6.90 8.70 -1.10
9196.25 -6.30 7.80 0.90
9196.38 -4.30 6.30 2.60
9196.50 -3.50 5.40 5.60
9196.63 -5.00 1.90 5.60
9196.88 -3.00 -0.90 5.40
9197.00 -3.60 0.50 4.30
9197.13 -5.60 0.90 3.00
9197.25 -6.60 1.90 2.50
9197.38 -7.00 3.50 3.30
9197.50 -8.70 2.20 4.10
9197.63 -9.30 3.60 4.10
9197.75 -10.80 2.50 4.10
9197.88 -9.40 2.00 4.00
9198.13 -7.60 -0.60 1.80
9198.25 -3.80 -2.40 1.80
9198.50 -6.70 -3.50 0.70
9198.63 -7.00 -3.00 0.40
9198.75 -3.70 -2.10 1.60
9198.88 -4.60 -4.90 2.10
9199.00 -5.20 -0.20 2.20
9199.13 -7.80 5.70 4.00
9199.38 -6.50 9.80 1.70
9199.63 -2.50 8.70 0.90
9199.75 -2.50 9.60 1.00
9199.88 -3.60 1.30 -0.70
9200.00 -3.60 1.40 0.80
9200.13 -4.50 0.50 1.30
9200.25 -4.30 -4.20 1.70
9200.38 -7.10 -3.70 1.10
9200.50 -6.60 -2.80 1.30
9200.63 -3.90 -0.50 1.80
9200.75 -2.00 2.80 2.90
9201.00 -8.90 4.20 2.30
9201.13 -8.20 3.10 0.20
9201.25 -8.90 3.80 0.20
9201.38 -7.20 2.80 -0.40
9201.50 -8.00 4.00 -0.20
9201.88 -6.20 -3.90 -1.10
9202.00 -3.90 -0.90 0.10
9202.13 -4.70 -0.90 3.00
9202.25 -6.20 2.20 3.40
9202.38 -4.30 1.70 3.70
9202.50 -4.90 3.50 3.90
9202.63 -6.00 5.00 3.70
9202.75 -6.50 4.00 3.10
9202.88 -5.50 4.00 2.80
9203.13 -3.40 5.60 2.50
9203.25 -7.40 3.50 1.60
9203.38 -9.40 3.30 -0.10
9203.50 -9.30 4.60 -0.50
9203.75 -6.90 2.80 -0.10
9203.88 -8.10 2.00 1.10
9204.00 -8.10 2.40 1.20
9204.13 -6.70 3.30 0.90
9204.25 -5.60 4.20 0.40
9204.38 -4.30 2.60 0.80
9204.50 -4.00 3.50 1.10
9204.63 -3.20 3.50 1.10
9204.75 -6.60 1.90 1.30
9204.88 -5.40 0.20 1.20
9205.00 -7.90 -0.60 0.80
9205.13 -7.50 -0.40 0.60
9205.25 -8.90 0.50 0.60
9205.38 -6.80 1.70 0.40
9205.50 -5.70 2.20 0.30
9205.63 -4.80 2.80 0.20
9205.75 -5.20 4.00 0.40
9205.88 -5.10 5.20 0.70
9206.00 -3.80 4.50 1.10
9206.13 -3.60 1.90 1.60
9206.25 -3.60 0.90 2.10
9206.38 -3.90 0.90 2.10
9206.50 -5.10 -1.70 1.90
9206.63 -4.60 -1.70 1.70
9206.75 -5.30 -2.80 0.50
9206.88 -7.00 -1.10 -0.30
9207.00 -6.60 1.40 -0.80
9207.13 -7.80 4.20 -0.60
9207.25 -5.90 6.10 -0.30
9207.38 -6.40 5.70 0.30
9207.50 -5.90 4.20 0.90
9207.75 -3.50 0.70 0.70
9207.88 -2.90 -1.10 0.50
9208.00 -4.60 -2.10 0.00
9208.13 -5.60 -0.90 -0.40
9208.25 -5.50 -1.90 -0.60
9208.38 -5.00 -1.90 -0.80
9208.50 -5.00 0.00 -0.70
9208.63 -4.90 3.00 -0.60
9208.75 -5.20 5.00 -0.30
9208.88 -5.10 5.60 -0.20
9209.13 -4.30 4.50 0.00
9209.25 -3.00 3.50 0.50
9209.75 -4.00 -2.10 0.70
9209.88 -6.30 -3.30 0.40
9210.00 -5.80 -2.40 -0.50
9210.25 -6.00 1.70 -1.00
9210.38 -6.90 3.70 -1.20
9210.50 -6.60 5.00 -1.90
9210.63 -6.70 2.80 -1.90
9210.75 -4.70 2.60 -1.40
9210.88 -4.50 1.40 -0.80
9211.00 -3.40 1.30 0.10
9211.13 -2.80 -0.50 0.90
9211.25 -4.00 -3.00 1.10
9211.38 -4.00 -3.50 0.40
9211.50 -5.40 -3.00 -0.70
9211.63 -4.70 -1.90 -1.60
9211.75 -5.20 -0.20 -2.30
9211.88 -5.30 2.80 -2.60
9212.25 -5.10 4.20 -2.10
9212.50 -3.80 3.00 -2.10
9212.63 -4.10 3.90 -1.70
9212.75 -3.80 1.70 -0.80
9212.88 -3.70 -0.20 0.00
9213.00 -2.50 -2.40 0.30
9213.13 -2.50 -4.20 0.10
9213.25 -3.30 -5.20 -0.60
9213.38 -5.00 -4.20 -1.70
9213.50 -5.70 -3.00 -2.20
9213.75 -4.90 3.50 -2.30
9213.88 -5.50 5.00 -2.60
9214.00 -6.00 3.90 -3.20
9214.13 -7.60 3.70 -2.90
9214.25 -6.10 3.70 -2.40
9214.38 -5.20 4.50 -1.70
9214.50 -3.40 2.30 -0.50
9214.63 -2.40 -0.20 0.40
9214.75 -5.00 -2.40 1.40
9214.88 -4.70 -5.60 1.40
9215.00 -4.10 -6.10 1.80
9215.13 -3.40 -5.00 1.20
9215.25 -5.00 -5.60 0.80
9215.50 -8.50 1.20 -1.10
9215.63 -7.80 2.80 -1.00
9215.75 -5.90 5.20 -1.10
9216.00 -5.90 4.70 -1.70
9216.13 -7.70 1.20 -2.40
9216.25 -10.10 0.30 -2.80
9216.38 -5.40 0.70 -2.30
9216.50 -5.00 -0.90 -1.10
9216.63 -2.50 -1.40 0.20
9217.63 -5.40 7.00 -2.00
9217.75 -5.50 6.30 -2.20
9217.88 -5.10 6.50 -2.70
9218.00 -5.00 7.80 -2.70
9218.13 -4.00 7.00 -2.30
9218.25 -4.00 3.90 -0.50
9218.38 -2.30 0.40 0.80
9218.50 -0.10 -2.60 1.80
9218.88 -3.20 -2.60 -1.00
9219.00 -2.30 -0.90 -1.70
9219.13 -4.20 1.30 -1.60
9219.25 -4.30 3.90 -1.00
9219.38 -5.80 6.80 -0.70
9219.50 -5.80 7.80 -1.00
9219.63 -4.70 5.90 -0.80
9219.75 -3.50 6.30 -0.20
9219.88 -3.70 5.60 0.40
9220.00 -2.60 4.20 0.80
9220.13 -2.30 1.30 1.20
9220.25 -0.30 -0.90 1.40
9220.38 -2.00 -1.90 2.00
9220.50 -1.60 -1.20 2.00
9220.63 -3.80 -0.90 2.20
9220.75 -4.00 1.10 1.70
9220.88 -5.20 2.60 0.70
9221.13 -3.40 5.60 -1.00
9221.25 -2.50 8.70 -1.60
9221.38 -2.90 10.30 -1.90
9221.50 -3.70 10.30 -2.10
9221.63 -3.60 8.70 -2.00
9221.75 -3.70 5.20 -1.10
9221.88 -4.00 3.00 0.10
9222.00 -4.50 -0.40 1.20
9222.13 -3.40 -3.00 2.30
9222.25 -2.60 -3.50 2.90
9222.38 -2.40 -3.10 2.90
9222.50 -2.40 -3.10 2.40
9222.63 -1.90 -1.20 1.30
9222.75 -3.00 2.10 0.50
9222.88 -3.70 6.50 -0.20
9223.00 -5.30 9.10 -0.50
9223.13 -6.20 13.20 -1.10
9223.25 -6.00 10.80 -1.30
9223.50 -4.90 7.50 -0.90
9223.63 -4.70 5.00 -1.10
9223.75 -3.90 1.30 -1.00
9223.88 -2.80 -1.40 -0.60
9224.00 -2.40 -1.70 0.00
9224.13 -1.90 -1.70 0.50
9224.25 -3.00 -1.90 1.20
9224.63 -4.80 3.70 0.50
9224.75 -6.30 7.80 -0.40
9224.88 -5.50 9.60 -1.20
9225.00 -5.70 10.40 -1.80
9225.13 -7.00 9.80 -2.10
9225.63 -6.80 2.60 -0.30
9227.75 -6.10 -1.90 -1.60
9227.88 -4.20 -2.10 -0.50
9228.25 -7.00 7.00 -3.60
9229.38 -3.00 -3.30 0.90
9229.50 -2.50 -1.90 0.60
9229.63 -3.60 -0.50 -0.40
9229.75 -4.70 1.10 -1.60
9230.38 -9.30 7.80 -0.40
9231.00 -4.50 -0.90 0.30
9231.13 -4.30 0.70 -0.80
9231.25 -4.50 0.90 -2.20
9231.38 -6.10 2.80 -3.10
9231.50 -4.80 5.20 -3.20
9231.63 -4.50 6.80 -2.30
9231.75 -3.70 11.70 -2.30
9232.00 -8.80 10.10 -2.70
9232.13 -8.30 5.90 -2.70
9232.25 -6.30 4.00 -2.20
9232.38 -4.10 0.90 -1.30
9232.50 -4.30 1.10 -0.90
9232.63 -4.00 0.20 -0.80
9232.75 -4.90 1.70 -1.30
9233.13 -3.00 3.90 -1.10
9233.25 -3.80 4.90 -1.10
9233.38 -6.20 8.00 -2.00
9233.50 -7.50 8.70 -2.70
9233.63 -6.20 9.80 -2.10
9233.75 -7.50 7.80 -1.60
9233.88 -5.40 7.60 -1.60
9234.00 -9.30 3.10 -0.60
9234.13 -7.80 2.40 -0.60
9234.25 -5.60 1.90 -0.50
9234.63 -1.10 -1.90 0.10
9234.75 -3.50 -0.20 -0.50
9234.88 -5.50 2.60 -1.70
9235.00 -5.60 4.70 -2.60
9235.13 -6.30 6.80 -2.90
9235.25 -5.90 8.00 -2.40
9235.38 -7.10 10.10 -2.10
9235.50 -8.40 8.90 -1.40
9235.63 -7.70 8.30 -0.70
9235.75 -7.10 5.00 -0.60
9235.88 -5.50 2.10 0.00
9236.00 -4.10 0.90 0.50
9236.13 -3.10 0.00 0.50
9236.25 -2.90 0.20 0.40
9236.50 -5.20 3.00 -1.00
9236.63 -6.00 5.90 -1.80
9236.75 -6.60 8.70 -2.00
9236.88 -6.30 8.70 -1.90
9237.00 -5.80 10.60 -1.60
9237.13 -5.40 9.80 -1.30
9237.25 -6.30 8.20 -0.80
9237.38 -5.90 6.60 -0.80
9237.50 -5.10 4.70 -0.60
9237.63 -4.50 4.20 -0.30
9237.75 -3.00 2.60 -0.10
9237.88 -2.00 0.90 0.30
9238.00 -2.30 0.90 0.70
9238.13 -3.50 2.10 0.50
9238.25 -6.40 2.80 0.10
9238.38 -6.30 5.40 -0.50
9238.50 -7.00 7.60 -1.80
9238.63 -6.20 6.10 -2.10
9238.75 -4.70 5.90 -1.90
9239.00 -5.40 5.60 -1.20
9239.25 -5.00 6.30 -2.00
9240.13 -5.20 3.90 -1.40
9240.25 -5.90 5.20 -2.60
9240.50 -6.60 5.00 -2.00
9241.63 -3.90 -0.50 -1.90
9241.75 -3.60 1.30 -1.60
9241.88 -2.30 2.80 -2.20
9242.00 -6.70 7.60 -2.70
9242.25 -6.40 9.60 -5.10
9242.38 -5.80 9.10 -4.50
9242.50 -3.50 10.80 -3.30
9242.63 -5.30 7.20 -2.40
9242.88 -4.80 1.90 -1.70
9243.00 -3.20 1.10 -1.70
9243.13 -2.40 -0.30 -1.10
9243.25 -2.40 0.20 -0.70
9243.38 -3.30 0.40 -0.70
9243.50 -6.10 2.80 -1.10
9243.63 -6.30 4.00 -2.20
9243.75 -5.90 6.50 -2.90
9244.00 -4.90 8.00 -3.90
9244.63 -4.90 -0.20 -2.20
9244.75 -4.10 -2.40 -1.80
9246.00 -6.80 1.70 -6.60
9246.38 -6.70 -6.80 -4.70
9247.13 -5.00 6.30 -7.60
9247.88 -7.40 -1.70 -3.90
9248.13 -5.70 -4.50 -3.60
9249.13 -3.70 3.70 -2.40
9249.25 -5.70 3.00 -2.30
9250.25 -6.00 1.70 -4.90
9250.38 -5.50 1.10 -4.70
9251.13 -2.50 3.00 -2.80
9251.25 -4.60 3.70 -2.60
9251.38 -4.20 1.30 -2.20
9251.50 -4.30 -0.70 -2.40
9251.63 -4.20 -2.60 -2.50
9251.75 -1.90 -2.20 -2.70
9251.88 -4.90 0.70 -2.70
9252.13 -3.70 3.70 -3.50
9252.50 -2.20 4.90 -3.20
9252.63 -3.40 1.90 -2.40
9252.88 -4.00 0.20 -1.90
9253.00 -4.90 0.20 -2.40
9253.13 -3.20 -0.70 -2.60
9253.63 -4.50 2.30 -3.00
9253.75 -4.50 2.30 -3.10
9253.88 -2.50 3.50 -2.60
9254.13 -2.80 3.70 -0.40
9254.25 -3.50 0.70 -0.10
9254.38 -5.00 -0.90 -0.20
9254.50 -3.70 -1.10 -1.10
9254.63 -2.70 -0.70 -1.20
9255.50 -4.80 3.70 -1.00
9257.13 -5.50 6.80 0.90
9257.38 -3.50 3.50 2.90
9257.50 -2.80 0.50 3.00
9257.63 -2.00 -0.50 2.70
9257.75 -1.90 -1.20 1.70
9258.13 0.30 0.60 2.10
9258.25 -0.30 1.30 1.80
9258.38 -2.70 3.50 1.60
9258.50 -3.70 5.20 1.20
9258.63 -3.00 7.80 1.40
9259.00 -2.60 5.20 3.30
9259.13 -3.60 4.20 2.90
9259.38 -5.00 -0.40 0.50
9259.75 -4.00 1.10 1.60
9260.00 -3.50 4.50 1.30
9260.13 -3.80 4.50 0.30
9260.25 -4.30 2.10 1.40
9260.38 -4.50 4.20 2.10
9260.50 -0.80 6.70 2.50
9260.63 0.20 5.10 2.70
9260.75 0.10 1.60 2.50
9260.88 -2.70 1.10 1.00
9261.13 -2.80 3.30 -0.10
9261.25 -2.80 3.30 0.00
9261.38 -2.40 3.00 0.60
9261.50 -3.20 3.90 -0.10
9261.63 -6.40 4.70 -0.70
9262.38 -8.90 1.40 1.10
9262.50 -5.20 0.70 0.40
9262.63 -8.10 -3.50 0.70
9262.75 -5.10 -2.10 0.80
9262.88 -5.20 0.70 0.90
9263.00 -6.50 -2.10 1.00
9263.13 -6.90 -1.30 1.00
9263.25 -7.00 -2.60 1.10
9263.38 -4.30 -0.20 1.40
9263.63 -6.70 -0.60 3.40
9263.75 -6.50 -1.70 2.60
9263.88 -5.00 -2.80 2.00
9264.00 -3.60 -3.70 1.30
9264.13 -4.70 -2.40 1.60
9264.25 -4.90 -1.10 0.90
9264.38 -6.10 -1.90 0.30
9264.63 -3.40 2.80 -0.50
9265.13 -2.80 1.30 0.40
9265.25 -2.80 -0.90 1.00
9265.38 -2.10 -5.40 0.80
9265.50 -4.60 -4.50 0.90
9265.63 -4.20 -3.90 1.80
9265.88 -8.30 0.50 0.80
9266.13 -8.40 6.60 0.60
9266.25 -7.10 7.40 0.70
9266.38 -7.80 9.20 1.00
9266.50 -6.50 9.80 1.80
9267.25 -4.10 0.00 0.00
9267.38 -4.30 1.70 -0.40
9267.50 -6.90 3.30 -0.10
9267.63 -8.70 6.10 -0.10
9267.75 -7.90 8.90 -0.50
9267.88 -7.40 8.90 0.20
9268.00 -5.00 7.80 1.70
9268.13 -3.80 4.50 3.00
9268.25 -2.00 3.70 3.70
9268.88 -3.60 1.90 1.10
9269.00 -4.80 4.20 0.60
9269.13 -7.70 6.80 0.30
9269.25 -9.10 7.80 0.60
9269.50 -5.60 7.60 1.90
9269.63 -3.90 5.20 2.30
9270.13 -4.10 -1.90 -0.10
9270.25 -3.20 0.20 -0.10
9270.38 -4.90 1.70 0.00
9270.50 -5.10 2.80 0.50
9270.63 -5.70 3.50 1.10
9270.75 -8.10 4.20 1.40
9270.88 -6.30 5.40 2.30
9271.00 -6.20 1.70 3.10
9271.38 -3.90 2.80 4.00
9271.50 -4.90 2.60 3.40
9271.75 -3.40 1.90 1.90
9271.88 -4.50 2.80 1.30
9272.25 -5.20 6.80 0.50
9272.38 -6.10 5.20 1.00
9272.88 -3.10 2.40 2.50
9273.00 -1.40 0.90 2.80
9273.13 -2.70 -0.70 3.00
9273.50 -3.90 4.20 1.30
9273.63 -5.40 6.10 0.80
9273.75 -5.50 7.80 1.20
9273.88 -4.00 8.50 1.20
9274.00 -4.30 5.90 1.00
9274.13 -5.00 5.90 1.10
9274.38 -4.30 5.00 0.50
9275.00 -3.20 3.50 -1.40
9275.13 -4.10 4.90 -1.70
9275.25 -4.60 7.50 -1.30
9275.50 -4.00 8.40 -1.00
9275.63 -3.60 7.80 -0.60
9275.75 -4.10 5.90 0.10
9275.88 -3.60 4.20 0.80
9276.00 -1.90 1.70 0.90
9276.13 0.20 0.40 0.80
9276.25 -1.10 -0.90 1.00
9276.38 -3.20 0.20 0.70
9276.50 -4.00 2.10 0.00
9276.63 -3.20 3.50 -0.80
9276.75 -2.90 5.60 -1.40
9276.88 -4.60 8.40 -1.70
9277.00 -5.10 9.80 -1.40
9277.13 -8.30 7.80 0.20
9277.25 -5.10 5.20 0.80
9277.38 -2.60 2.40 1.60
9277.50 -3.10 -0.50 1.40
9277.63 -4.50 -2.40 0.60
9278.00 -4.10 -0.50 -0.20
9278.13 -5.30 0.50 -0.10
9278.25 -5.70 3.10 -0.10
9278.38 -5.90 4.20 0.40
9278.50 -4.60 6.50 0.40
9278.63 -1.90 5.80 0.70
9278.75 -2.60 2.80 1.70
9278.88 -3.90 1.90 2.40
9279.00 -3.80 2.60 1.90
9279.13 -2.90 -1.10 1.80
9279.25 -3.20 -2.10 1.10
9279.38 -3.60 -0.50 0.80
9279.50 -7.00 -0.20 0.50
9279.63 -7.20 2.40 0.00
9279.75 -4.20 4.20 -0.30
9279.88 -4.20 4.20 0.50
9280.00 -3.50 3.90 1.60
9280.63 -1.80 2.30 0.80
9280.75 -2.70 4.50 0.30
9280.88 -4.20 5.20 -0.70
9281.00 -4.70 3.90 -1.20
9281.38 -5.50 6.30 -1.10
9281.50 -3.70 4.20 -0.70
9281.63 -1.90 1.70 -0.50
9281.75 -2.40 -0.30 -0.60
9281.88 -2.30 -0.50 -0.90
9282.00 -1.90 0.60 -1.40
9282.13 -2.40 0.60 -1.70
9282.50 -5.20 3.90 -2.60
9282.63 -6.40 2.80 -1.60
9282.75 -6.50 5.00 -0.10
9283.13 -4.50 1.40 0.90
9283.25 -2.10 -0.20 0.90
9283.38 -2.10 -0.70 0.40
9283.50 -3.60 -0.50 -0.80
9283.88 -6.80 5.00 -2.80
9284.00 -6.20 7.60 -2.90
9284.13 -5.60 6.10 -3.20
9284.25 -6.60 6.30 -1.30
9284.38 -7.10 3.50 0.00
9284.50 -6.80 2.60 0.70
9284.63 -4.50 0.50 0.90
9284.75 -4.50 -0.90 1.00
9284.88 -2.80 -0.50 0.20
9285.25 -5.70 3.50 -1.60
9285.63 -7.20 8.00 -1.30
9285.88 -8.30 5.90 -1.10
9286.00 -6.80 4.00 -0.60
9286.13 -5.70 2.10 -0.50
9287.00 -6.30 2.20 -0.60
9287.13 -6.40 3.70 0.10
9287.25 -7.10 5.40 0.50
9287.38 -7.10 4.50 1.20
9287.50 -7.10 3.10 1.10
9287.63 -5.80 2.40 0.90
9287.75 -5.90 2.40 0.30
9287.88 -5.50 4.00 -0.50
9288.00 -5.90 3.70 -0.80
9288.13 -5.90 2.40 -1.10
9288.50 -7.80 3.30 0.20
9288.75 -7.00 -1.70 0.10
9288.88 -1.90 0.20 1.00
9289.88 -7.70 5.40 -0.30
9290.00 -9.70 1.40 0.00
9290.13 -7.00 1.70 0.50
9290.25 -5.80 0.00 0.60
9290.38 -4.80 0.00 0.60
9290.50 -4.60 1.10 0.20
9290.63 -5.50 3.00 -0.90
9290.75 -4.80 5.60 -2.20
9291.00 -9.10 8.70 -2.50
9291.13 -9.90 7.80 -2.20
9291.25 -8.40 8.90 -1.40
9291.38 -5.90 4.20 0.10
9291.50 -4.20 2.80 0.50
9291.63 -6.60 -0.90 0.90
9291.75 -7.10 -2.30 0.20
9292.00 -3.70 -5.00 -0.20
9292.13 -2.00 -1.90 -0.80
9292.25 -1.10 0.90 -1.40
9292.38 -8.90 5.70 -1.20
9292.50 -10.40 9.90 -2.10
9292.63 -9.70 8.50 -1.80
9292.75 -8.70 8.90 -1.40
9292.88 -5.20 7.20 0.10
9293.00 -3.20 3.90 1.60
9293.13 -4.30 2.10 1.60
9293.25 -4.50 0.00 0.70
9293.38 -4.00 -0.20 -0.50
9293.50 -1.10 -1.40 -1.60
9293.63 -0.50 0.20 -1.60
9293.75 -0.90 1.30 -1.10
9293.88 -4.60 4.70 -0.50
9294.00 -8.40 5.70 -0.30
9294.13 -7.20 6.60 0.20
9294.25 -6.60 6.80 0.20
9294.38 -4.20 5.20 0.70
9294.50 -4.20 3.30 0.80
9294.63 -4.90 1.70 0.50
9294.88 -5.60 0.90 -1.00
9295.00 -3.90 0.90 -2.00
9295.13 -3.80 2.10 -2.10
9295.25 -3.90 5.20 -2.20
9295.38 -5.90 5.60 -1.60
9295.50 -5.60 5.20 -0.90
9295.63 -6.40 4.20 -0.30
9295.75 -4.20 4.20 -0.40
9295.88 -1.40 4.70 -0.30
9296.00 -2.20 3.00 -0.60
9296.25 -3.60 1.30 -1.10
9296.38 -1.80 0.40 -1.80
9296.50 -2.00 1.30 -2.20
9296.63 -6.10 -3.30 -3.20
9296.75 -5.80 -0.50 -3.50
9296.88 -0.60 3.20 0.00
9297.00 -3.00 2.60 1.20
9297.75 -1.80 0.40 -1.40
9297.88 -2.30 3.20 -1.30
9298.00 -2.70 4.50 -0.80
9298.13 -2.70 4.50 0.00
9298.25 -4.80 5.20 0.40
9298.38 -6.00 1.70 0.40
9298.50 -4.90 1.70 0.40
9298.63 -3.40 1.30 0.30
9299.50 -4.20 5.20 0.00
9299.63 -5.20 5.90 0.80
9299.75 -5.00 5.90 1.30
9299.88 -5.30 3.30 1.20
9300.00 -3.20 2.10 1.60
9300.13 -3.20 0.20 1.30
9300.38 -2.10 -1.20 1.00
9300.50 -2.70 0.20 1.10
9300.63 -2.30 1.90 0.80
9300.75 -3.90 4.20 0.80
9300.88 -3.90 5.20 1.00
9301.00 -5.50 5.90 2.10
9301.13 -5.10 3.30 2.70
9301.25 -6.40 2.90 3.40
9301.38 -5.10 -0.20 3.60
9301.50 -5.40 -0.20 2.40
9301.63 -2.00 -2.80 2.60
9301.75 -3.80 -1.40 2.70
9301.88 -4.60 -1.70 2.30
9302.00 -5.20 0.20 1.90
9302.13 -3.30 -0.40 3.30
9302.25 -5.00 1.40 4.20
9302.50 -7.10 -0.40 3.90
9302.75 -6.00 4.50 3.20
9302.88 -2.80 4.20 2.90
9303.50 -3.80 2.60 1.30
9303.63 -6.00 2.60 0.50
9303.75 -2.30 0.00 1.20
9303.88 -4.60 -0.20 2.40
9304.00 -5.50 -1.90 2.80
9304.13 -6.90 0.50 2.80
9304.25 -7.80 -1.30 3.30
9304.38 -8.40 -2.50 3.40
9304.75 -4.60 -4.50 1.40
9304.88 -4.70 -2.80 1.90
9305.00 -5.70 2.60 1.30
9305.13 -4.70 5.00 0.90
9305.25 -4.10 5.90 1.10
9305.38 -2.90 5.60 1.40
9305.50 -2.40 7.50 2.20
9305.63 -3.00 6.80 1.70
9305.75 -4.50 2.80 0.90
9305.88 -4.30 2.10 0.40
9306.00 -3.10 3.30 0.80
9306.13 -3.40 2.80 2.00
9306.25 -2.90 1.70 2.70
9306.38 -5.30 -0.90 3.20
9306.88 -1.10 3.70 3.00
9307.00 -3.00 3.50 2.80
9307.13 -4.30 3.50 2.20
9307.25 -3.80 6.80 1.70
9307.38 -3.50 5.90 0.00
9307.50 -2.30 5.60 0.20
9307.63 -2.50 4.50 1.00
9307.75 -4.70 2.60 2.10
9307.88 -5.70 2.20 2.70
9308.00 -4.90 -0.20 2.90
9308.13 -2.70 0.70 2.70
9308.25 0.10 -0.70 2.70
9308.38 1.10 1.60 2.40
9308.50 -1.20 0.70 2.50
9310.75 -15.20 9.50 4.20
9311.00 -0.20 -0.20 6.80
9311.13 0.40 -1.70 7.60
9311.25 -3.30 -0.90 6.90
9311.38 -1.90 -0.70 3.10
9311.50 0.60 -2.20 2.70
9311.88 0.40 5.60 5.20
9312.00 3.90 -1.20 5.80
9312.13 -0.10 4.20 5.50
9313.75 -4.50 0.00 1.80
9313.88 -4.50 0.90 3.00
9314.50 -4.60 1.70 4.70
9314.63 -2.40 4.50 5.90
9315.38 -4.10 2.80 5.80
9315.75 -6.20 1.20 3.40
9316.00 -4.20 4.70 3.20
9316.13 -4.30 4.50 2.60
9316.25 -5.70 4.00 1.20
9317.13 -5.60 5.70 4.70
9317.38 -4.70 7.20 1.70
9317.50 -2.20 4.90 1.90
9317.63 -2.10 5.20 2.60
9317.75 -4.90 4.00 2.50
9318.13 -3.00 3.90 1.80
9318.38 -3.50 7.20 1.00
9318.75 -5.20 3.10 1.40
9319.88 -5.90 3.70 1.80
9320.13 -6.80 2.60 1.20
9320.25 -6.70 5.20 1.20
9320.38 -5.60 7.00 1.10
9320.63 -3.40 6.50 1.60
9321.25 -5.20 -0.20 1.00
9321.50 -6.50 1.20 0.30
9321.63 -7.20 0.50 0.30
9322.13 -8.20 0.70 2.70
9322.25 -7.70 2.60 2.00
9322.38 -7.40 2.20 0.80
9322.50 -7.00 -0.20 0.90
9322.63 -7.40 0.30 2.00
9323.13 -9.80 1.20 1.40
9323.25 -8.10 2.90 -0.30
9323.38 -7.50 -0.90 0.40
9323.50 -3.50 -0.70 0.10
9324.38 -4.50 0.90 -1.40
9324.50 -5.70 2.60 -0.70
9324.88 -7.60 2.80 -0.50
9325.38 -5.80 -3.30 -0.60
9325.50 -6.10 -0.40 -0.60
9325.63 -4.50 2.40 -0.30
9325.88 -2.30 3.20 -0.90
9326.00 -2.90 0.20 -1.00
9326.25 -2.60 2.30 -1.10
9326.75 -2.30 4.10 -2.90
9327.00 -6.50 2.10 -2.60
9327.13 -5.60 0.90 -3.30
9327.25 -4.30 0.20 -3.00
9328.00 -4.00 -0.20 -1.80
9328.13 -2.60 2.80 -1.90
9328.38 -3.00 2.60 -1.00
9328.88 -3.20 1.70 -2.00
9329.13 0.30 -0.30 -2.00
9329.25 -5.10 -3.50 -1.70
9329.38 -7.20 -0.90 -2.30
9329.50 -4.50 0.00 -1.70
9329.63 -3.50 0.70 -0.60
9329.75 -2.70 -0.20 0.10
9330.00 -4.50 -1.40 0.90
9330.13 -4.60 0.70 0.70
9330.25 -4.80 -0.90 0.20
9330.38 -3.70 0.20 -0.30
9330.50 -4.90 -2.60 -0.90
9330.63 -5.30 -0.50 -1.60
9330.75 -4.80 1.90 -2.20
9331.00 -4.50 -0.50 -2.10
9332.75 -3.20 2.60 -1.60
9332.88 0.60 3.40 -0.90
9333.00 -0.50 3.90 -1.00
9333.13 0.00 2.50 -1.40
9333.25 -1.40 4.10 -1.60
9333.38 0.60 4.90 -1.70
9333.63 2.50 3.90 -1.00
9333.75 2.90 4.60 -0.80
9333.88 -0.20 3.00 -1.40
9334.63 -3.20 3.00 -1.60
9334.75 -3.00 3.50 -1.20
9334.88 -2.70 1.10 -1.00
9335.13 3.00 0.40 -0.20
9335.25 3.00 -0.10 -0.10
9336.13 -1.70 6.30 1.70
9336.50 -0.60 3.70 -0.50
9336.63 -0.10 3.70 -0.50
9340.38 -0.60 3.70 0.40
9342.38 -0.60 2.80 0.90
9343.00 -2.40 3.50 0.60
9343.13 -2.40 3.00 0.60
9343.25 -3.80 1.70 0.90
9343.38 -0.90 3.70 1.20
9343.50 0.20 -0.50 1.80
9343.63 1.80 -0.30 2.00
9344.00 -0.50 3.90 1.20
9344.13 -0.50 3.00 1.20
9344.25 0.30 4.50 1.10
9344.75 -2.90 5.60 0.20
9344.88 -0.80 3.50 0.60
9345.63 2.80 3.90 1.00
9345.75 -0.70 3.00 1.10
9345.88 -0.60 2.80 0.80
9346.00 -4.00 2.60 0.90
9346.25 -0.90 6.10 1.40
9346.38 -2.00 3.30 1.20
9346.63 -5.20 -0.20 0.80
9346.75 -5.80 -0.90 0.50
9347.75 -1.00 3.90 1.90
9348.00 -4.90 2.20 2.70
9348.63 -2.10 -0.70 2.20
9348.75 -2.20 1.70 2.30
9348.88 -2.80 1.90 2.00
9349.00 -1.30 5.40 1.90
9349.13 -1.90 3.50 1.60
9349.38 0.20 2.80 2.30
9349.50 0.20 4.70 3.10
9349.63 -5.00 1.90 2.20
9349.75 -3.00 3.90 1.90
9349.88 -1.40 3.20 1.60
9350.00 -0.50 1.70 1.70
9351.25 -1.90 2.10 0.90
9351.38 0.00 3.90 1.40
9351.50 0.40 3.70 1.70
9351.63 -1.90 3.90 1.80
9352.00 -4.00 3.90 0.00
9352.13 -3.00 3.00 -0.10
9352.25 -1.30 3.50 0.30
9354.13 -3.50 4.50 2.30
9354.38 -3.20 0.70 1.70
9354.50 -2.90 0.20 1.60
9354.63 -3.60 1.40 1.40
9354.75 -3.60 -0.90 0.90
9354.88 -1.70 0.40 1.20
9355.00 -1.60 0.70 1.60
9355.13 -4.00 0.70 2.20
9355.38 -4.90 2.60 1.70
9355.63 -2.90 0.70 0.30
9356.00 -6.20 1.10 -0.60
9356.63 -3.50 0.20 -0.20
9358.00 -5.20 5.90 -1.10
9358.13 -6.50 4.50 -2.00
9358.25 -5.10 3.30 -1.70
9358.88 -4.60 0.20 -1.90
9359.00 -4.30 0.20 -1.20
9359.13 -2.40 -0.30 -0.60
9359.25 -2.40 0.20 -0.20
9359.38 -5.10 2.40 -0.70
9359.63 -6.20 5.60 -2.60
9359.88 -4.70 6.80 -2.20
9360.75 -4.30 -0.70 -0.10
9360.88 -2.80 0.90 -0.10
9361.75 -7.00 7.60 -2.30
9362.63 -1.10 0.00 -2.00
9363.38 -5.50 5.00 -1.10
9363.50 -5.40 7.00 -1.40
9364.00 -5.20 4.50 -1.80
9364.38 -1.30 2.50 -1.60
9365.00 -3.00 3.50 -1.10
9365.13 -3.30 4.50 -1.10
9365.25 -4.80 2.80 -0.80
9365.50 -3.00 4.90 -0.80
9365.63 -2.60 3.70 -1.00
9365.75 -3.50 3.00 -1.30
9367.25 -2.80 2.80 -1.70
9367.75 -3.10 4.20 -1.90
9367.88 -4.20 4.70 -2.20
9368.00 -5.00 6.80 -3.20
9368.13 -1.90 3.90 -4.10
9368.25 -2.50 3.90 -3.50
9368.50 -4.00 0.20 -2.80
9368.63 -4.90 2.60 -3.20
9368.88 -4.60 4.70 -3.30
9369.00 -4.80 5.20 -2.80
9369.25 -3.00 2.10 -3.10
9369.38 -1.90 3.00 -3.20
9369.50 -4.00 0.70 -2.90
9369.88 -2.80 0.40 -3.10
9370.13 -6.50 0.20 -3.60
9370.25 -2.90 5.60 -3.00
9371.00 -6.00 0.70 -3.80
9371.63 -1.70 4.90 -2.20
9371.75 -2.70 2.60 -2.40
9371.88 0.80 2.10 -2.30
9373.00 -6.30 3.50 -5.80
9373.13 -5.90 3.30 -5.20
9373.75 -4.30 2.10 -4.10
9373.88 -5.30 2.30 -4.80
9374.25 -5.40 4.20 -4.60
9374.38 -9.30 1.70 -4.70
9374.50 -8.90 2.80 -4.10
9375.75 -8.30 2.40 -1.60
9376.00 -6.10 1.90 -1.10
9376.38 -5.70 2.60 -0.30
9376.88 -7.50 0.00 -1.40
9377.00 -6.40 0.90 -1.10
9377.63 -5.60 1.90 0.40
9377.88 -6.90 2.40 0.20
9378.13 -4.50 1.40 0.30
9378.38 -6.80 5.00 0.10
9378.63 -5.30 4.20 -0.80
9378.75 -6.00 3.50 -1.00
9378.88 -6.50 3.50 -0.60
9379.50 -6.40 0.50 -1.60
9379.63 -4.90 -1.70 -1.90
9381.63 -6.20 1.10 -2.00
9381.75 -5.90 2.80 -2.30
9382.00 -7.40 3.10 -2.60
9382.38 -3.10 5.60 -1.00
9382.63 -6.00 2.10 -1.00
9383.25 -5.60 1.90 -1.10
9383.63 -5.90 6.10 -2.20
9383.75 -6.30 5.00 -2.70
9385.88 -3.50 3.50 -1.80
9386.50 -5.70 2.10 -2.30
9386.63 -4.30 4.90 -1.90
9387.13 -5.30 3.70 -1.70
9387.25 -4.90 3.00 -1.80
9387.38 -5.60 3.30 -1.40
9388.25 -6.30 3.10 -1.60
9388.38 -7.70 3.50 -2.10
9388.50 -7.70 5.00 -1.90
9388.63 -6.60 5.40 -2.50
9390.63 -5.10 5.20 -1.00
9391.13 -5.50 3.50 -1.60
9391.25 -6.50 3.50 -1.40
9391.38 -6.10 4.70 -1.20
9391.50 -5.20 5.90 -0.90
9391.75 -5.50 5.00 -1.10
9391.88 -6.30 5.00 -1.30
9392.00 -6.20 6.10 -1.40
9393.38 -7.10 5.00 -1.30
9393.50 -8.00 7.20 -2.00
9393.63 -4.70 5.40 -2.20
9393.75 -4.10 5.40 -1.70
9394.00 -3.90 5.60 -1.20
9394.50 -4.00 2.60 -1.90
9394.63 -4.70 1.70 -1.40
9395.25 -3.90 5.60 -2.10
9395.63 -5.50 9.10 -1.40
9396.25 -9.40 3.30 -2.00
9396.63 1.10 1.10 -0.20
9400.13 -5.70 2.60 -1.70
9400.50 -2.70 3.90 -2.50
9400.63 -3.50 2.60 -1.90
9401.13 -5.70 7.50 -3.10
9401.25 -7.70 3.10 -3.30
9401.38 -6.00 1.70 -3.20
9401.63 -6.50 0.20 -3.60
9401.88 -6.40 0.90 -2.60
9402.00 -7.40 2.20 -2.20
9403.13 -4.80 4.70 -2.60
9403.50 -7.20 3.30 -2.80
9403.88 -5.20 2.60 -3.30
9404.75 -0.90 4.70 -1.20
9404.88 -6.70 3.30 -1.00
9405.88 -3.40 5.20 -1.30
9406.00 -2.60 5.60 -1.60
9406.13 -3.10 3.70 -1.30
9406.75 -3.50 3.90 -1.70
9406.88 -4.20 3.30 -1.90
9407.00 -5.10 6.10 -2.00
9407.13 -5.00 6.30 -2.20
9407.50 -3.00 3.50 -1.00
9408.00 -3.50 3.90 -1.10
9408.13 -4.20 2.80 -1.60
9408.63 -5.50 2.60 -1.40
9408.75 -4.20 2.80 -1.30
9409.50 -3.40 3.70 -0.80
9410.25 -1.90 5.40 -0.20
9410.38 -1.60 7.00 0.70
9411.38 -3.90 3.30 -2.60
9412.75 -3.80 3.50 -0.80
9413.75 -3.30 -5.20 -1.20
9413.88 -0.90 -4.00 -0.60
9414.25 -3.40 0.90 -3.20
9414.38 -3.10 1.30 -2.60
9416.88 0.60 3.90 0.00
9417.25 -5.10 -1.70 -1.30
9418.50 -3.20 2.60 -1.10
9418.88 -5.00 -0.50 -0.80
9419.25 -6.80 -4.10 1.70
9419.38 -6.30 -3.70 1.10
9419.50 -4.50 -2.80 0.10
9419.75 -3.60 -0.50 -0.40
9420.13 -0.60 0.40 -0.50
9420.50 -7.60 -0.70 -1.00
9421.00 -4.20 -3.50 1.20
9421.13 -6.20 -3.90 3.20
9421.25 -4.10 -2.80 2.80
9421.63 -4.30 2.20 3.10
9422.25 -9.50 -0.60 2.50
9422.38 -7.90 2.20 2.00
9422.50 -7.10 -0.40 1.30
9422.63 -2.30 -1.40 1.80
9422.75 -3.70 -4.50 2.00
9422.88 -7.70 -2.80 2.10
9423.25 -5.30 0.50 -0.60
9423.38 -6.00 -0.70 -0.60
9423.50 -6.30 2.20 -0.40
9423.63 -7.40 0.70 0.00
9423.75 -5.80 1.40 0.50
9424.00 -4.00 1.10 1.20
9424.13 -5.60 1.40 1.40
9424.25 -6.10 3.70 1.10
9424.38 -4.80 4.70 0.10
9425.00 -7.10 6.40 2.40
9425.38 -7.60 -3.00 3.20
9425.50 -11.20 0.30 4.20
9425.63 -8.00 0.10 4.20
9425.75 -10.90 -0.60 4.70
9425.88 -9.00 4.60 4.50
9426.25 -2.80 11.50 4.80
9426.38 -2.50 10.00 3.40
9427.00 -4.20 7.60 1.00
9427.13 -3.80 8.20 -0.20
9427.25 -4.00 8.00 -0.30
9427.38 -3.40 8.40 0.40
9427.63 -3.30 10.60 0.70
9427.75 -4.20 8.90 0.40
9428.50 -6.70 6.60 0.70
9429.13 -4.90 8.90 0.80
9429.25 -4.60 6.10 1.70
9429.38 -3.40 4.70 1.70
9429.50 -6.40 3.80 2.00
9429.63 -5.20 3.10 1.20
9429.75 -4.20 1.90 1.00
9429.88 -4.00 1.10 1.00
9430.00 -5.40 0.70 1.20
9430.13 -7.00 1.70 1.00
9430.25 -8.60 2.40 0.10
9430.38 -9.00 4.60 0.00
9430.63 -6.20 6.10 0.50
9431.00 -6.60 6.40 2.20
9431.13 -4.70 -0.40 3.40
9431.25 -3.50 1.10 3.20
9431.38 0.00 -2.40 3.20
9431.50 -6.10 2.40 2.60
9431.75 -10.10 5.50 1.20
9431.88 -5.90 5.20 1.00
9432.00 -5.80 6.30 2.00
9432.13 -5.60 8.50 3.00
9432.25 -8.40 5.20 2.90
9432.50 -5.60 2.80 3.00
9432.63 -4.60 2.60 3.40
9433.00 -6.20 0.30 3.00
9433.13 -6.20 -0.60 3.00
9433.25 -5.90 3.30 2.60
9433.38 -7.20 3.30 2.50
9433.50 -6.80 5.40 2.10
9433.63 -5.90 5.20 2.20
9433.75 -6.80 4.50 2.70
9433.88 -6.40 6.10 2.90
9434.00 -6.70 5.20 2.60
9434.25 -5.40 0.70 2.10
9434.38 -3.70 0.70 2.50
9434.75 -5.20 0.30 3.40
9434.88 -4.00 -0.70 3.40
9436.50 -6.20 -1.60 3.70
9436.63 -9.10 -0.40 2.90
9436.88 -6.60 0.50 2.40
9437.00 -5.80 2.80 2.60
9437.38 -6.00 6.30 -0.80
9437.50 -4.20 6.10 -1.30
9437.63 -5.60 4.70 -1.00
9438.00 -4.50 0.90 -0.70
9438.13 -4.50 1.40 -1.00
9438.38 -6.20 -0.70 -2.70
9438.50 -4.90 -1.10 -3.00
9440.13 -5.30 -0.90 -0.90
9440.25 -5.30 1.40 -1.20
9440.50 -4.10 4.50 -1.80
9440.63 -3.80 3.90 -1.00
9441.00 -5.80 6.30 -1.60
9441.13 -6.40 3.70 -1.60
9441.25 -4.70 3.90 -1.00
9441.38 -2.60 3.70 -0.30
9441.50 -2.20 1.10 0.60
9442.13 -3.50 0.20 -0.20
9442.63 -7.70 8.30 -0.30
9442.88 -3.40 4.20 0.40
9443.75 -4.10 0.90 0.90
9444.50 -5.80 5.90 0.30
9444.88 -3.20 3.00 1.60
9445.00 -4.80 1.90 1.60
9445.13 -3.60 2.80 0.70
9445.25 -6.80 1.20 0.80
9445.38 -7.90 1.20 0.50
9445.88 -4.00 4.50 0.40
9446.00 -7.90 6.10 -0.50
9446.13 -8.30 2.90 0.10
9446.25 -6.10 3.30 0.20
9446.50 -6.30 3.50 0.30
9446.63 -7.70 0.30 0.90
9447.00 -3.60 0.00 0.50
9447.13 -4.80 2.40 -0.10
9447.38 -5.70 4.50 -1.40
9447.50 -4.90 3.00 -0.90
9447.63 -4.00 3.50 -0.20
9448.25 -5.00 -0.40 1.00
9448.88 -6.60 1.40 1.30
9449.38 -1.00 5.40 1.10
9449.63 -5.70 5.00 0.20
9449.75 -5.10 4.20 -0.30
9450.38 -5.00 -1.90 2.00
9450.50 -6.20 0.30 1.70
9450.63 -4.70 3.50 1.30
9450.75 -3.70 5.20 1.10
9450.88 -3.80 5.00 1.00
9451.00 -3.80 3.50 1.40
9451.13 -4.80 4.20 1.90
9451.50 -2.50 5.40 1.40
9451.63 -4.80 1.90 1.10
9451.75 -4.30 3.50 1.10
9452.50 -5.20 5.40 -0.30
9452.63 -5.40 7.00 -0.50
9452.75 -5.00 7.20 -0.20
9452.88 -2.20 8.70 0.00
9453.13 -2.90 5.60 0.00
9453.25 -5.10 1.90 -0.40
9453.38 -4.30 5.00 0.00
9453.50 -2.30 5.20 0.00
9453.63 -1.80 4.10 0.00
9454.13 -5.10 5.20 -0.90
9455.25 -3.60 3.30 0.00
9455.38 -3.90 4.20 -0.30
9455.50 -4.30 3.50 -0.80
9455.88 -3.00 7.80 -1.60
9456.00 -3.70 8.00 -1.40
9456.25 -3.30 7.80 -1.60
9456.38 -2.70 6.30 -1.40
9456.63 -3.60 0.90 -0.90
9457.00 -3.50 2.10 -1.00
9457.13 -3.00 2.60 -1.10
9457.25 -3.50 2.10 -1.10
9457.38 -4.70 3.50 -0.90
9457.50 -5.20 5.40 -0.30
9457.63 -4.10 5.90 -0.20
9457.75 -2.10 5.60 0.10
9458.00 -3.20 3.90 -0.20
9458.13 -4.60 5.20 -0.70
9458.25 -4.80 3.30 -0.70
9458.75 -4.00 -0.70 1.90
9458.88 -3.10 1.90 1.60
9459.00 -4.30 4.50 1.20
9459.13 -4.10 7.80 0.50
9459.25 -3.80 6.80 0.40
9459.38 -2.30 4.70 0.40
9459.88 -3.90 4.20 0.20
9460.00 -3.10 2.80 -0.10
9460.13 -2.30 1.90 0.10
9460.63 -4.90 4.50 1.20
9460.75 -3.90 6.10 1.00
9461.00 -2.30 5.20 -0.10
9461.13 -2.10 4.20 0.20
9461.25 -0.20 3.50 0.80
9461.38 -0.20 2.10 0.90
9461.50 -2.30 2.80 1.20
9461.63 -3.00 1.70 0.40
9461.75 -3.60 0.90 -0.20
9461.88 -2.70 0.70 0.10
9462.00 -2.30 1.90 0.30
9462.13 -3.20 2.60 0.70
9462.25 -4.70 3.00 0.60
9462.38 -4.70 4.00 -0.20
9462.63 -3.60 1.90 -0.20
9462.75 -4.10 1.40 0.50
9462.88 -3.60 3.30 0.90
9463.00 -4.70 3.00 0.70
9463.25 -6.00 2.60 -0.80
9463.38 -5.20 1.70 -0.20
9463.50 -5.30 1.90 -0.10
9463.63 -3.40 1.90 0.10
9464.13 -8.00 5.40 -0.40
9464.25 -3.20 2.60 -0.80
9464.38 0.20 2.80 -0.40
9464.50 3.10 2.10 -0.50
9464.63 -1.90 2.10 -1.30
9464.75 -5.20 3.50 -2.90
9464.88 -6.60 5.40 -2.70
9465.00 -4.50 1.90 -2.40
9465.38 -5.10 2.40 -2.10
9465.63 -4.10 5.80 -2.80
9465.75 -3.00 4.90 -2.00
9467.38 -4.60 3.70 -4.60
9467.50 -4.00 -0.30 -3.10
9467.63 -6.40 0.90 -3.00
9467.75 -5.80 -2.40 -3.10
9467.88 -6.30 -5.60 -2.90
9468.00 -6.00 -5.60 -2.80
9468.13 -8.80 -3.20 -2.80
9468.38 -11.30 -1.30 -2.80
9468.75 -5.70 -0.70 -2.70
9468.88 -5.90 1.40 -2.30
9469.00 -7.80 -2.30 -2.90
9469.25 -5.80 -3.30 -2.90
9470.00 -5.80 0.90 -1.80
9470.13 -6.10 0.50 -1.60
9470.25 -7.50 -0.90 -1.30
9470.38 -6.20 0.70 -1.90
9470.50 -7.60 2.80 -2.50
9471.13 -4.50 -0.90 -2.10
9471.25 -7.70 2.60 -2.70
9471.38 -11.80 -2.70 -1.30
9471.50 -7.10 -1.30 -1.10
9471.63 -5.30 -1.90 -0.40
9471.75 -4.90 -2.10 0.00
9472.25 -1.30 8.60 -2.10
9472.38 4.30 3.60 -0.40
9472.50 -1.10 1.90 0.40
9472.75 -6.30 -1.90 1.80
9472.88 -10.90 -4.90 0.10
9473.00 -6.80 0.20 -1.20
9473.13 -6.00 4.00 -2.40
9473.38 -4.60 4.20 -1.30
9473.50 -5.70 3.50 -1.00
9474.63 -4.80 4.70 -3.40
9475.00 -8.60 0.00 1.00
9475.88 -4.70 1.70 -1.10
9476.00 -5.50 3.50 -1.10
9476.25 -6.00 4.50 -1.80
9476.38 -5.70 4.00 -1.80
9476.50 -5.70 0.70 -1.60
9476.63 -4.80 2.40 -0.50
9476.75 -4.90 0.20 0.40
9477.00 -2.80 0.90 0.10
9477.38 -3.20 2.60 -0.30
9477.50 -3.90 3.30 -0.20
9477.63 -5.70 3.10 -0.20
9478.13 -4.50 3.30 -0.10
9478.50 -3.10 -0.90 -0.60
9479.00 -4.60 0.70 -1.10
9479.38 -5.20 2.60 -1.60
9479.50 -6.40 3.30 -0.80
9479.63 -5.30 4.20 -0.20
9479.75 -4.90 3.50 -0.40
9479.88 -7.20 0.90 -1.00
9480.13 -4.10 -1.40 -1.60
9480.25 -2.40 -4.50 -1.60
9480.50 -4.60 -2.60 -0.20
9481.63 -3.80 5.00 0.70
9481.75 -2.60 3.70 0.50
9481.88 -5.80 0.00 0.10
9482.00 -5.30 -2.80 -0.10
9482.13 -4.10 0.00 0.80
9482.50 -1.90 0.20 1.70
9483.13 -3.80 8.20 0.50
9483.25 -3.30 6.80 -0.10
9485.13 -8.30 1.40 1.60
9485.88 -3.90 0.90 1.40
9486.00 -4.70 2.60 0.80
9486.63 -3.80 5.00 0.30
9487.13 -2.80 1.90 -2.50
9487.25 -2.20 3.00 -1.00
9487.50 -5.60 2.80 0.70
9487.75 -3.50 -0.20 -0.70
9487.88 -2.30 -0.90 -1.10
9488.00 -1.20 -0.30 -0.70
9488.13 -1.80 0.90 0.10
9488.25 -5.90 4.20 0.70
9488.38 -7.80 5.20 1.40
9488.50 -6.90 1.40 0.70
9488.63 -5.00 0.90 1.00
9488.75 -2.80 2.40 1.70
9489.00 -5.50 3.50 2.10
9490.63 -6.60 1.40 2.60
9490.88 -4.30 0.70 1.80
9491.25 -8.80 -1.30 2.60
9491.50 -3.20 -0.70 0.80
9492.38 -2.80 -1.40 3.70
9492.50 -3.50 1.10 3.90
9493.25 -3.00 2.10 2.60
9493.38 -2.70 2.60 2.90
9494.00 -3.60 2.40 3.90
9494.25 -3.80 -0.40 4.30
9494.38 -5.50 -0.90 3.70
9494.50 -3.90 0.50 2.80
9494.63 -5.00 0.00 3.10
9494.75 -3.20 3.50 2.80
9494.88 -6.80 3.10 2.80
9495.13 -5.60 5.20 1.60
9495.25 -2.60 5.60 1.30
9495.75 -4.10 0.90 2.50
9495.88 -2.40 -0.20 2.40
9496.00 -1.60 -1.20 2.50
9496.13 -2.30 0.40 2.30
9496.38 -5.80 1.90 2.50
9497.63 -5.10 -1.10 2.20
9497.75 -3.80 3.00 1.40
9497.88 -5.30 -0.40 2.00
9498.00 -2.00 1.30 2.60
9498.50 -4.50 4.70 1.70
9498.63 -5.20 3.50 0.90
9498.75 -4.50 1.90 1.10
9499.00 -5.70 2.60 1.80
9499.13 -5.60 4.20 1.30
9499.38 -3.60 1.40 1.00
9499.50 -4.10 -0.40 1.30
9499.63 -4.80 0.00 1.70
9500.00 -3.10 1.40 2.90
9500.13 -2.90 0.20 2.70
9500.25 -3.20 -1.10 2.80
9500.38 -4.70 -2.40 2.10
9500.50 -7.10 -0.40 1.70
9501.63 -4.60 -1.10 -0.50
9501.75 -4.50 -1.40 -0.40
9501.88 -4.10 0.00 -0.40
9502.00 -3.40 1.90 0.10
9502.13 -6.00 1.10 -0.20
9502.50 -3.70 -0.20 -0.50
9502.63 -4.10 -0.50 -0.80
9502.75 -6.50 2.20 -1.20
9502.88 -5.50 3.00 -2.00
9503.25 -1.40 1.30 -1.60
9503.38 -5.00 0.90 -1.20
9503.50 -6.80 4.00 -1.20
9504.75 -6.30 6.30 -1.20
9506.00 -0.80 5.40 -2.40
9506.13 -3.20 3.00 -2.10
9509.13 -3.20 0.20 -0.20
9510.25 -0.20 3.50 0.40
9510.38 -2.00 0.40 0.40
9511.13 -2.20 3.00 1.40
9511.88 -4.90 2.60 1.10
9512.00 -1.80 1.90 1.00
9512.13 0.70 0.90 1.90
9512.63 -5.70 -0.20 2.10
9513.13 -6.00 2.60 5.20
9513.25 -3.90 3.70 3.10
9513.38 -4.60 7.00 2.10
9513.50 -0.30 7.20 2.10
9513.63 0.60 5.40 2.70
9513.75 2.20 6.30 2.80
9513.88 -3.50 4.50 2.50
9514.00 -5.60 6.10 0.60
9514.13 -6.40 7.60 -0.50
9514.63 -4.30 3.50 0.50
9514.75 -5.90 3.30 0.40
9514.88 -4.90 4.00 -0.40
9515.13 0.50 -0.10 0.10
9515.25 -0.10 0.90 1.00
9515.38 -2.70 0.70 0.60
9515.63 -6.90 0.90 -0.50
9515.75 -3.50 4.90 0.30
9515.88 -2.70 2.10 1.10
9516.00 -2.70 3.50 1.60
9516.13 -5.50 3.10 1.40
9516.50 -3.40 2.40 1.80
9516.63 -3.10 1.90 1.80
9516.75 -5.50 -3.70 1.40
9516.88 -4.10 1.90 1.80
9517.00 -3.60 -2.40 1.20
9517.13 -3.10 1.40 1.40
9517.25 -3.10 0.00 1.10
9517.38 -2.40 0.20 0.90
9518.00 -7.00 1.70 2.50
9518.13 -6.00 1.70 2.60
9518.25 -5.00 2.40 3.50
9518.38 -3.90 3.70 4.00
9518.50 -5.40 2.60 4.10
9518.63 -4.90 5.40 3.30
9518.75 -3.90 0.00 2.50
9518.88 -2.70 1.10 2.70
9519.00 -0.80 -1.90 3.00
9519.13 -5.70 3.10 3.20
9519.25 -4.90 2.20 3.10
9519.38 -4.80 6.10 2.80
9519.50 -3.40 4.70 2.40
9519.63 -2.10 7.00 1.70
9519.75 -4.30 7.20 1.70
9520.50 -6.80 2.20 -1.60
9520.63 -6.90 2.40 0.50
9520.75 -5.40 5.70 0.70
9520.88 -3.10 3.30 1.30
9521.00 -4.80 7.60 1.30
9521.13 -7.70 4.50 2.00
9521.25 -8.50 8.30 1.60
9521.38 -5.80 8.30 1.30
9521.75 -8.80 5.90 0.20
9522.50 -8.80 5.90 1.70
9522.88 -3.70 5.20 0.70
9523.00 -2.10 6.10 0.90
9524.25 -5.90 4.20 1.40
9524.38 -5.80 1.40 1.40
9524.88 -9.00 3.10 1.30
9525.00 -8.30 3.30 1.60
9525.25 -8.50 8.70 2.30
9525.38 -10.00 6.60 1.10
9525.63 -5.90 5.20 1.00
9525.75 -5.20 3.50 0.10
9525.88 -3.30 5.90 0.50
9526.00 -2.20 3.50 0.60
9526.13 -4.90 0.20 0.30
9526.25 -6.10 1.90 0.40
9526.75 -5.00 5.90 0.60
9526.88 -7.40 4.00 0.00
9527.00 -9.40 3.30 -0.30
9527.13 -9.10 2.90 0.10
9527.50 -1.60 3.90 2.10
9527.75 -6.60 1.90 0.90
9527.88 -6.80 2.60 0.50
9528.00 -8.30 2.00 1.10
9528.13 -6.20 1.20 1.10
9528.38 -6.60 0.90 1.70
9528.50 -7.60 3.30 1.30
9528.63 -6.40 5.20 1.30
9529.13 -5.30 3.70 2.00
9529.50 -5.30 0.90 1.30
9529.63 -5.50 3.50 1.80
9529.75 -4.70 4.50 1.60
9529.88 -5.10 5.70 1.20
9531.13 -5.20 -0.70 1.00
9531.25 -6.00 0.70 1.10
9531.38 -7.80 0.90 0.60
9531.50 -6.30 3.10 0.80
9531.63 -4.70 5.40 0.70
9531.75 -3.70 5.60 1.20
9531.88 -4.80 4.20 2.00
9532.00 -5.20 3.10 3.30
9532.25 -4.30 2.20 3.70
9532.38 -4.50 3.30 3.80
9532.50 -4.10 1.90 3.00
9532.63 -6.20 0.30 2.50
9532.75 -6.20 2.20 2.00
9533.38 -7.00 8.00 1.30
9533.50 -4.60 8.50 1.20
9534.13 -6.80 2.20 2.40
9534.25 -6.00 1.70 1.90
9534.38 -3.90 0.00 1.70
9534.50 -2.10 0.70 1.90
9534.63 -0.90 1.90 2.30
9535.50 -1.70 3.90 -0.20
9535.63 -6.20 5.20 -0.30
9536.00 -4.90 -1.70 0.60
9536.50 -5.50 5.90 -0.10
9536.88 -4.80 1.90 1.90
9537.25 -6.90 2.90 1.60
9537.38 -5.70 0.20 1.20
9537.50 -4.70 -0.90 1.80
9537.63 -3.20 -2.10 2.10
9538.25 -3.00 4.90 1.10
9538.38 -3.10 3.70 1.80
9538.50 -3.40 3.70 2.00
9538.63 -2.20 4.50 1.90
9538.75 -2.40 3.00 1.40
9538.88 -3.10 1.40 1.40
9539.00 -3.30 -0.50 1.40
9539.13 -3.30 -0.90 2.00
9539.25 -3.60 -1.90 1.80
9539.38 -4.50 0.00 2.10
9539.63 -5.20 0.70 1.30
9539.75 -5.20 1.10 1.30
9539.88 -6.90 2.90 1.20
9540.00 -5.60 4.80 1.30
9540.13 -4.10 6.80 1.30
9540.25 -4.20 3.70 1.30
9540.63 -6.50 1.20 0.30
9541.38 -3.80 1.10 -0.50
9542.00 -6.90 4.70 -2.00
9542.25 -6.40 3.70 -0.90
9542.38 -8.80 0.00 -0.30
9542.50 -6.50 2.20 0.20
9542.88 -6.50 1.20 1.00
9543.00 -6.00 2.20 1.30
9543.13 -4.70 2.60 0.80
9543.25 -4.90 3.10 0.30
9543.63 -7.40 8.50 -0.60
9543.75 -4.60 8.90 0.20
9543.88 -5.60 5.70 0.80
9544.00 -5.30 -0.40 0.80
9544.13 -6.80 2.60 0.90
9544.38 -6.90 3.30 0.30
9544.50 -6.70 2.80 0.30
9545.00 -4.70 3.90 -1.10
9545.13 -4.30 4.90 -1.70
9545.25 -4.00 7.50 -2.20
9545.50 -3.80 7.80 -1.00
9545.63 -5.90 6.60 -1.40
9545.88 -7.80 2.80 -0.80
9546.00 -5.20 3.10 0.40
9547.25 -5.60 4.20 1.40
9547.75 -4.80 2.40 2.40
9548.63 -4.20 3.30 0.70
9548.75 -3.20 3.50 -0.60
9548.88 -2.90 4.20 -0.20
9549.25 -5.10 4.20 2.00
9549.38 -3.80 4.00 1.60
9549.50 -3.30 0.90 1.00
9549.63 -1.90 0.20 0.80
9550.63 -4.20 6.60 1.90
9551.00 -4.50 1.40 0.90
9551.25 -3.50 -0.20 0.60
9551.38 -2.00 1.30 1.30
9551.50 1.10 3.40 1.80
9551.63 -3.90 6.10 2.00
9551.75 -2.10 4.20 1.00
9551.88 0.70 6.00 0.00
9552.00 0.60 3.40 1.00
9552.13 -3.10 6.10 2.00
9552.88 -3.00 4.50 0.10
9553.00 -0.20 2.50 0.60
9553.25 -3.30 1.90 2.60
9553.38 -4.00 1.70 2.50
9553.88 -4.70 3.50 1.10
9554.13 -4.90 1.70 0.80
9554.25 -5.20 2.60 0.80
9554.63 -4.20 2.40 1.00
9555.63 -4.30 4.00 0.90
9555.75 -7.20 2.90 1.00
9555.88 -3.90 3.30 1.40
9556.00 -1.10 2.80 1.40
9556.13 1.90 4.10 2.10
9556.25 -4.80 0.90 1.10
9556.38 -4.90 2.10 0.70
9556.50 -6.50 0.30 0.70
9556.63 -5.30 -0.40 0.50
9556.75 -4.70 -2.40 1.90
9556.88 -3.00 3.50 2.20
9557.00 -5.60 1.40 2.50
9557.13 -7.10 3.10 0.80
9558.25 -4.90 0.70 0.90
9558.38 -5.30 1.40 1.10
9559.00 -1.30 3.90 0.30
9559.13 -2.40 3.90 0.50
9559.25 -4.90 0.20 0.90
9559.38 -3.30 0.40 0.60
9559.63 -2.00 0.40 -0.10
9560.38 -6.70 3.30 -0.40
9560.50 -5.10 2.40 0.30
9561.13 -4.10 -0.90 -0.80
9561.63 -6.10 3.30 0.50
9561.75 -6.50 3.10 0.20
9561.88 -9.20 4.20 -0.70
9562.13 -3.80 3.50 -0.30
9562.25 -2.80 1.30 0.30
9562.38 -3.90 0.90 1.40
9563.13 -5.80 0.50 0.10
9563.38 -7.90 2.20 -0.20
9563.63 -6.10 2.80 -0.20
9564.00 -3.40 2.40 0.90
9564.13 -3.50 1.10 -0.50
9564.50 -1.90 2.10 -1.20
9564.63 -3.60 2.40 -0.50
9564.75 -6.50 4.00 -0.30
9565.25 -6.80 2.10 -2.60
9565.38 -6.40 4.20 -0.20
9565.63 -5.30 1.40 -1.00
9565.75 -4.00 2.10 -1.70
9565.88 -5.00 0.90 -1.80
9566.25 -5.70 0.70 -3.30
9566.50 -4.80 1.90 -0.50
9566.88 -8.40 6.10 -1.90
9567.25 -2.80 2.30 0.30
9568.25 -9.90 7.40 -0.90
9568.38 -8.00 7.40 -1.30
9568.50 -6.00 5.40 -0.10
9568.63 -1.40 4.20 1.20
9568.75 -8.40 6.10 2.10
9568.88 -6.10 3.30 1.60
9569.00 -6.40 2.40 0.90
9569.50 -6.20 1.20 0.00
9569.63 -7.10 7.40 -0.30
9569.75 -8.20 8.90 -0.90
9569.88 -6.60 8.70 -1.00
9570.00 -3.70 8.00 0.20
9570.25 -4.70 5.00 0.70
9570.75 1.70 3.00 1.70
9571.25 -7.90 6.60 1.10
9571.50 -4.10 5.90 -0.10
9571.63 -5.60 4.20 0.30
9571.75 -5.60 5.20 0.60
9571.88 -6.10 4.20 0.80
9572.75 -2.30 0.90 1.40
9572.88 -4.90 3.50 1.10
9573.00 -7.10 3.50 0.10
9573.38 -7.80 5.70 1.40
9573.50 -6.00 5.40 1.80
9573.75 -5.20 6.30 -0.10
9573.88 -8.60 3.80 -1.10
9574.00 -6.80 5.00 -2.40
9574.63 -4.60 8.40 -1.90
9574.75 -8.10 4.20 -2.50
9575.00 -6.30 5.00 -2.30
9575.25 -8.20 0.70 -0.10
9575.75 -4.30 5.00 0.40
9576.25 -6.40 7.00 -1.40
9577.00 -6.20 -1.70 0.30
9577.38 -5.20 4.50 0.20
9577.50 -5.40 7.00 -1.90
9577.63 -4.50 7.20 -2.40
9578.38 -3.60 3.30 -1.40
9578.75 -6.40 -0.90 -0.80
9578.88 -7.90 2.20 -1.20
9579.25 -4.80 5.60 -1.90
9579.75 -4.70 6.30 -0.70
9579.88 -6.40 2.40 -0.50
9580.25 -6.00 3.10 0.60
9580.38 -7.10 -0.40 0.00
9580.50 -7.50 1.40 -0.10
9580.88 -7.10 5.90 -0.60
9581.13 -9.30 6.40 -1.20
9581.50 -4.70 2.10 0.30
9581.63 -5.40 1.70 0.60
9581.75 -5.70 3.10 0.90
9581.88 -7.20 1.40 0.30
9582.25 -7.80 0.90 -1.80
9582.50 -5.10 4.70 -1.30
9582.75 -8.10 5.70 -2.00
9582.88 -7.50 5.90 -2.30
9583.25 -4.50 0.90 1.80
9583.38 -6.90 -0.90 2.20
9583.50 -9.00 -1.10 1.00
9583.63 -9.90 -4.70 -0.50
9583.75 -9.60 -3.20 -1.20
9583.88 -7.80 -2.30 -1.60
9584.00 -6.00 0.70 -1.20
9584.13 -6.10 2.40 -0.40
9584.50 -8.60 2.90 0.90
9584.63 -8.60 3.80 1.20
9584.75 -6.50 0.30 2.90
9585.00 -7.00 -3.00 4.00
9585.13 -9.50 -3.90 4.50
9585.25 -9.60 -6.00 3.40
9585.38 -8.70 -4.90 2.40
9585.50 -6.80 -2.80 2.70
9586.00 -9.40 3.80 3.20
9586.13 -5.60 7.60 3.70
9586.25 -4.70 8.30 3.40
9586.38 -6.50 5.00 3.60
9586.50 -7.40 2.60 2.70
9586.63 -8.00 0.00 0.70
9587.13 -5.30 -1.30 2.60
9587.38 -4.90 -0.60 5.10
9587.50 -9.40 1.00 3.30
9588.38 -9.00 -0.20 3.80
9588.50 -7.20 -3.40 4.80
9588.75 -7.20 -5.80 2.20
9590.00 -5.30 1.40 2.70
9590.13 -3.60 -0.40 3.40
9590.63 -8.50 4.50 -0.30
9590.75 -8.00 7.80 -0.70
9590.88 -6.30 11.10 0.20
9591.13 -5.50 9.20 2.60
9591.38 -6.00 1.70 3.00
9591.50 -6.30 -1.90 0.90
9591.63 -4.00 -2.10 -0.50
9591.88 -4.90 -1.70 -0.20
9592.13 -5.60 4.20 2.10
9592.38 -5.30 5.20 3.20
9592.50 -6.10 4.80 2.50
9592.75 -5.60 1.90 -0.20
9593.50 -4.90 2.60 2.20
9593.63 -2.40 0.20 2.60
9593.75 -1.40 0.40 3.40
9593.88 -1.30 -2.40 3.40
9594.00 -3.10 0.00 3.40
9594.13 -4.20 2.80 2.60
9594.50 -7.10 4.50 -1.40
9594.88 -7.60 5.70 3.50
9595.50 -0.30 -2.40 4.80
9595.63 -2.00 -2.40 4.30
9596.25 -6.10 14.30 0.80
9596.38 -7.10 17.40 0.30
9596.50 -6.80 12.20 1.20
9596.63 -4.10 9.10 2.10
9596.75 -0.80 4.90 2.40
9596.88 0.60 0.20 1.80
9597.00 -2.30 0.90 0.80
9597.50 -3.90 10.00 -0.90
9597.63 -5.90 10.80 0.10
9597.75 -9.00 11.80 1.90
9597.88 -8.30 10.10 1.00
9598.13 -5.20 5.40 1.40
9598.25 -5.20 3.10 1.90
9598.38 -5.20 4.00 2.20
9598.50 -2.70 3.90 2.60
9598.88 -4.80 4.70 2.30
9599.00 -7.60 6.10 1.80
9599.13 -9.10 8.30 1.30
9599.25 -7.10 7.40 2.20
9599.38 -5.40 8.00 2.80
9599.50 -3.80 4.00 3.10
9599.63 -3.60 3.70 3.80
9599.75 -4.20 2.80 4.10
9599.88 -1.60 2.10 3.80
9600.00 -1.60 1.70 4.20
9600.13 -0.80 1.30 4.80
9600.25 -2.10 5.60 5.20
9600.38 -6.30 7.40 5.30
9600.50 -6.80 8.30 4.50
9600.63 -6.60 8.30 4.20
9600.75 -3.90 6.60 4.80
9600.88 -2.30 5.20 6.00
9601.00 -4.00 2.60 6.60
9601.13 -4.20 3.80 5.90
9601.25 -5.70 3.10 4.20
9601.38 -4.70 2.60 2.40
9601.50 -4.60 2.10 1.70
9601.63 -2.80 4.20 2.20
9601.75 -3.30 6.80 3.70
9601.88 -6.00 8.70 4.30
9602.00 -5.80 8.30 5.10
9602.13 -3.20 8.90 4.60
9602.25 -1.70 7.20 4.30
9602.38 0.00 4.90 3.70
9602.50 -0.10 2.30 3.50
9602.63 -3.10 1.90 3.30
9602.75 -8.10 2.00 3.10
9602.88 -9.40 2.00 2.60
9603.00 -7.80 3.80 1.70
9603.13 -5.90 4.20 1.70
9603.25 -5.10 8.00 1.90
9603.38 -5.60 8.50 2.40
9603.50 -4.30 8.20 2.90
9603.75 -1.60 3.50 2.40
9603.88 -4.20 3.70 1.30
9604.13 -2.00 2.40 2.40
9604.25 -3.20 0.70 3.30
9604.38 -6.10 1.90 3.20
9604.50 -7.80 2.90 2.20
9604.63 -7.10 5.90 0.50
9604.75 -6.60 7.20 -0.10
9604.88 -3.20 8.00 0.10
9605.00 -2.50 8.20 1.40
9605.13 -2.60 8.40 2.10
9605.25 -5.30 5.70 2.70
9605.38 -4.90 3.50 2.60
9605.50 -5.90 -0.70 2.00
9605.63 -3.20 0.70 1.80
9605.75 -4.60 1.70 1.70
9605.88 -4.30 2.60 1.70
9606.00 -5.90 4.80 1.40
9606.13 -7.60 5.20 1.40
9606.25 -8.40 6.60 0.90
9606.38 -7.60 7.60 0.50
9606.50 -6.30 7.20 0.30
9606.63 -4.10 6.30 0.30
9606.75 -5.10 2.80 0.60
9606.88 -5.40 1.70 0.70
9607.00 -6.40 1.90 1.20
9607.13 -5.60 1.90 0.90
9607.25 -6.30 2.60 0.80
9607.38 -5.50 3.50 1.10
9607.50 -4.80 5.20 1.60
9607.63 -6.40 7.60 2.10
9607.75 -5.90 9.80 1.80
9607.88 -7.00 7.00 1.30
9608.00 -5.00 7.20 0.30
9608.25 -4.00 9.40 -0.10
9608.38 -6.20 7.60 0.60
9608.50 -4.80 6.10 1.70
9608.75 -8.30 8.70 2.80
9608.88 -9.60 10.10 2.30
9609.38 -10.00 6.20 3.30
9609.63 -9.60 5.00 3.40
9609.75 -6.70 6.10 3.60
9609.88 -6.90 4.80 3.80
9610.00 -8.00 7.40 4.10
9610.13 -4.60 9.40 3.30
9610.25 -3.70 9.40 2.50
9610.38 -3.70 8.90 3.10
9611.25 -6.40 5.20 3.40
9611.38 -11.00 2.70 3.90
9611.50 -9.80 4.00 4.10
9611.88 -7.70 5.90 2.20
9612.00 -7.40 3.50 2.30
9612.25 -7.00 8.00 2.90
9612.88 -6.90 9.60 1.00
9613.00 -8.60 10.10 0.40
9613.13 -9.90 7.80 0.20
9613.38 -12.30 6.00 1.00
9613.50 -10.60 3.30 1.20
9613.75 -6.50 5.00 0.00
9613.88 -7.10 5.00 -0.40
9614.00 -7.20 4.20 0.60
9614.13 -8.50 4.60 1.40
9614.25 -11.90 3.80 1.70
9614.38 -10.10 9.20 1.90
9614.75 -10.60 9.40 0.60
9615.00 -11.40 8.50 2.50
9615.50 -7.40 5.50 1.70
9615.63 -5.20 4.50 3.10
9615.75 -5.90 6.60 4.20
9615.88 -8.80 7.80 4.20
9616.00 -10.50 5.90 3.50
9616.13 -11.90 2.00 2.20
9616.25 -9.00 2.20 3.20
9616.50 -6.50 1.70 2.90
9617.25 -4.70 8.20 -0.10
9617.38 -2.80 10.00 0.60
9617.63 -4.50 8.70 2.70
9617.75 -6.70 8.00 3.40
9618.50 -9.20 7.60 2.90
9618.63 -9.80 5.90 2.60
9618.75 -6.40 8.00 3.30
9619.38 -4.10 9.10 1.90
9619.50 -5.40 6.60 1.70
9619.63 -3.80 5.40 1.40
9619.75 -6.20 7.60 1.70
9620.00 -6.90 4.80 2.50
9620.13 -7.60 4.20 2.30
9620.38 -8.20 4.00 1.80
9620.75 -3.00 7.80 -0.30
9621.00 -5.30 12.00 -0.10
9621.63 -7.10 5.00 2.00
9621.75 -7.40 2.60 1.10
9621.88 -5.30 2.40 1.00
9622.00 -3.90 4.20 2.10
9622.13 -4.80 3.30 4.10
9622.25 -0.20 10.80 3.10
9622.88 -9.10 11.60 2.50
9623.13 -7.20 3.80 3.00
9623.25 -6.10 0.50 4.60
9623.50 -5.00 -0.90 5.10
9623.88 -4.70 4.00 2.40
9624.13 -6.60 12.00 2.60
9624.50 -7.20 8.50 0.00
9624.63 -8.00 4.50 1.00
9625.00 -6.10 -1.30 2.20
9625.13 -5.00 -0.40 1.30
9625.63 -5.50 6.80 1.90
9625.88 -4.80 7.00 2.00
9626.63 -7.00 0.70 -1.00
9626.88 -5.40 1.10 -1.00
9627.00 -7.10 3.50 -1.20
9627.75 -4.30 2.10 0.10
9628.13 -7.60 5.20 -2.10
9628.25 -5.80 8.20 -2.90
9628.38 -5.20 5.90 -1.10
9628.63 -7.60 3.80 -0.40
9628.75 -6.90 2.80 -0.60
9628.88 -5.60 1.40 -0.40
9629.00 -6.10 0.90 0.50
9629.13 -5.70 0.20 0.30
9629.38 -6.00 -0.20 -0.70
9630.00 -3.50 6.30 0.40
9630.25 -4.20 3.70 -0.30
9630.38 -1.20 3.20 -0.50
9630.50 -4.70 3.00 -1.10
9630.63 -5.10 3.30 -1.40
9630.75 -5.10 2.40 -0.90
9630.88 -4.30 0.70 -0.60
9631.13 -5.80 1.90 0.70
9631.25 -5.10 2.40 1.00
9631.38 -5.20 3.50 0.60
9631.50 -5.10 2.80 0.60
9631.75 -5.40 0.70 0.20
9631.88 -5.70 0.70 -1.10
9632.00 -4.80 1.90 -1.60
9632.13 -5.10 2.40 -1.30
9632.88 -3.70 -3.10 0.60
9634.00 -7.50 5.40 -0.60
9634.25 -9.20 2.90 -1.20
9634.38 -5.70 3.10 -1.30
9634.50 -4.00 0.20 0.10
9634.63 -4.90 2.10 0.80
9634.75 -5.60 1.90 1.30
9635.38 -6.50 5.00 0.30
9635.50 -10.40 7.60 0.50
9635.63 -10.10 8.30 0.50
9635.88 -7.10 4.00 1.20
9636.00 -7.90 1.70 1.90
9636.13 -8.70 2.70 2.20
9636.25 -9.80 1.20 2.30
9636.50 -7.00 -0.60 1.60
9636.63 -5.60 0.50 1.70
9636.75 -7.20 3.30 1.70
9637.25 -5.30 8.70 1.30
9637.38 -8.00 5.90 1.80
9637.50 -9.70 7.10 2.00
9637.88 -9.80 -1.10 1.10
9638.00 -8.30 -0.90 1.40
9638.63 -8.70 7.00 0.60
9638.75 -9.10 8.70 0.10
9639.13 -5.90 3.70 1.30
9639.50 -9.60 1.00 2.40
9639.63 -6.20 -0.20 0.90
9639.75 -2.90 0.20 2.60
9639.88 -4.30 3.50 3.40
9640.13 -9.30 8.70 2.10
9640.50 -9.60 10.10 0.00
9640.63 -9.20 9.90 0.50
9640.75 -8.30 9.20 0.80
9640.88 -9.30 5.00 2.20
9641.50 -6.50 2.20 1.60
9641.63 -6.00 4.00 1.30
9641.75 -9.80 6.40 0.70
9641.88 -10.10 7.40 0.00
9642.38 -8.40 6.10 1.20
9642.50 -9.30 3.10 1.80
9642.88 -8.60 -1.30 1.80
9643.13 -7.90 2.60 1.00
9643.25 -9.60 5.00 0.70
9644.13 -9.40 2.00 0.90
9644.38 -6.70 -0.20 2.40
9644.50 -6.50 -0.20 2.30
9644.88 -9.20 3.80 0.00
9645.88 -9.00 0.70 2.70
9646.00 -9.60 -0.80 2.60
9647.13 -9.40 2.90 1.30
9647.63 -10.50 -1.30 1.90
9648.50 -8.60 5.70 0.70
9648.63 -10.50 4.60 0.50
9648.75 -8.40 7.00 1.00
9648.88 -6.90 5.70 1.90
9649.38 -10.00 0.30 0.60
9650.00 -9.30 6.80 0.80
9650.13 -9.80 6.40 0.80
9650.25 -8.50 7.40 0.30
9650.63 -5.30 2.80 1.30
9650.75 -8.70 1.70 1.70
9651.00 -9.50 1.20 0.00
9651.13 -8.70 1.70 -0.60
9651.38 -8.00 4.50 0.00
9651.75 -7.40 4.50 1.60
9652.38 -4.80 3.30 1.60
9652.50 -7.20 2.00 1.60
9652.63 -8.60 2.90 1.10
9652.75 -10.30 3.30 0.70
9652.88 -9.00 4.00 0.30
9653.38 -6.60 1.40 2.00
9653.50 -7.40 -0.20 1.90
9654.13 -7.50 0.90 0.00
9654.25 -9.30 3.10 0.20
9654.63 -7.60 4.80 0.60
9654.75 -8.10 5.70 0.30
9654.88 -9.20 3.80 1.10
9655.63 -7.50 2.00 1.00
9656.00 -9.60 6.40 -0.10
9656.13 -8.20 4.50 -0.90
9657.63 -8.90 7.00 -1.40
9658.00 -7.20 3.80 -0.10
9658.50 -6.30 7.20 -0.20
9659.50 -6.20 7.00 -2.50
9660.00 -8.10 0.50 -0.90
9661.13 -7.20 6.60 -1.00
9661.25 -6.80 5.00 0.10
9661.88 -6.80 2.20 -2.30
9662.38 -6.90 5.20 0.00
9662.50 -7.90 7.00 0.30
9662.63 -7.90 6.10 0.00
9663.00 -6.30 3.50 0.90
9663.13 -4.10 6.30 1.70
9663.50 -4.90 3.00 0.10
9663.75 -5.20 6.80 -0.50
9663.88 -6.30 8.20 -0.80
9664.13 -4.70 8.20 -0.50
9664.38 -7.20 6.10 -0.50
9664.63 -5.30 4.20 -0.60
9664.75 -4.90 0.70 -0.10
9664.88 -3.20 1.70 0.40
9665.00 -3.80 2.60 0.30
9665.50 -6.80 5.40 -0.70
9665.75 -5.50 7.20 -0.40
9665.88 -9.60 5.90 -1.10
9666.00 -10.30 2.00 -2.20
9666.13 -5.50 3.00 -1.30
9666.75 -7.10 2.60 -0.90
9667.25 -4.30 6.30 -3.40
9667.63 -8.90 6.10 -1.80
9668.13 -6.10 -1.90 -2.50
9668.50 -6.10 0.50 -2.00
9669.13 -8.00 7.80 -3.10
9669.25 -6.30 7.20 -3.20
9669.38 -6.40 4.20 -1.30
9669.63 -6.40 0.50 0.60
9670.38 -5.90 3.70 -1.10
9670.88 -5.60 7.00 -0.60
9671.00 -6.70 4.20 -0.40
9671.38 -4.00 0.20 0.20
9671.50 -2.00 -1.40 -0.10
9672.25 -7.90 6.10 -1.10
9672.50 -3.00 3.90 0.30
9672.63 -5.10 3.70 0.40
9672.75 -6.30 2.60 0.70
9673.13 -3.00 3.00 -0.50
9673.25 -2.20 3.90 -1.10
9675.13 -5.50 4.00 -1.70
9675.88 -5.80 5.00 -2.00
9676.38 -4.80 3.70 -3.30
9676.63 -4.70 4.50 -2.80
9676.75 -5.20 5.00 -2.60
9676.88 -2.90 3.20 -2.80
9677.00 -8.20 3.10 -2.90
9677.38 -4.00 3.00 -4.00
9677.50 -3.10 2.30 -3.60
9677.63 -4.90 1.70 -3.30
9677.75 -8.50 -0.20 -3.60
9677.88 -8.40 3.70 -3.60
9678.50 -7.70 1.20 -2.70
9678.75 -5.30 3.70 -2.50
9678.88 -1.40 5.10 -2.50
9679.13 -5.50 1.70 -2.30
9679.25 -5.70 3.00 -2.10
9679.63 -2.30 3.20 -2.50
9679.75 -3.90 5.20 -2.70
9679.88 -5.20 4.90 -2.80
9680.38 -2.70 1.10 -1.10
9680.50 -4.30 -0.20 -1.90
9680.63 -5.30 0.90 -2.50
9680.75 -3.60 0.90 -2.00
9680.88 -4.30 0.70 -1.40
9681.00 -4.90 1.70 -0.80
9681.13 -5.50 3.00 -0.90
9681.25 -7.10 5.00 -1.70
9681.63 -1.90 4.90 -2.10
9681.75 -1.10 7.20 -1.40
9681.88 -0.70 6.90 -2.70
9682.25 -2.60 0.40 -1.60
9682.38 0.60 4.30 -1.00
9682.50 -1.00 3.00 -1.70
9682.63 -3.20 2.60 -2.00
9683.25 -3.00 2.10 -1.10
9684.13 -5.10 4.20 -1.80
9684.25 -6.70 1.90 -2.00
9684.50 -5.10 1.90 -0.50
9684.63 -2.80 2.80 0.30
9684.75 -2.30 2.30 0.10
9684.88 -3.50 2.10 -0.30
9685.00 -1.90 3.00 -0.80
9685.13 0.40 2.80 -0.90
9685.25 1.70 4.90 -1.10
9685.38 0.30 3.40 -0.80
9685.50 -2.30 3.20 -0.60
9685.63 -3.90 3.30 -0.50
9685.75 -4.70 2.60 -0.70
9686.00 -2.40 3.50 -0.70
9686.13 -2.60 1.30 -0.40
9686.25 -3.70 0.70 0.00
9687.25 -6.40 0.50 -0.70
9687.38 -5.60 1.90 -0.50
9687.63 -3.80 -2.40 0.00
9688.13 -5.00 -4.20 -0.40
9689.00 -4.60 -0.20 0.60
9689.13 -5.30 0.50 1.10
9689.25 -5.30 0.90 0.40
9689.38 -3.90 0.00 0.70
9689.50 -1.80 2.80 0.70
9689.88 -4.10 0.90 0.20
9690.00 -4.90 -1.70 -0.40
9690.13 -2.00 1.30 -1.60
9690.75 -2.30 2.30 -3.10
9690.88 -1.90 2.10 -2.80
9691.00 -2.20 3.50 -2.50
9691.13 -7.70 3.10 -2.30
9691.25 -5.60 3.70 -2.70
9691.38 -6.60 -0.40 -3.10
9691.63 -2.40 -0.70 -1.90
9691.75 -3.70 -2.20 -1.40
9691.88 -5.40 -2.10 -1.90
9692.00 -7.10 -1.90 -2.30
9692.13 -5.60 -0.50 -2.90
9692.25 -3.90 -0.50 -2.90
9692.38 -4.10 -1.90 -2.00
9692.63 -9.60 -0.40 -2.00
9692.88 -7.40 -2.10 -2.40
9693.00 -4.60 -2.60 -1.80
9693.13 -4.50 -0.90 -1.30
9693.25 -5.90 -5.40 -0.80
9693.38 -6.90 -3.30 -2.10
9693.50 -7.90 -3.90 -2.20
9693.63 -4.70 -1.90 -0.80
9693.75 -5.60 0.00 0.80
9693.88 -5.60 0.50 1.10
9694.00 -7.60 -3.00 1.30
9694.13 -9.90 -0.40 -0.30
9694.63 -6.20 -3.00 4.10
9694.75 -5.40 0.30 4.90
9694.88 -6.70 -3.40 6.10
9695.00 -7.90 -1.10 5.40
9695.38 -5.40 -0.20 2.60
9695.50 -3.90 0.00 2.40
9695.63 -9.40 -0.80 3.20
9695.75 -11.50 -0.60 3.30
9695.88 -11.30 -1.30 4.10
9696.00 -9.70 -4.30 5.40
9696.13 -7.10 -2.30 6.60
9696.25 -8.10 -1.60 6.70
9696.50 -7.20 -2.50 5.80
9696.63 -6.20 -0.20 5.70
9696.75 -5.30 2.40 4.90
9696.88 -6.30 4.00 4.30
9697.00 -7.20 3.30 3.20
9697.13 -7.50 3.30 3.90
9697.25 -10.80 3.40 4.10
9697.38 -11.00 2.70 4.10
9697.50 -9.70 2.90 3.60
9697.88 -6.10 2.00 4.50
9698.00 -4.70 4.50 4.10
9698.13 -4.30 5.40 3.30
9698.25 -4.90 5.00 2.50
9698.38 -5.10 3.70 1.90
9698.50 -4.30 6.30 0.80
9698.63 -4.20 6.50 0.40
9698.88 -6.80 7.80 -1.20
9699.00 -6.00 6.30 -1.00
9699.25 -3.80 5.00 0.10
9699.50 -5.60 5.20 0.80
9699.63 -5.80 5.40 0.30
9699.75 -3.60 3.70 0.10
9699.88 -3.60 4.20 0.50
9700.00 -3.80 2.10 1.10
9700.25 -7.50 2.90 1.10
9700.38 -6.50 4.50 1.30
9700.63 -7.20 4.20 1.60
9700.75 -7.90 3.10 1.40
9701.00 -6.10 3.80 2.70
9701.13 -6.70 3.80 3.30
9701.50 -5.70 2.60 3.00
9701.63 -5.80 1.90 3.30
9701.75 -4.70 5.00 3.50
9701.88 -5.20 4.50 3.60
9702.00 -7.20 5.20 2.70
9702.13 -7.10 4.50 2.40
9702.25 -5.30 4.20 2.60
9702.38 -6.50 4.00 3.60
9702.50 -7.00 2.60 4.20
9702.75 -6.30 4.00 3.60
9702.88 -6.80 1.20 3.00
9703.00 -6.50 -0.20 3.00
9703.13 -4.00 -0.20 3.60
9703.25 -7.20 1.00 3.70
9703.38 -8.10 4.20 3.20
9703.50 -8.20 4.60 3.20
9703.88 -6.80 2.60 5.50
9704.00 -7.60 5.20 4.70
9704.13 -5.80 7.80 2.80
9704.50 -5.50 4.00 2.00
9704.75 -6.10 3.30 2.20
9705.00 -6.40 1.90 2.60
9705.13 -6.90 3.80 2.50
9705.75 -7.10 5.90 2.40
9706.13 -6.50 3.50 1.80
9706.25 -7.70 4.00 1.80
9706.38 -8.90 2.90 2.20
9706.50 -7.60 3.80 1.70
9706.63 -6.20 1.20 1.90
9706.75 -4.60 1.10 2.20
9706.88 -5.80 0.90 2.60
9707.00 -5.90 4.20 2.00
9707.13 -6.40 4.80 1.90
9707.25 -4.70 4.00 1.40
9707.38 -4.20 4.70 1.60
9707.50 -5.50 4.00 2.20
9707.63 -6.80 4.50 2.10
9707.75 -9.30 3.10 1.90
9707.88 -10.70 2.70 1.30
9708.00 -8.40 3.80 0.10
9708.25 -6.30 3.50 0.80
9708.38 -7.50 0.90 1.80
9708.50 -8.10 2.40 2.20
9708.63 -6.60 2.40 2.00
9709.00 -8.60 3.30 1.20
9709.13 -7.40 3.50 1.00
9709.25 -10.30 2.00 1.30
9709.38 -9.30 2.60 0.90
9709.50 -8.20 3.10 1.10
9709.63 -6.30 2.60 1.10
9709.75 -6.60 1.90 1.80
9709.88 -6.60 2.90 1.90
9710.00 -7.00 3.10 2.10
9710.13 -4.70 4.00 2.00
9710.25 -4.20 4.70 2.20
9710.38 -4.30 4.00 2.30
9710.50 -6.60 2.90 2.50
9710.63 -9.50 1.80 2.40
9710.75 -10.70 0.30 1.80
9711.25 -8.30 2.90 2.30
9711.38 -6.50 4.00 2.50
9711.50 -9.90 2.00 2.90
9711.63 -10.40 1.20 1.90
9711.75 -9.40 0.10 1.10
9711.88 -7.00 0.70 2.30
9712.00 -5.00 1.40 2.90
9712.25 -14.50 0.80 4.60
9712.38 -9.00 -0.20 3.70
9712.50 -9.20 1.20 3.50
9712.75 -9.90 3.30 3.10
9712.88 -11.40 3.80 3.50
9713.00 -11.80 7.40 3.10
9713.13 -11.30 6.40 3.00
9713.25 -10.50 6.40 3.30
9713.38 -10.30 0.50 2.90
9713.50 -10.50 -0.80 3.30
9713.75 -10.50 0.50 3.80
9713.88 -11.10 2.00 2.40
9714.00 -10.50 -0.80 1.60
9714.13 -9.80 2.70 2.70
9714.25 -8.40 7.10 3.90
9714.38 -5.90 8.90 3.10
9714.50 -9.60 8.80 3.70
9714.75 -9.60 5.90 4.60
9714.88 -9.90 3.80 6.00
9715.25 -11.10 3.40 3.80
9715.50 -11.20 1.80 2.90
9715.75 -9.40 5.70 3.50
9715.88 -7.20 8.10 3.70
9716.00 -9.90 9.20 4.20
9716.13 -9.10 10.70 4.30
9716.25 -9.60 6.90 4.60
9716.38 -10.60 2.90 4.70
9716.50 -10.10 5.00 5.00
9716.63 -10.90 0.80 4.30
9716.75 -8.80 1.40 4.00
9717.00 -9.10 2.90 3.50
9717.13 -10.40 4.60 3.50
9717.38 -9.30 8.70 1.70
9717.50 -7.10 9.20 0.00
9717.63 -7.00 8.00 0.50
9717.75 -7.60 7.60 1.10
9717.88 -7.60 8.00 0.60
9718.13 -6.10 2.80 0.80
9718.25 -7.80 -0.40 1.10
9718.38 -8.70 2.20 0.90
9718.50 -8.00 4.50 0.70
9718.63 -4.80 1.90 0.30
9719.75 -7.40 3.50 -1.40
9720.00 -7.70 1.20 -0.60
9720.13 -6.00 2.20 -0.10
9720.25 -7.70 1.70 0.00
9720.75 -4.70 7.80 0.30
9720.88 -5.10 6.60 0.70
9721.25 -7.40 1.70 -0.90
9721.38 -7.00 1.20 -0.70
9721.50 -5.40 1.70 -0.30
9721.63 -5.10 4.20 1.10
9721.75 -8.60 2.00 1.60
9721.88 -7.10 -0.40 1.30
9722.00 -7.20 0.90 0.50
9722.13 -5.20 3.50 0.40
9722.75 -8.30 3.30 1.70
9722.88 -7.90 2.20 0.80
9723.63 -5.60 2.80 2.10
9723.75 -4.80 2.80 1.80
9724.13 -5.50 4.00 2.80
9724.25 -5.70 5.40 2.40
9724.50 -5.60 7.60 1.90
9724.63 -5.20 6.80 2.20
9725.25 -5.60 4.70 0.20
9726.38 -8.40 5.70 -0.40
9726.50 -7.10 5.40 -1.10
9726.75 -4.90 1.10 0.10
9726.88 -4.20 3.70 0.30
9727.00 -5.50 5.00 0.40
9727.13 -6.40 6.60 0.40
9727.25 -4.80 5.20 0.40
9727.38 -1.80 4.70 0.70
9727.50 0.70 1.30 1.70
9727.63 -2.60 -1.70 3.00
9727.75 -8.00 -6.50 5.00
9727.88 -10.10 -4.10 3.70
9728.00 -10.50 -2.70 3.60
9728.13 -8.30 -0.40 3.70
9728.25 -7.40 -0.20 3.90
9728.50 -8.10 3.30 6.10
9728.63 -4.30 4.00 6.80
9728.75 -1.00 5.90 6.60
9728.88 -2.00 4.70 6.70
9729.00 -5.30 2.00 5.80
9729.13 -7.90 0.70 5.70
9729.25 -11.40 -0.60 5.30
9729.38 -10.90 -1.00 5.30
9729.50 -8.70 -1.10 5.50
9729.63 -7.90 -1.10 5.20
9729.75 -4.10 0.00 4.30
9729.88 -6.50 2.20 4.30
9730.00 -8.90 2.40 4.30
9730.13 -6.40 3.80 4.60
9730.25 -6.40 4.20 4.60
9730.38 -1.80 3.30 4.30
9730.50 0.20 4.20 4.50
9730.63 -4.00 5.90 4.70
9730.75 -7.70 8.30 3.70
9731.00 -6.40 5.20 6.30
9731.13 -3.70 2.60 7.50
9731.25 -3.20 5.40 7.20
9731.38 -4.90 5.00 7.80
9731.50 -2.10 9.40 5.90
9731.63 -0.80 9.10 3.70
9731.75 -0.80 8.70 1.60
9731.88 -1.30 6.70 1.00
9732.00 -1.20 6.10 0.80
9732.13 -4.80 4.70 1.70
9732.38 -3.60 3.30 2.60
9732.50 -1.90 3.00 2.80
9732.63 -4.30 1.70 2.50
9732.75 -5.00 -0.40 2.10
9732.88 -2.30 3.30 1.90
9733.00 -1.40 4.20 2.20
9733.50 -1.20 8.40 1.60
9733.63 -1.70 6.30 1.90
9733.75 1.20 7.50 2.20
9734.00 -1.60 3.90 3.40
9734.13 -5.30 2.40 3.60
9734.50 1.70 4.30 1.40
9734.63 0.20 5.10 1.70
9734.75 -1.30 6.30 1.10
9735.00 -0.30 8.20 0.40
9735.13 -0.30 6.70 0.20
9735.25 -2.20 4.90 0.70
9735.38 -3.90 3.70 0.50
9735.50 -4.70 3.00 0.60
9735.75 -2.60 2.80 2.40
9735.88 -1.90 3.50 3.00
9736.00 -0.80 4.90 2.90
9736.13 -3.60 4.70 2.80
9736.25 -2.60 5.60 2.20
9736.38 -0.40 7.00 1.80
9736.50 -0.90 5.60 1.70
9736.63 -0.80 6.30 0.80
9736.88 -6.30 5.90 -1.40
9737.00 -7.10 4.50 -0.70
9737.13 -5.70 2.20 0.10
9737.25 -3.40 4.20 0.00
9737.38 -7.70 2.20 0.90
9737.50 -4.00 3.50 -1.40
9737.63 -4.70 1.70 -1.60
9737.75 -1.70 3.00 -1.80
9737.88 -1.90 2.10 -0.90
9738.25 -5.20 4.50 -2.00
9738.50 -4.10 5.40 -2.00
9738.75 -4.70 3.00 -0.60
9738.88 -4.90 3.50 -0.20
9740.00 -3.80 3.00 -0.90
9740.25 -6.30 2.60 -1.80
9740.38 -4.20 2.80 -1.00
9740.75 -3.60 0.90 -0.40
9740.88 -4.50 2.40 -1.40
9741.50 -6.00 3.50 -0.70
9741.63 -5.60 3.70 -1.10
9741.88 -6.30 3.50 -1.30
9742.25 -2.80 0.90 -0.70
9742.50 -4.30 0.70 -0.70
9742.63 -5.20 -0.20 -0.70
9742.75 -3.40 1.90 -0.20
9742.88 -2.90 0.70 0.00
9743.00 -5.70 2.60 -0.30
9743.13 -6.10 0.90 -1.10
9743.25 -7.70 1.70 -1.30
9743.38 -5.50 1.70 -1.60
9743.50 -4.30 -0.20 -0.70
9743.63 -3.80 2.60 -0.60
9743.75 -6.00 2.60 -0.80
9743.88 -7.60 2.80 -1.40
9744.13 -5.70 -2.10 -1.80
9744.25 -2.80 0.90 -1.00
9744.38 -2.30 2.80 -0.90
9744.50 -6.50 2.60 -1.10
9744.63 -6.50 2.60 -1.90
9744.75 -5.20 1.70 -2.00
9744.88 -5.20 1.10 -1.80
9745.00 -4.30 3.50 -1.30
9745.13 -5.20 2.60 -1.10
9745.25 -6.90 3.30 -1.00
9745.50 -4.00 2.60 -1.80
9745.63 -0.10 2.80 -1.80
9745.88 -3.40 2.80 -2.90
9746.00 -4.30 4.90 -3.20
9746.50 -4.20 2.80 -1.30
9746.63 -6.40 3.30 -1.10
9746.75 -6.00 2.10 -1.20
9746.88 -5.20 3.50 -0.90
9747.00 -3.80 2.60 -0.80
9747.75 -6.40 2.80 -0.90
9747.88 -5.60 3.70 -0.90
9748.00 -5.60 3.30 -0.80
9748.75 -5.20 1.70 0.20
9749.25 -7.40 3.50 0.80
9749.38 -7.40 2.60 0.50
9749.50 -5.70 3.50 1.20
9749.63 -6.10 3.30 2.90
9749.75 -9.00 4.60 2.80
9749.88 -9.10 3.30 2.70
9750.00 -9.00 4.00 2.50
9750.13 -8.30 3.30 2.40
9750.25 -6.40 2.90 2.20
9750.38 -8.10 2.00 1.90
9750.50 -8.20 1.70 0.60
9750.63 -9.50 2.60 -0.90
9750.75 -5.30 4.20 -0.80
9750.88 -0.50 8.60 1.30
9751.25 -8.90 5.70 1.20
9751.38 -8.60 4.20 0.30
9751.50 -8.20 0.70 0.50
9751.63 -6.40 1.40 1.90
9751.75 -9.70 1.40 2.20
9752.00 -11.70 6.60 0.70
9752.38 -7.50 7.80 2.20
9752.75 -8.70 8.50 -0.20
9752.88 -9.50 8.50 -0.30
9753.00 -7.40 5.90 1.20
9753.13 -9.70 7.10 1.10
9753.25 -12.30 4.60 1.20
9753.38 -12.50 5.30 0.70
9753.50 -11.90 4.30 0.80
9753.63 -10.90 5.70 1.40
9753.88 -6.80 6.80 3.10
9754.00 -9.30 10.10 2.90
9754.25 -9.50 9.90 0.40
9754.63 -8.10 6.10 0.10
9754.75 -9.30 2.60 0.10
9755.13 -9.40 6.10 0.50
9755.25 -10.00 7.60 -0.10
9755.50 -5.40 8.50 2.70
9755.63 -7.10 9.20 4.00
9755.75 -8.00 11.10 3.10
9755.88 -8.40 10.40 2.50
9756.00 -9.20 8.50 2.70
9756.13 -9.60 7.80 1.70
9756.25 -9.40 4.80 2.10
9756.38 -12.60 4.60 2.70
9756.50 -9.50 7.10 1.80
9756.63 -10.90 6.20 0.70
9756.75 -10.00 8.50 0.20
9756.88 -10.90 6.20 0.70
9757.00 -10.70 10.90 2.50
9757.13 -8.10 12.50 1.80
9757.25 -8.60 12.50 0.90
9757.50 -9.70 8.10 3.30
9757.63 -9.80 6.90 4.10
9757.75 -10.60 6.60 4.60
9757.88 -8.50 5.00 3.90
9758.00 -10.10 5.50 3.00
9758.13 -11.10 5.70 1.90
9758.25 -10.30 6.60 1.90
9758.38 -9.50 8.10 1.60
9758.50 -9.30 8.80 2.90
9758.63 -8.40 11.30 2.90
9758.75 -9.60 10.10 3.10
9758.88 -8.60 11.60 3.00
9759.00 -9.90 8.30 3.20
9759.13 -8.60 5.70 3.50
9759.25 -10.40 3.60 4.00
9759.50 -10.30 3.40 4.60
9759.63 -9.40 -0.40 4.80
9759.75 -6.20 3.50 4.60
9759.88 -7.60 5.20 4.50
9760.00 -7.10 6.80 4.20
9760.13 -8.90 6.60 4.80
9760.25 -9.00 6.40 4.00
9760.38 -9.30 7.40 2.80
9760.50 -9.80 4.60 2.70
9760.63 -9.40 5.70 3.70
9760.75 -11.60 8.80 3.90
9760.88 -8.40 9.00 2.50
9761.13 -8.40 8.50 3.00
9761.25 -8.00 8.70 3.10
9761.50 -10.30 6.20 3.20
9761.75 -10.60 5.30 4.10
9761.88 -8.10 9.00 3.40
9762.00 -8.30 9.20 2.80
9762.13 -7.90 9.40 2.20
9762.25 -7.00 9.40 2.30
9762.38 -8.50 8.30 2.70
9762.50 -9.50 9.40 2.10
9762.63 -9.50 7.60 1.60
9762.75 -10.70 7.40 1.80
9762.88 -9.30 5.90 1.80
9763.00 -9.70 6.60 2.40
9763.13 -7.90 8.50 2.30
9763.25 -7.60 7.00 2.20
9763.38 -8.00 6.80 1.40
9763.75 -9.00 11.30 1.00
9763.88 -8.60 9.60 1.20
9764.00 -8.20 9.90 0.60
9764.13 -6.90 8.70 0.80
9764.25 -7.90 6.60 1.70
9764.38 -7.60 5.70 2.60
9764.50 -7.40 6.40 3.10
9764.63 -5.00 6.80 3.60
9764.75 -5.40 7.00 4.50
9764.88 -9.60 8.30 3.20
9765.00 -8.80 8.30 2.40
9765.13 -6.30 10.10 1.90
9765.25 -5.30 9.60 1.90
9765.38 -8.20 5.90 3.10
9765.50 -10.00 9.00 2.40
9765.63 -10.50 5.00 2.10
9765.75 -9.50 8.50 2.90
9765.88 -11.00 7.40 3.20
9766.00 -7.50 8.30 3.10
9766.13 -9.20 7.60 2.70
9766.25 -5.40 13.70 1.40
9766.38 -6.20 13.70 -1.10
9766.50 -7.10 8.70 -1.60
9766.63 -7.40 9.40 -1.10
9766.75 -9.60 8.30 -0.90
9766.88 -9.50 7.60 -0.90
9767.00 -9.50 6.60 0.10
9767.13 -7.00 8.50 0.00
9767.25 -8.30 6.40 0.70
9767.38 -7.40 8.90 0.80
9767.63 -6.90 9.60 0.50
9767.75 -7.10 8.30 1.30
9768.13 -7.10 9.20 4.00
9768.25 -8.70 9.40 3.30
9770.13 -5.90 8.90 2.40
9770.25 -8.10 7.00 1.30
9770.38 -9.20 5.70 0.50
9770.50 -7.10 6.30 -0.60
9770.75 -5.00 10.00 0.00
9771.38 -10.40 10.90 0.10
9771.50 -11.60 7.40 -0.20
9771.88 -8.90 4.80 1.90
9772.13 -9.40 3.80 0.20
9773.13 -9.20 6.10 0.80
9773.25 -9.20 6.10 1.40
9773.38 -6.80 4.50 1.70
9773.63 -11.20 3.60 1.00
9774.00 -5.60 7.00 2.40
9776.13 -12.80 5.10 2.90
9778.63 -9.70 2.90 0.30
9781.63 -10.80 4.30 2.20
9784.00 -11.60 4.30 3.70
9793.13 -10.50 1.40 2.90
9793.63 -9.20 6.20 1.60
9798.00 -9.10 -2.30 1.60
9798.25 -9.00 0.30 0.70
9798.38 -9.00 3.10 -0.60
9798.50 -8.30 5.40 -1.70
9799.25 -9.40 2.40 2.00
9803.00 -4.50 2.80 -0.60
9803.88 -10.50 4.60 1.00
9804.00 -9.40 4.80 2.30
9804.38 -7.40 -0.60 3.40
9804.75 -7.70 7.80 -0.20
9805.50 -11.80 8.80 5.70
9806.50 -6.90 9.60 1.10
9806.88 -12.00 12.30 0.80
9807.13 -11.40 8.10 1.80
9807.38 -8.70 2.70 2.20
9807.88 -1.90 3.50 2.00
9808.00 -5.20 4.50 1.90
9809.00 -9.60 5.00 1.40
9809.25 -9.80 4.00 3.20
9809.63 -7.20 3.80 2.40
9810.13 -11.10 11.10 3.00
9811.13 -6.80 6.80 3.80
9811.88 -8.00 10.60 -0.30
9812.00 -6.70 10.40 -0.60
9812.13 -9.20 9.90 -0.70
9812.38 -11.40 4.80 -0.60
9812.50 -9.20 3.80 1.20
9814.50 -7.50 2.90 3.50
9814.88 -6.40 4.20 1.70
9815.00 -7.50 6.80 0.60
9815.13 -8.30 9.20 0.10
9815.50 -11.30 7.40 1.40
9815.63 -11.70 6.60 2.40
9815.88 -8.90 1.40 3.60
9816.00 -7.70 1.20 3.60
9816.13 -4.80 1.40 3.40
9816.25 -5.30 3.30 2.80
9816.38 -7.60 3.30 1.30
9816.50 -8.40 5.70 0.20
9816.63 -9.60 6.80 -0.10
9816.75 -7.90 8.90 -0.30
9816.88 -9.10 8.70 -0.10
9817.00 -9.30 6.80 0.00
9817.13 -11.40 4.80 0.20
9817.25 -11.40 3.80 0.10
9817.38 -11.40 2.00 0.00
9817.50 -9.90 -0.80 0.30
9817.63 -7.90 1.20 0.90
9817.75 -9.40 0.50 1.70
9818.00 -8.80 4.60 1.90
9818.13 -8.30 3.80 3.50
9818.38 -9.90 3.80 4.00
9818.50 -11.60 7.90 1.30
9818.63 -8.00 8.30 -0.60
9818.88 -8.30 6.80 -0.80
9819.00 -9.80 5.90 -0.30
9819.13 -9.80 5.50 0.50
9819.25 -10.70 6.40 0.10
9819.38 -9.20 6.60 -0.10
9819.50 -8.00 5.90 0.60
9819.63 -6.40 7.00 1.30
9819.75 -7.10 4.50 0.80
9820.25 -6.80 4.00 2.80
9820.38 -6.80 4.00 2.50
9820.50 -9.00 5.00 2.20
9820.63 -10.60 7.10 1.40
9820.75 -11.00 8.30 0.60
9820.88 -10.00 5.70 0.90
9821.00 -10.50 7.80 0.60
9821.13 -10.50 7.40 0.60
9821.25 -9.60 4.60 1.30
9821.63 -7.50 2.00 2.50
9822.25 -9.30 6.40 -0.10
9822.50 -12.50 5.30 0.60
9822.63 -12.20 4.30 1.40
9822.75 -11.60 2.00 1.30
9822.88 -8.10 3.80 1.70
9823.00 -4.90 4.00 1.90
9823.13 -7.60 -2.10 2.00
9823.88 -9.90 7.40 -0.10
9824.13 -10.50 4.00 -0.80
9824.25 -8.90 6.10 -0.50
9824.63 -11.60 1.40 -0.70
9824.88 -6.40 1.40 -0.40
9825.00 -7.70 0.30 0.30
9825.75 -7.60 5.70 -2.00
9826.00 -12.30 5.00 -1.00
9826.13 -13.50 6.90 -1.60
9826.25 -9.50 6.10 -2.00
9826.50 -7.20 3.30 -1.30
9826.75 -6.10 3.70 -0.40
9826.88 -7.40 4.00 -0.40
9827.00 -4.20 5.20 -0.50
9827.25 -4.70 5.90 -1.70
9827.38 -6.20 4.70 -1.80
9827.63 -9.60 5.00 -1.70
9828.13 -6.70 4.70 -2.20
9828.25 -5.90 7.50 -2.70
9828.38 -5.40 5.60 -2.90
9828.88 -6.60 5.00 -2.10
9829.00 -6.20 4.70 -1.90
9829.13 -7.40 1.70 -1.80
9829.25 -7.50 1.40 -1.40
9829.38 -8.60 0.90 -1.40
9830.00 -5.10 6.50 -2.40
9830.38 -6.00 6.30 -2.70
9830.50 -6.40 3.30 -2.40
9830.63 -5.30 1.90 -1.90
9830.75 -7.70 0.30 -1.00
9832.13 -4.30 5.40 -3.20
9832.50 -9.50 -0.60 -0.20
9832.63 -7.80 -2.80 1.20
9832.75 -8.00 -2.80 2.20
9832.88 -7.50 -0.40 2.20
9833.00 -6.50 0.70 1.90
9833.13 -5.70 1.70 1.30
9833.25 -6.30 5.90 0.60
9833.38 -5.40 7.60 -0.10
9833.50 -4.70 7.80 -0.20
9834.00 -5.70 5.40 2.40
9834.13 -8.10 1.00 3.30
9834.25 -7.40 0.30 4.20
9834.38 -8.10 -3.40 5.20
9834.63 -9.90 -8.60 3.30
9834.75 -8.40 -6.70 2.30
9834.88 -7.50 -2.80 0.40
9835.25 -6.00 0.20 0.90
9835.38 -7.00 3.10 2.70
9835.75 -6.00 7.80 0.80
9835.88 -5.30 2.80 3.30
9836.00 -5.50 -1.30 5.50
9836.13 -7.40 -6.00 6.30
9836.25 -3.40 -5.80 5.50
9836.38 -3.60 -7.20 5.00
9836.50 -1.90 -6.10 4.50
9836.75 -3.90 1.40 4.00
9837.13 -8.40 4.80 2.20
9837.25 -8.00 5.50 1.80
9837.63 -6.10 1.00 5.30
9837.75 -9.80 -3.60 5.90
9837.88 -8.30 -10.50 5.30
9838.13 -3.20 -8.90 1.20
9838.25 -2.60 -7.80 -0.60
9838.38 -5.80 -1.90 -1.20
9838.50 -4.90 1.10 -2.50
9838.63 -3.80 2.60 -2.90
9838.75 -4.30 4.90 -3.00
9838.88 -6.60 6.80 -4.10
9839.13 -8.50 6.80 -3.80
9839.25 -7.80 4.20 -3.70
9839.38 -7.40 4.00 -3.40
9839.50 -5.80 0.00 -0.80
9839.63 -6.60 -4.10 1.80
9839.75 -5.80 -9.10 5.00
9840.13 -4.50 -7.20 2.40
9840.25 -4.50 -1.40 -2.20
9840.38 -4.00 2.10 -4.80
9840.50 -8.00 4.50 -5.70
9840.63 -4.90 10.80 -6.90
9840.75 -6.10 11.50 -4.90
9840.88 -6.20 13.20 -1.30
9841.00 -6.80 7.80 1.20
9841.13 -5.70 -2.10 3.50
9841.25 -3.60 -7.20 2.10
9841.38 0.50 -10.10 2.90
9841.50 -1.40 -12.40 3.10
9841.63 -4.90 -10.40 -0.80
9841.75 -3.60 -5.70 -4.20
9841.88 -4.00 2.10 -5.60
9842.13 -5.60 10.60 -2.80
9842.38 -5.20 6.80 4.80
9842.63 -2.30 -5.90 6.30
9842.75 2.20 -8.70 6.10
9842.88 -1.20 -12.20 4.60
9843.13 -3.90 -7.80 0.20
9843.25 -3.80 -3.30 -1.90
9843.38 -1.40 0.90 -2.10
9843.50 -4.00 3.90 0.10
9843.88 -5.70 1.20 4.20
9844.00 -8.70 -0.60 2.50
9844.13 -12.10 -6.90 -0.50
9844.25 -9.60 -9.30 -3.20
9844.50 -0.90 -9.20 -5.20
9844.63 -3.00 -9.00 -4.00
9844.75 -2.10 -5.00 -2.00
9844.88 -3.80 -1.90 0.10
9845.00 -3.50 0.70 1.10
9845.13 -2.80 1.90 0.70
9845.25 -5.30 2.40 -1.10
9845.38 -6.00 2.60 -3.30
9845.50 -9.30 0.70 -5.30
9845.63 -11.10 -1.90 -7.70
9845.75 -3.70 1.30 -8.80
9845.88 -6.70 1.90 -6.80
9846.00 -9.00 -2.10 -4.90
9846.13 -9.10 -2.80 -3.50
9846.25 -6.10 -3.70 -2.70
9846.50 -2.20 -3.80 -2.60
9846.63 -2.40 1.10 -3.20
9846.75 -0.60 2.80 -4.20
9846.88 -0.50 5.30 -5.80
9847.00 1.60 9.00 -6.80
9847.13 0.20 9.90 -7.50
9847.25 -3.10 10.00 -6.60
9847.38 -6.00 12.20 -5.60
9847.50 -8.50 5.90 -5.20
9847.63 -10.60 5.70 -5.30
9847.75 -10.10 3.10 -5.40
9847.88 -9.40 -0.90 -3.50
9848.00 -9.90 -5.60 -3.20
9848.13 -4.90 -3.50 -2.60
9848.25 -4.00 -2.20 -1.10
9848.50 -3.50 0.70 -1.40
9848.63 -3.90 2.80 -3.00
9848.75 -5.60 2.80 -4.70
9848.88 -7.60 4.20 -5.80
9849.00 -9.60 6.80 -6.70
9849.13 -11.70 8.90 -6.80
9849.25 -11.20 10.40 -6.00
9849.38 -10.60 12.00 -3.90
9849.50 -10.40 9.40 -1.30
9849.63 -10.30 2.90 2.40
9849.75 -8.70 -3.90 5.80
9849.88 -8.50 -16.60 5.00
9850.00 -0.40 -15.00 1.60
9850.13 -3.10 -10.10 -0.80
9850.25 -5.60 -6.30 -1.30
9850.38 -4.60 -3.10 -3.10
9850.50 -5.50 1.10 -3.10
9850.63 -6.10 10.60 -4.20
9851.25 -8.10 4.20 -0.20
9851.63 -5.40 -5.40 0.90
9852.38 -6.70 3.70 -1.30
9852.50 -7.40 8.00 -4.00
9852.63 -8.10 10.60 -5.10
9852.75 -7.90 11.70 -6.30
9852.88 -11.90 10.60 -4.60
9853.00 -10.90 10.90 -1.80
9853.13 -8.60 4.20 2.30
9853.25 -9.70 -7.10 4.50
9853.38 -8.30 -13.80 4.10
9853.63 -0.20 -10.80 3.60
9853.75 0.20 -8.70 5.50
9853.88 1.20 -5.90 5.50
9854.00 -5.70 -2.10 4.20
9854.25 -11.40 7.60 -2.00
9854.38 -7.50 7.80 -1.90
9854.50 -10.00 6.10 -0.80
9854.63 -13.00 3.40 -1.20
9854.75 -9.40 1.40 -0.60
9854.88 -12.00 -1.60 3.00
9855.00 -11.40 -6.70 3.30
9855.25 -7.40 -6.50 3.60
9855.38 -5.50 -7.00 4.70
9855.50 -2.40 -7.00 4.10
9855.63 -0.70 -3.10 3.50
9855.75 -1.60 2.10 2.30
9856.00 -11.40 9.00 -1.80
9856.50 -11.80 1.20 -1.40
9856.63 -16.60 0.60 -1.20
9856.75 -10.80 -3.70 0.30
9856.88 -6.40 -3.90 1.40
9857.00 -4.60 -4.90 2.00
9857.13 -2.90 -0.70 2.70
9857.25 -2.60 -4.00 3.60
9857.38 -2.20 -4.20 3.10
9857.50 -5.70 -3.00 2.20
9857.88 -10.60 3.30 -0.10
9858.00 -11.40 3.80 -0.20
9858.13 -11.00 7.80 -1.30
9858.25 -10.60 5.30 0.20
9858.38 -9.20 7.10 0.70
9858.50 -7.10 5.00 1.00
9858.63 -3.00 3.90 0.90
9859.88 -6.80 8.70 4.70
9860.00 -6.60 10.10 2.20
9860.13 -6.00 5.90 0.70
9860.38 -9.70 4.80 -0.30
9860.75 -4.00 1.70 -0.70
9861.00 -5.70 2.20 -0.20
9861.38 -7.40 3.50 -0.80
9861.50 -6.40 3.30 0.10
9861.88 -3.90 7.00 0.50
9862.00 -2.70 5.40 -0.30
9862.13 -1.40 4.70 -0.60
9862.25 -2.70 3.50 -0.60
9862.38 -3.50 5.40 -0.70
9862.50 -5.90 6.10 -1.20
9862.75 -2.30 4.10 -1.10
9863.13 -2.80 2.30 -0.80
9864.00 -9.60 9.20 -2.70
9864.13 -5.50 8.20 -2.70
9864.75 -2.80 -1.40 -2.90
9864.88 -2.30 -1.40 -3.00
9865.00 -3.50 0.20 -3.20
9865.13 -5.70 3.90 -3.00
9865.25 -5.90 5.60 -2.90
9865.38 -8.20 3.10 -3.40
9865.63 -4.70 7.20 -2.50
9865.75 -6.40 5.20 -2.00
9865.88 -9.10 5.90 -2.60
9866.00 -5.90 3.30 -3.00
9866.13 -3.60 2.30 -2.20
9866.25 -4.70 3.90 -1.60
9866.38 -6.90 0.90 -2.20
9866.50 -6.80 1.70 -2.90
9866.63 -4.00 3.00 -2.90
9866.75 -3.80 2.10 -2.30
9867.00 -3.90 4.20 -2.90
9867.25 -9.70 3.80 -3.70
9867.38 -10.90 -0.20 -3.10
9867.75 -7.40 -1.10 -2.10
9867.88 -6.80 -1.10 -2.60
9868.00 -6.20 -2.60 -3.30
9868.13 -5.70 0.20 -4.00
9868.50 -6.70 5.20 -3.10
9868.63 -6.00 5.00 -1.40
9868.75 -7.60 4.20 -0.30
9868.88 -7.70 1.70 0.30
9869.00 -5.80 0.50 0.20
9869.13 -2.80 -2.80 -0.20
9869.25 0.00 -1.40 -1.00
9869.38 -3.50 0.70 -1.40
9869.50 -3.70 3.70 -2.40
9869.63 -4.70 4.90 -2.90
9869.75 -5.00 3.90 -2.40
9869.88 -5.60 4.20 -2.10
9870.25 -9.00 4.00 -1.90
9870.38 -5.90 7.00 -2.10
9870.50 -4.50 6.80 -2.30
9870.63 -5.10 3.30 -2.00
9870.75 -5.60 0.50 -1.10
9870.88 -4.50 -2.40 0.00
9871.00 -3.80 -4.20 0.70
9871.13 -4.70 -6.10 0.30
9871.25 -2.20 -5.20 -0.80
9871.38 -4.50 -2.40 -2.10
9871.50 -7.40 -0.20 -3.30
9871.63 -7.80 1.40 -3.70
9872.13 -3.70 5.60 -1.80
9872.25 -5.30 3.30 -1.60
9872.38 -5.90 1.90 -1.60
9872.88 -3.40 -3.10 -2.10
9873.00 -4.90 -3.50 -1.90
9873.13 -5.20 -1.10 -2.10
9873.25 -4.90 0.70 -2.50
9873.50 -5.70 2.60 -2.80
9873.63 -5.50 3.00 -2.20
9873.75 -7.70 5.40 -1.60
9874.00 -4.70 4.50 -1.60
9874.13 -3.80 4.50 -2.40
9874.25 -5.20 2.60 -3.50
9874.38 -4.90 -0.20 -4.00
9874.50 -5.30 -1.40 -3.60
9874.88 -6.90 -3.30 -1.10
9875.00 -5.40 -2.60 -1.20
9875.38 -3.90 2.30 -2.40
9875.50 -4.50 2.80 -2.10
9875.63 -6.00 3.10 -1.70
9875.75 -5.90 3.30 -2.40
9875.88 -6.50 4.00 -2.40
9876.00 -6.00 5.00 -2.70
9876.88 -4.00 -1.10 -1.10
9877.25 -5.70 3.90 -2.90
9877.63 -6.60 5.90 -3.50
9877.75 -7.20 7.60 -2.90
9878.00 -7.70 5.40 -2.30
9878.63 -3.20 -0.70 -1.00
9878.75 -3.20 -0.70 -1.90
9878.88 -2.70 1.70 -2.50
9879.00 -3.70 5.60 -2.60
9879.13 -6.90 7.80 -2.80
9879.25 -8.70 9.40 -3.00
9879.38 -7.50 8.70 -3.20
9879.50 -6.10 9.10 -3.50
9879.63 -4.20 8.40 -2.90
9879.88 -5.60 5.60 -2.90
9880.00 -3.90 0.90 -2.90
9880.13 -4.90 -0.20 -2.80
9880.25 -2.80 -0.90 -2.70
9880.63 -6.00 0.20 -1.80
9880.75 -5.60 2.40 -2.10
9880.88 -6.10 4.20 -2.30
9881.13 -6.40 7.00 -2.90
9881.25 -6.00 6.30 -2.50
9881.38 -4.70 6.80 -2.10
9881.50 -4.60 4.70 -2.00
9881.63 -4.70 2.10 -1.90
9881.75 -4.10 -1.40 -2.10
9881.88 -5.20 -1.70 -2.70
9882.00 -5.30 -1.90 -2.70
9882.13 -6.00 -1.10 -2.80
9882.38 -5.30 -0.90 -3.50
9882.50 -6.10 1.90 -3.90
9882.63 -6.40 3.30 -3.40
9882.75 -5.50 6.30 -2.50
9882.88 -3.70 5.20 -1.70
9883.00 -3.70 4.20 -0.50
9883.13 -5.60 2.40 0.10
9883.25 -5.60 1.40 -0.10
9883.38 -7.90 -2.60 -0.10
9883.50 -8.00 -0.40 -0.10
9883.63 -7.40 -0.20 0.20
9884.00 -7.20 1.40 -0.70
9884.13 -6.00 2.60 -0.50
9884.25 -5.50 2.60 0.20
9884.38 -5.20 3.50 0.60
9884.50 -5.60 5.20 0.50
9884.63 -5.50 5.00 -0.10
9884.75 -6.00 2.60 -0.10
9884.88 -6.60 0.50 0.80
9885.00 -5.40 -0.70 1.30
9885.13 -5.30 -1.90 1.90
9885.25 -8.80 -2.30 1.40
9885.38 -7.80 -2.80 0.60
9885.50 -6.80 -3.70 0.00
9885.75 -5.00 -1.30 1.00
9885.88 -6.50 0.30 1.30
9886.00 -7.50 -0.90 1.40
9886.13 -7.50 -1.30 0.80
9886.25 -6.50 -1.10 1.00
9886.38 -7.90 -1.60 1.30
9886.50 -7.00 -0.20 1.90
9886.63 -7.40 -1.10 3.20
9886.75 -7.10 -1.30 4.80
9886.88 -10.50 -2.70 5.30
9887.00 -6.70 0.30 5.60
9887.13 -7.00 2.20 6.70
9887.25 -7.10 -4.10 8.00
9887.38 -9.00 -7.90 4.20
9887.63 -9.20 -4.50 -0.10
9887.75 -9.10 -2.80 -0.70
9887.88 -7.50 -3.20 0.50
9888.00 -3.00 -1.90 4.10
9888.13 -11.60 -0.80 4.50
9888.25 -11.50 1.20 2.90
9888.50 -8.30 1.40 3.20
9888.63 -5.70 -0.60 4.10
9888.88 -8.60 0.50 5.70
9889.00 -9.10 1.40 5.60
9889.63 -11.10 2.50 4.10
9889.75 -12.90 0.60 3.70
9889.88 -11.20 2.20 3.00
9890.00 -12.00 -2.00 3.50
9890.13 -12.00 -0.10 3.40
9890.25 -11.60 2.00 3.30
9890.63 -5.20 -3.70 7.40
9890.75 -4.20 -1.60 7.80
9890.88 -9.10 -0.80 6.80
9891.00 -9.10 2.40 5.30
9891.13 -8.10 2.00 6.00
9891.50 -10.90 7.60 4.50
9891.63 -10.00 9.00 2.20
9891.75 -10.70 6.90 3.00
9891.88 -7.10 8.70 3.30
9892.00 -5.60 6.10 3.20
9892.13 -8.20 5.50 3.70
9892.25 -5.90 5.70 3.40
9892.38 -6.50 4.50 2.40
9892.50 -4.70 3.50 2.30
9892.63 -2.10 -1.10 3.30
9892.75 -3.90 0.50 4.70
9892.88 -4.90 3.10 4.20
9893.00 -6.00 5.90 3.20
9893.13 -5.60 6.60 2.00
9893.25 -8.60 6.60 2.50
9893.50 -7.70 4.00 2.60
9893.63 -8.40 4.80 3.20
9893.75 -8.70 2.20 3.10
9894.00 -6.10 3.30 2.00
9894.13 -3.90 2.40 2.10
9894.25 -2.30 4.70 2.30
9894.38 -4.30 4.50 2.30
9894.50 -7.60 9.40 1.20
9894.63 -5.20 6.30 -0.10
9894.75 -3.30 6.30 -0.20
9894.88 -2.50 6.30 0.80
9895.00 -5.50 5.40 0.00
9895.13 -5.20 5.40 -0.40
9895.25 -9.30 5.90 -0.40
9895.38 -6.80 5.40 -1.10
9895.50 -4.50 7.20 -1.40
9895.63 -5.60 6.10 -0.90
9895.75 -5.20 6.80 -1.60
9895.88 -6.70 6.10 -0.90
9896.00 -7.20 2.80 0.00
9896.13 -5.80 0.00 1.00
9896.25 -3.20 -1.70 1.70
9896.63 -6.80 -0.20 1.00
9896.75 -5.70 3.10 0.10
9896.88 -2.10 5.20 -0.10
9897.00 -0.90 8.40 -0.10
9897.13 -2.00 13.80 -1.90
9897.25 -5.30 11.50 -4.00
9897.38 -6.70 7.50 -5.10
9897.50 -6.40 6.10 -4.80
9897.63 -7.80 2.40 -4.30
9897.75 -4.80 1.30 -2.00
9897.88 -4.10 0.40 -0.60
9898.00 -5.80 -0.90 0.60
9898.13 -4.20 -1.70 0.10
9898.25 -2.40 -2.20 -0.80
9898.38 -1.60 -1.20 -1.20
9898.50 -0.40 -0.70 -0.80
9898.63 -1.70 0.40 0.00
9898.75 -5.60 4.20 0.50
9898.88 -5.60 6.60 -0.70
9899.00 -5.00 6.80 -2.90
9899.13 -5.60 3.70 -3.30
9899.25 -4.70 3.00 -2.70
9899.38 -5.10 3.70 -2.20
9899.50 -7.10 5.40 -1.70
9899.63 -6.40 5.60 -2.00
9899.75 -5.70 -0.20 -2.00
9899.88 -1.20 -2.20 -2.80
9900.00 1.80 -0.80 -0.70
9900.13 -0.60 0.00 0.00
9900.25 5.00 3.40 0.10
9900.38 3.30 2.50 0.40
9900.50 2.30 1.60 0.40
9900.63 1.10 2.50 0.00
9900.75 -4.50 3.30 -1.60
9900.88 -6.80 3.10 -3.40
9901.00 -5.60 5.60 -3.80
9901.38 -5.30 1.90 -1.40
9901.50 -8.00 -4.70 -0.90
9901.63 -8.40 -7.20 -1.90
9901.88 3.00 -5.70 -1.00
9902.00 3.10 -1.80 -1.30
9902.13 -1.80 2.30 -0.90
9902.25 -2.00 6.70 0.10
9902.38 -3.50 6.30 -0.80
9902.50 -5.70 4.00 -0.50
9902.63 -3.90 6.50 0.10
9902.75 -3.70 7.50 0.50
9902.88 -8.00 5.50 1.70
9903.00 -6.10 9.20 0.70
9903.13 -6.30 5.90 0.20
9904.13 1.00 -1.40 1.20
9904.25 -2.30 1.30 1.20
9904.38 -3.30 5.40 0.80
9904.50 -5.00 8.20 0.80
9904.63 -6.30 9.20 0.20
9905.13 -3.40 4.70 -0.10
9905.50 2.30 0.60 2.90
9905.63 2.60 0.60 3.00
9905.75 0.20 0.40 2.50
9905.88 -0.90 2.80 1.30
9906.13 -2.90 7.50 -0.10
9906.25 -2.90 8.90 -0.60
9906.75 -3.60 9.60 0.70
9907.13 0.20 2.30 2.50
9907.25 1.90 -1.00 3.40
9907.38 1.40 -0.70 3.50
9907.50 3.80 -2.00 3.20
9907.63 1.90 0.40 2.60
9907.75 0.50 2.80 2.00
9908.00 -1.00 10.80 0.10
9908.13 -3.60 10.60 1.00
9908.25 -5.00 10.60 1.10
9908.38 -2.80 8.70 1.20
9908.50 -4.50 4.70 1.40
9908.63 -5.40 1.20 1.90
9908.75 -3.80 -0.90 2.10
9908.88 -1.60 -1.70 2.40
9909.38 3.40 -0.80 3.00
9909.50 0.10 3.50 1.90
9909.63 -2.50 5.80 0.90
9909.75 -1.10 8.20 0.20
9909.88 -2.70 6.30 0.20
9910.00 -3.70 6.50 0.40
9910.13 -7.10 5.40 0.50
9910.25 -7.60 3.80 0.60
9910.63 -4.00 -3.00 1.70
9910.75 -3.10 0.40 1.40
9910.88 -1.60 0.20 1.70
9911.00 1.00 -0.50 1.90
9911.13 3.50 1.30 1.20
9911.25 3.30 -1.40 1.40
9911.38 -0.20 3.50 0.00
9911.50 -4.20 2.80 -0.20
9911.63 -5.80 5.40 -1.00
9911.75 -7.20 3.70 -0.80
9911.88 -8.20 4.00 0.00
9912.13 -7.50 2.00 1.80
9912.50 1.10 -1.90 5.10
9912.63 0.80 -0.50 5.30
9912.75 2.50 -1.00 4.90
9912.88 -0.30 -0.90 4.70
9913.00 -1.60 1.70 4.00
9913.13 -5.00 2.80 3.60
9913.25 -3.50 3.50 2.10
9913.38 -2.20 2.60 2.50
9913.50 -0.90 2.80 3.20
9913.75 -9.10 2.90 2.00
9913.88 -10.30 1.00 1.10
9914.00 -5.70 1.70 1.30
9914.13 -4.30 -0.20 2.80
9914.25 0.20 0.90 2.40
9914.38 -4.00 0.20 3.00
9914.50 -2.20 3.90 2.10
9914.63 -0.70 3.50 2.70
9914.75 4.30 8.60 2.60
9914.88 -0.30 0.00 4.00
9915.00 0.30 3.90 4.70
9915.25 -4.60 0.70 3.90
9915.38 -6.60 0.90 2.70
9915.50 -8.70 0.30 1.30
9915.63 -6.50 2.20 0.70
9915.75 -7.60 3.80 1.20
9915.88 -6.70 4.20 2.20
9916.00 -8.00 0.50 2.60
9916.13 -6.10 -1.90 3.10
9916.25 -6.50 0.70 2.90
9916.88 -6.10 2.80 1.30
9917.00 -5.70 4.50 -0.10
9917.13 -3.90 3.70 -0.10
9917.25 -4.50 2.40 0.80
9917.38 -4.50 3.30 1.60
9917.50 -5.10 2.80 2.10
9917.63 -6.50 2.20 2.20
9917.75 -4.60 1.70 1.30
9917.88 -1.60 1.70 0.70
9918.00 -1.80 0.90 0.50
9918.13 -1.80 0.90 0.40
9918.25 -3.20 -0.20 0.40
9918.38 -3.60 -0.50 0.40
9918.50 -3.20 -0.70 0.70
9918.75 -6.80 0.70 1.40
9918.88 -7.50 0.50 2.40
9919.00 -3.60 0.00 2.70
9919.13 -3.30 -0.40 3.60
9919.25 -4.10 0.50 3.30
9919.50 -3.00 2.10 0.30
9919.63 -1.10 2.80 -0.70
9919.75 -2.30 5.20 -1.00
9919.88 -2.20 6.70 -1.60
9920.00 -4.60 6.50 -1.00
9920.25 -3.70 4.70 0.70
9920.38 -1.60 2.10 1.80
9920.50 -0.20 0.20 2.60
9920.63 0.10 -0.70 2.90
9920.88 -0.60 -1.40 2.50
9921.00 -0.30 0.90 1.90
9921.13 -0.20 3.50 1.00
9921.25 -2.50 7.20 0.40
9921.50 -5.70 9.80 0.10
9921.75 -4.50 10.00 1.40
9921.88 -2.70 6.80 2.30
9922.00 -0.30 3.70 3.30
9922.13 -2.00 2.40 3.30
9922.25 0.20 0.00 3.30
9922.38 -1.60 -2.60 3.60
9922.50 0.80 -1.40 3.50
9922.63 0.40 -1.70 3.60
9922.75 0.30 1.10 2.60
9922.88 -2.00 3.30 2.20
9923.00 -3.70 6.50 1.60
9923.13 -5.50 9.60 1.10
9923.25 -5.50 8.70 0.90
9923.38 -5.70 8.90 1.00
9923.50 -5.00 8.70 1.40
9923.63 -2.70 6.30 1.90
9923.75 -2.80 1.90 2.50
9923.88 -4.50 -1.30 2.60
9924.00 -2.50 -2.80 3.30
9924.25 1.70 -3.30 3.50
9924.38 4.50 -4.30 2.70
9924.50 -1.20 -1.20 1.80
9924.88 -5.70 8.50 -1.90
9925.00 -5.50 7.20 -1.60
9925.13 -4.80 4.20 0.00
9925.25 -9.40 2.90 1.00
9925.38 -6.90 1.90 1.10
9925.50 -6.20 -0.70 1.90
9925.63 -3.00 -2.40 2.30
9925.75 -0.40 -3.50 3.10
9925.88 -0.60 -0.90 3.20
9926.00 1.00 0.00 2.80
9926.13 -0.60 3.20 1.80
9926.25 -1.40 5.20 0.60
9926.50 -5.00 7.20 0.20
9926.63 -6.20 8.50 0.40
9926.75 -7.60 6.10 1.00
9926.88 -6.30 4.50 1.30
9927.25 -4.10 -1.30 3.10
9927.38 -2.00 -1.40 3.60
9927.50 -1.10 -1.40 4.10
9927.63 -2.50 -1.40 4.60
9927.75 -3.30 0.00 4.50
9927.88 -3.20 3.10 3.80
9928.13 -4.60 8.50 3.10
9928.25 -6.00 8.30 2.50
9928.38 -7.10 5.50 3.00
9928.50 -6.50 4.00 3.30
9928.63 -5.00 0.90 3.40
9928.75 -5.50 4.50 3.50
9928.88 -3.50 1.10 3.20
9929.00 -5.30 -0.40 3.20
9929.13 -1.20 -1.70 3.60
9929.25 -1.80 -1.70 4.10
9929.38 -1.00 1.70 4.00
9929.63 -4.50 5.20 3.30
9929.75 -5.50 5.40 3.50
9929.88 -7.20 7.00 3.70
9930.00 -7.60 7.60 3.10
9930.13 -4.20 7.00 2.10
9930.25 -3.80 5.00 1.60
9930.38 -3.90 5.60 1.80
9930.88 -4.10 2.40 3.50
9931.00 -5.40 1.20 3.80
9931.25 -7.20 2.00 2.30
9931.38 -6.80 5.00 1.40
9931.50 -8.70 6.60 1.10
9931.63 -9.30 6.40 1.30
9931.75 -6.90 4.80 1.60
9931.88 -6.20 6.10 2.50
9932.00 -9.00 4.60 3.20
9932.13 -10.60 4.80 2.40
9932.25 -8.80 4.60 2.50
9933.25 -9.80 6.40 6.90
9933.50 -8.90 9.00 4.90
9933.63 -9.20 8.50 2.60
9933.88 -10.60 7.60 1.90
9934.00 -10.70 5.90 2.80
9934.25 -11.40 2.90 3.90
9934.88 -11.40 4.30 6.10
9936.00 -11.80 3.10 3.10
9936.25 -12.50 6.70 6.30
9936.75 -7.80 4.30 7.80
9936.88 -12.30 5.10 7.40
9937.13 -14.50 4.60 5.10
9937.25 -14.70 7.10 3.30
9937.38 -13.80 6.40 2.60
9938.00 -15.50 9.00 2.50
9938.13 -12.20 9.00 2.10
9938.38 -6.80 8.30 4.90
9939.00 -10.40 3.10 2.40
9939.25 -11.90 11.60 3.10
9939.38 -13.60 11.60 2.50
9940.25 -12.70 3.40 4.70
9940.38 -11.30 6.00 3.90
9940.50 -8.10 7.10 4.90
9940.75 -11.50 12.70 6.30
9940.88 -12.20 11.80 6.40
9941.13 -11.90 8.10 4.70
9941.25 -11.90 8.60 4.90
9941.50 -11.10 7.70 5.00
9941.63 -11.90 7.10 6.60
9941.88 -13.30 6.70 6.10
9942.00 -10.90 6.60 5.30
9942.13 -9.30 6.00 6.30
9942.25 -10.10 8.30 5.00
9942.38 -10.80 9.20 4.00
9942.50 -5.10 7.60 3.20
9942.63 -4.30 6.80 3.50
9942.75 -5.80 6.80 3.50
9942.88 -6.10 5.70 2.70
9943.00 -9.30 9.20 2.90
9943.13 -11.20 9.00 3.90
9943.25 -9.60 10.10 5.00
9943.38 -10.40 10.50 5.90
9943.63 -6.00 8.70 5.10
9943.75 -10.10 7.90 6.00
9943.88 -10.60 8.10 6.20
9944.00 -6.40 6.60 5.20
9944.25 -3.40 10.80 5.20
9944.38 -1.80 10.80 6.10
9944.75 -12.10 6.90 2.90
9944.88 -12.10 7.40 1.80
9945.13 -10.90 9.00 2.90
9945.25 -11.30 12.50 3.50
9945.38 -11.20 10.50 2.80
9945.50 -7.60 8.10 4.60
9945.75 -3.00 8.20 4.80
9945.88 -8.00 6.40 5.00
9946.00 -8.10 9.00 2.10
9946.13 -10.10 6.40 2.70
9946.25 -7.80 5.70 3.60
9946.63 -13.20 4.60 2.80
9947.63 -7.90 2.20 3.70
9947.75 -8.10 4.20 3.80
9948.50 -9.90 4.30 4.70
9949.38 -9.60 0.10 0.30
9949.50 -5.30 1.40 0.30
9949.88 -7.20 4.80 -0.50
9950.00 -7.80 3.80 -1.30
9950.13 -8.30 6.30 -2.50
9950.25 -8.20 8.00 -3.30
9950.50 -8.30 8.30 -1.80
9950.63 -8.90 7.60 -0.40
9950.88 -8.50 4.50 -0.80
9951.00 -8.10 4.20 -0.60
9951.50 -7.40 2.20 1.00
9951.63 -7.70 3.50 1.70
9951.75 -8.10 8.50 0.60
9951.88 -6.40 7.60 -0.40
9952.00 -6.70 7.00 -0.60
9953.50 -6.70 7.00 2.60
9953.63 -5.20 5.40 2.80
9953.75 -8.00 7.80 2.30
9955.00 -6.60 6.80 4.10
9959.38 -9.60 5.50 3.90
9962.38 -9.60 7.90 4.30
9964.25 -6.30 5.50 6.00
9965.00 -8.60 4.80 4.00
9965.50 -8.80 8.80 5.70
9965.75 -8.40 6.20 4.70
9965.88 -7.60 5.20 4.20
9966.00 -6.40 6.60 3.90
9966.38 -3.30 6.80 3.50
9966.50 -6.80 4.50 3.30
9966.75 -8.80 8.30 2.80
9966.88 -8.30 9.60 3.10
9967.00 -6.50 9.90 3.20
9967.13 -4.70 9.60 2.80
9967.25 -8.10 6.60 3.50
9967.38 -7.60 6.60 4.50
9967.50 -6.30 4.00 4.50
9968.00 -7.60 7.60 4.10
9968.88 -10.70 3.10 4.90
9971.13 -4.80 7.00 3.60
9971.25 -6.00 7.80 3.60
9971.38 -5.50 6.30 3.80
9971.50 -6.00 6.80 3.90
9971.63 -4.90 3.50 4.00
9971.75 -3.40 5.20 4.90
9971.88 -3.40 4.20 5.10
9972.00 -4.30 2.60 5.20
9972.13 -5.80 3.30 4.60
9972.38 -5.90 4.20 3.40
9972.50 -5.60 5.20 3.50
9972.63 -4.20 6.60 3.70
9972.88 -5.80 7.40 4.90
9973.00 -5.50 5.00 6.00
9973.13 -3.30 7.80 5.30
9973.25 1.00 6.10 4.00
9973.63 -0.60 5.10 0.30
9973.75 -0.60 5.10 0.20
9974.13 -2.50 11.90 -0.80
9975.25 -5.70 8.90 1.80
9975.38 -4.90 10.40 1.90
9975.75 -7.40 5.90 1.60
9976.50 -5.60 4.80 2.90
9976.63 -5.10 8.00 1.80
9977.25 -6.20 9.80 2.20
9977.50 -4.20 6.60 2.90
9978.38 -4.00 8.90 2.20
9978.50 -5.50 9.60 1.60
9978.75 -6.10 11.50 0.70
9980.13 -5.50 8.20 0.20
9980.25 -5.20 11.30 -0.40
9980.38 -7.40 8.90 -0.50
9980.50 -5.30 8.70 0.30
9980.63 -8.00 5.90 1.30
9980.75 -8.50 5.00 2.20
9980.88 -10.90 4.80 2.70
9981.25 -2.20 2.60 2.50
9981.38 -1.60 3.90 2.50
9981.50 -3.30 6.30 1.60
9981.63 -4.60 10.40 0.50
9982.25 -11.80 6.90 2.60
9982.38 -14.30 3.20 2.30
9982.50 -12.50 1.80 1.20
9982.63 -7.40 -1.70 0.70
9982.75 -3.40 -2.10 0.50
9983.13 -5.50 6.80 2.80
9983.38 -4.50 9.60 1.20
9983.50 -4.20 9.40 0.70
9983.75 -9.30 8.70 0.70
9983.88 -8.80 5.00 0.60
9984.00 -6.00 4.00 0.80
9984.13 -4.40 2.60 1.30
9984.25 -2.30 3.70 0.80
9984.38 -3.80 3.90 0.80
9984.50 -3.30 5.90 0.40
9984.63 -3.00 8.70 0.20
9984.75 -4.20 10.40 0.20
9984.88 -5.20 11.70 0.80
9985.00 -7.50 11.50 0.90
9985.75 -3.90 6.10 1.70
9986.00 -4.80 7.60 1.00
9986.13 -4.10 8.70 0.20
9986.25 -5.70 10.40 -0.20
9986.38 -5.00 8.70 0.10
9986.50 -6.20 8.90 -1.70
9986.63 -7.50 7.80 -2.30
9986.75 -6.20 8.00 -2.10
9987.00 -5.50 4.50 -2.00
9987.75 -3.40 3.20 -2.10
9987.88 -5.80 5.90 -3.90
9988.75 -10.40 8.10 1.20
9988.88 -9.90 3.80 2.20
9989.00 -7.00 1.70 3.20
9990.25 -8.80 10.60 1.00
9991.50 -3.80 4.50 1.90
9991.63 -3.80 8.20 1.90
9992.00 -11.70 9.00 -0.20
9992.13 -9.90 9.60 -0.10
9992.25 -7.00 7.00 1.10
9992.38 -5.20 5.90 2.20
9992.50 -5.30 3.30 3.40
9992.63 -5.40 2.20 3.70
9993.38 -4.80 8.00 1.20
9993.50 -6.90 9.20 1.90
9993.75 -8.60 11.10 2.90
9994.38 -5.70 -2.10 4.50
9995.63 -4.90 5.40 3.80
9995.75 -8.20 1.20 3.90
9995.88 -6.20 0.30 3.60
9996.13 -3.90 0.90 3.10
9997.25 -6.90 2.90 3.50
9997.38 -7.40 1.20 3.00
9997.50 -6.20 3.10 2.90
9997.63 -6.00 1.20 3.40
9997.75 -4.80 2.40 3.50
9997.88 -5.60 1.90 3.20
9998.00 -9.30 3.60 2.80
9998.13 -7.20 5.90 1.90
9998.38 -3.40 3.30 2.90
9999.25 -8.80 5.00 2.10
9999.50 -4.70 5.40 1.00
9999.63 -5.20 5.40 1.00
9999.75 -5.10 5.20 1.30
10000.00 -3.90 7.50 0.70
10000.13 -4.80 6.50 0.50
10000.25 -5.80 5.40 0.80
10000.38 -5.80 5.40 0.80
10000.50 -8.20 4.60 0.90
10000.63 -7.80 4.80 0.50
10000.75 -6.70 4.80 0.60
10000.88 -3.80 4.50 0.50
10001.00 -4.70 5.40 0.40
10001.13 -5.50 6.30 -0.10
10001.25 -6.60 6.30 -0.50
10001.38 -3.10 4.70 -0.30
10001.50 -3.00 5.40 -0.30
10001.63 -1.20 5.10 -0.50
10001.75 -5.60 4.70 -0.60
10001.88 -6.50 4.50 -0.90
10002.13 -6.80 5.40 -0.30
10002.25 -7.70 1.70 -0.20
10002.38 -7.80 3.30 0.00
10002.50 -5.90 3.70 0.30
10002.63 -5.60 2.80 0.40
10002.75 -2.90 4.20 0.20
10002.88 -3.90 2.80 0.20
10003.13 -4.20 3.30 -0.50
10003.25 -3.50 3.00 -0.60
10003.38 -4.50 3.70 -0.90
10003.50 -7.70 3.10 -0.80
10003.63 -7.20 4.50 -1.10
10003.75 -8.10 2.90 0.00
10003.88 -7.20 3.50 0.70
10004.00 -6.80 2.20 1.50
10004.13 -7.40 2.60 1.50
10004.25 -6.00 1.70 0.50
10004.38 -5.50 2.60 0.10
10004.50 -3.90 2.40 -0.30
10004.63 -4.20 2.40 0.30
10004.75 -5.60 3.30 0.30
10004.88 -7.40 2.60 0.30
10005.00 -6.80 4.00 -0.20
10005.38 -5.50 5.40 1.60
10005.75 -5.60 3.30 0.40
10006.88 -5.20 6.30 0.40
10007.13 -6.20 8.00 0.10
10007.88 -6.10 2.80 0.30
10008.38 -6.50 4.00 -0.20
10008.63 -5.50 5.40 0.90
10009.25 -5.20 2.20 1.90
10009.38 -5.30 3.30 2.00
10009.75 -5.50 2.60 0.50
10010.00 -6.40 6.10 -0.60
10010.13 -6.30 5.90 0.00
10011.25 -5.10 2.40 0.80
10011.38 -6.80 4.50 -0.20
10011.50 -6.20 5.20 -0.50
10011.63 -5.80 6.80 -0.50
10012.63 -3.30 0.00 0.50
10012.75 -5.40 0.70 0.20
10012.88 -6.50 3.50 -0.50
10013.25 -2.40 9.30 -0.80
10013.38 -6.30 10.60 -0.20
10014.00 -5.70 1.70 -0.40
10014.38 -5.50 2.60 -0.80
10014.50 -4.80 2.80 -1.60
10014.63 -3.00 3.90 -2.00
10015.00 -7.60 8.50 -1.20
10015.38 -6.70 7.00 -0.40
10015.63 -4.70 1.70 -0.30
10016.38 -5.60 6.50 -1.10
10016.50 -7.30 8.00 -1.10
10016.63 -8.00 10.20 -1.00
10016.75 -8.30 8.30 -1.30
10017.00 -6.60 5.00 -1.90
10017.13 -5.10 4.20 -1.80
10017.25 -6.10 2.40 -1.70
10017.38 -6.10 0.90 -1.90
10018.13 -9.20 6.60 -2.40
10018.38 -5.60 3.70 -1.70
10018.63 -8.60 3.80 -1.90
10018.75 -8.10 4.80 -1.70
10019.00 -7.50 1.90 -1.00
10019.50 -8.90 5.20 -2.70
10019.63 -7.30 5.60 -3.10
10020.38 -8.10 4.20 -2.10
10020.50 -5.80 5.00 -1.20
10020.88 -7.70 1.70 -0.80
10021.00 -7.40 1.70 -1.20
10021.38 -5.20 2.60 -2.00
10021.50 -6.00 5.00 -2.50
10021.63 -8.40 5.20 -2.80
10021.75 -9.20 4.80 -3.20
10022.13 -8.80 4.00 -2.30
10022.25 -9.60 3.10 -2.00
10022.38 -8.90 3.30 -1.20
10023.25 -6.80 4.00 -3.10
10023.38 -7.30 5.20 -3.20
10023.50 -6.00 5.40 -3.20
10023.63 -8.90 6.10 -3.10
10023.75 -12.00 2.70 -3.40
10023.88 -8.60 4.20 -2.40
10024.00 -6.10 3.30 -1.70
10024.13 -3.90 0.40 -0.90
10024.38 -5.90 -2.10 -1.60
10024.75 -1.80 3.20 -1.80
10024.88 -5.10 4.20 -1.90
10025.13 -10.70 5.50 -3.50
10025.25 -8.40 6.60 -3.70
10025.38 -8.20 3.50 -2.40
10025.50 -4.70 6.80 -1.70
10025.63 -7.20 3.10 -0.80
10025.75 -7.70 2.60 -0.90
10026.25 -4.90 0.70 -1.90
10026.50 -5.50 2.60 -2.70
10026.88 -8.70 6.60 -3.00
10027.00 -8.70 6.10 -3.40
10027.13 -8.70 5.20 -3.10
10027.25 -6.10 2.80 -1.80
10027.50 -6.20 -2.10 0.60
10027.63 -6.60 -1.30 0.10
10028.00 -6.80 1.70 -2.90
10028.25 -5.70 7.50 -2.60
10028.38 -9.30 7.80 -2.80
10028.50 -9.20 8.00 -3.00
10028.63 -9.50 6.60 -2.90
10028.75 -7.50 6.80 -2.20
10029.13 -4.00 0.70 -0.70
10029.25 -5.80 -0.90 -1.80
10029.38 -6.40 0.50 -3.10
10029.50 -6.50 3.50 -4.00
10029.63 -5.60 3.70 -3.80
10029.88 -6.20 5.60 -2.80
10030.25 -7.90 4.70 -3.20
10030.75 -5.80 -3.30 -2.30
10030.88 -6.70 -3.50 -3.70
10031.38 -8.80 4.50 -3.40
10031.50 -9.30 6.40 -2.40
10032.00 -6.40 3.70 -1.90
10033.00 -7.30 7.00 -4.20
10033.13 -6.10 8.20 -3.70
10033.38 -7.20 3.10 -2.50
10034.13 -6.90 -1.30 -2.30
10034.25 -6.70 -2.10 -1.90
10034.75 -7.00 6.10 -2.30
10034.88 -5.40 5.20 -2.00
10035.13 -5.50 4.00 -1.90
10035.25 -5.20 3.00 -2.10
10035.38 -4.80 2.40 -2.00
10036.13 -5.70 3.50 -3.00
10036.25 -5.60 2.40 -1.90
10036.38 -1.20 5.10 -2.00
10036.50 -5.50 5.00 -1.10
10036.63 -2.90 8.00 -1.90
10036.88 -2.90 3.20 -3.90
10037.00 -3.40 2.30 -3.40
10037.13 -5.20 1.10 -2.60
10037.38 -7.40 2.60 -2.00
10037.50 -6.10 2.40 -2.70
10037.63 -5.90 3.30 -3.10
10037.88 -1.30 4.50 -2.10
10038.00 -3.50 4.50 -0.50
10038.25 -2.60 4.70 -0.40
10038.38 -1.00 3.90 -1.20
10038.50 -1.20 3.70 -1.10
10039.13 -5.90 3.70 -1.90
10039.50 -3.90 4.70 0.70
10039.63 -4.40 3.50 0.10
10039.75 -2.30 2.80 -0.40
10039.88 -0.50 1.10 -1.30
10040.25 -5.50 4.50 -0.70
10040.38 -6.30 2.60 -0.50
10040.88 -3.80 3.50 -1.90
10041.00 -4.40 3.50 -1.10
10041.75 -3.50 4.50 -1.30
10042.13 -3.20 3.00 0.70
10042.25 -5.90 2.80 0.40
10042.50 -3.60 2.40 0.00
10043.25 -2.20 3.90 0.90
10043.38 -2.80 3.70 1.30
10043.75 -4.00 1.10 -0.90
10043.88 -2.20 0.60 -0.70
10044.00 1.30 -2.40 -0.10
10044.13 -5.50 4.00 -0.10
10044.75 -3.90 5.60 1.10
10045.25 -1.80 2.80 0.30
10045.38 -3.00 3.50 -0.40
10045.50 -4.90 3.50 -0.60
10045.63 -3.40 4.20 -0.50
10045.75 -1.90 3.50 -0.20
10045.88 -0.90 3.70 0.10
10047.00 -2.70 3.50 -1.30
10047.13 -3.70 4.70 -1.70
10047.25 -2.00 3.20 -1.10
10047.38 -1.30 4.50 -0.40
10047.50 -1.50 6.10 -0.40
10047.63 -2.90 4.20 -1.10
10047.88 -5.70 1.70 -0.60
10048.38 -2.30 1.30 -0.40
10048.50 -2.20 4.50 -1.10
10048.63 -3.90 3.30 -1.60
10048.75 -3.90 3.70 -1.60
10048.88 -4.60 4.20 -1.70
10049.38 -4.90 -0.70 -2.30
10049.50 -4.40 1.70 -2.20
10049.63 -5.40 0.20 -2.40
10049.75 -5.40 0.70 -2.10
10049.88 -2.60 0.40 -1.50
10050.00 -2.30 1.30 -0.90
10050.63 -4.40 4.90 -1.90
10050.75 -3.00 4.90 -1.70
10051.13 -8.00 2.20 -2.80
10051.50 -1.90 2.60 -1.10
10051.63 -0.90 0.40 -0.90
10051.75 -6.00 2.60 -1.30
10051.88 -5.40 4.20 -2.90
10052.25 -1.30 3.00 -2.90
10052.38 -2.30 3.70 -2.20
10052.50 -4.70 4.50 -2.30
10052.63 -7.70 4.50 -3.40
10052.75 -7.30 4.20 -3.40
10052.88 -6.70 3.70 -3.00
10053.00 -5.90 3.70 -2.40
10053.13 -3.90 5.20 -1.30
10053.25 -3.80 6.70 -2.30
10053.38 -4.40 5.80 -3.10
10053.88 -2.80 6.70 -2.70
10054.50 -7.50 5.40 -1.10
10054.63 -4.50 3.70 -0.40
10054.75 -2.70 4.50 0.10
10054.88 -1.00 2.60 0.40
10055.25 -1.70 8.20 -1.30
10055.75 -5.90 3.70 -3.60
10055.88 -9.20 3.30 -2.90
10056.25 -6.40 1.90 -1.70
10056.38 -4.20 3.70 -1.20
10057.00 -4.90 9.40 -1.20
10057.13 -2.70 10.30 -1.80
10057.25 -4.60 8.00 -1.60
10057.38 -6.40 5.70 -1.20
10057.88 -5.40 5.20 -1.10
10058.25 -5.40 6.10 -0.50
10058.50 -4.10 7.80 -0.20
10059.13 -2.60 6.50 0.50
10059.25 -3.10 6.50 0.10
10059.38 -6.40 5.20 -0.20
10059.50 -7.50 5.40 -0.80
10060.00 -6.30 3.50 2.40
10060.13 -6.40 5.20 1.60
10060.25 -6.60 5.90 0.80
10060.50 -2.60 7.50 1.90
10061.13 -6.10 1.50 0.20
10061.25 -4.50 4.20 1.50
10061.88 -5.40 6.50 -0.60
10062.13 -5.10 3.30 0.20
10062.25 -4.70 4.50 1.10
10062.50 -9.30 4.00 0.60
10063.00 -5.60 1.50 1.10
10063.50 -3.90 6.50 0.00
10063.63 -5.30 2.40 0.00
10063.75 -6.40 2.40 0.10
10063.88 -8.60 1.50 0.70
10064.00 -8.10 2.40 0.10
10064.25 -5.70 0.70 -1.20
10064.38 -8.10 -0.40 -1.60
10064.50 -8.50 0.70 -0.90
10064.88 -6.10 2.40 2.10
10065.00 -5.90 3.70 1.90
10065.25 -5.70 -0.20 1.30
10065.38 -9.50 -0.60 1.90
10065.50 -8.60 2.40 1.60
10065.63 -9.50 1.80 1.70
10065.88 -4.90 2.20 2.20
10066.00 -4.40 5.00 2.40
10066.13 -5.40 7.00 4.10
10066.50 -1.90 3.50 4.70
10066.63 -4.20 -4.50 5.50
10066.75 -8.50 -6.00 6.00
10066.88 -12.30 -6.90 5.10
10067.00 -12.60 -1.20 4.60
10067.13 -10.40 1.20 6.20
10067.38 -7.20 7.40 6.70
10068.13 -9.80 1.80 2.70
10068.25 -13.70 1.80 2.80
10068.38 -13.60 3.80 3.00
10068.75 -10.40 -1.60 4.80
10068.88 -6.10 4.80 5.90
10069.00 -8.40 9.40 5.00
10069.63 -13.40 7.70 1.10
10069.75 -11.80 3.60 1.30
10069.88 -10.80 2.90 1.80
10070.00 -12.70 0.50 0.90
10070.13 -12.20 3.80 0.50
10070.50 -7.80 11.10 2.20
10070.63 -7.50 10.20 1.90
10070.75 -7.50 7.80 1.90
10071.00 -10.50 8.70 0.40
10071.63 -13.20 3.20 2.30
10072.13 -9.60 5.00 1.50
10072.88 -10.40 3.10 3.00
10073.00 -11.40 7.60 2.50
10073.13 -9.30 5.90 1.90
[truncated: 437,636 more chars]
