# Supplementary material for: Barnacles as biological flow indicators
Source: PeerJ. 2023 Apr 18;11:e15018. doi: 10.7717/peerj.15018 (PMC10120587; doi:10.7717/peerj.15018)
Supplement: Supplemental Information 10 [file peerj-11-15018-s010.dat]

FILE  : C:\Users\lsmee\Desktop\joey temp\LCMPT Aug 10\LCPMT05 Aug 10.VEC
PROBE : 1
VELOCITIES (U, V, W):
0.00 10.60 -32.10 6.30
322.50 22.60 -46.70 13.60
322.75 16.70 -43.10 16.30
1073.63 13.30 -35.70 13.20
1609.00 25.90 -38.20 7.90
1613.75 22.20 -20.30 7.70
2191.63 18.60 -36.00 4.20
2348.13 10.60 -35.40 11.50
2939.88 13.30 -26.70 -1.00
3709.88 8.50 -10.20 2.80
3822.63 20.50 -25.70 4.40
3822.75 16.40 -27.40 2.20
3822.88 16.90 -27.20 2.70
4411.38 6.70 -16.40 9.00
4516.75 15.40 -17.40 -3.30
4769.50 12.20 -17.10 3.90
4907.50 12.20 -12.80 4.80
5361.50 8.80 -13.60 1.10
5394.50 11.90 -11.90 -3.20
5581.13 10.70 -17.50 4.20
5603.88 6.60 -17.70 3.50
5614.38 18.80 -17.60 7.90
5629.50 10.50 -25.10 2.90
5902.63 4.50 -10.90 -0.30
5945.13 10.80 -15.80 13.20
5965.75 19.70 -16.30 -2.90
6160.13 17.00 -17.60 1.70
6161.63 13.20 -19.70 2.60
6287.63 12.70 -21.00 6.00
6706.63 5.10 -23.80 -1.80
6732.63 17.90 -13.10 9.80
6826.13 12.50 -16.10 6.00
6853.38 8.80 -12.10 2.90
7212.25 13.10 -11.70 0.50
7212.38 10.40 -15.60 0.40
7279.75 3.40 -16.00 -2.20
7290.50 9.50 -4.10 1.80
7332.75 15.30 -12.60 4.80
7342.38 5.30 -10.50 4.20
7405.13 4.10 -13.90 4.30
7608.25 11.50 -3.00 3.20
7608.38 6.40 -9.00 5.80
7612.88 8.20 -7.90 -0.40
7624.75 3.10 -3.10 2.60
7647.63 0.40 -14.60 -3.10
7714.25 5.70 -18.40 1.90
7757.00 7.70 -3.80 3.00
7781.63 0.80 -6.60 -0.90
7787.13 12.40 -10.60 1.00
7802.50 1.30 -9.60 2.20
7830.38 6.40 -10.50 2.10
7916.75 8.20 -13.60 -1.70
7925.88 5.20 1.20 -3.80
7926.25 -0.40 -3.60 -2.80
7926.38 -0.70 -9.40 0.70
7927.38 1.30 -5.20 0.80
7928.00 -1.20 -2.20 -0.40
7929.25 2.50 -5.30 1.10
7932.63 4.90 -8.30 1.70
7932.88 9.60 -5.30 1.90
7934.75 8.40 -11.40 2.40
7935.13 -0.70 6.50 -2.40
7942.88 6.10 2.50 -1.20
7944.25 -2.90 -0.30 -2.10
7958.25 4.80 -2.20 1.60
7958.50 1.70 -1.40 3.80
7958.63 -0.60 -7.30 1.10
7966.88 5.50 -4.80 -0.50
8008.75 -0.50 0.60 1.40
8082.25 -0.10 5.10 0.60
8082.63 4.70 -0.60 -1.70
8122.00 4.20 -2.20 0.80
8147.75 -0.50 -7.10 -2.70
8147.88 -3.80 2.60 -1.60
8292.00 1.90 -0.50 -1.40
8421.38 2.00 -7.10 1.30
8422.75 4.40 -5.30 0.20
8432.75 2.70 1.80 1.70
8452.25 -3.10 0.90 0.40
8495.88 0.80 -7.60 0.20
8506.25 -2.90 -16.50 2.00
8510.38 -4.70 -5.20 -2.30
8517.13 -0.20 -1.20 -0.40
8542.50 -4.90 -0.20 -0.10
8584.63 5.60 -9.90 0.40
8587.25 3.50 4.10 0.10
8686.25 1.10 0.10 -3.80
8723.38 8.60 -7.70 -0.60
8795.00 2.10 6.50 -0.80
8947.25 -0.80 -0.50 -1.90
8965.63 -1.40 -1.40 3.10
9104.63 -8.00 5.00 -2.20
9404.63 0.60 -8.10 -4.60
9436.63 -4.80 3.70 1.10
9467.38 -12.80 3.60 -2.10
9481.50 -7.10 16.50 -2.00
9482.13 -15.40 4.00 -6.10
9484.38 -8.40 -5.40 0.20
9484.75 -2.00 2.80 -0.60
9487.00 -19.20 7.90 -6.90
9487.13 -14.00 4.60 -6.20
9494.25 -5.80 5.40 -1.30
9501.38 -2.30 0.40 1.30
9512.75 -2.40 -0.30 -0.90
9513.25 -8.50 5.90 4.10
9515.38 0.80 -5.70 -2.00
9515.50 -3.80 -5.70 -4.60
9519.50 -9.90 -3.70 -4.20
9521.38 -1.00 2.50 -1.40
9521.50 3.30 -7.10 1.30
9542.00 -10.40 7.80 -2.10
9544.75 -18.70 -1.80 -7.30
9552.00 -6.20 7.00 -2.40
9552.13 -6.60 -3.30 -3.00
9555.63 -8.70 13.10 -3.80
9562.25 -7.10 -15.60 3.10
9562.50 -13.20 5.30 4.20
9568.38 -5.10 16.10 -3.00
9573.88 -0.20 12.60 -3.00
9582.00 -10.30 -2.10 2.00
9582.50 -4.80 13.30 0.30
9594.25 -3.10 -8.70 -3.10
9594.88 -7.30 3.50 0.80
9596.25 -6.10 5.80 -9.70
9606.13 3.10 1.60 -5.50
9607.25 4.70 -4.30 -3.90
9607.38 1.20 13.80 -4.40
9607.75 -13.90 15.80 -1.00
9609.88 -0.40 -2.20 2.10
9616.00 -1.20 -0.70 4.20
9618.25 2.30 5.80 2.50
9632.63 -2.90 -6.80 0.50
9632.75 0.70 2.30 -2.40
9633.75 9.50 -16.10 1.00
9657.13 1.30 8.10 -3.50
9657.25 7.10 4.30 0.00
9657.63 -9.50 -12.20 -4.10
9657.75 -8.70 -5.00 -6.80
9657.88 -3.60 5.80 -8.60
9658.00 2.90 13.60 -7.90
9658.75 -5.80 -5.70 -8.50
9669.88 -15.40 6.40 -5.10
9682.63 -10.40 5.50 -1.60
9682.75 -8.20 0.70 -2.60
9683.00 -2.80 8.20 -2.40
9684.00 -11.70 -6.70 2.30
9684.38 -7.00 8.00 -4.30
9688.00 -6.00 13.10 -2.80
9693.13 -9.70 7.10 0.10
9693.63 1.40 10.20 -0.90
9695.00 -15.50 -2.00 4.00
9700.63 -9.80 15.10 1.40
9701.25 -5.50 6.30 -0.10
9701.75 -9.30 16.40 -1.30
9703.38 -8.20 11.80 0.40
9705.63 -3.10 20.10 -6.60
9707.13 -1.40 -21.10 3.00
9708.75 -8.10 25.70 -4.30
9710.25 -2.20 -3.80 -0.60
9710.38 -3.60 -1.40 -1.80
9710.63 -11.10 9.60 -3.40
9711.63 -4.90 -2.10 -1.30
9711.75 1.40 2.50 -0.10
9714.63 -15.60 16.00 -7.20
9714.75 -14.50 24.20 -4.50
9720.38 1.90 -2.90 1.60
9721.50 9.00 -2.50 0.00
9722.88 -11.00 5.90 -4.90
9723.25 3.00 -0.50 -2.20
9724.13 2.40 3.20 -4.40
9726.00 -5.90 -1.70 -0.40
9726.13 -6.30 -8.40 2.50
9733.75 -0.70 -11.30 2.50
9735.13 0.00 -5.70 -3.30
9735.25 -1.00 8.90 -2.30
9736.13 -11.80 -6.90 7.90
9738.00 -16.80 33.10 -6.30
9738.63 -2.60 -16.90 1.60
9738.88 -7.10 1.00 4.30
9742.13 -15.30 20.00 -9.00
9744.25 -12.10 17.90 -5.50
9750.00 -12.60 14.60 -5.60
9750.13 -9.70 4.80 -1.60
9751.38 -5.30 3.70 -3.20
9752.38 -5.10 11.90 -7.40
9756.25 -4.70 -15.20 2.90
9757.75 -3.50 1.70 1.80
9759.63 -4.80 -14.10 7.10
9759.88 -3.50 -18.10 -0.30
9761.75 -5.40 -7.80 -3.40
9762.13 -2.70 0.20 -2.90
9766.25 1.60 -6.40 2.90
9766.38 2.60 2.10 4.00
9772.13 -10.40 7.30 -0.10
9772.63 -4.80 -0.90 -2.20
9779.75 -7.40 9.10 -9.30
9780.13 -2.00 -11.10 0.40
9780.25 0.30 -6.10 -0.20
9780.38 1.20 2.30 -2.90
9781.50 -10.80 9.60 -9.00
9781.63 -7.80 -3.30 -4.30
9783.63 -12.20 23.00 -7.20
9785.25 2.20 11.40 -2.10
9800.38 -8.30 -14.30 2.80
9802.50 -6.80 -18.90 9.30
9803.88 -1.60 -8.90 0.80
9804.00 -7.00 11.70 -6.20
9804.75 3.70 -40.30 4.40
9808.75 0.30 8.60 0.40
9813.25 -6.90 16.20 -0.10
9815.25 3.20 -11.60 0.90
9817.63 -0.70 9.80 -1.60
9819.00 -5.10 -14.10 -0.10
9820.38 3.10 -8.50 3.90
9824.25 2.90 -4.50 -1.80
9824.50 -20.40 33.20 -6.50
9828.25 -3.90 -10.10 -1.90
9829.50 5.10 -1.20 2.60
9831.38 -3.20 15.00 0.40
9831.75 -11.10 -2.80 -2.40
9843.75 3.10 -5.10 -5.70
9843.88 3.20 -6.90 -7.50
9848.75 2.30 18.80 -6.10
9848.88 -3.00 13.50 -6.60
9853.50 1.40 0.60 1.60
9855.38 -1.80 -11.50 -1.80
9855.50 -4.10 5.80 -5.70
9863.00 2.70 -1.00 2.20
9868.25 2.80 2.00 -3.20
9869.88 1.90 -7.90 -2.90
9870.63 1.00 -12.00 -4.70
9870.75 -2.10 -5.90 -5.90
9870.88 -3.70 2.80 -4.80
9871.50 -4.00 -4.40 -0.80
9872.00 -14.00 22.90 -1.80
9872.63 -0.50 5.30 -5.70
9873.38 5.40 -20.30 -7.70
9875.75 -7.10 16.40 -1.10
9878.38 -5.50 -9.40 -1.60
9881.25 1.70 9.50 0.00
9881.38 1.40 -1.20 2.50
9882.13 -3.10 0.00 1.20
9887.75 -3.00 20.20 -1.10
9889.25 -6.00 2.10 -1.20
9895.13 -8.00 10.10 0.50
9895.25 -1.80 13.30 2.50
9896.75 -10.80 -2.80 0.20
9898.13 -3.60 27.20 -2.00
9899.88 -12.70 -9.10 -0.70
9906.50 -10.40 6.40 1.00
9907.00 -2.30 -6.80 3.30
9909.75 -10.00 8.50 -2.30
9911.88 -12.00 10.40 2.90
9912.75 -15.10 -0.80 2.80
9918.25 -1.90 11.70 2.80
9924.38 -11.60 10.10 1.70
9924.50 -8.70 -2.10 5.00
9924.63 -6.00 -10.20 4.90
9928.25 -4.40 10.50 2.50
9931.25 -3.30 -0.90 3.60
9932.00 -14.00 14.20 1.30
9935.50 -11.00 5.90 -4.70
9937.13 -1.20 11.70 -1.80
9940.25 -25.10 -16.60 5.10
9940.88 -8.10 18.60 3.90
9945.00 12.30 -12.60 6.90
9945.38 -20.20 12.60 -1.80
9945.88 -3.30 10.50 -1.30
9947.63 -4.00 3.50 5.10
9948.13 -2.20 3.90 1.80
9949.38 -12.50 12.30 6.40
9949.50 -7.10 11.60 4.40
9956.38 2.50 11.00 0.50
9957.75 -9.00 -10.20 -0.80
9958.63 -2.30 -9.60 -1.30
9962.63 -9.30 2.70 3.30
9967.63 -3.90 -6.80 0.00
9969.00 -9.30 23.70 -2.00
9973.25 -7.80 12.90 -1.90
9976.50 -8.00 1.40 5.20
9978.75 -6.20 3.60 6.80
9980.88 -7.90 29.60 -4.30
9982.63 5.50 -13.00 -2.00
9982.75 1.70 9.50 -2.00
9984.88 -11.70 9.00 -3.50
9989.38 -4.30 -16.10 7.70
9989.50 -7.50 -12.60 4.90
9989.63 -2.60 -6.30 0.50
9993.88 -6.10 -4.20 -2.90
9997.63 -5.50 -13.30 -0.90
10001.88 -15.30 2.20 -2.20
10005.50 -6.60 6.30 -1.30
10006.38 -1.00 -0.30 -0.90
10006.50 -1.40 10.00 -1.90
10008.50 3.20 -16.00 6.60
10013.25 -4.00 12.60 -0.10
10015.50 -12.60 15.10 2.10
10021.88 -8.10 1.40 -3.10
10027.13 -14.10 -13.20 3.80
10049.88 7.00 -10.80 -6.00
10056.63 -7.00 1.20 -1.60
10056.75 6.50 4.60 -1.00
10088.13 -4.20 -6.80 -1.40
10092.75 -2.40 11.20 -4.20
10127.50 5.50 -5.30 -0.70
10145.13 -12.80 8.50 -6.90
10145.25 -16.10 10.40 -6.40
10151.75 2.50 4.30 -2.00
10151.88 -1.80 8.00 -1.70
10184.50 -12.90 10.10 -1.90
10220.75 -3.10 2.30 -1.20
10274.25 -2.10 5.10 -2.00
10294.50 -7.80 2.00 1.10
10302.75 -8.50 5.00 -3.50
10307.75 -3.80 22.70 -7.80
10307.88 -5.60 -0.50 -9.60
10308.13 -0.30 -17.60 -0.90
10318.75 1.60 5.60 -2.00
10340.88 -10.60 -15.40 1.00
10367.88 -4.20 -4.90 6.00
10369.38 -3.20 5.40 6.10
10390.63 -9.10 8.30 -0.30
10392.00 -7.00 8.50 0.90
10397.88 -12.50 -5.40 -4.80
10398.13 10.20 5.30 3.50
10402.38 -11.00 6.80 -6.20
10407.75 -0.70 -17.40 0.60
10411.38 -2.60 -9.20 -0.90
10421.50 0.10 6.50 -1.70
10425.38 -5.40 -1.70 -0.10
10426.38 1.80 -15.10 2.70
10430.75 0.10 -0.30 -2.30
10447.63 -2.60 6.50 3.80
10447.75 0.10 1.70 5.70
10454.63 -1.90 -5.60 4.40
10476.00 -0.90 6.90 -3.20
10501.38 -8.20 5.00 3.70
10523.50 2.70 -6.80 5.20
10524.25 1.40 2.60 7.30
10529.75 -3.10 16.70 3.80
10536.50 0.40 0.70 5.10
10537.00 -7.70 10.80 -2.60
10537.13 -2.50 6.80 2.40
10537.75 -2.50 -1.40 -0.70
10539.50 -5.30 -1.90 1.40
10580.00 -12.50 6.20 -3.30
10586.38 2.70 3.70 5.50
10586.50 -6.20 8.50 1.60
10591.88 6.60 -3.40 1.80
10602.50 -9.70 13.90 4.60
10660.38 -12.70 -0.80 1.70
10693.38 15.10 0.70 9.30
10697.25 -8.00 16.50 0.30
10697.38 5.60 0.60 -0.90
10697.50 9.70 -0.80 0.20
10699.00 -12.90 -8.10 10.80
10699.88 -0.10 15.20 -0.10
10700.50 -0.40 -15.50 -0.90
10704.13 -5.00 15.30 6.10
10704.25 -8.30 14.40 8.80
10705.25 -23.90 0.20 3.30
10705.88 -0.20 2.60 1.10
10713.38 -1.20 8.90 10.20
10720.63 -6.30 -1.30 0.10
10720.75 -1.80 7.40 1.10
10721.50 -17.70 -15.80 -0.50
10725.25 -0.70 10.80 -3.90
10726.00 5.70 -30.30 7.60
10731.25 -6.80 -4.10 1.10
10731.38 -18.10 14.20 0.00
10744.13 11.30 1.90 -5.80
10760.00 -3.80 9.10 1.90
10765.75 4.90 8.10 -12.20
10785.75 -0.90 -5.40 5.60
10791.63 -1.20 -5.50 -1.70
10816.50 -8.90 14.90 5.90
10824.63 5.70 2.70 -0.60
10824.75 -3.60 -2.40 -0.10
10829.38 -5.70 -20.40 6.90
10839.13 -8.90 3.80 3.20
10861.75 -9.00 -5.10 4.30
10919.50 -1.30 5.90 5.80
10919.63 2.80 0.60 3.10
10919.75 -6.30 -5.60 2.60
10923.13 -12.60 10.70 2.20
10924.13 -4.20 17.60 0.00
10926.50 -6.30 -16.70 -0.60
10928.63 -2.10 5.60 -0.20
10929.75 6.50 18.40 5.20
10930.38 -26.30 0.00 -1.80
10930.50 -13.00 3.30 -5.60
10930.63 -6.50 0.20 -2.70
10930.75 0.00 6.30 4.20
10930.88 2.40 9.30 6.90
10931.00 8.10 -2.70 9.10
10931.25 -8.70 -21.20 5.30
10931.88 -21.00 8.20 8.60
10933.13 -19.70 -4.80 5.30
10933.50 -8.60 2.40 2.70
10933.63 -5.10 20.90 1.20
10933.75 -13.00 34.30 2.90
10934.00 -17.00 11.40 2.90
10934.13 -11.50 4.60 2.90
10934.38 -24.30 -1.90 6.40
10934.50 -21.80 -6.10 4.10
10934.63 -14.90 4.30 3.90
10935.13 -9.50 -1.10 4.10
10935.25 -15.30 1.80 3.50
10935.38 -18.70 2.10 4.30
10935.50 -18.10 6.50 6.30
10935.88 12.50 11.60 6.30
10936.13 -3.70 19.50 -3.60
10936.25 -27.40 14.80 -0.80
10937.50 -8.70 7.60 1.80
10937.75 -2.60 8.40 0.20
10938.25 -20.40 -6.60 4.00
10938.75 -6.80 26.50 3.10
10938.88 -1.70 17.80 0.10
10939.00 -3.40 7.00 4.80
10939.38 -14.20 12.80 2.30
10939.50 -24.40 -3.00 7.70
10940.00 -11.20 12.70 1.00
10940.13 -13.10 4.10 4.00
10940.25 -13.30 2.70 7.00
10940.38 -15.10 -1.70 9.40
10940.50 -8.10 4.80 5.70
10941.00 -20.70 -6.10 4.30
10941.75 -12.30 22.90 -1.10
10941.88 -12.60 4.10 5.40
10942.00 1.20 -10.30 7.70
10943.00 -20.50 0.90 8.30
10943.13 -24.70 7.60 3.00
10943.25 -12.60 6.40 -4.80
10943.38 -8.20 9.80 -3.60
10943.50 -9.10 10.70 1.20
10943.63 -9.80 7.90 4.90
10944.13 1.10 6.30 2.90
10944.25 -15.30 15.50 -4.30
10944.38 -21.20 22.10 -8.00
10944.50 -19.50 -0.10 -6.10
10944.88 -2.40 -20.90 6.50
10945.88 -19.10 -13.90 4.60
10946.00 -22.20 -7.80 1.90
10946.13 -11.50 9.90 -1.00
10946.25 1.80 22.10 -3.80
10946.38 6.70 30.80 -5.70
10946.50 -14.80 20.30 1.40
10946.63 -20.60 6.10 5.30
10946.88 -6.40 -14.50 3.60
10947.63 -14.00 -4.60 1.10
10947.75 -14.40 -7.70 2.00
10947.88 -15.10 -5.50 0.20
10948.13 -3.50 9.80 -2.30
10948.25 5.10 17.00 -3.00
10948.50 2.20 20.10 -2.10
10948.63 -5.30 13.90 1.80
10948.75 -12.90 -8.10 11.20
10949.00 -17.50 -6.20 -6.30
10949.63 -13.70 -2.90 3.30
10949.75 -13.10 -9.70 5.40
10950.25 0.40 18.40 -5.00
10950.38 -15.50 7.10 -5.10
10950.63 -18.80 -2.90 -0.30
10950.75 -14.80 -7.90 -0.10
10951.25 3.40 11.20 -2.10
10951.38 9.40 11.10 -2.60
10951.50 -5.70 1.70 -5.20
10951.75 -13.90 -2.50 1.10
10951.88 -21.90 -3.50 1.70
10952.00 -27.40 -9.10 1.20
10952.13 -25.20 -9.20 -3.40
10952.25 -16.30 -3.40 -5.10
10952.38 -0.80 -2.40 -0.20
10952.88 -6.50 -5.90 -8.20
10953.00 -12.40 -5.60 -5.80
10954.00 -7.00 12.20 -2.30
10954.25 -2.70 -7.60 -1.10
10955.63 -18.00 -4.80 -2.70
10955.75 -12.10 -18.40 -1.40
10956.00 0.00 -18.10 -4.80
10956.38 3.80 17.30 0.30
10957.50 6.20 5.10 3.30
10957.75 1.90 -9.60 2.20
10958.25 -1.30 17.80 0.50
10958.38 11.90 21.60 -2.30
10958.50 15.40 16.10 -8.80
10958.63 14.00 9.30 -10.00
10959.13 -21.20 -12.20 2.10
10959.50 14.20 13.70 3.00
10959.63 -0.60 24.30 -1.80
10959.75 -15.10 15.60 -1.00
10959.88 -26.60 11.10 -0.30
10960.00 -31.80 -3.20 -1.90
10960.13 -21.50 -6.60 -2.60
10960.38 -12.50 -8.60 -4.90
10960.50 -17.70 -7.10 -3.60
10960.63 -12.10 5.00 -2.70
10960.75 -9.40 14.80 2.10
10960.88 -8.40 16.70 3.80
10961.25 -18.10 5.10 4.00
10961.38 -8.20 6.80 3.30
10961.50 3.40 10.20 0.20
10961.63 9.10 7.10 0.90
10962.00 -23.20 8.70 2.90
10962.25 -25.80 1.40 3.10
10962.88 -9.00 19.50 -12.00
10963.63 -7.90 -22.70 -1.00
10963.88 -1.70 16.30 -2.60
10964.75 -10.00 2.80 -9.10
10965.25 -15.60 3.20 0.20
10966.88 -6.10 1.40 3.90
10967.13 -13.00 41.50 -10.70
10967.88 -20.70 -8.90 3.40
10968.88 -7.10 -6.50 1.30
10969.13 -7.80 23.90 -9.00
10971.63 -8.80 -11.00 3.70
10973.13 -10.30 -3.90 -7.60
10973.38 8.20 13.20 -2.00
10974.38 3.80 28.20 0.00
10974.63 -13.30 20.50 5.60
10974.75 -19.80 15.70 5.30
10975.50 -18.80 18.20 3.80
10975.75 -14.20 -21.20 8.90
10975.88 -9.10 -26.70 -2.90
10976.38 -8.70 29.50 -8.40
10976.50 -18.60 24.30 -3.80
10976.63 -12.60 6.90 0.50
10976.75 -10.10 -14.20 1.90
10976.88 -9.50 -22.20 1.80
10977.00 -5.00 -28.60 1.30
10977.75 -9.10 7.80 -2.70
10977.88 -14.70 -13.40 0.90
10978.00 -19.10 -22.60 3.10
10978.13 -20.20 -21.40 2.90
10978.63 -5.80 34.00 -1.80
10979.13 -36.00 -8.10 -1.00
10979.25 -27.50 -11.30 -1.60
10979.63 12.20 15.90 -3.00
10979.88 -16.60 17.30 7.00
10980.13 -29.50 -3.50 -7.10
10981.00 -7.80 24.80 -2.20
10981.63 -8.10 -14.90 3.90
10981.75 -3.90 -10.00 1.90
10982.13 -17.00 10.40 -0.70
10982.25 -23.50 19.10 -5.40
10982.75 6.30 -4.30 3.70
10982.88 -6.30 -4.70 5.20
10983.25 -20.30 5.60 -0.60
10983.63 3.30 -4.80 -1.90
10984.13 -22.50 -8.70 0.70
10984.25 -24.30 -4.70 1.00
10984.38 -13.70 -0.60 2.70
10985.00 -13.10 26.10 -0.10
10985.38 -35.80 -17.90 4.90
10985.50 -18.10 -17.00 3.30
10985.63 0.30 -8.00 4.30
10985.75 10.20 4.30 1.40
10985.88 11.00 10.30 -3.70
10987.00 -1.20 30.40 -1.30
10987.13 -5.10 37.20 -4.40
10987.38 -10.30 14.20 4.10
10987.50 -17.60 10.80 3.70
10988.50 -12.20 11.40 3.20
10989.38 -14.00 26.60 -3.90
10989.50 -18.50 14.50 1.90
10989.63 -22.20 -5.00 2.60
10990.00 -5.70 -23.70 -2.40
10990.88 -8.90 -31.60 1.90
10991.13 0.10 -2.20 -0.50
10991.25 -4.60 19.50 -1.30
10992.00 -4.10 -23.90 -2.60
10993.63 0.60 -4.00 -3.40
10994.50 6.10 25.90 -6.60
10994.88 -25.10 6.80 0.90
10995.00 -27.20 -15.00 0.30
10995.13 -16.20 -24.20 1.90
10995.50 11.30 5.20 1.10
10995.75 -7.30 22.80 -4.20
10995.88 -11.80 6.80 -3.90
10996.00 -15.80 -3.80 -2.30
10996.13 -11.10 -9.10 1.10
10996.25 -10.00 -7.70 1.70
10996.50 -3.60 -2.40 1.90
10996.63 -0.10 5.60 3.80
10996.75 2.30 15.80 2.00
10996.88 -0.60 11.00 -1.70
10997.00 -2.80 0.40 -2.20
10997.13 -0.10 -12.50 -5.10
10997.25 2.80 1.40 -11.80
10997.38 2.70 5.70 -11.00
10997.50 -1.90 14.00 -5.50
10997.75 -20.20 7.20 -1.80
10997.88 -17.40 -11.40 1.80
10998.00 -12.60 -19.30 2.90
10998.63 -23.40 45.60 -5.20
10998.75 -29.70 10.90 -1.80
10998.88 -24.30 -12.40 0.70
10999.00 -12.90 -29.40 2.80
10999.50 -0.30 22.50 -4.70
10999.88 -17.50 11.40 -4.70
11000.00 -18.90 -4.60 -2.80
11000.75 1.60 10.90 -13.70
11001.00 -11.40 -11.10 -14.00
11001.25 -20.00 -4.30 -4.40
11001.38 -16.00 -4.80 -1.60
11001.75 -2.80 8.20 -6.10
11001.88 -6.30 15.00 1.70
11002.00 1.10 22.70 -2.60
11002.13 8.30 14.30 -10.10
11002.25 10.90 -9.30 -4.10
11002.50 -8.20 -10.80 3.20
11002.63 -18.10 -7.90 -1.00
11002.75 -12.20 8.10 -2.10
11002.88 -7.60 10.90 1.60
11003.00 -5.70 10.90 3.90
11003.13 -9.60 -6.50 2.20
11003.25 3.00 -0.10 0.90
11003.38 12.50 5.00 1.60
11003.63 1.30 7.10 -5.80
11003.75 -13.70 7.60 -8.40
11004.00 -12.30 0.30 3.00
11004.25 -6.20 -16.90 5.30
11004.38 1.30 -22.00 6.50
11004.75 -9.60 19.20 -5.10
11007.50 -3.40 -7.20 -2.30
11009.00 -17.70 10.00 4.40
11009.75 -12.30 3.60 -1.80
11009.88 -23.50 1.60 -5.00
11010.25 0.40 -2.60 2.80
11011.50 -15.70 -20.10 0.90
11011.63 -11.00 -9.30 -2.40
11012.00 -11.30 16.50 -1.80
11012.63 -21.70 -11.80 -1.00
11013.38 -15.10 -2.70 2.80
11014.50 -23.10 5.60 3.00
11018.25 -7.80 14.40 10.70
11019.88 -2.40 29.00 -9.20
11021.63 0.70 -17.50 -5.30
11021.88 -10.00 4.20 -3.50
11023.38 -17.60 11.20 1.70
11024.38 -4.00 -14.50 3.40
11025.00 -14.00 10.90 -2.80
11025.88 -1.70 3.00 -2.10
11026.13 -11.50 28.50 2.10
11026.88 -1.00 -8.90 0.00
11027.00 -5.00 5.90 -0.90
11033.38 -12.50 -14.50 1.80
11033.88 -21.00 21.50 3.80
11034.25 -13.40 -18.80 4.20
11035.38 -9.20 -26.90 -5.30
11038.38 6.30 -7.10 -0.80
11038.50 6.30 7.10 -4.40
11040.63 2.10 7.40 -3.10
11042.50 -11.20 -3.00 -7.60
11042.63 -14.40 -7.20 -7.30
11042.75 -14.80 -6.50 -4.40
11043.00 -5.20 7.20 1.60
11043.50 -7.40 12.40 -4.70
11044.00 -21.00 2.60 2.00
11044.63 -13.80 9.70 0.90
11044.88 -6.90 10.10 -1.00
11045.25 2.40 6.00 0.30
11045.38 -7.00 0.70 -1.20
11046.00 -1.00 -1.20 -3.80
11046.13 0.60 -10.30 -2.60
11046.63 -6.10 1.90 -2.20
11046.88 -0.50 9.60 1.90
11047.00 4.00 9.00 -4.60
11048.00 -8.70 9.40 -1.00
11048.13 -7.40 22.60 -3.70
11048.25 -6.00 21.30 -8.30
11048.75 -0.40 6.00 -14.50
11048.88 -11.30 5.00 -13.10
11049.00 -16.90 14.90 -7.40
11049.25 -16.50 -4.00 0.50
11050.13 -14.10 -6.50 -8.50
11050.38 -2.30 -11.50 -1.40
11050.50 11.10 -7.20 -0.50
11051.13 -23.40 0.20 -3.30
11051.25 -15.40 11.60 -4.10
11051.50 5.00 16.20 -14.20
11052.00 -26.90 8.00 -1.30
11052.25 -14.70 -20.50 1.10
11052.63 5.90 -4.10 0.70
11052.75 0.70 5.10 0.60
11053.00 -5.70 12.20 -1.70
11053.38 -9.50 -16.30 1.30
11054.38 -18.40 -14.60 -4.80
11054.88 -7.30 -2.60 -1.10
11057.50 5.40 -1.20 2.90
11057.63 2.50 3.40 3.10
11057.75 3.00 14.20 1.80
11059.50 2.40 10.40 -4.10
11060.75 -10.60 10.60 -8.10
11061.75 -7.90 4.70 -6.40
11062.38 3.10 -1.70 5.10
11064.00 -6.00 1.70 -0.90
11065.25 -12.00 -12.60 -1.80
11066.25 -1.20 6.90 -9.00
11066.88 -12.90 5.50 -4.20
11067.38 -3.70 1.20 5.50
11067.50 -4.10 -2.30 4.60
11067.63 -0.40 -1.70 2.40
11068.13 -4.60 11.70 -1.70
11068.25 3.80 8.10 -3.20
11068.38 3.20 1.80 -4.40
11069.00 -8.70 -9.30 6.70
11069.13 -1.70 0.50 6.50
11069.50 -3.00 20.60 -2.00
11069.75 -23.60 9.50 -6.50
11070.38 -7.70 4.40 -2.60
11070.50 -6.40 11.50 0.90
11070.75 -9.40 14.40 3.70
11070.88 -11.80 7.30 3.60
11071.00 -14.20 -0.60 0.20
11071.13 -10.40 -2.80 -5.20
11071.63 -8.70 8.00 -6.20
11072.00 -12.00 -15.80 -0.80
11072.13 -11.70 -14.50 1.70
11072.38 -3.50 0.70 0.70
11072.50 -1.60 10.20 1.10
11073.50 -8.40 2.80 -9.20
11073.75 -14.10 -9.50 1.90
11073.88 -13.30 -14.90 6.30
11074.25 4.00 7.40 4.80
11075.13 -8.90 -9.60 -2.30
11076.38 -4.10 -3.30 -0.10
11076.63 -5.50 13.10 -3.00
11076.75 -10.20 11.10 -2.40
11078.88 -4.40 4.80 4.20
11079.00 -5.10 -3.00 4.00
11079.13 -5.10 -5.40 1.80
11079.38 -9.00 3.50 -3.30
11081.25 -8.80 -8.90 -1.00
11083.50 -4.80 -10.00 1.00
11085.00 -12.20 -5.80 -3.90
11087.25 -14.90 -8.10 0.60
11088.75 1.30 -35.00 6.20
11089.00 5.70 -13.00 -3.70
11091.63 0.10 8.80 -5.50
11091.75 -0.20 -1.70 -2.50
11093.75 -3.20 13.60 3.00
11094.63 2.40 -15.00 4.90
11096.13 -27.90 8.30 -0.20
11118.63 -6.00 3.10 0.40
11120.38 -14.00 1.80 1.00
11120.63 3.50 12.80 3.40
11126.63 0.70 -3.10 1.10
11133.63 -12.90 5.10 1.20
11134.63 -22.60 -2.60 -4.00
11135.00 7.00 8.80 -1.30
11135.50 -9.50 -9.80 -1.60
11138.38 -14.80 -9.70 -5.80
11142.00 -2.40 -1.70 6.80
11143.38 -0.40 -5.40 6.70
11143.50 -5.20 4.40 5.00
11158.63 -2.50 13.60 -8.70
11163.50 -5.90 8.00 -0.60
11170.00 -12.90 -6.90 -2.80
11204.63 -1.20 -5.00 2.00
11245.00 -5.30 -7.20 0.60
11249.00 -0.30 6.70 -7.00
11295.13 -7.90 -10.80 -0.70
11295.50 -0.70 10.20 -0.60
11296.13 6.30 3.80 -4.60
11296.25 1.30 -10.10 0.40
11308.63 12.50 -6.50 -1.30
11317.50 2.50 4.30 1.80
11317.63 -2.60 8.00 -2.00
11317.75 -1.10 -4.20 -0.90
11324.75 4.20 -5.10 0.50
11333.50 -2.40 4.40 2.70
11336.13 3.70 -2.20 -0.10
11340.50 -4.80 1.40 -1.10
11380.38 -2.80 2.80 1.30
11380.50 -0.60 -11.50 3.10
11442.50 -12.20 8.10 -1.80
11451.00 5.10 -10.30 9.60
11453.50 4.60 -13.70 2.80
11457.88 9.60 -5.30 3.80
11463.63 4.00 -0.50 2.90
11478.63 1.40 -8.90 6.70
11480.00 -1.80 -17.00 -6.50
11495.13 -8.10 -10.40 1.40
11502.13 -4.00 1.10 -2.80
11532.25 -12.60 15.60 5.10
11551.88 1.80 -4.60 -0.10
11569.38 -10.30 0.30 6.60
11608.88 -8.10 2.40 -7.20
11610.38 3.00 -3.80 6.20
11614.25 -0.30 -0.90 5.10
11634.63 -19.70 -13.90 0.80
11650.25 -14.30 5.50 -5.10
11650.38 -18.80 6.70 -2.60
11671.13 -5.60 9.00 6.50
11703.63 2.70 9.90 -3.10
11709.25 2.70 -1.00 -3.10
11711.25 -1.90 -15.70 6.00
11712.13 2.20 -6.30 12.50
11714.50 1.30 1.90 6.70
11739.00 -4.60 -1.20 -4.30
11747.75 -14.10 1.60 0.90
11751.13 -16.60 -20.90 9.40
11776.50 1.40 20.80 -1.00
11787.25 -11.40 -8.60 -4.80
11787.75 -5.50 3.00 -2.90
11805.38 -2.70 -20.00 4.20
11806.00 -9.40 19.00 3.50
11806.50 -15.00 -10.70 -0.40
11812.00 -8.80 -4.10 1.90
11812.13 -4.00 -12.70 -3.60
11812.50 -2.30 14.20 -9.10
11813.25 1.20 -12.70 5.70
11815.63 -2.00 0.00 -0.70
11822.25 5.80 -7.70 -2.40
11873.75 -3.90 -0.90 -5.50
11874.25 1.00 -2.40 1.70
11877.50 -10.80 -9.90 5.20
11878.00 -0.90 4.10 -0.30
11886.25 3.50 -12.50 2.10
11886.38 0.00 9.50 1.40
11897.00 2.70 7.70 -2.00
11910.88 9.60 -7.20 -4.60
11936.13 6.70 0.10 3.10
11949.88 -1.30 1.60 -3.80
11950.00 -3.20 11.20 -2.90
11971.00 -2.00 -2.80 5.30
12000.13 -7.70 -18.00 0.20
12008.00 5.00 6.20 -2.40
12008.13 -2.60 13.80 -2.40
12029.88 -5.30 -0.90 0.10
12030.00 1.80 6.50 -0.30
12033.38 -21.90 10.40 -6.10
12038.88 -1.10 -8.70 -0.10
12045.63 -1.10 -19.70 3.80
12054.88 -0.30 6.10 9.70
12055.75 -10.60 -6.70 1.80
12062.00 -12.00 -7.30 8.10
12063.13 -0.20 5.40 -1.00
12069.25 -11.80 -6.40 6.80
12073.50 -5.60 13.90 7.10
12073.63 -7.80 -10.00 9.00
12074.38 -14.60 47.90 -2.50
12083.00 -4.00 -13.10 7.10
12096.25 1.80 -2.70 2.10
12100.75 -6.00 5.50 7.70
12101.63 -8.00 20.70 -1.90
12104.25 -4.30 3.10 4.30
12107.25 6.80 -14.90 -0.40
12111.88 -4.30 5.40 1.40
12126.63 -8.10 5.20 0.80
12127.13 0.50 2.30 5.40
12129.50 -2.50 -12.40 4.70
12146.00 10.10 -12.60 3.10
12148.38 -11.20 14.20 0.10
12157.88 -11.20 0.80 3.60
12166.00 -8.70 21.40 6.20
12167.00 -8.80 6.40 4.70
12168.88 -7.80 12.90 -2.60
12172.38 0.10 0.20 0.20
12182.50 -0.50 15.80 -5.40
12186.13 -18.10 -1.00 -5.30
12189.63 -6.10 -1.30 2.70
12230.75 -7.30 12.70 4.10
12231.13 1.90 -6.30 7.60
12234.75 -8.00 5.50 4.00
12237.63 -3.70 0.20 -0.60
12244.25 -11.60 3.80 2.40
12253.13 5.80 -7.10 -0.50
12264.75 -2.10 3.70 -2.70
12264.88 -3.30 -2.80 -1.20
12268.50 -7.30 -10.80 0.80
12273.75 -4.30 20.70 4.30
12273.88 -2.70 20.20 5.20
12274.00 -2.20 11.50 5.90
12281.38 -0.60 -6.30 3.50
12310.13 -10.60 3.30 0.50
12319.88 -5.20 -7.00 -0.20
12326.88 -6.60 -6.50 -2.90
12337.38 5.40 6.90 -1.30
12354.88 -0.80 -3.80 -7.10
12360.63 -4.30 -3.30 3.90
12377.25 -9.90 5.40 -5.50
12378.00 -12.70 -4.80 5.50
12393.00 7.90 -6.00 5.00
12405.75 4.30 -1.60 0.60
12419.13 7.70 -2.90 2.10
12426.63 -0.60 3.20 -5.50
12431.63 -1.80 14.70 -3.80
12458.63 -9.00 10.30 -1.40
12461.50 -0.10 -14.10 5.60
12468.25 1.00 -12.90 0.90
12473.75 -4.00 0.30 6.10
12482.00 -7.20 23.00 -6.90
12489.13 -2.90 -6.40 -5.10
12489.25 -1.20 8.80 -4.60
12490.00 -0.70 -7.30 -7.00
12491.13 1.90 1.20 -7.20
12491.75 4.00 -18.30 7.80
12495.25 -18.50 -3.80 6.00
12498.25 -5.30 -0.90 -7.80
12499.63 -6.40 7.60 -0.70
12499.75 1.90 7.70 -2.00
12525.88 4.40 -12.30 3.50
12526.75 3.50 -3.00 -8.20
12528.75 -10.80 -19.10 3.40
12533.38 -10.90 -15.30 7.60
12542.75 -4.40 -12.90 -0.10
12543.88 -24.60 -1.90 2.10
12558.50 8.60 -20.10 1.30
12560.00 -9.40 21.60 -5.90
12562.63 -10.70 24.60 -4.60
12566.00 -21.40 -12.60 5.30
12568.00 -9.50 -16.30 -3.00
12571.88 -0.50 4.40 -0.30
12578.63 -21.40 26.60 -14.00
12601.75 -6.30 -1.90 0.40
12603.38 -8.70 8.40 -9.50
12605.00 3.20 -4.60 2.00
12614.13 -1.80 -2.60 7.60
12634.75 3.50 16.60 5.80
12635.50 -6.90 -13.30 -2.50
12647.88 -1.30 9.60 1.40
12648.00 4.80 11.20 2.00
12648.25 1.00 8.60 0.00
12661.63 -10.10 8.30 5.80
12669.75 -16.90 5.40 6.00
12685.00 -6.00 -4.70 3.30
12689.00 -25.00 11.30 -3.40
12696.25 -17.60 8.80 -1.10
12698.63 -13.90 -4.80 3.50
12698.88 -8.60 -4.90 3.60
12703.00 -5.70 3.10 5.90
12714.38 -10.40 6.80 -2.80
12715.75 -7.30 15.50 -1.30
12717.50 -3.80 1.10 -3.60
12720.25 0.40 18.40 -5.40
12724.88 -7.30 -1.10 -3.80
12731.63 -9.00 3.50 -1.00
12741.13 -6.20 7.00 -5.90
12750.75 -7.20 17.10 -3.80
12788.50 1.00 16.10 2.70
12788.63 0.70 -3.50 3.80
12798.38 -3.40 -5.00 -0.20
12798.50 -4.60 0.70 0.50
12803.88 3.10 0.10 -4.10
12819.13 -5.70 -8.90 1.00
12819.50 -4.20 -1.70 2.80
12823.00 3.10 13.40 -5.60
12828.88 -14.90 0.10 -1.00
12829.75 -6.70 22.80 -0.70
12849.75 -2.40 -1.20 -6.30
12853.88 -18.60 20.50 -5.40
12883.13 -11.10 -10.40 3.90
12906.13 -2.90 -4.00 0.70
12910.13 -5.00 -5.20 3.20
12940.13 6.80 4.20 -9.50
12944.25 -6.80 -4.70 -3.30
12954.00 -3.70 -8.90 7.90
12958.13 -23.40 -2.60 4.30
12968.50 -10.60 -6.70 1.40
12975.38 -17.50 9.50 0.40
12984.50 -7.00 0.70 -3.00
12985.13 -5.60 -4.40 4.20
12987.38 -0.90 11.90 -3.70
12987.50 1.10 2.10 -3.50
13010.88 -12.00 -9.80 -4.40
13012.75 -16.70 -9.20 4.60
13013.13 -6.40 -11.90 0.50
13020.88 -1.60 0.20 4.70
13021.13 1.10 4.40 7.70
13023.50 3.30 5.80 0.90
13025.00 -6.20 7.00 4.30
13031.00 13.60 -7.70 2.10
13051.00 -11.30 -17.50 1.20
13059.25 -0.70 -1.70 1.30
13069.50 -2.00 3.40 -9.80
13077.00 5.60 0.60 1.60
13077.13 -1.00 1.60 -1.60
13117.63 -6.10 1.40 3.00
13124.75 -6.90 12.90 5.50
13135.13 -8.90 -5.80 2.70
13135.88 -3.20 28.00 -10.10
13139.88 -7.90 -10.70 7.20
13141.13 -14.30 -28.00 3.20
13154.38 -10.30 -3.00 0.80
13155.00 -4.30 -7.00 2.00
13155.63 6.40 8.80 -1.60
13157.63 -1.00 -0.20 3.50
13157.75 -4.40 17.60 3.90
13175.25 -1.70 -15.70 4.20
13177.13 -5.80 2.00 4.40
13180.00 5.30 2.00 2.80
13181.25 13.80 6.60 -3.20
13181.88 1.30 -1.40 1.90
13182.00 5.50 6.20 3.00
13184.13 -3.60 13.80 -4.10
13187.63 -4.10 8.70 -0.10
13188.13 -6.30 10.10 1.00
13188.25 -7.80 21.10 -2.70
13194.25 8.80 7.60 -3.90
13196.00 -0.10 -6.80 2.70
13197.63 -10.10 5.50 3.30
13203.13 0.40 -16.50 3.50
13204.38 -11.40 9.00 0.70
13207.88 -6.70 -14.50 4.30
13223.13 -3.30 5.40 0.40
13223.25 -0.20 3.50 0.40
13225.38 4.30 -8.30 -0.80
13225.75 -7.70 28.30 -5.50
13229.50 -11.30 -4.70 -0.60
13231.13 -1.70 0.90 6.90
13239.75 3.00 -6.80 11.00
13243.38 -8.90 19.00 -1.00
13250.88 -0.50 -6.10 5.40
13263.00 -2.40 3.50 5.60
13266.25 -4.10 -4.20 -0.50
13272.75 -7.60 -6.30 2.10
13300.13 -2.60 8.90 -1.90
13300.25 -10.30 11.80 -4.20
13307.50 -7.00 3.10 3.60
13314.38 -9.30 4.60 2.30
13322.75 -3.60 0.50 1.70
13358.50 -4.40 -1.90 1.00
13379.13 -16.60 2.00 -0.10
13387.75 -6.60 -4.70 4.30
13388.13 -17.20 -6.60 -1.00
13393.25 14.00 21.80 1.10
13395.38 -3.50 4.90 -0.10
13404.25 -14.70 14.40 -4.60
13413.13 -4.10 -4.70 -0.30
13431.75 -5.90 -3.50 5.60
13431.88 -7.40 -18.50 -1.80
13432.13 -7.10 3.00 -4.30
13443.50 -3.10 5.60 3.70
13489.00 -10.30 -1.60 -0.90
13491.75 4.00 2.30 7.40
13491.88 -3.70 -0.70 4.60
13506.88 9.20 -1.80 6.20
13520.50 0.70 5.10 2.90
13543.38 0.30 1.70 3.60
13543.50 -5.60 12.00 0.30
13544.63 -5.90 -1.60 5.10
13545.75 1.70 -3.30 2.80
13545.88 -1.40 13.80 1.60
13550.38 -10.30 0.30 3.60
13550.63 -17.00 14.70 -0.10
13553.13 -12.80 -8.40 1.20
13554.38 -4.20 1.90 -5.40
13554.50 -6.90 -0.50 -4.30
13568.13 2.20 8.60 0.60
13569.25 4.40 2.50 2.80
13575.00 -2.80 5.20 3.70
13584.75 -5.50 12.60 -3.70
13589.00 4.80 -20.50 2.80
13592.38 -7.80 9.10 -5.70
13599.38 2.00 3.90 6.30
13602.50 -5.30 -1.40 -2.60
13614.25 0.10 3.90 4.90
13636.50 -0.50 -3.70 4.30
13639.00 -1.10 11.50 -0.80
13643.75 -19.20 -12.70 2.40
13656.75 -12.50 -16.20 5.80
13659.88 3.90 -0.30 -2.90
13660.75 -15.00 7.70 3.90
13664.50 -10.30 -13.60 -1.60
13666.25 -7.10 4.00 -1.70
13669.50 -3.90 13.30 0.30
13673.25 -5.70 4.00 0.90
13674.25 3.70 -6.40 0.80
13684.25 -5.20 -8.90 4.20
13686.38 -5.60 9.00 9.10
13690.63 -20.00 13.30 1.00
13693.63 -11.40 12.90 -0.30
13700.25 2.60 -3.10 3.40
13700.38 0.40 8.80 -1.40
13701.25 1.40 -12.70 6.40
13708.50 -6.70 5.70 4.20
13710.25 -5.90 -14.10 5.10
13718.38 5.10 -12.70 7.30
13721.63 -6.00 -2.80 5.40
13735.88 -18.90 14.70 -1.20
13736.50 -0.40 -13.70 -0.50
13736.63 1.40 -1.20 1.40
13737.63 -5.50 -11.50 6.50
13737.75 -3.50 -2.80 7.10
13750.88 3.90 -8.10 8.20
13753.00 8.90 6.40 -4.10
13774.75 -15.20 -0.80 -10.00
13783.13 -5.10 -1.10 3.00
13804.88 -13.90 4.20 -8.10
13810.00 -6.00 -3.20 2.10
13815.38 -6.00 -6.10 3.40
13815.50 -2.70 3.90 2.40
13837.50 -3.60 -9.60 3.20
13839.88 -15.80 -14.40 0.80
13841.63 -11.10 2.00 -2.50
13842.88 -9.60 -0.40 0.70
13852.75 -2.20 17.30 0.00
13857.00 6.60 3.40 -2.90
13859.50 -0.20 -6.10 0.30
13859.63 2.00 5.30 1.70
13864.00 -7.00 -5.00 -8.40
13877.88 2.40 -4.40 5.50
13882.75 -15.60 -8.80 3.80
13895.75 0.80 0.10 -11.60
13900.75 5.50 11.40 -2.60
13908.63 -12.70 -8.60 2.70
13909.13 -0.30 9.10 3.00
13932.50 -23.00 -9.10 6.20
13951.13 5.70 8.00 -13.60
13953.75 -17.40 -1.80 2.20
13955.50 -7.20 -9.50 6.90
13956.63 -12.10 -3.60 2.70
13967.63 -6.10 7.60 7.90
13988.63 0.80 -23.00 5.90
13989.63 6.10 -20.90 7.10
14002.88 5.50 -2.90 6.10
14007.75 -12.70 -8.60 5.00
14019.25 0.80 15.40 -3.60
14021.38 -14.80 -17.00 -3.70
14031.75 -3.60 5.20 5.60
14032.13 -4.70 -5.10 6.10
14037.50 3.50 1.80 -5.90
14041.13 -4.40 9.60 0.40
14041.50 -5.90 -7.70 3.60
14042.25 -1.90 -4.20 6.80
14051.13 -7.10 -13.20 11.80
14064.63 5.60 4.90 3.10
14071.50 -13.90 6.20 5.20
14075.00 -5.20 16.50 2.80
14112.00 -4.10 8.20 1.30
14118.75 1.40 1.60 -0.50
14134.13 -0.50 2.60 0.50
14143.13 -5.80 -11.00 7.70
14183.63 7.60 7.30 -4.80
14242.38 1.90 18.60 -10.90
14242.50 -12.20 5.20 -7.90
14254.88 -13.00 5.70 2.30
14255.63 -2.50 -0.90 6.60
14256.75 3.40 -4.60 5.00
14273.88 -9.40 3.30 -5.40
14276.13 -17.80 -0.60 -8.70
14276.25 -20.90 -2.60 -0.90
14288.50 -6.80 -7.00 -1.20
14289.50 5.50 12.80 1.90
14296.63 7.20 8.80 3.30
14299.00 7.10 5.30 2.40
14300.00 -10.10 -3.70 0.50
14307.38 -20.20 -11.50 11.20
14314.13 -0.40 -4.40 1.60
14314.25 -3.30 0.00 0.60
14315.25 8.00 -2.90 3.70
14323.88 -18.00 -14.80 7.40
14340.13 -6.30 -7.40 4.60
14348.25 -0.50 -7.60 -4.70
14353.88 -4.80 11.50 2.60
14354.00 -0.50 19.70 -1.40
14355.00 -2.50 -10.60 5.90
14357.38 -3.10 -19.70 5.20
14363.88 10.60 -9.50 3.50
14374.25 -8.00 5.00 5.80
14385.00 -2.90 -2.20 -1.30
14386.13 2.40 -4.00 2.70
14386.63 -14.90 -0.80 -1.90
14392.13 -1.30 1.10 -1.70
14396.25 -5.10 19.50 -5.20
14403.75 -5.40 7.90 -15.00
14403.88 -21.20 -5.10 -11.60
14407.13 0.20 4.20 4.20
14424.63 -6.80 -5.60 10.20
14424.88 -1.00 -5.20 9.70
14430.38 10.30 2.20 -2.50
14430.63 3.70 2.70 -7.80
14433.88 -13.20 1.60 3.40
14434.00 -13.60 3.40 2.80
14434.13 -12.20 6.20 1.10
14434.25 -10.80 12.50 -2.00
14434.75 -27.90 14.40 4.00
14447.63 -5.00 -23.00 -0.10
14449.00 -8.30 2.40 0.90
14465.63 0.00 -2.40 -4.60
14478.75 3.50 0.80 1.90
14478.88 3.10 2.50 3.50
14479.75 -10.70 6.90 2.70
14488.13 -0.80 1.30 3.40
14492.63 -2.10 -15.90 1.30
14518.13 -31.30 -4.30 -0.80
14519.63 -12.10 -14.70 1.40
14527.75 -8.80 3.10 -0.60
14533.50 -11.60 -0.40 1.70
14570.25 -11.30 3.10 -2.80
14582.50 -2.10 1.20 8.80
14582.75 -2.70 5.90 1.00
14627.88 -3.30 -12.40 10.30
14636.25 6.40 -8.10 4.10
14638.63 -10.90 5.70 -4.60
14642.13 2.00 13.60 4.20
14645.88 -10.00 7.10 7.10
14649.63 -2.70 -7.00 -2.90
14661.00 -3.00 16.90 3.30
14664.38 -6.30 -13.30 2.40
14676.38 -2.10 -1.20 -5.00
14694.00 2.30 3.90 5.80
14704.13 -2.20 3.00 1.80
14710.75 -6.50 15.90 -1.70
14732.75 -5.10 -1.10 7.70
14732.88 5.70 4.70 8.90
14733.13 -16.60 27.30 0.50
14734.25 -4.20 8.00 5.30
14736.50 1.90 -6.30 8.20
14737.88 -17.20 24.30 2.80
14742.88 -24.10 -7.80 -0.10
14761.88 -19.90 -9.90 1.60
14762.38 -6.20 30.90 1.90
14763.50 -18.50 9.50 0.50
14803.88 -3.00 -3.30 -0.60
14804.00 -13.10 3.10 0.50
14804.88 10.10 9.00 -0.50
14813.63 -0.80 -2.90 -4.30
14813.75 -4.80 -0.50 -3.90
14814.25 -7.00 -1.60 7.00
14841.25 -12.10 -1.80 -0.30
14847.63 2.40 3.20 1.60
14852.88 -8.00 3.50 -2.80
14860.75 -11.50 1.20 -5.70
14863.50 -15.40 -6.40 -1.20
14865.63 -2.80 14.30 -2.90
14871.00 -3.10 4.70 1.30
14890.75 -6.80 6.30 -0.50
14893.63 -1.40 12.80 -6.70
14897.75 21.50 1.30 3.60
14913.38 -7.10 3.50 -2.80
14921.13 4.90 -9.20 2.90
14925.75 -5.40 1.70 5.00
14934.38 -1.70 -3.30 -2.80
14942.13 8.00 5.30 0.90
14942.25 0.90 -1.70 5.50
14953.25 -3.70 17.60 -1.40
14954.25 -6.30 10.60 3.00
14960.38 -9.10 -16.10 0.00
14960.50 -3.70 -6.30 3.40
14964.63 -9.80 5.10 8.70
14967.00 -8.10 -7.20 -2.70
14976.25 9.10 -2.00 11.20
14980.88 -8.30 -3.70 5.20
14998.25 -0.30 1.30 -2.10
15000.25 -3.40 8.00 -6.50
15003.50 -2.60 -6.40 -6.20
15006.25 6.30 -8.60 -1.70
15009.00 -3.50 4.40 -4.20
15015.38 2.20 -11.60 0.10
15019.00 -5.80 9.10 -1.00
15019.25 -5.30 -18.70 0.80
15020.13 -5.80 -2.80 0.40
15020.38 -9.50 0.30 1.40
15038.63 -14.40 2.50 -2.40
15043.50 0.90 13.00 0.80
15044.63 6.50 20.00 -6.50
15050.13 -3.60 -3.80 -3.50
15052.50 -12.10 2.00 5.60
15059.50 -4.00 -10.30 1.40
15062.00 -13.00 -2.90 6.10
15065.00 -6.30 0.70 -7.20
15066.50 -7.60 -12.60 1.90
15066.63 -9.10 -4.10 3.60
15072.88 0.60 10.20 -1.70
15073.88 -0.70 22.20 -3.20
15077.63 -18.30 14.70 3.70
15078.38 -18.10 5.10 5.60
15079.13 2.80 9.30 -5.20
15087.25 -11.30 -18.00 -0.30
15092.63 -0.80 -8.10 -3.60
15092.75 5.60 8.30 -2.30
15107.38 -4.40 -16.30 16.70
15111.63 -17.70 16.30 2.20
15112.63 0.00 0.90 15.80
15113.50 -20.40 -8.00 6.60
15113.88 -3.20 20.80 -6.70
15115.25 -3.40 10.30 6.10
15122.63 -10.80 14.40 3.10
15125.25 -9.50 19.00 1.40
15127.88 -7.00 19.50 1.10
15129.63 -11.70 6.60 2.80
15131.63 -11.00 3.10 1.10
15131.75 -15.10 -6.00 3.20
15132.25 -3.50 15.40 1.20
15132.75 -22.90 12.60 0.80
15136.00 -14.10 1.00 4.60
15137.13 -20.10 -15.00 11.10
15147.88 -11.00 -4.70 -1.70
15148.00 1.00 4.10 -3.30
15149.13 3.00 9.90 -5.40
15151.75 -10.30 7.60 -6.50
15151.88 -19.30 3.00 -4.90
15152.50 -3.20 -9.40 3.70
15155.25 -2.10 10.30 2.40
15158.88 -3.60 -10.60 7.60
15160.13 -1.90 2.10 3.30
15161.00 -14.30 -4.10 -1.80
15162.88 1.80 -3.60 -4.30
15163.00 3.30 1.00 -6.20
15167.25 -0.90 6.90 -3.40
15171.38 -18.40 11.20 3.20
15172.75 -5.30 -21.10 0.10
15177.00 2.20 1.30 -1.40
15181.25 0.00 0.40 3.50
15181.50 -5.60 -16.50 -0.90
15181.75 -12.30 0.30 -2.90
15190.13 -10.60 4.20 1.00
15191.75 -6.40 -7.80 -0.30
15191.88 2.60 1.10 1.90
15198.38 -7.60 7.60 -2.70
15203.50 6.30 10.90 1.90
15208.88 -20.00 -1.40 0.30
15215.88 -3.20 -3.50 -0.70
15222.00 -4.40 2.30 -3.50
15222.13 -8.80 15.00 -5.70
15222.63 -3.50 0.70 3.20
15222.75 -1.40 11.00 0.40
15224.13 -0.30 9.50 -8.30
15227.25 -4.20 -8.70 1.60
15235.38 -8.90 15.70 -1.90
15245.00 -13.10 -4.60 -1.10
15254.38 4.10 -7.50 1.90
15255.50 0.20 -0.10 -0.80
15255.63 -5.50 9.20 2.20
15259.13 -5.10 3.30 4.20
15262.63 -7.80 -5.80 3.60
15271.63 -1.30 4.30 -11.70
15273.25 -20.00 1.90 1.30
15286.00 -6.40 11.50 -2.80
15288.50 -18.20 -7.10 -3.60
15294.63 4.10 14.40 -12.30
15301.00 -0.60 23.90 -2.70
15314.13 -13.00 -5.30 -0.60
15314.50 -9.00 2.60 0.20
15321.50 -10.30 -3.40 4.80
15329.63 16.00 7.80 -3.80
15329.75 5.30 5.30 -1.70
15329.88 -8.50 -5.60 -0.10
15330.00 -12.50 -7.70 -6.20
15330.13 -12.40 -3.70 -2.30
15332.63 -7.20 4.20 1.00
15334.50 -21.70 -5.00 1.40
15334.88 -7.30 -0.60 2.60
15336.00 -7.90 -16.30 1.70
15338.50 -0.90 -1.70 6.10
15347.25 -13.50 6.20 -2.80
15349.25 -7.20 6.60 0.00
15351.38 -6.80 4.40 -0.20
15380.75 -6.70 -3.50 1.60
15381.38 -18.20 9.70 -4.70
15382.00 -4.80 -10.50 3.50
15382.25 -10.10 2.70 0.40
15382.50 -4.80 -2.40 -4.80
15387.50 1.40 11.20 5.70
15390.75 -7.30 -8.90 4.10
15390.88 -9.70 -3.40 3.70
15392.63 -12.80 -15.40 -6.30
15394.88 -18.00 3.90 1.00
15396.13 -8.80 -6.00 3.40
15399.38 -7.00 3.60 5.70
15402.38 3.00 10.00 3.70
15410.00 -7.10 -3.70 -0.20
15420.13 -11.00 6.40 2.70
15424.88 1.70 -7.00 3.20
15425.00 5.90 10.20 5.90
15426.38 -7.80 14.40 3.00
15429.00 -10.50 3.80 -0.90
15429.13 -10.20 -0.40 3.70
15431.63 -10.50 -6.70 0.20
15441.75 -3.90 3.30 2.70
15441.88 6.40 7.90 0.60
15442.38 -6.10 -8.20 -2.00
15445.50 -8.50 10.10 6.80
15445.63 -1.30 21.10 1.90
15451.13 -4.10 -6.10 -2.40
15452.38 4.50 -8.40 -4.20
15458.50 -8.80 -7.00 -6.70
15458.88 -13.80 -16.00 1.40
15467.00 1.30 -5.70 1.90
15470.75 -22.20 -1.70 1.80
15474.50 -5.90 6.10 0.20
15478.50 -7.30 -2.60 2.10
15479.25 0.90 -21.30 5.00
15488.00 -1.70 -1.90 2.00
15491.38 -18.70 1.60 4.50
15491.50 -17.00 -0.50 6.00
15494.38 -5.50 7.20 1.20
15496.75 -13.50 -4.90 0.60
15497.88 -18.20 11.60 -0.40
15499.25 -2.90 9.80 -5.50
15500.00 -5.60 -5.80 0.80
15501.75 -13.60 -1.00 -0.60
15502.38 6.30 7.50 -6.10
15502.50 0.70 -2.50 -8.30
15504.13 7.80 -0.80 -0.90
15504.25 -2.60 -2.60 0.20
15506.38 -0.10 -3.50 0.30
15507.88 -5.10 19.40 -2.20
15508.63 -0.80 -19.40 2.10
15512.75 -8.80 6.80 0.20
15519.25 -3.30 5.90 4.10
15520.63 -9.50 -3.00 5.90
15521.25 -27.70 16.60 -2.60
15521.50 -28.10 -5.10 3.40
15524.50 9.60 17.20 -5.10
15524.75 -12.80 -2.10 -3.30
15528.50 1.30 10.00 -4.30
15532.13 0.40 -17.90 1.90
15539.63 -6.60 18.30 -0.80
15540.00 -25.00 -1.70 -4.80
15542.63 -1.80 -24.60 4.80
15551.00 8.80 5.20 -6.70
15553.13 10.80 7.80 -14.70
15554.75 -3.30 -4.20 -0.80
15557.38 -9.30 -4.70 -1.20
15558.50 -9.00 -2.60 -1.30
15561.50 2.10 -4.50 2.00
15562.38 -0.60 -8.70 -3.20
15562.63 -5.20 -6.50 0.30
15564.88 -11.10 -11.90 2.50
15565.00 -5.60 -6.30 -3.70
15566.50 -13.60 15.10 -0.10
15567.25 -9.10 -2.30 8.30
15568.13 -18.50 -19.10 -6.50
15571.13 -3.30 -8.50 -3.30
15576.00 8.60 0.10 -0.50
15578.38 -3.80 -8.90 -1.20
15578.88 -4.40 9.60 -4.10
15582.88 -13.30 -5.30 -3.80
15583.75 -9.60 18.30 1.20
15585.00 -2.80 10.50 1.00
15595.75 -0.40 -5.40 1.40
15597.88 6.30 10.40 0.00
15599.75 -15.20 -10.40 -6.10
15609.75 -9.00 -16.00 6.40
15609.88 1.20 -12.70 6.00
15611.38 -6.40 8.00 0.90
15618.50 -0.90 -9.60 -2.40
15619.00 -7.40 5.90 -4.40
15619.13 -2.00 -1.40 -2.80
15619.38 1.30 -9.20 1.90
15623.75 -7.20 15.70 1.40
15625.88 -21.20 3.00 2.70
15628.88 -11.70 -7.70 -1.70
15629.25 -13.30 -2.00 0.60
15629.38 -6.80 -3.70 3.20
15629.63 -2.00 0.90 1.60
15629.75 -1.90 12.20 2.60
15636.63 1.90 -10.10 -1.70
15636.75 -4.40 -11.10 -3.10
15636.88 -4.10 0.00 -2.80
15637.25 -0.80 -2.40 4.00
15640.88 -11.60 2.90 0.80
15641.00 -2.70 2.60 -0.60
15645.13 3.60 6.20 -2.00
15645.50 -9.40 5.30 4.70
15645.75 -2.90 -0.70 6.40
15647.13 -5.10 8.50 4.70
15647.88 -9.10 -3.20 -1.60
15649.13 4.70 3.40 -7.20
15654.50 -5.10 6.60 2.00
15657.25 -9.70 19.40 -4.80
15659.88 -13.20 4.80 0.60
15660.88 -15.80 -0.60 0.40
15665.88 -3.80 -3.30 2.30
15667.38 -14.80 15.10 1.20
15669.88 -17.20 -6.20 -4.90
15671.75 -10.00 -4.30 0.50
15673.13 12.70 -10.40 5.10
15675.13 -6.90 23.50 1.20
15675.25 -17.80 5.10 2.90
15679.50 -0.90 -8.70 -0.10
15679.75 0.70 4.10 -2.20
15679.88 1.80 9.30 1.20
15689.50 -0.50 -24.30 10.70
15691.63 -9.50 -16.30 1.20
15694.00 -1.90 14.00 -4.80
15698.13 -8.50 -8.80 3.40
15700.25 -3.20 -11.30 -0.20
15709.13 -5.70 -1.70 -6.70
15710.13 -0.60 13.80 1.80
15710.25 2.50 -1.40 3.00
15711.00 -3.40 15.60 -5.20
15711.88 -10.10 -2.30 2.10
15713.13 -6.40 5.70 4.40
15714.50 -12.30 15.60 10.00
15714.63 -5.80 12.00 5.30
15714.75 0.90 6.00 -0.50
15714.88 4.30 3.20 -2.10
15716.13 -2.80 12.40 2.60
15719.50 -4.20 -7.80 3.00
15721.50 0.00 -4.80 -6.90
15722.75 0.90 -3.20 -8.00
15722.88 -2.40 -12.70 -5.40
15724.38 -9.10 2.00 4.80
15725.00 3.20 10.90 -9.40
15728.75 6.40 6.90 -3.50
15728.88 13.20 -0.50 -5.90
15729.88 0.00 6.70 -3.40
15737.75 2.80 -5.70 5.60
15738.38 -9.30 0.30 -0.20
15744.38 -4.40 12.90 3.70
15749.75 -2.70 0.70 4.50
15753.38 -0.50 0.20 -0.20
15755.13 -1.80 3.20 -4.30
15758.00 -2.60 13.30 -3.10
15759.88 -5.50 -12.80 3.30
15760.50 -2.80 23.00 0.70
15760.75 -3.00 -7.10 -8.40
15763.88 -5.60 -5.40 1.00
15764.00 -10.40 -4.10 -0.60
15776.25 2.20 8.20 0.50
15776.38 1.80 -2.20 0.60
15778.38 2.50 3.00 -2.50
15780.75 -8.60 14.40 3.40
15783.75 2.40 0.30 -7.70
15783.88 -11.70 -3.90 -6.50
15784.25 -11.50 -8.40 -6.00
15784.63 -5.20 8.70 8.00
15784.75 1.30 4.20 9.00
15784.88 -2.70 8.20 5.80
15785.13 -7.20 6.10 -5.70
15785.25 -13.30 -0.60 -6.60
15787.25 2.00 -17.20 5.90
15789.38 -19.70 -15.10 -2.00
15792.75 -11.90 -5.30 -1.30
15800.38 0.70 4.70 -2.50
15801.25 -14.50 1.80 -2.00
15804.38 -12.10 11.60 0.20
15804.63 -5.90 -2.10 5.20
15807.50 -10.70 12.20 0.10
15808.00 -2.60 -1.70 2.10
15812.50 -7.50 7.50 -5.10
15812.63 -9.30 -9.30 -2.60
15815.00 -2.90 -5.40 2.60
15816.38 -3.10 -15.40 8.20
15821.88 -1.20 -6.30 6.10
15835.50 -13.50 17.20 -0.60
15836.88 -11.00 -5.10 -0.50
15837.38 -13.10 2.70 2.50
15842.38 -4.20 4.80 7.80
15842.63 -16.90 7.70 -1.90
15843.25 0.00 15.40 -7.40
15843.63 -5.30 -13.30 3.40
15848.63 6.80 -4.90 -1.60
15855.25 -2.00 2.80 2.00
15855.38 -0.80 15.40 0.00
15860.25 4.80 -3.60 -1.90
15860.75 -2.70 -10.30 0.20
15862.75 -14.40 8.10 1.30
15868.88 -11.30 -6.50 0.90
15871.00 -7.30 -10.80 -0.20
15871.25 -2.50 -11.50 1.10
15873.75 9.90 11.10 -3.30
15878.00 -4.70 15.90 -5.20
15880.00 -2.60 -6.30 4.40
15883.00 -3.80 -8.90 3.30
15885.50 0.90 -1.20 -2.10
15885.63 -4.70 -3.70 -3.00
15891.63 -4.50 -11.30 2.80
15893.38 -0.70 11.20 2.10
15893.88 -10.10 -8.40 4.50
15894.00 -2.10 -12.20 6.00
15895.25 -2.40 -3.10 0.30
15900.50 3.60 -4.80 4.10
15902.63 -9.90 10.10 2.30
15904.13 8.80 5.30 5.50
15909.38 -8.70 -3.40 4.80
15913.00 -2.60 -4.40 1.20
15913.13 -6.00 2.10 -2.80
15913.25 -5.40 3.70 -3.30
15919.13 -12.40 9.70 -1.70
15921.63 -13.50 0.10 0.40
15923.63 -5.80 8.70 -4.10
15924.13 -6.60 8.30 -0.20
15925.00 -1.20 -1.10 4.70
15933.88 -14.80 -3.60 3.30
15934.88 -18.60 0.40 -0.20
15935.00 -12.90 -5.50 3.10
15935.13 -8.10 -10.00 4.90
15938.63 -0.60 -9.60 10.10
15953.88 -6.90 2.40 -0.10
15957.13 -2.20 -7.50 2.70
15959.38 3.50 -11.10 1.90
15970.00 -11.80 2.60 -4.80
15980.38 -14.10 4.90 5.30
15982.63 -22.90 11.00 1.60
15989.25 -14.70 -11.00 -9.10
15989.63 -6.10 -1.30 1.00
15993.25 -4.90 -3.50 -6.40
15996.00 -0.60 -6.80 -3.30
16001.38 -2.00 -12.40 4.30
16001.50 3.90 2.10 2.30
16002.50 -10.00 5.70 3.40
16004.38 -8.80 -4.50 7.20
16004.50 -4.90 -0.20 4.40
16008.38 -1.70 10.50 -0.50
16014.88 -25.00 0.20 -3.20
16016.50 -10.00 0.30 6.30
16024.00 -11.70 9.00 6.60
16024.50 -14.20 -4.30 -0.90
16029.13 -3.40 -5.40 -2.20
16030.50 -12.20 3.40 1.00
16030.63 -12.90 1.60 1.10
16030.75 -18.80 -2.00 -0.90
16030.88 -19.00 -6.60 -2.10
16032.88 -19.00 -7.50 2.50
16034.88 -10.70 0.50 2.00
16035.25 -15.20 -4.30 -0.70
16038.88 -3.50 5.00 1.90
16041.00 -10.90 8.10 4.30
16043.75 -1.40 9.60 0.10
16052.50 2.80 20.00 1.10
16057.00 -9.80 -5.10 1.90
16057.13 -12.60 -7.40 -2.90
16067.75 -19.50 -0.70 1.90
16068.63 -23.30 5.20 1.80
16075.13 1.60 7.40 -1.90
16091.50 -7.20 -3.90 1.20
16097.00 4.70 3.80 -6.60
16102.75 -7.50 -5.40 -3.50
16110.38 -5.50 8.20 -0.30
16112.50 -6.80 5.00 1.80
16113.50 -3.90 -6.30 3.90
16115.75 -12.90 -5.60 -6.90
16118.75 -14.50 -12.10 -4.80
16132.63 -8.90 -5.40 -1.30
16135.00 -24.20 -8.40 3.90
16142.38 -8.70 -7.40 6.30
16142.50 -7.40 -8.20 6.60
16146.00 -7.00 -0.20 4.70
16147.63 2.00 -1.80 -7.80
16147.88 -3.00 -3.70 0.40
16149.63 -5.80 9.10 -0.70
16153.63 -10.10 -16.50 5.80
16157.13 -2.10 -6.80 -5.50
16158.50 -7.40 -16.60 -4.80
16160.75 3.50 -10.60 -2.00
16161.00 -2.10 -0.30 -1.60
16161.13 -11.30 0.50 -1.20
16162.50 -3.20 -3.10 -10.60
16167.88 -7.80 14.30 -2.60
16168.00 -10.40 12.00 -1.10
16170.00 -2.20 -1.40 3.00
16172.50 -4.00 -10.30 3.10
16175.38 -1.60 8.00 -0.40
16176.63 -5.80 11.50 -4.00
16189.00 -6.10 -12.40 5.80
16196.63 10.70 13.30 -11.30
16199.00 -6.10 5.20 4.30
16206.63 -8.10 -3.50 -0.90
16208.63 -3.20 9.40 3.70
16210.75 -3.70 7.40 -2.30
16212.25 -18.20 -8.50 0.80
16214.25 -15.20 -16.70 5.50
16215.88 -7.30 5.00 -0.70
16216.75 0.10 -8.80 -8.80
16217.50 4.50 -5.10 0.50
16219.50 6.20 -6.00 2.30
16222.75 -0.70 8.40 -1.90
16224.13 -3.40 6.10 2.30
16233.75 3.50 -1.00 0.30
16235.13 -6.70 -0.60 6.00
16235.50 -13.20 10.10 0.40
16237.50 -6.40 -4.40 -0.50
16244.50 -12.20 -4.90 3.80
16245.00 -4.80 9.40 7.90
16246.75 -12.20 2.90 -5.30
16248.38 -11.90 1.60 9.70
16251.00 1.90 0.40 0.00
16251.13 4.90 -9.20 4.70
16252.13 2.60 -6.40 0.20
16255.38 -1.70 1.90 5.30
16255.63 -10.10 5.00 4.10
16260.38 -8.70 -5.40 -2.80
16262.38 1.40 -3.10 -3.40
16265.13 11.10 -7.60 2.80
16267.13 11.00 -16.30 0.60
16273.25 -10.90 -8.60 -3.40
16288.63 16.20 6.10 -5.30
16289.88 -19.90 -2.90 4.30
16291.13 3.20 -6.40 5.80
16292.88 -12.60 -5.50 0.20
16294.50 -11.10 -4.80 6.70
16294.88 -5.70 22.20 -6.10
16300.75 -11.20 14.60 -3.20
16301.38 -7.60 1.70 1.80
16302.13 -9.20 -9.10 -2.70
16305.50 -14.00 2.20 0.10
16306.50 -16.90 -7.90 0.30
16307.88 -1.20 9.80 1.30
16312.63 -7.00 -13.10 1.40
16313.00 -5.30 1.40 -2.20
16314.25 -14.90 -22.80 5.90
16314.50 -8.90 -14.00 2.20
16314.75 1.00 -3.80 -2.30
16317.38 -5.10 -7.80 -2.90
16317.50 -2.60 1.30 -5.00
16318.38 1.20 -6.40 -4.00
16318.88 -5.80 -5.60 3.00
16319.38 -8.20 3.10 0.50
16320.50 -5.90 14.80 -1.90
16320.88 -13.00 10.90 2.00
16321.38 -18.80 -5.30 -6.10
16323.63 -8.70 8.50 -2.50
16325.75 -10.10 14.20 0.10
16326.00 -15.10 16.00 -0.30
16327.63 -7.50 13.80 -5.10
16328.63 -4.90 1.10 -0.70
16329.13 -10.30 14.60 -2.70
16329.88 -9.00 5.00 -3.50
16330.63 -8.20 4.00 0.70
16331.00 2.30 -8.10 2.10
16333.75 -2.00 -12.90 1.60
16334.50 -33.30 2.60 -7.50
16334.75 2.60 -26.60 3.30
16335.13 -0.10 7.90 -1.30
16335.50 -12.80 -3.90 -0.10
16336.13 -5.00 11.10 0.30
16336.25 5.00 17.30 -1.80
16336.88 -16.60 -3.40 2.20
16338.00 -7.30 4.00 -3.40
16338.63 -20.20 17.80 -1.00
16339.88 7.30 -6.90 1.30
16343.00 -20.30 1.90 3.20
16346.88 6.50 0.70 -8.00
16354.50 -13.00 7.10 5.50
16356.38 -11.50 -1.60 -2.70
16358.25 -14.80 -5.50 -2.50
16358.75 -8.00 5.90 7.30
16359.50 -16.60 -2.90 2.40
16362.38 -26.70 -2.10 -2.80
16364.25 -17.40 5.80 0.70
16369.38 -29.90 -4.30 1.70
16370.88 -11.30 -7.90 -2.40
16371.00 -7.40 -3.70 0.30
16373.00 -20.00 17.10 -2.80
16374.25 -12.20 18.60 2.40
16376.88 -3.20 -14.60 0.30
16377.38 -1.90 6.80 2.20
16378.75 -2.10 -11.70 3.30
16382.25 -1.90 3.90 -4.70
16383.75 -2.50 -3.70 0.30
16384.13 -8.50 -3.20 5.20
16388.25 -19.70 17.10 0.40
16389.88 -20.80 -2.40 -0.50
16392.75 -3.60 -12.00 -0.80
16395.50 -14.00 6.90 -0.10
16399.75 -14.90 11.60 -0.80
16400.25 -9.60 -6.00 -0.60
16401.63 2.40 5.10 0.40
16405.50 -8.10 6.20 7.50
16406.25 -22.10 0.40 -1.30
16410.25 -3.20 -10.30 -1.70
16410.88 -10.70 10.60 1.40
16414.88 -11.50 -2.10 -4.70
16415.88 -6.70 7.40 -4.40
16416.25 -8.90 -3.00 0.40
16420.63 -22.50 -4.40 6.30
16422.38 -4.20 1.90 -1.60
16422.88 -2.50 -3.30 3.60
16423.50 -8.90 -5.40 -7.40
16423.63 -11.70 -4.40 -10.30
16428.88 -6.40 18.10 4.20
16429.25 -24.60 14.80 7.00
16430.88 -19.30 3.40 -0.70
16432.88 -21.20 -1.20 0.00
16435.63 -3.80 -6.60 -1.90
16440.63 -2.50 -0.50 2.90
16441.13 -3.60 -8.70 1.20
16443.38 -7.60 -5.60 -0.90
16444.63 -16.90 1.80 3.40
16446.63 -8.20 3.50 0.60
16453.50 -16.10 12.80 0.60
16459.13 10.70 14.40 -2.20
16459.25 6.30 -5.30 -5.40
16461.00 -19.10 -8.30 1.20
16463.13 -12.40 -8.60 1.70
16463.38 -10.60 6.40 4.80
16464.75 -8.50 8.80 9.80
16465.63 -12.00 -1.60 4.30
16467.38 -12.50 7.00 -6.30
16468.25 -3.10 -0.90 -2.80
16468.38 -10.20 11.50 -6.60
16468.75 -12.10 -4.10 5.50
16470.13 -10.30 8.10 2.50
16474.50 9.60 6.20 4.70
16475.50 -4.90 9.80 4.50
16480.13 -5.30 13.30 1.30
16481.63 -6.00 1.70 -1.40
16482.25 -9.40 -4.20 -7.10
16483.00 -21.10 3.70 3.10
16484.63 0.40 -6.40 -2.40
16485.25 -6.10 0.00 -0.80
16485.38 -3.00 -2.80 -1.90
16486.13 2.20 -12.90 2.60
16486.25 -4.70 -9.80 -0.90
16486.38 -6.30 -3.70 -4.90
16486.50 -6.30 1.70 -5.60
16487.00 -16.10 -9.20 5.50
16492.75 1.20 4.10 -1.70
16494.75 2.40 29.90 1.10
16496.38 -14.70 -0.60 1.60
16496.50 -17.20 11.00 1.70
16498.25 -8.30 -12.80 6.40
16498.88 -17.90 29.90 -2.00
16501.50 -7.90 -7.30 11.90
16503.13 -31.20 -3.20 -0.20
16504.25 -11.70 20.00 -5.10
16506.50 -18.40 -9.70 -6.40
16507.50 -1.60 -3.50 -1.00
16511.63 -13.00 -7.20 -5.90
16518.63 -4.40 -4.30 -13.80
16520.50 -21.50 6.30 8.20
16521.00 15.00 20.80 -10.20
16521.13 12.20 26.90 -12.70
16521.25 6.30 16.20 -12.00
16522.00 9.30 -9.70 3.70
16522.13 9.70 -8.10 4.70
16522.25 1.40 -1.20 3.60
16522.38 -12.30 6.00 5.80
16522.50 -19.70 7.00 5.70
16522.88 -8.80 1.00 5.40
16523.00 -17.80 5.60 4.00
16524.13 -15.50 18.10 -12.80
16524.25 -19.40 9.00 -8.70
16525.50 -23.70 4.40 0.10
16527.25 -2.30 -7.30 -5.50
16530.63 -19.70 15.60 2.10
16530.75 -11.50 15.50 -1.20
16531.50 -11.60 15.00 -12.50
16533.88 -3.10 16.10 -4.40
16534.00 -11.90 4.20 -1.90
16534.38 -8.00 -0.40 4.40
16534.50 -5.90 15.70 3.40
16535.13 -18.40 -2.70 1.40
16537.50 -4.50 8.50 4.50
16537.63 0.10 13.10 6.40
16539.88 -12.50 2.70 11.10
16540.38 -4.80 10.00 -11.40
16540.75 -19.30 3.40 -1.90
16540.88 -10.50 2.40 -4.80
16541.25 -9.20 16.60 -2.40
16541.38 -8.30 12.50 1.20
16541.50 -9.30 2.20 0.70
16542.38 -9.00 19.90 -9.90
16543.00 -6.80 4.00 -1.00
16549.88 -11.60 -5.60 -4.10
16550.00 -12.20 4.80 -5.40
16550.25 -9.30 9.40 -10.40
16550.75 -2.10 -3.50 7.70
16550.88 3.40 1.10 5.70
16551.38 -19.00 2.00 -6.90
16552.00 -2.20 8.20 1.00
16560.88 -18.10 3.70 1.90
16566.38 2.90 -6.40 5.80
16570.13 -6.90 15.70 -2.00
16582.63 -1.30 3.90 -0.30
16584.13 -1.90 4.40 1.60
16584.25 -1.00 -0.30 1.10
16585.63 2.70 20.60 -1.00
16586.00 -15.70 2.40 -7.80
16586.50 -14.70 -2.00 -2.90
16586.88 -3.00 3.50 -1.10
16589.63 -24.90 16.10 -4.10
16590.00 -4.40 -21.50 3.20
16590.63 -8.00 16.90 -8.10
16592.25 -10.40 9.20 3.40
16592.38 -16.80 10.70 1.60
16592.63 -14.10 2.00 2.00
16593.00 -11.40 -3.40 -1.80
16593.75 -21.10 -11.10 -1.30
16594.25 3.20 12.80 -2.40
16595.00 -5.70 -3.50 -5.60
16597.38 -26.40 -2.60 4.20
16597.50 -23.50 -3.70 1.20
16597.63 -12.80 9.50 1.10
16597.75 -13.40 -0.80 2.30
16597.88 -7.50 5.70 1.90
16598.13 -15.20 7.70 2.40
16599.13 -9.20 13.20 5.20
16600.13 -14.10 -5.70 7.00
16602.00 -9.50 17.60 -7.40
16606.38 -8.20 2.20 -2.00
16606.50 -13.90 -5.30 1.30
16606.88 -10.20 1.60 5.60
16607.63 -35.90 6.90 -5.00
16610.25 -11.20 22.70 -0.70
16617.50 -20.80 -6.80 9.60
16621.50 -19.00 15.90 5.50
16622.00 -21.20 -7.00 12.30
16631.50 -13.10 -10.20 3.20
16632.88 -5.50 -15.20 3.20
16633.00 -2.00 -4.20 2.10
16634.00 -17.50 10.40 4.40
16640.00 -13.40 6.90 2.50
16641.50 -12.10 -11.40 7.70
16646.38 -8.40 2.20 7.40
16647.75 -7.00 -3.90 -0.10
16647.88 3.20 5.10 0.00
16650.63 1.00 -4.40 6.20
16652.88 -10.90 -14.50 -2.10
16655.88 -17.40 24.50 0.40
16658.50 0.80 4.30 -3.40
16659.38 3.40 -11.80 -1.80
16660.50 -1.80 3.20 -4.50
16665.88 -14.00 -9.70 6.00
16668.25 -5.90 13.90 -0.40
16673.13 -1.20 11.20 -0.40
16674.25 -3.90 4.20 0.70
16676.13 -2.70 13.00 -4.50
16677.00 -2.80 -4.20 -1.10
16678.13 -6.00 1.70 -1.00
16679.38 -12.20 -2.00 5.60
16692.25 -3.90 12.00 0.60
16695.38 -5.00 -4.10 6.30
16695.63 -5.00 -3.20 10.30
16696.25 10.80 9.00 5.40
16697.13 -5.70 11.80 2.60
16699.38 -15.70 23.60 -2.20
16699.88 -10.20 0.00 -3.80
16700.00 -12.80 -4.90 -5.40
16700.75 -5.30 12.00 3.70
16700.88 8.70 17.00 -3.70
16701.13 -7.10 -4.20 -1.00
16701.75 -3.50 3.10 4.40
16702.75 2.70 -9.60 5.40
16705.13 -25.20 16.10 2.60
16705.63 1.30 -9.10 12.30
16706.63 -8.10 -6.20 9.50
16708.38 -9.90 -12.30 2.60
16711.25 -8.70 16.40 6.50
16711.38 4.50 24.20 -4.30
16714.63 3.40 5.50 -3.50
16714.88 -6.40 -5.80 0.50
16715.63 3.50 7.70 -1.60
16716.13 -20.50 -8.10 -3.40
16721.63 -11.50 3.60 -3.40
16724.00 12.80 0.30 2.70
16724.13 11.20 15.90 -4.00
16725.38 8.50 18.50 -7.30
16726.63 -8.60 -2.30 -1.10
16726.88 -14.90 -10.00 -4.30
16727.38 -8.60 -4.20 -3.90
16727.75 2.70 6.60 -9.50
16728.50 2.20 12.40 2.80
16728.75 -6.00 10.80 -7.20
16730.63 -5.50 10.50 1.60
16731.88 -13.80 10.10 -6.50
16734.00 -17.30 3.60 -0.70
16734.13 -12.10 -1.80 -2.40
16734.25 -12.00 -1.60 2.10
16735.88 -6.40 13.30 1.80
16736.63 -4.80 -10.50 0.20
16737.88 -0.10 -10.10 3.20
16738.00 -5.90 -3.50 4.00
16738.75 -8.40 -6.80 -11.90
16739.25 -16.80 10.20 -0.80
16739.38 -10.00 4.80 3.20
16739.50 -9.10 1.40 6.60
16739.75 -6.30 5.90 5.00
16739.88 -1.30 9.10 4.30
16740.25 -14.20 -2.00 0.30
16740.75 -5.60 4.70 0.20
16740.88 -9.00 10.30 0.00
16741.13 -6.60 11.50 0.00
16741.75 -10.40 7.80 0.30
16742.00 -14.10 1.00 -0.10
16742.25 -8.60 3.30 2.80
16743.13 -25.50 1.20 3.80
16743.63 -13.60 3.10 -0.70
16743.75 -12.30 5.90 -1.10
16744.00 -8.20 12.20 0.20
16744.38 -26.50 24.10 -7.40
16745.25 -11.50 6.40 -0.60
16745.88 8.20 -2.50 -6.50
16748.38 -5.00 22.00 1.70
16749.00 -15.80 -15.30 1.20
16749.88 8.30 9.00 5.70
16750.00 -4.70 -1.30 6.80
16752.13 4.10 -4.80 6.30
16753.63 -8.90 0.90 -2.40
16755.00 -8.60 1.90 -7.40
16755.13 -3.30 6.70 -4.20
16756.25 -15.70 1.60 -3.90
16757.25 -8.40 21.40 3.80
16758.13 -16.40 5.10 -2.10
16759.13 -16.40 -4.50 -4.10
16759.38 -6.70 8.90 -6.80
16760.63 -14.30 -12.20 11.60
16760.75 -9.90 -20.10 8.20
16761.13 -9.80 11.80 0.50
16761.75 -10.90 -0.20 -2.10
16762.88 -27.40 4.20 -0.90
16763.88 -7.10 -3.70 -5.30
16764.00 -4.90 0.20 -5.30
16765.38 -4.00 -8.00 -0.20
16766.00 -18.00 -3.80 -0.50
16766.13 -9.70 -5.40 -4.50
16766.25 -1.40 -11.60 -4.40
16766.63 -10.50 19.50 5.50
16766.75 -8.20 18.80 6.10
16767.25 -10.50 1.40 1.80
16767.38 -17.90 -2.70 -0.80
16767.75 -10.40 6.40 -0.30
16768.50 -1.70 4.90 -3.40
16770.25 -22.90 12.20 1.70
16770.50 -11.70 12.80 6.40
16770.63 -10.70 10.20 10.70
16770.75 -6.30 12.90 11.70
16770.88 0.80 12.90 9.00
16771.13 9.90 1.40 -0.10
16771.75 -18.00 7.10 -0.70
16772.00 -9.50 21.80 -0.40
16773.00 -12.90 8.30 0.90
16774.63 -9.40 -8.60 1.70
16778.00 -17.30 4.70 4.10
16778.25 -8.70 4.00 7.90
16778.63 -4.30 27.40 -9.40
16778.75 -19.50 21.70 -9.40
16778.88 -25.30 4.40 -5.10
16779.50 1.60 2.80 6.60
16780.38 -23.20 -4.80 -2.20
16780.50 -15.00 -6.20 -3.40
16780.75 -13.50 1.00 1.80
16781.38 12.00 19.70 4.20
16782.25 -4.70 6.40 6.30
16782.50 -12.50 16.10 11.10
16783.63 -8.60 -6.20 6.10
16784.00 6.60 5.80 5.90
16785.13 -2.90 10.80 4.30
16785.38 -2.00 11.90 1.80
16786.13 -11.40 3.80 -1.00
16786.50 -8.40 -4.30 7.70
16786.63 -0.90 -6.80 8.80
16786.75 5.50 9.10 7.70
16787.88 -2.20 -0.90 7.10
16788.25 -10.70 17.40 -0.70
16788.50 -27.30 2.00 14.50
16789.50 -22.70 3.30 9.80
16790.00 -2.00 -10.10 1.60
16790.13 -12.20 -2.00 3.00
16790.25 -11.60 -9.50 0.90
16791.00 -3.00 -2.30 5.80
16791.25 -13.10 15.50 0.10
16791.63 -23.30 -6.30 0.80
16791.88 -4.30 -13.10 0.30
16792.13 -12.00 4.10 4.10
16792.38 -4.80 12.40 2.40
16792.50 -4.10 9.60 0.00
16792.75 -8.30 13.90 -1.70
16792.88 -12.30 11.30 -2.80
16793.00 -10.50 6.10 -1.40
16793.13 -8.60 1.00 1.60
16793.63 -8.20 2.60 -3.90
16797.75 -16.10 1.30 1.60
16799.75 -2.40 14.50 2.50
16802.13 -7.70 -6.50 2.80
16803.25 -1.80 -17.80 3.00
16804.13 -5.90 -10.80 7.80
16807.00 -0.30 -5.20 -2.20
16808.25 -6.20 0.30 2.00
16808.88 5.80 -5.30 2.70
16809.50 -6.50 8.90 -7.70
16810.50 2.10 17.50 1.70
16813.00 -23.10 0.70 4.00
16814.13 -22.20 -14.10 2.70
16814.75 0.00 -5.20 0.80
16814.88 -8.30 1.40 2.60
16815.50 1.80 -12.20 2.10
16815.63 -6.70 -8.20 2.70
16815.88 -10.80 -8.60 -0.10
16816.00 -4.50 -5.40 -0.60
16817.38 2.10 -6.40 -6.50
16817.50 -2.80 -6.10 -5.50
16817.63 -1.20 -14.60 -4.80
16817.88 -9.80 -6.90 1.60
16818.13 -4.40 -6.80 3.40
16818.25 2.30 -2.70 1.90
16818.50 11.20 12.20 -3.40
16819.38 -3.30 4.30 -8.70
16819.88 -23.10 6.10 10.10
16820.38 -0.70 5.10 -8.90
16820.75 -8.80 6.40 -1.00
16821.00 -7.80 -21.90 9.60
16821.25 -0.20 -6.10 3.40
16821.38 -6.80 6.30 0.80
16821.50 -10.10 14.20 0.20
16821.63 -1.70 15.90 -3.40
16821.88 -9.00 -7.40 3.10
16822.00 -13.90 -1.00 3.30
16822.13 -12.10 -3.60 2.90
16822.75 -26.40 20.00 2.70
16823.25 -21.50 10.80 -1.60
16823.38 -13.20 15.80 -1.30
16823.50 -12.70 16.80 2.30
16824.38 -19.60 11.50 6.40
16829.50 -25.40 -5.60 -0.40
16829.63 -25.30 -8.90 -0.50
16829.75 -14.50 -7.30 -0.30
16831.50 9.50 -11.20 3.30
16831.75 -7.90 13.10 -2.40
16832.13 -15.30 -19.70 -1.70
16832.38 -1.20 -7.80 -3.90
16833.75 -6.70 4.80 3.50
16834.25 7.40 15.40 5.90
16834.38 14.10 15.20 -1.20
16835.00 -7.50 -2.60 -2.20
16835.13 -8.00 -1.90 2.10
16838.88 -17.50 -3.80 -1.00
16839.38 6.80 13.60 -0.40
16840.00 -23.70 -0.70 1.30
16840.50 0.20 20.10 -6.20
16841.25 -7.70 -4.70 5.00
16843.13 -0.70 -11.80 -1.90
16843.38 -4.30 0.20 -2.60
16843.75 -27.90 11.10 -2.90
16845.00 -8.50 24.60 0.30
16846.75 -16.20 3.00 2.00
16847.38 3.80 2.90 -4.80
16849.00 -29.40 -5.40 0.80
16849.25 -13.90 -3.00 -1.30
16849.38 -8.50 13.10 -3.00
16849.75 -11.50 13.20 9.00
16850.00 -18.70 15.00 13.40
16850.88 -21.00 0.90 7.40
16852.00 -11.70 6.60 -2.10
16852.38 -21.10 29.00 -4.40
16853.00 -13.50 -6.70 0.70
16853.25 -6.40 -0.90 -5.70
16853.63 2.20 -3.40 -6.00
16854.38 2.20 -9.20 3.90
16854.88 -20.10 -12.30 -2.20
16855.13 -0.70 -15.00 1.10
16855.50 -3.70 6.50 0.90
16856.00 -5.40 -17.40 1.30
16856.88 11.90 -5.60 -5.60
16858.13 -7.90 -6.80 -9.50
16859.75 -15.10 8.40 1.20
16860.63 -10.20 -4.70 -8.00
16861.13 -14.40 2.50 3.40
16861.50 4.00 4.70 6.40
16861.63 7.80 6.20 1.90
16862.00 2.90 -1.60 -11.80
16862.38 -7.40 -9.10 0.70
16862.63 -0.80 -8.10 -2.60
16865.50 -4.40 11.50 -4.20
16865.88 -18.50 0.60 -8.80
16866.13 -8.80 4.00 -0.10
16866.38 -3.60 -0.40 7.70
16867.38 -15.70 1.10 4.50
16867.88 0.70 8.50 12.00
16868.00 1.10 21.10 6.10
16868.25 -13.20 -11.80 2.70
16868.75 3.10 -4.20 9.10
16869.13 -8.60 23.90 -6.30
16869.50 -17.80 -13.40 -2.90
16869.63 -14.50 -6.90 4.40
16869.75 -18.30 -9.60 6.00
16870.00 -12.30 -3.60 6.50
16870.75 -21.00 -12.90 2.00
16870.88 -10.80 -14.20 4.40
16871.25 7.30 0.80 -0.20
16871.50 -8.40 9.40 2.60
16871.75 -17.80 -1.00 2.50
16871.88 -11.10 0.10 2.00
16872.63 -24.20 -1.70 -4.80
16872.75 -17.40 -12.70 -4.90
16872.88 -9.00 -11.20 -1.80
16873.00 -8.80 -8.00 -1.70
16873.38 -8.10 15.70 1.40
16873.88 4.20 -12.30 -2.90
16874.63 -0.20 -8.50 -3.20
16876.13 -2.80 -6.20 -6.80
16876.25 -0.20 -10.90 -2.30
16877.00 -1.10 -2.00 -5.90
16877.13 -4.50 -4.40 -5.70
16877.25 1.40 -1.20 -4.90
16877.38 -1.30 0.60 -2.90
16877.50 -9.60 -3.20 0.10
16877.75 -10.00 -13.50 4.10
16877.88 -4.50 -3.90 2.70
16878.00 -1.20 3.70 0.40
16878.25 -11.10 22.50 -8.40
16878.38 -18.00 17.20 -7.20
16878.50 -21.50 2.50 -6.60
16878.63 -15.80 -3.40 -4.10
16878.75 -12.50 -3.40 -0.50
16879.00 -11.90 1.00 -6.30
16879.13 -15.80 -5.80 -5.20
16879.88 0.20 -4.00 9.10
16880.38 -21.40 6.50 2.50
16880.63 -13.10 15.60 1.60
16880.75 -13.80 16.00 -6.00
16880.88 -16.50 16.80 -2.70
16881.38 -14.10 0.50 -1.90
16881.75 -11.80 -5.10 2.80
16882.00 -11.10 2.00 4.10
16882.13 -11.30 16.40 -0.60
16882.38 -9.50 19.00 -9.30
16882.75 -11.50 -9.30 3.90
16883.13 -12.60 -4.10 2.60
16883.50 -5.00 15.40 -4.30
16883.75 6.00 -3.40 -2.00
16884.13 -2.60 4.70 2.50
16884.25 -3.40 14.80 1.20
16884.38 -2.50 17.80 -1.80
16884.50 -9.70 15.30 -3.20
16884.63 -4.10 -3.80 -7.10
16885.00 -8.20 -3.00 -0.30
16885.13 -6.20 9.40 0.60
16885.25 -6.80 16.40 -0.30
16885.38 -13.20 12.50 2.10
16885.88 -6.50 -4.40 -3.80
16886.63 -11.30 -15.10 8.60
16886.88 -6.70 8.10 5.90
16887.00 -6.30 17.40 -2.90
16887.25 -10.90 20.00 -6.60
16887.50 -18.30 4.10 4.70
16887.75 -18.70 -8.00 9.30
16888.13 -9.50 11.80 1.20
16888.38 -15.30 20.10 -2.60
16888.88 -3.00 -9.40 -3.80
16889.00 -8.20 0.30 -2.50
16889.13 -9.50 9.40 0.80
16889.50 -18.80 8.60 5.40
16889.63 -23.00 10.50 2.60
16889.75 -25.80 11.70 -4.20
16890.13 -17.20 14.90 -1.10
16890.25 -17.80 16.10 2.80
16890.50 -17.00 4.70 11.10
16890.63 -22.30 -12.80 9.40
16890.75 -17.50 -9.20 0.30
16890.88 -4.40 -1.40 -5.00
16891.00 2.70 7.70 -6.60
16891.13 -2.20 6.20 -7.30
16891.25 -10.20 -1.30 -2.40
16891.38 -19.70 -4.00 1.80
16891.50 -21.30 -1.90 3.40
16891.63 -18.00 -6.20 0.70
16891.88 -12.80 1.20 -1.30
16892.00 -9.40 13.40 -0.80
16892.13 -9.20 18.60 0.40
16892.25 -7.10 11.10 2.80
16892.50 -23.80 -7.70 9.80
16892.88 -9.20 -3.40 2.20
16893.13 -4.40 -12.80 5.10
16893.25 -9.30 -5.60 2.50
16893.88 -27.80 -15.50 -8.20
16894.00 -9.80 -12.60 -4.40
16894.63 -15.90 20.30 -1.80
16894.75 -17.80 14.70 -0.30
16895.13 13.40 -16.30 3.90
16895.38 -4.90 9.80 3.00
16895.63 -4.30 13.10 -0.70
16895.75 -4.00 -8.00 0.90
16896.50 -8.00 7.30 4.10
16896.63 -10.70 5.10 7.70
16896.75 -10.00 12.80 10.30
16896.88 -6.90 12.40 1.70
16897.00 2.20 5.80 -2.90
16897.25 9.00 1.20 -4.80
16897.38 0.70 1.30 -2.50
16897.50 -0.30 -10.10 -0.60
16897.63 -1.00 -12.70 3.20
16897.75 -1.90 -10.80 4.80
16898.25 -3.90 12.00 3.80
16898.38 6.70 21.20 -0.40
16898.50 4.30 1.20 -2.80
16898.63 6.20 -4.10 -1.10
16898.75 3.20 -9.60 5.00
16898.88 -1.10 -12.00 5.80
16899.00 -4.50 -9.80 4.90
16899.25 -0.50 -6.60 4.30
16899.63 -2.20 6.80 1.60
16899.88 10.00 -4.70 0.40
16900.13 0.30 -6.60 -1.30
16900.75 -8.50 3.60 4.40
16900.88 -5.20 6.30 3.10
16901.00 0.10 0.60 1.90
16901.13 0.60 3.00 0.20
16901.25 1.40 8.80 -0.60
16901.38 -0.10 12.30 -2.40
16901.63 -5.50 9.60 -2.60
16901.88 -9.30 -6.90 8.60
16902.00 -13.10 2.70 5.30
16902.13 -12.60 0.60 6.50
16902.25 -14.20 1.30 7.10
16903.25 0.60 -0.20 6.20
16903.38 1.60 -6.40 4.80
16904.00 -8.10 9.00 3.60
16904.38 -5.30 7.20 -6.20
16904.50 -15.20 -8.60 -0.40
16904.63 -12.70 -7.70 0.90
16904.88 -10.30 -1.10 0.90
16905.00 -10.80 -3.60 3.30
16905.13 -3.00 -1.40 3.80
16905.25 -3.50 6.30 1.40
16905.38 -8.20 14.60 -1.80
16905.50 -13.20 20.70 -2.00
16905.88 -10.30 -15.40 0.80
16906.13 2.00 2.10 4.50
16906.38 -9.20 -3.00 3.80
16906.50 -11.20 -10.60 3.90
16907.00 -0.30 12.30 -5.80
16907.38 -4.30 -11.30 -3.80
16907.50 -4.00 -12.60 2.30
16907.63 -2.60 -12.60 4.40
16907.75 -2.90 -9.80 5.10
16908.00 -6.80 2.20 1.70
16908.13 -3.90 12.40 -3.20
16908.38 -2.50 5.80 -11.60
16908.75 1.20 -16.90 3.30
16909.00 -5.70 1.70 1.60
16909.13 -7.50 6.10 -0.80
16909.25 -2.60 12.40 -2.30
16909.38 -1.10 18.60 -6.60
16909.75 8.00 -3.00 -8.40
16910.38 -3.80 9.10 -3.40
16910.50 -2.00 12.80 -3.90
16910.63 -2.70 14.10 -3.90
16911.25 -16.70 -12.30 -1.10
16911.50 3.40 -3.60 -2.90
16911.63 4.10 5.30 -3.20
16911.75 -1.20 8.40 -2.30
16911.88 -8.10 7.50 0.10
16912.00 -11.90 6.60 2.60
16912.13 -13.00 -0.10 3.50
16912.25 -13.70 -3.20 1.10
16912.38 -13.60 -2.50 -1.60
16912.50 -9.00 3.50 -2.80
16912.63 -1.90 9.30 -5.80
16912.75 -1.00 11.70 -6.80
16912.88 0.40 25.60 -14.10
16913.25 -19.90 -26.20 -2.50
16913.75 -12.30 10.30 -2.80
16913.88 -17.50 22.80 -3.50
16914.00 -18.00 -3.40 -10.20
16914.13 -5.70 -5.90 -6.90
16914.25 -8.10 -11.00 -0.80
16914.38 -9.10 -10.40 1.90
16914.75 -9.00 17.40 5.00
16914.88 -12.10 14.00 4.30
16915.13 -17.20 9.90 -5.70
16915.38 -22.80 -9.40 -4.70
16915.50 -17.60 -5.50 -0.10
16915.75 -7.90 2.20 7.30
16916.13 -4.50 18.10 4.00
16916.50 -18.50 -8.10 -1.30
16916.63 -9.20 -10.20 5.20
16916.88 -3.40 -14.10 5.00
16917.13 -6.00 15.90 4.80
16917.63 -28.50 -9.60 -5.10
16918.13 1.40 7.20 6.70
16918.88 -16.50 -8.60 -5.10
16919.00 -12.00 -3.00 0.70
16919.75 11.50 9.80 -6.30
16920.63 -7.80 4.30 8.50
16922.25 -2.60 15.10 -10.40
16922.63 -13.10 -1.60 -2.20
16922.75 -13.00 -14.00 3.00
16923.63 -28.80 -5.90 -10.70
16925.00 -6.20 -13.10 1.70
16926.13 -6.70 -1.10 7.10
16926.25 -1.90 8.20 6.20
16926.63 -11.60 -2.80 -6.80
16926.75 -13.70 1.00 -0.80
16928.25 -4.20 -3.90 2.80
16928.50 -5.00 3.30 5.90
16929.13 -3.90 -0.50 -0.20
16929.50 -12.60 0.80 -2.40
16930.63 -9.40 -9.10 -1.80
16931.00 -6.40 1.90 -5.10
16931.13 -10.60 3.10 -2.50
16931.63 -6.50 5.00 5.30
16932.63 -3.90 -11.50 0.30
16932.88 -11.10 0.50 -0.50
16933.00 -8.80 7.80 -0.80
16933.38 -1.10 -3.80 -5.20
16933.50 -5.00 -4.70 -2.80
16934.13 -0.80 8.20 2.30
16934.25 -6.40 12.40 0.50
16934.75 -19.90 -11.60 -3.00
16934.88 -9.80 -12.10 -0.60
16935.13 -9.00 -8.40 2.80
16935.25 -8.10 -6.20 5.70
16936.13 1.10 0.20 -1.80
16936.50 -11.40 -5.80 3.00
16937.25 6.30 14.90 -4.40
16937.38 8.90 -4.70 -0.90
16937.50 -3.40 -5.00 1.30
16937.63 -5.40 -4.40 1.90
16938.25 -5.70 1.10 -1.00
16938.38 -8.40 -12.10 2.60
16939.63 -9.80 -0.20 0.10
16939.75 -6.50 11.30 0.90
16940.00 3.70 3.20 -1.10
16940.75 -7.10 -2.30 3.10
16941.00 2.70 21.80 -12.00
16941.88 -2.70 -10.30 -1.40
16942.00 -11.90 -10.40 0.70
16942.38 5.80 2.00 -1.60
16942.63 -2.30 -10.10 0.90
16943.13 -6.70 14.30 -2.70
16943.63 -23.60 -17.40 5.10
16944.00 0.80 3.40 -0.10
16944.38 -15.10 5.50 1.60
16944.63 -17.90 -4.00 2.20
16945.13 2.30 13.10 7.40
16945.75 -9.40 -11.00 -0.80
16945.88 -4.00 -2.60 0.70
16946.13 -2.30 17.60 4.30
16946.50 0.90 -1.80 -8.50
16946.75 6.70 -6.90 -1.80
16947.00 -4.20 -1.10 1.00
16947.63 -6.30 2.10 -2.10
16949.38 -0.20 -8.50 -3.10
16950.38 -17.10 -0.80 0.20
16950.75 -1.10 -10.60 -4.50
16951.88 4.00 10.90 -8.90
16952.00 5.10 13.60 -9.70
16952.13 -5.80 -12.90 -0.80
16952.38 -9.90 -10.40 6.30
16952.75 4.30 11.40 -7.20
16952.88 6.10 3.30 -8.50
16953.13 -1.20 -5.90 -3.10
16953.88 -3.60 -0.50 -2.10
16954.50 -7.50 -4.90 -0.30
16954.63 -6.50 -2.60 -2.20
16954.75 -9.20 4.80 -0.60
16957.25 -18.00 7.60 0.40
16957.38 0.60 10.20 0.80
16958.25 -15.30 -11.10 7.30
16958.38 -7.80 -16.70 8.40
16958.50 -6.40 -5.80 6.50
16960.88 -11.80 13.60 -1.10
16962.00 -22.70 -5.00 1.80
16962.13 -13.10 -15.60 5.10
16962.25 0.70 -1.70 6.30
16962.50 -5.30 2.40 1.00
16965.13 -13.30 -3.40 -6.20
16968.63 -18.00 -1.40 0.60
16968.75 -12.50 1.80 1.60
16969.00 -10.00 -4.90 3.90
16969.75 -23.70 -2.20 0.10
16969.88 -17.90 0.20 1.60
16970.00 -10.70 0.50 0.50
16970.13 -8.30 0.90 0.30
16970.38 -11.30 12.00 1.30
16970.50 -13.30 22.30 3.20
16970.63 -16.30 18.60 3.20
16971.13 -24.90 -0.90 -4.10
16971.38 -13.20 -3.60 -2.20
16971.75 -16.80 -9.00 4.20
16972.75 -10.60 -8.40 -0.20
16973.63 -24.10 -4.80 -6.90
16974.25 -4.50 -13.10 -0.50
16974.38 -3.40 -16.80 0.60
16975.50 -14.70 -0.60 3.10
16975.63 -9.60 1.40 3.70
16975.75 -8.20 15.50 4.70
16976.00 -22.10 9.60 2.60
16976.50 -21.60 -7.20 6.00
16976.63 -26.00 -2.10 8.30
16976.88 -9.80 17.40 2.30
16977.00 -6.20 5.70 0.30
16977.13 -9.20 4.20 -5.90
16977.38 -23.00 3.70 -0.50
16977.75 -16.40 4.10 7.00
16978.00 -15.50 21.00 0.20
16978.75 -25.50 0.70 8.70
16978.88 -16.70 -11.30 3.60
16979.00 -10.00 -12.60 1.90
16979.13 -9.00 0.70 0.30
16979.25 -10.60 21.80 -2.90
16979.50 -30.60 -5.60 0.10
16980.00 -12.20 8.10 5.60
16981.25 2.80 4.40 7.90
16981.50 -9.10 0.90 -3.90
16986.88 1.80 -9.90 0.30
16988.13 -3.90 8.00 2.60
16988.75 -27.70 -6.30 -0.40
16989.25 6.60 16.20 -8.90
16989.38 0.30 -7.50 -5.60
16989.50 0.20 -12.00 -2.40
16989.75 -13.50 -15.80 1.00
16991.63 8.90 11.10 -7.40
16991.75 7.60 -8.20 -9.10
16992.50 -3.60 1.40 7.80
16994.38 -14.20 -14.00 0.90
16994.50 -12.40 -9.00 0.30
16994.88 -9.40 0.50 -3.00
16996.50 -2.00 -6.80 7.50
16997.38 -22.60 5.80 1.30
16998.00 -7.10 3.10 1.20
17000.13 -12.90 -5.10 0.20
17000.63 -11.40 -6.70 6.90
17001.63 -6.70 -4.40 -1.90
17002.38 -1.80 15.70 7.00
17003.50 -11.40 4.30 5.90
17003.63 -2.90 -1.10 2.40
17004.50 -17.20 1.90 11.80
17006.25 -29.60 10.60 1.80
17007.88 -18.10 4.70 6.80
17008.75 -24.00 4.00 5.70
17009.00 -6.80 18.30 3.80
17009.38 -13.10 14.70 6.80
17010.50 6.50 2.20 -11.50
17010.88 -23.90 -2.50 13.00
17011.38 1.20 22.60 3.80
17011.88 -18.10 2.30 3.80
17014.50 -15.70 3.90 4.00
17016.63 -18.40 0.20 3.10
17017.00 -16.50 -10.90 -1.80
17017.13 -18.70 -1.80 0.60
17017.75 6.80 -18.80 7.00
17020.13 -6.70 6.10 -1.90
17020.25 -11.10 7.10 1.70
17024.13 -12.40 -11.80 6.20
17024.25 -12.00 -7.90 5.30
17026.88 -12.30 13.60 -1.20
17027.25 -23.80 18.70 -4.00
17028.88 -26.10 -1.10 -0.80
17029.00 -23.40 -1.20 -1.00
17030.50 -10.30 -1.60 3.60
17030.63 -12.70 3.40 0.30
17031.13 -12.70 -7.60 -1.20
17031.50 -10.50 -6.70 8.00
17032.25 0.40 -0.10 -14.20
17033.50 -14.80 18.40 -1.60
17034.88 -2.40 -20.90 6.10
17035.13 -6.20 1.70 7.50
17035.75 -4.70 -2.80 4.20
17035.88 -2.20 5.80 -2.30
17036.63 7.50 -0.20 -10.70
17036.75 -0.20 1.60 -13.20
17037.13 -9.60 -12.30 2.40
17037.63 0.40 -2.60 2.80
17039.75 -11.20 15.10 2.00
17040.25 -12.10 5.50 -7.40
17041.38 -9.60 -3.30 -11.20
17041.50 -6.40 -6.80 -6.10
17045.63 -4.80 -10.00 1.30
17046.63 -10.00 -14.00 -1.40
17048.50 -6.60 2.00 5.30
17051.25 -12.60 8.30 5.50
17051.38 -14.90 4.30 6.70
17051.88 3.60 -2.20 -3.00
17052.00 -13.30 -3.40 -1.90
17053.75 -13.30 0.80 5.50
17054.88 -9.00 -9.80 -0.20
17055.38 -11.20 -3.90 0.30
17057.38 -14.20 -9.20 4.80
17060.00 -9.20 -6.70 -4.30
17061.75 -4.00 -2.60 -0.50
17062.50 -8.60 -11.90 2.20
17064.25 1.00 -1.40 -2.00
17064.75 -1.30 10.10 -14.70
17064.88 9.60 -3.90 -10.00
17067.00 -7.80 -4.90 4.40
17069.63 -13.50 -9.00 -2.00
17069.75 -15.30 0.30 -3.40
17071.63 -8.00 8.70 1.00
17072.00 11.10 -1.30 -7.00
17073.13 -3.70 11.90 -12.90
17074.75 -6.90 -1.30 4.00
17074.88 -13.40 0.10 4.20
17075.25 -1.80 0.90 -2.60
17075.88 -5.20 -11.30 2.10
17077.50 -6.50 2.60 1.30
17077.63 -9.50 10.30 1.00
17079.00 -13.40 9.70 0.00
17082.00 -11.90 -4.80 5.50
17082.25 -4.40 -9.10 3.10
17082.75 -12.40 -0.90 -9.80
17083.00 -12.10 -7.90 -2.30
17083.25 -11.40 1.40 -3.00
17084.00 -16.80 13.00 -7.20
17084.13 -27.80 0.20 -8.70
17084.38 -23.70 -6.50 3.00
17084.88 -7.50 5.20 -0.60
17085.00 -10.40 7.30 1.10
17087.00 -10.90 21.00 3.90
17087.75 -3.30 5.80 -0.40
17088.38 -0.30 1.30 2.80
17090.38 -15.10 -3.20 -5.00
17091.25 -4.30 23.70 -0.60
17091.75 -9.40 -10.50 -1.20
17092.50 -27.90 9.20 3.10
17092.88 -17.90 -1.20 0.90
17093.50 -9.60 10.60 0.40
17093.63 -8.30 14.40 3.10
17094.50 -15.30 3.20 2.70
17098.25 -8.00 -3.20 7.60
17102.00 -10.50 19.50 2.70
17103.25 -15.00 -5.30 -1.40
17104.88 -19.80 -4.80 2.10
17107.13 -9.60 -2.30 -3.40
17108.75 -7.60 -6.90 2.70
17108.88 -6.10 -2.30 3.80
17109.00 -2.80 -0.40 4.70
17109.13 -2.90 6.10 3.30
17109.50 -16.00 -2.90 2.20
17115.25 -8.70 8.10 1.60
17118.13 -0.80 10.50 4.40
17119.25 -12.30 -5.50 1.10
17121.38 -1.80 3.70 -2.00
17124.25 0.50 -14.40 0.30
17124.63 -5.20 -12.20 2.40
17128.75 -14.40 -9.00 -3.30
17128.88 -14.70 -3.40 1.30
17129.13 -6.80 2.60 3.40
17129.50 2.70 -1.00 -2.80
17130.75 9.00 -3.90 -7.10
17134.13 -10.50 -4.30 -0.70
17136.63 2.10 -1.20 7.80
17136.88 2.40 15.10 -7.50
17137.25 -17.30 -7.30 4.80
17137.50 -3.90 -5.80 6.90
17139.13 -21.00 6.30 -0.40
17140.50 -9.00 -2.10 0.80
17143.50 -13.40 5.50 -0.20
17145.88 1.90 -2.50 -4.00
17146.00 -0.40 -6.40 -2.20
17147.38 -19.30 2.50 0.80
17148.13 -11.70 23.80 2.10
17149.63 -1.20 -15.90 5.80
17150.63 -6.90 6.60 3.60
17150.75 1.60 16.50 1.80
17151.50 -11.10 -17.30 -0.20
17154.13 -13.60 1.80 5.40
17156.50 -5.40 9.40 -1.30
17157.25 17.70 12.80 -1.30
17161.13 -5.40 21.30 -2.90
17161.25 -11.80 14.10 -6.60
17161.38 -4.50 -5.00 -9.00
17161.75 11.50 0.70 3.20
17161.88 3.50 1.80 0.20
17163.13 2.00 24.50 -7.50
17164.50 -5.50 1.10 -4.50
17165.75 -15.50 7.60 -3.20
17167.00 -15.50 -5.70 5.70
17167.63 -14.20 13.20 4.10
17167.75 -12.80 12.80 6.90
17168.00 3.70 -4.00 7.60
17168.13 4.10 -5.20 7.20
17168.38 -9.90 -0.90 -2.70
17169.00 -12.10 7.90 7.30
17171.25 -6.80 12.20 -8.80
17172.25 -12.00 22.40 8.90
17173.38 -17.40 7.20 7.10
17173.88 -6.70 10.40 12.30
17175.00 -6.90 15.30 3.90
17177.63 -5.70 11.80 8.40
17178.88 -5.80 2.40 3.40
17179.00 1.00 1.30 2.60
17179.13 6.20 6.00 0.10
17179.88 -9.40 13.80 -8.10
17180.63 -3.30 10.50 0.90
17181.00 -27.50 -1.10 0.50
17182.38 -8.30 2.90 3.50
17183.63 -14.80 0.30 -2.60
17183.75 -10.40 -6.50 -3.10
17183.88 -5.80 -7.50 -2.70
17184.75 -14.10 0.50 -9.00
17190.38 -10.60 -0.20 0.50
17191.63 -14.50 2.70 -2.10
17191.88 -6.80 3.50 -0.30
17192.50 -5.70 10.90 3.70
17193.50 -14.10 4.30 1.80
17196.38 -5.00 24.80 0.20
17197.00 -8.90 -10.40 2.20
17197.13 -11.10 0.10 -3.60
17197.75 -5.00 -22.00 3.90
17198.13 -4.70 13.50 0.30
17198.25 5.30 9.70 -5.50
17198.38 -5.90 5.20 -3.50
17199.13 -9.60 6.40 1.80
17199.38 6.70 10.10 -0.70
17200.50 2.50 13.40 -4.50
17201.50 -4.90 1.10 -1.30
17202.50 -7.60 6.40 6.50
17203.00 -2.60 7.10 -17.60
17204.13 5.30 3.00 2.30
17205.13 -8.40 -4.90 2.50
17205.38 -8.60 -7.20 4.20
17205.88 -24.80 1.10 -9.90
17206.25 -9.90 -16.10 1.00
17206.63 -8.70 19.00 0.70
17206.88 -15.00 23.30 -6.40
17207.75 6.90 24.90 -6.90
17209.75 -12.70 27.70 -0.90
17210.50 -9.00 -2.50 -0.70
17211.25 -24.50 -15.50 -2.90
17211.38 -14.70 -15.40 -6.10
17212.00 -9.80 5.10 7.80
17213.75 -22.70 -9.70 -9.10
17215.50 -5.50 -4.70 -3.70
17216.13 -9.70 18.10 -6.40
17216.75 -13.50 1.00 0.90
17217.00 -9.90 1.40 -0.90
17217.63 -34.20 9.20 -2.00
17219.25 -6.20 1.10 -2.60
17219.38 -6.90 -2.80 0.70
17220.25 -18.00 6.70 1.80
17225.63 -11.90 -0.40 0.20
17225.88 -16.10 5.50 1.70
17226.00 -11.30 10.60 -0.80
17226.13 -6.10 13.80 -2.30
17226.88 -19.40 -13.40 -5.10
17228.75 -7.20 -3.50 0.40
17228.88 -3.00 6.30 2.20
17229.75 -8.90 0.50 -2.20
17230.38 -5.30 1.00 6.90
17230.63 -16.00 11.60 -2.30
17230.75 -15.90 9.70 0.10
17230.88 -14.70 10.00 4.30
17231.13 -15.90 8.80 0.90
17232.13 -12.10 8.80 -2.10
17232.25 -15.00 17.70 -6.50
17232.50 -13.00 2.00 -1.20
17232.63 -15.40 1.60 0.00
17232.88 -17.60 -5.00 2.90
17233.00 -9.70 4.80 6.10
17233.13 -1.20 7.40 6.10
17234.25 -7.90 -3.40 3.50
17235.00 -7.80 2.40 -1.00
17235.13 -12.10 -6.00 -2.60
17236.50 -8.00 -11.00 5.20
17238.00 2.00 6.20 -0.30
17238.13 7.10 13.80 -4.50
17238.25 0.40 2.70 -5.10
17238.38 -12.10 -3.20 -2.80
17241.13 -18.80 -16.60 2.60
17242.50 -10.40 17.40 0.30
17242.88 -33.70 0.50 -4.00
17248.63 0.20 -3.40 -14.00
17250.38 -5.90 -8.30 -10.00
17251.38 0.20 20.60 -1.40
17252.50 0.20 25.20 -2.00
17253.25 -7.50 4.70 -2.50
17253.38 -17.50 11.00 4.00
17253.50 -22.30 12.60 1.60
17254.38 -18.20 4.30 0.60
17255.13 -8.20 2.70 4.30
17255.75 2.40 3.60 -5.60
17255.88 -13.30 -3.00 -4.90
17259.25 -7.20 15.20 -9.30
17260.50 -8.20 5.00 -0.80
17260.63 -1.70 11.50 2.30
17261.13 -3.10 3.20 -5.50
17261.25 4.30 1.80 -5.30
17262.75 -37.50 18.20 8.90
17264.50 -14.80 2.70 -3.90
17265.13 -5.40 1.70 0.90
17267.38 -7.30 1.10 -2.60
17270.25 -8.40 -3.00 0.40
17270.75 -14.50 18.00 4.70
17272.00 -10.90 -2.10 2.70
17273.38 -5.10 4.20 0.30
17274.88 -6.80 -6.50 -0.40
17276.25 -11.10 -9.50 7.20
17276.88 -5.10 -0.20 6.60
17277.38 -15.00 -2.00 0.80
17278.00 -5.50 10.60 8.40
17279.00 -6.80 -0.20 -1.10
17280.50 -9.60 -16.10 -0.60
17281.63 -1.80 -7.30 -4.30
17282.63 3.80 22.80 1.40
17283.25 -19.20 -5.50 2.20
17283.50 -16.60 13.70 -2.30
17283.63 -15.40 11.60 -0.50
17284.75 -25.20 5.20 6.30
17285.63 -27.10 15.30 3.40
17285.88 -18.90 -6.80 11.10
17287.00 -15.90 9.30 0.00
17287.25 -16.20 10.60 3.60
17288.50 -14.80 -13.20 8.20
17288.88 -11.90 -0.80 0.30
17289.63 -17.30 9.30 0.40
17289.88 -11.20 2.70 -1.80
17290.00 -13.80 -2.50 -2.30
17295.63 -1.20 -0.70 -0.40
17296.63 4.20 3.00 11.80
17302.88 -17.70 -6.20 0.00
17304.00 -9.30 -0.20 -7.60
17304.50 -14.90 -2.20 3.70
17304.88 3.40 14.00 1.40
17307.25 -10.70 -4.10 -3.30
17308.75 -4.70 4.40 0.50
17309.63 -10.40 -13.20 0.90
17310.38 -2.20 -8.00 5.80
17310.50 6.10 -4.30 5.00
17310.63 2.30 -8.00 5.80
17311.38 -7.80 0.50 -0.40
17311.50 -7.30 -0.60 1.00
17312.38 -20.90 16.00 -6.40
17312.88 -16.20 -5.10 0.50
17313.13 -8.70 -7.40 4.20
17313.75 -8.40 -9.70 8.80
17313.88 -9.80 -3.60 6.30
17314.38 4.10 -6.20 -8.60
17315.25 -4.00 19.90 1.60
17315.38 -1.20 21.30 1.90
17316.88 -4.10 22.50 2.90
17317.38 -4.70 -5.20 2.60
17318.13 -7.80 4.20 1.00
17319.38 -0.30 20.60 0.30
17320.63 -3.40 3.80 6.90
17320.75 -4.10 2.80 4.90
17321.00 -5.90 5.20 6.60
17321.13 -2.10 12.20 7.30
17321.88 -11.60 -8.60 -1.30
17322.75 -1.30 10.00 6.70
17322.88 -6.70 17.60 5.50
17323.13 0.50 -10.60 -4.50
17323.25 -2.40 -11.80 -1.60
17323.75 -11.40 6.60 3.50
17323.88 -12.60 7.90 3.50
17326.13 -10.90 -14.00 7.10
17326.63 1.60 4.70 1.70
17327.88 -19.40 11.40 2.10
17328.75 -20.40 -11.30 6.20
17331.13 3.00 -1.40 7.30
17331.50 -8.20 3.10 5.00
17331.63 -9.50 0.80 7.10
17331.75 -8.70 2.20 4.80
17332.25 3.90 9.70 3.40
17334.25 7.60 -14.40 1.30
17335.38 3.00 -11.50 8.10
17335.50 3.20 -7.30 7.40
17337.38 -3.30 -5.60 5.00
17338.13 -7.50 10.90 4.10
17338.25 -10.20 17.20 3.90
17339.00 -5.90 -8.20 -3.10
17340.75 -13.10 6.50 7.30
17340.88 -11.00 6.40 5.40
17341.00 -5.20 3.10 3.60
17341.13 -1.00 -0.70 4.90
17341.75 -27.50 5.00 6.10
17341.88 -18.60 2.30 3.10
17342.88 -19.00 22.60 -2.50
17343.13 -27.20 -4.40 0.90
17343.50 -10.30 2.20 5.50
17344.13 -12.30 16.40 -1.00
17344.25 -23.40 22.70 2.10
17344.38 -30.30 15.10 2.30
17344.63 -19.80 0.20 4.80
17345.25 -21.60 20.60 -0.90
17345.38 -33.20 4.80 -4.70
17345.88 -12.10 -0.30 8.20
17347.63 6.80 14.60 -0.30
17349.38 -12.80 -13.00 -2.30
17349.88 -14.60 8.80 7.80
17351.38 -11.70 6.60 -0.30
17351.50 -10.60 11.80 1.20
17351.75 3.70 5.50 -3.20
17351.88 -8.70 -3.90 3.80
17352.00 -28.00 -0.70 -3.60
17353.13 -12.50 18.60 2.70
17353.88 -20.40 -2.20 -3.10
17354.00 -8.60 2.40 2.20
17354.13 -3.90 11.50 2.50
17354.38 -7.30 2.60 4.30
17354.75 -0.90 11.40 -5.50
17354.88 -2.10 3.70 -6.80
17355.00 -17.90 -14.20 -5.50
17355.13 -12.00 -11.70 -0.60
17355.63 -12.20 13.40 -5.00
17355.75 -7.00 18.00 -9.40
17356.00 -10.20 26.80 -5.40
17356.25 -12.30 -16.50 3.10
17356.38 3.10 -16.00 -2.10
17356.75 -4.80 4.70 -0.10
17356.88 -5.20 3.50 3.40
17357.38 -2.40 -5.00 -0.90
17359.50 -3.90 7.00 8.80
17360.63 6.00 -7.30 2.80
17360.75 -5.90 -2.10 7.30
17361.00 -4.90 5.00 6.90
17361.75 -7.60 -4.10 1.90
17362.00 -13.20 -0.30 4.30
17362.13 -8.60 11.60 5.70
17363.63 -8.50 -5.10 5.80
17363.75 -3.90 12.90 5.70
17364.75 -13.10 5.10 1.90
17364.88 -15.80 11.40 2.50
17365.50 -16.80 -6.60 1.90
17365.88 -19.60 6.70 -0.60
17366.25 -17.90 21.20 -1.00
17366.38 -21.30 22.00 1.90
17366.50 -24.40 12.90 3.50
17367.25 -14.40 -10.90 3.40
17367.50 -11.80 -1.80 2.60
17368.00 -6.40 17.10 -5.90
17368.38 -11.60 -0.40 -3.60
17368.63 -11.50 -7.90 -0.30
17368.88 -12.90 11.20 2.30
17369.25 1.00 22.80 -2.80
17369.75 -12.20 -10.00 -3.40
17371.63 -11.60 11.20 6.80
17373.63 -11.30 10.60 2.00
17373.88 -18.70 9.80 3.20
17374.13 -6.30 19.70 6.50
17375.38 -12.50 -13.00 7.00
17376.50 -13.40 8.80 -2.50
17377.13 -0.50 -4.20 5.60
17378.00 -8.60 -19.60 0.10
17378.50 -14.10 12.50 6.40
17379.50 -13.20 -0.30 9.70
17380.75 -19.00 5.80 -1.70
17381.25 -11.60 12.90 -1.00
17381.38 -15.40 16.50 -2.60
17382.00 -13.10 4.50 3.50
17382.88 -8.00 -3.60 10.40
17383.00 -13.40 0.60 9.90
17383.25 -18.40 11.20 2.20
17383.63 -3.60 -11.90 3.90
17384.00 -19.90 5.20 6.40
17384.13 -10.90 7.50 4.30
17385.50 -31.90 8.40 8.40
17386.00 -11.70 5.30 -0.90
17386.13 -10.10 4.50 2.30
17386.38 -15.40 7.90 2.90
17386.75 -16.20 24.50 2.20
17387.13 -14.20 8.50 -2.80
17387.25 -10.70 9.20 0.90
17387.38 -9.90 9.20 5.20
17388.13 -15.40 9.70 -8.10
17388.50 -11.10 6.20 2.90
17389.50 -25.80 10.90 7.20
17392.13 -17.60 9.70 0.70
17393.63 9.10 -2.00 7.80
17394.00 -14.70 -13.40 -0.10
17394.13 -14.30 -8.40 0.00
17400.25 0.80 -10.00 10.40
17400.75 -11.30 12.50 1.70
17400.88 -17.20 15.80 1.00
17401.63 2.80 -14.80 14.30
17402.00 -9.50 0.70 1.00
17402.63 -5.00 -2.80 6.50
17403.50 -7.20 -12.10 9.90
17403.88 -4.50 21.80 8.90
17404.88 -3.10 3.30 9.30
17405.50 -24.90 3.30 3.40
17405.63 -20.70 4.90 3.90
17406.00 -6.60 8.80 9.60
17406.13 -7.90 5.50 9.70
17407.25 -14.10 1.60 6.40
17407.75 -6.10 19.60 -7.10
17408.38 -11.30 11.60 5.10
17412.75 -9.40 3.40 4.70
17412.88 -6.60 12.90 4.20
17414.00 -11.20 -0.10 7.90
17414.88 -8.30 -8.20 6.10
17415.00 -11.20 -9.30 5.80
17415.63 -8.40 -9.10 -1.00
17416.00 -11.30 -3.60 9.30
17416.50 -8.50 18.30 1.40
17418.50 -11.70 -16.30 -5.30
17418.75 -6.00 -3.70 0.30
17420.88 -5.60 16.20 3.20
17423.88 2.20 -10.60 0.00
17425.38 -18.00 -18.20 -11.60
17427.13 -9.20 -3.90 -4.10
17427.50 -3.20 -1.70 3.40
17427.63 -8.50 4.50 3.00
17428.25 -14.30 -10.60 -5.20
17430.13 -4.90 1.10 1.60
17431.25 -4.10 -0.90 0.90
17435.50 -10.60 4.40 -5.60
17436.63 9.30 -8.70 -10.30
17436.88 0.70 -16.40 5.80
17437.00 -1.90 -11.30 5.30
17437.13 -5.20 1.20 4.40
17438.88 5.60 -23.30 4.00
17439.88 -5.80 -10.00 1.40
17445.00 -8.60 -1.00 -19.10
17445.13 -5.20 11.20 -12.70
17445.75 -14.30 -1.70 17.80
17448.38 -5.10 1.80 14.30
17451.88 2.20 8.60 -5.80
17452.00 1.30 7.60 -1.30
17452.25 4.80 1.10 10.30
17453.88 -0.60 15.20 -2.70
17454.75 0.00 -7.00 2.00
17455.38 -18.30 13.30 5.10
17456.13 -7.60 8.70 3.20
17457.75 -12.40 1.40 -2.40
17457.88 -9.90 5.90 -2.50
17458.25 -11.10 17.80 -13.40
17458.63 -16.80 -5.80 -6.10
17459.25 -5.80 8.70 5.80
17460.00 -11.50 6.90 3.20
17460.25 -8.60 1.40 2.50
17460.63 -6.20 -3.10 -4.30
17461.00 -2.50 1.90 4.90
17461.88 -29.30 13.80 -1.10
17462.50 -11.20 8.10 0.30
17463.13 -8.50 13.60 -4.20
17463.25 4.80 0.60 -3.60
17465.63 -12.90 -21.90 3.70
17465.75 -1.70 -15.70 2.40
17465.88 0.50 -2.00 0.60
17466.88 -2.90 -1.10 1.30
17467.63 -7.80 12.40 -4.10
17469.63 -4.90 -7.00 2.70
17469.75 -5.20 0.70 3.70
17470.38 -8.00 5.00 -7.10
17471.38 -6.30 -1.90 6.40
17475.50 -16.10 7.50 -6.90
17475.63 -11.10 11.10 -8.50
17475.88 -10.70 10.50 -5.30
17476.00 -18.60 2.70 -4.90
17480.88 -9.20 6.20 7.90
17482.38 -2.20 -5.60 5.60
17484.88 -16.20 -0.70 6.70
17485.13 -6.20 11.30 2.50
17486.00 -13.30 2.20 1.60
17486.13 -14.40 3.80 2.60
17488.50 -31.10 2.20 3.90
17488.63 -28.70 2.40 -2.70
17489.38 -13.50 5.30 8.50
17491.63 -10.10 4.00 2.90
17493.88 -2.00 31.10 -2.70
17496.38 -8.40 -2.60 -3.60
17496.50 -9.20 -5.40 0.50
17496.63 -15.10 -1.80 5.10
17499.88 -6.30 4.40 0.40
17501.00 -17.20 8.60 -3.00
17503.25 -1.20 -17.90 -7.30
17503.75 -14.20 -1.00 3.90
17505.00 -4.30 11.30 -0.50
17505.75 -14.00 0.30 1.70
17507.63 -12.40 12.50 -2.10
17509.38 -6.10 -1.30 0.60
17511.13 -7.80 4.20 -1.20
17511.50 -12.20 10.90 3.00
17512.50 -14.60 -5.50 1.70
17513.25 -15.60 4.50 -5.70
17513.38 -23.70 -7.50 -1.10
17513.50 -20.00 -2.60 2.70
17514.75 -6.30 -11.00 5.60
17514.88 -9.20 -1.00 5.80
17515.63 -24.10 9.50 -4.90
17516.50 4.90 13.70 -1.30
17516.75 0.60 -9.00 -4.00
17518.38 -25.90 -6.50 -1.10
17518.75 -11.50 6.90 2.70
17518.88 -8.10 15.70 3.60
17519.75 -7.20 5.70 1.70
17519.88 -11.70 7.50 -2.50
17520.63 -16.00 -12.30 -1.00
17523.50 -16.80 -5.30 -0.60
17526.63 -5.00 13.30 2.20
17528.00 -14.60 12.50 1.90
17528.25 -11.00 13.60 -0.60
17528.75 -26.00 16.10 0.00
17529.63 -13.50 0.60 2.90
17529.75 -11.90 3.40 3.80
17530.25 -3.80 13.10 -2.70
17530.63 -15.20 -6.20 -1.10
17532.63 -10.10 -5.20 -5.10
17533.00 5.50 5.30 1.10
17533.13 -3.00 -1.30 6.60
17535.50 -2.90 2.20 6.10
17537.13 6.90 -4.30 8.30
17538.00 -7.90 1.70 -2.00
17539.63 -3.70 -6.30 2.30
17540.25 2.70 10.00 2.70
17544.88 -2.70 24.10 -0.40
17545.00 -3.40 18.00 -1.20
17545.25 -3.20 21.70 -2.30
17547.50 -19.30 -3.80 1.30
17548.25 -4.40 11.10 4.00
17549.63 -1.00 4.40 1.90
17549.75 -1.90 3.50 2.60
17549.88 -5.10 -0.70 4.10
17551.50 -2.50 15.40 -3.10
17552.50 0.40 -12.20 2.50
17552.75 -4.90 -5.60 8.10
17553.38 -15.90 -8.30 -0.70
17553.63 -15.40 -2.70 1.80
17554.38 -8.90 12.90 2.00
17556.50 -20.70 -9.00 0.50
17558.50 -5.10 19.40 -9.20
17560.00 -11.40 17.60 -9.70
17560.25 -28.60 -6.50 -1.10
17560.38 -24.20 -13.10 -2.40
17561.25 -9.40 3.30 0.80
17563.75 -21.30 7.20 4.00
17564.38 -9.50 2.20 -2.10
17564.50 -9.90 -2.30 0.10
17565.13 0.70 20.50 -12.50
17565.50 -13.10 -4.10 2.20
17566.50 -8.50 4.00 -6.60
17566.63 -0.60 -1.40 -3.30
17567.13 -16.50 -5.20 6.30
17568.63 -2.50 8.60 -12.10
17569.88 -6.10 17.20 2.50
17570.25 1.00 0.90 3.70
17571.00 -7.90 -4.40 -2.90
17571.13 -8.20 -1.10 -4.00
17571.75 -30.50 -3.40 0.20
17572.25 -9.30 -16.50 1.20
17573.25 -9.00 -2.10 0.50
17573.75 -6.20 21.30 -6.20
17574.38 -10.30 -8.90 -1.20
17574.50 -9.40 1.40 -2.00
17575.38 -17.50 6.20 -1.10
17575.63 -10.50 6.10 -3.00
17577.00 -7.60 -17.60 -3.80
17577.13 -6.80 -7.00 0.30
17577.25 -3.60 16.10 3.80
17577.63 -7.50 9.90 3.20
17578.25 -18.90 -4.00 -1.40
17578.63 -6.80 -6.50 2.00
17578.75 -9.90 2.40 2.60
17579.88 -1.30 -7.50 3.40
17580.75 -10.10 -16.50 -0.40
17580.88 -5.90 -13.10 0.20
17582.50 -3.10 -5.80 8.40
17582.63 -4.20 8.50 9.60
17583.63 -12.20 -15.80 4.40
17585.63 -19.60 20.00 -5.10
17586.63 0.10 -4.00 5.50
17587.25 -14.50 8.50 -4.00
17587.88 -11.60 13.40 2.70
17588.00 -14.10 15.80 1.00
17589.13 -14.50 9.90 -2.00
17589.50 -5.40 6.10 -7.10
17589.75 -6.70 -4.40 -6.60
17590.75 -5.70 3.10 -0.80
17591.00 -14.50 1.30 4.70
17591.13 -16.40 -2.70 4.90
17592.63 -18.00 7.20 7.20
17592.75 -18.70 11.20 3.90
17592.88 -8.20 11.30 -1.20
17593.75 -5.40 -13.50 3.60
17594.75 -2.80 -2.80 -1.70
17595.50 -9.00 5.00 1.40
17595.88 -5.30 8.20 1.20
17596.38 -18.20 2.50 -7.40
17596.63 -13.70 -10.40 2.80
17597.25 -2.80 20.20 -2.40
17597.38 -11.90 22.50 -6.10
17597.50 -17.50 8.10 -6.80
17598.75 0.70 -17.40 7.90
17601.75 -7.00 -3.50 3.30
17601.88 -7.60 2.60 3.50
17602.25 -3.50 19.80 -10.60
17602.50 -5.50 -21.80 -5.40
17605.00 0.70 -4.00 3.30
17606.13 -4.90 -2.10 3.60
17607.00 -3.80 -5.20 5.50
17611.75 -15.20 -2.90 2.70
17612.50 -1.20 6.50 -2.80
17612.63 -3.10 10.50 -0.10
17614.00 -8.00 4.00 -0.80
17615.25 -6.80 -5.20 -1.00
17617.25 -8.90 -5.80 2.20
17617.63 -9.70 13.40 0.80
17618.63 -7.10 1.40 7.50
17619.50 -1.10 -12.00 -2.00
17619.88 -9.30 -3.60 4.80
17620.88 0.10 -9.90 2.70
17622.00 -3.30 -12.40 1.40
17623.38 -9.80 8.50 -4.30
17624.50 -22.20 -7.30 -3.50
17625.00 -14.40 1.00 -0.40
17625.13 -14.00 14.20 3.00
17625.38 -11.50 11.40 1.40
17625.75 -29.20 11.10 8.90
17627.13 -0.60 7.00 9.30
17628.00 -11.90 -3.80 12.20
17629.25 -7.20 -0.40 -1.30
17630.13 -22.00 -10.30 0.50
17630.38 -15.20 -6.20 1.40
17630.50 -7.20 -3.00 1.40
17635.25 -2.10 7.50 8.50
17636.13 -11.40 0.50 -6.20
17636.75 2.60 15.00 5.90
17638.63 -12.50 -5.30 0.50
17640.50 -9.40 -0.80 1.60
17640.75 -7.40 6.80 0.00
17641.50 -9.00 -8.80 6.30
17641.63 -12.80 -6.90 7.10
17643.25 6.90 11.10 -12.90
17643.38 -7.10 -6.60 -11.40
17643.63 -7.10 -7.00 -0.50
17644.00 -11.60 13.40 -3.00
17645.13 -1.30 -19.90 4.70
17645.63 -12.20 10.40 7.00
17645.75 -11.90 8.60 6.50
17646.75 -8.30 0.00 0.90
17647.00 -1.40 22.40 2.00
17648.38 -5.10 -4.40 1.90
17648.50 -8.30 3.30 3.50
17648.88 -18.10 21.70 4.70
17649.50 -24.40 -3.00 7.30
17650.00 -14.50 -9.70 4.10
17650.13 -16.90 -12.00 2.70
17650.25 -16.60 -13.80 2.20
17650.38 -12.40 -8.10 5.40
17650.50 -0.50 -1.40 8.20
17651.25 -10.70 2.90 1.60
17651.38 -8.30 1.00 1.30
17651.75 -8.70 4.50 11.50
17652.13 7.30 -4.50 5.30
17652.38 -9.40 -8.20 4.20
17653.75 -22.20 7.00 2.30
17654.00 -11.70 -4.90 1.40
17654.25 -6.30 7.30 7.30
17656.75 -13.10 -6.50 -5.60
17657.13 -21.30 -4.70 5.30
17658.00 -18.50 5.30 0.80
17658.38 -19.90 18.50 7.90
17659.13 -23.60 -8.70 7.50
17659.38 -23.00 -3.00 5.60
17659.50 -17.10 7.40 3.50
17659.63 -13.50 13.40 2.30
17659.75 -9.00 15.00 -2.20
17660.38 -10.40 -4.10 -2.40
17661.13 -11.70 21.40 -7.20
17662.00 -8.90 -3.90 -2.90
17662.13 -0.40 -8.80 -4.40
17663.75 -17.60 -7.30 -2.50
17664.00 -4.20 -5.00 0.50
17664.13 -5.50 -4.70 1.90
17664.63 -3.70 17.60 -2.70
17665.38 -9.20 -3.00 5.20
17667.13 -2.80 20.00 -4.00
17669.63 -6.80 0.70 1.70
17669.75 -6.20 8.90 3.10
17670.13 3.50 -10.60 -1.80
17670.38 -8.20 -2.50 0.60
17670.50 -10.70 2.00 0.40
17670.88 -15.00 5.30 -1.70
17671.63 -9.10 10.50 -6.30
17672.38 -8.20 -11.20 -1.70
17672.50 -5.70 -3.00 -1.20
17672.63 -3.10 6.10 -1.60
17673.50 -10.30 1.80 5.50
17673.88 2.50 1.90 8.50
17674.63 -9.40 -1.30 0.90
17674.88 -4.90 -9.30 4.70
17675.75 -18.30 -10.00 -15.10
17676.00 -11.00 -0.20 -8.70
17676.38 -9.20 -18.70 1.00
17676.50 -7.20 -17.30 2.50
17678.38 -9.20 -10.60 10.00
17678.88 -5.00 -1.30 6.50
17679.75 -20.80 13.20 -4.10
17680.13 -29.20 -4.70 -2.70
17680.50 -9.60 -15.20 -4.30
17680.63 -6.70 -8.20 -3.20
17680.75 -9.30 -7.40 0.50
17680.88 -11.70 -2.50 2.40
17682.50 -10.00 5.20 -0.30
17682.75 1.70 6.30 3.70
17683.63 -6.10 -19.60 5.50
17684.13 -3.00 18.30 2.50
17686.50 -2.20 22.00 8.80
17687.38 -13.20 1.40 -6.40
17688.63 -20.20 -14.40 -0.70
17688.75 -10.40 -5.60 4.00
17689.50 -9.80 -11.30 -6.00
17690.75 -4.90 -11.70 8.70
17691.38 -19.30 0.60 -2.00
17691.75 -2.30 -9.60 6.30
17692.75 -11.50 2.20 -1.70
17693.25 -13.10 14.60 -1.60
17694.00 -17.20 6.70 -1.30
17694.88 -16.90 -21.20 -4.70
17695.38 -11.10 0.10 4.80
17700.38 -7.90 0.70 0.80
17702.63 -14.60 1.60 1.90
17702.75 -14.90 -1.20 3.50
17702.88 -15.80 -2.00 3.60
17703.25 -5.50 -1.90 3.60
17705.75 -8.80 -7.40 0.50
17706.13 -14.30 11.60 2.10
17706.63 -4.10 22.00 -2.90
17707.25 -14.10 -9.90 1.70
17707.50 -12.60 -4.10 6.70
17707.63 -12.40 10.20 5.60
17708.00 4.10 -2.50 -0.20
17708.88 -4.20 14.30 0.80
17709.00 -2.30 15.20 -2.60
17709.88 -9.10 -1.80 6.80
17710.00 -4.30 8.70 8.20
17710.63 -12.40 -0.30 3.20
17710.88 -12.50 -4.90 0.40
17711.38 -9.10 -4.10 2.20
17711.50 -7.50 4.80 1.10
17713.00 -6.90 0.00 0.30
17713.38 -3.10 5.20 4.70
17713.50 -4.30 8.70 7.30
17714.38 -10.90 2.20 4.40
17714.75 -9.80 5.90 4.30
17717.38 -5.70 2.20 6.70
17718.50 -0.50 7.80 12.40
17719.38 -4.30 2.20 3.20
17719.63 -12.20 15.30 4.90
17719.88 -15.40 8.80 1.30
17720.63 -22.80 1.10 -8.90
17721.25 -3.70 -9.80 4.80
17721.63 -3.30 1.40 2.40
17721.88 -5.80 -10.50 3.30
17722.00 -4.10 -12.80 4.50
17722.13 -4.20 -0.60 7.50
17722.75 -8.40 17.60 -2.10
17722.88 -11.90 13.40 -0.50
17724.75 -13.20 -5.60 -6.90
17724.88 -7.20 -6.80 -5.90
17726.88 -5.90 15.30 3.90
17727.75 -6.30 -0.40 5.00
17728.63 -3.80 -13.70 4.80
17728.75 -5.60 -7.60 6.90
17730.00 -8.40 -2.60 -3.20
17730.25 -5.60 -10.50 3.50
17730.38 -3.00 4.00 6.00
17730.50 -5.00 10.50 3.70
17730.88 2.50 5.30 -10.40
17732.13 -17.90 8.80 -1.20
17732.38 -29.30 -6.30 -1.00
17732.75 -7.00 20.50 5.90
17732.88 -10.00 20.50 5.80
17733.00 -15.70 15.80 2.90
17733.13 -10.20 10.10 -2.70
17733.25 2.90 3.60 -6.10
17733.63 4.40 1.60 -2.90
17733.75 3.00 -0.10 1.90
17733.88 -7.10 -2.30 4.30
17734.00 -9.70 -5.80 3.80
17734.13 -10.70 -8.20 1.10
17734.25 -12.40 -5.10 -2.40
17735.50 -3.90 2.40 -1.30
17735.63 -6.60 -3.30 -2.70
17735.75 -8.00 -2.80 -2.00
17735.88 -12.00 0.80 2.40
17736.13 -3.20 4.40 4.90
17736.63 0.40 6.00 -11.50
17737.13 -2.00 -16.20 2.10
17738.63 1.00 2.30 -0.60
17739.38 1.10 -9.40 0.60
17740.25 -0.40 -11.80 4.00
17741.13 -25.20 -11.50 -1.20
17741.25 -21.60 -7.80 -0.30
17741.50 -9.70 -9.10 3.80
17741.75 -4.80 0.90 6.60
17742.50 -19.70 -9.70 -1.30
17743.00 -10.90 11.30 -0.10
17743.25 -0.90 17.60 5.50
17744.00 -8.20 5.00 -0.30
17744.75 -23.40 27.40 5.50
17746.75 -24.00 1.10 -3.30
17746.88 -8.60 1.40 -4.20
17747.25 -12.10 -3.60 0.30
17749.00 -9.10 10.10 6.80
17749.75 -28.80 -1.70 -2.20
17750.63 -33.70 14.40 -2.50
17750.75 -28.50 2.40 -0.90
17751.00 -11.40 -4.30 8.50
17751.13 -12.00 -4.00 10.90
17751.25 -15.70 2.10 7.90
17751.75 -36.80 -3.80 -1.70
17752.25 -14.20 1.30 8.00
17756.75 -1.70 0.90 4.50
17757.63 -6.80 -7.40 0.80
17757.88 -3.90 0.00 2.70
17758.13 -1.60 21.70 0.20
17758.25 -9.10 20.70 -3.30
17758.88 -15.40 -15.50 8.00
17763.63 -15.10 7.90 6.80
17764.38 -17.70 -9.00 -2.20
17766.25 -21.90 11.90 1.60
17769.00 -6.90 1.40 9.70
17769.13 1.70 -17.20 9.70
17773.50 -14.00 -3.20 3.10
17774.63 -11.70 -15.40 -0.10
17775.13 3.60 -5.70 9.00
17777.13 -11.90 -4.30 3.70
17777.38 -12.50 -0.10 5.40
17779.38 -1.00 -6.10 1.20
17779.50 -1.60 -9.40 -0.30
17779.88 -6.00 -4.20 0.30
17780.38 3.00 9.50 -3.80
17781.25 -8.70 -0.20 3.70
17781.88 3.00 8.20 1.80
17785.63 -10.30 11.80 1.30
17786.00 18.70 5.20 -0.70
17788.75 -5.90 18.50 5.70
17789.38 -14.20 -13.40 2.40
17790.00 -17.30 15.60 -3.10
17794.50 -10.30 -1.60 2.20
17795.50 -16.30 5.30 -1.20
17796.88 -13.40 -13.20 6.30
17797.13 -15.10 5.60 5.70
17798.25 -16.10 5.50 1.60
17799.38 -29.30 2.40 -0.80
17799.50 -15.90 -0.30 2.00
17800.13 -16.80 11.00 7.80
17800.88 -15.70 15.40 7.20
17801.00 -20.40 16.30 3.90
17801.13 -17.50 11.00 -0.80
17801.25 -12.80 10.40 -1.60
17801.38 -9.50 11.30 0.20
17801.75 -12.40 12.10 3.90
17802.75 -17.20 -2.90 -2.00
17802.88 -11.10 1.40 -2.00
17803.63 -16.90 -7.90 -1.70
17803.88 -13.70 2.50 3.00
17804.00 -18.00 4.90 -2.20
17806.63 -7.60 8.70 1.00
17812.88 -4.80 8.00 5.00
17817.75 -17.90 -3.20 -11.20
17818.63 5.90 1.60 2.40
17821.38 -4.30 -5.60 0.50
17823.75 -13.50 5.30 0.00
17824.88 -13.10 -7.90 0.00
17825.88 4.70 -14.50 -5.20
17827.75 -11.70 -9.70 10.30
17827.88 -12.80 -10.60 5.90
17828.00 -11.10 -10.00 1.60
17831.00 3.00 0.80 3.60
17831.63 -17.90 -3.60 -9.70
17833.13 -17.10 22.10 0.80
17833.63 -2.50 -3.30 6.10
17838.38 -9.60 -4.10 -1.60
17838.50 -14.30 4.00 -1.40
17841.88 1.10 -4.70 13.80
17846.25 -15.90 13.00 5.90
17848.63 -0.60 -11.10 -0.10
17851.38 -11.40 -7.20 -2.50
17852.75 -9.50 1.80 3.70
17853.88 0.30 -6.10 4.30
17857.00 -13.60 20.00 -1.20
17857.38 -22.90 -8.70 2.70
17857.50 -22.50 -3.10 2.60
17857.88 -4.50 -1.70 5.60
17861.25 -19.60 16.30 -0.90
17863.13 -1.80 15.70 0.80
17863.88 -12.60 -2.70 -2.30
17865.38 -4.70 -2.30 11.30
17867.75 -6.80 6.80 6.60
17871.13 -11.50 5.00 -1.40
17876.75 -5.60 -7.20 0.00
17877.38 -10.10 -7.30 7.90
17878.63 -6.40 16.60 -3.00
17879.50 -7.40 -5.60 -0.40
17879.63 -6.10 -2.40 -3.10
17881.13 -6.20 -3.90 -0.50
17882.75 -2.10 -5.50 -4.00
17882.88 1.80 -11.30 -0.10
17883.75 -11.20 -10.20 1.90
17886.75 0.10 -0.20 -22.00
17889.50 -8.60 5.20 1.80
17890.00 4.50 1.80 -2.40
17891.75 -16.50 -3.60 -2.50
17892.25 -9.20 -15.40 6.40
17895.00 -15.60 1.80 5.20
17895.50 7.80 5.90 -15.60
17897.25 6.50 3.10 -6.50
17897.63 -0.70 -5.00 -6.20
17899.38 -10.30 -10.20 -2.50
17900.88 -1.20 5.10 -3.20
17901.63 -7.60 3.60 6.00
17903.63 -14.60 -5.10 -1.40
17903.75 -8.90 -4.90 -2.90
17903.88 -13.30 1.20 1.00
17904.00 -11.10 8.10 4.30
17905.13 -8.80 12.10 10.30
17907.50 -5.10 -5.80 6.30
17908.50 -14.60 -4.50 2.30
17910.38 -18.30 11.00 4.70
17910.50 -14.20 11.40 5.50
17910.63 -13.80 16.30 4.90
17911.75 -8.00 1.40 7.20
17915.00 -4.70 -11.90 10.00
17916.88 -9.30 -5.60 0.40
17917.00 -7.30 2.20 2.90
17918.50 -3.50 -6.50 2.10
17922.00 -27.00 -4.70 3.40
17926.25 -11.60 11.60 5.30
17927.13 -12.10 -17.90 2.50
17927.25 -9.70 -10.00 2.40
17927.38 -9.90 0.50 3.00
17928.63 -11.50 -11.20 2.80
17930.88 -11.00 8.30 6.60
17933.00 -3.20 -6.10 6.00
17933.25 -18.30 -8.30 9.40
17935.25 -5.20 -9.30 2.20
17937.63 -8.70 -11.70 3.90
17939.25 -15.10 19.30 -4.00
17943.25 -12.80 0.30 5.40
17943.38 -11.10 7.10 7.60
17945.50 -6.10 0.50 -3.20
17945.75 -16.50 13.00 5.20
17952.50 -25.70 -3.30 -3.50
17953.13 3.40 12.60 9.30
17954.38 -4.50 9.80 4.30
17955.38 -11.60 -2.30 -3.80
17957.38 -5.00 14.80 3.70
17958.50 -12.40 2.90 -0.80
17958.63 -14.20 -0.10 -0.20
17958.75 -12.80 4.10 3.20
17959.88 -9.00 -1.60 2.50
17961.50 -8.50 14.60 -2.90
17961.75 -9.00 -2.60 -11.00
17964.38 -10.70 7.30 -3.50
17964.63 -5.70 7.00 -6.20
17965.00 -3.90 1.90 0.10
17966.00 -12.70 4.30 2.10
17966.13 -12.90 8.80 2.70
17971.38 -5.70 20.80 -9.90
17972.13 -4.50 1.10 1.10
17972.88 -16.30 -12.50 -1.30
17974.38 -11.40 -3.00 2.00
17976.63 -13.40 -4.50 -1.20
17977.00 -6.00 15.00 5.50
17980.00 2.80 -0.80 -4.40
17980.88 -9.10 -4.70 -0.40
17982.00 -14.00 0.80 -3.20
17982.25 -10.40 -1.30 -0.30
17982.63 2.90 9.30 1.30
17984.88 -11.40 -9.50 2.00
17985.38 -16.30 13.30 11.40
17986.25 -11.20 2.70 0.30
17986.63 -18.10 -4.00 6.10
17986.75 -12.50 6.70 4.80
17987.63 -14.10 -12.30 -5.50
17987.75 -7.50 -4.40 -4.20
17987.88 -10.20 -1.90 -2.40
17988.00 -0.70 -9.40 -0.40
17989.88 0.60 -10.30 -3.10
17991.13 -12.40 -8.10 0.00
17991.38 -2.20 5.00 4.10
17993.50 -25.60 -8.90 5.20
17994.13 1.70 -0.50 0.40
17994.25 0.40 6.00 1.20
17997.50 -9.80 2.20 2.20
17997.63 -8.30 13.80 2.10
18000.63 -2.20 18.20 -0.30
18001.50 -17.40 4.30 0.40
18002.75 -11.70 -4.90 -3.50
18008.50 -15.60 15.10 -2.30
18010.00 -10.10 5.00 1.10
18012.38 -13.80 -7.60 -1.10
18012.50 -11.80 -5.60 -3.70
18012.63 -3.90 -2.40 -4.50
18012.75 1.80 3.60 -5.10
18015.13 -8.00 1.00 6.00
18016.25 -17.70 -10.30 2.70
18016.38 -6.90 -9.10 1.40
18017.75 -16.70 20.80 3.00
18020.88 13.30 15.50 -2.90
18021.38 -8.50 -4.70 5.80
18022.13 -7.40 -2.30 -1.90
18022.25 -11.10 2.00 0.70
18022.38 -12.70 3.40 2.40
18024.50 -14.50 14.20 4.00
18025.50 -13.10 2.70 2.20
18026.00 -19.00 28.70 0.80
18030.00 -9.20 7.10 1.20
18031.75 -15.10 -0.30 5.50
18031.88 -11.90 0.10 4.40
18034.75 -5.90 -7.80 0.30
18035.88 -14.70 -1.40 4.80
18036.00 -7.30 0.30 10.00
18037.25 -8.40 -7.80 -10.60
18037.38 -5.70 -5.40 -8.50
18037.50 -17.20 -3.80 -4.50
18039.50 -22.00 3.00 4.00
18042.25 -29.60 1.40 0.70
18043.00 -8.30 12.40 -1.90
18044.25 -11.40 9.90 2.30
18045.00 -10.10 -7.40 5.10
18048.50 -8.70 17.20 -3.00
18048.63 -9.70 11.10 -4.50
18049.50 -6.50 0.70 1.30
18050.63 -5.20 -6.10 -5.00
18053.13 -6.90 -8.70 -5.30
18053.50 -10.00 -0.60 4.80
18057.75 -9.00 -8.90 -1.20
18058.13 -6.80 -4.70 2.30
18060.00 -13.10 16.00 0.60
18060.13 -16.50 4.30 3.90
18061.38 -8.70 -6.50 8.20
18065.00 -12.20 4.80 1.60
18065.50 -23.80 19.60 -0.60
18072.63 -3.30 -15.20 9.30
18073.88 -15.50 0.40 7.60
18076.63 -13.10 2.70 5.60
18078.00 -14.90 11.60 -2.60
18079.13 -7.10 -5.60 -2.10
18081.88 -16.30 -6.60 4.30
18082.75 -15.20 -19.00 8.80
18082.88 -6.10 -4.90 10.70
18088.25 -8.50 -16.10 -0.50
18089.38 -15.70 0.10 0.80
18090.25 -19.50 8.90 3.60
18091.88 -5.40 -3.00 3.10
18092.00 -9.90 2.90 3.90
18093.75 -16.80 -9.40 6.40
18096.25 -15.30 1.30 2.90
18096.38 -15.70 4.90 4.10
18096.63 -6.60 3.80 7.40
18100.38 -11.10 -8.60 0.40
18100.50 -10.00 -6.20 2.80
18100.63 -8.00 6.40 5.80
18101.75 -6.10 10.10 1.10
18105.75 -2.80 -7.20 8.10
18106.88 -12.40 -7.10 8.70
18107.50 8.80 14.40 -5.20
18107.75 -5.70 -13.50 6.10
18108.13 -5.30 9.60 2.80
18108.25 -7.30 12.70 -0.40
18108.38 -10.40 21.20 -0.70
18108.88 -23.10 -4.20 -2.00
18109.63 -1.40 -7.30 -2.20
18110.50 -5.20 0.20 -0.50
18110.63 -19.20 0.60 1.20
18112.88 -3.70 -8.00 8.30
18114.00 -12.10 -6.00 2.30
18114.88 -26.80 -4.70 -0.20
18116.50 -22.70 4.20 0.40
18123.38 -13.60 13.20 2.90
18123.50 -17.90 19.80 2.40
18127.38 -11.00 -6.90 -1.80
18130.00 2.00 -5.30 -1.00
18131.13 -2.20 -9.00 -4.30
18132.88 -5.30 16.10 0.70
18133.88 -10.30 2.20 -2.00
18136.38 0.50 -10.10 3.30
18142.88 -9.10 4.30 5.20
18143.13 -7.90 27.50 3.40
18147.63 -6.30 0.00 3.20
18147.88 -5.30 13.40 8.80
18148.75 -10.20 4.80 1.80
18152.75 -7.50 -0.60 15.40
18155.50 -19.30 -4.30 -1.40
18156.75 -12.60 8.80 1.20
18156.88 -9.20 10.30 2.60
18161.00 -9.90 14.40 4.10
18161.13 -8.60 16.60 1.60
18165.88 -2.70 -10.30 -4.30
18166.00 -7.30 -9.80 -1.10
18166.13 -6.10 -2.30 1.80
18166.25 -2.30 6.10 3.30
18167.13 -5.90 0.90 -8.60
18167.25 -12.30 -4.50 0.90
18168.38 -10.10 -4.70 0.50
18169.25 -17.50 11.90 3.30
18169.88 -15.60 2.30 0.90
18171.38 -11.60 8.80 -0.30
18173.25 -12.10 0.10 2.00
18174.00 -22.60 9.60 -0.20
18174.13 -24.10 4.70 2.30
18174.38 -25.80 5.90 7.90
18174.63 -13.20 1.60 13.00
18175.50 -9.50 -3.40 2.20
18176.50 -11.20 -0.10 1.80
18177.75 -8.10 -8.20 -2.20
18180.25 -1.60 -3.50 5.80
18182.00 -18.30 -9.20 1.90
18183.00 -12.80 -2.10 -3.00
18184.75 -11.50 11.40 2.40
18185.00 -14.10 14.90 -4.00
18189.38 -8.80 0.50 5.80
18192.38 -9.20 -4.90 -2.80
18193.38 1.10 -13.20 -4.10
18194.38 -22.30 6.30 -1.20
18196.00 5.40 -1.10 -7.10
18198.13 -13.20 -8.60 -1.30
18200.00 4.70 -6.60 -0.60
18204.63 -12.50 8.10 8.60
18209.25 -17.50 -8.30 4.50
18211.88 -2.00 -3.30 -3.10
18213.13 -4.70 -3.70 0.70
18213.25 -6.50 0.70 0.80
18214.75 -8.80 -4.50 6.70
18215.50 5.90 -4.10 -4.00
18217.00 -9.00 -12.10 0.40
18218.13 -4.30 -3.20 7.30
18219.88 -1.30 7.20 2.00
18221.13 -0.90 -8.30 -0.70
18221.88 1.70 -6.10 2.00
18222.00 -2.30 -1.40 1.40
18223.13 -3.80 -2.30 6.40
18223.88 0.60 -9.00 1.10
18224.88 10.20 -10.40 -2.40
18225.63 -5.30 11.00 -2.90
18227.13 5.20 -2.50 -0.70
18230.25 -9.40 -1.90 1.60
18231.00 -11.50 -5.10 1.60
18231.38 -12.60 4.50 5.30
18232.00 -25.00 -4.00 -8.60
18232.13 -23.80 -12.90 -5.10
18232.25 -8.00 -6.50 0.70
18232.88 -10.60 11.80 -0.30
18234.13 -13.80 8.10 0.60
18234.25 -15.20 6.70 2.40
18237.50 -8.80 -6.10 -2.10
18238.63 -11.10 12.50 2.90
18238.75 -7.80 8.70 -2.00
18239.75 -8.90 -4.90 1.00
18243.63 -10.40 -0.80 4.50
18244.50 -5.00 -11.00 1.30
18244.63 -6.50 -12.60 6.30
18245.63 8.10 -5.60 -5.20
18249.63 -1.30 -10.90 0.90
18249.75 -2.20 -8.50 1.30
18250.13 -3.40 6.10 4.70
18251.13 -4.30 3.10 2.60
18252.63 -7.60 -3.70 3.00
18252.88 -8.40 7.50 6.10
18253.75 -13.30 -5.40 -8.50
18254.50 -6.00 6.30 2.60
18255.38 -10.50 -2.50 5.40
18257.38 -13.80 4.30 -2.20
18257.63 -8.00 -4.10 6.50
18260.38 -6.20 -3.00 -3.40
18260.50 -7.30 2.60 -0.40
18264.25 4.90 -8.80 -3.30
18264.38 1.90 -2.90 -0.70
18264.50 -4.80 1.40 1.20
18270.88 -15.90 6.90 7.00
18271.63 -18.50 0.60 -0.20
18275.13 -10.40 -6.50 1.90
18275.88 -23.40 -6.40 -2.40
18278.63 -25.80 1.20 3.50
18280.50 -6.80 -6.10 -1.40
18280.63 -7.10 -1.90 0.90
18281.88 -2.20 -6.10 2.20
18282.00 -5.40 -1.10 -0.90
18283.00 -10.40 -3.20 0.30
18285.13 -2.80 8.70 0.40
18285.25 -3.00 4.40 -2.70
18286.25 -7.30 -10.70 -7.30
18286.38 -5.80 -11.50 -0.40
18288.38 -9.70 0.50 -3.20
18290.38 -15.10 10.20 2.20
18291.50 -14.80 22.30 -5.70
18295.38 -6.30 -1.90 -3.20
18296.13 -18.30 7.20 1.10
18296.75 -8.40 12.20 1.20
18297.50 -5.70 -12.60 5.00
18298.38 -8.90 2.90 0.90
18298.75 0.20 23.90 -1.00
18298.88 -1.70 16.80 -2.10
18299.00 -8.70 2.20 4.80
18301.88 -5.00 -9.10 6.60
18308.63 -6.90 16.60 4.10
18310.25 -8.90 1.00 -0.20
18312.63 -8.30 -2.80 -1.00
18324.75 -4.00 -6.10 6.10
18325.13 0.10 11.70 2.30
18326.63 -24.20 9.40 10.40
18326.75 -18.00 13.30 8.00
18327.38 -4.00 -13.50 0.90
18328.00 -8.70 2.20 -0.90
18329.25 -2.40 -5.00 -1.40
18332.88 -2.10 0.20 1.90
18333.75 -9.10 -2.30 3.50
18334.88 -10.20 -14.30 -3.50
18335.00 -5.00 -10.00 2.50
18336.00 -12.90 5.90 -1.70
18336.63 7.00 18.40 -3.20
18337.00 -31.00 -3.90 -2.00
18337.13 -19.90 5.60 8.70
18341.50 -18.10 -4.50 4.50
18343.75 -6.90 -1.90 3.60
18343.88 -14.80 -2.20 4.40
18344.38 -7.90 -1.60 3.70
18347.38 -6.40 4.80 1.40
18349.00 -8.10 12.90 3.40
18349.13 -5.90 15.70 4.10
18355.13 -3.20 9.80 -1.90
18355.25 -5.00 12.90 1.10
18356.50 -3.70 13.10 3.40
18357.25 -10.40 -6.90 2.30
18358.38 10.70 -9.50 4.40
18358.63 4.80 -14.60 6.00
18360.50 2.90 -10.90 8.20
18362.25 -7.30 -7.40 4.50
18363.63 -12.90 3.00 8.80
18364.88 -13.50 -6.20 2.00
18365.00 -3.30 -4.20 0.90
18366.38 -10.90 -1.60 -4.40
18366.50 -9.40 -6.70 3.30
18366.63 -9.70 -2.90 9.00
18371.88 -10.10 -5.10 0.50
18372.00 -6.30 -6.00 5.80
18372.88 2.00 -19.90 -0.80
18373.88 -11.90 12.90 -1.10
18374.63 -10.50 4.90 11.90
18375.25 -8.90 -3.00 3.40
18377.00 -14.70 4.90 3.30
18377.13 -11.40 4.80 5.80
18379.88 -3.10 -4.90 4.90
18383.75 -4.30 -8.40 4.00
18384.50 -3.70 -5.00 -0.90
18385.63 -24.10 6.60 3.60
18386.88 -9.60 -0.40 4.90
18387.75 -12.70 -8.50 8.60
18389.75 -8.30 -1.80 5.30
18389.88 -9.70 8.10 8.10
18391.25 -8.00 3.10 0.40
18391.38 -12.80 -2.00 3.60
18393.50 0.30 -15.70 -0.50
18393.88 -10.90 -1.60 4.00
18394.13 -7.10 10.50 -2.40
18395.13 -9.00 0.30 2.00
18397.25 -6.00 -5.20 -0.40
18398.88 -8.90 4.20 3.40
18399.00 -7.80 11.10 3.40
18401.13 -4.80 -17.40 -0.50
18401.88 -15.60 12.80 -0.30
18402.00 -14.80 2.30 1.20
18403.38 -8.50 -7.40 6.20
18404.38 -6.10 -1.30 2.50
18407.50 -9.40 11.10 -0.50
18407.63 -11.20 11.80 1.10
18411.00 -4.30 -6.50 0.30
18411.13 -5.50 -1.90 5.50
18414.50 -14.40 3.90 3.10
18415.88 -4.20 -3.90 1.20
18418.25 -11.30 -4.10 2.80
18419.13 -15.50 -3.40 -2.20
18420.63 -7.10 5.50 2.40
18422.63 -20.70 -19.00 0.10
18424.88 -20.30 -3.50 3.50
18426.25 -12.40 8.30 -1.20
18427.88 3.90 -5.10 -4.90
18428.00 4.20 -2.30 -2.80
18430.13 -15.30 -7.30 -0.30
18431.50 -9.30 4.00 -1.40
18435.50 -13.10 -9.70 -0.90
18437.13 -8.60 3.30 2.00
18440.25 -10.20 11.10 -3.20
18443.25 -10.90 7.50 -0.60
18443.63 3.80 22.80 -4.90
18450.00 2.90 3.20 3.20
18451.00 7.90 -9.70 -0.90
18453.38 -5.30 15.20 -1.90
18457.38 -9.80 10.90 -0.80
18459.13 -6.80 -2.80 3.80
18462.50 9.40 0.50 -5.40
18465.50 -15.30 -8.30 6.80
18466.63 -3.10 5.60 -2.30
18466.75 -2.40 0.20 1.10
18467.00 -6.60 -1.90 6.60
18468.63 -14.80 -0.10 -3.20
18468.75 -12.70 0.10 0.00
18468.88 -10.10 8.30 0.90
18469.63 -15.30 -5.30 -7.10
18471.50 -12.30 14.20 -3.30
18472.50 -19.40 -6.40 0.70
18479.88 6.80 -3.40 -6.20
18480.00 -3.20 -4.40 -1.00
18481.38 -5.30 2.80 3.30
18484.25 -5.80 -1.30 0.60
18490.75 -8.20 8.40 -9.10
18494.25 -8.90 -9.10 -0.30
18495.38 -12.30 0.70 -2.60
18498.75 -5.70 -3.50 -0.30
18505.25 -8.50 -14.70 0.90
18505.38 -13.20 -7.60 4.50
18506.25 -9.50 -10.70 -6.50
18506.50 -7.50 4.20 1.20
18510.13 -16.80 10.60 -5.10
18514.25 -15.70 10.60 -1.30
18515.38 -17.60 -14.20 -4.20
18515.50 -10.70 -12.80 -4.20
18515.63 -7.60 -10.70 -4.00
18516.75 -8.10 -7.80 -4.90
18517.00 -9.10 -0.40 -0.20
18518.13 -6.40 -0.40 0.50
18519.13 -7.00 -0.60 0.80
18523.50 -12.60 -13.20 5.00
18523.63 -9.80 -9.30 4.80
18525.50 -3.60 -11.50 1.70
18527.38 -10.00 -8.60 -1.70
18527.50 -12.40 -2.30 1.30
18536.00 -11.90 14.90 0.00
18538.38 -12.00 -7.40 2.30
18538.50 -9.70 5.70 6.50
18539.25 -5.40 -12.60 -1.20
18539.88 1.80 23.00 -2.10
18545.63 -11.40 7.10 2.30
18549.38 -13.20 -12.30 -6.00
18549.50 -9.90 -10.00 -1.90
18560.50 -4.40 4.90 -9.40
18564.13 -20.70 2.10 1.00
18566.13 0.30 -14.40 2.00
18566.88 5.10 14.20 -6.60
18570.63 -11.10 1.00 0.90
18574.75 -8.80 5.50 4.30
18575.88 -11.80 -7.90 3.60
18578.88 -8.60 -11.90 -4.00
18579.50 -0.80 -7.00 2.20
18582.00 -9.60 -3.70 0.20
18583.13 0.90 -13.60 -3.60
18584.25 8.60 -4.30 7.20
18585.50 -3.30 -13.30 4.70
18586.75 -5.50 5.40 2.20
18586.88 -3.00 13.50 -0.70
18594.38 -8.20 -18.50 -1.20
18597.00 -5.80 7.80 -0.20
18603.88 -8.80 8.30 -2.80
18604.13 -14.30 6.00 1.30
18605.13 -3.70 -4.00 -2.10
18605.25 -1.00 5.40 5.40
18606.25 -12.40 10.10 -1.10
18607.63 -0.60 16.10 -2.20
18607.75 -8.50 6.80 5.50
18608.88 -13.10 -12.10 -3.10
18609.00 -12.40 -11.40 3.80
18611.63 -8.60 12.00 -0.70
18612.50 -15.40 -5.10 -0.90
18612.63 -13.30 -0.60 5.30
18615.25 -12.40 9.20 -4.10
18616.50 -11.40 -8.20 -2.40
18616.63 -11.40 -9.10 1.00
18616.75 -13.10 -5.10 3.30
18624.00 -8.90 -1.60 5.90
18625.75 -14.50 10.40 5.60
18626.75 -16.20 -1.20 2.10
18636.88 -6.60 -21.50 3.50
18639.13 -17.50 7.10 0.00
18648.25 -8.30 6.80 0.00
18648.38 -5.60 11.50 0.00
18650.00 -6.10 8.70 1.90
18653.88 -17.20 9.90 -3.90
18654.38 -7.90 7.50 1.00
18656.75 -10.30 -3.00 -1.10
18660.75 -20.90 -6.80 -0.70
18660.88 -24.60 -13.30 4.40
18661.13 -4.40 -8.60 10.60
18677.75 -7.50 -3.40 3.80
18677.88 -7.60 4.00 5.60
18678.88 -9.40 0.10 0.20
18681.38 -13.20 0.60 5.00
18681.50 -13.00 5.30 9.00
18688.00 -15.20 17.70 1.80
18694.63 -12.50 -10.20 2.30
18696.38 -4.10 15.70 7.50
18701.75 -3.30 -16.20 -5.80
18701.88 -1.60 -14.10 -3.00
18705.13 -14.90 2.50 -0.90
18710.38 -11.60 6.80 -1.90
18713.38 -9.10 3.40 5.80
18718.50 -7.50 -5.40 -2.20
18718.63 -4.00 -7.40 2.70
18718.75 -2.80 -0.90 6.80
18720.25 -5.50 22.10 9.40
18724.50 -10.60 -19.80 -0.50
18726.38 -12.80 12.30 1.00
18729.75 -12.90 14.40 5.00
18735.13 -7.10 -5.60 -1.20
18742.25 -4.10 -7.00 -4.50
18745.00 -17.20 -11.60 1.60
18746.50 -9.00 -4.50 9.40
18747.63 -8.90 3.80 3.90
18750.25 -14.40 -4.30 -1.10
18750.50 -15.20 2.10 6.80
18751.88 -10.50 6.60 3.60
18753.25 -9.30 -5.10 8.40
18757.38 -14.40 -4.90 -1.80
18758.50 -11.50 13.20 2.90
18770.75 -10.70 -3.70 -4.00
18771.00 -9.50 -12.10 6.10
18773.38 -9.40 -8.20 -1.90
18773.75 -7.10 -5.60 8.70
18773.88 -3.60 -11.00 10.30
18778.88 -9.10 12.50 5.50
18786.63 -11.70 -3.40 -1.40
18793.88 -0.90 -15.90 2.70
18801.38 8.60 -11.40 -3.00
18801.75 -6.10 -13.70 4.00
18803.00 -5.20 7.30 3.40
18803.13 -7.40 11.60 4.40
18810.25 -13.10 -17.50 2.70
18817.63 -8.40 -5.40 -9.10
18817.88 -4.80 -6.80 -1.30
18818.00 -2.90 -7.20 1.00
18818.13 -2.20 -5.70 1.20
18824.13 -8.80 -7.00 -0.20
18824.25 -9.90 2.40 1.60
18827.00 -3.80 -3.70 -2.90
18827.25 -13.00 -6.60 5.30
18830.13 -6.40 5.20 1.40
18832.75 -4.30 -6.10 7.30
18835.50 -11.90 4.80 1.10
18836.25 -15.50 12.90 -6.00
18838.13 -9.10 5.90 -2.80
18840.75 -9.90 1.40 -2.40
18840.88 -11.70 -0.60 -0.40
18843.25 -7.80 -2.80 -2.20
18843.38 -6.00 -7.40 2.10
18844.50 -14.60 -7.40 -9.50
18845.63 -5.70 -9.90 -8.40
18845.88 5.90 -1.30 -4.70
18847.13 -3.70 -0.70 5.70
18850.88 -21.40 2.80 -4.20
18857.00 -7.10 -3.30 -2.00
18857.13 -6.90 -1.30 0.70
18858.38 -12.10 -6.90 0.60
18859.13 3.40 10.10 -9.00
18860.25 -10.90 14.80 -7.80
18861.25 -3.30 -12.00 -0.30
18864.00 -11.30 -16.60 -9.90
18864.13 -8.70 -4.40 -0.60
18869.38 5.90 -1.20 1.90
18871.75 -8.30 0.50 3.60
18873.38 -3.10 -10.10 -2.40
18876.25 -4.50 -10.70 2.50
18876.38 -3.90 0.00 2.60
18879.25 -15.20 1.60 -0.40
18882.75 1.90 -6.40 0.70
18886.75 -18.40 -3.10 10.00
18901.88 -11.10 12.50 -2.70
18902.00 -11.50 5.50 -3.20
18902.13 -17.60 3.60 -2.50
18903.50 -6.20 10.70 0.10
18924.88 -7.00 19.00 5.00
18938.75 -7.60 -9.30 -2.10
18939.00 -6.80 -7.40 3.30
18955.25 -2.40 -3.50 0.60
18955.38 -4.40 -2.80 2.30
18956.75 0.20 -10.10 -4.20
18957.75 -1.90 -8.90 -1.30
18960.50 -2.20 -1.90 5.50
18962.88 3.70 -6.40 7.90
18964.00 -13.20 -0.80 2.20
18964.13 -12.00 4.10 8.30
18965.00 -11.40 -13.40 5.10
18965.25 -5.70 -5.10 14.10
18966.63 -13.40 6.90 3.30
18966.75 -11.40 5.30 4.50
18968.88 -20.40 3.50 1.40
18975.75 -10.00 0.30 0.70
18975.88 -7.90 1.20 1.70
18979.38 -1.20 5.20 2.10
18983.88 -14.30 -9.70 -0.50
18985.50 -12.00 12.30 3.60
18987.38 -14.00 9.20 -0.50
18995.00 -2.40 -1.20 -0.80
18996.75 1.40 11.70 -0.80
18999.63 -7.60 -8.90 -0.40
19001.88 -9.10 10.10 -5.60
19002.00 1.20 3.20 -2.60
19012.25 1.40 -14.60 -0.40
19012.38 -1.50 -8.00 1.80
19013.75 -4.00 -7.40 7.30
19018.00 -8.30 0.00 1.00
19019.00 -5.20 -8.40 0.60
19022.88 -2.90 2.80 -3.80
19024.13 -5.50 -6.10 0.10
19029.88 -12.30 -7.40 -0.80
19030.00 -10.10 1.80 2.40
19030.13 -10.20 5.70 4.00
19032.88 -9.30 1.70 -2.00
19035.75 -10.20 -2.90 7.60
19037.00 -5.70 1.10 -1.20
19040.50 -10.10 1.20 0.00
19048.25 0.60 -8.00 3.90
19051.63 -9.60 -4.10 4.60
19070.75 -8.60 22.10 1.90
19083.75 -5.20 7.20 1.90
19086.50 -9.10 -1.30 -0.90
19091.75 -6.10 -9.60 3.80
19096.25 -9.20 -3.40 0.30
19109.25 1.10 -9.00 3.00
19129.25 -3.40 -6.70 10.70
19132.00 -6.30 6.40 5.40
19133.50 -0.80 6.30 0.60
19133.63 -2.10 6.50 2.80
19137.50 -6.70 -4.90 2.20
19138.50 -2.50 -7.50 -3.00
19138.63 -4.60 -4.20 4.30
19147.63 -13.70 1.00 0.70
19155.38 -13.70 -6.90 -2.70
19155.50 -8.40 -4.90 -0.70
19158.25 -17.60 7.80 0.50
19160.63 -15.10 16.00 -2.50
19184.63 -9.70 2.40 4.00
19209.25 2.50 -7.10 -5.60
19211.50 -5.50 -8.90 -0.60
19232.38 3.10 0.60 2.30
19233.38 -6.20 0.20 -1.50
19236.25 -10.00 5.70 0.20
19249.13 -10.20 -7.20 -5.30
19250.13 -8.10 -10.00 -0.60
19255.50 -16.40 -8.80 0.60
19257.00 -6.10 -2.80 2.30
19261.13 -16.10 -3.80 -3.40
19261.25 -16.20 1.10 4.20
19262.13 -1.90 -5.70 1.50
19275.75 -11.10 12.50 -3.60
19275.88 -13.80 15.30 2.90
19278.25 -11.10 -9.60 -6.30
19278.38 -8.00 -1.90 -0.70
19278.50 -9.70 2.40 1.80
19285.63 -19.50 8.40 -0.80
19286.75 -25.50 -12.20 -1.70
19287.88 -16.20 11.20 -1.40
19302.88 -12.00 -13.10 -7.80
19304.63 -4.10 -17.10 -3.60
19309.13 -13.80 6.60 -3.70
19316.50 -14.10 -2.50 2.70
19338.13 -0.90 -7.20 7.10
19339.25 -5.20 -4.20 0.30
19347.13 -19.40 -9.20 2.80
19353.50 -15.60 5.50 2.30
19380.00 -0.20 15.80 -1.80
19387.50 -13.30 -13.00 1.10
19387.63 -10.10 -9.30 4.40
19402.88 -18.20 -6.20 0.80
19406.25 -7.40 -7.00 -9.20
19415.13 -7.60 -5.10 6.40
19418.13 -8.30 -1.90 -2.60
19423.75 3.10 -0.70 3.30
19437.25 -2.70 -13.10 -0.40
19438.50 -0.90 -10.10 3.70
19458.25 4.50 -12.20 5.80
19459.38 -6.10 -0.90 -3.60
19469.38 -5.70 5.00 0.60
19476.75 -3.50 -4.20 4.40
19482.25 -1.80 6.50 1.20
19494.00 -8.00 7.30 2.20
19519.13 -8.90 -7.20 -0.10
19535.63 -8.90 -10.40 2.00
19539.88 -6.40 -8.20 -3.50
19546.50 -10.50 5.70 -2.60
19547.75 -10.20 -12.40 -3.10
19600.38 -8.50 7.70 0.90
19609.50 -0.50 -4.80 0.10
19646.88 -9.10 -3.20 4.90
19661.88 -16.50 8.80 -1.80
19681.13 -9.60 -1.30 -0.90
19681.25 -7.60 0.70 0.20
19682.75 -14.60 -6.00 -5.60
19682.88 -16.80 -7.10 2.70
19683.13 -24.50 20.70 11.90
19684.50 -7.80 -18.70 -5.90
19684.88 -32.60 34.80 16.10
19686.25 3.30 5.80 0.20
19686.38 -11.90 19.50 6.50
19686.50 -12.70 37.80 10.70
19687.75 11.40 -22.30 8.80
19690.13 3.30 11.40 4.10
19690.25 -2.20 -4.60 10.40
19692.00 -14.50 7.50 -2.80
19692.13 -25.60 -6.50 1.20
19698.00 0.00 -2.40 10.00
19701.63 -1.50 2.60 1.10
19701.75 -1.10 0.90 10.50
19703.00 -5.10 -5.80 2.30
19704.63 -9.20 5.70 2.60
19706.13 -11.40 9.90 0.20
19721.63 -13.70 -5.50 -1.20
20004.50 -4.80 -5.00 0.30
20015.75 -20.50 8.20 2.50
20015.88 -20.30 15.00 5.00
20018.13 -6.10 8.20 -0.90
20018.25 -3.50 7.20 4.30
20018.38 -1.70 6.80 7.30
20020.25 -1.90 1.50 -12.10
20020.50 1.20 -3.60 -3.30
20020.63 1.40 -7.10 0.40
20020.75 1.20 -5.00 4.10
20020.88 1.10 -2.80 11.30
20022.38 -6.00 6.50 -17.40
20022.50 -7.40 4.40 -7.10
20022.63 -4.50 1.20 3.80
20023.00 17.40 -41.00 26.20
20026.25 -5.10 52.00 5.60
20045.25 7.20 -0.80 -4.80
20182.00 -4.40 5.20 3.10
20195.25 -8.00 -6.50 -4.90
20195.38 -4.80 -8.20 2.30
20497.88 -3.50 2.10 -7.60
20498.00 -0.50 16.30 -1.30
20498.88 -7.40 22.50 2.30
23557.75 -4.00 13.00 -8.80
23558.13 17.20 -21.20 13.20
40752.50 -8.70 4.00 -4.10
41235.25 -8.40 -6.10 -2.90
41297.63 5.00 -7.30 1.00
41398.75 3.80 -2.90 6.00
41401.25 8.00 -0.40 1.20
41415.75 -5.00 -13.40 1.10
41425.00 -10.90 -2.70 2.10
41430.63 4.00 -17.20 7.00
41449.13 -6.60 -14.20 1.70
41454.88 4.70 1.50 1.60
41472.13 3.80 -5.10 6.30
41505.38 -4.30 -7.00 1.40
41516.63 -8.50 8.60 -3.20
41538.63 -7.10 -4.60 7.50
41634.75 5.70 7.50 -4.10
41663.63 -6.80 5.80 0.40
41672.50 0.90 -3.10 0.80
41689.00 -4.60 4.40 -1.00
41690.75 -7.70 -7.60 2.60
41690.88 -4.60 -8.30 3.60
41700.63 7.40 -16.60 3.00
41806.38 5.20 1.50 2.70
41813.88 -4.80 4.00 3.10
41815.88 -14.70 3.10 -3.50
41829.75 -5.60 -2.60 0.50
41830.00 2.90 -0.70 13.80
41835.13 -2.40 -2.20 -3.20
41843.13 1.30 -6.60 -3.50
41845.50 12.90 0.00 1.20
41882.63 -1.60 0.00 -1.30
41887.38 -3.30 -2.40 1.50
41894.00 2.90 -8.20 -5.20
41928.75 -2.70 -1.20 -1.90
41932.50 0.70 -3.60 1.10
42008.38 8.50 -10.40 8.80
42032.38 -1.80 0.60 -1.50
42032.63 -5.40 6.80 7.40
42033.63 -9.50 -2.80 -4.60
42033.75 -4.50 -0.20 3.20
42064.75 3.90 -10.40 -8.70
42102.25 -0.70 -17.80 -1.90
42149.25 -5.30 -3.00 1.80
42150.13 -8.80 8.00 3.50
42179.00 5.30 -9.60 3.50
42180.00 8.80 -1.70 -2.10
42195.88 3.20 -9.60 2.90
42238.00 -5.60 11.20 -6.20
42238.13 -4.80 -1.10 3.00
42252.38 0.80 -17.40 6.30
42278.50 0.40 -4.50 0.80
42302.25 -1.00 1.10 5.10
42306.88 -2.90 -6.30 -1.00
42322.00 -6.70 -8.60 0.40
42341.13 -1.10 -3.80 1.30
42344.25 -4.50 5.10 -1.90
42382.88 5.00 -4.90 3.40
42390.50 -2.70 -1.20 -1.60
42414.25 -5.40 -5.00 4.40
42419.00 -5.40 0.50 5.60
42451.50 0.80 -3.80 -1.10
42458.25 0.00 -7.50 -1.10
42476.38 2.50 6.20 -2.60
42489.75 1.70 -2.20 1.70
42503.88 -2.20 -1.40 3.40
42552.13 -4.40 -10.50 -6.10
42586.50 2.20 -0.50 -1.10
42590.63 9.40 -11.10 -1.10
42590.75 5.30 -3.20 -0.30
42614.25 -1.80 -8.00 -6.90
42614.38 -3.80 -5.10 -2.50
42640.25 -4.60 -7.90 -1.40
42660.63 -8.00 -5.30 2.30
42664.75 7.70 4.30 3.80
42679.38 -5.20 -10.00 6.10
42683.13 7.90 -8.50 -1.50
42684.38 4.60 -5.60 1.20
42715.00 -1.20 -4.90 7.30
42739.88 -2.60 6.90 -4.60
42745.63 0.90 -2.60 8.30
42752.63 -2.90 -6.30 2.70
42753.88 -3.70 -11.20 1.20
42755.13 -1.10 -2.80 5.30
42801.75 -3.20 2.60 -2.40
42801.88 3.30 -1.90 1.60
42808.13 -11.40 1.70 -0.80
42810.00 -3.00 11.00 4.40
42818.00 -4.30 2.60 3.20
42853.50 -10.40 -14.60 3.00
42856.25 0.80 -9.90 -2.50
42863.00 -5.60 -1.60 -4.90
42864.50 -5.70 -0.40 -1.40
42868.50 1.20 -4.00 2.50
42889.50 -5.60 8.80 -4.50
42902.38 0.60 -7.90 4.00
42902.50 -3.10 -3.00 5.50
42904.25 -9.00 5.30 -3.00
42905.38 -7.90 -3.20 -1.30
42913.25 -0.10 3.70 0.60
42924.88 -9.90 -2.70 2.20
42927.75 6.90 -18.00 4.40
42929.38 -3.80 1.50 -5.20
42929.50 -7.00 -4.40 -4.20
42932.75 -6.60 -0.90 -1.30
42938.25 -3.20 14.00 0.90
42942.00 3.50 -1.40 0.50
42944.25 -0.10 -8.60 3.50
42947.50 -4.60 6.30 -0.50
42949.88 -5.40 6.80 5.70
42952.13 0.70 -5.80 5.40
42957.38 -10.60 2.60 -8.60
42969.00 1.60 -8.90 0.50
42969.13 1.50 -3.10 1.90
42971.50 -1.00 9.70 -4.50
42971.88 3.50 -11.90 1.60
42972.00 -0.60 -11.00 -0.80
42975.50 -7.30 1.20 1.20
42975.63 -7.10 -0.40 0.80
42979.25 -0.40 -2.60 6.00
42981.38 -3.30 -13.80 3.00
42986.38 -4.70 -0.90 -2.40
42986.50 -1.40 -1.40 -1.80
42986.75 1.90 5.30 2.30
42994.63 3.10 -1.20 0.80
42994.75 -3.00 6.30 3.30
43003.50 -6.30 -1.30 -1.00
43006.13 1.40 -9.90 -1.10
43008.00 0.20 -5.80 8.40
43022.88 1.70 -4.50 0.50
43024.38 2.10 -3.10 -3.70
43025.13 1.10 1.10 -2.10
43025.25 1.80 -2.90 -2.40
43025.63 4.20 -2.70 1.60
43028.00 3.50 -2.40 2.60
43039.38 -3.60 1.30 -1.50
43040.38 2.70 -10.10 9.10
43065.50 -8.10 -2.10 -0.90
43077.38 -5.80 10.00 -12.40
43077.88 3.60 -16.10 9.20
43081.63 4.30 -18.20 5.10
43085.13 7.80 -19.20 7.10
43089.88 -2.10 7.00 1.50
43095.63 1.10 -0.80 -4.20
43098.13 -1.10 -13.80 -2.40
43102.13 6.00 -23.40 1.60
43113.50 5.10 -31.90 8.50
43115.50 1.40 -8.40 -3.10
43115.88 2.20 -7.70 7.90
43129.38 -4.80 -7.50 -0.80
43131.63 -6.80 1.60 -6.10
43134.75 4.40 -12.70 -7.80
43139.63 1.30 1.30 9.40
43153.13 -2.10 -8.60 -2.90
43153.50 -1.70 -9.00 6.40
43154.75 1.50 5.50 0.20
43155.00 3.00 -4.20 5.40
43156.25 4.90 0.40 11.00
43180.75 1.00 16.00 3.20
43181.38 0.70 2.70 -5.30
43183.13 -1.40 5.00 -1.80
43188.25 5.00 -5.00 -4.10
43203.13 6.10 3.40 6.10
43203.25 0.80 5.30 7.00
43210.50 1.50 15.00 -3.80
43214.88 -6.40 0.00 1.80
43225.13 -2.20 4.90 4.60
43230.13 -1.50 -10.80 -5.50
43235.25 -5.00 -12.50 6.30
43236.13 4.50 -9.10 -0.40
43240.50 1.50 5.00 -8.30
43244.50 1.60 -4.20 6.20
43247.88 -2.20 -9.70 1.30
43250.50 -5.20 9.10 1.90
43252.75 -9.10 2.40 -5.50
43260.13 2.10 0.30 -6.20
43260.25 4.50 -5.00 -2.70
43267.88 -0.60 0.40 -3.20
43269.75 3.00 -5.20 0.60
43284.13 4.60 5.20 -5.00
43303.38 10.10 -12.90 2.20
43304.75 -3.60 -12.70 9.90
43311.38 1.10 -5.50 9.60
43314.38 -6.10 4.70 1.50
43317.00 -3.10 -7.20 2.70
43322.50 -6.90 -9.40 10.70
43348.00 4.60 -3.80 0.20
43348.13 -0.60 4.60 -1.80
43354.00 5.80 -23.10 7.00
43358.88 2.30 -2.70 -3.10
43367.88 7.60 -9.10 5.70
43372.25 -6.30 11.10 -8.70
43374.38 -1.50 7.90 0.10
43375.88 1.50 -8.60 6.00
43376.88 0.00 3.00 -4.80
43379.13 3.70 -12.60 3.20
43385.75 1.10 1.10 -2.20
43385.88 -2.90 0.70 1.90
43396.75 -6.60 -3.20 6.60
43404.25 1.50 -5.80 -0.40
43404.38 2.20 9.00 -1.60
43407.50 -11.80 15.20 0.80
43417.75 -10.10 16.30 -2.30
43422.13 8.40 -10.20 -1.30
43422.63 1.00 -9.10 3.10
43425.13 7.10 -7.60 -4.40
43425.38 -9.90 8.60 0.00
43425.63 -8.10 -0.20 0.60
43430.13 -6.30 -3.30 -6.70
43430.25 -0.60 14.20 -4.10
43430.63 -2.40 -9.70 4.20
43431.75 2.90 -10.60 -7.10
43431.88 2.40 -11.10 -6.30
43433.75 1.00 -8.70 -1.20
43444.38 -5.60 11.70 6.20
43446.38 0.70 -6.80 -0.90
43447.75 -4.30 -2.60 -3.60
43451.13 13.30 -4.80 4.80
43454.63 3.60 -6.20 0.30
43462.13 3.40 3.60 -9.70
43463.38 -0.70 -5.80 -4.10
43468.38 -7.30 4.00 -1.50
43471.75 -3.40 -2.60 -1.30
43473.63 8.40 -11.00 9.00
43486.38 -3.50 0.70 -3.00
43489.00 -0.80 7.60 -7.50
43497.00 2.70 4.10 4.30
43499.13 0.00 -2.90 -7.30
43506.00 8.40 -10.60 5.70
43506.13 3.40 -12.60 3.20
43506.25 -2.20 -3.30 0.40
43506.38 -5.30 5.50 -0.40
43515.63 0.90 -3.10 -0.10
43517.38 -2.30 -11.90 -3.00
43519.88 7.00 -19.60 10.20
43523.13 3.40 -19.80 7.90
43525.00 -0.80 -5.70 -12.90
43547.25 -6.30 10.50 1.20
43547.75 -1.10 1.30 0.00
43548.38 4.80 -12.90 -2.90
43570.38 8.20 -4.80 2.90
43570.50 6.10 -1.70 1.10
43570.63 1.20 2.70 -3.00
43570.88 -0.80 4.30 -6.10
43579.50 3.10 -0.80 -1.50
43580.25 -4.70 10.90 -1.90
43587.00 -1.80 3.40 -7.80
43588.13 -4.90 5.30 -7.80
43589.63 5.20 -6.20 -3.90
43598.75 5.50 -1.70 6.20
43604.13 -1.80 9.20 -2.90
43609.13 0.00 -24.10 11.60
43629.38 2.20 -4.70 4.10
43630.25 -3.10 6.50 -1.00
43632.00 -3.90 9.00 -4.80
43632.50 3.40 -10.80 1.70
43638.63 8.70 -16.20 2.50
43641.63 11.90 -10.70 4.60
43642.13 -8.80 0.50 -2.20
43642.75 8.10 -6.90 3.10
43643.13 -2.60 -2.60 -0.10
43643.25 -3.90 6.10 -1.00
43653.13 2.30 8.20 -7.80
43656.38 1.70 -0.80 -0.80
43656.50 1.50 -3.60 0.20
43656.63 1.20 -1.60 1.30
43663.25 -2.90 1.10 1.50
43664.38 -5.50 13.80 -4.20
43673.00 -3.90 13.60 -5.10
43693.50 -0.20 -12.60 3.00
43708.50 7.00 4.50 2.80
43713.25 -0.20 -6.50 9.90
43721.13 8.40 -8.70 12.50
43722.00 -3.50 2.50 -5.60
43722.38 6.40 0.20 9.30
43726.63 6.60 -9.40 0.70
43734.25 -4.90 10.90 -5.80
43743.88 0.10 2.60 3.10
43752.75 -7.60 -6.10 -1.60
43762.75 3.40 -16.00 -10.50
43763.13 -0.50 3.50 8.60
43765.75 -3.10 -11.80 4.20
43766.00 3.80 0.90 9.30
43766.13 -1.60 5.80 6.40
43767.25 -3.70 -2.10 12.10
43768.50 -1.30 -17.90 6.10
43769.25 -5.80 -1.00 -11.50
43780.00 4.30 -9.10 7.90
43796.63 -2.90 -4.00 -5.40
43796.75 5.30 -5.40 -1.40
43822.25 -3.40 0.40 -3.30
43822.38 -1.80 -8.40 3.10
43826.13 9.60 -9.00 1.40
43843.75 -6.70 6.10 -9.10
43881.75 2.20 -3.80 7.50
43899.00 -1.30 4.30 -11.00
43908.00 -7.00 -1.10 -2.60
43909.38 6.00 -9.60 9.00
43915.88 3.70 -2.20 4.60
43916.00 4.50 -12.60 9.40
43918.00 -1.90 0.40 1.30
43929.75 0.20 1.30 4.40
43934.88 -2.30 11.80 0.60
43936.00 -1.40 3.20 -2.30
43944.88 -1.00 8.30 -4.10
43945.00 -3.20 7.90 -3.70
43946.25 -3.30 -3.30 1.90
43947.13 -6.00 4.40 -6.00
43954.00 -2.10 7.90 0.10
43992.75 -3.50 3.00 -1.20
44000.75 -3.90 1.80 -4.00
44000.88 -1.60 -6.60 -3.00
44016.63 0.70 6.50 5.40
44021.00 -1.90 0.90 -0.20
44021.13 -1.00 -5.60 0.30
44028.75 2.20 6.70 -3.40
44043.63 -1.90 -0.90 3.20
44045.75 9.20 -3.00 -0.80
44050.25 4.20 -13.10 4.80
44051.38 -2.30 7.40 2.60
44063.00 4.80 4.10 -3.00
44071.50 -0.20 7.80 -10.80
44084.63 4.40 3.80 -1.00
44102.25 1.30 0.40 -5.50
44110.63 -0.60 2.80 2.60
44120.00 -10.70 11.40 -6.70
44125.38 4.10 4.70 -3.50
44129.38 5.50 -13.10 -1.30
44129.75 0.80 7.60 0.80
44139.38 16.20 -16.50 0.00
44147.13 5.60 -17.80 9.20
44157.63 5.10 -1.90 -4.70
44166.63 3.80 -8.00 -4.60
44166.75 -5.40 7.20 -1.90
44167.25 4.80 -10.20 -1.00
44168.75 5.30 -6.40 2.20
44179.88 -0.80 -2.40 2.70
44184.50 3.30 -13.30 3.10
44220.88 4.70 -11.70 10.40
44227.88 6.00 -16.60 -4.60
44269.88 4.40 -5.60 -1.30
44272.88 -1.50 3.50 2.10
44273.50 2.80 -7.10 0.00
44275.13 -3.20 0.70 2.70
44302.75 0.40 -4.90 -2.20
44304.88 3.00 -1.50 -3.00
44311.88 6.50 -1.00 0.90
44350.88 2.40 -4.50 2.10
44362.25 -1.00 13.90 -7.60
44365.63 -6.40 6.10 0.20
44365.88 5.50 -10.40 0.70
44366.75 3.70 -13.50 -1.10
44373.25 0.70 -1.90 -7.20
44374.50 2.60 -6.90 -1.40
44377.25 -7.00 10.70 -7.40
44398.38 1.00 -8.20 0.10
44405.00 10.50 -10.40 -1.00
44407.88 -6.90 0.50 0.40
44425.00 -8.10 18.20 2.80
44425.13 -6.70 26.60 1.80
44425.88 2.90 -7.70 4.20
44427.63 -4.80 9.70 -3.00
44428.50 0.80 10.90 1.50
44429.63 3.60 5.70 0.80
44430.13 -4.20 -5.80 -1.60
44430.50 4.10 -3.40 0.30
44431.13 -2.90 7.50 4.50
44431.75 -2.50 2.10 -8.60
44433.88 -10.70 25.10 -0.90
44434.88 3.50 14.20 4.30
44437.88 6.60 7.10 -0.60
44440.75 0.30 12.90 -6.80
44446.00 -3.00 3.00 -1.60
44446.13 1.60 -1.00 -0.80
44447.13 6.00 -0.10 2.80
44447.75 -1.70 -2.20 1.50
44449.88 1.80 -6.80 1.60
44454.25 2.40 0.80 0.60
44454.38 -4.40 8.60 -3.70
44457.13 -5.20 6.80 -3.70
44462.75 9.30 16.10 5.30
44482.88 3.70 4.60 2.60
44490.63 -4.00 -22.10 0.50
44491.50 0.40 -9.10 -5.70
44492.13 -2.60 -2.10 7.40
44492.63 -0.60 9.40 -9.60
44497.50 -3.90 9.00 -10.80
44498.25 2.30 -10.30 3.00
44498.38 -4.00 3.00 -0.10
44499.38 -3.20 -18.80 10.90
44500.00 -4.00 4.10 -12.40
44500.38 8.80 -23.10 11.70
44502.75 -8.40 2.60 -2.70
44505.00 5.30 2.30 -0.70
44506.13 2.80 2.90 -6.30
44507.38 -0.10 -1.00 -6.60
44509.75 0.10 -1.20 2.60
44509.88 1.70 -9.90 3.50
44515.25 12.60 -16.60 13.50
44516.38 13.30 -25.80 10.60
44517.25 16.50 -18.80 6.60
44518.13 -0.80 4.80 -8.40
44521.63 -3.30 3.00 -7.70
44523.63 -6.00 8.80 -7.00
44535.88 6.30 -3.80 2.50
44536.38 -1.70 1.30 0.20
44541.50 -6.50 1.60 -7.60
44561.25 0.70 -9.60 -4.30
44571.38 1.20 -19.20 -3.70
44574.88 -1.00 -0.30 0.60
44581.13 6.00 -11.00 5.20
44584.38 -2.50 8.60 5.00
44584.88 3.70 -4.10 -5.40
44586.38 1.10 3.90 0.20
44598.25 8.40 -10.20 5.80
44600.38 -3.90 -1.40 -9.30
44606.88 1.70 6.50 -1.60
44608.00 4.00 -8.70 2.90
44612.00 -1.00 -7.00 2.30
44612.13 -6.40 3.30 -1.90
44627.38 5.00 -4.90 3.60
44630.00 3.20 -5.40 1.70
44646.13 -1.10 10.90 2.30
44652.00 -1.50 3.50 4.10
44653.13 -4.00 4.90 9.70
44654.13 3.10 -5.60 8.40
44654.25 0.50 -3.30 2.70
44654.38 -2.40 -2.20 -2.40
44655.13 5.60 -16.80 3.10
44655.63 -2.60 4.20 3.90
44655.88 7.70 -3.80 11.10
44658.13 -0.10 -6.30 5.00
44661.00 -2.20 14.00 -1.10
44672.75 6.60 -2.90 3.50
44696.25 2.20 -0.50 0.00
44702.00 -6.90 11.40 -1.00
44705.63 3.60 -0.80 0.70
44707.25 -5.70 10.90 -3.10
44742.50 3.60 -9.90 2.80
44751.63 11.60 -6.50 6.90
44753.75 11.20 -3.00 4.00
44760.25 -8.90 10.30 -2.80
44777.00 1.20 -8.20 0.90
44803.88 3.50 0.80 3.50
44807.75 -3.90 -6.80 0.80
44808.38 0.10 9.70 6.00
44809.13 5.60 -7.80 5.20
44903.25 -3.20 8.80 -5.60
44903.63 16.10 -4.80 1.70
44903.75 14.90 -19.30 4.80
44918.00 6.20 -4.10 3.40
44918.25 -1.30 -7.10 -6.40
44918.88 13.00 -12.40 11.80
44928.50 -2.70 0.20 -4.20
44928.63 4.10 -2.90 -0.60
44930.88 4.70 -4.50 -2.50
44933.38 1.80 -14.30 -7.90
44933.50 -3.40 0.40 -8.70
44934.00 14.40 -17.40 4.00
44967.38 -0.90 -7.30 -0.10
44967.50 -8.70 8.10 -4.70
44982.25 10.90 -12.50 2.80
44985.25 -9.70 33.00 -6.30
45009.63 8.40 0.80 -0.60
45015.50 3.80 -11.00 5.10
45022.13 10.50 -11.30 2.60
45033.38 10.60 -14.80 1.90
45059.13 -1.00 10.70 -3.40
45059.88 -2.70 -7.50 2.10
45060.13 3.00 -8.60 5.50
45061.25 16.90 -30.90 1.30
45064.50 -6.40 3.30 -6.00
45067.63 0.10 0.60 -3.40
45067.75 -4.60 9.50 -1.80
45069.50 -8.80 5.50 -9.10
45076.50 -2.70 10.70 0.20
45107.63 -3.90 0.50 4.70
45112.63 7.80 17.80 -1.70
45163.88 14.00 -27.60 10.80
45171.00 9.30 -19.00 4.30
45178.38 9.90 -4.30 6.90
45184.88 -0.60 -10.10 4.20
45209.25 -9.40 9.80 0.50
45209.50 3.80 -13.80 -2.60
45217.63 3.10 5.40 -7.00
45219.75 6.60 -11.30 -6.20
45220.13 -8.00 4.70 0.60
45223.63 5.90 -12.90 -1.60
45228.63 1.10 -7.50 8.60
45228.75 -3.10 0.00 1.70
45256.25 4.50 0.80 -6.70
45258.50 -4.50 -2.20 -7.40
45261.38 -0.80 7.10 -10.70
45299.50 4.90 5.20 -0.70
45301.75 2.80 0.10 -1.30
45304.50 1.20 -4.00 1.70
45305.13 2.20 -6.60 -2.30
45306.00 9.50 -13.40 -1.80
45306.38 0.80 10.40 0.00
45349.88 0.30 4.30 -1.50
45362.63 -3.90 3.20 -5.40
45408.75 0.20 -8.70 -7.50
45411.13 10.90 0.80 9.60
45429.25 -1.00 1.10 -0.70
45485.25 0.40 3.20 -3.90
45485.38 0.20 -0.50 -0.20
45492.75 7.70 0.10 -5.40
45521.88 6.30 -11.50 0.40
45624.25 2.90 -7.80 -2.10
45631.25 -13.00 13.50 -3.90
45635.38 5.40 -2.90 -3.50
45672.75 -0.50 5.30 2.70
45690.50 1.80 -1.00 -0.90
45742.75 5.10 -6.20 -4.00
45753.13 3.30 -6.10 7.30
45758.00 2.80 3.00 10.20
45758.13 0.90 -10.30 8.30
45774.13 -5.00 7.40 -6.90
45774.25 -6.30 13.90 -4.10
45774.88 16.00 -29.70 -0.60
45775.25 -1.40 10.90 2.70
45777.13 -5.60 5.80 3.80
45777.25 -5.20 -0.90 4.20
45784.75 7.00 -9.10 3.00
45806.50 7.20 -8.50 0.60
45814.00 3.90 -10.40 1.10
45831.50 12.60 -13.20 0.50
45833.63 7.70 -9.40 -0.60
45834.88 -8.00 -5.30 3.40
45841.75 3.80 -15.20 3.90
45859.13 8.10 -10.60 2.30
45871.63 9.20 -12.40 2.50
45875.00 7.40 -8.50 5.10
45889.50 3.00 -12.90 -5.90
45890.38 0.60 -9.30 -0.40
45896.38 9.70 -9.10 9.50
45896.50 5.50 -18.50 8.50
45896.75 24.70 -18.50 1.50
45928.38 -1.60 -5.10 -1.00
45928.50 2.60 0.60 6.10
46146.88 2.80 3.00 3.10
46181.00 4.20 -14.50 0.70
46217.00 0.70 -17.20 9.60
46223.13 1.10 -5.60 -5.50
46223.25 2.80 -1.20 -5.70
46285.63 17.80 -12.30 6.10
46288.38 -3.20 9.30 5.90
46295.25 7.00 2.20 1.50
46415.38 12.00 -19.50 4.50
46416.00 1.20 0.60 3.60
46484.50 7.00 -6.90 2.80
46496.75 3.30 -8.00 -5.80
46496.88 2.10 3.20 -1.40
46505.75 17.00 -28.80 3.50
46531.63 -0.60 -18.70 0.30
46606.38 9.90 -5.90 6.10
46610.88 20.20 -34.30 -0.70
46611.13 20.90 -24.90 -3.70
46612.25 15.00 -23.00 0.40
46613.63 16.00 -7.00 8.10
46613.75 27.60 -31.00 5.50
46613.88 26.30 -39.00 -0.70
46614.50 17.10 -29.00 -1.00
46614.63 15.30 -25.10 -5.90
46615.13 19.70 -22.30 14.80
46637.75 17.50 -33.20 0.10
46657.50 12.80 -15.80 3.60
46673.00 14.70 -26.80 -1.60
46673.50 5.50 -25.90 1.20
46681.75 14.70 -22.60 -5.80
46682.00 7.80 -18.80 0.60
46690.63 14.40 -10.20 4.60
46700.13 20.50 -26.00 0.30
46700.38 13.50 -21.10 0.60
46705.25 13.20 -15.50 1.80
46763.88 18.60 -14.90 6.30
46764.50 11.60 -15.50 1.50
46810.50 11.90 -16.90 1.30
46816.13 11.70 -8.70 4.70
46820.63 10.50 -23.70 -1.10
46825.13 27.00 -26.80 11.10
46830.00 12.10 -26.90 4.90
46830.63 11.10 -5.00 -1.10
46840.13 15.00 -19.50 -3.50
46840.75 12.10 -27.80 7.40
46841.00 9.30 -25.00 -5.60
46841.25 14.30 0.50 -2.80
46842.00 6.40 -21.70 1.10
46842.50 21.40 -22.60 5.70
46851.13 23.90 -24.50 1.10
46855.88 15.90 -9.00 6.80
46870.13 9.50 -6.20 1.40
46890.13 8.00 -22.20 7.60
46960.63 -1.30 -10.70 1.60
46989.25 17.20 -24.60 4.20
46994.00 16.20 -12.70 7.90
47001.75 21.90 -29.30 3.90
47003.38 12.40 -13.60 0.80
47010.50 14.20 -17.10 0.50
47015.75 -11.10 2.70 -2.60
47016.00 5.60 -19.60 0.10
47024.25 11.10 -32.00 -1.00
47024.63 17.00 -21.30 10.20
47028.00 15.50 -15.30 5.80
47028.75 17.80 -0.90 7.00
47036.13 10.10 -17.10 0.00
47044.75 26.00 -27.50 0.80
47053.75 25.30 -24.40 8.50
47055.50 10.70 -24.60 -1.10
47055.63 9.80 -25.70 4.90
47058.50 10.60 -26.70 1.70
47068.38 9.50 -16.60 4.70
47069.38 20.70 -28.60 0.90
47078.25 14.30 -16.50 -1.10
47087.75 18.90 -15.20 1.10
47091.75 16.20 -29.20 8.20
47122.25 25.20 -31.70 5.50
47128.88 32.70 -31.10 7.70
47135.75 2.30 -14.00 -7.40
47147.13 24.20 -25.30 7.20
47154.25 22.90 -28.10 9.00
47170.13 16.10 -28.50 8.30
47186.38 21.00 -27.70 11.30
47202.38 13.70 -16.90 1.10
47205.88 8.10 -15.90 7.10
47215.25 19.30 -11.70 -0.30
47222.25 15.90 -25.00 8.30
47222.38 18.00 -25.20 16.80
47270.00 12.20 -13.80 5.90
47281.50 15.90 -25.00 6.80
47288.88 11.60 -25.40 6.20
47291.13 -9.40 -23.80 9.20
47292.50 11.50 -23.60 2.60
47342.63 17.50 -23.30 0.10
47347.25 8.40 -32.40 2.20
47354.63 20.60 -29.70 0.80
47355.25 17.70 -29.50 6.90
47361.25 13.10 -32.70 -1.20
47395.13 9.00 -21.70 1.30
47396.00 14.40 -19.70 -1.00
47404.13 21.30 -22.40 1.90
47409.50 21.40 -23.10 1.20
47410.63 10.10 -11.50 6.10
47428.75 21.10 -18.90 3.70
47430.50 13.00 -13.40 2.90
47465.25 21.60 -31.20 -1.00
47479.38 21.10 -29.70 6.90
47494.50 20.80 -11.00 3.80
47498.38 18.50 -15.40 0.60
47502.25 10.30 -35.30 1.70
47509.00 20.50 -30.90 9.90
47528.88 20.60 -25.50 9.10
47529.88 11.60 -18.80 -0.80
47570.88 10.50 -26.90 2.90
47584.75 18.50 -25.30 2.50
47604.00 23.00 -22.80 6.50
47604.13 22.40 -27.20 8.10
47612.13 17.30 -13.60 9.70
47617.50 12.80 -36.60 8.60
47618.13 17.60 -29.70 2.80
47618.88 13.80 -23.90 5.00
47620.00 12.60 -28.50 8.00
47621.88 18.40 -27.40 7.00
47625.63 19.60 -27.20 3.00
47625.75 25.40 -24.70 0.90
47628.63 8.60 -26.40 10.40
47629.13 16.00 -21.10 6.50
47633.50 15.10 -24.10 3.60
47635.00 15.00 -23.00 4.70
47636.75 12.90 -32.70 8.40
47637.00 11.10 -36.20 0.70
47638.50 23.00 -25.60 5.10
47639.63 23.10 -27.90 7.20
47639.75 30.70 -25.60 10.10
47640.25 14.80 -25.70 14.60
47641.13 21.60 -34.70 1.80
47642.63 20.80 -30.90 15.50
47650.25 15.20 -23.50 1.90
47654.75 20.50 -40.90 9.50
47654.88 26.20 -33.00 11.80
47655.50 23.30 -27.50 6.70
47656.75 17.40 -37.10 11.30
47657.00 22.70 -33.30 3.00
47657.25 25.40 -20.50 4.90
47677.13 28.90 -21.90 3.40
47677.63 19.10 -29.00 4.50
47683.13 19.80 -27.90 7.40
47684.00 12.30 -34.00 5.10
47685.00 29.50 -25.60 10.80
47685.38 26.90 -37.00 9.60
47688.13 16.20 -27.80 8.20
47690.00 23.20 -30.00 9.50
47691.50 23.40 -37.20 7.70
47691.88 22.30 -27.90 4.10
47692.38 30.50 -37.30 6.60
47698.25 34.50 -31.80 3.30
47698.88 25.90 -24.30 2.70
47700.50 16.60 -29.50 2.60
47700.63 22.60 -20.30 4.50
47701.50 20.10 -20.20 4.90
47702.25 12.50 -32.90 8.60
47702.38 12.90 -19.90 12.20
47702.50 17.40 -10.20 11.90
47702.63 18.50 -15.50 11.10
47703.13 11.50 -27.10 3.00
47703.25 13.50 -20.20 2.50
47704.63 16.80 -30.70 -1.50
47704.75 24.70 -30.30 6.40
47706.00 23.20 -27.70 3.50
47709.88 22.20 -33.20 4.40
47710.25 22.80 -20.30 1.30
47712.75 26.20 -23.60 4.80
47712.88 22.90 -23.50 3.90
47713.38 20.80 -24.60 4.00
47713.75 22.20 -26.00 7.30
47713.88 20.70 -25.80 6.60
47715.00 12.90 -25.90 8.60
47718.88 17.20 -33.20 6.90
47719.25 15.50 -24.30 8.30
47719.38 17.30 -24.60 8.20
47723.63 26.50 -42.40 12.00
47723.75 24.60 -29.50 9.40
47725.25 23.00 -25.60 -1.60
47728.00 23.50 -35.60 4.50
47729.25 26.90 -32.20 6.50
47730.50 29.70 -26.90 5.40
47731.00 21.70 -32.10 4.90
47732.25 27.70 -41.20 11.00
47733.00 28.00 -35.00 10.90
47733.38 26.90 -31.70 12.10
47733.75 21.80 -33.70 8.30
47735.00 14.90 -27.90 1.10
47736.25 29.70 -19.20 -2.70
47737.50 20.50 -22.90 -0.20
47738.38 21.00 -20.50 4.40
47739.13 26.70 -20.30 5.50
47740.25 16.90 -18.20 0.80
47741.50 18.40 -29.30 0.10
47742.00 14.00 -37.30 3.60
47742.25 24.70 -29.30 4.20
47742.38 25.80 -33.50 4.60
47742.63 14.80 -33.60 11.60
47742.75 20.10 -32.50 11.90
47743.25 26.90 -32.10 10.10
47744.38 21.60 -30.80 -2.90
47744.50 16.00 -30.70 2.50
47744.88 7.40 -32.20 6.20
47745.25 13.00 -34.80 3.30
47745.38 16.70 -24.10 7.30
47746.25 20.60 -21.10 8.30
47747.00 10.60 -28.50 -3.80
47747.13 17.50 -17.00 -3.00
47748.63 14.50 -41.70 5.30
47751.75 24.10 -34.70 3.60
47752.25 25.30 -22.60 6.10
47754.88 23.20 -31.00 1.50
47755.25 17.30 -26.00 4.70
47755.38 16.20 -25.10 2.80
47755.75 21.20 -28.60 7.50
47756.00 16.10 -33.60 2.60
47756.13 18.90 -30.50 2.30
47756.38 24.50 -27.30 8.00
47757.13 11.70 -28.50 5.90
47757.75 18.40 -26.00 4.20
47757.88 23.50 -21.80 7.50
47758.13 17.70 -38.10 4.20
47758.25 17.30 -38.80 7.20
47758.88 20.00 -23.70 6.20
47759.00 20.90 -32.50 5.30
47759.25 20.00 -35.10 3.50
47760.13 19.20 -27.40 6.80
47760.38 18.50 -32.60 -1.70
47760.50 20.40 -24.00 -4.80
47760.75 25.30 -32.40 0.90
47761.50 22.20 -33.20 8.10
47763.63 28.70 -41.40 13.30
47763.88 28.00 -34.50 9.90
47764.00 29.80 -28.40 14.00
47764.38 23.60 -35.10 12.50
47766.00 24.80 -32.40 5.80
47767.00 23.30 -24.20 0.80
47767.88 18.50 -19.30 3.10
47769.50 19.10 -26.80 4.90
47770.00 17.30 -28.30 6.70
47771.25 16.10 -30.40 8.10
47773.13 27.10 -25.10 8.00
47773.63 21.40 -28.80 10.80
47775.25 18.80 -33.90 -0.50
47780.00 16.20 -20.20 -3.80
47781.00 18.60 -21.40 0.20
47781.38 23.10 -24.50 -3.40
47782.13 8.20 -23.20 -0.10
47783.38 30.50 -29.30 14.20
47783.88 19.00 -33.00 6.60
47785.25 25.70 -40.30 8.70
47785.38 23.00 -32.80 8.30
47785.63 24.60 -23.80 5.10
47785.75 23.80 -25.10 6.40
47785.88 24.70 -23.50 6.20
47786.75 22.20 -29.50 9.20
47787.50 25.60 -28.70 0.50
47787.75 23.30 -34.70 1.50
47787.88 18.90 -34.70 2.60
47788.25 21.50 -30.00 6.60
47788.63 29.20 -34.80 2.40
47789.25 29.50 -29.80 1.50
47791.25 24.20 -49.10 8.30
47794.00 21.50 -27.20 4.10
47796.25 12.80 -32.90 13.50
47796.50 20.70 -20.00 4.20
47796.88 26.60 -32.30 11.40
47799.63 29.90 -26.90 8.70
47802.25 19.10 -29.00 5.80
47804.13 9.20 -36.60 10.90
47804.50 17.00 -35.60 4.00
47805.50 26.70 -32.60 8.20
47807.50 15.40 -30.20 3.00
47807.88 23.40 -26.80 3.50
47809.13 11.40 -21.50 0.20
47813.63 29.50 -24.20 11.70
47814.75 21.70 -33.50 3.60
47815.13 19.30 -33.40 11.20
47816.50 26.90 -27.10 8.00
47826.50 17.00 -36.00 5.90
47826.63 14.80 -42.80 2.50
47827.00 22.40 -24.40 4.90
47827.25 22.70 -28.20 3.20
47827.38 24.90 -30.80 2.10
47827.50 26.30 -32.90 1.30
47827.88 14.20 -23.00 9.10
47828.13 24.10 -25.60 6.30
47828.63 16.60 -13.40 12.30
47828.75 16.60 -14.40 15.00
47829.50 12.70 -18.80 4.30
47829.75 13.80 -19.30 3.30
47829.88 9.10 -17.30 4.10
47830.00 12.30 -14.80 5.40
47831.38 15.70 -28.30 7.50
47831.63 25.70 -30.30 5.60
47832.13 25.70 -25.10 15.90
47832.75 26.80 -31.50 8.20
47833.00 27.10 -37.50 4.60
47833.75 29.60 -31.20 11.50
47834.00 26.90 -36.50 11.30
47834.38 29.70 -27.30 9.00
47835.13 26.90 -31.70 8.70
47835.88 29.10 -33.60 1.70
47836.63 9.40 -30.60 5.70
47836.88 16.80 -24.80 3.20
47838.25 17.30 -26.00 3.60
47839.88 18.60 -36.20 15.10
47840.25 37.90 -30.20 8.60
47840.50 28.20 -33.30 14.30
47840.88 38.00 -36.60 11.70
47843.13 17.40 -34.40 5.40
47844.00 19.50 -36.00 5.00
47845.38 33.20 -33.60 9.40
47846.63 21.70 -37.70 3.30
47847.13 29.30 -26.60 7.00
47847.38 31.20 -35.70 6.50
47847.75 33.20 -28.20 12.30
47848.38 36.10 -39.90 12.10
47848.50 32.90 -44.10 7.30
47849.25 29.30 -40.30 11.20
47849.50 28.20 -38.90 12.60
47850.00 19.00 -35.50 13.00
47850.38 30.40 -32.90 6.90
47850.50 24.80 -31.00 8.20
47850.63 21.00 -28.60 4.90
47851.00 22.60 -33.50 6.70
47851.63 19.20 -24.60 8.60
47852.50 15.40 -30.20 5.50
47852.63 18.60 -28.10 5.40
47852.75 24.70 -20.70 6.30
47853.13 19.70 -21.80 5.80
47853.75 25.80 -23.60 5.40
47853.88 25.60 -25.80 6.70
47854.38 16.80 -25.30 3.00
47854.63 27.10 -19.60 6.70
47854.88 18.30 -22.60 6.80
47855.13 19.80 -30.70 4.20
47855.63 27.50 -23.10 8.30
47855.75 27.40 -27.10 6.60
47856.25 24.40 -26.00 10.90
47856.88 16.70 -21.80 7.00
47857.13 19.20 -35.60 4.50
47857.75 17.50 -43.70 9.30
47858.25 22.50 -40.70 7.40
47858.88 34.80 -32.70 8.90
47859.13 30.80 -34.50 9.60
47861.50 26.00 -21.70 0.70
47861.88 26.70 -20.30 5.80
47862.38 19.00 -27.00 3.50
47863.00 24.10 -26.00 5.50
47864.63 31.10 -26.90 6.50
47865.50 15.00 -27.60 5.40
47865.75 17.30 -26.50 10.70
47867.00 19.20 -23.70 10.80
47868.00 21.90 -34.10 9.80
47868.25 37.00 -35.50 13.10
47869.50 28.80 -41.20 8.20
47869.63 34.40 -37.80 4.70
47869.88 17.30 -26.50 4.20
47870.13 25.80 -43.90 16.60
47870.88 28.40 -30.50 12.20
47871.13 28.20 -27.50 6.20
47872.00 13.40 -18.60 6.50
47872.13 18.70 -17.40 7.60
47872.25 20.50 -25.10 7.70
47873.50 17.50 -34.60 5.90
47873.63 24.90 -33.30 7.70
47873.75 22.90 -34.90 5.60
47874.50 24.70 -32.60 8.00
47875.13 27.20 -31.20 7.00
47875.88 17.10 -36.70 7.60
47876.00 20.70 -34.90 9.00
47876.13 23.50 -31.90 3.80
47876.63 29.90 -38.10 13.80
47876.75 28.60 -32.60 16.30
47876.88 32.00 -37.90 16.10
47877.13 32.40 -33.10 14.60
47877.25 28.10 -29.60 8.40
47877.38 26.20 -28.20 10.40
47877.50 22.40 -37.60 11.00
47877.63 34.30 -39.00 13.20
47877.88 28.90 -38.70 15.20
47878.13 36.10 -47.10 11.20
47878.63 36.30 -33.30 15.20
47879.13 33.10 -37.10 9.80
47881.13 27.70 -29.80 2.30
47881.25 25.80 -25.40 -4.20
47881.63 27.50 -32.20 4.70
47882.38 16.30 -31.60 7.30
47882.75 28.50 -25.50 -4.10
47883.13 20.70 -31.40 3.20
47883.25 25.00 -32.10 8.90
47883.38 23.60 -39.80 10.70
47883.50 18.20 -37.40 8.30
47883.63 12.80 -34.80 9.90
47883.75 30.90 -29.60 10.20
47883.88 35.40 -26.50 5.90
47884.13 14.70 -30.70 7.40
47884.38 26.50 -30.00 6.90
47884.63 15.30 -32.20 7.30
47885.00 18.80 -34.90 8.20
47885.13 19.30 -31.20 7.80
47885.25 19.80 -31.20 9.30
47885.38 25.80 -32.60 8.30
47886.00 30.90 -36.20 3.30
47886.38 11.90 -37.80 5.80
47886.50 22.60 -32.10 0.80
47886.88 25.00 -35.90 1.60
47887.38 26.50 -33.70 6.20
47887.50 22.30 -32.60 6.90
47887.63 24.70 -31.70 7.60
47887.75 30.30 -28.20 8.60
47888.25 29.60 -32.20 5.50
47888.63 20.60 -21.10 8.30
47888.88 16.90 -35.70 10.30
47889.50 24.80 -31.40 10.70
47890.25 28.60 -38.30 4.30
47890.63 27.30 -20.50 11.10
47891.25 20.80 -30.40 16.50
47893.50 19.70 -37.60 15.80
47893.63 21.80 -30.40 18.30
47896.25 19.80 -40.20 7.90
47897.38 24.60 -44.20 9.00
47897.50 29.00 -39.80 11.20
47897.63 28.90 -26.40 14.20
47898.00 31.20 -23.30 14.60
47899.00 29.50 -36.10 10.60
47899.13 24.00 -39.10 8.70
47899.38 31.50 -33.30 14.40
47902.13 21.40 -29.70 8.10
47903.75 21.00 -24.20 2.30
47903.88 26.20 -28.60 5.70
47904.00 28.40 -32.40 1.80
47904.63 11.10 -31.60 1.50
47906.25 16.90 -20.90 7.00
47906.75 23.50 -34.10 8.20
47907.38 32.40 -25.90 12.30
47908.13 32.10 -32.70 6.50
47909.13 23.20 -39.10 9.30
47909.25 25.70 -39.80 8.00
47910.00 37.90 -43.00 10.20
47910.38 32.20 -31.50 11.90
47911.25 24.30 -38.10 10.10
47912.00 20.40 -35.40 5.70
47912.50 19.60 -36.20 10.80
47914.25 23.40 -35.40 10.10
47914.50 24.00 -30.50 12.30
47918.00 28.50 -29.70 15.90
47918.38 25.20 -39.40 3.30
47918.63 26.30 -34.70 16.00
47919.00 29.60 -40.30 11.00
47919.50 36.00 -43.80 13.40
47919.63 33.20 -46.90 9.90
47920.00 29.00 -40.30 14.00
47920.63 28.40 -43.80 9.10
47920.88 27.20 -44.40 13.60
47922.00 30.60 -38.30 10.70
47922.63 21.40 -29.70 15.70
47922.75 19.10 -39.00 14.30
47922.88 19.60 -43.00 14.50
47923.75 35.90 -34.70 -0.70
47924.13 23.90 -20.70 7.20
47924.38 13.10 -25.60 15.50
47925.13 25.00 -28.70 -8.20
47925.50 14.00 -31.20 -1.70
47925.75 16.50 -31.20 -10.20
47925.88 9.70 -26.30 -5.80
47926.75 20.00 -23.70 5.70
47927.00 24.40 -24.20 7.50
47927.13 23.70 -25.30 6.10
47927.25 23.00 -25.60 3.20
47927.38 26.70 -24.00 3.50
47927.50 22.40 -28.60 12.40
47927.63 33.80 -28.70 15.70
47927.75 33.40 -24.70 16.20
47928.25 13.50 -32.40 10.20
47928.88 16.80 -30.30 -1.00
47929.00 10.90 -28.50 2.30
47929.25 33.00 -33.40 2.90
47929.50 24.80 -30.50 5.90
47929.63 23.80 -24.70 8.10
47929.75 32.00 -27.10 13.70
47930.00 35.80 -39.50 5.10
47930.13 26.70 -37.30 2.70
47930.25 25.30 -24.90 5.10
47930.38 22.90 -27.30 5.70
47930.75 29.80 -31.30 3.30
47930.88 22.90 -36.80 1.70
47931.50 25.70 -28.00 0.60
47931.63 19.20 -36.00 3.40
47931.75 18.50 -35.80 4.80
47931.88 28.60 -27.80 2.70
47932.00 32.10 -22.70 2.90
47932.38 10.30 -26.40 5.50
47933.00 22.20 -26.00 4.30
47933.13 21.60 -27.00 3.00
47933.38 27.40 -41.70 4.40
47933.50 25.90 -36.10 3.50
47933.75 24.00 -25.40 5.90
47934.00 13.70 -28.30 8.70
47934.25 13.50 -34.40 8.70
47934.38 17.40 -37.60 6.30
47935.50 21.10 -30.30 5.70
47935.63 22.90 -27.20 11.70
47935.75 31.50 -24.70 14.70
47936.13 18.30 -42.30 2.70
47936.25 24.70 -32.60 6.10
47936.50 33.00 -28.70 9.20
47936.63 35.40 -35.10 7.20
47937.00 31.90 -35.90 9.90
47939.00 22.70 -23.30 0.60
47939.13 16.70 -27.40 2.50
47941.25 29.30 -31.30 8.00
47942.63 28.50 -41.10 17.00
47943.13 32.50 -33.30 8.90
47943.63 21.50 -37.60 11.00
47943.88 23.50 -34.10 9.30
47944.25 27.30 -30.00 9.10
47944.38 25.70 -28.90 5.60
47944.50 12.20 -29.60 11.70
47944.75 15.80 -37.50 10.80
47944.88 22.30 -38.40 17.10
47946.63 14.90 -34.00 12.50
47947.75 26.80 -28.20 9.90
47951.50 24.20 -33.90 8.70
47951.75 29.50 -35.20 14.70
47952.88 21.50 -41.40 6.90
47953.25 29.00 -30.40 8.50
47953.88 22.80 -35.60 9.60
47959.13 25.60 -38.70 9.40
47960.38 25.10 -34.30 3.20
47960.75 24.90 -42.10 3.00
47961.63 -1.00 -27.40 8.20
47963.63 12.50 -37.50 8.10
47967.13 27.10 -24.30 2.50
47967.50 29.80 -28.90 10.20
47967.63 21.90 -28.40 6.60
47967.88 22.60 -22.00 12.10
47968.88 25.50 -28.40 7.00
47971.25 32.00 -30.00 17.80
47972.63 23.00 -30.00 7.00
47972.75 14.90 -32.00 8.10
47973.00 25.50 -27.90 8.50
47973.88 21.30 -20.00 5.10
47974.50 16.80 -16.90 5.10
47975.88 23.00 -20.00 3.60
47976.38 23.40 -23.10 5.60
47978.25 16.20 -20.40 11.50
47979.63 28.50 -33.10 8.40
47980.13 14.50 -31.30 9.90
47980.25 17.80 -33.20 9.90
47980.75 33.80 -32.50 1.00
47981.63 18.00 -36.90 4.00
47982.50 19.10 -27.20 4.70
47983.00 21.00 -22.80 4.60
47985.38 22.40 -16.80 -1.80
47985.75 7.70 -20.40 -4.30
47985.88 9.10 -20.60 -2.30
47988.00 21.10 -27.00 2.90
47989.13 30.70 -29.80 8.30
47989.25 24.20 -31.20 13.60
47989.50 22.40 -26.30 4.70
47990.63 22.30 -32.10 4.10
47990.88 10.40 -23.40 6.50
47991.63 19.20 -42.30 9.10
47991.75 13.60 -38.00 8.50
47992.38 24.90 -35.10 12.60
47992.50 20.20 -29.00 9.80
47993.63 20.50 -33.70 4.00
47994.13 36.40 -29.40 5.20
47994.25 33.70 -26.00 -2.30
47995.63 17.80 -18.40 3.60
47996.38 18.30 -16.80 -4.10
47997.50 27.80 -23.10 6.20
48000.25 32.80 -32.40 13.60
48003.38 23.80 -38.90 2.10
48006.25 20.20 -30.50 9.70
48006.38 21.20 -24.40 10.10
48006.50 24.90 -25.10 4.50
48006.63 23.20 -29.10 3.60
48010.38 29.50 -44.20 8.80
48013.88 22.80 -40.70 10.20
48015.00 17.10 -33.80 13.60
48017.00 14.30 -48.80 0.10
48017.25 21.20 -37.60 7.60
48018.50 19.60 -20.20 8.70
48020.00 21.90 -39.30 8.20
48020.13 17.70 -31.80 6.80
48021.63 24.60 -28.60 13.20
48021.75 14.00 -27.80 11.30
48022.00 21.00 -31.40 11.00
48022.13 24.90 -35.60 9.30
48022.38 18.70 -29.20 9.90
48023.75 33.40 -37.00 14.50
48023.88 37.00 -35.00 16.70
48024.88 11.90 -35.00 15.80
48027.88 21.30 -25.60 3.00
48028.63 30.00 -19.20 11.50
48029.88 24.10 -33.70 12.90
48030.13 28.20 -39.40 8.70
48030.50 25.50 -29.70 14.90
48030.75 31.00 -38.50 15.00
48031.38 29.90 -34.00 14.60
48031.50 27.40 -32.30 13.30
48031.63 27.30 -34.90 15.20
48032.13 24.20 -34.40 13.60
48033.13 24.90 -36.10 1.20
48033.50 22.60 -44.40 8.20
48035.25 14.00 -30.20 -0.40
48035.38 12.80 -29.00 0.40
48036.13 26.50 -26.80 6.20
48036.50 16.60 -24.80 6.70
48037.50 28.40 -29.60 8.20
48037.63 23.00 -27.50 4.20
48038.88 20.20 -29.50 4.00
48039.00 21.60 -24.20 9.50
48039.13 25.10 -20.00 15.90
48039.25 35.60 -22.90 18.30
48042.50 24.00 -28.10 12.50
48042.63 13.50 -27.30 12.50
48045.25 25.60 -33.80 -0.70
48046.00 25.70 -38.90 7.40
48049.75 23.10 -19.80 11.50
48049.88 31.10 -32.00 8.10
48050.25 14.90 -39.70 9.00
48052.25 26.60 -43.60 3.50
48052.38 25.00 -38.70 5.00
48053.13 23.50 -34.70 3.70
48055.50 18.40 -25.50 9.90
48055.88 20.20 -22.80 5.90
48057.38 20.50 -26.60 2.90
48058.13 21.40 -29.30 10.10
48058.25 26.40 -30.80 7.40
48058.38 26.20 -29.60 3.00
48058.88 26.80 -32.40 7.90
48059.75 29.80 -28.00 5.60
48059.88 27.30 -28.70 6.80
48060.00 26.00 -28.00 6.80
48060.13 26.00 -28.00 4.20
48061.25 20.10 -32.10 9.20
48061.50 26.40 -28.00 8.30
48061.75 23.50 -28.60 5.70
48062.00 25.90 -31.00 7.30
48063.13 26.70 -26.80 8.50
48063.38 25.10 -33.70 12.70
48063.50 33.30 -41.00 12.70
48063.63 35.70 -41.10 6.30
48064.13 24.90 -33.20 10.80
48064.50 26.40 -34.00 4.30
48065.00 29.30 -29.80 2.70
48065.88 18.30 -36.20 5.40
48066.75 16.90 -31.80 7.60
48069.00 10.20 -17.10 7.30
48069.50 9.60 -18.80 -7.90
48070.25 11.50 -22.30 -3.40
48070.50 6.90 -14.00 -1.40
48070.75 11.50 -23.70 -2.40
48071.00 14.30 -27.00 -3.90
48071.25 15.10 -21.80 -3.30
48071.38 22.60 -21.20 0.70
48072.25 25.20 -16.10 7.40
48075.13 15.90 -31.30 9.60
48075.38 27.00 -34.90 13.70
48077.88 15.60 -27.60 13.40
48078.38 20.10 -33.90 -0.60
48079.50 18.40 -38.40 5.10
48079.63 12.70 -30.00 14.40
48079.75 20.60 -30.20 17.40
48080.38 25.80 -32.10 9.80
48082.38 26.50 -20.50 11.00
48085.00 35.80 -41.00 18.50
48085.75 33.30 -41.90 14.40
48086.88 17.10 -36.70 3.90
48087.50 30.40 -29.80 3.80
48088.00 25.20 -32.60 8.80
48088.50 22.70 -33.20 4.80
48090.25 21.90 -39.80 6.70
48090.38 21.90 -40.20 5.70
48090.50 17.90 -32.50 4.90
48091.25 15.90 -42.70 6.70
48091.63 31.30 -20.80 14.30
48091.75 27.20 -33.50 15.90
48091.88 33.20 -44.50 14.30
48092.00 27.40 -50.30 6.60
48092.75 30.50 -48.20 2.30
48092.88 20.00 -47.00 5.50
48093.75 29.10 -45.80 13.30
48094.13 22.80 -37.40 10.90
48098.25 26.50 -27.30 9.60
48100.00 16.50 -20.70 -0.20
48100.25 28.00 -26.40 3.60
48100.88 27.90 -33.70 9.90
48101.38 23.90 -33.00 6.30
48101.88 22.60 -32.60 3.10
48102.00 26.20 -26.40 3.30
48103.75 22.20 -34.70 9.60
48104.38 4.40 -35.40 4.00
48104.63 21.50 -29.10 -2.50
48106.63 11.80 -23.20 3.00
48106.88 13.40 -25.00 3.40
48107.63 21.80 -28.10 5.30
48108.00 24.90 -34.30 4.60
48111.50 27.00 -36.80 7.30
48112.38 26.60 -26.20 -1.10
48113.75 23.00 -37.00 8.10
48113.88 24.20 -35.40 10.80
48114.88 29.10 -37.70 1.60
48115.38 29.30 -38.50 5.80
48115.88 16.80 -33.80 7.40
48117.13 31.30 -26.90 2.80
48124.13 22.00 -21.10 9.00
48124.25 19.20 -25.10 8.90
48125.38 24.40 -48.80 9.20
48125.50 20.60 -46.90 15.60
48126.63 34.10 -34.80 10.20
48128.00 15.90 -33.60 10.90
48130.38 23.00 -34.70 2.30
48132.13 31.50 -28.50 6.80
48133.50 29.30 -17.50 10.40
48133.75 33.10 -39.40 5.70
48134.63 19.30 -48.60 -3.90
48135.00 17.10 -18.30 11.10
48135.13 21.70 -19.80 8.40
48135.38 25.00 -43.50 3.60
48136.63 20.20 -32.30 -0.10
48136.88 23.60 -27.00 7.80
48138.38 1.50 -23.30 0.30
48138.63 14.30 -24.60 -3.10
48138.75 17.30 -30.70 0.40
48139.38 16.90 -31.40 4.00
48139.50 19.10 -31.90 0.20
48140.25 12.40 -32.50 1.90
48140.63 25.90 -28.60 7.50
48141.00 19.40 -13.00 9.30
48141.25 10.60 -21.90 8.40
48141.75 16.20 -30.20 2.80
48145.75 11.90 -38.70 15.00
48146.63 14.80 -28.50 13.50
48146.88 14.90 -40.60 7.50
48147.13 13.60 -26.70 6.90
48150.38 25.70 -36.10 8.40
48153.50 20.50 -29.90 6.90
48155.50 15.80 -40.40 4.90
48156.13 26.60 -37.40 9.80
48159.50 23.90 -15.00 -3.50
48160.88 18.70 -25.50 2.50
48162.13 23.80 -19.60 9.40
48162.38 13.20 -32.90 3.80
48163.63 31.90 -39.20 5.60
48163.75 21.80 -28.60 5.20
48164.00 16.30 -23.90 6.60
48164.75 18.80 -44.40 4.00
48164.88 28.10 -38.70 15.50
48166.50 33.10 -39.40 10.80
48167.00 32.10 -37.30 1.20
48167.13 25.60 -30.00 4.60
48167.25 25.10 -30.00 6.90
48167.50 29.90 -34.00 7.40
48167.63 22.30 -33.00 7.50
48167.75 18.50 -32.10 4.30
48168.63 18.70 -22.30 6.50
48172.88 29.20 -31.00 7.90
48173.63 18.50 -32.90 11.80
48174.50 25.50 -31.30 0.70
48175.25 24.00 -27.30 1.70
48175.75 7.80 -17.70 14.80
48175.88 1.80 -32.70 16.70
48176.13 16.20 -37.80 8.60
48177.13 16.80 -27.80 10.40
48178.38 17.80 -35.50 9.30
48179.50 36.00 -40.20 7.10
48179.75 19.20 -39.30 1.20
48180.38 37.10 -31.10 6.50
48180.63 29.20 -25.20 5.50
48185.50 16.90 -36.60 11.50
48189.25 36.20 -32.20 8.30
48189.38 24.00 -41.40 7.40
48189.75 31.00 -37.90 12.30
48190.38 28.90 -50.00 6.80
48191.13 28.70 -34.30 7.80
48191.75 27.90 -20.50 10.60
48191.88 25.90 -27.70 12.90
48192.25 12.70 -25.90 8.20
48192.50 21.50 -49.00 8.50
48192.63 29.50 -44.30 6.90
48193.38 29.50 -36.60 12.10
48193.75 20.50 -34.10 2.70
48193.88 12.10 -27.80 4.60
48194.88 25.00 -27.70 3.10
48195.00 22.20 -23.80 3.30
48195.63 22.30 -29.70 4.30
48195.75 25.40 -33.80 0.80
48196.63 21.10 -41.60 9.00
48197.50 20.90 -30.70 8.90
48198.88 33.60 -34.30 10.40
48200.00 31.60 -44.00 13.10
48200.13 27.90 -45.60 12.20
48200.63 28.70 -28.10 -5.10
48201.25 7.20 -37.70 -1.80
48201.50 16.90 -40.90 0.80
48203.38 15.60 -15.70 16.90
48206.00 26.90 -33.10 3.90
48206.25 27.70 -16.60 6.20
48206.38 26.90 -19.40 8.80
48208.75 32.70 -48.20 18.90
48208.88 47.20 -44.90 12.50
48209.38 21.20 -45.30 6.10
48211.50 24.60 -39.90 -8.50
48213.13 24.60 -37.40 5.30
48213.38 26.30 -36.10 6.50
48217.88 28.00 -33.50 3.90
48219.00 30.30 -42.90 10.20
48219.25 31.30 -50.00 7.40
48219.50 35.10 -42.10 15.80
48220.75 26.50 -38.10 10.50
48221.88 24.50 -35.90 4.40
48222.00 30.90 -31.10 7.30
48222.38 18.50 -36.20 8.30
48222.50 25.40 -28.60 13.20
48222.63 27.00 -31.60 15.60
48222.75 23.20 -35.80 16.90
48223.75 31.20 -35.70 0.80
48224.13 27.00 -33.90 11.30
48224.63 25.50 -37.40 15.00
48225.63 32.60 -28.90 6.50
48225.75 38.30 -24.80 8.20
48226.00 23.50 -41.30 14.50
48227.00 9.70 -33.30 7.80
48228.38 21.20 -33.90 8.50
48228.50 28.50 -31.70 10.90
48228.63 33.30 -30.60 10.10
48228.75 33.80 -34.80 9.70
48230.00 30.40 -32.80 11.50
48230.38 19.20 -37.40 5.40
48231.13 33.40 -31.30 6.60
48232.25 25.30 -37.20 7.50
48233.00 35.10 -36.00 3.50
48233.88 35.20 -32.50 5.20
48234.63 29.10 -38.30 8.90
48234.88 28.40 -35.70 3.80
48235.00 25.90 -24.70 5.20
48235.25 30.20 -33.10 8.20
48235.63 18.50 -29.20 4.90
48238.75 35.10 -35.20 26.30
48239.00 41.80 -45.20 20.90
48239.50 29.70 -44.80 25.00
48239.75 40.10 -41.50 14.90
48240.13 32.30 -37.50 11.00
48240.38 30.20 -37.50 9.40
48240.50 30.40 -34.30 11.90
48241.75 23.90 -43.50 8.70
48242.25 25.70 -35.60 9.10
48242.50 26.30 -33.70 4.30
48243.88 13.70 -28.30 0.00
48248.63 28.80 -31.70 3.50
48248.88 27.50 -32.60 7.70
48249.38 29.90 -26.40 3.70
48250.13 25.70 -38.90 2.50
48251.50 25.00 -32.10 5.20
48253.13 24.50 -34.90 14.40
48253.63 27.10 -35.20 9.60
48253.75 23.40 -33.40 11.20
48254.38 17.80 -31.20 3.10
48254.88 15.10 -26.00 2.90
48255.63 28.60 -19.70 2.20
48257.75 22.00 -26.80 7.80
48257.88 21.10 -31.20 2.80
48258.25 16.20 -28.70 9.10
48259.63 22.50 -37.40 5.80
48260.50 23.00 -31.90 10.90
48261.13 18.40 -32.70 7.50
48261.38 30.40 -31.00 13.20
48263.13 24.60 -25.10 7.30
48264.75 34.00 -29.60 6.30
48269.50 24.60 -29.50 9.20
48270.88 34.70 -32.00 5.90
48273.63 27.30 -34.90 15.00
48274.00 30.50 -28.00 12.60
48274.25 23.60 -42.60 12.60
48274.63 20.40 -25.70 10.30
48274.88 26.40 -30.70 13.30
48276.38 27.40 -28.50 1.90
48276.50 27.40 -24.70 2.60
48278.25 23.60 -28.90 3.00
48280.25 26.30 -24.20 11.70
48282.25 20.20 -38.60 13.70
48285.13 31.50 -44.00 8.10
48289.88 28.70 -31.00 13.50
48292.25 19.50 -24.10 10.80
48292.50 19.40 -28.10 9.70
48293.13 15.50 -19.70 10.10
48293.25 10.80 -29.10 9.40
48293.63 29.80 -29.80 10.30
48294.25 19.30 -28.80 12.10
48295.38 31.80 -22.20 11.70
48295.50 21.10 -26.00 12.20
48295.63 18.50 -30.20 14.30
48295.75 24.50 -36.70 11.30
48295.88 19.80 -41.60 2.90
48296.00 21.00 -34.70 2.90
48296.38 23.20 -25.40 3.50
48296.50 20.90 -24.90 6.60
48296.63 18.60 -30.90 9.10
48296.75 23.00 -36.90 9.20
48296.88 30.00 -34.80 7.20
48297.38 26.40 -29.80 8.10
48297.50 27.80 -29.50 10.80
48299.50 22.80 -27.00 5.50
48301.50 29.10 -23.20 1.10
48301.63 29.40 -18.30 -1.90
48301.75 26.60 -17.10 1.30
48301.88 23.10 -23.50 3.50
48302.50 11.00 -21.20 7.50
48302.88 23.00 -34.30 5.50
48303.00 24.40 -37.90 8.20
48303.38 23.40 -33.40 11.60
48305.00 31.40 -33.80 10.90
48305.13 36.10 -33.40 11.80
48306.38 29.50 -35.70 1.00
48306.63 29.00 -30.80 6.90
48307.25 14.40 -39.20 5.60
48307.38 15.30 -35.70 7.60
48307.63 17.10 -23.50 5.50
48308.25 18.40 -35.50 13.50
48308.75 23.10 -25.50 16.70
48309.75 17.90 -35.30 8.50
48311.13 25.20 -38.40 9.50
48312.50 25.50 -34.00 4.20
48314.00 20.20 -33.70 7.40
48314.25 34.50 -27.60 1.30
48314.50 28.80 -31.30 1.40
48315.63 24.00 -37.20 4.10
48316.88 19.10 -24.40 7.10
48317.00 16.60 -29.50 4.20
48317.50 17.00 -23.70 5.00
48317.75 12.30 -28.00 5.50
48317.88 21.00 -25.80 8.10
48318.63 30.90 -31.00 8.60
48318.75 28.80 -29.30 7.50
48319.88 27.90 -25.20 1.80
48320.50 12.00 -33.20 -5.80
48320.63 15.80 -24.80 2.40
48323.25 29.50 -28.90 6.40
48323.50 25.80 -31.20 5.20
48327.75 23.80 -34.70 5.00
48328.63 13.30 -32.90 8.70
48329.00 18.80 -25.30 12.80
48330.38 21.40 -20.70 -0.80
48330.75 6.60 -30.40 0.20
48331.13 12.70 -20.60 8.60
48332.50 15.80 -40.40 8.30
48332.88 25.70 -23.30 9.40
48333.00 25.70 -23.30 10.60
48333.38 29.10 -34.60 3.70
48333.75 30.90 -31.50 11.40
48334.00 25.90 -36.60 2.10
48334.13 20.40 -36.70 2.60
48334.25 20.10 -34.50 3.70
48334.50 24.20 -27.30 6.30
48336.13 27.80 -40.00 9.80
48336.38 29.20 -35.20 6.70
48336.75 24.80 -32.80 5.60
48337.13 24.00 -30.00 6.50
48337.50 23.30 -28.40 8.50
48337.63 28.00 -35.00 5.30
48338.88 14.60 -28.30 4.10
48339.38 20.40 -34.40 11.80
48339.75 21.10 -31.20 1.00
48340.38 17.00 -34.10 11.30
48343.00 20.00 -18.60 11.20
48344.25 21.00 -27.20 5.70
48345.13 18.40 -23.70 12.70
48345.63 19.00 -30.30 0.30
48346.13 23.30 -35.60 12.50
48346.50 27.90 -38.50 4.60
48347.88 30.80 -35.90 6.70
48348.88 21.10 -39.30 5.30
48352.13 21.50 -31.40 6.40
48355.50 31.50 -41.70 8.90
48357.88 29.10 -33.50 8.90
48358.75 26.60 -38.40 11.00
48359.38 27.90 -41.40 12.90
48359.75 28.80 -35.00 13.10
48359.88 29.70 -36.80 13.80
48360.38 24.10 -37.40 10.50
48360.63 27.10 -29.50 13.80
48362.88 14.30 -33.60 12.70
48363.88 29.30 -28.00 6.70
48364.13 26.50 -28.20 10.10
48364.63 31.10 -36.40 6.90
48364.75 25.00 -35.40 7.00
48365.25 24.70 -33.00 4.70
48365.38 21.90 -30.80 3.10
48365.63 17.50 -27.00 -5.20
48367.75 27.60 -30.60 3.80
48371.63 18.40 -31.40 9.60
48372.38 23.70 -29.10 -5.70
48372.88 22.90 -44.40 14.60
48373.38 16.20 -28.80 5.50
48373.88 28.40 -23.40 2.80
48374.38 14.20 -26.30 3.50
48374.63 20.80 -25.50 13.50
48374.75 17.30 -29.60 14.20
48375.00 18.50 -26.90 11.60
48375.13 13.80 -30.60 12.40
48375.75 24.40 -25.10 6.10
48380.25 28.80 -35.90 6.50
48380.75 27.90 -31.40 15.90
48382.63 32.50 -36.10 14.30
48383.00 24.40 -33.50 4.30
48384.25 29.00 -36.10 7.30
48385.38 30.00 -31.90 8.40
48386.88 28.50 -26.20 11.20
48387.25 18.80 -42.50 11.30
48387.38 24.40 -29.30 14.00
48388.75 25.50 -42.10 10.60
48389.38 23.30 -42.30 15.60
48389.50 26.40 -42.60 20.90
48391.75 28.40 -39.00 1.10
48392.88 27.60 -28.60 8.50
48393.25 23.40 -30.80 5.00
48393.63 25.20 -38.50 5.20
48396.00 23.70 -32.50 13.20
48401.38 27.10 -37.90 10.10
48402.63 23.40 -26.80 6.50
48403.00 19.20 -32.30 13.20
48403.63 24.20 -33.50 7.60
48404.13 25.30 -29.60 4.20
48405.38 29.50 -36.60 10.60
48405.63 21.40 -31.20 9.70
48405.75 28.90 -29.60 9.50
48406.75 29.30 -33.50 6.60
48406.88 28.30 -35.90 9.50
48407.25 24.70 -42.00 10.70
48407.38 27.50 -36.30 13.00
48407.50 28.10 -35.40 15.10
48407.63 29.90 -33.50 16.10
48407.75 29.70 -36.30 17.70
48408.00 34.90 -33.60 14.70
48408.38 34.10 -33.80 10.70
48408.75 23.00 -32.30 4.10
48408.88 27.30 -29.10 7.60
48409.13 29.50 -25.20 11.80
48409.63 20.70 -29.50 2.30
48409.75 18.90 -21.30 7.30
48410.00 21.70 -22.60 13.80
48410.13 27.40 -36.50 11.80
48410.50 23.10 -41.10 8.00
48411.00 28.20 -44.20 13.50
48411.50 29.50 -39.40 8.30
48411.63 29.30 -39.40 11.00
48412.00 21.00 -30.50 13.50
48412.38 29.00 -29.80 10.30
48412.50 23.20 -31.90 8.40
48412.63 19.10 -26.30 7.70
48413.63 7.20 -23.60 9.30
48414.00 22.40 -28.60 10.80
48414.50 18.50 -35.40 2.30
48415.00 26.70 -24.40 12.00
48415.38 21.80 -25.10 -1.40
48415.50 18.90 -25.10 1.60
48415.63 15.30 -29.00 -0.10
48416.75 11.30 -19.90 10.40
48416.88 13.70 -21.70 14.50
48417.50 20.60 -30.70 7.20
48417.63 15.20 -33.80 11.40
48417.75 27.60 -32.80 11.40
48418.63 35.00 -34.40 3.30
48418.88 25.70 -27.50 7.00
48419.13 37.00 -34.60 13.10
48419.25 35.30 -39.50 6.80
48419.38 26.90 -31.30 4.60
48419.88 23.20 -37.70 3.20
48420.00 19.90 -50.00 1.00
48420.25 10.50 -32.70 4.50
48420.38 11.20 -34.80 11.00
48420.50 5.10 -35.20 3.60
48420.63 4.30 -36.50 5.10
48420.75 16.20 -45.50 7.80
48421.00 23.20 -52.30 9.40
48421.25 14.30 -27.10 14.40
48421.50 20.10 -38.80 14.30
48421.63 24.40 -38.40 17.10
48421.75 16.30 -31.50 12.40
48422.50 25.80 -35.00 0.30
48422.63 20.10 -23.50 -1.80
48422.75 11.20 -19.00 2.20
48423.13 27.10 -28.90 3.90
48423.38 12.10 -29.70 0.50
48423.63 12.30 -19.50 3.10
48423.75 16.90 -26.70 3.60
48425.13 21.00 -17.20 7.10
48426.13 17.10 -22.00 1.30
48427.25 32.70 -28.30 4.40
48427.38 29.10 -24.90 7.70
48428.25 25.40 -33.70 12.30
48428.63 28.70 -27.10 8.00
48429.63 37.70 -26.30 10.60
48430.00 15.10 -34.00 9.60
48431.00 28.30 -25.90 5.40
48435.25 25.40 -34.70 16.10
48437.38 25.00 -33.50 6.30
48438.38 33.10 -37.50 10.70
48439.25 26.80 -31.00 12.30
48439.50 26.50 -28.20 10.30
48439.63 27.00 -25.80 10.70
48439.75 26.50 -26.80 11.10
48439.88 25.30 -28.20 10.50
48440.13 18.20 -43.00 13.10
48440.25 22.90 -33.90 14.70
48440.50 31.80 -28.00 16.30
48440.63 28.60 -33.50 10.90
48440.75 26.60 -33.70 9.20
48440.88 22.20 -32.80 7.20
48441.13 21.40 -42.60 6.80
48441.25 26.30 -47.10 3.10
48441.38 32.00 -40.80 -1.70
48441.63 25.00 -27.30 0.30
48441.75 23.90 -22.70 -1.50
48442.00 18.20 -23.50 1.00
48442.25 12.50 -23.40 5.70
48442.38 17.70 -15.30 8.80
48442.50 15.00 -12.90 7.90
48442.88 7.70 -6.20 5.30
48443.00 15.20 -22.00 4.20
48443.13 15.40 -25.50 0.30
48443.25 11.90 -18.80 -1.00
48443.38 7.10 -13.80 3.70
48443.50 10.20 -7.10 7.20
48443.63 18.70 -11.40 11.50
48444.00 17.10 -38.60 2.30
48444.13 20.60 -29.70 2.20
48444.25 24.30 -21.90 6.10
48446.13 18.60 -30.90 7.50
48447.63 23.60 -34.50 -2.30
48448.25 24.60 -36.10 6.50
48449.63 19.70 -30.90 6.10
48451.13 22.90 -39.60 3.90
48452.63 19.40 -33.70 3.20
48453.75 31.60 -45.80 11.40
48453.88 36.40 -38.00 10.90
48454.75 26.60 -36.50 11.20
48455.75 21.20 -33.00 10.50
48457.75 26.70 -44.00 13.80
48458.63 22.80 -46.50 15.20
48459.38 33.30 -45.20 10.30
48459.75 25.40 -34.70 9.60
48459.88 30.00 -35.20 13.90
48460.00 34.30 -33.10 15.90
48460.38 25.60 -40.90 13.70
48460.63 34.40 -35.90 13.20
48460.88 31.80 -40.30 15.70
48461.00 29.00 -37.00 11.70
48461.13 30.50 -28.90 11.30
48461.25 31.80 -25.20 13.40
48461.50 33.90 -36.10 13.70
48462.25 19.50 -29.70 7.10
48462.38 19.30 -32.10 6.60
48463.00 22.30 -26.00 9.30
48463.13 28.40 -23.30 12.00
48463.25 33.00 -30.20 10.40
48463.50 24.20 -32.60 9.40
48463.63 23.60 -27.50 10.80
48463.75 27.70 -20.70 11.80
48464.00 28.70 -22.50 7.30
48464.88 20.70 -26.80 9.80
48467.13 9.10 -25.90 0.10
48467.50 25.60 -18.70 0.20
48468.63 17.70 -29.00 7.70
48469.13 13.10 -29.90 5.10
48469.25 19.50 -31.20 5.70
48470.63 19.70 -35.10 4.60
48472.00 18.20 -37.80 7.40
48472.25 30.30 -40.50 11.00
48472.50 31.40 -23.00 1.00
48472.63 23.20 -22.40 0.30
48473.50 21.30 -29.90 10.40
48474.00 17.80 -26.00 6.40
48474.13 26.90 -26.60 6.70
48475.38 34.00 -37.80 9.50
48475.75 24.60 -34.10 13.00
48475.88 28.20 -28.90 7.20
48477.38 21.00 -42.80 12.70
48479.25 28.90 -45.20 0.20
48480.63 29.90 -35.00 11.60
48481.13 33.60 -36.20 10.30
48481.38 21.20 -38.60 7.00
48481.63 22.40 -38.60 11.30
48482.00 25.30 -33.90 11.00
48482.13 28.10 -25.40 13.60
48482.25 21.00 -29.00 12.80
48482.38 22.80 -22.80 11.30
48482.63 22.00 -30.70 14.80
48482.75 31.30 -38.30 3.20
48483.00 16.40 -42.30 4.40
48483.13 19.30 -31.20 2.70
48483.63 24.90 -33.70 13.90
48484.13 25.20 -30.30 3.40
48485.63 15.50 -32.00 12.10
48485.88 25.20 -37.00 10.30
48486.63 26.80 -34.70 6.40
48488.50 31.30 -39.20 1.70
48488.88 31.10 -40.00 15.60
48489.63 38.40 -43.20 17.30
48489.88 38.80 -53.80 14.50
48491.75 36.40 -38.00 11.50
48492.13 24.00 -35.80 8.20
48492.63 28.00 -33.10 7.10
48492.88 24.60 -28.60 13.70
48493.00 28.50 -28.80 15.30
48494.50 27.70 -28.50 2.20
48496.25 23.70 -36.30 13.80
48496.88 31.70 -23.80 13.20
48497.00 32.20 -31.00 13.90
48497.50 30.20 -30.80 17.10
48497.63 28.10 -25.80 14.50
48498.25 18.70 -39.70 14.60
48498.88 24.80 -38.70 -0.10
48499.13 35.60 -41.30 6.50
48499.25 26.80 -46.00 7.10
48499.75 39.10 -34.40 12.50
48499.88 39.60 -32.10 7.90
48500.13 30.70 -36.10 5.90
48501.00 19.30 -31.10 12.60
48501.13 26.90 -37.90 15.90
48501.50 29.10 -36.30 15.30
48501.63 23.30 -38.40 15.30
48501.88 18.50 -40.60 14.80
48502.63 34.60 -40.60 3.70
48502.88 16.60 -33.20 -2.30
48503.00 29.40 -25.90 4.50
48503.75 28.20 -32.80 15.90
48504.50 22.20 -34.10 8.50
48507.00 17.40 -32.50 13.80
48507.50 15.40 -23.20 5.70
48507.88 18.90 -37.10 22.70
48509.75 23.00 -43.70 9.30
48512.13 23.10 -35.40 -2.70
48512.75 19.50 -38.40 11.20
48513.88 17.50 -22.80 4.90
48514.13 22.90 -24.40 4.80
48515.13 17.30 -29.70 7.70
48515.25 19.60 -29.00 4.10
48515.38 20.90 -22.00 5.60
48515.50 24.10 -20.50 10.30
48515.88 25.50 -40.20 10.40
48516.25 18.00 -28.10 6.10
48516.38 24.00 -25.80 7.50
48516.75 17.80 -23.70 6.30
48516.88 17.00 -18.80 5.50
48517.00 16.60 -20.60 9.50
48517.25 23.10 -38.80 13.90
48518.00 33.00 -29.20 7.90
48518.13 30.70 -27.50 14.60
48520.38 30.80 -43.10 12.80
48520.50 29.80 -40.70 13.70
48520.63 23.60 -33.20 18.90
48521.13 22.50 -36.10 5.10
48521.25 19.90 -29.50 5.50
48521.75 24.10 -11.90 3.00
48522.50 5.50 -25.40 2.70
48523.25 18.40 -31.30 11.30
48523.38 16.40 -28.50 12.40
48523.63 24.80 -30.50 12.00
48523.75 25.90 -40.00 8.80
48524.13 19.80 -31.20 0.80
48524.25 23.20 -24.90 3.80
48524.50 28.00 -32.60 4.80
48524.75 22.30 -34.90 4.90
48525.13 19.50 -22.20 -2.90
48525.63 27.90 -32.40 5.30
48526.38 29.90 -45.80 11.60
48526.75 25.90 -46.00 7.30
48526.88 17.80 -44.60 11.70
48527.00 19.40 -42.30 14.30
48527.25 26.20 -34.50 14.50
48527.38 28.50 -36.50 14.50
48527.63 37.30 -35.00 15.70
48527.88 30.90 -40.90 17.40
48528.00 30.30 -39.10 21.00
48528.38 41.90 -30.90 16.70
48528.50 41.50 -33.80 17.20
48529.13 27.60 -43.40 -0.90
48529.63 31.10 -31.10 6.90
48529.88 26.90 -36.90 29.90
48530.13 35.70 -22.60 31.40
48530.25 35.50 -16.30 26.40
48530.63 24.90 -25.10 4.10
48531.13 11.70 -35.30 4.60
48531.25 17.80 -33.60 7.50
48531.50 35.40 -33.10 7.50
48531.88 21.80 -27.20 5.10
48532.13 12.10 -26.90 6.90
48532.25 21.70 -23.50 8.80
48533.25 31.90 -41.90 8.80
48533.88 35.40 -20.30 14.30
48534.25 26.40 -37.90 15.90
48534.50 38.00 -25.20 11.70
48534.75 30.80 -26.40 8.80
48534.88 25.00 -35.80 12.10
48535.38 30.90 -37.50 7.60
48535.50 26.30 -36.10 8.60
48536.00 35.70 -38.40 0.60
48536.13 25.90 -38.50 -1.30
48536.38 30.30 -31.10 1.90
48536.50 30.40 -29.90 0.20
48536.63 25.30 -30.60 -0.50
48536.75 16.10 -30.90 6.70
48536.88 19.40 -31.40 7.40
48537.00 23.00 -31.40 6.30
48537.63 18.20 -28.30 15.70
48537.75 20.90 -29.20 10.70
48537.88 27.40 -33.70 9.40
48538.75 33.20 -29.20 9.10
48539.00 21.70 -27.40 16.20
48539.13 23.70 -30.30 15.20
48539.50 29.00 -42.30 0.30
48539.63 32.90 -30.40 7.10
48539.88 30.50 -35.00 5.30
48540.00 31.50 -42.70 11.00
48540.63 31.30 -28.40 14.90
48540.75 31.30 -32.10 15.60
48541.50 29.30 -42.60 12.40
48543.00 25.00 -24.90 11.20
48543.13 20.30 -25.50 11.80
48543.25 21.00 -30.50 14.00
48543.50 24.30 -30.50 14.90
48544.00 15.60 -19.50 7.80
48544.13 14.90 -14.00 11.70
48544.38 14.20 -32.80 18.20
48544.63 17.30 -34.00 13.90
48545.13 25.60 -19.10 14.40
48545.25 34.00 -33.10 10.70
48545.50 26.00 -40.70 4.10
48545.63 22.50 -33.20 4.20
48545.75 23.20 -24.40 5.50
48546.25 26.30 -34.70 10.50
48546.50 21.40 -28.40 7.20
48548.00 33.40 -38.50 20.90
48548.50 34.70 -39.20 14.30
48549.50 26.50 -41.80 12.60
48550.63 26.20 -25.80 8.50
48551.75 25.00 -30.30 15.70
48552.25 28.70 -38.90 8.20
48553.13 28.90 -27.70 11.50
48554.00 21.20 -30.20 12.50
48554.13 26.90 -30.80 11.90
48555.25 23.80 -24.70 2.40
48556.13 16.60 -25.30 0.70
48556.50 23.20 -38.10 7.80
48557.38 20.70 -31.00 2.10
48557.50 13.70 -27.80 3.70
48558.25 19.10 -36.70 -0.50
48559.13 6.60 -27.50 8.80
48560.25 16.50 -25.90 7.90
48560.63 14.70 -21.50 12.80
48560.75 17.20 -28.10 12.00
48561.13 31.80 -39.90 5.50
48561.50 29.00 -36.60 3.80
48563.13 34.10 -33.30 18.30
48563.25 31.50 -35.20 15.00
48563.88 27.90 -38.00 0.10
48564.25 28.90 -28.20 9.80
48566.63 23.50 -43.70 16.80
48566.88 15.60 -42.10 23.00
48568.13 31.50 -38.00 8.10
48568.25 35.00 -33.90 1.30
48569.13 18.50 -43.50 3.60
48569.25 23.40 -45.30 5.10
48570.38 23.50 -39.50 15.20
48570.50 27.10 -31.90 13.60
48570.63 28.50 -33.10 8.40
48571.00 28.00 -31.20 13.30
48571.13 30.20 -34.00 9.90
48573.25 30.30 -30.20 1.50
48573.50 24.50 -27.70 1.50
48574.13 26.00 -39.30 11.30
48575.88 23.40 -37.80 18.20
48576.75 35.90 -42.10 17.60
48577.50 35.20 -40.10 11.40
48581.38 21.50 -26.30 3.50
48581.50 26.30 -26.60 4.80
48583.25 16.90 -37.50 13.40
48583.38 16.50 -40.60 10.70
48585.38 22.80 -40.20 13.70
48586.50 22.40 -35.80 16.90
48587.00 29.50 -31.90 11.30
48587.25 20.70 -37.60 5.70
48588.00 25.80 -38.10 9.90
48588.13 22.90 -33.50 8.40
48588.88 26.80 -34.10 14.40
48589.00 19.80 -32.00 11.00
48589.88 22.60 -37.20 6.10
48590.38 31.90 -34.50 11.60
48590.50 32.20 -26.40 10.90
48590.63 30.40 -25.60 7.10
48591.13 23.20 -33.30 3.80
48593.75 22.20 -37.90 7.10
48595.00 22.00 -39.60 2.60
48596.63 23.80 -21.40 6.80
48597.50 23.30 -32.30 11.00
48600.88 15.60 -32.70 15.80
48601.63 9.00 -30.80 11.30
48602.00 21.10 -38.40 8.20
48603.13 28.90 -36.30 15.60
48603.50 23.20 -34.40 15.80
48605.38 21.40 -38.80 21.60
48605.88 33.50 -28.70 15.70
48606.38 38.60 -28.10 11.80
48608.00 36.10 -39.00 10.60
48609.00 26.30 -44.20 7.90
48609.13 26.60 -47.50 10.90
48609.63 31.80 -41.60 14.40
48610.13 25.80 -38.10 5.90
48610.75 27.70 -37.40 11.40
48611.25 36.40 -29.00 7.50
48611.75 22.80 -29.30 -2.20
48612.13 27.10 -37.90 10.20
48612.38 19.30 -30.70 11.90
48612.50 19.20 -32.30 8.10
48612.63 25.90 -33.70 9.10
48612.88 31.10 -37.70 6.70
48613.00 31.10 -39.70 3.40
48613.50 33.80 -43.80 10.10
48613.75 39.40 -37.60 3.10
48613.88 30.40 -37.50 -1.90
48614.00 28.30 -41.00 1.60
48614.50 38.00 -35.60 4.50
48615.50 27.40 -37.00 7.20
48616.63 17.80 -34.60 5.60
48617.50 27.30 -31.40 12.60
48617.63 28.10 -29.10 11.40
48618.75 30.60 -33.80 7.70
48619.00 28.00 -35.40 8.00
48619.38 25.20 -34.70 16.40
48620.25 20.60 -27.40 11.70
48620.38 20.10 -30.70 16.10
48620.88 25.80 -27.30 1.80
48621.00 26.20 -28.70 2.40
48621.13 24.30 -39.60 8.80
48621.38 19.10 -38.00 9.10
48622.00 21.20 -27.70 5.20
48622.25 21.80 -39.50 11.20
48623.50 30.30 -30.60 6.20
48623.63 26.50 -28.20 5.10
48623.75 25.60 -34.30 4.20
48625.13 26.00 -36.50 7.80
48625.38 32.00 -21.00 15.90
48628.63 20.80 -38.40 8.00
48628.75 24.90 -35.20 9.60
48628.88 22.90 -33.90 5.10
48629.00 23.80 -38.40 4.80
48629.38 38.60 -29.90 5.90
48629.50 25.80 -36.80 7.70
48629.63 25.10 -43.70 8.90
48629.88 29.40 -36.30 13.90
48630.50 25.30 -38.60 11.50
48630.75 29.00 -35.60 15.90
48631.13 20.40 -38.60 9.00
48631.25 18.80 -32.10 7.00
48631.50 22.00 -15.40 5.70
48631.63 29.20 -21.90 12.90
48631.75 26.00 -35.10 16.30
48632.00 27.60 -41.40 13.90
48633.75 21.60 -42.60 -2.50
48634.13 22.40 -29.00 9.10
48634.25 16.30 -28.20 18.50
48634.50 20.50 -33.20 10.30
48634.63 24.00 -37.60 15.00
48634.75 21.40 -38.80 11.70
48634.88 19.00 -36.90 10.20
48635.13 20.00 -36.50 9.10
48635.50 25.00 -26.40 2.60
48635.88 19.20 -33.20 7.10
48636.00 18.20 -25.10 6.50
48636.25 16.10 -29.00 3.60
48636.50 13.30 -29.00 5.40
48636.75 28.70 -32.40 13.00
48637.25 22.50 -27.50 6.10
48637.63 26.30 -36.50 7.10
48639.25 32.40 -46.40 10.70
48639.75 30.80 -31.70 16.80
48639.88 27.60 -39.10 16.20
48640.13 22.20 -46.50 15.90
48640.88 31.60 -37.30 9.00
48641.13 23.70 -33.00 8.80
48641.63 29.10 -46.40 10.50
48642.75 22.30 -25.50 13.60
48642.88 17.40 -26.20 16.20
48643.75 28.40 -34.30 7.30
48645.63 37.80 -36.40 13.30
48646.88 41.90 -38.40 10.40
48647.38 42.30 -35.10 12.20
48647.50 38.40 -40.40 14.40
48648.25 37.60 -32.90 7.90
48648.88 23.90 -26.00 12.80
48649.75 27.00 -41.00 7.70
48649.88 33.40 -31.80 7.10
48650.00 28.10 -33.30 5.80
48650.13 31.30 -30.80 7.20
48650.25 28.70 -31.90 7.20
48650.38 33.10 -36.20 8.00
48650.88 28.00 -33.00 10.10
48651.00 28.30 -33.50 10.70
48651.38 30.30 -40.10 9.00
48652.38 24.80 -30.00 7.20
48652.63 37.10 -30.20 11.50
48653.13 27.90 -36.10 12.60
48653.25 28.70 -31.90 11.80
48653.38 23.20 -29.50 10.30
48653.75 26.60 -33.70 8.40
48654.38 25.60 -38.70 10.40
48654.63 26.70 -24.50 5.20
48654.75 18.20 -28.80 7.50
48655.50 30.80 -34.00 12.00
48655.88 30.70 -28.00 12.70
48656.00 35.10 -38.00 13.80
48656.50 29.30 -35.60 16.10
48658.88 27.50 -35.50 -3.00
48659.75 25.20 -27.00 11.00
48659.88 29.70 -37.20 11.10
48660.13 18.30 -33.40 13.10
48660.63 23.00 -34.70 9.00
48662.00 24.60 -38.90 3.30
48662.50 20.60 -36.00 15.30
48662.63 27.90 -37.00 14.00
48662.75 25.30 -44.00 11.40
48662.88 27.30 -45.10 8.60
48663.25 18.90 -37.60 14.50
48663.38 22.70 -38.60 15.20
48663.50 26.90 -34.70 15.60
48663.63 30.50 -44.40 15.90
48663.88 21.90 -48.30 10.50
48664.00 16.50 -50.10 11.90
48664.88 25.70 -51.60 12.30
48665.00 28.00 -51.70 13.70
48665.13 29.40 -46.80 13.90
48665.50 32.90 -42.10 10.20
48665.88 27.70 -42.10 6.90
48666.13 29.70 -45.20 5.40
48666.38 30.40 -28.10 -3.90
48666.50 37.80 -28.40 1.30
48666.63 37.40 -35.80 1.80
48666.75 36.70 -32.70 4.40
48667.38 27.20 -37.40 20.10
48667.50 30.60 -36.30 17.30
48667.75 25.30 -35.80 12.60
48668.00 33.60 -34.80 14.50
48668.25 30.00 -45.20 8.70
48668.38 28.20 -45.60 9.20
48668.75 24.60 -40.00 13.40
48669.63 29.90 -44.90 7.00
48670.75 22.80 -41.60 11.70
48671.50 24.70 -38.40 15.40
48671.63 31.70 -40.50 15.10
48672.00 29.10 -29.20 -5.50
48673.25 12.50 -36.20 3.70
48673.63 24.80 -31.00 2.10
48674.50 18.90 -33.70 2.30
48674.75 22.00 -31.50 0.10
48675.13 24.70 -26.90 -1.60
48676.75 14.70 -27.80 17.00
48677.50 23.90 -33.90 7.20
48677.63 39.20 -35.60 -1.00
48677.75 41.40 -32.50 4.70
48678.25 25.20 -28.00 6.50
48679.38 29.10 -33.50 19.20
48681.00 22.50 -28.40 3.30
48681.13 26.70 -28.20 4.60
48682.13 21.00 -33.70 6.70
48683.00 21.20 -34.90 4.30
48683.25 23.20 -33.70 2.10
48683.88 16.80 -32.50 7.30
48684.25 19.90 -27.20 10.40
48684.50 18.60 -29.00 9.30
48684.63 25.10 -35.60 7.80
48684.75 25.90 -32.40 5.80
48685.38 22.80 -30.70 9.60
48685.63 35.30 -29.40 7.90
48686.50 26.40 -40.70 12.30
48687.25 38.50 -39.20 14.30
48687.50 27.70 -44.40 9.70
48687.63 21.90 -39.70 13.90
48688.00 28.30 -31.70 12.70
48688.38 35.20 -37.70 16.10
48689.13 28.90 -40.90 19.60
48689.25 28.10 -38.60 21.60
48689.63 28.20 -34.70 12.40
48689.75 22.40 -38.60 11.20
48690.13 35.80 -33.30 15.30
48690.25 28.30 -35.80 18.80
48690.88 41.10 -44.60 9.10
48691.25 25.90 -39.10 14.60
48691.50 25.80 -32.60 11.20
48691.63 24.80 -31.40 6.80
48691.75 23.80 -31.90 9.20
48692.13 32.10 -30.40 7.00
48692.88 25.20 -26.00 13.40
48693.63 23.50 -33.20 6.70
48693.75 28.00 -34.00 4.20
48693.88 24.20 -32.60 4.40
48694.13 23.50 -29.10 6.30
48694.25 21.30 -32.80 6.90
48694.38 23.90 -34.50 7.70
48694.63 27.20 -29.30 7.00
48694.88 34.50 -26.70 10.40
48695.00 28.20 -43.60 4.90
48695.13 22.30 -41.60 9.00
48695.63 24.40 -35.60 12.60
48695.75 24.90 -36.10 9.20
48696.75 24.40 -26.60 10.80
48697.00 12.40 -26.90 9.20
48697.13 15.40 -25.50 7.60
48697.63 22.70 -29.50 7.80
48698.25 31.50 -26.20 8.50
48698.50 20.80 -26.00 9.70
48698.75 19.60 -43.90 7.30
48699.63 26.60 -34.70 7.20
48700.00 17.80 -41.10 9.90
48701.25 27.50 -28.70 3.80
48701.38 27.70 -27.50 8.30
48701.63 21.30 -30.50 10.40
48701.75 15.00 -36.20 12.20
48702.13 26.60 -36.60 4.90
48702.25 33.80 -35.80 1.10
48702.63 26.60 -26.00 8.50
48702.75 24.50 -27.30 9.00
48703.00 24.50 -34.90 9.90
48703.13 20.40 -37.60 6.70
48703.50 21.70 -33.90 6.60
48703.63 21.20 -32.50 9.30
48704.38 25.60 -33.30 6.60
48704.63 25.00 -27.70 5.50
48704.75 25.60 -32.40 8.80
48704.88 26.60 -34.30 7.80
48705.38 34.70 -33.40 7.20
48705.50 26.80 -39.60 10.20
48705.63 18.20 -41.50 12.20
48706.00 12.20 -34.80 5.10
48706.25 31.60 -39.20 10.20
48706.38 32.30 -40.30 11.40
48707.25 26.30 -47.00 7.60
48707.75 22.60 -40.20 12.40
48707.88 22.60 -40.60 14.70
48708.00 25.20 -40.20 12.20
48708.25 28.40 -42.40 13.40
48709.00 29.80 -39.80 14.30
48709.25 27.90 -41.80 11.70
48709.38 26.80 -43.70 14.70
48709.75 33.40 -33.10 14.40
48709.88 30.80 -25.40 14.50
48710.00 28.70 -17.70 18.50
48710.13 22.60 -17.80 19.00
48710.38 28.40 -28.20 11.20
48710.50 32.70 -18.30 7.90
48710.75 32.40 -35.40 16.50
48711.00 25.50 -42.60 12.50
48711.25 20.70 -34.90 7.20
48711.63 24.20 -47.20 12.70
48712.50 33.00 -35.80 0.20
48712.63 21.30 -38.40 4.50
48712.75 17.40 -37.60 11.20
48712.88 22.60 -33.40 9.80
48713.00 23.30 -25.50 10.60
48713.25 30.20 -29.30 14.50
48713.38 24.80 -34.90 14.80
48713.63 24.30 -37.60 13.80
48714.13 25.90 -29.60 5.90
48714.88 25.10 -28.20 7.70
48715.13 29.70 -31.60 -1.80
48716.13 17.50 -31.30 15.50
48716.63 23.50 -40.40 16.00
48717.50 28.90 -35.40 14.20
48717.63 25.20 -34.10 13.30
48718.50 8.10 -41.90 9.50
48719.50 22.90 -34.50 8.90
48720.25 19.80 -39.30 11.80
48720.50 28.70 -26.60 9.40
48720.63 24.20 -33.90 10.20
48721.75 32.20 -43.80 17.70
48721.88 26.40 -43.90 19.20
48722.25 36.90 -32.90 13.20
48722.38 25.10 -27.70 7.60
48722.63 31.70 -4.90 14.50
48722.88 26.80 -7.30 15.40
48723.00 35.40 1.00 11.80
48723.25 14.40 -25.90 11.60
48723.38 24.50 -22.60 11.90
48724.63 30.70 -28.00 7.60
48724.75 31.30 -25.00 7.10
48724.88 28.90 -30.60 7.60
48725.13 34.80 -28.50 3.90
48725.25 30.20 -33.10 -0.10
48725.75 23.20 -28.20 6.30
48725.88 16.00 -29.70 7.00
48726.00 9.40 -31.50 9.50
48727.00 20.70 -36.70 9.40
48727.38 22.00 -29.10 6.50
48728.38 34.40 -30.20 6.10
48728.50 25.50 -33.10 0.70
48728.63 29.80 -27.10 2.20
48729.63 28.30 -28.20 5.90
48729.75 30.30 -29.60 8.70
48730.25 20.50 -34.10 2.90
48731.63 21.70 -35.80 6.10
48731.88 24.20 -33.00 12.00
48732.38 23.70 -40.50 7.60
48733.38 28.00 -32.10 12.80
48734.25 39.50 -27.40 7.80
48734.38 34.40 -30.60 8.90
48734.50 22.30 -33.00 12.70
48734.75 17.80 -38.30 12.30
48736.00 16.40 -38.60 10.40
48736.25 27.60 -36.10 4.70
48736.50 18.60 -27.60 11.70
48737.25 25.10 -30.50 7.50
48737.50 26.80 -30.60 7.60
48739.75 31.00 -31.30 11.40
48740.50 25.40 -36.10 3.40
48740.75 29.70 -37.70 8.40
48742.50 27.00 -39.60 3.80
48743.38 29.80 -40.30 8.70
48745.63 26.50 -43.70 12.30
48745.75 23.60 -35.60 13.30
48745.88 34.00 -36.40 10.60
48746.00 35.00 -41.50 14.60
48746.25 15.40 -38.30 11.80
48746.38 17.40 -32.00 13.70
48747.88 22.60 -32.10 5.70
48749.13 20.70 -26.80 9.20
48749.63 24.80 -19.60 7.50
48749.75 19.60 -24.00 4.70
48750.63 25.70 -34.30 9.30
48751.75 31.80 -50.30 11.60
48752.13 35.30 -36.20 2.40
48753.00 29.70 -37.70 12.80
48753.25 28.70 -43.80 12.40
48753.63 37.10 -41.10 9.40
48753.88 22.80 -38.40 11.70
48755.13 24.10 -39.30 12.50
48758.38 24.30 -22.90 5.30
48759.50 19.10 -19.60 1.00
48760.50 19.00 -24.90 -1.00
48760.63 19.80 -24.00 1.90
48761.00 11.90 -30.20 3.80
48761.13 12.20 -25.20 7.30
48763.00 26.00 -43.10 7.60
48763.38 27.30 -32.80 6.10
48764.25 28.30 -31.30 8.00
48764.38 25.80 -35.40 8.90
48764.88 26.50 -39.10 21.80
48765.00 15.60 -35.70 18.20
48765.13 18.20 -29.60 18.80
48766.00 31.30 -33.10 -1.00
48766.13 26.00 -28.40 1.50
48766.25 16.20 -34.10 4.00
48766.50 22.40 -26.80 5.10
48766.63 16.50 -20.20 5.50
48767.13 16.30 -28.10 0.60
48767.25 18.70 -26.60 1.40
48768.63 13.10 -22.30 5.20
48769.13 17.20 -29.40 15.10
48769.38 29.00 -34.70 12.80
48770.00 22.50 -34.70 5.10
48770.50 25.40 -46.00 9.30
48771.00 29.20 -28.60 12.60
48771.25 30.00 -40.50 10.20
48771.50 32.90 -44.50 13.20
48771.88 43.60 -34.10 10.60
48772.75 41.50 -48.50 10.80
48773.25 16.60 -35.20 21.50
48773.88 13.60 -32.20 4.10
48774.13 13.10 -32.70 6.40
48774.38 24.00 -39.10 8.00
48774.50 20.70 -37.10 12.70
48774.88 16.30 -34.40 12.20
48775.00 19.10 -32.00 16.60
48775.13 23.50 -29.90 19.10
48775.25 27.70 -27.90 21.60
48775.75 8.20 -29.80 9.00
48776.00 12.80 -31.90 18.50
48776.13 2.30 -36.00 20.60
48776.50 14.40 -27.40 11.70
48776.75 1.60 -22.40 8.10
48776.88 -2.50 -23.70 6.30
48777.00 -12.30 -22.20 5.50
48777.13 -4.00 -32.90 7.60
48777.25 1.10 -37.90 4.30
48778.13 30.30 -37.70 7.20
48779.38 33.50 -37.70 12.20
48779.50 29.00 -35.20 11.90
48780.13 28.10 -44.70 11.20
48781.25 42.60 -44.80 11.70
48781.50 35.90 -42.30 9.50
48781.63 26.30 -44.20 13.20
48781.75 36.50 -36.40 12.70
48782.25 34.70 -44.30 12.00
48783.25 30.20 -32.60 9.30
48783.50 29.00 -40.30 5.30
48784.75 29.70 -30.60 5.20
48784.88 21.20 -33.90 5.60
48785.88 32.90 -28.90 11.50
48786.00 36.70 -34.60 15.30
48786.50 33.00 -40.10 11.40
48787.88 22.40 -46.60 -1.70
48788.50 25.50 -41.20 4.50
48789.63 28.50 -29.80 8.00
48789.75 27.90 -36.60 5.70
48789.88 27.20 -37.70 4.30
48790.13 27.40 -25.20 1.70
48790.25 35.80 -28.10 2.40
48790.50 28.90 -27.80 6.10
48791.38 24.30 -28.60 5.20
48791.50 26.90 -27.00 9.80
48791.63 41.40 -25.50 10.40
48791.75 37.40 -27.20 4.70
48791.88 29.10 -23.60 11.90
48792.13 24.90 -33.20 16.00
48792.25 22.90 -33.00 15.00
48793.50 27.30 -41.40 14.90
48793.63 31.70 -38.70 17.60
48793.75 30.00 -42.40 15.70
48794.00 35.30 -44.80 11.00
48794.13 27.90 -47.10 6.30
48794.25 22.50 -37.90 7.80
48794.38 28.20 -29.30 12.30
48795.50 7.10 -22.90 4.30
48795.88 11.60 -28.70 11.00
48796.13 19.90 -32.50 13.20
48797.13 31.20 -35.30 4.20
48797.50 33.80 -33.80 11.50
48798.00 23.30 -33.70 14.50
48798.13 32.10 -28.00 17.10
48798.25 35.00 -33.30 18.20
48798.38 30.70 -40.30 17.00
48798.75 27.20 -36.90 23.70
48798.88 27.20 -29.70 18.50
48799.00 27.90 -23.70 19.10
48799.13 33.50 -28.20 13.30
48800.00 23.40 -31.20 6.70
48800.25 41.10 -35.60 9.10
48800.38 41.60 -40.20 1.30
48800.75 9.90 -26.50 0.60
48800.88 15.50 -23.50 -0.10
48801.38 26.80 -36.10 4.30
48801.88 33.50 -25.90 10.60
48802.13 31.50 -32.70 5.50
48802.38 21.70 -33.50 0.10
48802.75 22.80 -20.30 -2.70
48803.38 22.20 -34.70 7.40
48803.75 26.50 -30.00 4.30
48804.25 24.80 -36.70 10.40
48804.75 21.00 -29.00 11.00
48805.00 22.80 -25.50 11.60
48805.13 18.70 -29.20 8.70
48805.50 12.30 -40.40 3.50
48805.88 23.80 -36.00 10.50
48806.25 34.60 -45.90 4.80
48806.50 28.00 -46.80 9.60
48806.88 -1.10 -22.80 10.90
48807.00 3.70 -31.10 26.80
48808.38 18.80 -38.10 5.50
48809.13 21.80 -30.50 3.90
48810.25 21.40 -23.50 2.20
48810.50 23.80 -31.50 3.00
48811.50 19.40 -27.60 9.90
48811.63 24.30 -31.00 8.00
48812.00 27.70 -31.70 11.50
48812.38 29.20 -34.30 9.90
48812.63 29.30 -34.70 16.20
48812.75 31.70 -38.70 15.60
48813.13 23.80 -27.70 16.70
48813.25 29.40 -22.60 17.90
48813.38 44.00 -15.00 4.00
48813.50 37.20 -14.90 7.50
48813.88 26.40 -32.60 12.40
48814.00 17.90 -32.90 9.60
48814.25 21.30 -29.90 11.40
48814.50 29.90 -34.50 7.00
48815.13 25.60 -37.70 7.90
48815.38 31.70 -34.80 8.20
48815.63 30.40 -26.70 4.70
48816.25 26.30 -32.40 6.90
48816.50 20.70 -26.80 9.00
48816.63 20.60 -28.80 9.80
48816.75 14.20 -33.80 9.90
48816.88 18.30 -37.10 8.90
48817.13 35.90 -28.90 11.80
48818.13 27.80 -24.00 14.00
48818.25 31.60 -28.70 9.90
48818.50 30.00 -41.40 8.60
48819.00 25.80 -36.70 10.40
48819.13 32.40 -32.60 9.00
48819.50 28.20 -28.40 12.50
48819.88 36.70 -35.10 6.40
48820.25 28.80 -35.90 6.60
48820.50 32.50 -33.80 11.20
48820.75 32.20 -27.80 14.20
48821.00 31.20 -33.80 10.80
48821.38 30.30 -26.90 2.90
48821.88 22.70 -27.20 7.60
48822.13 24.80 -21.50 -2.70
48822.38 29.50 -36.10 5.70
48822.50 23.70 -39.10 4.10
48822.63 22.80 -39.30 6.40
48822.88 37.10 -33.40 3.60
48823.00 38.60 -30.50 5.40
48823.38 26.20 -29.60 3.90
48823.50 24.70 -31.70 5.00
48823.88 26.90 -29.80 6.60
48824.13 37.00 -32.70 8.90
48824.25 28.20 -32.30 15.10
48824.50 21.00 -35.80 14.60
48825.00 26.60 -28.40 7.00
48825.25 31.70 -42.90 11.40
48825.38 31.30 -48.20 12.80
48826.13 37.10 -35.30 10.90
48826.25 42.60 -31.60 7.30
48826.38 36.40 -34.70 1.30
48826.75 26.40 -34.50 8.20
48827.38 25.50 -31.70 8.00
48828.00 19.30 -29.70 2.60
48828.25 21.80 -25.80 10.30
48828.63 32.50 -37.10 9.00
48829.88 29.20 -31.50 8.50
48830.00 36.50 -30.20 10.30
48830.63 30.60 -41.90 5.80
48830.88 29.40 -27.80 6.20
48831.00 28.60 -30.60 8.20
48831.13 30.20 -34.00 9.00
48831.25 32.10 -35.90 5.20
48831.38 32.50 -32.90 2.30
48831.75 22.40 -25.70 12.80
48832.13 22.80 -36.10 7.20
48832.25 23.90 -32.50 10.40
48832.50 30.60 -38.70 16.00
48833.00 27.40 -45.60 8.90
48833.38 33.10 -28.50 7.30
48833.50 32.50 -23.40 8.60
48833.75 27.30 -40.50 11.10
48834.00 24.10 -43.70 11.10
48834.25 34.10 -38.60 2.60
48835.13 25.10 -29.60 4.00
48835.50 27.30 -35.20 -0.60
48835.88 31.20 -38.00 -2.20
48836.00 32.00 -31.40 -4.90
48836.63 20.40 -35.40 5.00
48836.75 21.40 -22.00 6.50
48836.88 20.20 -19.50 5.20
48837.75 17.80 -19.30 5.30
48839.63 27.10 -32.40 8.80
48839.75 22.60 -27.70 3.30
48840.00 27.70 -35.60 12.30
48840.13 27.00 -39.60 12.00
48840.50 28.90 -41.00 8.80
48841.13 28.80 -31.70 9.70
48841.63 22.40 -40.40 8.90
48841.88 21.50 -30.50 11.50
48842.00 24.50 -33.00 15.20
48842.13 29.10 -41.60 14.80
48842.38 24.50 -40.00 6.60
48842.50 24.20 -31.20 7.50
48843.00 25.40 -36.50 5.80
48843.13 25.80 -39.10 6.60
48843.25 33.10 -34.00 3.90
48844.13 25.90 -40.90 10.70
48844.25 30.00 -34.70 14.70
48844.38 25.20 -36.50 12.20
48844.50 19.70 -33.60 10.60
48844.88 19.50 -28.30 10.70
48845.63 22.30 -17.40 14.60
48846.13 8.90 -28.20 6.40
48846.25 23.50 -29.50 7.50
48846.38 34.80 -43.20 6.90
48846.50 22.20 -36.50 11.10
48847.00 27.50 -23.10 12.90
48847.13 27.40 -35.20 10.10
48847.25 23.10 -37.80 10.90
48847.38 21.90 -40.60 12.60
48847.50 24.10 -36.00 19.00
48848.13 24.80 -43.30 2.40
48848.50 1.40 -36.80 1.60
48848.63 11.50 -36.60 9.40
48849.13 23.80 -33.70 6.20
48849.25 27.70 -25.20 8.40
48849.38 27.60 -26.70 0.60
48849.63 22.40 -23.50 10.40
48850.25 1.80 -33.20 14.90
48850.38 10.90 -37.60 24.90
48850.50 17.60 -32.60 28.20
48851.88 24.90 -31.20 2.80
48852.25 24.40 -28.50 -2.70
48852.50 24.20 -24.50 -4.70
48852.63 19.50 -27.50 -0.90
48853.00 20.90 -42.60 7.60
48853.13 24.50 -34.90 8.90
48853.38 27.00 -25.40 5.80
48853.50 26.90 -25.60 9.50
48853.63 24.70 -32.60 6.80
48853.75 25.90 -31.90 5.00
48853.88 24.60 -31.90 10.80
48854.00 23.50 -27.70 11.00
48854.13 20.30 -28.30 15.30
48854.38 19.60 -36.20 10.10
48854.63 23.90 -33.90 9.80
48854.75 25.70 -34.30 10.50
48854.88 26.70 -38.10 10.70
48855.00 26.90 -37.90 11.80
48855.13 33.20 -33.60 7.00
48855.25 36.40 -29.00 1.30
48855.38 34.50 -24.40 0.90
48855.50 34.00 -31.10 4.30
48855.63 32.40 -40.10 4.10
48855.75 15.40 -42.00 3.90
48856.13 7.30 -30.00 2.60
48856.38 10.20 -29.90 1.80
48856.50 17.20 -30.50 4.90
48856.88 15.60 -24.60 4.40
48857.00 17.00 -29.70 8.70
48857.25 21.30 -35.60 10.60
48857.50 14.60 -36.80 11.10
48857.75 10.40 -41.70 9.80
48857.88 24.80 -36.70 8.60
48858.00 22.40 -31.90 6.60
48858.13 21.10 -23.70 4.80
48858.25 19.20 -21.30 8.00
48858.38 26.00 -17.90 6.80
48858.50 28.00 -19.00 5.10
48858.63 17.80 -27.90 3.70
48858.88 9.20 -23.40 1.70
48859.25 22.40 -23.00 10.50
48859.38 16.00 -27.40 7.50
48860.38 11.70 -33.80 4.00
48860.50 14.90 -29.60 12.90
48860.63 25.90 -20.00 13.50
48860.75 28.90 -20.50 6.90
48860.88 20.00 -28.80 5.90
48861.00 12.40 -28.70 1.70
48861.38 24.70 -24.50 4.40
48862.13 16.90 -34.10 4.10
48862.25 20.70 -41.30 7.60
48862.38 27.60 -41.90 10.30
48862.50 32.80 -34.30 10.90
48862.63 33.10 -28.50 6.40
48863.25 25.70 -25.10 8.30
48863.50 26.90 -29.30 10.10
48863.63 28.20 -36.60 9.20
48863.88 26.70 -26.40 6.20
48864.00 22.70 -21.80 6.70
48864.25 24.10 -22.80 9.00
48864.38 18.70 -28.30 8.90
48864.50 14.20 -35.30 5.10
48864.63 10.10 -36.10 9.90
48864.75 16.50 -36.00 12.60
48865.38 35.70 -37.30 8.90
48865.50 37.70 -36.20 5.30
48865.88 19.10 -28.10 11.00
48866.00 25.70 -29.80 7.40
48866.13 23.80 -25.10 2.50
48866.25 24.80 -26.80 2.70
48866.38 19.50 -25.10 1.70
48866.63 19.20 -35.60 3.90
48867.00 25.40 -37.40 9.00
48867.38 33.80 -38.30 15.90
48868.00 28.80 -33.60 -1.00
48868.50 11.90 -50.60 13.10
48868.75 30.80 -35.00 4.30
48869.50 24.80 -44.20 5.70
48869.63 30.40 -34.80 8.90
48870.00 39.70 -27.20 13.00
48870.13 30.70 -28.90 16.30
48870.25 25.30 -32.50 17.80
48870.38 24.30 -27.20 16.50
48870.50 20.20 -27.20 14.00
48871.13 27.30 -27.30 3.60
48871.25 21.40 -20.70 -1.40
48871.38 22.40 -16.40 -3.40
48871.63 26.20 -20.60 0.00
48872.25 25.50 -24.00 5.10
48872.50 30.60 -27.30 5.50
48872.63 30.00 -22.90 5.50
48873.00 22.40 -25.80 1.10
48874.00 24.40 -31.20 3.40
48874.63 28.20 -26.60 10.50
48875.88 25.20 -29.80 6.80
48876.50 18.90 -40.80 15.60
48877.63 31.80 -41.20 14.60
48879.00 22.20 -35.60 9.90
48880.13 25.10 -32.30 12.40
48880.50 26.50 -27.70 9.40
48880.75 19.80 -28.40 5.20
48881.00 30.20 -28.50 6.80
48881.38 24.50 -26.40 3.90
48881.50 24.80 -26.40 4.00
48881.63 27.50 -21.70 5.80
48881.88 21.50 -26.30 7.70
48882.00 15.50 -26.20 8.90
48882.25 28.90 -38.30 8.70
48882.63 27.00 -35.90 9.90
48882.75 23.80 -35.60 8.90
48883.25 24.50 -39.10 14.00
48883.38 32.00 -44.30 9.70
48883.50 29.60 -40.30 10.60
48883.75 28.50 -38.90 15.60
48885.13 28.50 -28.90 5.50
48885.75 18.80 -27.20 7.20
48886.25 35.00 -31.10 10.60
48886.38 37.80 -32.30 7.10
48886.63 22.00 -35.40 2.30
48886.88 20.70 -31.40 5.30
48887.25 31.00 -28.90 6.10
48888.00 22.90 -35.80 10.50
48888.13 27.10 -32.80 7.70
48888.25 24.00 -34.90 12.40
48888.63 36.70 -35.00 12.20
48888.75 31.10 -40.10 4.40
48889.50 23.30 -40.30 0.50
48890.13 20.20 -38.00 9.90
48890.25 7.90 -37.40 12.50
48891.00 19.30 -53.40 8.70
48891.38 24.50 -31.20 13.70
48891.75 21.60 -39.80 5.40
48892.13 24.10 -34.70 7.90
48892.25 22.30 -34.50 8.50
48892.38 29.20 -25.60 6.50
48892.50 31.10 -28.20 5.90
48892.88 30.40 -27.60 4.70
48893.00 31.00 -29.40 7.10
48893.38 25.70 -35.70 3.60
48893.63 37.90 -34.80 11.00
48893.88 29.50 -32.80 13.30
48894.25 32.50 -34.80 12.30
48894.38 31.80 -37.90 13.00
48895.13 31.30 -21.70 6.70
48895.25 24.80 -28.60 8.20
48895.88 19.40 -38.60 11.40
48896.00 31.40 -27.30 6.80
48896.13 29.50 -37.50 3.10
48896.38 11.10 -43.40 7.90
48897.00 23.80 -41.30 19.70
48897.25 27.60 -37.60 16.60
48897.38 20.70 -45.70 12.30
48898.00 45.80 -41.20 6.30
48899.00 20.70 -31.00 0.90
48899.13 16.10 -30.50 4.40
48899.63 24.50 -39.10 8.20
48899.75 24.40 -40.70 9.10
48899.88 24.30 -46.60 6.50
48900.25 23.90 -28.80 10.70
48900.50 17.60 -37.80 12.70
48900.75 31.10 -39.20 6.10
48901.13 20.30 -36.00 5.80
48901.38 33.30 -35.20 13.50
48902.13 25.10 -36.60 0.30
48902.25 28.90 -31.60 -3.60
48903.00 18.70 -34.70 4.90
48903.13 20.20 -40.90 8.80
48903.50 26.20 -36.30 8.20
48903.63 24.60 -40.90 11.60
48904.25 24.40 -49.70 7.50
48904.38 19.90 -42.30 8.80
48904.50 22.50 -39.30 10.10
48904.88 21.50 -34.40 23.00
48905.00 29.50 -33.70 24.60
48905.13 32.70 -36.80 22.70
48906.00 34.10 -34.80 17.90
48906.13 37.90 -41.50 13.40
48906.38 33.40 -33.10 13.70
48906.50 26.90 -36.10 11.60
48906.75 30.70 -37.90 14.60
48907.13 40.70 -33.00 9.60
48907.75 35.80 -34.40 4.20
48908.13 34.50 -41.30 8.10
48909.13 20.10 -33.40 7.30
48909.50 29.70 -39.20 6.60
48909.88 24.30 -35.20 4.00
48910.38 21.80 -38.60 8.60
48911.13 26.30 -34.30 5.50
48911.38 21.50 -34.90 9.40
48911.75 22.50 -31.40 13.30
48911.88 26.40 -30.80 11.30
48912.25 32.90 -32.70 6.70
48912.63 28.00 -43.50 10.70
48913.00 24.40 -26.00 7.30
48913.25 20.80 -26.00 10.60
48913.38 18.00 -28.50 11.80
48913.50 25.70 -33.70 13.40
48913.63 30.60 -37.70 17.10
48913.88 25.20 -36.50 7.50
48914.13 28.00 -29.30 10.30
48914.75 17.90 -30.70 10.50
48915.13 27.90 -34.30 8.00
48915.38 25.00 -40.60 17.70
48915.63 29.90 -45.80 16.10
48916.25 26.30 -37.40 9.90
48916.38 29.80 -36.60 12.20
48917.13 29.70 -35.20 6.30
48917.25 30.70 -37.10 5.90
48917.50 33.90 -32.70 5.20
48917.75 31.90 -42.50 2.10
48918.00 24.30 -35.70 -1.30
48918.13 29.70 -33.80 0.80
48918.38 22.50 -47.50 6.90
48918.63 20.90 -37.60 2.80
48918.75 19.20 -36.50 1.30
48919.13 14.50 -40.40 -3.40
48919.25 12.30 -41.30 -0.60
48919.38 15.10 -37.40 -0.50
48919.50 15.90 -31.30 7.50
48919.75 25.40 -30.00 11.40
48919.88 27.80 -35.90 9.60
48920.25 15.20 -23.00 8.90
48920.38 18.70 -21.30 12.10
48920.63 22.60 -32.10 6.30
48920.75 25.70 -37.00 4.40
48920.88 22.60 -36.70 6.10
48921.00 24.60 -32.80 2.10
48921.50 19.10 -27.20 12.20
48921.63 21.70 -31.20 6.50
48921.75 28.80 -30.40 6.60
48921.88 22.50 -28.80 8.60
48922.00 14.70 -32.40 11.30
48922.25 35.70 -27.80 11.10
48922.50 27.90 -29.50 12.50
48922.75 26.70 -29.30 14.90
48922.88 25.10 -31.40 16.80
48923.00 23.60 -29.20 16.90
48923.13 25.30 -33.50 11.50
48923.38 19.80 -37.40 11.50
48923.63 27.20 -27.50 12.40
48923.88 27.50 -25.80 12.40
48924.38 24.40 -42.60 6.10
48925.38 31.20 -32.80 15.40
48925.88 25.10 -27.70 5.90
48926.00 29.40 -20.60 5.40
48926.25 31.40 -21.90 4.60
48926.50 14.90 -29.20 10.70
48926.63 11.20 -27.60 7.20
48926.75 11.70 -21.00 11.10
48926.88 21.90 -23.30 7.70
48927.25 21.60 -29.40 16.60
48927.38 25.30 -22.00 15.80
48927.88 24.70 -30.80 6.90
48928.13 20.50 -29.90 11.50
48928.25 20.10 -31.20 7.50
48928.88 18.80 -32.90 16.60
48929.00 22.00 -33.40 14.30
48929.25 26.80 -30.60 5.50
48929.38 22.60 -32.10 7.80
48929.63 27.50 -38.10 7.50
48929.88 32.60 -30.80 8.40
48930.00 27.00 -36.30 11.80
48930.50 27.80 -38.30 -2.20
48930.63 29.80 -37.10 2.30
48930.75 36.20 -33.60 3.20
48931.25 23.20 -35.80 6.20
48931.63 23.50 -37.50 1.40
48932.13 20.90 -36.70 5.80
48932.63 21.30 -41.30 10.30
48933.75 13.00 -31.10 8.70
48934.00 21.10 -23.70 11.00
48934.13 30.50 -22.70 12.90
48934.50 12.90 -44.50 12.10
48934.63 17.50 -38.80 6.20
48934.75 27.80 -34.50 13.40
48935.13 26.20 -23.50 11.60
48935.25 21.30 -35.60 12.90
48935.38 18.50 -40.20 6.60
48935.75 10.80 -42.90 3.80
48936.13 19.80 -28.30 9.80
48936.25 30.40 -39.40 1.50
48937.00 27.30 -22.50 2.90
48937.25 23.00 -23.30 8.40
48937.50 18.60 -36.20 10.10
48937.75 23.00 -31.90 5.60
48938.38 16.60 -41.30 2.10
48938.75 16.00 -36.20 5.10
48939.38 12.50 -23.90 8.20
48939.75 15.40 -26.90 4.70
48940.00 10.70 -30.80 7.70
48940.13 14.90 -29.20 6.50
48940.63 29.90 -37.70 5.00
48940.75 31.60 -38.30 7.20
48940.88 36.20 -36.40 5.90
48941.25 26.40 -33.50 6.30
48941.38 17.30 -38.80 3.20
48941.75 19.90 -23.00 8.50
48941.88 28.70 -27.10 10.70
48942.13 25.70 -35.70 3.40
48942.38 12.10 -25.40 10.90
48942.50 11.30 -20.80 13.40
48942.63 13.30 -21.90 11.30
48942.75 13.80 -28.70 8.80
48943.00 14.30 -33.20 1.30
48943.63 8.80 -30.20 -1.30
48943.88 19.40 -28.10 4.50
48944.00 21.70 -29.30 8.70
48944.25 13.70 -25.00 7.10
48945.00 22.50 -19.50 10.40
48945.25 22.20 -18.70 7.30
48945.38 16.50 -30.20 9.10
48946.13 21.80 -19.50 11.60
48946.25 21.10 -23.70 16.60
48946.38 21.80 -30.50 16.60
48946.75 31.00 -21.20 7.50
48946.88 25.60 -25.80 12.80
48947.00 26.40 -40.20 11.70
48947.38 14.70 -31.10 9.20
48947.50 19.30 -33.80 16.40
48948.63 36.60 -39.50 7.40
48948.75 42.00 -21.60 7.10
48949.63 22.40 -29.00 8.60
48950.38 19.80 -25.00 20.90
48950.50 24.90 -30.90 21.30
48950.63 27.30 -34.50 17.30
48950.75 22.30 -29.20 14.30
48951.13 18.70 -22.70 15.20
48951.25 26.50 -27.70 11.40
48951.38 24.40 -25.60 8.40
48951.50 29.80 -29.30 11.20
48952.38 16.40 -24.60 5.70
48952.88 28.30 -36.80 10.20
48953.00 32.30 -39.40 9.80
48953.13 25.70 -39.30 12.80
48953.88 23.10 -32.50 8.60
48954.00 27.00 -33.00 9.60
48954.63 26.80 -39.60 7.90
48955.38 23.30 -36.90 9.90
48956.13 28.70 -34.30 12.10
48957.13 23.40 -36.80 2.90
48957.50 28.20 -28.00 2.90
48958.25 25.00 -27.90 14.30
48958.75 28.30 -46.30 14.20
48958.88 33.60 -41.40 18.80
48959.00 34.10 -32.90 7.20
48959.38 39.00 -31.60 6.20
48960.63 17.10 -33.40 9.10
48960.75 16.80 -32.00 7.30
48961.25 25.10 -34.30 9.30
48961.63 18.00 -30.50 -0.80
48961.75 24.20 -27.80 -0.70
48962.00 29.00 -25.70 0.00
48962.38 29.80 -38.00 2.40
48962.63 22.90 -22.60 7.30
48962.75 16.80 -23.40 9.10
48962.88 14.70 -23.40 7.40
48963.25 18.80 -33.40 10.90
48964.00 27.50 -34.00 7.60
48964.13 28.60 -39.20 6.60
48964.88 25.50 -35.00 6.90
48966.13 17.90 -34.40 12.20
48966.25 18.20 -39.20 13.70
48966.63 21.10 -41.20 -1.00
48968.00 21.10 -31.80 20.40
48968.25 35.50 -40.10 16.40
48968.75 24.30 -36.20 20.50
48969.63 23.40 -30.70 7.20
48969.75 26.00 -32.10 7.50
48970.13 27.30 -31.00 7.50
48970.50 24.70 -38.90 9.60
48970.63 23.20 -40.50 7.50
48971.50 19.10 -35.30 8.00
48971.75 34.00 -30.20 6.20
48972.88 18.30 -24.40 5.50
48973.88 32.60 -30.90 5.30
48974.00 40.80 -34.10 6.90
48975.38 27.50 -27.30 8.90
48975.63 33.90 -39.90 2.70
48975.88 39.70 -28.60 7.70
48977.00 17.30 -21.60 1.40
48977.13 9.60 -24.90 9.20
48977.38 17.50 -35.10 5.60
48977.63 21.30 -31.40 3.40
48977.75 23.10 -33.10 -1.40
48978.13 17.60 -31.60 0.50
48978.50 27.10 -32.40 9.70
48979.38 32.10 -36.80 6.50
48979.75 17.70 -40.80 13.00
48980.00 20.10 -40.60 9.80
48980.13 22.90 -36.70 10.80
48980.25 21.10 -33.60 11.40
48980.63 25.10 -40.90 11.90
48981.75 25.50 -35.40 7.60
48981.88 27.50 -32.60 3.30
48982.63 29.70 -29.20 -0.60
48983.00 24.20 -20.70 9.20
48983.13 28.30 -17.90 13.80
48983.25 21.30 -26.70 15.30
48983.75 20.60 -27.90 10.80
48985.63 25.40 -35.10 13.50
48985.88 31.00 -44.00 13.30
48986.25 37.70 -39.00 13.90
48986.50 34.50 -35.30 9.50
48986.63 34.10 -27.60 3.70
48987.00 23.90 -38.40 12.90
48987.13 27.40 -40.30 6.80
48988.50 19.40 -32.30 8.40
48988.75 25.10 -27.70 8.50
48988.88 26.00 -27.90 9.70
48989.25 24.30 -34.30 3.20
48990.00 15.40 -36.40 12.00
48990.13 14.30 -32.20 11.50
48990.50 24.70 -43.00 11.20
48990.88 25.50 -34.90 10.20
48991.88 34.60 -28.90 18.70
48992.50 37.40 -28.60 5.00
48992.75 37.60 -40.20 3.30
48992.88 31.60 -43.00 -0.60
48993.25 37.00 -34.10 10.90
48993.50 24.90 -36.00 12.00
48993.63 23.10 -41.60 11.60
48994.00 37.00 -32.20 13.70
48994.13 34.80 -32.20 11.30
48994.38 29.40 -38.10 14.30
48994.63 31.50 -35.60 18.40
48996.50 32.60 -33.60 9.10
48996.63 28.40 -31.00 7.80
48997.13 33.60 -39.90 11.40
48997.38 33.30 -41.90 10.40
48999.88 14.60 -45.40 13.80
49001.50 11.20 -26.60 9.30
49002.00 21.40 -26.00 7.20
49002.13 21.50 -27.70 5.40
49002.38 26.50 -26.40 4.30
49003.38 22.00 -25.40 2.40
49004.75 28.10 -29.10 6.90
49004.88 29.20 -21.50 1.40
49005.38 29.50 -37.90 9.50
49005.75 33.50 -26.40 11.90
49005.88 29.20 -29.10 15.30
49006.38 34.10 -47.60 9.10
49006.50 31.00 -38.50 9.50
49006.75 28.30 -35.40 13.10
49006.88 26.60 -37.90 12.40
49007.25 35.30 -35.30 10.60
49008.13 18.40 -42.30 9.60
49008.63 32.00 -33.30 12.20
49008.88 28.00 -42.10 5.70
49009.25 31.70 -20.10 6.90
49009.50 29.30 -21.20 6.80
49009.88 32.60 -22.30 6.90
49010.25 27.10 -25.60 7.40
49010.88 30.50 -33.10 -1.00
49011.00 37.70 -30.90 3.20
49011.50 28.40 -27.70 11.20
49011.75 24.00 -41.40 7.90
49012.13 28.90 -31.00 8.10
49012.25 37.70 -31.40 7.00
49012.38 37.70 -32.70 2.80
49012.50 35.70 -32.50 -1.60
49012.63 28.70 -37.50 2.10
49013.13 24.20 -37.20 8.30
49013.38 37.70 -26.70 13.20
49013.50 28.00 -26.60 15.10
49013.88 23.30 -41.10 6.60
49014.00 13.40 -33.10 11.00
49014.25 24.50 -32.50 17.70
49014.88 33.60 -32.90 11.40
49015.75 36.10 -30.90 5.50
49015.88 31.30 -30.80 6.80
49016.13 26.60 -39.80 5.90
49017.25 25.10 -40.50 8.10
49017.75 28.50 -26.20 10.70
49018.25 26.70 -28.20 5.80
49018.75 19.80 -42.00 12.20
49018.88 24.70 -39.30 10.90
49019.00 26.40 -38.90 9.50
49019.13 28.50 -37.50 8.00
49019.25 32.20 -39.20 6.90
49019.63 30.40 -31.90 16.50
49019.88 31.80 -28.00 17.90
49021.25 26.40 -44.90 11.40
49021.63 29.00 -28.00 9.40
49021.75 24.20 -33.00 10.50
49021.88 27.10 -34.30 10.70
49023.50 19.90 -48.10 9.90
49023.63 21.00 -42.80 11.20
49023.75 30.80 -37.70 10.20
49023.88 31.30 -30.80 14.40
49024.13 21.80 -38.60 7.10
49024.25 23.20 -37.60 6.90
49025.25 29.90 -34.00 11.90
49026.13 30.90 -30.60 8.30
49026.50 23.90 -37.40 13.70
49026.75 31.10 -37.70 6.20
49027.13 12.50 -33.80 6.10
49027.50 13.10 -34.10 3.10
49027.75 21.60 -41.60 3.60
49028.00 16.10 -41.40 -3.20
49028.50 28.50 -36.50 15.40
49028.88 11.50 -39.00 2.50
49029.13 16.10 -29.50 -1.00
49030.25 25.80 -32.60 5.70
49030.88 22.00 -41.40 4.00
49031.38 27.90 -28.40 5.30
49031.88 14.50 -38.00 11.90
49032.00 17.50 -31.30 11.60
49032.50 36.60 -42.50 11.20
49032.75 28.50 -34.00 7.80
49033.00 37.40 -32.90 15.30
49034.00 29.80 -44.70 13.60
49034.38 24.40 -41.10 11.10
49034.88 30.40 -49.80 11.80
49035.00 25.90 -44.20 14.00
49035.25 23.70 -42.60 13.70
49035.63 24.80 -38.60 18.80
49035.88 22.30 -48.30 21.50
49036.50 34.80 -36.60 14.90
49036.75 30.50 -33.00 20.30
49037.63 25.00 -41.10 20.60
49037.75 23.50 -48.50 21.70
49038.75 28.90 -36.30 15.50
49039.00 27.50 -29.30 15.00
49039.50 36.20 -25.50 9.90
49039.75 25.90 -31.90 3.90
49040.13 11.30 -33.60 4.20
49040.63 18.30 -35.80 9.00
49041.13 31.00 -31.70 9.50
49041.75 34.60 -35.50 11.80
49042.13 38.60 -34.80 15.90
49042.38 35.30 -33.30 11.10
49043.13 25.90 -41.40 8.00
49043.75 22.60 -35.80 2.90
49043.88 26.40 -35.00 5.30
49044.13 22.90 -35.30 14.80
49044.25 21.60 -30.40 16.60
49044.75 20.70 -29.00 10.90
49044.88 20.80 -21.80 10.80
49045.13 21.90 -24.60 11.00
49045.38 14.50 -29.80 11.20
49045.63 22.80 -27.50 5.50
49046.00 14.80 -28.50 9.20
49046.50 19.90 -24.40 5.30
49046.75 15.00 -25.70 2.40
49047.13 24.40 -31.60 10.70
49047.50 27.60 -32.80 5.40
49048.75 28.30 -32.60 5.60
49049.25 38.30 -31.10 11.50
49049.88 34.60 -30.40 12.90
49050.13 36.80 -32.90 7.50
49050.25 41.10 -24.60 10.10
49050.38 29.40 -27.30 3.80
49051.25 27.50 -35.40 10.30
49051.88 26.30 -30.50 11.90
49052.13 24.20 -24.90 11.50
49052.25 25.90 -24.20 8.10
49052.38 24.00 -27.70 7.00
49052.88 23.90 -40.60 16.60
49053.00 29.00 -33.70 22.40
49053.13 36.10 -31.90 23.60
49053.25 37.00 -30.80 17.20
49053.50 33.20 -37.30 9.40
49054.13 33.90 -39.00 2.90
49054.50 38.30 -49.90 12.40
49054.75 34.90 -44.90 16.50
49055.00 34.60 -51.50 5.10
49055.13 31.30 -45.00 6.10
49055.50 13.80 -43.40 5.00
49055.88 30.30 -49.10 9.40
49056.13 26.20 -40.90 8.70
49056.25 30.70 -36.10 12.40
49056.38 29.50 -30.60 13.10
49056.88 23.10 -21.60 1.60
49057.13 22.20 -25.60 -2.80
49057.50 1.00 -39.40 24.60
49057.75 27.60 -37.60 20.70
49057.88 34.90 -49.60 12.50
49058.25 31.50 -41.20 12.30
49058.50 34.40 -43.40 9.60
49059.25 17.00 -47.80 12.50
49059.38 27.80 -44.40 14.30
49059.88 23.30 -33.60 18.20
49060.13 29.70 -50.00 5.90
49060.50 25.40 -26.00 7.30
49060.63 28.60 -27.80 7.00
49060.75 29.90 -35.00 8.80
49060.88 26.70 -31.70 7.60
49061.38 30.60 -28.20 5.20
49062.13 34.90 -35.10 7.40
49062.38 33.50 -32.00 9.40
49062.63 30.90 -30.60 9.80
49063.50 21.80 -37.20 11.10
49063.63 20.50 -27.60 11.90
49063.88 28.10 -28.60 20.00
49064.13 20.20 -41.30 8.80
49064.25 28.50 -46.60 17.70
49064.38 23.80 -45.50 15.40
49064.63 28.30 -38.40 21.80
49064.75 45.50 -28.80 13.80
49065.38 30.40 -37.00 8.40
49065.50 35.00 -30.20 10.80
49065.75 29.50 -33.30 11.80
49066.13 27.30 -39.10 13.50
49066.25 30.60 -43.80 11.00
49066.38 33.70 -33.10 11.10
49066.50 37.80 -30.90 13.60
49066.75 29.20 -43.30 8.10
49067.13 25.40 -33.70 13.50
49067.75 21.80 -30.50 10.10
49068.00 13.10 -42.30 9.40
49068.13 19.30 -36.20 8.50
49068.50 24.00 -36.20 15.20
49069.00 25.70 -37.90 10.20
49069.13 28.70 -39.40 8.30
49069.25 23.70 -40.50 6.90
49069.38 29.90 -35.40 8.80
49069.75 24.80 -24.40 12.70
49069.88 24.40 -24.20 11.60
49070.00 11.50 -32.60 10.60
49070.25 26.60 -34.10 15.10
49070.63 28.80 -38.40 15.40
49071.38 29.80 -49.30 12.40
49072.00 37.30 -36.00 9.20
49072.13 32.80 -37.50 12.10
49072.38 30.60 -41.00 9.50
49072.75 21.70 -34.40 15.80
49073.75 36.70 -36.00 9.90
49073.88 29.70 -37.70 11.50
49074.38 17.40 -40.40 6.40
49074.63 25.50 -44.40 13.40
49075.13 32.00 -37.50 12.40
49075.25 30.90 -33.70 12.00
49075.38 24.90 -37.40 19.30
49075.63 24.00 -14.90 24.10
49076.00 8.50 -17.50 4.60
49076.13 12.40 -17.80 7.00
49076.63 38.10 -30.70 8.30
49076.75 23.80 -33.70 7.30
49077.13 33.40 -42.70 9.20
49077.38 25.60 -40.90 11.00
49077.50 22.60 -43.50 7.00
49078.13 36.20 -40.80 20.30
49078.25 43.90 -41.10 8.50
49079.75 30.70 -25.60 11.00
49080.75 31.20 -33.30 9.20
49080.88 30.40 -38.50 6.90
49081.00 31.80 -35.90 5.90
49081.63 21.10 -43.50 5.70
49082.13 18.20 -40.60 8.20
49082.25 21.40 -39.80 5.80
49082.38 19.90 -41.30 5.30
49082.50 16.00 -34.90 2.90
49083.00 18.80 -40.40 4.20
49083.13 11.60 -41.00 2.50
49083.63 25.00 -26.40 2.60
49083.88 32.80 -29.40 7.50
49084.00 25.00 -26.90 -4.30
49084.50 13.00 -27.20 -5.80
49085.25 14.60 -27.00 2.20
49085.38 6.70 -25.90 -0.50
49085.50 8.00 -25.00 2.80
49086.00 21.90 -26.00 3.50
49086.13 20.50 -24.20 2.30
49086.38 22.40 -24.00 7.50
49086.50 21.80 -29.50 8.20
49086.63 16.50 -31.10 8.30
49086.75 18.80 -30.20 12.20
49086.88 24.30 -28.60 11.10
49087.00 19.40 -28.10 7.10
49087.25 16.30 -30.20 11.30
49087.38 16.90 -29.40 11.00
49087.50 13.50 -31.50 10.60
49087.63 16.30 -31.50 12.30
49087.75 17.40 -28.50 6.50
49088.13 20.30 -22.80 9.20
49088.25 28.20 -28.90 11.00
49088.63 24.20 -43.50 13.80
49088.75 23.70 -37.60 14.40
49089.00 17.00 -36.40 9.90
49089.13 22.60 -42.00 12.80
49089.75 30.40 -31.50 12.80
49090.50 28.50 -38.90 11.10
49091.13 22.90 -40.50 2.90
49091.38 26.20 -36.80 4.30
49091.63 27.10 -44.70 6.10
49091.88 30.00 -44.30 8.30
49092.25 32.10 -31.70 15.00
49092.38 31.50 -34.30 16.20
49092.50 31.80 -38.50 13.70
49092.63 29.50 -43.80 15.70
49092.75 35.50 -42.90 11.40
49093.13 14.80 -32.70 14.40
49093.25 18.70 -36.90 11.00
49093.38 19.50 -36.40 14.40
49093.63 20.90 -36.20 10.90
49093.75 17.40 -31.50 15.90
49094.00 30.50 -34.50 13.10
49094.50 23.40 -30.70 11.20
49094.63 26.50 -30.50 12.70
49094.75 36.50 -36.90 8.00
49095.38 26.50 -26.40 4.60
49095.50 22.30 -33.90 7.10
49095.75 27.20 -28.90 9.30
49095.88 23.90 -31.20 0.30
49096.00 23.40 -33.00 1.30
49096.25 29.00 -38.50 8.50
49096.63 34.60 -27.40 7.40
49097.25 20.00 -28.00 21.50
49097.50 31.70 -33.70 19.80
49097.88 21.60 -25.50 11.40
49098.50 21.50 -31.00 6.60
49098.63 23.70 -33.90 6.70
49099.25 22.90 -38.60 7.50
49099.38 23.00 -42.40 5.30
49100.13 26.40 -33.00 8.20
49100.38 30.70 -33.70 14.70
49100.50 28.60 -27.80 4.30
49100.63 8.40 -32.80 12.10
49100.75 12.70 -24.00 17.00
49100.88 9.90 -30.80 19.90
49101.00 15.00 -33.30 15.10
49101.25 29.60 -40.30 11.10
49101.63 22.40 -45.30 15.10
49101.88 20.30 -41.10 10.80
49102.00 24.70 -42.00 11.20
49102.25 26.40 -52.00 24.20
49102.50 30.30 -46.30 23.70
49102.88 29.60 -30.30 18.50
49103.50 25.30 -34.90 13.70
49103.75 26.90 -31.20 13.70
49103.88 25.10 -33.70 13.30
49104.00 32.20 -32.90 12.50
49104.63 13.60 -25.20 15.60
49105.25 20.30 -40.60 9.40
49105.38 16.30 -42.50 8.40
49105.50 18.70 -36.50 7.10
49105.75 19.90 -35.30 7.80
49106.13 24.00 -33.30 4.80
49106.25 15.50 -36.20 2.20
49106.38 14.80 -29.90 3.60
49106.50 20.70 -19.60 5.00
49106.88 14.50 -37.10 7.40
49107.38 22.00 -37.60 8.80
49107.63 16.50 -30.20 12.20
49108.00 29.90 -38.70 9.70
49108.13 26.30 -46.00 12.50
49108.25 27.90 -42.90 9.60
49108.88 28.40 -35.20 12.50
49109.25 31.00 -48.00 15.60
49110.13 32.10 -41.20 20.30
49110.75 26.70 -33.00 13.20
49111.25 22.90 -43.00 13.10
49111.38 27.00 -36.30 14.40
49111.63 30.90 -33.80 7.80
49111.75 21.90 -34.10 9.70
49112.00 23.90 -34.50 10.10
49112.13 22.00 -32.50 9.80
49112.25 21.60 -39.30 6.20
49112.38 29.10 -37.20 8.30
49112.88 27.20 -31.70 8.90
49113.25 23.30 -28.40 4.50
49113.38 20.90 -23.00 10.10
49113.50 30.30 -26.40 14.60
49113.75 32.10 -36.80 6.10
49114.00 28.70 -27.60 3.30
49114.25 23.60 -29.70 7.30
49114.50 25.10 -31.50 4.60
49115.00 21.60 -33.70 4.90
49115.25 27.70 -28.90 -0.30
49115.38 20.70 -30.50 0.20
49116.00 23.90 -31.60 14.30
49116.13 18.30 -36.70 12.30
49116.25 18.40 -47.40 11.00
49116.63 28.80 -34.50 16.20
49116.75 26.60 -36.00 18.20
49117.00 34.10 -33.70 22.70
49117.13 38.00 -36.60 23.50
49117.25 37.00 -35.50 18.90
49118.00 33.60 -43.80 16.40
49118.25 33.70 -44.50 8.50
49118.38 32.80 -36.10 11.60
49118.50 33.20 -32.60 11.90
49118.63 35.80 -34.40 10.80
49118.75 36.60 -32.90 11.60
49118.88 36.70 -42.30 12.00
49119.00 36.00 -49.20 9.20
49119.25 41.10 -34.70 3.70
49119.63 24.60 -18.60 15.80
49119.75 18.00 -39.90 9.70
49119.88 25.20 -41.10 13.40
49120.00 20.10 -42.00 15.30
49120.13 19.50 -38.80 15.40
49120.75 23.80 -33.20 11.80
49121.00 21.60 -25.50 9.00
49121.13 19.90 -29.00 10.50
49121.75 13.00 -25.20 5.30
49121.88 19.20 -28.40 4.60
49122.00 23.00 -34.70 4.80
49122.13 23.10 -39.80 4.20
49122.50 21.30 -31.90 7.30
49122.88 21.70 -30.70 6.20
49123.13 29.70 -41.00 10.80
49123.25 27.30 -40.90 9.90
49123.75 27.40 -33.20 15.20
49124.25 30.40 -42.80 23.70
49124.38 31.60 -40.20 22.60
49124.75 45.20 -36.90 25.10
49124.88 40.90 -35.50 27.00
49125.00 33.60 -32.30 25.90
49125.13 39.70 -37.10 19.30
49125.25 42.80 -36.40 16.40
49125.50 33.60 -48.90 11.70
49125.63 26.80 -39.60 11.50
49125.75 30.70 -36.10 11.70
49125.88 32.60 -30.90 7.10
49126.00 37.70 -30.50 5.20
49126.25 28.90 -49.90 18.90
49126.38 29.00 -44.60 19.80
49126.50 34.90 -47.80 17.60
49126.63 34.60 -54.50 18.30
49126.88 34.50 -37.00 18.00
49127.13 24.40 -37.30 21.10
49127.50 31.70 -45.10 19.60
49127.63 29.80 -35.60 16.40
49127.75 34.60 -44.50 21.10
49127.88 39.40 -36.60 22.00
49128.13 27.10 -32.80 16.10
49128.25 24.40 -39.30 9.20
49128.38 30.90 -40.00 18.30
49128.50 34.70 -31.50 17.20
49128.75 34.70 -36.30 19.20
49128.88 33.50 -38.70 17.70
49129.00 30.50 -41.60 14.70
49129.13 25.90 -42.40 16.40
49129.38 33.70 -38.90 18.70
49129.63 29.70 -37.20 14.90
49129.75 32.50 -34.30 12.00
49129.88 32.90 -34.60 7.00
49130.00 30.20 -30.80 5.70
49130.13 25.70 -30.30 6.50
49130.38 27.40 -29.30 5.80
49130.50 28.90 -25.90 6.90
49130.75 31.40 -32.00 8.20
49130.88 23.90 -34.50 5.70
49131.00 19.70 -37.40 5.80
49131.38 22.60 -21.10 9.10
49131.50 26.80 -26.20 3.50
49131.88 30.20 -29.40 5.80
49132.00 27.20 -30.80 6.60
49132.13 27.60 -30.00 10.60
49132.25 23.90 -33.50 8.70
49132.38 31.90 -35.80 -2.30
49132.63 19.90 -25.30 0.80
49132.88 19.40 -34.10 4.50
49133.13 26.30 -36.50 12.00
49133.38 33.80 -32.00 8.10
49133.75 36.70 -34.10 9.60
49134.50 30.50 -35.00 2.40
49134.63 30.20 -34.60 1.40
49134.75 31.00 -35.00 1.40
49134.88 32.80 -30.90 4.30
49135.13 30.30 -21.50 1.30
49135.25 25.00 -20.80 0.90
49135.38 23.00 -21.90 2.70
49136.13 25.20 -27.10 -0.20
49136.50 16.80 -31.10 11.90
49137.13 27.90 -35.60 15.90
49137.25 32.00 -37.00 13.80
49137.38 32.50 -36.10 11.50
49137.50 27.50 -37.70 6.80
49137.63 28.20 -39.40 6.70
49137.75 28.30 -46.40 12.10
49137.88 27.80 -45.80 12.90
49138.00 28.30 -46.80 12.40
49138.13 27.10 -44.20 9.90
49138.25 31.50 -39.00 8.50
49138.50 28.20 -36.10 11.30
49138.63 15.80 -38.00 11.00
49138.88 23.30 -38.80 13.00
49139.13 29.00 -37.00 9.80
49139.25 30.40 -37.00 8.40
49139.38 27.10 -39.40 8.40
49139.50 26.00 -42.10 6.70
49139.63 29.20 -34.80 4.40
49139.88 28.20 -28.00 8.50
49140.00 28.40 -28.20 17.00
49140.13 25.60 -38.60 15.80
49140.25 28.60 -39.10 10.90
49140.38 26.80 -30.00 8.50
49140.50 23.20 -27.70 10.20
49140.63 22.40 -27.70 10.60
49140.88 31.40 -26.80 15.60
49141.13 25.30 -37.70 6.50
49141.38 17.80 -27.40 8.00
49142.50 34.40 -28.80 1.90
49142.63 27.90 -28.00 0.20
49142.75 24.80 -28.20 2.50
49142.88 31.90 -37.30 9.00
49143.00 39.60 -31.60 2.80
49143.13 39.10 -34.90 3.10
49143.38 11.00 -44.50 0.90
49143.50 1.90 -45.30 3.80
49143.75 13.90 -34.10 -4.20
49144.13 24.60 -30.00 7.80
49144.25 19.10 -38.10 4.70
49144.50 21.40 -33.40 10.10
49144.63 24.40 -28.80 11.80
49144.75 32.40 -35.00 14.40
49145.00 25.20 -39.80 7.10
49145.13 28.30 -40.10 7.00
49145.50 38.10 -30.70 4.80
49145.75 26.90 -35.90 -3.80
49146.25 29.00 -40.70 11.30
49146.50 26.00 -44.90 6.30
49146.63 32.10 -43.60 5.10
49146.75 27.40 -47.00 8.30
49146.88 28.70 -37.00 10.10
49147.13 46.10 -27.30 11.30
49147.25 38.00 -29.00 9.10
49147.38 33.00 -26.40 11.40
49147.50 25.30 -36.70 12.00
49147.63 23.00 -35.20 6.80
49147.75 28.10 -31.00 5.50
49147.88 30.50 -30.40 4.80
49148.38 20.00 -27.90 6.20
49149.13 21.90 -30.30 2.10
49149.25 14.60 -31.10 1.00
49149.38 16.30 -35.30 3.70
49149.63 23.60 -33.00 5.70
49149.75 30.30 -37.70 10.90
49149.88 31.50 -36.10 9.40
49150.50 19.60 -25.30 1.00
49150.88 10.50 -35.90 10.20
49151.00 16.50 -36.00 7.70
49151.13 25.10 -29.10 2.20
49151.38 16.50 -29.70 -4.40
49151.50 19.40 -28.10 4.70
49151.75 17.70 -32.70 7.90
49151.88 16.30 -33.00 4.70
49152.00 19.60 -35.80 8.70
49152.75 19.90 -38.10 7.70
49152.88 18.30 -37.10 9.70
49153.00 22.90 -35.30 13.50
49153.38 33.70 -36.00 6.40
49153.63 26.20 -37.70 10.50
49153.75 30.20 -38.50 13.60
49153.88 37.00 -33.60 15.30
49154.25 25.20 -39.80 8.50
49155.13 26.40 -36.80 0.30
49155.38 30.70 -32.20 2.40
49155.50 23.10 -35.40 4.70
49156.13 13.70 -29.20 5.60
49156.50 24.90 -40.70 10.30
49156.63 28.70 -37.50 10.40
49157.13 28.10 -27.20 19.50
49157.38 23.80 -32.30 7.00
49157.63 23.70 -33.00 11.70
49157.75 25.20 -37.40 6.70
49157.88 27.00 -39.60 4.50
49158.00 28.30 -35.00 2.40
49158.13 22.30 -40.70 8.30
49158.38 21.60 -34.70 6.30
49158.50 33.90 -39.90 9.00
49158.75 24.00 -40.40 11.90
49158.88 22.40 -37.60 10.50
49159.00 20.50 -29.00 15.90
49159.13 27.30 -36.30 17.10
49159.25 22.70 -37.20 13.10
49159.38 22.40 -38.10 13.20
49159.50 25.30 -35.40 15.70
49159.63 21.00 -39.50 14.60
49159.75 23.90 -42.60 14.30
49159.88 25.30 -37.20 11.20
49160.50 27.20 -33.50 7.30
49161.00 35.70 -41.50 11.40
49161.75 33.50 -41.90 11.20
49163.00 36.80 -39.70 11.00
49163.13 37.60 -38.80 10.40
49163.25 32.30 -46.60 13.80
49163.38 31.70 -46.60 8.40
49163.75 39.10 -32.90 9.50
49163.88 31.40 -39.60 11.40
49164.00 23.60 -48.80 7.80
49164.63 28.00 -44.00 8.90
49164.75 25.90 -40.90 10.20
49165.00 23.00 -29.40 18.60
49166.88 36.00 -26.90 10.70
49167.13 32.00 -25.60 10.50
49167.63 26.70 -31.20 9.20
49167.75 21.50 -29.50 11.70
49169.00 29.80 -34.70 11.20
49170.00 38.30 -29.60 24.10
49170.25 31.80 -45.80 11.10
49171.13 33.20 -44.50 15.40
49171.50 31.50 -42.70 5.90
49171.63 33.10 -32.20 10.10
49171.88 36.00 -36.80 13.60
49172.00 32.70 -39.70 8.30
49172.13 30.80 -44.50 9.60
49172.38 30.60 -45.60 8.50
49172.63 28.30 -39.60 4.10
49172.75 27.80 -35.90 2.80
49173.00 33.90 -29.40 9.60
49173.38 28.70 -39.80 6.30
49173.75 35.30 -29.00 8.30
49174.63 39.10 -35.30 14.50
49175.38 28.50 -30.80 14.90
49176.38 37.80 -40.80 17.70
49176.75 32.40 -38.30 7.00
49177.00 40.80 -33.70 6.40
49177.13 27.50 -37.20 12.10
49177.38 17.70 -43.20 8.80
49177.63 33.60 -30.60 15.70
49177.75 32.00 -27.10 14.60
49177.88 17.70 -27.20 11.00
49178.00 12.50 -39.00 9.70
49178.25 19.80 -36.40 12.30
49178.38 28.80 -39.80 13.30
49178.50 35.60 -38.50 15.20
49178.63 22.30 -43.90 11.90
49178.88 11.30 -36.90 0.50
49179.38 29.10 -32.60 11.40
49180.25 31.80 -28.00 7.40
49180.63 26.80 -38.70 12.60
49181.00 31.00 -31.70 12.10
49181.25 27.00 -26.80 9.90
49181.38 24.20 -24.40 9.90
49181.75 27.90 -35.20 8.50
49182.38 25.40 -37.90 5.40
49182.50 25.80 -36.40 -0.50
49182.63 25.30 -29.60 1.60
49183.00 19.50 -33.60 11.00
49183.13 22.60 -33.00 12.60
49183.50 17.00 -38.80 10.10
49183.63 18.60 -39.00 13.30
49183.75 22.80 -39.30 8.90
49183.88 30.40 -38.50 5.60
49184.25 27.50 -48.20 11.80
49184.38 32.30 -42.70 3.20
49184.50 30.40 -46.10 7.70
49184.88 21.80 -39.00 14.40
49185.25 29.80 -44.20 17.20
49185.38 21.80 -41.30 15.40
49185.50 20.40 -35.30 18.30
49185.88 23.30 -35.10 12.50
49186.00 29.70 -25.30 19.70
49186.13 21.80 -28.10 16.80
49186.38 28.10 -41.80 15.60
49186.75 12.70 -39.60 12.20
49186.88 14.90 -41.50 7.70
49187.00 23.20 -48.10 8.30
49187.25 31.40 -38.70 8.70
49187.75 30.00 -41.40 18.50
49188.13 22.60 -41.10 18.70
49188.25 29.90 -43.50 17.30
49188.50 36.30 -42.90 17.50
49188.63 35.00 -40.10 20.60
49188.75 35.30 -34.80 21.20
49189.13 31.70 -42.90 11.30
49189.50 19.70 -33.20 10.70
49189.63 21.70 -30.70 12.60
49189.75 29.60 -34.90 15.70
49189.88 29.50 -34.70 11.40
49190.13 20.30 -37.40 8.80
49190.25 21.80 -28.60 11.10
49190.63 20.50 -32.70 8.30
49191.38 22.40 -28.60 7.80
49191.50 21.40 -40.60 12.60
49191.63 23.20 -35.30 12.10
49192.00 19.20 -24.60 7.70
49192.38 32.00 -37.50 10.20
49192.63 23.40 -38.10 6.60
49193.25 29.20 -34.30 9.70
49193.63 35.60 -27.60 8.10
49194.13 16.10 -26.70 15.60
49194.25 15.20 -29.60 12.80
49194.50 25.50 -38.40 10.30
49194.63 25.00 -41.60 13.80
49194.75 31.10 -40.10 14.70
49195.00 35.30 -49.80 13.50
49195.13 38.50 -47.30 16.20
49195.38 26.20 -49.10 9.80
49195.75 37.20 -40.80 11.60
49196.00 36.80 -53.30 16.90
49196.25 36.20 -55.10 7.20
49196.63 34.80 -45.90 5.00
49197.13 32.60 -33.50 10.80
49197.25 28.80 -35.90 11.40
49197.50 18.30 -44.30 14.00
49197.63 12.30 -55.00 12.20
49197.75 16.80 -46.70 10.60
49198.00 15.20 -45.20 11.30
49198.25 26.60 -49.30 5.10
49198.38 25.20 -41.60 10.50
49198.50 20.60 -41.50 13.30
49198.88 31.90 -36.80 5.00
49199.38 24.00 -37.60 9.20
49199.50 20.30 -36.00 10.60
49199.63 18.20 -40.20 10.70
49199.75 27.30 -37.70 13.50
49199.88 32.20 -32.80 14.00
49200.00 33.30 -34.30 11.70
49200.13 29.20 -34.30 7.90
49200.63 36.40 -28.50 11.90
49200.75 35.10 -31.80 11.60
49200.88 26.30 -45.10 17.10
49201.38 22.80 -35.50 18.30
49201.50 26.00 -35.60 17.40
49201.88 28.50 -36.50 10.80
49202.00 26.80 -38.10 15.90
49202.13 27.20 -40.70 19.20
49202.25 32.10 -35.90 11.80
49202.50 37.90 -32.10 5.10
49202.63 32.00 -29.40 7.60
49202.75 26.50 -26.40 4.70
49202.88 23.60 -29.30 1.00
49203.13 22.00 -39.50 7.30
49203.25 24.90 -41.20 7.70
49203.38 23.30 -43.70 10.40
49203.50 27.40 -37.50 8.30
49203.63 25.10 -42.40 11.10
49203.75 33.30 -44.30 11.40
49204.38 32.70 -51.50 15.20
49204.63 37.30 -37.30 11.40
49204.88 38.80 -33.40 11.60
49205.00 34.10 -43.30 16.80
49205.13 31.60 -31.70 14.40
49205.38 14.80 -33.20 1.40
49205.50 12.00 -34.10 -1.40
49205.88 29.90 -31.20 14.50
49206.25 28.20 -31.70 5.20
49206.38 37.10 -31.20 0.90
49206.50 26.30 -36.60 1.60
49207.25 34.40 -36.90 7.40
49208.13 17.80 -36.00 9.30
49208.25 17.50 -38.40 8.00
49208.38 19.40 -40.00 5.60
49208.75 22.90 -29.10 7.90
49208.88 24.20 -32.60 9.30
49209.50 31.40 -30.60 9.20
49209.63 27.40 -27.50 7.00
49210.00 28.00 -29.80 3.00
49210.63 28.70 -31.90 6.60
49210.75 28.70 -35.70 6.20
49210.88 30.80 -26.90 8.20
49211.00 33.20 -23.60 10.70
49211.13 30.20 -31.70 16.70
49211.50 31.30 -39.40 16.50
49211.63 22.60 -43.00 16.60
49211.88 36.30 -35.30 10.70
49212.50 28.00 -44.00 17.30
49212.88 36.70 -32.70 16.90
49213.38 34.70 -43.80 16.90
49213.50 38.30 -37.10 13.60
49214.00 27.80 -35.90 10.10
49214.13 21.60 -30.90 13.80
49214.38 24.40 -32.70 18.20
49214.50 19.50 -36.90 16.90
49215.13 33.30 -36.60 7.90
49215.38 32.30 -38.90 12.60
49215.63 27.60 -45.10 12.10
49216.00 32.80 -45.20 10.90
49216.13 31.50 -45.10 13.70
49216.38 34.40 -40.10 13.80
49216.50 34.80 -44.70 18.90
49216.63 27.00 -47.70 17.60
49216.75 29.20 -53.20 20.30
49216.88 33.40 -48.90 17.10
49217.00 36.90 -46.60 17.50
49217.13 38.80 -44.30 21.20
49217.25 37.50 -43.20 17.80
49217.38 38.00 -39.50 14.70
49217.50 37.00 -38.80 11.40
49217.63 38.50 -31.10 14.60
49217.75 32.00 -34.30 13.00
49217.88 29.00 -35.70 8.90
49218.00 31.30 -28.90 12.80
49218.25 24.10 -21.40 13.80
49218.38 28.10 -19.10 16.30
49218.50 32.30 -28.90 17.60
49218.75 29.60 -20.30 12.80
49218.88 25.40 -22.40 16.10
49219.25 23.30 -33.20 13.30
49219.38 26.50 -28.20 10.60
49219.50 29.50 -27.10 4.50
49219.63 29.20 -24.30 6.40
49219.75 29.60 -19.90 10.40
49219.88 29.00 -30.80 8.90
49220.00 33.10 -35.20 9.90
49220.13 26.60 -33.70 7.70
49220.25 20.00 -32.30 6.30
49220.38 30.60 -27.80 4.20
49220.50 29.70 -31.50 5.00
49220.63 26.90 -30.30 7.90
49220.75 29.20 -28.20 11.30
49220.88 38.90 -25.70 9.90
49221.13 24.80 -21.00 6.40
49221.25 22.50 -19.50 10.80
49221.38 23.60 -16.50 13.10
49221.50 20.20 -19.10 12.20
49221.63 12.20 -18.30 10.20
49221.75 17.40 -23.40 14.50
49222.13 31.00 -31.30 10.20
49222.38 17.70 -33.60 4.30
49222.50 -5.00 -33.80 11.70
49222.63 2.40 -48.60 8.20
49223.13 32.40 -35.00 20.40
49223.75 37.50 -32.70 18.90
49224.13 31.70 -33.70 16.90
49224.38 39.10 -31.10 14.70
49225.00 20.10 -29.20 8.50
49225.25 11.20 -39.40 8.20
49225.38 16.60 -33.30 15.20
49225.50 15.80 -35.70 15.10
49225.75 30.80 -25.90 9.90
49225.88 34.30 -23.20 9.20
49226.00 25.80 -25.80 2.80
49226.13 18.60 -31.00 -0.10
49226.38 25.10 -26.20 -0.30
49226.50 25.50 -31.70 -2.10
49227.25 20.90 -33.90 12.30
49227.50 31.40 -31.00 10.20
49227.88 34.60 -28.30 4.70
49228.13 24.50 -26.40 2.60
49228.38 23.30 -36.10 0.40
49228.50 22.70 -32.80 4.40
49228.75 13.00 -32.00 11.80
49229.00 20.00 -27.00 10.60
49229.13 30.00 -21.50 5.80
49229.25 35.30 -32.30 -1.70
49229.38 33.60 -34.80 3.20
49229.50 24.00 -47.20 8.50
49229.75 14.30 -51.30 12.70
49230.13 15.40 -33.20 5.60
49230.25 19.00 -31.60 12.20
49230.50 29.30 -27.00 16.90
49231.00 16.70 -39.30 2.20
49231.13 22.30 -32.60 5.10
49231.25 24.40 -39.30 11.50
49231.38 26.20 -47.20 11.80
49231.75 33.20 -40.10 11.80
49231.88 43.10 -41.60 9.90
49232.13 32.60 -33.50 12.20
49232.38 33.10 -38.50 9.30
49232.63 34.30 -33.60 11.70
49232.88 42.50 -38.90 9.10
49233.38 23.60 -33.70 13.80
49233.50 23.50 -43.20 13.40
49233.75 26.70 -43.10 8.50
49234.13 30.90 -43.30 16.50
49235.38 33.50 -39.70 9.90
49235.75 27.50 -35.40 7.60
49236.13 37.30 -30.20 7.50
49236.25 33.90 -38.00 5.80
49236.50 29.30 -23.80 15.50
49236.88 12.30 -45.00 7.90
49237.13 27.40 -30.80 7.70
49237.50 33.10 -28.90 12.70
49237.75 24.60 -32.70 19.50
49237.88 23.30 -31.80 17.70
49238.63 16.30 -38.70 19.10
49238.88 35.00 -45.20 12.10
49239.00 39.50 -46.90 10.20
49239.13 39.10 -44.80 9.60
49239.25 29.90 -37.20 13.40
49239.38 25.30 -34.90 15.90
49239.50 37.00 -26.50 12.10
49240.00 29.30 -37.90 14.20
49240.88 29.60 -31.30 7.80
49241.00 35.00 -27.10 8.80
49241.25 35.50 -21.50 2.80
49241.38 28.50 -20.80 -0.60
49242.13 27.10 -36.10 15.30
49242.25 33.60 -37.00 21.70
49242.75 33.10 -40.30 12.80
49243.25 37.50 -39.50 11.90
49243.38 37.10 -43.40 15.90
49243.50 37.30 -40.10 14.90
49243.63 36.60 -38.00 13.70
49244.00 24.20 -55.30 25.90
49244.13 43.90 -36.90 25.10
49244.25 48.50 -34.10 24.00
49244.38 48.80 -36.90 21.80
49244.88 37.70 -33.40 13.20
49245.50 27.20 -30.30 9.80
49245.75 31.90 -26.90 10.20
49246.13 24.20 -17.90 12.70
49246.25 20.20 -16.70 15.20
49246.38 22.50 -11.40 14.30
49246.50 20.40 -14.90 12.70
49246.63 19.10 -24.40 12.20
49246.75 15.30 -26.20 12.10
49246.88 19.10 -32.90 12.40
49247.00 18.40 -35.50 8.90
49247.13 23.10 -33.90 8.00
49247.25 20.70 -31.00 5.00
49247.38 16.90 -28.60 1.90
49247.50 21.20 -29.10 0.60
49247.63 19.80 -33.00 2.90
49247.88 24.40 -27.90 13.10
49248.00 32.60 -20.80 13.70
49248.50 5.80 -27.70 10.40
49248.63 6.80 -35.20 10.70
49248.75 21.30 -37.90 6.80
49248.88 29.40 -44.70 0.70
49249.00 30.70 -42.70 3.60
49249.13 30.90 -36.60 2.40
49249.25 29.70 -29.60 3.80
49249.50 37.80 -27.90 3.70
49249.63 39.60 -33.00 -0.60
49249.75 33.60 -39.50 2.50
49249.88 24.70 -36.30 -0.50
49250.00 22.40 -31.40 1.50
49250.25 28.80 -20.30 7.90
49250.38 29.50 -30.60 11.30
49250.50 27.10 -31.90 8.60
49250.63 17.40 -33.80 9.50
49250.75 16.70 -35.50 6.80
49250.88 29.30 -34.00 9.00
49251.00 29.10 -38.10 10.90
49251.13 30.90 -42.40 12.50
49251.25 24.20 -41.10 10.10
49251.75 20.10 -31.20 7.10
49251.88 22.80 -30.70 5.90
49252.00 19.70 -32.30 4.70
49252.25 12.30 -37.50 8.10
49252.38 13.90 -42.80 1.60
49252.50 18.60 -40.90 2.10
49252.88 21.20 -40.60 21.00
49253.13 20.90 -38.40 13.90
49253.25 26.60 -28.40 11.70
49253.50 15.70 -30.20 13.30
49253.75 26.60 -26.00 9.10
49253.88 27.80 -35.90 4.60
49255.13 40.50 -32.30 12.90
49255.38 30.40 -43.80 15.10
49255.75 30.70 -46.00 17.30
49256.50 15.70 -38.30 15.30
49256.75 24.50 -49.60 -5.90
49257.00 17.90 -45.70 3.10
49257.13 24.70 -44.50 2.30
49257.38 30.20 -34.60 2.60
49257.75 37.30 -36.00 5.40
49257.88 37.70 -28.10 3.50
49258.00 33.80 -28.70 8.80
49258.13 30.80 -26.90 2.70
49258.38 24.20 -28.30 16.20
49258.75 29.00 -28.90 9.70
49259.00 26.90 -20.30 9.80
49259.25 18.80 -11.20 9.10
49259.38 13.00 -14.80 4.30
49259.75 8.60 -33.90 14.00
49259.88 21.60 -31.80 13.00
49260.00 28.30 -33.10 5.00
49260.25 20.70 -37.60 9.40
49260.63 20.70 -40.80 14.30
49260.75 25.20 -38.90 12.00
49260.88 33.50 -41.90 14.90
49261.25 34.30 -43.60 20.00
49261.63 28.00 -43.00 21.30
49261.75 24.80 -49.50 15.10
49261.88 38.10 -46.40 16.20
49263.13 27.90 -46.00 17.10
49263.25 33.70 -36.80 14.40
49263.38 36.50 -38.30 15.60
49263.75 37.40 -31.50 13.50
49263.88 39.50 -35.10 12.10
49264.00 31.90 -37.30 8.80
49264.13 29.40 -30.60 8.40
49264.50 12.70 -48.70 16.00
49264.63 38.60 -27.20 11.90
49264.75 39.10 -22.60 9.00
49264.88 40.40 -25.30 4.50
49265.00 36.90 -32.30 4.40
49265.38 32.70 -22.00 -2.90
49265.50 19.10 -27.20 4.00
49265.63 21.80 -31.40 1.90
49265.88 23.10 -27.00 10.70
49266.00 29.90 -34.00 11.90
49266.13 24.10 -38.90 7.20
49266.25 15.20 -38.80 7.30
49266.38 14.40 -39.20 9.20
49266.50 23.20 -38.10 10.40
49266.75 34.10 -36.20 2.70
49267.00 26.90 -28.90 0.20
49267.88 37.80 -37.80 8.20
49268.25 38.50 -39.20 15.60
49268.38 25.10 -40.90 11.00
49268.88 36.00 -39.20 10.20
49269.00 38.70 -39.20 11.80
49269.13 30.70 -51.30 8.20
49269.25 26.30 -45.10 6.40
49269.38 23.40 -33.00 9.20
49270.00 31.00 -48.40 13.10
49270.13 31.60 -46.40 13.70
49270.25 37.60 -42.50 6.40
49270.50 32.20 -32.90 12.60
49271.00 33.70 -36.40 12.20
49271.50 31.10 -26.40 8.00
49271.88 27.50 -24.90 5.30
49272.13 20.40 -29.10 -7.90
49272.25 25.80 -23.60 2.60
49272.63 24.60 -35.10 15.70
49272.75 27.70 -42.10 11.00
49273.13 23.40 -37.70 3.00
49273.25 20.40 -34.50 -0.30
49273.38 15.80 -36.20 4.10
49273.50 17.40 -30.50 5.50
49273.88 29.40 -39.20 7.50
49274.13 29.30 -26.20 6.80
49275.00 20.80 -24.20 8.60
49275.13 17.50 -31.80 13.50
49275.25 11.60 -32.20 13.40
49275.38 13.70 -38.30 11.20
49276.25 32.00 -39.00 10.20
49276.75 22.30 -29.70 9.70
49276.88 26.80 -27.70 12.60
49277.38 27.20 -36.30 8.90
49277.75 32.70 -28.30 6.30
49278.00 28.80 -42.70 7.40
49278.25 30.20 -27.50 11.30
49278.38 35.40 -31.30 11.90
49278.50 37.80 -38.80 12.20
49279.50 32.30 -36.10 10.20
49279.75 25.60 -39.50 14.50
49280.00 26.20 -38.10 13.00
49281.38 20.50 -29.90 5.50
49281.50 27.50 -28.20 1.30
49281.75 18.90 -34.60 13.30
49282.00 20.80 -43.30 7.80
49282.13 23.70 -49.50 11.00
49282.38 19.70 -42.30 21.00
49282.50 28.10 -39.50 25.00
49282.63 30.50 -39.30 26.20
49282.88 44.90 -36.90 16.30
49283.13 26.90 -38.40 11.70
49283.25 30.70 -36.10 13.20
49283.38 34.00 -32.20 14.70
49283.75 21.70 -41.00 23.00
49285.13 24.20 -34.90 13.40
49285.38 26.70 -39.10 7.30
49285.50 28.10 -42.40 4.40
49286.13 27.90 -33.70 14.70
49286.25 30.90 -36.60 11.10
49287.88 29.80 -45.60 18.90
49288.38 39.40 -38.50 18.60
49288.50 36.60 -39.20 20.00
49288.63 28.30 -41.60 14.00
49288.75 31.40 -39.20 11.50
49288.88 30.40 -42.40 13.10
49289.00 27.70 -52.50 15.70
49289.25 26.70 -44.00 8.90
49289.38 12.30 -47.50 12.60
49289.50 27.00 -39.60 15.10
49289.75 30.20 -39.40 14.50
49289.88 28.20 -36.50 15.40
49290.13 34.00 -38.70 13.10
49290.25 35.30 -44.70 12.50
49290.38 30.00 -47.10 11.10
49290.75 36.20 -36.90 12.00
49291.25 34.00 -39.70 10.20
49291.50 32.90 -35.00 12.20
49293.38 23.10 -34.50 8.00
49293.63 23.70 -34.50 6.60
49293.75 24.40 -35.60 8.20
49294.50 29.20 -35.70 8.90
49295.00 35.60 -28.50 15.90
49295.63 28.30 -27.80 8.40
49295.75 25.60 -31.90 6.90
49296.13 31.70 -31.50 9.90
49296.25 36.70 -32.70 5.10
49296.50 32.90 -30.40 9.60
49296.63 30.30 -32.60 15.10
49296.75 24.20 -33.90 13.70
49296.88 27.30 -33.70 7.00
49297.00 25.60 -31.90 6.70
49297.25 33.80 -31.60 5.00
49297.38 37.90 -32.90 7.40
49297.63 29.00 -24.30 5.70
49297.88 22.30 -34.50 6.50
49298.50 38.40 -33.60 4.40
49298.75 31.20 -39.00 3.30
49298.88 24.70 -31.60 10.70
49299.38 26.60 -25.60 11.80
49300.13 34.30 -30.90 8.30
49300.25 32.70 -27.30 9.20
49300.50 30.00 -29.10 11.90
49300.63 29.90 -35.40 14.20
49301.75 31.80 -30.40 7.50
49301.88 28.40 -32.40 7.60
49302.13 22.60 -51.10 13.90
49303.38 34.50 -37.00 14.00
49303.75 31.20 -33.70 13.70
49303.88 30.20 -28.40 15.10
49304.13 31.80 -22.80 23.40
49304.88 36.80 -25.90 14.20
49306.00 23.30 -38.90 10.50
49306.25 34.60 -37.70 11.20
49306.38 29.40 -41.40 9.80
49306.88 35.60 -42.30 8.20
49307.75 23.40 -33.90 5.70
49308.25 32.90 -25.00 13.70
49308.38 34.50 -39.40 11.50
49308.75 27.60 -38.70 12.30
49308.88 40.00 -30.90 11.80
49309.00 25.10 -36.10 7.20
49309.13 23.00 -37.00 8.60
49309.88 20.60 -35.00 20.40
49311.00 18.40 -33.60 12.60
49311.25 19.90 -40.00 7.30
49312.38 22.00 -48.10 5.90
49312.50 21.50 -49.50 8.80
49312.75 32.70 -42.90 7.80
49313.38 30.50 -33.60 5.80
49313.50 25.70 -29.30 10.20
49313.63 20.10 -33.00 11.20
49313.88 27.40 -24.70 15.50
49314.50 3.50 -30.00 11.50
49314.75 17.70 -35.70 16.70
49314.88 27.20 -33.50 8.70
49315.00 21.90 -30.30 8.90
49315.75 29.00 -27.50 5.30
49315.88 27.10 -23.80 6.10
49316.25 15.10 -34.10 4.80
49316.88 21.90 -29.30 10.60
49317.00 12.70 -32.90 6.70
49317.13 19.40 -30.40 14.40
49317.25 22.80 -47.90 10.30
49317.63 17.60 -37.30 18.60
49318.25 42.80 -40.20 5.20
49318.63 23.90 -43.00 10.90
49318.75 14.70 -40.10 12.50
49319.25 26.60 -46.00 15.30
49319.50 21.10 -37.40 12.00
49319.63 27.80 -44.00 16.30
49319.75 27.00 -49.50 16.90
49320.25 41.00 -41.30 11.80
49320.38 36.00 -43.40 13.20
49321.13 16.40 -39.00 14.00
49321.50 30.20 -31.70 9.90
49321.75 31.50 -27.10 6.80
49321.88 25.00 -32.60 8.10
49322.00 26.40 -30.30 10.10
49322.13 20.50 -34.10 16.70
49322.25 14.00 -37.70 18.50
49322.75 23.90 -19.30 10.10
49323.25 9.70 -29.20 4.00
49323.50 9.40 -21.50 6.10
49324.50 23.30 -27.40 12.80
49324.63 25.00 -31.70 10.90
49324.88 24.90 -38.40 8.20
49325.00 28.60 -35.40 6.90
49325.13 29.60 -30.30 9.80
49325.38 28.20 -34.30 9.30
49326.13 24.10 -39.30 9.60
49326.38 26.30 -41.40 14.50
49326.63 33.20 -43.60 11.70
49327.00 31.40 -40.10 14.20
49327.13 30.80 -33.10 14.70
49327.25 22.80 -29.30 12.10
49327.50 25.90 -43.40 31.40
49327.63 35.80 -44.70 26.90
49327.75 35.70 -55.90 19.70
49327.88 32.00 -49.80 16.90
49328.00 38.90 -41.70 22.00
49328.13 37.20 -35.70 23.00
49328.25 35.00 -28.20 16.70
49328.38 27.90 -25.60 15.20
49328.50 25.10 -30.90 15.80
49328.63 25.00 -35.40 12.00
49328.75 25.60 -40.90 11.80
49328.88 33.00 -37.70 11.10
49329.25 33.10 -17.60 4.60
49329.38 31.50 -17.10 4.80
49329.50 21.70 -24.00 6.20
49329.63 24.40 -27.90 6.30
49329.88 20.40 -21.10 9.60
49330.25 25.10 -30.00 9.20
49330.38 18.00 -29.00 6.60
49330.63 17.10 -23.50 5.20
49330.75 17.00 -21.80 7.10
49331.00 24.60 -30.50 7.90
49332.13 30.50 -24.50 3.70
49332.25 23.20 -25.80 4.00
49332.38 24.10 -26.20 2.40
49332.75 25.40 -28.40 0.10
49332.88 29.10 -30.20 0.30
49333.13 30.00 -28.70 11.90
49333.25 32.40 -33.60 9.80
49333.38 35.60 -36.60 9.00
49333.50 27.80 -39.60 5.60
49333.63 25.70 -35.20 8.30
49333.75 23.50 -29.00 11.90
49334.00 33.00 -20.50 14.00
49334.13 28.80 -19.40 16.30
49334.38 22.90 -36.20 20.60
49334.50 26.70 -33.40 20.20
49334.75 19.60 -32.50 3.70
49334.88 24.40 -31.20 5.10
49335.13 29.20 -35.20 10.30
49335.50 24.30 -31.40 8.50
49335.75 26.60 -37.00 7.30
49335.88 21.20 -35.80 12.50
49336.00 27.40 -39.80 10.10
49336.50 33.40 -39.80 15.50
49337.00 27.30 -41.40 17.40
49337.13 28.80 -41.10 17.60
49337.38 31.30 -42.70 12.00
49337.50 32.80 -40.30 9.10
49338.00 34.30 -44.10 6.70
49338.13 31.30 -44.50 4.90
49338.25 21.60 -46.60 3.10
49338.50 21.90 -42.10 3.00
49338.63 26.50 -44.70 -0.10
49338.88 37.20 -35.10 -1.20
49339.13 24.00 -38.60 9.30
49339.75 31.90 -36.80 6.90
49340.13 18.70 -46.90 14.70
49340.50 25.40 -36.50 10.10
49340.63 26.20 -33.90 7.70
49340.88 32.50 -36.20 5.40
49341.25 27.50 -34.50 13.00
49341.75 24.80 -40.90 10.50
49342.00 32.60 -30.40 12.90
49342.13 28.50 -32.60 12.70
49342.63 33.30 -42.50 11.80
49342.75 32.50 -33.80 8.40
49342.88 30.70 -28.00 7.20
49343.13 35.40 -33.10 12.50
49343.25 36.00 -37.80 9.00
49343.38 30.20 -42.70 1.10
49344.00 29.20 -32.90 3.30
49344.13 21.20 -40.00 6.10
49344.25 13.70 -45.40 7.50
49344.38 19.30 -43.90 11.20
49344.50 32.40 -40.10 9.70
49344.63 37.10 -37.60 2.10
49344.75 25.80 -35.90 -1.40
49344.88 20.70 -32.30 1.90
49345.00 24.10 -23.80 3.80
49345.13 26.90 -28.00 6.40
49345.25 30.00 -35.70 2.90
49345.38 26.80 -37.50 3.50
49345.75 26.70 -35.90 8.10
49345.88 24.80 -36.80 4.90
49346.38 25.60 -15.90 8.30
49346.50 19.70 -20.00 12.10
49346.63 22.00 -17.40 17.40
49346.75 20.80 -11.80 14.40
49346.88 20.70 -10.20 20.30
49347.00 18.00 -15.30 16.40
49347.25 15.00 -30.90 -2.40
49347.50 38.30 -38.00 12.30
49347.63 44.20 -32.50 12.40
49347.88 28.90 -41.90 11.30
49348.38 29.30 -38.90 12.50
49348.75 30.20 -40.70 11.60
49348.88 36.20 -46.90 10.70
49349.13 28.90 -42.40 10.70
49349.25 29.40 -36.80 13.50
49349.63 21.70 -34.90 8.70
49350.00 21.10 -35.60 9.20
49350.38 19.90 -26.70 9.70
49350.50 21.40 -30.70 8.10
49350.88 22.80 -20.30 -0.50
49351.00 22.60 -18.40 4.70
49351.13 18.80 -20.20 5.10
49351.25 17.30 -26.00 4.30
49351.38 18.80 -23.90 4.60
49351.63 20.60 -19.80 8.50
49352.38 29.60 -20.30 12.30
49352.50 16.20 -22.30 11.90
49352.88 26.50 -26.40 3.20
49353.00 32.60 -24.10 5.40
49353.50 32.40 -25.00 12.60
49353.63 25.80 -26.30 11.10
49354.00 28.60 -36.80 7.20
49354.13 31.00 -39.80 11.60
49354.25 26.50 -43.30 8.90
49354.50 33.70 -31.30 8.20
49354.63 29.20 -32.40 11.40
49354.75 30.40 -34.70 12.30
49354.88 33.70 -35.00 10.20
49355.25 20.50 -35.10 6.80
49355.63 26.40 -33.00 12.10
49355.75 29.50 -32.40 13.00
49355.88 33.10 -35.20 13.00
49356.50 32.20 -32.40 9.70
49356.63 33.50 -32.00 7.00
49357.00 25.70 -27.00 10.10
49357.13 30.80 -24.50 13.40
49357.25 27.00 -31.00 6.90
49357.38 27.50 -24.00 8.80
49357.63 15.90 -24.10 12.50
49358.50 30.60 -28.20 16.30
49358.63 24.50 -36.70 11.60
49359.63 23.80 -34.70 7.60
49359.75 20.60 -36.50 11.70
49359.88 21.70 -41.10 12.70
49360.00 25.80 -41.60 12.30
49360.38 24.80 -36.70 11.40
49360.88 27.40 -37.00 14.70
49361.38 29.60 -32.10 20.10
49361.50 35.10 -30.80 14.00
49361.63 33.00 -32.40 9.70
49361.75 28.70 -32.90 5.60
49362.00 29.70 -38.70 8.90
49362.13 28.80 -45.90 4.40
49362.38 18.60 -40.40 2.50
49362.50 17.30 -31.60 4.30
49362.75 24.90 -38.90 11.80
49363.00 23.60 -37.90 7.10
49363.13 19.00 -37.80 6.60
49363.50 20.30 -32.50 3.90
49363.63 26.80 -22.50 3.30
49363.75 23.20 -26.40 3.20
49364.13 25.30 -28.20 -2.90
49364.88 25.60 -28.20 4.00
49365.38 24.50 -33.90 8.80
49365.50 24.40 -35.60 10.70
49365.63 25.30 -36.70 11.60
49365.88 28.70 -37.90 10.10
49367.13 30.00 -39.60 15.10
49367.38 26.50 -35.40 13.30
49367.50 28.90 -38.70 12.30
49367.63 23.50 -39.50 11.40
49368.13 29.70 -38.70 4.90
49368.25 25.60 -37.20 7.40
49368.50 21.60 -40.70 7.60
49368.63 32.10 -41.70 14.50
49368.88 16.60 -42.80 4.60
49369.13 21.60 -43.70 8.60
49369.25 28.40 -45.10 7.60
49369.75 28.90 -34.30 6.80
49370.00 29.50 -40.30 5.80
49370.38 31.10 -36.80 5.50
49370.63 26.70 -35.90 9.00
49370.88 24.40 -39.80 5.10
49371.00 25.20 -38.50 1.70
49371.13 29.20 -36.10 3.50
49371.25 32.20 -28.70 4.90
49371.38 28.60 -30.00 5.50
49371.50 25.10 -30.00 6.40
49371.63 27.60 -34.30 5.60
49371.88 33.20 -28.70 6.50
49372.25 29.20 -32.40 11.50
49372.75 24.90 -34.70 6.60
49373.00 24.10 -34.10 17.60
49373.13 30.40 -34.70 13.50
49373.25 29.80 -40.70 9.80
49373.38 26.40 -43.10 9.00
49373.50 30.60 -44.30 8.70
49373.63 33.00 -45.20 7.50
49373.88 32.20 -51.50 16.30
49374.38 31.40 -34.80 8.40
49374.63 29.90 -35.90 11.90
49375.38 29.50 -32.40 7.40
49375.50 21.70 -31.10 14.60
49375.63 24.50 -26.80 9.90
49375.88 28.00 -40.70 6.80
49376.00 28.10 -40.50 5.00
49376.38 31.10 -41.00 8.00
49377.25 25.00 -38.70 6.40
49377.38 27.20 -36.80 5.40
49377.50 31.40 -28.70 4.10
49378.88 19.50 -36.50 0.30
49379.38 26.20 -24.00 7.40
49379.63 24.80 -37.20 8.20
49379.88 26.40 -46.80 10.10
49380.25 26.80 -25.80 16.70
49380.38 27.70 -40.70 14.20
49380.50 28.00 -48.20 9.10
49380.75 37.50 -36.40 9.30
49381.00 28.80 -44.40 14.60
49381.13 36.30 -39.20 17.30
49381.63 28.20 -41.20 9.20
49381.75 34.70 -41.50 12.80
49382.00 26.70 -39.20 2.20
49382.50 26.80 -32.80 11.00
49382.75 21.00 -35.60 3.20
49383.00 21.40 -39.70 11.20
49383.25 17.30 -26.50 4.10
49383.63 16.40 -40.90 4.30
49383.75 24.70 -44.40 5.70
49383.88 22.50 -45.10 11.60
49384.00 22.90 -33.40 13.00
49384.13 22.60 -33.90 12.80
49384.50 21.30 -35.10 14.50
49384.75 19.10 -26.70 17.10
49385.25 22.80 -18.40 7.90
49385.38 11.00 -19.90 8.90
49385.50 9.10 -23.60 11.10
49385.75 12.40 -12.70 6.50
49385.88 7.10 -10.10 9.70
49386.50 3.60 -19.40 6.30
49386.75 9.50 -27.60 5.10
49387.25 16.30 -31.60 3.70
49387.38 30.00 -21.90 2.40
49387.63 23.10 -21.60 1.80
49387.88 22.60 -32.10 11.60
49388.00 27.10 -36.50 9.00
49388.13 20.40 -32.50 5.10
49388.50 25.80 -22.70 6.40
49388.63 19.40 -18.20 7.80
49388.75 21.70 -18.40 7.50
49388.88 17.90 -26.70 7.40
49389.00 25.10 -31.00 7.00
49389.13 25.30 -37.70 6.20
49389.25 20.40 -35.80 9.20
49389.50 21.50 -34.40 13.50
49389.63 24.50 -35.30 16.40
49389.75 28.00 -33.00 17.40
49389.88 31.70 -33.70 14.40
49390.13 25.60 -40.00 11.90
49390.25 25.50 -43.50 13.10
49390.50 28.80 -41.20 14.50
49390.63 20.00 -31.40 7.70
49390.75 16.60 -25.30 7.90
49391.00 25.90 -33.20 10.70
49391.88 27.80 -30.60 6.10
49392.25 17.90 -34.40 3.00
49392.63 12.50 -38.00 5.30
49392.75 19.70 -32.80 3.20
49392.88 18.40 -35.60 3.50
49393.00 8.30 -36.40 -0.10
49393.13 13.40 -29.40 8.90
49393.38 25.80 -36.30 9.10
49393.50 22.80 -40.20 6.70
49393.63 19.10 -39.10 6.10
49393.88 18.90 -36.00 3.40
49394.00 15.50 -20.20 5.30
49394.25 19.50 -23.20 10.80
49394.38 25.40 -31.50 4.10
49394.50 28.10 -41.00 -1.90
49394.63 16.80 -36.30 -2.90
49394.75 11.30 -28.80 -4.60
49394.88 16.60 -30.00 -2.90
49395.25 19.00 -22.60 -4.80
49395.38 20.90 -14.50 -4.30
49395.50 19.10 -24.80 5.70
49395.75 23.30 -33.70 4.70
49395.88 23.10 -32.10 0.30
49396.00 25.30 -29.60 -0.70
49396.13 20.40 -29.10 0.10
49396.25 17.50 -23.70 4.90
49396.38 22.90 -23.50 9.40
49396.50 28.70 -31.00 8.90
49396.75 23.80 -29.80 -4.30
49397.13 23.50 -24.30 -2.70
49397.38 31.90 -33.40 2.20
49397.63 28.90 -40.50 8.80
49397.88 20.10 -31.20 0.80
49398.13 30.80 -36.80 3.00
49398.25 33.60 -39.00 0.70
49398.38 43.50 -41.40 5.90
49399.00 20.30 -36.00 13.90
49399.13 27.40 -37.40 13.90
49399.25 26.70 -35.80 13.60
49399.50 25.30 -47.20 16.00
49399.75 28.10 -37.20 12.60
49400.25 28.10 -36.80 13.10
49400.38 23.90 -51.20 9.20
49400.63 38.80 -41.90 26.00
49400.75 30.60 -39.50 22.80
49400.88 26.90 -43.20 26.80
49401.00 28.00 -48.30 25.20
49401.25 36.00 -36.40 12.90
49401.38 32.20 -37.20 14.90
49401.88 34.40 -38.80 6.40
49402.00 28.30 -36.40 0.20
49402.25 25.60 -33.30 6.30
49402.38 25.50 -37.70 2.10
49402.63 18.40 -40.40 15.40
49402.75 27.60 -32.30 13.20
49402.88 14.60 -37.80 10.30
49403.00 20.10 -32.10 10.20
49403.13 18.90 -33.60 13.30
49403.88 22.30 -46.30 8.20
49405.75 23.50 -29.50 10.30
49406.88 36.60 -33.30 17.50
49407.25 30.50 -39.80 12.60
49407.50 21.60 -30.90 12.70
49407.63 24.20 -28.80 13.90
49407.75 33.10 -30.40 5.20
49408.13 30.00 -32.80 10.40
49408.50 31.70 -36.60 11.00
49409.25 30.90 -35.20 6.80
49409.63 29.60 -35.50 2.90
49409.75 24.60 -31.00 5.60
49410.25 29.10 -40.10 6.50
49411.00 19.20 -40.20 1.40
49411.13 23.80 -38.50 -0.40
49411.88 9.00 -30.90 -11.60
49412.00 9.60 -38.80 -4.60
49412.13 14.90 -42.60 -2.80
49412.63 14.20 -31.40 -2.20
49412.88 19.90 -36.30 3.90
49413.00 26.50 -32.00 -3.40
49413.25 19.40 -37.00 -8.20
49413.38 23.20 -18.30 -3.20
49414.00 19.60 -22.60 2.20
49414.25 11.10 -15.50 10.60
49414.50 22.90 -33.40 11.10
49414.75 24.90 -34.70 8.00
49414.88 25.40 -33.70 16.00
49415.13 10.50 -33.50 19.80
49415.50 30.00 -36.30 23.40
49415.63 29.50 -45.60 18.70
49415.88 35.30 -55.70 14.40
49416.00 35.00 -43.80 16.70
49416.13 30.30 -40.50 16.50
49416.25 26.00 -43.10 10.10
49416.38 29.50 -33.70 11.50
49416.50 28.90 -35.40 20.40
49416.63 37.50 -38.50 23.20
49416.88 26.60 -50.30 14.90
49417.00 33.70 -41.60 19.60
49417.13 35.00 -36.60 16.10
49417.25 34.90 -33.10 15.90
49417.38 31.10 -35.00 16.90
49417.50 36.60 -42.90 14.50
49417.63 36.40 -44.50 10.30
49417.75 31.60 -46.40 9.10
49418.25 31.20 -38.50 1.40
49418.38 27.90 -36.60 6.40
49418.50 22.70 -39.10 15.10
49418.63 31.10 -38.30 12.70
49418.75 39.90 -38.00 13.90
49419.25 29.30 -31.30 5.40
49419.50 23.50 -30.50 5.90
49419.63 26.00 -32.10 7.40
49419.75 34.10 -34.80 4.70
49419.88 27.60 -34.70 8.20
49420.00 21.40 -33.00 3.80
49420.38 22.90 -19.60 0.90
49420.50 21.60 -28.40 5.30
49420.63 19.40 -31.40 0.80
49420.88 31.70 -29.10 9.00
49421.63 26.60 -22.80 16.30
49421.75 21.70 -19.70 17.80
49422.50 23.10 -28.40 5.20
49422.63 17.00 -22.80 9.60
49423.13 23.00 -29.00 8.90
49423.25 26.90 -40.30 11.20
49424.13 31.90 -33.50 17.30
49424.50 9.10 -50.00 11.40
49424.63 23.10 -47.20 6.40
49424.88 25.30 -45.80 5.30
49425.38 33.30 -36.80 23.50
49425.63 33.10 -48.00 19.30
49426.50 23.20 -31.00 3.10
49426.75 22.80 -27.50 1.10
49427.00 24.00 -37.50 -8.60
49427.38 22.00 -35.40 8.70
49427.50 15.50 -35.70 10.10
49427.63 16.30 -37.60 -0.70
49427.75 17.40 -31.00 -0.30
49427.88 12.10 -36.00 -3.00
49428.13 14.60 -31.60 -0.20
49428.38 24.90 -28.90 5.20
49428.63 20.80 -26.50 8.80
49429.38 25.30 -32.00 -13.40
49429.50 12.70 -33.40 -9.90
49429.88 9.30 -30.80 12.10
49430.25 27.10 -24.70 4.20
49430.38 28.50 -19.50 -2.10
49430.50 20.40 -29.10 1.60
49430.63 24.00 -31.40 5.40
49430.75 25.90 -37.00 2.50
49430.88 27.70 -44.10 -2.30
49431.13 31.80 -39.40 9.00
49431.25 24.70 -39.30 10.30
49431.38 28.10 -38.30 4.70
49431.50 29.70 -31.50 5.60
49431.75 27.00 -27.80 4.70
49431.88 22.80 -27.90 8.60
49432.13 36.00 -44.80 10.60
49432.25 45.20 -39.30 12.30
49432.38 36.70 -41.30 13.60
49432.63 20.30 -29.90 20.80
49432.75 23.30 -26.00 17.80
49433.00 26.60 -32.70 21.10
49433.38 29.70 -23.10 17.40
49433.50 36.90 -23.40 16.60
49433.63 33.40 -26.70 11.60
49433.75 24.50 -34.90 16.30
49434.13 24.20 -42.60 14.60
49434.25 25.40 -44.60 14.70
49434.75 20.60 -47.40 13.80
49434.88 22.20 -52.30 14.60
49435.00 27.40 -45.60 14.60
49435.38 40.10 -42.50 13.10
49436.88 31.90 -27.30 11.80
49437.38 29.10 -32.10 16.00
49438.00 30.20 -29.30 13.70
49438.38 29.70 -36.80 11.10
49439.50 30.30 -33.50 16.70
49439.63 26.50 -43.30 12.80
49439.75 35.50 -42.50 3.90
49440.00 31.40 -43.40 3.30
49440.13 24.60 -42.80 9.90
49440.25 28.80 -38.40 19.20
49440.88 24.20 -44.80 18.20
49441.75 29.70 -28.20 11.10
49441.88 34.30 -31.30 11.10
49442.25 14.60 -32.70 6.70
49442.38 15.10 -30.90 8.40
49442.75 23.10 -42.60 7.00
49443.13 29.30 -44.50 8.70
49443.75 29.90 -27.80 7.50
49444.50 25.00 -44.00 3.70
49444.63 27.40 -37.00 1.10
49444.88 20.20 -28.60 4.60
49445.50 38.30 -39.10 1.50
49445.63 25.80 -35.40 2.70
49445.88 26.70 -36.30 7.00
49447.13 24.30 -28.10 15.60
49447.38 26.90 -26.60 16.80
49448.38 30.30 -40.00 18.00
49448.88 35.90 -36.50 -0.90
49449.25 19.60 -34.40 12.00
49449.50 28.00 -45.30 14.80
49449.75 27.30 -40.00 10.30
49450.00 14.30 -39.90 12.80
49450.25 28.40 -40.90 13.90
49450.50 32.40 -33.50 17.00
49450.75 39.70 -29.90 13.50
49451.38 34.10 -32.50 3.50
49451.63 23.70 -28.60 3.30
49451.88 15.60 -36.50 0.90
49452.13 17.80 -29.20 3.50
49452.25 14.30 -34.60 6.90
49452.38 18.80 -33.40 7.40
49452.50 16.20 -40.20 -3.30
49452.63 10.10 -37.60 -10.90
49452.88 11.90 -22.00 -3.30
49453.00 19.50 -29.70 7.50
49453.50 30.40 -36.60 -2.80
49454.75 23.10 -29.30 6.50
49455.00 18.00 -31.40 7.30
49455.13 25.40 -33.70 8.70
49456.25 25.40 -33.30 5.60
49457.13 31.80 -29.80 7.60
49457.25 32.30 -29.80 7.40
49457.38 29.90 -28.20 4.90
49458.00 15.90 -32.70 10.80
49458.13 19.90 -37.60 10.10
49458.38 14.40 -33.80 8.10
49458.50 14.40 -30.70 4.70
49458.88 29.70 -44.30 3.80
49459.13 19.50 -37.80 13.60
49460.25 20.90 -30.20 10.60
49460.50 21.80 -37.20 10.50
49460.88 24.30 -41.40 8.20
49461.88 31.10 -38.70 6.60
49462.38 27.10 -37.00 8.60
49462.50 25.70 -38.90 6.90
49465.00 29.90 -44.50 11.00
49465.13 30.50 -43.60 7.40
49465.25 28.80 -37.30 7.50
49465.38 24.00 -36.30 9.80
49465.50 32.00 -34.80 14.20
49465.63 33.10 -41.20 10.10
49465.88 29.50 -37.00 9.60
49466.38 30.80 -41.50 5.60
49466.88 26.50 -47.70 15.30
49467.50 32.70 -42.40 13.80
49467.75 29.20 -40.50 12.50
49467.88 27.60 -42.40 8.50
49468.38 25.90 -30.50 9.70
49468.50 34.80 -27.60 9.60
49468.63 34.60 -26.50 4.00
49468.75 33.60 -28.10 4.10
49469.13 23.70 -36.80 3.70
49469.25 23.80 -33.20 10.40
49469.75 32.20 -34.80 10.20
49470.25 28.90 -31.90 8.50
49471.38 20.20 -43.20 9.00
49471.63 25.10 -40.90 8.90
49472.13 43.70 -38.60 10.40
49472.63 19.10 -41.30 5.30
49472.75 18.90 -35.10 10.60
49473.00 21.70 -22.60 13.10
49473.63 25.50 -36.50 16.30
49473.88 24.30 -37.10 17.20
49474.00 19.40 -39.50 18.00
49474.13 17.90 -40.10 17.20
49474.25 19.40 -36.20 10.10
49474.75 22.30 -28.40 8.90
49474.88 30.30 -28.70 8.00
49475.13 35.70 -30.60 8.80
49475.25 31.90 -38.80 2.20
49475.63 36.00 -39.20 9.40
49475.75 33.30 -41.00 12.10
49475.88 28.20 -48.40 18.80
49476.00 28.20 -48.40 18.70
49476.38 21.70 -42.50 14.20
49476.63 19.20 -28.40 0.40
49476.75 11.30 -28.80 -2.90
49476.88 4.40 -22.20 0.40
49477.25 30.90 -23.80 5.50
49477.38 37.00 -25.00 11.50
49477.50 31.90 -32.10 18.60
49477.63 27.80 -41.50 24.60
49478.13 22.90 -57.10 15.50
49478.25 16.80 -59.50 6.50
49478.50 -2.70 -16.50 1.00
49478.75 -3.20 1.50 -6.50
49479.00 16.60 -21.40 -7.80
49479.13 20.10 -25.30 1.80
49479.50 33.90 -39.40 22.90
49479.63 40.40 -38.30 22.60
49480.00 19.20 -46.50 13.20
49480.13 16.20 -29.20 2.80
49480.25 11.10 -5.00 2.20
49481.13 21.50 -38.10 10.30
49481.25 24.30 -46.70 20.90
49481.38 27.50 -52.90 28.10
49483.13 43.60 -47.50 38.40
49483.25 30.50 -48.70 35.50
49484.00 28.10 -11.60 -11.00
49485.13 41.40 -29.70 5.50
49485.25 28.20 -18.60 -6.40
49485.50 29.40 -2.60 -11.00
49485.75 11.70 -29.40 3.90
49486.00 40.00 -38.50 29.30
49486.13 43.00 -51.30 27.80
49486.25 39.90 -57.50 20.70
49486.63 11.90 -18.30 11.10
49487.00 11.90 9.30 -3.50
49487.50 37.20 -32.40 24.40
49487.63 29.90 -54.40 24.50
49487.75 29.80 -55.20 17.30
49488.00 19.80 -38.40 4.70
49488.13 11.70 -25.80 -9.90
49488.25 8.20 -19.50 -7.20
49488.63 29.20 -15.90 11.60
49488.88 35.10 -38.90 23.80
49490.00 25.20 -29.70 17.60
49490.38 52.70 -58.10 27.20
49490.63 39.10 -40.40 1.10
49490.75 19.60 -19.60 -13.00
49491.00 2.80 10.50 -18.50
49491.63 43.00 -46.00 12.60
49491.75 39.00 -49.70 8.40
49492.00 28.60 -41.90 5.80
49492.38 25.50 -9.40 -3.80
49492.88 3.80 -31.90 6.20
49493.00 9.70 -29.10 8.80
49493.13 10.80 -28.20 12.00
49493.38 16.50 -17.40 0.20
49493.50 12.50 -16.20 -2.70
49493.63 4.50 -17.70 -2.20
49493.75 5.60 -23.30 6.30
49493.88 9.10 -37.70 11.80
49494.00 19.10 -48.00 15.70
49494.13 32.80 -56.60 12.80
49494.25 27.70 -62.10 4.80
49494.38 23.20 -38.10 -0.90
49494.50 12.40 -19.70 -4.40
49495.13 17.40 -34.90 5.10
49495.25 20.30 -37.40 7.60
49495.50 23.50 -37.90 -1.90
49495.63 23.70 -25.90 -4.20
49495.88 12.50 -12.10 -3.30
49496.13 29.80 -15.70 6.50
49496.25 33.00 -22.90 8.90
49496.38 31.10 -28.70 13.60
49496.63 13.00 -30.60 11.70
49496.75 7.40 -27.10 2.80
49496.88 13.90 -16.70 1.40
49497.25 21.30 -22.90 1.10
49497.75 31.30 -42.10 20.00
49498.00 33.00 -44.70 15.00
49498.13 27.10 -45.60 10.70
49498.25 24.40 -40.70 9.20
49498.50 31.10 -40.10 13.10
49498.63 37.10 -40.10 13.50
49499.00 35.20 -43.80 12.50
49499.13 36.00 -42.50 12.70
49499.38 26.30 -40.00 15.40
49499.75 41.80 -48.50 16.10
49499.88 36.30 -51.00 17.20
49500.00 27.30 -50.90 19.70
49500.25 28.20 -48.40 14.50
49500.38 33.00 -42.90 13.00
49500.50 28.40 -38.10 13.70
49500.63 10.10 -32.80 10.50
49500.75 22.40 -30.00 7.90
49501.00 17.70 -31.90 -3.70
49501.13 20.00 -28.40 1.40
49501.75 28.80 -32.10 19.60
49502.00 14.80 -28.90 18.80
49502.13 5.80 -30.30 14.70
49502.25 13.60 -34.30 13.50
49502.50 40.60 -36.00 7.70
49502.75 31.30 -34.60 8.20
49502.88 25.20 -36.50 9.60
49503.13 22.70 -31.00 9.40
49503.25 29.50 -26.20 6.30
49503.63 30.60 -37.20 13.60
49504.00 36.20 -46.90 11.10
49504.13 33.00 -39.70 7.80
49504.50 21.20 -21.10 10.50
49504.88 32.70 -30.20 7.70
49505.00 30.60 -32.90 5.80
49505.13 30.60 -32.80 11.60
49505.38 34.90 -33.10 18.50
49505.63 30.70 -34.10 20.70
49505.75 27.10 -39.50 22.40
49505.88 36.70 -39.90 20.10
49506.00 37.20 -39.40 13.60
49506.25 27.10 -31.90 4.90
49506.50 26.20 -28.70 4.70
49507.13 37.20 -29.90 12.90
49507.63 31.90 -41.50 1.20
49507.88 15.30 -32.30 -2.90
49508.00 16.00 -23.10 -8.50
49508.25 25.10 -23.80 0.00
49508.38 21.60 -29.30 -4.10
49508.50 21.90 -29.80 0.70
49508.63 23.00 -36.10 0.00
49508.88 27.00 -40.00 10.50
49509.00 28.70 -40.90 14.70
49509.13 26.50 -40.90 18.80
49509.25 19.90 -42.50 22.20
49509.38 20.90 -51.60 17.00
49509.63 25.80 -44.00 4.20
49509.75 18.80 -41.40 -0.20
49509.88 9.90 -31.10 -5.00
49510.13 21.50 -20.90 1.90
49510.25 23.30 -26.20 1.30
49510.38 24.30 -32.80 3.40
49510.88 31.50 -48.40 24.80
49511.38 15.70 -28.30 8.30
49512.00 31.90 -25.50 3.70
49512.13 34.70 -28.30 11.60
49512.25 40.00 -29.90 14.90
49512.50 42.90 -36.20 13.50
49512.75 30.60 -38.70 13.60
49512.88 32.90 -34.00 9.50
49513.38 16.50 -19.80 -8.20
49513.50 16.00 -18.40 0.80
49513.63 18.30 -22.50 11.30
49513.88 40.00 -44.20 6.30
49514.00 41.70 -30.70 12.70
49514.25 27.10 -49.80 2.90
49514.50 16.90 -48.00 -12.10
49514.75 30.60 -32.50 -6.30
49515.00 25.90 -25.20 -1.60
49515.50 38.00 -41.80 4.90
49515.63 39.70 -40.40 5.40
49515.88 26.90 -32.60 10.90
49516.00 24.90 -32.80 11.00
49516.25 7.40 -30.40 4.70
49516.50 17.60 -7.40 12.00
49516.75 29.00 -21.00 14.30
49516.88 35.90 -27.60 17.50
49517.00 31.10 -37.70 18.90
49517.13 28.60 -41.40 11.90
49517.38 15.80 -24.80 7.30
49518.13 17.30 -19.30 5.10
49518.75 27.00 -34.90 12.60
49519.13 19.50 -22.30 9.20
49519.50 19.30 -17.90 3.20
49519.63 20.80 -13.70 -1.90
49519.75 13.60 -15.80 -0.70
49520.00 23.70 -21.20 7.70
49520.38 30.50 -32.70 0.90
49520.50 27.10 -29.40 -0.30
49520.75 18.70 -13.70 -0.20
49521.13 17.70 -15.80 6.30
49521.50 30.20 -31.70 14.00
49521.63 25.90 -39.50 13.60
49522.00 21.60 -35.10 5.70
49522.25 20.40 -19.10 0.20
49522.63 32.70 -35.90 12.20
49523.00 23.60 -39.30 13.70
49523.50 28.90 -47.50 2.80
49523.88 32.80 -30.00 19.10
49524.50 39.50 -45.50 14.50
49525.00 14.90 -32.60 -12.60
49525.75 37.10 -39.20 12.60
49526.63 18.90 -26.60 -3.50
49527.00 28.50 -40.70 13.70
49527.63 11.10 -33.30 5.50
49527.75 19.70 -30.50 4.20
49528.00 25.60 -26.80 12.70
49528.13 23.50 -30.90 14.50
49528.50 27.10 -47.90 12.50
49528.63 22.70 -50.50 11.30
49528.75 30.40 -44.30 8.60
49528.88 28.90 -32.40 4.70
49529.63 40.60 -42.50 11.40
49529.75 38.90 -41.80 4.60
49529.88 31.20 -44.70 7.80
49530.00 20.40 -44.40 8.40
49530.75 28.30 -30.80 11.30
49530.88 32.00 -36.60 11.80
49531.13 27.70 -37.40 10.70
49531.38 27.80 -40.10 7.30
49531.50 16.70 -38.40 4.30
49531.88 32.00 -25.20 1.60
49532.38 28.30 -51.50 7.70
49532.63 26.30 -34.30 0.10
49533.00 21.90 -21.70 -5.30
49533.38 31.20 -28.50 -3.60
49533.63 17.30 -43.50 2.30
49533.75 12.30 -40.80 1.00
49534.00 15.60 -33.20 5.70
49534.38 16.60 -15.80 5.70
49534.50 18.80 -18.80 9.80
49534.63 23.90 -18.40 11.90
49534.75 22.90 -24.40 10.70
49535.00 20.80 -35.60 7.90
49535.63 27.80 -15.50 1.00
49535.75 31.60 -23.60 4.60
49536.25 27.00 -37.70 11.00
49536.63 21.60 -20.90 5.60
49537.00 26.70 -12.10 18.00
49537.13 16.20 -20.80 19.50
49537.63 9.10 -39.20 6.20
49539.00 8.00 -44.00 6.70
49539.25 14.40 -29.20 10.30
49539.75 10.90 -45.60 12.80
49540.38 8.50 -28.90 14.40
49540.50 9.10 -30.80 17.30
49540.63 19.30 -31.50 20.80
49540.75 22.00 -33.80 20.50
49541.13 27.50 -29.80 12.10
49541.38 32.50 -37.10 7.70
49541.63 29.00 -27.50 7.40
49542.38 29.70 -31.90 10.70
49542.63 37.80 -40.60 7.00
49544.88 33.80 -32.40 13.70
49545.00 28.40 -42.80 18.00
49545.25 19.80 -43.00 15.10
49545.88 29.90 -37.20 16.00
49546.13 32.70 -41.00 12.70
49546.25 30.30 -29.10 7.50
49546.38 27.90 -23.40 5.50
49546.88 21.00 -32.30 7.40
49547.00 21.80 -30.50 8.20
49547.25 16.80 -38.80 9.90
49547.50 32.00 -26.20 7.10
49547.75 20.60 -27.00 10.10
49548.13 18.50 -31.10 11.40
49548.25 21.60 -31.80 9.90
49548.50 27.50 -26.80 7.80
49548.63 34.70 -28.70 4.40
49548.75 34.40 -33.40 1.60
49548.88 26.00 -31.30 3.00
49549.00 17.40 -29.90 5.60
49549.13 14.20 -33.80 8.90
49549.25 15.50 -33.80 7.30
49549.38 29.80 -25.20 7.80
49549.50 23.80 -27.10 -0.70
49549.63 22.80 -27.50 0.20
49549.75 17.70 -32.30 3.90
49549.88 24.70 -36.30 6.40
49550.00 30.40 -40.30 7.40
49550.25 23.40 -33.00 10.70
49550.38 23.80 -30.50 9.10
49550.50 25.80 -21.20 7.70
49550.75 18.60 -22.80 3.10
49550.88 22.80 -27.00 4.80
49551.00 26.40 -32.10 10.20
49551.13 24.20 -24.00 9.50
49551.25 26.60 -24.20 18.20
49551.38 24.50 -31.60 15.70
49551.50 17.30 -37.70 16.90
49551.75 26.50 -37.70 11.50
49551.88 32.50 -34.80 12.70
49552.38 24.80 -40.50 10.50
49552.50 23.80 -35.60 7.10
49552.75 14.00 -40.60 2.30
49552.88 14.70 -37.60 3.10
49553.00 21.70 -33.90 5.90
49553.50 33.20 -39.70 7.90
49554.13 16.40 -20.90 2.50
49554.63 16.80 -40.20 5.30
49554.75 13.70 -33.10 6.20
49555.00 20.50 -29.50 6.80
49555.25 17.50 -33.60 11.80
49555.38 22.00 -30.70 12.90
49555.50 25.80 -33.50 14.50
49556.50 22.30 -27.90 5.40
49556.63 25.30 -36.30 7.20
49556.75 29.70 -32.40 5.60
49557.25 21.20 -26.80 6.50
49557.38 27.70 -31.20 9.70
49557.63 17.10 -36.70 8.70
49557.75 21.60 -37.80 12.20
49557.88 29.60 -41.20 10.50
49558.00 29.40 -36.80 13.00
49558.13 28.70 -31.00 16.30
49558.25 27.60 -29.10 15.70
49558.38 22.80 -39.70 15.20
49558.50 25.10 -39.10 15.00
49558.63 34.10 -35.70 17.10
49560.00 33.30 -37.50 5.40
49562.13 26.30 -26.60 6.10
49562.38 35.30 -30.40 3.90
49562.50 25.50 -31.20 3.90
49562.63 21.50 -27.70 -0.90
49562.75 15.20 -25.30 -2.60
49563.63 17.90 -32.50 8.40
49564.25 28.60 -32.00 0.40
49564.50 21.40 -35.40 0.60
49565.50 28.90 -26.80 14.30
49566.25 28.30 -30.80 15.20
49566.63 30.60 -49.60 10.90
49567.00 31.10 -26.90 10.10
49567.13 27.20 -32.60 6.30
49567.50 23.80 -42.30 13.00
49567.75 37.90 -47.20 8.30
49567.88 36.10 -46.70 13.30
49568.50 13.70 -31.30 13.40
49568.63 37.10 -32.90 13.10
49569.00 15.10 -48.70 9.70
49569.13 28.60 -40.90 13.90
49569.25 31.10 -35.90 13.90
49569.38 34.40 -34.50 16.40
49569.50 37.00 -34.00 19.10
49569.63 33.60 -42.90 15.40
49569.75 35.20 -39.20 13.00
49569.88 23.40 -43.00 10.60
49570.00 24.80 -31.40 11.40
49570.13 25.30 -32.10 12.60
49570.25 26.90 -31.70 13.30
49570.38 21.50 -26.30 11.90
49570.50 18.70 -21.30 13.40
49570.63 24.60 -20.00 14.00
49570.75 29.50 -29.10 15.70
49571.00 19.30 -32.00 17.50
49571.25 18.50 -25.90 16.70
49571.50 31.60 -37.70 10.80
49571.63 32.40 -36.40 4.60
49571.75 32.40 -28.30 -3.90
49571.88 24.80 -32.40 -4.00
49572.00 29.50 -28.50 -2.40
49572.38 31.00 -33.10 -0.30
49572.50 30.90 -39.90 -2.80
49572.88 32.00 -33.30 10.80
49573.50 27.90 -31.50 9.20
49573.88 28.60 -27.80 7.10
49574.25 29.00 -38.00 3.90
49574.50 27.20 -39.80 11.00
49575.00 29.80 -28.50 7.80
49575.25 30.70 -28.00 15.50
49576.25 32.10 -35.40 13.00
49577.25 29.00 -40.70 15.40
49577.88 25.30 -41.00 2.60
49578.13 33.10 -25.20 4.80
49578.50 33.70 -32.20 11.70
49578.63 25.30 -39.50 14.40
49579.13 27.70 -28.90 -0.30
49579.50 26.80 -31.90 6.50
49579.63 29.00 -36.10 5.90
49580.13 21.90 -41.10 11.60
49580.50 26.80 -32.80 4.90
49580.63 31.70 -34.80 11.10
49581.00 27.40 -35.60 8.90
49581.88 36.50 -23.70 9.00
49582.25 30.90 -41.90 8.50
49583.63 33.10 -36.10 10.50
49583.88 32.50 -34.30 7.40
49584.00 30.80 -33.10 6.30
49584.25 35.70 -26.50 7.90
49584.50 28.40 -34.70 11.30
49584.63 29.00 -35.20 15.00
49584.88 30.80 -39.20 6.40
49585.25 24.20 -33.00 5.20
49585.50 37.70 -29.40 9.60
49585.75 31.40 -41.50 6.40
49586.50 20.10 -35.80 9.60
49586.75 30.90 -43.80 17.10
49586.88 26.30 -36.00 15.20
49587.00 23.90 -38.80 15.20
49587.13 33.30 -36.20 8.60
49587.75 30.80 -28.20 10.70
49587.88 25.70 -28.80 9.70
49588.75 17.70 -36.60 18.80
49589.38 32.60 -40.30 15.70
49590.88 17.60 -31.20 -0.70
49591.00 18.50 -33.90 0.60
49591.25 18.70 -32.20 14.90
49591.38 12.60 -32.60 16.60
49591.63 25.90 -26.30 15.10
49592.00 19.60 -36.30 6.10
49592.63 23.70 -21.10 9.70
49593.25 20.80 -34.10 18.80
49593.38 19.80 -30.70 17.10
49593.75 29.00 -32.80 14.50
49594.00 25.20 -41.20 7.90
49594.25 30.60 -27.80 11.30
49594.38 30.70 -37.50 11.70
49594.50 29.90 -38.10 14.00
49594.75 27.30 -41.80 11.40
49594.88 24.60 -45.10 5.20
49595.00 23.50 -32.40 -1.50
49595.13 29.90 -20.30 9.20
49595.63 25.40 -30.50 6.90
49595.75 25.50 -28.40 10.10
49596.00 26.70 -22.20 5.00
49596.25 20.10 -23.50 7.30
49596.38 19.20 -27.50 2.30
49596.50 25.10 -21.40 8.10
49596.63 12.60 -39.90 11.60
49596.75 12.60 -36.40 5.60
49597.00 27.80 -30.00 5.10
49597.75 18.40 -35.10 6.80
49597.88 22.50 -25.60 5.00
49598.00 19.10 -19.10 4.90
49598.13 22.20 -26.00 7.80
49598.38 18.40 -31.40 6.10
49598.50 17.80 -36.00 5.40
49598.63 11.40 -33.80 4.00
49598.75 15.30 -26.70 3.70
49599.25 13.80 -34.80 6.30
49599.50 16.80 -22.50 9.60
49599.63 24.20 -26.30 8.10
49599.75 25.80 -35.40 2.90
49600.13 27.60 -21.00 7.50
49600.25 21.00 -26.80 5.70
49600.38 18.00 -27.50 -1.30
49600.50 27.30 -28.70 0.90
49600.88 36.20 -35.50 13.50
49601.00 37.90 -31.60 10.30
49601.13 35.20 -24.10 10.60
49601.63 28.20 -36.10 14.20
49601.75 29.10 -34.50 9.20
49601.88 35.50 -26.90 12.60
49602.00 25.70 -31.90 13.70
49602.13 32.10 -31.30 9.40
49602.25 27.70 -29.40 1.10
49602.50 13.30 -32.90 13.50
49602.63 19.50 -35.50 13.50
49603.13 26.90 -39.40 8.20
49603.25 30.50 -36.30 11.20
49603.38 32.00 -35.70 12.00
49603.50 28.90 -43.30 13.50
49603.63 28.80 -40.20 17.20
49603.75 26.40 -43.50 12.00
49603.88 22.70 -37.60 12.90
49604.00 34.60 -31.30 15.40
49604.25 31.50 -34.70 14.90
49604.50 33.90 -42.10 16.00
49605.38 33.60 -37.10 8.60
49605.50 31.30 -33.10 10.80
49607.13 34.70 -37.70 15.10
49607.50 28.50 -35.60 16.30
49607.75 39.30 -30.70 15.20
49608.50 26.90 -26.60 10.80
49608.63 21.80 -32.30 9.50
49608.75 19.10 -28.50 10.20
49609.25 18.90 -35.10 5.00
49609.50 26.70 -48.20 0.90
49609.75 21.30 -50.30 -1.70
49609.88 20.70 -40.40 8.00
49610.00 23.90 -32.10 8.10
49610.75 32.10 -35.10 -2.60
49610.88 34.50 -38.60 2.40
49611.00 31.70 -40.50 16.80
49611.63 29.40 -28.30 1.50
49611.88 20.00 -35.60 6.30
49612.00 18.80 -33.00 7.20
49612.25 23.50 -30.00 9.70
49612.50 24.60 -37.00 10.50
49612.63 24.40 -42.60 12.10
49613.50 21.50 -32.30 3.90
49613.88 27.10 -36.10 9.60
49614.13 31.90 -34.00 13.80
49614.38 24.20 -28.80 11.50
49616.63 37.10 -40.60 16.10
49616.75 41.30 -37.10 13.10
49618.00 31.70 -46.10 12.00
49619.88 27.10 -34.70 15.00
49620.25 23.00 -28.10 15.30
49620.38 29.50 -24.20 12.10
49621.25 21.10 -39.70 10.30
49621.38 25.30 -33.90 15.30
49621.63 35.70 -32.20 18.20
49621.75 33.60 -33.80 14.00
49622.38 28.70 -37.40 13.80
49622.50 36.20 -35.50 15.20
49622.63 40.30 -31.80 13.40
49623.00 31.90 -32.50 25.80
49623.38 32.20 -47.70 22.80
49623.75 31.90 -37.30 13.40
49624.00 27.90 -34.30 10.80
49624.13 25.50 -34.50 8.30
49624.38 30.00 -32.80 15.90
49624.50 25.70 -37.90 13.40
49624.63 23.10 -42.60 10.80
49624.75 27.10 -33.30 11.70
49624.88 28.40 -31.00 12.30
49625.13 30.60 -27.30 13.10
49625.25 34.80 -31.80 12.00
49625.63 21.30 -37.90 -2.90
49626.00 15.90 -28.30 -1.20
49626.38 16.50 -32.50 3.80
49627.13 15.60 -28.10 5.20
49627.63 12.30 -31.40 -3.50
49628.00 21.90 -28.40 -1.20
49628.13 19.10 -27.20 0.80
49628.75 18.80 -26.30 9.40
49629.25 28.70 -25.60 4.80
49629.38 18.60 -30.50 7.30
49630.25 22.00 -32.10 14.40
49631.38 37.30 -40.20 8.70
49631.50 33.00 -41.90 6.80
49631.63 40.70 -37.60 4.90
49631.88 41.80 -38.60 7.50
49633.25 29.30 -33.60 2.70
49633.50 34.60 -29.20 -1.00
49634.38 21.70 -39.60 0.20
49634.75 27.50 -41.50 1.40
49634.88 31.80 -42.30 2.40
49635.00 24.50 -39.60 -0.70
49635.13 23.30 -31.30 -6.50
49635.25 25.70 -37.00 3.10
49635.38 19.90 -37.10 12.90
49635.63 32.80 -28.50 7.50
49635.75 36.70 -31.30 9.20
49636.38 16.90 -26.70 5.00
49636.50 17.70 -32.30 7.10
49636.63 17.20 -30.50 7.50
49636.75 16.10 -30.50 3.90
49638.00 36.50 -24.60 2.10
49638.50 22.20 -25.60 3.50
49639.63 26.00 -28.40 6.40
49639.75 18.30 -33.80 11.40
49640.13 26.30 -36.60 5.80
49640.38 29.00 -40.80 4.90
49640.50 33.70 -43.20 6.70
49641.25 31.80 -36.10 19.40
49641.63 27.70 -42.00 17.20
49642.63 23.90 -45.40 3.40
49643.00 32.30 -38.90 17.60
49643.13 40.10 -41.50 13.90
49643.25 32.30 -39.00 11.90
49643.75 28.80 -39.80 14.30
49644.00 23.00 -47.00 12.00
49644.25 31.20 -47.10 5.60
49644.50 28.10 -47.60 -2.20
49645.25 24.90 -36.10 10.10
49645.75 24.00 -27.70 1.70
49646.75 30.20 -26.00 15.50
49647.75 26.60 -28.00 3.50
49648.13 19.30 -29.20 11.40
49648.25 20.80 -31.40 10.50
49648.50 33.20 -38.30 8.30
49648.63 32.20 -30.20 6.20
49648.75 37.20 -25.70 8.80
49648.88 39.70 -26.30 13.40
49649.38 25.70 -40.20 12.10
49649.50 27.40 -35.60 13.50
49650.13 30.20 -39.80 11.70
49650.63 21.60 -33.60 28.60
49650.75 31.80 -27.40 29.40
49650.88 40.20 -24.80 20.70
49651.50 36.20 -35.50 9.50
49651.75 26.00 -38.90 13.80
49652.13 32.10 -32.60 13.80
49652.25 34.90 -34.00 11.10
49652.38 30.40 -38.50 7.10
49652.63 22.90 -38.10 0.60
49652.88 10.80 -36.90 2.80
49653.38 17.30 -24.60 8.90
49653.63 16.80 -32.00 15.40
49653.75 18.20 -27.40 8.90
49654.13 23.30 -42.10 1.50
49654.25 24.00 -37.20 4.70
49654.38 24.40 -35.60 11.20
49654.50 32.00 -29.40 5.80
49654.88 28.40 -28.70 8.00
49655.00 31.40 -28.20 9.80
49655.25 22.00 -38.10 6.30
49655.38 20.80 -36.90 7.00
49655.50 19.90 -39.10 8.80
49655.63 30.20 -25.00 -5.00
49655.75 24.00 -26.40 0.50
49655.88 26.20 -31.50 4.60
49656.00 24.60 -33.80 -1.70
49656.25 24.00 -45.30 16.40
49656.50 22.00 -34.40 15.40
49656.63 21.50 -22.50 16.60
49656.75 20.80 -20.40 15.20
49657.13 29.00 -39.80 13.50
49657.25 28.60 -45.30 16.60
49657.38 29.30 -40.30 14.70
49657.50 27.90 -41.80 12.50
49657.63 29.20 -34.70 14.90
49657.75 29.40 -27.70 12.90
49657.88 28.40 -29.50 14.80
49658.00 34.10 -32.80 17.90
49658.38 31.30 -46.40 11.50
49658.75 28.40 -44.20 7.90
49659.00 25.40 -47.00 13.70
49659.13 31.90 -36.80 14.90
49659.50 27.20 -28.90 8.90
49660.13 22.60 -31.70 0.20
49660.25 22.20 -31.90 1.70
49660.88 12.10 -25.40 8.10
49661.13 18.60 -26.70 6.30
49661.38 26.00 -29.80 5.30
49661.50 27.40 -23.80 7.60
49661.88 13.60 -26.70 9.20
49662.13 30.70 -29.40 10.30
49662.38 25.60 -37.20 13.70
49663.00 34.40 -29.60 6.70
49663.13 34.10 -24.80 3.50
49663.25 27.40 -29.80 4.90
49664.13 28.10 -51.00 4.50
49664.25 26.80 -40.50 8.60
49664.75 33.90 -41.20 13.50
49665.38 27.70 -30.30 10.10
49666.13 34.60 -36.40 5.60
49666.38 47.50 -34.00 -0.20
49667.13 18.90 -34.60 9.40
49668.13 30.40 -32.80 15.20
49668.38 33.60 -34.30 14.90
49668.50 32.50 -39.60 15.70
49668.63 35.80 -36.10 18.60
49669.50 40.40 -32.00 16.30
49669.63 35.30 -31.90 18.20
49670.13 31.50 -47.10 13.80
49670.25 35.80 -42.50 12.60
49670.50 32.00 -36.60 14.90
49671.00 26.80 -43.80 11.10
49671.13 24.70 -40.70 11.20
49671.50 32.40 -45.00 10.40
49671.88 28.40 -40.50 7.10
49673.13 27.30 -33.30 5.10
49673.38 26.70 -32.10 8.70
49674.38 31.60 -27.40 4.70
49674.63 28.30 -28.70 6.40
49675.38 24.80 -25.30 10.20
49675.50 29.70 -18.70 13.80
49676.00 35.30 -38.50 15.60
49676.25 27.10 -32.30 12.50
49677.38 28.10 -31.90 7.40
49677.50 25.20 -33.10 3.60
49677.75 16.00 -29.20 6.10
49678.13 15.60 -38.00 14.20
49678.63 26.30 -41.80 9.10
49678.75 27.40 -40.70 8.70
49678.88 22.30 -45.30 8.40
49679.25 36.00 -32.00 5.90
49679.38 36.50 -31.10 4.00
49679.63 23.90 -37.20 -0.50
49679.88 19.50 -24.60 2.70
49680.25 18.60 -37.10 10.10
49680.63 20.60 -31.60 5.60
49680.75 26.30 -32.40 6.60
49680.88 31.30 -37.70 7.00
49681.00 33.60 -38.00 5.50
49681.13 25.80 -44.00 7.60
49682.25 27.40 -50.30 14.80
49682.50 24.50 -48.60 8.60
49682.63 23.40 -42.10 6.50
49683.50 28.00 -31.20 9.70
49684.75 28.10 -37.20 17.80
49685.00 24.90 -36.50 18.00
49685.13 31.70 -38.10 18.70
49685.50 33.40 -35.60 24.40
49685.75 27.40 -44.10 22.80
49686.00 43.50 -36.70 15.00
49687.00 28.50 -32.60 6.20
49687.63 25.20 -43.10 2.20
49687.75 23.20 -41.90 -1.00
49688.75 23.80 -36.50 9.20
49689.00 25.90 -29.10 12.50
49689.50 17.60 -32.90 8.30
49689.63 11.80 -28.00 12.60
49690.25 38.50 -27.40 9.50
49690.50 41.10 -39.70 13.40
49691.63 37.50 -34.60 13.90
49692.88 33.40 -36.10 16.40
49693.13 31.70 -33.30 8.90
49693.63 27.50 -38.10 12.30
49693.75 25.30 -36.30 11.70
49695.75 19.80 -34.50 4.30
49697.00 28.10 -33.70 6.90
49698.13 29.90 -35.50 7.30
49698.75 35.30 -36.60 17.60
49699.25 33.70 -31.70 12.90
49699.50 31.00 -42.60 13.80
49700.13 32.40 -28.20 12.20
49700.63 23.10 -28.30 15.00
49701.00 17.90 -27.20 3.10
49701.13 16.10 -28.10 7.40
49702.13 33.90 -36.10 16.10
49702.25 36.30 -47.10 10.70
49702.50 36.50 -47.40 8.00
49702.63 40.80 -44.10 11.30
49702.75 37.90 -47.60 12.90
49703.00 34.70 -41.90 12.20
49703.13 35.80 -36.20 14.70
49703.25 37.60 -34.40 8.50
49703.38 33.60 -34.80 8.30
49704.00 30.90 -33.30 10.80
49704.13 31.20 -32.40 14.00
49704.38 25.70 -37.40 12.60
49704.50 28.40 -34.30 11.80
49704.75 25.20 -32.10 9.80
49704.88 23.40 -33.90 10.20
49705.00 22.00 -35.80 9.10
49705.13 31.20 -35.20 10.40
49705.50 26.50 -39.10 14.00
49707.75 28.50 -37.00 13.60
49707.88 25.30 -35.80 12.80
49708.00 24.70 -41.60 11.00
49708.25 21.10 -41.10 12.70
49708.38 25.90 -40.90 13.40
49708.50 30.70 -37.50 13.00
49708.88 36.30 -30.20 12.80
49709.00 33.20 -33.10 11.50
49709.25 20.90 -32.10 9.80
49709.63 32.00 -29.80 6.40
49709.75 29.50 -35.20 6.80
49709.88 23.30 -37.80 11.00
49710.00 27.10 -37.00 7.80
49710.25 33.90 -36.10 12.60
49710.38 31.70 -35.20 13.40
49710.63 29.10 -30.80 13.10
49711.00 24.10 -38.40 15.20
49711.13 31.50 -37.00 14.20
49711.38 28.20 -28.40 5.80
49711.63 23.30 -25.10 8.00
49711.75 25.70 -24.70 6.70
49712.00 24.00 -25.80 4.70
49712.38 27.30 -20.50 3.50
49712.50 29.80 -18.00 3.00
49713.00 23.60 -38.40 16.80
49713.25 31.30 -25.50 -2.20
49713.88 31.90 -25.90 10.10
49714.25 25.80 -16.30 5.10
49714.50 19.40 -25.30 9.50
49714.75 18.00 -30.50 6.50
49715.00 29.60 -25.40 8.40
49715.25 25.80 -33.50 9.90
49716.00 22.00 -41.80 2.90
49716.13 37.30 -39.30 5.80
49716.25 25.40 -36.50 13.70
49716.50 29.60 -43.10 14.30
49717.00 20.20 -45.50 2.60
49717.13 36.30 -36.70 4.40
49717.63 39.80 -44.90 -0.30
49718.13 25.20 -41.60 8.00
49718.25 24.90 -46.60 7.60
49718.50 27.70 -48.80 11.20
49719.38 10.60 -50.00 19.40
49719.50 12.00 -48.80 19.70
49719.63 11.00 -48.80 18.00
49719.75 11.00 -44.90 18.20
49719.88 13.80 -41.40 15.80
49720.00 22.20 -39.10 13.40
49720.13 26.50 -36.30 10.20
49720.38 27.10 -35.20 7.50
49720.63 18.20 -35.50 11.60
49721.38 31.00 -32.20 13.30
49721.63 30.00 -29.60 12.30
49723.25 34.30 -34.60 10.90
49723.88 31.40 -31.00 17.10
49724.00 42.80 -30.90 18.50
49724.50 34.60 -41.70 13.60
49724.63 36.60 -32.90 15.50
49725.00 28.80 -38.40 20.90
49725.25 41.90 -45.00 18.30
49725.38 38.90 -47.60 18.40
49725.63 37.70 -43.80 18.20
49726.25 32.90 -44.50 15.50
49727.13 40.30 -36.90 17.30
49727.38 36.60 -36.60 14.60
49728.25 27.10 -26.60 6.70
49728.63 25.70 -31.40 16.30
49729.25 30.20 -43.60 5.40
49729.38 29.50 -47.50 9.10
49729.50 26.40 -46.80 11.50
49729.63 32.20 -42.90 11.10
49730.13 27.80 -36.30 6.70
49730.75 28.00 -34.50 8.10
49730.88 19.00 -33.60 17.80
49731.13 17.50 -41.70 17.50
49731.25 23.90 -38.80 20.10
49731.38 33.60 -30.00 18.20
49731.63 39.80 -21.30 20.00
49731.75 32.40 -30.80 16.90
49731.88 31.90 -34.00 14.40
49732.00 39.40 -30.40 11.30
49732.13 37.00 -26.50 11.40
49732.25 36.50 -28.30 10.30
49732.63 36.30 -41.00 15.10
49733.13 38.30 -25.30 3.90
49733.75 33.00 -29.60 16.00
49734.00 30.20 -28.40 11.40
49734.75 34.80 -37.50 13.30
49734.88 33.60 -48.40 14.20
49735.00 26.80 -41.40 16.90
49735.25 36.90 -42.80 6.70
49735.75 21.50 -24.40 6.80
49735.88 17.20 -28.50 8.80
49736.13 18.70 -39.20 13.10
49736.25 24.40 -41.10 14.30
49736.38 27.10 -41.80 11.90
49737.50 31.50 -34.30 13.90
49738.38 31.50 -46.10 13.90
49739.00 53.00 -37.70 13.50
49739.13 49.60 -42.00 18.90
49739.25 41.30 -43.60 17.70
49739.63 27.40 -47.50 9.10
49739.75 31.50 -42.70 10.60
49740.50 33.60 -49.30 17.20
49740.88 32.70 -40.50 13.50
49741.38 26.40 -39.30 14.60
49741.75 34.50 -39.00 14.20
49741.88 36.60 -33.40 8.10
49742.00 33.50 -39.20 8.50
49742.25 37.90 -31.10 8.20
49742.75 16.60 -23.80 21.30
49743.25 17.90 -36.20 8.00
49743.38 23.10 -31.20 9.20
49743.50 27.10 -37.40 10.80
49743.88 28.50 -48.80 16.50
49744.00 28.30 -45.30 15.80
49744.13 31.60 -43.10 12.60
49744.63 23.10 -36.90 14.70
49744.88 31.90 -35.40 17.50
49745.25 29.20 -31.00 16.20
49745.63 34.00 -35.50 12.40
49745.75 34.00 -35.50 13.00
49745.88 34.50 -32.40 11.30
49746.75 26.90 -35.20 13.90
49747.13 21.50 -39.10 12.20
49747.38 31.60 -38.30 9.70
49747.63 27.50 -30.80 9.60
49747.75 29.60 -33.10 9.10
49747.88 32.00 -33.80 6.40
49748.00 30.20 -30.80 6.30
49748.13 27.90 -33.70 6.50
49748.38 26.30 -28.00 5.50
49748.63 23.30 -27.90 4.40
49749.75 34.60 -31.30 7.50
49750.13 33.90 -37.50 14.40
49750.38 30.60 -38.10 16.20
49750.63 29.20 -39.10 17.20
49750.75 40.80 -29.00 14.60
49750.88 36.60 -38.00 9.80
49752.88 34.50 -36.10 17.00
49753.13 33.10 -33.80 15.70
49753.38 33.00 -30.00 19.40
49754.00 29.10 -44.40 15.80
49754.50 25.30 -32.10 12.70
49755.13 28.60 -35.90 14.00
49756.00 31.40 -42.40 17.80
49756.13 37.30 -38.30 19.00
49756.25 36.60 -36.10 19.10
49758.38 22.40 -26.30 6.80
49758.50 24.00 -37.10 15.80
49758.63 37.40 -35.30 15.10
49758.88 34.50 -39.40 13.80
49759.13 39.10 -36.70 12.50
49759.50 32.90 -31.70 10.90
49759.75 26.00 -36.90 15.50
49760.00 32.50 -44.70 13.20
49761.75 41.90 -34.10 11.50
49762.00 32.30 -40.30 9.70
49762.25 31.30 -45.00 5.70
49763.00 42.60 -41.10 7.00
49763.38 43.20 -36.30 5.00
49764.75 17.80 -37.80 6.90
49764.88 23.80 -33.20 6.60
49765.75 22.80 -27.00 5.50
49765.88 26.50 -29.10 5.70
49766.13 21.40 -30.70 3.40
49766.25 24.10 -35.20 5.30
49766.38 31.80 -34.00 10.60
49766.63 20.10 -31.20 8.10
49766.75 25.10 -31.50 5.80
49767.00 33.40 -33.10 5.80
49767.38 25.30 -28.20 11.00
49767.63 28.80 -40.30 12.00
49768.25 40.60 -39.70 10.50
49768.75 37.90 -46.10 14.40
49769.50 35.30 -44.70 16.80
49769.88 41.80 -40.90 15.00
49770.50 36.00 -37.80 10.60
49770.88 35.10 -33.10 7.30
49771.38 26.30 -28.00 0.90
49771.50 24.80 -32.40 3.80
49771.63 23.30 -36.50 5.20
49771.75 15.60 -40.40 5.10
49771.88 13.30 -35.30 6.30
49772.00 8.80 -28.20 4.50
49772.38 17.60 -24.80 6.40
49772.50 14.40 -27.40 5.20
49772.63 14.30 -25.50 4.10
49772.75 16.30 -26.70 3.40
49772.88 15.30 -27.20 6.50
49773.00 10.20 -29.40 9.10
49773.63 29.50 -44.70 15.40
49773.75 34.40 -44.00 21.60
49774.50 41.00 -40.90 13.10
49775.00 41.70 -37.40 14.60
49775.13 39.20 -41.30 17.00
49775.25 35.90 -39.40 16.70
49775.50 36.40 -45.50 9.10
49775.63 39.10 -46.30 9.60
49776.00 49.60 -41.20 11.70
49776.13 45.90 -31.00 11.10
49776.25 34.70 -32.40 9.90
49776.63 35.20 -40.60 11.70
49777.00 35.70 -39.20 13.80
49777.25 32.20 -35.00 18.60
49777.38 33.10 -34.80 14.60
49777.75 31.60 -44.00 16.10
49778.00 34.40 -35.00 14.40
49778.13 34.30 -32.20 14.40
49778.25 35.90 -32.60 16.00
49778.50 23.70 -37.60 16.60
49778.63 25.60 -40.90 15.70
49778.88 31.70 -42.90 8.40
49779.88 33.70 -29.80 10.20
49781.13 26.50 -36.70 12.90
49781.38 33.00 -28.30 8.30
49781.75 35.70 -26.40 15.00
49782.25 28.60 -25.40 8.40
49782.38 24.40 -25.10 12.00
49782.63 18.60 -30.50 9.30
49783.88 28.60 -27.70 11.30
49784.00 23.80 -35.60 15.10
49785.50 22.90 -27.70 11.50
49786.63 33.50 -37.80 7.00
49788.50 32.20 -39.20 11.70
49788.75 29.00 -34.30 10.50
49789.50 40.20 -39.50 11.60
49789.63 35.20 -42.50 7.60
49790.25 19.30 -33.40 13.70
49790.50 28.90 -27.30 10.70
49790.63 28.00 -33.50 9.30
49790.75 20.80 -31.80 8.90
49790.88 29.00 -33.30 11.70
49791.13 22.50 -36.90 10.90
49791.38 31.10 -37.30 10.40
49791.50 31.80 -32.20 12.10
49791.63 25.90 -32.30 9.70
49791.75 15.60 -35.10 3.10
49791.88 19.80 -29.70 6.80
49792.63 20.50 -33.60 18.00
49793.00 29.90 -47.80 8.50
49793.13 29.00 -39.40 7.50
49793.75 30.00 -39.60 15.50
49793.88 33.50 -37.70 14.70
49794.50 30.20 -46.90 6.10
49794.88 23.80 -35.10 11.30
49795.00 26.50 -38.60 13.80
49795.13 25.00 -40.70 13.80
49795.88 25.90 -31.90 16.90
49796.63 22.60 -38.40 17.40
49797.00 21.10 -36.90 11.90
49797.13 22.90 -34.40 16.00
49797.25 20.60 -37.80 17.10
49797.38 28.80 -32.10 14.60
49797.63 30.50 -44.00 12.70
49797.88 33.90 -48.00 16.70
49798.00 29.40 -41.90 10.30
49798.25 27.30 -38.10 21.10
49798.38 32.90 -30.80 15.70
49798.63 35.10 -39.40 11.30
49798.75 35.20 -40.60 4.00
49798.88 32.40 -36.00 0.20
49799.00 35.90 -31.80 0.10
49799.50 24.60 -33.20 8.00
49799.63 23.50 -32.80 6.50
49800.00 25.40 -35.10 12.60
49800.13 33.90 -30.90 9.20
49800.50 19.20 -39.40 18.40
49800.63 14.60 -45.90 12.40
49801.13 33.90 -44.60 1.20
49801.25 36.00 -33.40 -0.50
49801.38 33.50 -32.50 6.10
49801.75 22.20 -32.30 7.20
49802.25 20.00 -33.60 10.70
49802.50 12.90 -34.10 2.40
49802.75 15.00 -39.10 -5.40
49802.88 17.20 -37.40 1.00
49804.50 31.80 -44.10 -3.90
49804.63 18.30 -41.30 1.80
49804.75 24.00 -40.00 4.00
49805.00 32.70 -30.20 9.70
49805.25 23.00 -31.90 4.80
49805.75 29.20 -35.70 6.70
49805.88 29.00 -28.50 4.10
49806.38 25.00 -32.60 12.20
49806.50 22.00 -30.20 14.90
49807.13 28.80 -32.60 3.70
49807.63 27.00 -40.00 12.00
49809.25 30.30 -34.50 21.00
49809.38 33.40 -30.80 15.10
49809.88 27.30 -41.00 8.00
49810.13 23.00 -39.30 4.20
49810.25 26.20 -36.80 6.90
49810.38 27.20 -28.40 11.60
49810.63 30.60 -38.30 10.80
49810.88 13.20 -43.90 1.10
49811.00 28.50 -40.30 9.10
49811.38 23.70 -34.50 9.50
49811.50 23.20 -31.40 10.20
49811.63 20.70 -26.70 13.40
49811.75 20.00 -25.00 14.30
49811.88 17.10 -32.00 14.90
49812.00 27.10 -32.80 14.50
49812.13 31.00 -29.80 8.20
49812.25 30.00 -24.30 5.40
49812.38 24.40 -28.00 4.00
49812.50 22.20 -24.60 8.90
49812.75 19.90 -36.70 3.20
49812.88 28.80 -33.50 5.20
49813.00 21.60 -36.50 12.40
49813.13 28.70 -43.80 8.30
49813.75 26.80 -34.80 4.90
49814.00 20.20 -39.50 8.40
49814.13 13.90 -35.10 6.20
49814.38 26.00 -37.90 6.20
49814.50 24.90 -37.40 5.40
49814.63 25.30 -41.40 8.50
49814.75 24.00 -42.40 9.90
49814.88 29.20 -41.90 13.20
49815.00 29.00 -37.90 15.50
49815.13 31.70 -34.30 17.10
49815.25 37.50 -28.50 17.40
49815.38 33.20 -27.80 13.30
49815.63 23.70 -39.10 9.50
49815.75 35.90 -42.70 13.10
49815.88 40.00 -53.50 23.00
49816.13 42.10 -53.20 4.80
49816.38 31.70 -41.90 13.90
49816.50 29.80 -38.90 20.50
49816.75 35.10 -37.90 21.50
49816.88 30.30 -37.70 18.60
49817.38 30.50 -40.70 11.90
49817.75 25.60 -35.80 11.00
49817.88 23.40 -31.70 6.50
49818.25 24.70 -32.50 13.20
49818.38 24.30 -39.10 14.80
49818.50 18.00 -44.60 12.40
49818.63 20.80 -44.10 11.20
49818.75 19.50 -38.40 11.20
49818.88 23.20 -35.80 11.90
49819.13 24.00 -39.50 12.20
49819.50 31.50 -27.10 17.70
49819.63 27.30 -23.50 14.60
49819.75 20.60 -26.50 11.50
49820.00 27.40 -27.50 10.50
49820.13 29.80 -36.10 9.50
49820.25 28.30 -37.70 9.70
49820.38 22.90 -40.00 10.30
49820.75 31.90 -28.70 14.50
49821.25 27.90 -35.20 10.30
49821.63 32.00 -32.40 14.70
49821.75 28.60 -36.80 12.50
49821.88 27.10 -36.10 7.10
49822.00 39.90 -40.40 3.40
49822.13 32.70 -43.90 2.60
49822.25 24.00 -43.30 1.60
49822.50 19.20 -43.20 13.60
49822.63 13.00 -39.20 12.30
49823.13 35.10 -36.40 5.80
49823.50 26.60 -32.20 -1.50
49823.63 30.00 -31.50 4.60
49823.75 20.30 -36.00 10.40
49824.13 30.60 -39.20 11.00
49824.50 28.40 -21.00 11.80
49824.75 23.70 -22.20 4.80
49825.00 21.10 -29.20 9.90
49826.00 29.50 -25.60 11.30
49826.25 27.50 -35.40 17.20
49826.75 28.00 -41.20 5.10
49826.88 35.10 -41.70 6.50
49827.13 32.00 -33.30 20.50
49827.38 26.00 -39.80 16.60
49827.63 31.00 -31.70 15.60
49827.75 33.10 -27.50 14.80
49828.13 32.00 -34.80 15.10
49828.38 27.60 -33.20 15.30
49829.25 31.90 -44.90 19.10
49829.38 18.50 -40.10 14.80
49829.50 20.20 -41.70 18.50
49829.75 25.00 -45.30 18.70
49829.88 24.80 -39.10 16.60
49830.00 23.50 -42.30 13.20
49830.13 19.80 -36.90 15.90
49830.38 25.00 -35.80 13.20
49830.50 24.40 -31.20 9.80
49830.63 25.80 -35.80 10.30
49830.75 25.10 -38.10 11.90
49831.00 19.60 -46.30 12.00
49831.13 22.40 -49.00 9.50
49831.25 27.80 -51.40 16.70
49831.50 32.90 -38.90 20.60
49832.00 29.80 -26.60 8.50
49832.38 15.40 -36.80 19.30
49832.63 26.80 -31.00 17.80
49832.75 24.80 -33.00 20.40
49833.13 27.30 -47.70 16.30
49833.25 39.00 -41.10 10.90
49833.38 34.60 -47.30 11.10
49833.63 32.10 -45.80 15.30
49833.75 31.10 -44.00 17.10
49834.13 27.30 -45.10 7.20
49834.38 24.10 -40.20 11.30
49834.63 31.40 -43.40 7.80
49834.75 37.80 -48.30 7.40
49835.25 42.80 -36.50 14.00
49835.50 37.40 -35.70 12.20
49835.63 38.30 -35.70 11.30
49835.75 40.50 -34.10 7.30
49835.88 35.20 -28.70 8.80
49836.00 30.90 -37.50 7.90
49836.13 35.40 -35.50 9.90
49836.25 35.10 -25.00 5.60
49836.38 29.30 -19.90 8.00
49836.50 23.30 -23.70 11.30
49837.00 17.00 -38.80 6.50
49837.25 32.60 -31.70 9.60
49837.38 31.80 -30.40 11.70
49837.50 28.60 -36.80 13.30
49837.63 33.30 -32.40 11.80
49837.75 39.10 -32.00 10.80
49837.88 41.10 -35.60 10.50
49838.00 30.80 -37.30 1.20
49838.13 29.50 -37.50 1.10
49838.38 29.20 -43.40 5.30
49838.50 26.60 -36.10 9.40
49838.63 25.40 -46.60 3.30
49838.75 23.10 -46.30 5.70
49838.88 22.40 -48.60 4.80
49839.00 34.10 -47.10 4.30
49839.13 34.40 -31.60 6.90
49839.50 30.70 -29.80 8.00
49839.88 25.60 -41.00 0.90
49840.50 24.60 -32.80 7.90
49840.75 26.20 -41.00 6.80
49841.00 28.40 -36.10 9.60
49841.88 30.50 -40.70 10.90
49842.13 30.40 -35.60 17.70
49842.50 33.20 -47.70 18.20
49842.63 37.30 -44.50 14.70
49842.75 37.10 -42.00 11.60
49843.38 38.10 -49.20 17.60
49843.50 31.50 -44.20 16.50
49843.63 24.80 -40.00 17.30
49843.75 41.30 -39.50 12.80
49843.88 38.70 -42.70 14.40
49844.00 30.30 -41.90 12.00
49844.63 26.00 -35.60 14.50
49844.75 24.10 -35.60 16.70
49844.88 23.40 -33.90 16.10
49845.00 25.40 -41.80 11.50
49845.13 21.90 -41.50 13.50
49845.25 27.90 -41.80 13.90
49845.38 31.90 -38.30 14.40
49845.50 32.20 -37.30 13.90
49845.63 29.60 -35.60 25.20
49845.75 22.30 -41.10 20.60
49845.88 23.30 -37.80 14.20
49846.00 30.80 -33.50 8.30
49846.13 36.20 -31.30 8.10
49846.25 34.30 -27.60 8.80
49846.38 31.90 -29.10 10.70
49846.50 28.90 -29.60 8.60
49846.63 26.70 -30.30 10.10
49846.75 21.40 -27.40 10.80
49846.88 18.00 -36.50 7.00
49847.13 24.70 -27.50 7.90
49847.25 23.60 -29.70 15.60
49847.63 24.80 -46.70 16.30
49847.75 23.90 -38.40 20.40
49847.88 25.90 -42.30 18.70
49848.13 39.50 -32.20 15.70
49848.38 29.20 -42.90 4.50
49848.50 28.90 -44.70 2.30
49848.63 31.10 -35.50 7.00
49848.88 26.20 -35.00 5.50
49849.00 31.10 -35.90 6.10
49849.13 28.70 -32.80 14.90
49849.63 31.70 -41.00 12.20
49849.75 33.40 -34.60 8.80
49849.88 30.60 -32.80 12.90
49850.00 29.10 -37.20 10.90
49850.13 28.20 -28.40 11.30
49850.38 26.70 -28.40 18.90
49850.75 25.90 -33.40 27.10
49851.88 22.60 -54.90 14.80
49852.25 24.70 -45.40 3.00
49852.38 17.60 -37.60 0.30
49852.50 11.40 -41.90 9.60
49852.63 17.10 -30.20 13.50
49852.75 17.40 -32.50 12.10
49852.88 16.90 -35.70 9.10
49853.38 9.60 -39.70 -8.70
49853.50 19.60 -38.70 -4.70
49853.75 18.60 -30.90 5.40
49854.00 14.80 -27.60 6.60
49854.38 13.80 -35.30 8.70
49854.50 12.80 -29.40 7.40
49854.63 23.00 -30.50 7.70
49854.75 20.10 -30.30 3.80
49854.88 23.10 -24.90 2.70
49855.00 27.90 -31.00 8.50
49855.13 28.40 -28.20 9.40
49855.38 26.80 -28.10 14.90
49855.50 27.50 -22.60 15.40
49855.63 21.20 -23.90 16.80
49855.75 24.60 -19.50 18.70
49855.88 29.90 -25.30 18.40
49856.13 33.00 -29.50 20.60
49856.25 35.60 -34.80 19.70
49856.38 33.00 -38.30 16.20
49856.50 37.20 -37.10 10.60
49856.63 38.00 -29.00 10.90
49856.75 37.50 -32.70 12.20
49857.50 39.90 -45.20 17.30
49857.63 44.10 -47.00 16.00
49858.25 43.90 -38.30 23.10
49858.38 39.60 -41.50 19.10
49858.50 32.00 -40.30 6.60
49858.63 24.40 -44.40 7.50
49858.75 32.30 -46.60 14.50
49858.88 35.60 -48.90 16.40
49859.00 34.50 -47.50 19.40
49859.25 34.80 -39.00 6.50
49860.25 32.80 -36.60 10.10
49860.38 34.80 -44.50 7.80
49860.50 28.30 -44.00 11.50
49860.75 26.00 -43.10 10.80
49860.88 28.40 -50.50 21.00
49861.13 30.00 -39.10 16.80
49861.25 26.70 -38.80 18.80
49861.50 27.10 -45.50 15.20
49861.63 27.10 -40.90 14.20
49861.75 24.90 -37.90 12.30
49861.88 25.30 -38.60 13.70
49862.13 35.50 -40.10 11.90
49862.25 28.90 -41.90 12.80
49862.75 24.10 -40.20 8.90
49862.88 20.90 -39.30 13.60
49863.00 25.60 -35.80 9.40
49863.13 28.50 -34.70 16.00
49863.25 30.00 -32.80 16.30
49863.38 24.00 -33.90 14.90
49863.50 24.40 -29.70 15.30
49864.25 30.00 -40.90 15.20
49864.50 32.70 -28.20 11.90
49864.63 34.80 -35.70 12.50
49864.75 32.90 -39.40 15.90
49864.88 34.70 -36.80 15.50
49865.13 37.90 -32.90 14.20
49865.25 39.30 -32.00 8.60
49865.38 33.50 -32.90 7.80
49865.50 33.00 -34.80 5.70
49865.63 35.00 -32.00 7.20
49865.88 32.10 -26.50 5.40
49866.00 32.80 -30.40 3.90
49866.13 33.40 -32.70 3.20
49866.75 27.70 -29.30 13.30
49866.88 26.50 -27.30 12.00
49867.00 31.70 -33.70 14.30
49868.25 28.80 -30.80 13.60
49868.63 29.00 -41.70 -2.20
49868.75 28.10 -42.90 -1.80
49868.88 29.70 -35.70 -1.70
49869.00 29.50 -29.40 -1.60
49869.13 24.10 -28.80 8.70
49869.25 19.90 -35.30 13.70
49869.75 31.50 -37.50 6.60
49870.00 22.30 -41.10 7.70
49870.25 34.50 -43.40 16.70
49870.38 29.60 -44.00 14.40
49870.50 26.60 -41.20 9.60
49870.63 23.60 -41.60 9.70
49871.00 21.60 -33.20 16.40
49871.13 14.80 -39.40 11.70
49871.25 15.40 -39.20 13.30
49871.38 22.40 -37.60 16.50
49871.63 33.70 -42.10 15.90
49871.75 34.90 -44.90 16.40
49871.88 35.30 -45.60 15.30
49872.00 30.60 -44.30 8.90
49872.13 31.20 -40.80 7.00
49872.25 26.20 -39.10 11.20
49872.50 25.60 -40.50 11.50
49872.88 26.90 -38.50 6.50
49873.50 32.90 -34.50 15.10
49873.63 33.30 -33.70 18.60
49873.75 32.40 -37.70 13.60
49874.00 33.00 -42.90 11.20
49874.13 35.80 -39.00 7.50
49874.25 31.30 -35.50 4.70
49874.38 26.20 -35.00 4.80
49874.50 25.50 -35.90 2.20
49874.63 24.10 -35.60 5.30
49874.75 27.20 -35.00 7.80
49874.88 25.30 -33.50 9.00
49875.00 25.30 -33.50 12.20
49875.25 31.60 -40.70 19.30
49875.38 35.00 -45.20 19.60
49875.50 36.50 -46.40 18.90
49875.63 39.10 -41.00 16.70
49875.75 37.30 -39.70 14.70
49876.00 36.50 -40.10 14.30
49876.13 35.30 -39.00 11.90
49876.25 29.00 -36.60 11.30
49876.38 32.60 -39.90 10.30
49876.50 37.10 -42.50 9.60
49876.63 33.90 -39.90 9.70
49876.75 28.60 -45.30 13.20
49876.88 34.10 -37.10 8.80
49877.00 38.10 -36.50 6.20
49877.13 29.40 -35.00 7.90
49877.25 33.30 -33.30 8.50
49877.38 36.40 -30.40 5.50
49877.50 31.80 -35.50 3.20
49877.63 28.20 -38.00 0.80
49877.75 38.40 -35.10 5.50
49877.88 38.80 -32.50 1.70
49878.00 26.70 -26.80 4.60
49878.13 26.20 -26.80 6.90
49878.25 24.70 -31.70 5.80
49878.50 19.80 -31.60 7.70
49878.63 19.20 -34.10 7.40
49878.75 8.90 -30.60 2.90
49878.88 6.60 -33.10 1.60
49879.00 14.00 -33.00 -0.70
49879.13 14.20 -29.40 2.30
49879.25 18.00 -33.20 5.40
49879.38 12.60 -33.10 9.40
49879.50 15.20 -29.20 6.90
49879.63 12.10 -25.90 9.20
49879.75 11.60 -30.20 4.60
49879.88 13.40 -35.50 -1.00
49880.38 22.70 -40.00 9.60
49880.50 18.90 -33.20 8.00
49880.63 30.90 -33.70 11.90
49881.13 32.50 -40.10 14.20
49881.63 37.70 -39.40 15.30
49881.75 38.60 -34.40 14.20
49881.88 42.50 -36.00 13.80
49882.25 28.20 -38.90 16.20
49882.38 35.30 -37.90 17.10
49882.50 41.20 -41.50 14.20
49882.63 41.50 -37.60 6.80
49882.88 35.30 -33.80 10.60
49883.13 23.90 -35.90 5.20
49883.38 30.50 -32.70 2.10
49884.00 26.40 -44.40 17.80
49884.13 21.60 -43.20 16.20
49884.38 24.70 -35.80 7.30
49884.50 29.10 -33.10 8.00
49885.00 29.90 -38.30 6.50
49885.63 32.60 -32.70 9.40
49886.00 25.40 -34.10 13.80
49887.00 29.00 -40.40 -4.30
49888.63 31.00 -33.10 7.90
49888.75 21.00 -38.60 12.10
49889.50 33.00 -39.60 13.70
49889.75 36.70 -31.80 10.60
49890.25 20.70 -35.80 15.80
49890.63 34.10 -22.50 14.50
49890.75 22.70 -20.40 15.40
49891.00 31.30 -36.30 11.90
49891.13 27.10 -32.80 14.00
49891.50 28.10 -31.50 9.50
49892.13 27.10 -31.00 11.20
49892.38 30.80 -33.60 4.80
49892.50 26.40 -29.80 6.90
49892.63 22.30 -29.70 7.10
49892.75 20.00 -32.70 8.00
49892.88 19.70 -34.10 9.00
49893.00 22.70 -35.60 4.20
49893.13 25.10 -35.20 0.50
49893.25 29.10 -28.70 1.80
49893.50 25.80 -25.90 1.20
49893.88 18.30 -29.50 2.20
49894.00 25.60 -25.80 6.90
49895.00 24.50 -34.90 9.70
49895.25 29.00 -39.80 11.00
49895.38 32.90 -36.80 11.50
49895.50 29.70 -37.20 13.10
49895.63 27.70 -39.40 11.60
49896.25 30.70 -47.10 9.00
49896.38 35.30 -40.80 8.10
49896.63 36.10 -39.90 12.40
49896.75 27.30 -41.30 19.00
49897.00 29.40 -36.80 6.60
49897.25 45.90 -40.00 12.70
49897.50 33.20 -39.70 5.20
49897.88 35.30 -34.30 18.00
49898.38 36.40 -36.60 17.70
49898.50 35.90 -39.00 11.10
49899.00 26.90 -40.30 5.40
49899.13 29.40 -41.00 -3.10
49899.25 27.90 -38.00 0.10
49899.63 14.30 -45.50 -3.60
49899.75 14.70 -49.00 -2.70
49900.38 7.40 -41.60 15.50
49901.00 28.20 -27.90 13.70
49901.13 22.30 -31.20 9.60
49902.88 25.60 -39.60 12.70
49903.00 31.10 -37.70 12.90
49903.25 36.90 -32.40 14.40
49903.38 37.90 -33.80 13.10
49903.63 30.80 -38.10 14.40
49904.75 36.00 -41.90 12.50
49905.00 37.00 -37.30 12.90
49905.63 38.70 -37.30 16.50
49905.75 40.10 -39.20 14.20
49906.00 36.50 -35.90 12.50
49906.13 32.70 -39.60 10.40
49906.25 39.10 -34.40 11.10
49906.38 37.90 -32.00 12.20
49906.50 39.20 -28.10 15.20
49906.63 35.10 -28.90 16.50
49906.88 27.40 -32.80 16.50
49907.38 28.10 -29.50 19.80
49907.63 26.20 -33.90 16.50
49908.63 26.50 -32.80 7.70
49909.00 29.10 -27.80 6.70
49909.38 27.50 -26.80 7.10
49910.13 29.60 -29.40 6.70
49910.63 37.70 -29.40 10.40
49910.75 33.80 -34.40 7.50
49910.88 29.60 -32.20 8.80
49911.25 33.20 -35.50 6.10
49912.38 32.80 -27.10 8.10
49912.75 28.00 -33.50 3.50
49912.88 29.50 -32.40 6.40
49913.13 35.40 -36.00 0.40
49913.25 35.90 -33.20 3.30
49913.38 37.10 -37.10 3.70
49913.50 38.50 -36.20 3.30
49913.75 25.50 -28.40 6.70
49914.13 20.90 -33.00 8.40
49914.25 19.80 -32.50 7.90
49914.38 25.00 -35.80 8.60
49915.00 28.40 -33.30 11.80
49915.38 22.80 -42.60 10.10
49915.50 19.60 -43.00 10.80
49916.00 23.60 -25.10 11.40
49916.50 17.40 -29.00 -0.20
49917.75 27.80 -22.60 10.30
49917.88 34.90 -28.30 9.60
49918.00 27.60 -26.20 3.40
49918.13 20.50 -33.20 6.20
49919.75 30.20 -28.00 9.00
49920.25 28.50 -36.50 15.60
49922.00 33.60 -47.00 20.80
49922.13 31.00 -47.90 19.40
49922.50 25.00 -45.30 17.80
49922.63 25.10 -44.60 17.00
49922.88 29.10 -43.50 11.60
49923.38 21.50 -37.60 19.10
49923.75 28.90 -37.20 12.50
49923.88 25.10 -37.20 14.30
49924.63 27.70 -37.40 14.50
49924.88 35.70 -33.10 15.10
49925.00 38.10 -33.60 12.30
49925.75 29.40 -52.30 14.80
49926.13 27.50 -33.10 4.30
49926.38 30.20 -35.90 2.70
49927.13 35.30 -29.90 10.20
49927.50 31.20 -31.90 13.30
49927.63 22.60 -33.40 13.50
49927.88 30.60 -38.70 11.70
49928.13 28.80 -31.20 12.20
49928.25 26.90 -27.00 13.00
49928.75 22.80 -26.00 6.90
49928.88 26.00 -28.90 4.70
49929.25 25.70 -27.60 -1.50
49929.75 18.40 -26.00 6.30
49929.88 15.80 -25.70 6.60
49930.00 15.20 -28.30 3.50
49930.13 17.50 -28.30 4.50
49930.50 24.60 -31.00 8.90
49930.75 24.30 -30.00 10.30
49930.88 22.00 -27.20 10.70
49931.00 21.40 -31.20 9.20
49931.63 18.90 -25.50 3.50
49932.25 24.70 -32.50 13.30
49932.63 18.30 -39.00 14.30
49932.75 20.80 -41.80 13.90
49932.88 24.40 -42.00 13.90
49934.25 33.90 -35.10 1.10
49934.75 16.50 -39.30 4.60
49935.00 13.20 -37.70 9.40
49935.63 37.00 -32.60 18.50
49935.75 33.70 -36.10 28.00
49936.38 23.00 -42.40 8.10
49936.63 28.20 -40.30 9.70
49937.00 23.60 -41.20 6.40
49937.88 26.70 -22.60 8.20
49938.00 29.70 -27.80 9.00
49938.13 32.20 -26.80 14.90
49938.38 21.40 -39.70 9.80
49938.88 27.70 -41.20 5.70
49939.63 34.60 -24.10 9.90
49940.00 21.00 -29.00 16.90
49940.38 26.40 -30.80 2.30
49940.63 22.70 -36.10 1.20
49940.88 24.10 -37.80 18.60
49941.25 38.50 -29.20 12.20
49941.50 24.00 -28.60 3.00
49942.75 25.40 -38.40 7.50
49943.88 22.90 -33.00 9.10
49944.00 16.80 -28.70 19.30
49944.13 15.10 -32.60 24.00
49944.75 33.70 -35.00 12.20
49944.88 31.50 -35.20 12.00
49945.25 30.00 -39.60 17.00
49945.75 23.10 -49.70 8.40
49945.88 27.10 -47.50 7.20
49946.13 28.20 -42.40 20.00
49946.63 23.50 -42.80 9.40
49947.38 22.70 -38.60 15.20
49948.13 25.20 -41.20 9.60
49948.63 35.30 -33.80 7.90
49948.88 38.00 -41.30 6.10
49949.50 21.50 -31.90 -2.90
49950.00 20.90 -37.30 17.00
49950.38 29.20 -35.60 12.60
49951.63 38.50 -34.40 6.60
49951.75 44.40 -32.10 3.80
49952.00 32.10 -26.50 1.10
49952.13 23.00 -33.70 -3.10
49952.25 8.40 -31.00 10.10
49952.38 11.70 -37.50 12.70
49952.50 9.90 -35.00 16.10
49952.75 28.30 -34.50 10.80
49953.00 32.40 -44.40 20.20
49953.25 41.10 -39.30 11.30
49953.50 38.60 -27.20 11.50
49953.88 35.90 -33.60 9.10
49954.25 16.20 -36.00 10.10
49954.38 15.50 -29.20 15.40
49954.63 31.90 -38.30 9.30
49954.88 28.30 -44.50 8.50
49955.00 19.80 -43.90 12.70
49955.13 19.60 -41.50 15.00
49955.25 23.30 -47.40 13.50
49955.38 24.50 -37.20 7.20
49955.50 30.60 -34.80 2.60
49955.63 23.30 -38.90 2.10
49955.88 20.40 -27.70 0.40
49956.00 23.50 -31.40 4.10
49956.13 28.20 -31.30 7.60
49956.38 23.20 -27.30 6.20
49957.00 27.00 -29.60 8.00
49957.13 27.60 -34.70 8.30
49957.75 24.90 -27.50 6.60
49957.88 21.40 -28.80 3.20
49958.13 13.90 -33.70 -3.90
49958.25 20.80 -38.90 -1.90
49958.38 15.00 -39.50 1.10
49958.50 15.90 -36.00 5.40
49958.88 33.30 -37.10 9.60
49959.00 31.30 -41.70 9.80
49959.13 30.90 -42.50 5.80
49959.50 29.30 -42.10 11.80
49960.00 31.90 -50.00 20.50
49960.13 25.20 -47.90 13.20
49960.38 30.50 -43.60 9.80
49961.00 31.60 -33.10 12.60
49961.38 37.10 -39.70 13.90
49961.63 36.80 -29.60 19.60
49962.00 31.10 -34.50 19.00
49962.13 35.70 -39.60 15.60
49962.25 32.80 -38.00 11.80
49962.50 35.30 -28.90 11.60
49962.88 35.90 -30.40 12.40
49963.00 30.20 -29.30 12.10
49964.00 22.80 -36.90 9.10
49964.25 22.00 -35.30 11.70
49964.38 27.60 -30.50 11.50
49964.50 31.30 -30.80 10.20
49965.00 25.30 -25.80 9.10
49966.25 27.10 -30.50 11.70
49967.25 29.80 -24.70 9.60
49967.38 34.00 -23.20 7.90
49967.63 29.10 -26.40 5.00
49967.75 29.60 -30.80 9.80
49967.88 30.20 -29.30 13.50
49968.00 30.80 -32.60 16.50
49968.38 23.40 -41.50 26.70
49968.88 16.80 -30.20 7.40
49969.13 25.40 -36.50 5.00
49969.25 33.40 -31.30 9.50
49969.38 32.20 -29.10 11.00
49970.50 28.00 -35.00 11.90
49970.63 27.00 -34.50 15.40
49971.00 23.70 -29.50 5.10
49971.13 31.50 -23.40 9.30
49971.25 30.50 -33.50 9.50
49971.50 25.50 -29.80 8.80
49971.63 32.20 -32.00 2.40
49971.88 31.80 -40.80 8.50
49972.25 21.80 -41.80 7.50
49972.38 27.30 -39.10 9.20
49972.50 24.00 -37.20 6.20
49972.63 21.70 -30.70 4.90
49972.75 20.50 -29.90 5.80
49972.88 24.70 -29.70 12.80
49973.00 31.70 -34.30 13.10
49973.25 32.00 -32.90 12.60
49973.75 37.80 -34.00 19.00
49974.00 26.50 -46.10 28.40
49975.88 14.50 -48.50 7.50
49976.50 29.90 -34.50 9.60
49977.13 30.60 -32.80 12.10
49977.50 27.40 -35.60 11.80
49978.63 35.40 -35.90 12.10
49979.50 29.60 -33.10 7.10
49979.88 27.60 -31.00 7.60
49980.13 29.60 -30.80 6.90
49980.25 27.10 -33.70 7.60
49980.38 29.50 -35.20 8.00
49980.88 32.40 -35.90 12.30
49981.13 23.90 -37.90 11.50
49981.25 28.80 -34.00 7.50
49981.38 33.50 -23.00 2.80
49981.50 32.50 -24.30 0.20
49981.88 20.70 -33.90 9.10
49982.00 21.20 -37.20 6.40
49982.25 32.00 -38.00 6.20
49982.50 24.40 -31.20 1.50
49983.25 28.60 -35.00 5.80
49983.38 27.60 -34.80 5.50
49983.50 20.00 -32.80 5.90
49983.75 19.70 -31.40 1.00
49983.88 25.70 -28.40 0.80
49984.38 18.30 -26.30 6.50
49984.50 11.00 -28.50 9.80
49984.88 24.10 -30.90 13.20
49985.13 28.80 -27.00 17.60
49985.50 27.90 -47.10 8.00
49985.63 24.60 -41.40 8.50
49986.00 31.00 -44.50 6.90
49986.13 38.50 -37.80 12.70
49986.25 37.10 -31.10 15.90
49986.88 25.10 -32.80 3.90
49987.00 29.70 -28.20 4.50
49987.50 26.90 -46.60 14.40
49987.63 30.90 -41.00 11.90
49987.88 34.60 -35.50 9.70
49988.00 28.20 -37.50 11.10
49988.25 35.70 -35.90 13.20
49988.38 37.80 -36.40 14.30
49988.63 37.20 -42.70 13.20
49988.88 41.60 -36.00 14.00
49989.25 24.40 -36.40 20.00
49989.50 20.00 -39.30 8.30
49989.63 19.00 -37.80 14.20
49989.75 20.20 -37.60 9.80
49990.00 21.70 -35.30 10.80
49990.13 22.80 -39.80 11.30
49990.25 29.50 -47.50 12.30
49990.38 29.50 -45.60 7.40
49990.63 29.70 -32.90 7.50
49990.75 30.90 -32.00 7.60
49990.88 30.70 -31.30 7.90
49991.13 30.00 -29.10 11.80
49991.38 20.60 -35.50 15.80
49991.50 20.30 -38.80 16.20
49991.88 24.60 -31.90 13.40
49993.13 35.10 -30.80 12.40
49993.25 35.60 -31.80 13.60
49993.38 26.90 -37.40 15.50
49993.63 28.00 -39.80 12.50
49994.13 31.60 -35.90 15.70
49994.38 37.10 -44.30 11.10
49994.50 35.60 -38.50 12.90
49994.63 34.50 -38.00 13.80
49995.00 26.70 -34.90 14.60
49995.13 22.90 -35.80 13.60
49995.25 28.00 -39.80 10.80
49995.63 31.20 -39.90 9.60
49996.63 23.10 -41.10 8.90
49997.13 35.10 -39.90 11.30
49997.25 30.30 -41.90 11.80
49997.50 31.10 -40.50 11.00
49997.63 33.40 -39.00 9.80
49997.88 33.20 -35.00 11.40
49998.13 30.80 -37.70 11.90
49998.38 26.80 -38.10 14.70
49998.50 28.40 -32.80 12.60
49998.63 25.10 -30.50 12.50
49998.88 27.70 -32.60 8.90
49999.00 22.40 -39.50 12.10
49999.13 22.30 -41.60 10.50
49999.25 27.90 -35.60 8.80
49999.50 25.90 -34.30 9.30
49999.63 24.50 -33.00 9.40
50000.88 31.70 -35.20 9.40
50001.00 28.20 -34.80 6.30
50001.13 27.00 -34.90 12.80
50001.25 27.80 -36.70 19.40
50001.75 32.00 -32.80 14.00
50002.38 34.10 -31.50 12.00
50002.50 33.70 -30.80 10.30
50002.63 30.60 -30.60 8.10
50002.75 31.00 -33.10 8.40
50003.00 29.10 -33.50 12.30
50003.38 35.70 -29.20 8.30
50003.63 28.70 -38.90 10.70
50003.75 30.50 -44.50 9.70
50003.88 26.40 -41.60 10.10
50004.00 28.00 -40.70 8.60
50004.13 31.00 -38.90 9.70
50004.38 23.30 -37.80 13.30
50004.75 32.60 -30.80 9.00
50005.00 23.80 -34.10 8.30
50005.38 25.60 -30.00 11.40
50005.50 21.40 -32.10 9.80
50005.75 22.20 -31.40 11.60
50006.00 24.70 -42.00 10.70
50006.25 31.10 -38.30 11.40
50006.38 34.00 -35.50 9.70
50006.63 30.30 -38.80 1.60
50006.75 22.70 -31.50 -1.00
50006.88 15.30 -27.20 3.00
50007.00 4.80 -34.30 8.50
50007.13 11.60 -40.10 8.90
50007.38 30.30 -39.20 12.60
50007.75 33.60 -48.00 12.70
50007.88 32.70 -41.50 11.30
50008.00 30.70 -41.20 8.30
50008.75 39.70 -38.50 19.10
50009.00 35.70 -33.10 18.20
50009.25 32.10 -36.40 10.10
50009.38 33.00 -34.30 11.10
50009.50 28.20 -33.70 10.80
50009.63 29.00 -34.30 10.90
50009.75 31.40 -39.60 11.20
50009.88 34.00 -40.60 12.10
50010.00 32.60 -33.50 10.90
50010.13 29.90 -34.50 8.90
50010.25 27.00 -35.00 6.90
50010.38 24.50 -31.60 14.70
50010.50 20.80 -30.90 13.70
50010.75 32.00 -29.00 -6.20
50010.88 29.20 -39.00 -4.80
50011.00 20.80 -41.20 0.40
50011.13 16.10 -39.50 1.10
50011.50 26.30 -22.40 9.90
50011.63 26.20 -26.80 14.60
50011.75 23.30 -27.50 9.30
50011.88 34.40 -33.40 6.50
50012.13 31.50 -40.40 2.90
50012.25 30.30 -41.00 -0.30
50012.38 33.30 -37.60 0.50
50012.50 27.10 -35.20 2.70
50012.63 25.10 -36.50 5.40
50012.75 23.90 -36.30 3.70
50013.00 20.40 -33.90 9.00
50013.13 27.20 -34.50 11.60
50013.50 26.60 -43.70 13.50
50013.63 22.80 -45.00 16.10
50014.13 21.60 -49.20 15.70
50014.25 28.90 -40.00 14.00
50014.38 26.50 -35.40 13.80
50014.50 20.40 -38.60 11.60
50014.75 29.90 -44.00 12.40
50014.88 25.40 -44.20 15.60
50015.00 18.70 -46.50 11.30
50015.13 22.90 -31.60 18.00
50015.25 24.30 -36.70 15.90
50015.38 37.30 -37.80 9.10
50015.50 37.90 -33.40 9.90
50015.63 33.30 -37.50 7.80
50015.75 38.90 -31.00 -1.30
50015.88 37.00 -33.70 1.60
50016.00 28.80 -34.00 6.30
50016.25 22.50 -33.70 9.40
50016.38 21.60 -31.40 10.90
50016.50 23.60 -29.70 13.30
50016.63 23.80 -31.00 10.90
50016.75 27.90 -34.70 13.00
50016.88 30.50 -35.00 8.80
50017.00 28.10 -33.70 8.20
50017.25 24.20 -27.70 1.80
50017.88 40.90 -32.50 15.00
50018.13 45.00 -33.90 11.90
50018.50 20.50 -38.40 1.50
50018.63 32.30 -31.80 3.40
50018.75 42.00 -25.40 1.40
50018.88 35.40 -35.60 -1.80
50019.13 28.70 -40.30 4.50
50019.38 29.90 -45.80 8.10
50019.50 32.00 -40.80 7.30
50019.63 29.30 -31.20 12.00
50019.75 33.10 -26.70 11.60
50019.88 28.60 -29.60 7.90
50020.00 24.00 -27.30 4.00
50020.13 15.00 -34.40 5.90
50020.38 25.60 -50.00 11.50
50020.50 26.60 -49.30 9.10
50020.63 23.90 -46.30 6.60
50020.75 18.40 -38.80 5.70
50020.88 26.50 -29.50 12.40
50021.25 22.40 -28.20 5.60
50021.75 12.60 -21.70 3.30
50022.00 18.20 -32.50 10.20
50022.13 20.90 -35.30 9.50
50022.25 21.30 -37.40 7.70
50022.38 25.60 -29.10 5.00
50022.50 29.30 -34.00 4.60
50022.63 36.40 -32.30 6.30
50022.75 35.60 -32.70 10.40
50022.88 33.80 -30.60 9.30
50023.25 23.70 -30.70 13.80
50023.38 30.40 -35.20 11.40
50023.50 33.50 -36.80 7.80
50023.63 19.40 -41.80 4.10
50023.75 23.60 -38.40 9.40
50023.88 34.90 -32.70 10.50
50024.00 43.60 -36.10 8.00
50024.25 40.20 -30.90 8.30
50024.50 34.70 -30.20 4.40
50024.63 38.30 -22.60 4.70
50024.75 37.20 -29.00 2.60
50024.88 22.90 -35.40 5.70
50025.25 22.60 -30.70 11.50
50025.38 25.30 -38.10 14.40
50025.63 32.70 -50.00 11.80
50025.75 35.90 -40.80 12.90
50025.88 37.20 -39.40 13.50
50026.00 34.70 -42.90 12.40
50026.13 24.90 -42.80 13.60
50026.38 34.10 -29.10 17.90
50026.50 37.90 -27.80 13.50
50026.75 40.60 -37.80 8.40
50026.88 34.80 -30.90 5.90
50027.13 17.80 -36.50 6.40
50027.38 22.80 -39.30 6.30
50027.63 26.60 -39.30 10.20
50027.88 26.80 -41.40 13.10
50028.13 30.30 -36.80 18.30
50028.25 25.20 -36.00 15.60
50028.63 27.30 -27.70 10.20
50028.75 26.30 -32.80 9.80
50028.88 21.80 -32.30 9.80
50029.00 14.60 -35.50 9.20
50029.13 23.40 -30.70 8.10
50029.25 22.70 -31.90 6.90
50029.38 21.20 -31.60 10.40
50029.50 19.60 -33.00 4.10
50029.63 21.40 -33.50 3.00
50029.75 21.30 -31.40 3.00
50029.88 17.10 -33.90 2.20
50030.00 24.80 -29.60 -0.50
50030.13 26.00 -28.90 -1.60
50030.25 23.30 -32.20 -1.80
50030.38 18.70 -36.90 5.80
50030.50 20.40 -38.60 10.80
50030.63 26.60 -35.20 8.60
50030.75 26.70 -36.30 10.40
50030.88 27.80 -35.00 8.60
50031.00 25.90 -33.30 2.10
50031.13 26.00 -30.80 5.60
50031.25 30.40 -31.00 11.70
50031.38 34.60 -34.00 12.40
50031.50 32.40 -36.80 8.60
50031.63 30.80 -41.00 4.80
50031.75 32.40 -36.40 7.00
50031.88 34.10 -34.40 7.50
50032.00 37.00 -38.40 6.50
50032.13 37.00 -35.10 6.10
50032.25 28.70 -37.00 8.10
50032.50 30.90 -36.10 12.70
50032.63 29.90 -32.10 13.80
50032.75 30.80 -27.30 10.20
50032.88 32.90 -32.70 4.10
50033.00 24.00 -31.40 4.70
50033.13 24.80 -37.20 13.50
50033.25 31.30 -32.60 11.60
50033.50 28.00 -37.90 14.00
50034.00 32.20 -42.40 15.60
50034.25 28.90 -48.60 14.50
50034.38 28.00 -44.90 14.00
50034.50 35.60 -39.00 13.10
50034.63 42.80 -39.30 9.30
50034.75 40.90 -42.00 7.70
50034.88 38.60 -39.50 8.00
50035.00 37.50 -36.40 6.50
50035.13 35.80 -35.30 9.90
50035.25 23.00 -40.40 15.50
50035.38 19.60 -43.40 10.50
50035.50 22.00 -45.70 10.80
50035.63 17.10 -44.30 13.00
50035.75 24.10 -43.20 14.60
50035.88 31.90 -41.90 13.60
50036.25 37.40 -43.90 12.10
50036.50 37.10 -42.00 11.20
50036.63 39.30 -38.40 9.50
50036.75 38.80 -36.20 8.20
50036.88 32.60 -35.50 7.10
50037.00 27.50 -35.90 4.70
50037.13 28.20 -37.90 4.40
50037.25 29.30 -35.50 3.90
50037.38 26.90 -37.00 7.30
50037.50 27.00 -34.50 14.80
50037.75 30.60 -31.90 11.80
50037.88 33.60 -38.50 13.10
50038.00 39.30 -41.10 9.50
50038.13 37.60 -38.80 9.60
50038.38 29.80 -38.50 12.30
50038.50 38.30 -38.00 15.80
50038.63 36.60 -42.50 14.50
50038.75 35.20 -36.80 11.80
50039.13 36.80 -33.40 9.30
50039.75 30.70 -28.50 4.00
50039.88 29.30 -28.90 2.80
50040.00 31.60 -23.20 5.00
50040.13 28.20 -26.20 7.60
50040.25 28.30 -26.40 10.90
50040.50 20.40 -35.30 8.40
50040.63 21.10 -39.30 4.40
50041.00 35.90 -24.10 5.50
50041.13 38.50 -27.00 6.80
50041.25 30.80 -31.70 13.00
50041.50 19.10 -34.80 13.90
50041.63 20.50 -29.00 17.60
50041.75 16.80 -30.60 16.90
50041.88 22.50 -30.90 20.00
50042.00 16.60 -31.50 15.50
50042.13 12.90 -32.20 15.50
50042.38 22.00 -34.40 15.90
50042.50 24.20 -34.90 12.90
50042.88 33.30 -41.50 8.90
50043.25 33.40 -31.30 10.40
50043.63 34.10 -31.50 11.90
50043.75 28.70 -25.60 8.70
50044.13 35.70 -38.30 5.80
50044.50 33.80 -29.60 4.40
50044.75 27.40 -28.90 5.20
50045.13 23.50 -28.60 6.40
50045.25 23.90 -33.00 4.40
50045.38 26.80 -36.50 7.70
50045.75 27.40 -37.90 11.40
50046.00 27.10 -34.70 18.40
50046.13 22.50 -35.10 15.00
50046.50 27.60 -36.10 3.60
50046.63 20.70 -37.20 1.80
50046.75 25.10 -36.10 -1.10
50047.38 17.30 -41.00 18.30
50047.63 25.90 -25.80 13.60
50047.75 33.80 -22.50 13.10
50048.25 20.70 -40.90 10.80
50048.63 37.50 -27.00 4.00
50049.13 36.80 -33.90 4.00
50049.38 23.70 -28.60 9.00
50049.50 16.60 -29.00 7.20
50050.25 24.20 -34.90 7.10
50050.38 24.50 -40.50 5.90
50051.00 21.80 -35.80 15.60
50051.38 31.50 -25.60 10.70
50051.75 27.10 -37.00 10.60
50051.88 24.60 -35.10 13.20
50052.13 29.10 -30.30 12.20
50052.63 27.90 -36.50 11.10
50052.88 21.10 -54.40 8.70
50053.00 24.30 -51.40 19.60
50053.13 23.60 -42.30 23.40
50053.50 24.20 -38.70 7.60
50053.75 30.20 -30.40 4.50
50054.00 32.40 -27.80 12.30
50054.50 24.00 -38.10 14.80
50054.75 26.30 -42.40 16.30
50054.88 39.00 -38.30 18.80
50055.13 27.50 -41.20 13.60
50055.25 31.00 -37.50 13.10
50055.38 29.80 -38.50 11.80
50056.13 27.80 -38.10 10.10
50056.50 35.20 -43.40 12.20
50056.63 30.20 -41.20 13.20
50056.75 25.90 -43.30 13.30
50056.88 24.60 -40.40 13.90
50057.50 27.40 -36.50 16.20
50057.75 14.80 -31.30 12.00
50058.25 39.40 -28.10 7.50
50058.38 39.00 -26.50 4.20
50058.88 13.50 -41.60 -4.00
50059.25 2.70 -37.00 -0.70
50059.38 16.60 -36.70 5.50
50059.75 28.70 -35.30 0.10
50060.13 21.40 -38.80 16.00
50061.38 29.00 -28.90 9.10
50062.25 29.90 -25.40 7.20
50062.50 24.70 -28.40 6.40
50062.88 30.20 -25.90 -4.20
50063.25 13.30 -28.50 7.00
50063.75 30.00 -46.60 9.30
50063.88 26.50 -38.10 11.20
50064.25 36.70 -31.30 9.80
50064.88 27.10 -31.90 13.80
50065.00 28.40 -31.50 10.50
50065.13 27.10 -36.10 10.40
50065.38 18.30 -34.80 13.70
50065.50 19.20 -33.60 14.00
50065.88 37.50 -21.80 8.90
50066.00 31.20 -27.60 7.30
50066.25 21.70 -30.20 16.00
50066.50 24.00 -50.50 16.70
50066.63 24.20 -43.90 13.10
50066.75 24.80 -38.60 12.30
50066.88 30.40 -34.80 9.80
50067.00 34.40 -37.70 15.70
50067.13 30.70 -36.10 16.90
50067.75 38.50 -42.50 16.60
50068.25 32.60 -32.20 13.50
50068.38 33.10 -36.60 15.40
50068.63 21.00 -39.50 11.60
50068.88 21.50 -38.10 8.10
50069.63 24.60 -35.20 4.80
50069.75 18.50 -34.40 11.90
50069.88 20.10 -41.50 11.20
50070.38 27.80 -48.20 3.20
50070.50 30.70 -38.50 4.00
50070.75 25.10 -29.50 20.40
50071.00 23.50 -41.80 15.20
50071.50 22.30 -33.00 7.90
50071.63 20.90 -33.40 8.10
50071.75 21.50 -38.10 10.40
50071.88 19.60 -47.20 8.30
50072.00 25.10 -42.90 5.90
50072.13 24.50 -40.90 4.30
50072.25 23.80 -34.70 5.00
50072.38 21.00 -33.70 7.40
50072.88 26.50 -38.10 4.40
50073.50 26.80 -29.50 13.40
50073.63 31.90 -20.70 17.00
50074.00 32.10 -43.60 13.50
50074.13 28.90 -46.80 17.00
50074.38 33.30 -45.60 17.50
50074.63 31.90 -40.10 12.10
50074.88 36.50 -39.70 15.50
50075.00 36.40 -48.90 19.70
50075.50 35.10 -44.50 9.20
50075.75 45.50 -28.80 11.60
50075.88 32.80 -37.00 15.80
50076.00 26.90 -48.80 15.80
50076.50 36.40 -40.80 9.00
50076.63 30.90 -40.50 9.30
50076.75 25.10 -44.20 10.30
50077.38 33.60 -44.70 11.00
50077.75 28.80 -36.80 7.20
50078.13 35.10 -40.40 8.80
50078.63 27.10 -35.20 3.80
50078.75 23.00 -37.90 6.90
50078.88 22.00 -36.80 2.80
50079.38 27.50 -34.50 5.60
50079.50 24.20 -31.20 8.50
50079.63 25.50 -31.20 10.30
50079.75 26.60 -34.70 10.70
50079.88 30.30 -35.00 9.90
50080.00 35.20 -37.30 8.30
50080.38 32.20 -33.30 9.70
50080.50 29.20 -31.90 8.30
50080.88 27.80 -34.50 7.30
50081.88 32.50 -34.30 8.20
50082.25 28.20 -36.10 8.30
50082.38 27.20 -33.50 9.00
50082.50 28.50 -30.80 9.10
50082.63 31.80 -28.90 10.20
50083.00 16.00 -29.20 11.90
50083.88 43.50 -42.80 3.90
50084.00 40.90 -40.20 4.40
50084.25 29.90 -29.30 15.40
50084.38 21.30 -29.90 13.10
50084.63 28.00 -40.30 12.40
50084.75 28.10 -34.90 14.20
50084.88 35.00 -36.10 15.30
50085.25 17.60 -33.80 10.90
50085.38 24.00 -29.50 9.20
50085.63 34.90 -25.90 10.80
50085.75 30.70 -37.50 8.50
50086.25 15.50 -38.60 5.20
50086.50 28.20 -36.50 13.40
50086.88 26.00 -31.70 3.60
50087.13 19.80 -37.20 -1.80
50087.38 17.40 -23.50 5.80
50087.63 30.30 -27.80 9.30
50087.75 29.20 -28.20 12.70
50088.25 34.00 -31.10 -0.10
50088.38 32.80 -29.40 0.20
50088.63 36.00 -18.80 9.20
50088.88 27.70 -22.20 6.80
50089.13 19.60 -31.60 12.90
50089.38 24.10 -28.90 5.10
50089.75 28.20 -22.90 8.20
50089.88 24.20 -29.70 7.80
50090.13 30.00 -34.30 11.00
50090.25 36.60 -36.70 4.10
50090.75 27.00 -26.90 -1.80
50090.88 26.30 -26.70 -1.70
50091.00 12.70 -28.70 8.50
50091.13 25.90 -33.70 14.20
50091.50 20.90 -35.30 11.70
50091.63 20.30 -37.40 13.10
50091.75 19.20 -34.10 13.70
50092.00 31.80 -28.40 14.00
50092.38 24.60 -37.00 10.70
50092.75 31.60 -33.10 9.30
50093.13 35.40 -41.20 12.70
50093.50 36.80 -49.60 17.80
50094.75 43.30 -35.10 9.30
50095.00 29.60 -35.40 8.90
50095.25 33.60 -35.70 2.30
50095.50 22.70 -32.40 0.90
50095.63 19.70 -35.10 5.40
50095.75 19.50 -38.80 6.20
50095.88 26.20 -37.30 0.30
50096.25 35.40 -25.00 13.40
50096.38 32.40 -28.20 11.70
50097.13 28.90 -29.50 15.20
50097.25 30.60 -25.80 12.90
50097.50 34.40 -27.30 13.20
50097.63 28.00 -34.50 10.90
50099.25 25.40 -34.30 4.50
50099.38 31.40 -33.80 8.80
50099.88 38.60 -35.80 9.70
50100.00 27.70 -34.70 15.10
50100.38 31.80 -37.40 20.60
50100.50 23.80 -43.20 18.30
50101.13 29.00 -28.40 11.50
50102.75 30.90 -41.00 8.50
50102.88 27.30 -40.90 17.40
50103.25 35.30 -24.40 2.10
50103.88 29.00 -24.20 10.20
50104.00 27.70 -28.40 8.10
50104.25 29.50 -27.10 7.10
50104.63 14.80 -30.50 -0.40
50104.75 17.80 -28.80 4.50
50105.00 19.80 -28.30 14.30
50105.13 18.90 -35.10 10.50
50105.38 17.90 -36.70 5.30
50105.50 23.10 -33.90 7.70
50106.38 26.40 -27.00 15.50
50106.88 24.50 -37.60 9.80
50107.13 27.50 -38.70 2.50
50107.25 35.50 -29.20 4.50
50107.75 31.70 -32.80 13.00
50108.00 32.40 -27.80 7.40
50108.25 24.20 -25.40 4.70
50108.63 22.50 -33.70 8.90
50108.75 27.00 -30.60 5.50
50108.88 26.20 -25.80 6.30
50109.13 24.10 -27.40 14.20
50109.50 21.40 -36.90 16.20
50109.63 23.80 -29.50 10.80
50110.00 18.80 -39.50 3.30
50110.13 24.30 -41.40 5.50
50110.25 29.80 -37.00 7.30
50110.63 31.80 -31.30 12.00
50110.75 33.80 -27.80 12.90
50111.00 26.60 -27.00 15.60
50111.50 28.90 -38.70 17.00
50111.63 31.30 -43.50 16.40
50111.75 37.30 -38.30 14.70
50111.88 35.10 -37.90 19.80
50112.00 35.70 -34.60 11.90
50112.13 39.80 -41.50 13.70
50112.25 33.30 -45.20 10.60
50112.38 29.00 -47.50 9.00
50112.63 41.00 -42.30 12.90
50113.13 29.20 -43.30 15.30
50113.25 28.40 -42.80 13.90
50113.63 30.50 -40.30 10.30
50113.75 27.50 -37.70 12.10
50114.00 29.80 -36.10 13.30
50114.25 28.90 -42.90 11.10
50114.38 28.80 -38.40 17.00
50114.50 32.20 -32.40 16.20
50115.00 30.90 -26.80 16.60
50115.13 24.40 -25.10 14.40
50115.75 33.80 -38.80 9.30
50116.00 27.10 -44.70 7.60
50116.13 28.40 -58.50 3.30
50117.00 15.90 -46.90 17.10
50117.13 25.50 -43.00 13.20
50119.25 21.70 -35.40 3.20
50119.75 26.40 -27.30 -4.00
50120.13 19.50 -34.70 7.20
50120.38 27.90 -40.30 1.60
50120.50 33.20 -35.10 4.00
50120.63 29.60 -30.80 7.10
50121.00 31.10 -23.60 9.40
50121.13 24.00 -34.50 12.30
50121.25 22.40 -29.90 12.30
50121.38 20.90 -32.50 10.20
50121.50 18.00 -30.90 6.30
50121.63 13.10 -33.10 5.60
50122.00 31.10 -41.00 8.90
50122.13 33.50 -40.10 15.20
50122.25 31.70 -39.60 13.30
50122.38 35.30 -34.40 12.10
50122.50 34.30 -27.10 13.10
50122.75 30.60 -41.40 20.40
50123.38 38.30 -33.80 15.00
50124.00 24.20 -39.30 16.60
50124.25 34.70 -31.50 22.70
50125.00 40.60 -36.40 13.50
50126.00 26.90 -36.10 9.90
50126.38 30.70 -37.50 12.80
50126.75 34.00 -41.10 4.10
50127.00 22.90 -38.10 3.20
50127.13 27.60 -40.50 7.30
50127.25 33.80 -39.70 6.70
50127.38 32.00 -37.10 8.60
50128.63 31.80 -28.50 11.20
50128.75 30.40 -27.10 13.70
50130.13 25.20 -32.60 7.90
50130.50 25.60 -28.20 10.80
50131.13 37.60 -27.40 9.30
50131.50 22.80 -34.70 13.80
50131.63 22.20 -30.90 13.50
50131.75 24.60 -29.50 17.10
50132.25 31.20 -42.90 12.10
50132.88 29.70 -35.80 18.00
50134.50 20.60 -41.10 15.90
50134.63 22.30 -29.20 16.50
50134.88 24.20 -28.70 -4.80
50135.00 23.80 -30.40 -4.60
50135.13 29.10 -22.70 -0.30
50135.75 11.00 -34.00 8.70
50136.00 20.90 -20.60 12.80
50137.25 21.10 -37.40 3.90
50138.63 31.00 -36.50 16.10
50138.75 25.00 -38.80 18.90
50139.13 31.20 -28.90 3.10
50139.25 27.60 -29.50 12.50
50139.50 39.00 -44.50 18.50
50139.75 24.80 -44.80 17.70
50140.38 31.00 -40.70 18.50
50140.75 35.50 -28.70 17.30
50140.88 34.90 -33.10 18.50
50141.13 38.60 -48.90 16.90
50141.38 27.20 -44.50 7.80
50141.88 31.90 -38.10 15.90
50142.38 35.60 -36.60 15.50
50142.63 28.90 -40.00 16.10
50142.75 30.90 -45.10 16.90
50142.88 32.60 -41.70 13.60
50143.38 18.90 -37.40 1.60
50143.50 23.00 -43.80 -0.10
50143.88 30.50 -33.10 -0.60
50144.00 30.60 -33.30 9.90
50144.38 23.10 -33.00 12.80
50144.63 41.30 -34.10 8.60
50146.00 24.20 -34.50 9.60
50146.25 29.20 -30.00 8.20
50146.50 32.40 -35.40 13.30
50146.63 32.90 -35.00 14.40
50147.13 20.50 -31.80 16.90
50147.25 20.60 -42.50 11.40
50147.50 27.50 -45.40 8.70
50147.63 28.00 -42.10 8.60
50147.88 35.30 -30.40 8.80
50148.00 32.50 -37.50 8.60
50148.13 28.90 -45.60 6.90
50148.38 23.20 -48.60 14.00
50148.50 31.00 -47.90 19.80
50148.63 38.50 -36.90 12.10
50148.75 36.70 -31.30 8.10
50148.88 33.20 -38.30 7.30
50149.50 26.00 -38.90 9.60
50149.88 24.70 -32.50 12.60
50150.00 22.40 -38.60 11.90
50150.50 25.80 -35.40 12.00
50150.88 40.60 -35.50 11.20
50151.38 36.00 -29.60 8.20
50152.25 33.80 -31.50 10.20
50152.38 30.70 -38.50 13.30
50152.63 30.20 -40.30 12.80
50153.50 30.90 -42.90 17.30
50153.63 37.20 -49.80 18.70
50154.25 41.30 -39.50 13.80
50154.38 42.50 -42.30 12.90
50154.50 44.00 -39.50 12.40
50154.63 34.40 -38.30 8.50
50154.75 33.10 -36.60 8.20
50155.13 20.80 -36.00 9.60
50155.25 20.40 -27.20 6.20
50155.50 25.20 -38.40 13.30
50155.63 28.90 -37.70 14.40
50155.88 26.30 -34.70 14.50
50156.13 37.40 -34.90 5.60
50156.25 33.30 -38.50 6.80
50156.38 24.80 -42.40 7.50
50158.13 28.80 -35.40 9.60
50159.38 24.20 -41.10 11.10
50159.50 24.60 -44.60 9.20
50159.88 26.70 -33.50 5.70
50160.00 20.60 -35.40 4.20
50160.13 21.70 -38.70 3.20
50160.50 24.90 -46.00 14.30
50160.63 25.50 -42.00 17.70
50160.75 32.40 -30.80 20.40
50160.88 25.60 -33.90 19.90
50161.38 16.00 -40.20 4.80
50161.75 31.80 -36.60 13.70
50163.13 31.30 -35.00 15.00
50163.25 31.00 -37.50 13.90
50163.38 34.80 -37.50 13.90
50163.50 39.50 -38.80 12.00
50164.00 36.40 -39.00 17.10
50164.13 38.70 -40.80 18.60
50164.25 39.80 -43.60 18.60
50164.38 37.60 -46.90 22.40
50164.63 40.50 -40.80 24.20
50164.75 31.60 -41.60 27.10
50165.00 20.10 -44.80 17.20
50165.13 28.10 -38.10 18.60
50165.25 26.90 -47.40 19.10
50165.38 40.80 -40.40 17.60
50165.50 43.70 -44.40 17.50
50165.75 44.00 -45.20 20.40
50165.88 40.60 -44.50 20.30
50166.00 35.00 -47.10 18.90
50166.13 36.50 -46.40 17.80
50166.38 29.40 -43.50 21.10
50166.50 36.50 -42.70 21.50
50166.63 45.00 -43.00 19.80
50167.00 31.40 -41.90 13.40
50167.50 21.50 -36.30 7.90
50168.25 17.60 -36.80 19.00
50168.75 30.30 -37.30 5.10
50168.88 29.50 -39.90 4.20
50169.00 29.00 -29.80 6.50
50169.13 30.30 -28.20 9.20
50169.25 29.10 -25.80 8.80
50169.50 19.40 -25.70 7.30
50169.63 22.40 -24.00 6.90
50169.75 20.60 -31.60 13.50
50169.88 28.70 -34.70 14.50
50170.00 36.10 -34.40 10.90
50170.13 31.60 -31.70 16.50
50170.25 28.00 -39.80 17.00
50170.38 26.20 -37.70 10.60
50170.50 24.10 -36.50 10.90
50170.75 29.80 -33.30 13.30
50171.25 28.90 -26.80 19.20
50171.75 37.00 -29.80 17.80
50171.88 38.90 -28.10 9.70
50172.00 39.80 -21.60 2.70
50172.25 28.50 -36.10 16.00
50172.63 17.20 -38.60 11.50
50172.75 25.10 -35.30 19.00
50172.88 28.50 -36.00 18.80
50173.00 27.60 -40.40 18.00
50173.25 35.20 -34.40 0.70
50173.38 35.60 -31.80 4.80
50173.75 14.50 -27.60 7.80
50174.00 18.40 -39.30 5.30
50174.38 22.50 -49.70 11.00
50176.00 25.60 -39.10 16.90
50176.38 36.00 -37.30 18.40
50176.75 32.40 -25.80 16.20
50177.13 32.80 -25.60 12.20
50177.63 33.50 -40.20 -1.00
50177.75 27.60 -31.50 7.40
50178.25 39.00 -27.80 20.10
50178.50 41.50 -32.00 19.50
50179.13 37.40 -41.50 15.10
50179.88 26.30 -43.80 8.80
50180.00 36.20 -44.50 11.00
50180.13 38.30 -45.70 13.20
50180.25 37.30 -48.70 13.80
50180.63 41.20 -44.80 13.80
50181.13 33.90 -45.20 16.60
50181.25 33.10 -48.40 15.30
50181.75 37.30 -44.90 20.70
50182.00 49.30 -41.30 27.10
50182.50 37.80 -41.30 15.90
50182.88 37.60 -36.90 11.40
50183.00 36.30 -34.40 7.40
50183.13 38.50 -35.30 5.00
50183.25 36.30 -41.50 8.10
50183.38 33.00 -38.30 13.50
50183.50 25.60 -35.80 13.50
50184.25 29.00 -35.20 14.30
50185.00 29.50 -34.70 12.40
50185.63 39.40 -41.80 4.40
50186.00 26.80 -40.50 8.00
50186.13 24.30 -40.00 9.90
50186.75 29.20 -43.30 10.60
50186.88 28.20 -47.90 12.20
50187.00 29.30 -53.00 13.90
50187.13 27.80 -53.70 8.40
50187.63 34.10 -24.30 12.70
50187.75 44.20 -29.70 7.90
50187.88 38.40 -26.50 5.80
50188.25 21.50 -32.50 15.70
50188.38 31.80 -28.40 18.80
50188.50 34.30 -26.20 15.60
50188.75 35.50 -33.40 11.00
50189.50 31.20 -34.70 19.10
50190.00 42.90 -42.60 10.10
50190.13 35.80 -44.30 9.20
50190.25 29.20 -45.10 13.60
50190.50 31.50 -34.30 17.60
50191.25 30.00 -38.50 4.20
50191.38 33.70 -30.40 9.20
50191.63 9.40 -26.40 4.00
50191.88 13.40 -45.00 2.40
50192.00 21.10 -42.00 9.40
50192.25 29.00 -38.90 8.40
50192.38 21.80 -38.10 9.30
50192.63 21.40 -32.50 10.70
50192.75 24.90 -28.80 10.90
50192.88 27.40 -26.00 11.40
50193.13 24.00 -28.60 10.40
50193.63 32.30 -25.70 8.20
50194.13 19.30 -36.70 8.10
50194.25 23.10 -33.40 10.10
50194.38 30.90 -29.10 10.30
50194.50 35.20 -32.90 9.00
50194.63 38.70 -36.00 8.70
50194.75 35.00 -34.30 13.00
50195.00 37.80 -33.10 11.40
50195.13 28.30 -35.40 10.20
50195.63 27.30 -38.10 7.60
50196.13 38.40 -48.30 11.40
50196.25 37.30 -44.50 15.30
50196.50 34.50 -43.80 12.40
50196.63 35.70 -36.40 9.90
50196.75 35.30 -36.20 8.90
50196.88 31.00 -44.90 11.80
50197.00 30.40 -44.70 7.00
50197.13 32.30 -45.00 5.80
50197.25 30.50 -40.30 14.00
50197.38 32.20 -38.10 17.80
50197.50 41.80 -38.60 18.80
50197.63 38.10 -39.70 18.60
50197.88 30.70 -41.60 13.70
50198.00 25.90 -44.20 18.40
50198.13 21.20 -34.80 19.30
50198.38 32.30 -32.20 6.20
50198.50 21.10 -38.80 11.60
50198.63 28.30 -43.60 7.60
50198.75 30.30 -50.10 -1.90
50199.25 18.60 -40.80 13.70
50199.50 22.40 -25.80 10.90
50199.63 23.90 -28.90 2.20
50200.00 27.50 -36.80 -0.10
50200.38 31.70 -27.60 -0.40
50200.50 33.80 -35.80 1.40
50200.63 33.30 -36.20 -1.20
50200.75 31.50 -38.00 -0.20
50200.88 24.70 -36.30 4.60
50201.00 30.80 -35.00 3.40
50201.25 31.00 -22.70 7.60
50201.38 29.50 -24.70 3.40
50201.50 28.80 -26.40 4.30
50201.63 29.70 -19.70 0.10
50201.75 20.50 -24.60 3.80
50201.88 17.20 -31.40 4.80
50202.13 8.40 -26.20 8.80
50202.25 16.70 -21.70 12.30
50202.38 24.00 -31.90 9.00
50202.50 28.90 -39.60 10.20
50202.63 26.60 -39.80 12.40
50202.75 30.20 -34.00 7.40
50202.88 29.80 -34.00 -1.30
50203.00 28.70 -35.20 9.80
50203.13 27.40 -34.70 11.60
50203.25 27.00 -38.10 14.60
50203.38 33.20 -36.80 10.50
50203.50 29.40 -37.20 11.60
50203.63 34.50 -28.50 13.50
50203.75 31.80 -31.70 11.00
50203.88 32.20 -28.30 5.90
50204.00 29.00 -28.00 3.90
50204.25 31.00 -36.40 2.70
50204.38 31.50 -37.50 10.10
50204.50 32.30 -46.00 18.00
50204.75 31.00 -45.00 4.40
50204.88 29.90 -47.30 8.90
50205.13 34.80 -34.80 13.30
50205.25 28.20 -33.20 19.90
50205.38 25.30 -36.20 22.00
50205.63 41.50 -47.10 18.60
50205.88 37.60 -51.50 13.90
50206.13 39.60 -51.60 14.40
50206.25 43.90 -46.50 18.80
50206.50 40.90 -42.50 14.00
50206.63 34.90 -46.90 10.80
50206.75 35.50 -41.50 10.80
50206.88 38.60 -40.40 9.80
50207.00 32.00 -38.90 13.30
50207.13 24.80 -39.50 12.80
50207.25 27.10 -45.60 11.60
50207.38 24.70 -53.00 7.10
50207.50 33.90 -41.70 7.20
50207.63 33.50 -36.90 7.00
50207.75 25.20 -37.40 5.50
50207.88 23.40 -44.40 5.70
50208.00 24.50 -46.80 5.40
50208.13 30.20 -42.70 0.00
50208.25 27.40 -37.00 1.90
50208.38 19.60 -35.80 7.30
50208.63 31.40 -32.00 1.00
50208.75 30.50 -31.30 3.50
50208.88 27.00 -39.60 6.10
50209.00 21.60 -41.60 4.50
50209.13 25.80 -35.90 7.80
50209.25 30.30 -35.40 12.30
50209.38 33.80 -43.80 11.00
50209.75 27.80 -33.50 11.80
50210.25 25.40 -30.00 10.70
50210.50 28.00 -30.30 11.40
50211.00 30.00 -31.90 10.30
50211.25 25.80 -32.50 14.20
50211.63 34.90 -35.90 19.00
50211.88 27.80 -38.10 20.70
50212.00 28.90 -39.10 18.50
50212.38 43.60 -45.10 11.40
50212.50 41.80 -50.40 18.60
50213.25 22.70 -40.90 15.50
50214.25 30.50 -41.20 17.40
50214.38 25.50 -41.60 15.90
50215.00 23.70 -41.10 17.30
50215.13 34.70 -31.90 18.00
50215.25 32.00 -37.90 11.20
50215.63 28.80 -30.30 18.60
50215.75 27.00 -33.50 12.00
50216.00 32.20 -38.30 15.00
50216.75 29.20 -30.00 9.00
50217.25 34.40 -38.30 17.60
50217.88 39.50 -40.70 5.70
50218.00 38.50 -43.40 8.00
50218.25 31.10 -43.80 6.10
50218.38 40.20 -49.00 6.50
50218.63 37.50 -33.60 14.00
50218.75 25.20 -34.60 20.20
50219.00 19.30 -40.10 24.00
50219.25 28.70 -40.40 21.10
50219.38 41.50 -43.00 15.30
50219.50 38.80 -41.90 16.60
50219.75 24.80 -37.10 22.70
50219.88 24.60 -39.90 25.70
50220.00 34.50 -47.90 22.50
50220.13 36.60 -52.40 24.70
50220.25 42.60 -49.70 15.60
50220.38 44.50 -42.60 9.80
50220.50 36.70 -36.00 10.80
50220.63 38.40 -39.50 12.90
50220.75 39.40 -39.90 12.60
50220.88 44.90 -31.00 11.00
50221.00 35.70 -37.80 10.90
50221.13 38.00 -44.60 10.60
50221.25 39.80 -42.00 8.60
50221.38 38.10 -39.30 9.60
50221.50 34.90 -36.40 12.30
50221.63 35.00 -37.50 13.60
50221.88 31.50 -41.70 11.30
50222.00 34.90 -40.10 9.10
50222.13 33.00 -34.80 7.60
50222.25 34.50 -36.20 8.00
50222.38 30.80 -35.00 2.90
50222.50 27.10 -31.90 6.90
50222.63 24.60 -40.90 10.70
50222.75 33.00 -41.50 9.90
50222.88 29.10 -38.70 9.00
50223.13 29.70 -33.80 4.90
50223.25 29.80 -31.30 4.00
50223.38 23.00 -31.90 3.10
50223.50 25.00 -25.80 7.60
50223.63 29.30 -32.60 13.50
50223.75 29.90 -35.00 12.00
50223.88 34.00 -36.80 13.30
50224.00 34.50 -37.10 10.20
50224.13 35.90 -34.00 11.20
50224.25 44.10 -32.80 13.70
50224.38 36.40 -37.50 12.60
50224.75 31.00 -39.00 9.30
50224.88 31.50 -39.40 13.80
50225.00 21.30 -39.00 16.10
50225.13 26.20 -40.60 21.90
50225.25 25.30 -46.80 16.00
50225.38 30.00 -45.60 15.40
50225.63 33.90 -37.50 9.30
50225.75 36.60 -44.30 14.00
50225.88 36.90 -49.00 8.90
50226.00 35.30 -49.80 15.90
50226.13 24.80 -49.00 19.60
50226.25 26.20 -43.50 13.00
50226.38 21.60 -31.40 12.50
50226.75 31.40 -46.30 19.10
50226.88 35.30 -47.10 13.50
50227.00 42.30 -28.30 16.00
50227.13 29.70 -42.40 20.10
50227.25 32.10 -39.40 14.70
50227.38 26.90 -35.60 19.10
50227.88 28.90 -38.10 14.60
50228.00 26.00 -35.10 13.80
50228.13 33.60 -34.80 13.50
50228.50 30.90 -32.90 7.90
50228.63 32.20 -31.50 9.30
50228.75 29.90 -31.30 10.20
50228.88 25.50 -30.80 8.10
50229.38 25.70 -34.30 7.20
50230.13 20.90 -31.60 7.30
50230.25 24.50 -26.80 7.80
50230.50 32.30 -33.10 3.80
50230.75 27.30 -32.00 -0.30
50231.13 32.30 -27.10 2.50
50231.38 22.80 -32.60 5.10
50231.63 26.20 -33.50 9.70
50231.75 35.10 -32.20 11.00
50231.88 37.70 -38.00 5.40
50232.00 27.20 -34.00 5.60
50232.75 36.90 -29.90 3.40
50232.88 31.20 -25.20 2.20
50233.00 29.50 -25.70 1.10
50233.13 29.00 -25.70 1.50
50233.38 24.60 -28.60 17.00
50233.50 18.90 -36.60 19.40
50233.75 31.70 -29.60 9.40
50233.88 28.40 -30.00 10.20
50234.00 37.10 -28.30 9.70
50234.50 31.10 -29.20 1.70
50234.63 24.60 -28.00 0.40
50234.75 22.50 -24.20 5.90
50234.88 25.00 -24.90 10.90
50235.13 26.40 -35.90 9.50
50235.25 22.00 -33.40 7.60
50235.38 26.70 -33.50 10.40
50235.50 29.70 -32.40 12.80
50235.63 24.80 -37.20 7.20
50235.75 18.00 -29.40 11.00
50235.88 22.60 -28.80 12.60
50236.50 35.20 -37.70 16.80
50236.63 32.30 -38.90 15.90
50236.75 35.70 -45.40 12.60
50236.88 38.50 -37.30 17.50
50237.13 29.00 -35.60 17.10
50237.38 35.20 -33.10 20.10
50237.50 30.00 -29.10 20.90
50237.75 22.50 -44.50 31.20
50238.75 29.00 -29.90 -3.40
50239.00 34.90 -47.80 9.30
50239.13 30.90 -59.40 6.60
50239.38 32.90 -40.30 12.70
50239.50 32.60 -42.10 19.10
50239.63 34.40 -48.70 16.40
50239.75 32.80 -48.90 13.50
50239.88 35.30 -48.90 16.50
50240.00 32.70 -47.30 16.20
50240.13 31.70 -40.00 19.20
50240.25 35.50 -36.80 20.90
50240.38 37.60 -36.40 12.30
50240.50 30.30 -36.80 12.30
50240.63 30.50 -44.00 14.80
50240.75 37.80 -45.40 19.10
50240.88 35.00 -45.60 17.10
50241.00 34.70 -43.80 12.50
50241.13 39.60 -40.60 13.40
50241.25 32.80 -40.30 11.70
50241.50 37.90 -40.20 10.30
50241.63 32.50 -43.30 15.00
50241.75 33.20 -44.00 13.40
50241.88 33.80 -42.90 13.00
50242.00 36.10 -39.40 12.70
50242.13 44.20 -31.20 11.50
50242.38 37.60 -39.20 17.20
50242.50 45.70 -36.50 11.70
50242.63 34.00 -41.50 8.00
50242.75 30.40 -39.00 7.80
50243.00 32.60 -33.10 9.20
50243.25 31.80 -34.00 6.80
50243.38 33.40 -31.80 6.90
50243.63 40.60 -41.10 6.50
50243.88 41.10 -39.30 12.80
50244.13 42.30 -37.90 4.10
50244.25 45.00 -35.90 6.60
50244.38 41.50 -34.40 12.80
50244.50 36.60 -33.80 16.80
50244.63 39.90 -34.40 20.00
50244.75 41.60 -34.60 18.50
50244.88 36.00 -28.70 17.30
50245.00 28.00 -29.30 15.00
50245.13 31.30 -27.10 14.90
50245.25 29.90 -30.80 16.40
50245.38 28.00 -38.90 13.30
50245.63 28.60 -31.00 4.90
50245.75 15.50 -33.80 6.60
50245.88 18.30 -29.90 6.30
50246.25 29.40 -30.60 4.80
50246.38 29.00 -28.90 5.70
50246.50 26.20 -26.80 5.70
50246.63 29.40 -25.40 5.50
50246.88 22.90 -23.50 5.70
50247.13 27.80 -27.70 8.90
50247.38 16.90 -35.30 10.10
50247.50 18.40 -36.40 10.40
50247.63 24.70 -38.90 9.90
50247.75 23.20 -28.60 16.30
50247.88 20.00 -32.70 18.50
50248.00 23.90 -36.50 14.80
50248.13 26.60 -35.10 14.00
50248.25 24.80 -39.50 14.20
50248.38 28.10 -41.40 16.10
50248.50 35.10 -39.40 15.10
50248.75 29.60 -28.90 7.70
50248.88 21.00 -27.20 3.90
50249.00 20.60 -27.90 7.70
50249.13 23.70 -40.50 2.70
50249.63 23.70 -41.00 -0.10
50249.75 13.10 -47.40 -0.50
50250.00 23.80 -32.80 14.20
50250.13 23.30 -31.90 9.40
50250.25 28.70 -26.00 14.30
50250.38 21.20 -19.70 16.10
50250.50 5.30 -38.60 20.60
50250.63 8.30 -53.00 25.60
50251.50 23.50 -33.20 12.70
50251.63 24.90 -32.30 14.20
50251.75 29.10 -32.10 14.50
50252.00 30.60 -41.00 13.40
50252.13 35.20 -38.70 15.50
50252.38 32.20 -37.70 11.40
50252.50 31.40 -41.80 19.60
50252.63 44.90 -36.00 19.30
50253.00 40.40 -51.60 15.30
50253.25 24.50 -47.60 22.30
50253.63 29.10 -42.00 26.30
50253.75 28.50 -57.80 22.50
50253.88 29.90 -51.00 12.10
50254.13 34.70 -46.30 25.40
50254.25 38.00 -43.30 27.00
50254.38 35.80 -39.60 19.10
50254.50 38.80 -30.20 6.40
50255.00 31.20 -34.80 6.80
50255.25 26.30 -37.90 0.90
50255.50 29.90 -27.80 2.90
50255.63 30.50 -22.20 9.30
50255.75 31.60 -21.20 10.30
50255.88 24.60 -30.50 8.70
50256.13 25.80 -29.30 15.00
50256.25 23.10 -27.00 13.30
50256.38 24.80 -28.10 13.40
50256.50 33.80 -26.90 15.10
50256.63 39.60 -26.90 15.40
50256.88 36.10 -35.30 10.30
50257.00 36.70 -34.60 12.30
50257.25 31.30 -32.20 9.30
50257.50 38.00 -32.30 8.60
50257.63 41.50 -34.90 10.30
50257.75 41.90 -37.40 12.60
50257.88 32.80 -39.40 10.90
50258.25 41.60 -29.90 14.40
50258.38 37.60 -28.70 15.40
50258.50 31.70 -31.50 13.90
50258.63 33.30 -32.00 13.40
50258.75 28.50 -26.60 10.70
50258.88 29.90 -30.30 15.30
50259.00 34.10 -35.20 13.30
50259.13 31.60 -32.20 9.90
50259.38 29.80 -26.00 15.10
50259.63 27.80 -32.60 12.10
50259.75 27.50 -35.00 9.70
50259.88 22.50 -33.70 12.30
50260.00 19.10 -33.80 14.60
50260.13 20.70 -38.00 15.40
50260.25 36.40 -37.10 16.50
50260.63 35.60 -32.70 8.00
50260.75 35.10 -32.70 5.30
50260.88 33.00 -40.10 8.50
50261.00 28.10 -42.80 15.50
50261.13 30.50 -42.10 16.00
50261.25 34.70 -43.40 14.60
50261.63 40.80 -52.70 11.30
50261.75 36.50 -42.70 21.60
50262.00 33.90 -33.70 20.50
50262.38 33.70 -35.90 12.00
50262.63 37.30 -34.60 13.20
50262.75 15.90 -57.30 19.10
50262.88 22.50 -49.20 13.00
50263.00 34.00 -48.20 13.60
50263.13 35.70 -50.60 11.30
50263.25 40.70 -48.50 11.80
50263.50 28.10 -37.20 16.30
50263.63 21.20 -48.50 16.10
50263.75 25.60 -49.00 13.80
50263.88 25.50 -54.90 10.10
50264.00 34.30 -46.50 6.70
50264.13 34.00 -38.30 7.90
50264.25 27.80 -41.90 8.10
50264.38 25.60 -35.80 14.30
50264.50 20.60 -40.20 12.20
50264.63 22.00 -37.10 13.30
50265.00 15.00 -44.30 7.00
50265.13 19.10 -37.60 12.50
50265.50 44.60 -30.90 16.00
50266.00 28.50 -33.10 9.60
50266.13 34.40 -27.80 9.60
50266.63 24.10 -34.70 7.60
50266.75 24.10 -36.10 7.30
50266.88 22.50 -23.70 8.20
50267.25 6.90 -26.60 11.00
50267.75 29.40 -28.70 -1.60
50268.00 27.00 -27.70 11.20
50268.13 22.50 -29.90 14.40
50268.25 28.20 -36.10 14.50
50268.38 31.40 -41.90 15.30
50268.50 33.30 -41.90 12.10
50268.75 33.80 -29.60 11.90
50268.88 31.30 -34.50 11.10
50269.00 22.00 -33.90 9.60
50269.13 23.50 -31.90 10.80
50269.25 21.30 -35.10 12.90
50269.38 21.00 -41.70 18.20
50269.50 36.60 -39.60 20.10
50269.63 38.00 -36.20 12.30
50269.75 35.60 -40.80 18.80
50269.88 30.30 -37.20 21.00
50270.13 37.30 -35.50 18.00
50270.25 36.30 -41.40 18.80
50270.38 43.30 -43.60 22.00
50270.50 40.00 -46.90 15.90
50270.63 24.40 -48.80 19.70
50270.75 31.40 -44.20 13.60
50271.00 53.30 -42.80 24.60
50271.13 48.50 -47.00 13.10
50271.25 47.30 -45.80 16.10
50271.50 40.70 -58.00 23.10
50271.63 39.30 -53.80 22.50
50271.88 36.50 -56.40 17.70
50272.13 43.10 -50.10 16.30
50272.63 40.60 -49.70 6.20
50272.75 40.10 -42.60 2.80
50273.00 26.90 -39.40 5.90
50273.13 20.80 -44.10 9.50
50273.25 20.40 -37.20 5.50
50273.38 22.60 -34.90 13.60
50273.50 12.40 -38.30 7.60
50273.63 37.60 -30.20 6.20
50273.75 45.40 -34.30 4.50
50273.88 34.50 -38.00 5.30
50274.13 24.30 -39.10 7.70
50274.63 37.10 -33.40 10.50
50274.75 31.00 -29.80 12.40
50274.88 28.20 -26.20 8.20
50275.00 31.60 -28.30 6.50
50275.13 34.90 -26.90 7.20
50275.25 31.50 -24.30 7.10
50275.38 20.90 -34.90 6.90
50275.50 18.90 -32.30 3.80
50275.63 19.50 -27.50 4.20
50275.75 18.20 -28.80 2.40
50275.88 25.70 -17.00 6.70
50276.00 18.40 -22.30 7.80
50276.25 16.90 -25.70 14.50
50276.38 19.70 -29.00 12.60
50276.50 18.90 -22.30 12.60
50276.88 22.30 -30.20 15.90
50277.13 19.80 -36.40 19.10
50277.25 28.70 -29.10 15.50
50277.38 28.00 -30.70 16.50
50277.63 41.20 -34.40 19.90
50277.75 38.60 -41.90 24.50
50278.00 37.60 -43.10 27.10
50278.13 31.10 -43.00 27.30
50278.25 41.10 -32.20 21.50
50278.38 37.00 -34.50 21.20
50278.63 36.90 -35.20 19.80
50278.75 40.80 -41.30 21.00
50279.25 38.60 -38.60 2.10
50279.38 39.70 -30.40 13.30
50279.50 37.40 -42.90 19.40
50279.63 32.70 -39.60 19.60
50279.75 31.10 -38.70 15.70
50279.88 32.20 -37.20 15.90
50280.00 32.60 -40.70 16.60
50280.38 39.00 -43.10 22.30
50280.50 39.70 -47.60 22.50
50280.63 37.80 -45.40 23.10
50280.75 36.80 -41.40 20.10
50281.25 34.70 -57.70 25.10
50281.38 49.40 -44.80 24.10
50281.50 43.70 -41.90 28.10
50281.63 46.00 -36.00 23.10
50281.75 40.90 -42.50 18.90
50281.88 35.80 -34.30 20.50
50282.00 38.30 -35.70 16.40
50282.13 48.30 -41.60 20.40
50282.25 48.00 -42.60 14.50
50282.38 33.00 -47.10 8.30
50282.50 26.50 -52.80 7.70
50282.63 25.40 -48.40 12.20
50282.75 27.60 -45.60 12.90
50282.88 31.70 -41.00 16.60
50283.13 25.70 -44.60 22.50
50283.25 29.30 -49.70 22.90
50283.38 31.20 -58.80 25.10
50283.50 34.40 -57.70 17.70
50283.63 36.70 -49.80 19.60
50283.75 35.80 -44.20 23.50
50283.88 34.00 -35.90 17.50
50284.00 38.40 -35.10 13.20
50284.13 31.00 -43.10 10.40
50284.25 25.00 -42.60 12.50
50284.38 29.40 -36.30 10.70
50284.50 22.90 -31.10 15.80
50284.88 4.80 -38.70 6.10
50285.00 16.60 -34.40 9.10
50285.25 16.80 -31.10 20.10
50285.50 33.80 -43.00 6.20
50285.75 32.70 -39.60 15.80
50285.88 39.10 -37.60 12.50
50286.00 31.60 -40.10 8.80
50286.13 29.20 -44.30 7.00
50286.25 29.90 -35.00 7.20
50286.38 35.50 -35.30 8.10
50286.50 39.40 -40.40 7.80
50286.63 39.40 -35.80 9.70
50286.75 34.30 -28.90 9.30
50287.00 36.50 -40.60 11.30
50287.13 31.50 -38.50 9.10
50287.25 26.70 -34.00 8.00
50287.38 29.30 -37.90 9.00
50287.88 33.50 -37.70 12.60
50288.00 31.50 -35.20 10.30
50288.13 34.30 -34.10 5.10
50288.25 35.60 -38.60 3.50
50288.38 37.60 -34.40 3.80
50288.50 35.40 -35.50 3.40
50288.63 33.80 -46.10 9.00
50288.75 37.60 -43.00 4.90
50288.88 40.20 -40.40 5.80
50289.00 39.20 -36.90 3.40
50289.13 34.60 -34.60 5.20
50289.25 42.30 -39.30 7.60
50289.50 40.10 -40.70 6.90
50289.63 41.70 -40.70 6.90
50289.75 41.20 -37.60 10.50
50289.88 42.30 -37.40 13.60
50290.00 35.10 -30.80 13.80
50290.38 39.50 -47.90 -0.40
50290.75 35.40 -45.90 8.70
50290.88 31.50 -39.90 8.00
50291.00 35.90 -34.10 7.90
50291.13 27.80 -39.60 8.30
50291.38 23.10 -38.80 11.80
50291.50 32.90 -34.60 3.70
50291.75 17.70 -39.00 8.00
50291.88 25.00 -35.40 12.60
50292.00 23.10 -33.40 12.60
50292.13 20.30 -28.30 11.50
50292.25 25.90 -26.20 3.00
50292.38 24.80 -26.40 4.20
50292.50 24.70 -28.40 4.90
50292.63 19.00 -27.00 4.20
50292.75 19.70 -30.50 2.20
50292.88 18.90 -36.50 6.70
50293.00 21.20 -35.30 9.90
50293.63 30.00 -35.30 25.70
50294.00 35.50 -31.50 10.80
50294.25 28.60 -27.30 16.50
50294.63 27.70 -42.10 10.40
50294.75 39.70 -45.00 12.90
50295.00 40.00 -41.30 13.60
50295.13 40.40 -43.90 17.80
50295.88 34.30 -45.40 7.90
50296.13 35.20 -32.50 9.70
50296.38 37.40 -37.10 2.60
50296.50 27.20 -44.90 6.70
50296.63 23.20 -43.30 9.50
50296.75 19.40 -42.80 7.60
50296.88 19.90 -38.10 6.60
50297.00 15.30 -38.60 8.50
50297.25 33.70 -28.00 16.40
50297.50 30.40 -39.40 8.90
50297.75 28.50 -48.40 14.60
50297.88 29.00 -46.00 11.40
50298.00 26.50 -41.40 5.30
50298.13 22.60 -33.90 14.20
50298.25 23.90 -36.40 21.80
50298.88 34.50 -39.10 26.70
50299.00 37.70 -46.60 29.30
50299.13 39.60 -41.40 24.60
50299.25 40.50 -38.00 16.30
50299.38 45.00 -40.20 21.30
50299.50 38.30 -44.30 23.40
50299.63 39.90 -45.60 21.60
50299.75 39.20 -42.70 21.50
50299.88 41.60 -31.80 18.40
50300.25 33.90 -44.70 18.30
50300.50 43.50 -40.90 14.20
50300.63 41.20 -43.40 16.90
50300.75 41.80 -39.50 13.80
50301.00 35.30 -45.20 11.60
50301.13 36.30 -43.90 9.90
50301.50 33.60 -41.70 4.60
50301.63 33.60 -41.30 5.30
50301.75 28.70 -39.00 4.80
50301.88 31.30 -36.40 7.50
50302.00 38.50 -34.40 4.10
50302.13 30.40 -31.80 -1.90
50302.25 20.70 -36.70 7.60
50302.50 19.90 -32.90 13.40
50302.75 19.50 -34.60 10.60
50302.88 20.20 -32.80 7.60
50303.00 19.60 -28.60 6.30
50303.13 8.10 -30.00 11.90
50303.38 21.50 -32.50 16.70
50303.50 30.50 -28.80 19.80
50303.63 34.40 -28.20 12.70
50303.75 28.70 -29.10 18.00
50303.88 27.60 -32.80 14.80
50304.13 27.20 -33.00 11.80
50304.25 28.00 -31.20 9.70
50304.63 23.60 -34.60 18.90
50304.75 26.40 -38.40 21.10
50305.00 35.40 -40.80 16.80
50305.13 29.40 -33.90 13.90
50305.25 32.20 -31.90 13.70
50305.38 36.20 -33.60 12.20
50305.63 31.30 -35.50 5.10
50305.75 39.30 -28.80 6.70
50305.88 31.20 -35.60 14.90
50306.00 30.90 -35.70 10.60
50306.13 26.90 -34.50 2.80
50306.25 25.60 -29.60 2.20
50306.38 30.50 -29.80 10.30
50306.63 22.00 -30.00 2.80
50306.75 21.60 -28.80 1.80
50307.00 25.70 -47.00 5.90
50307.13 28.50 -39.40 1.80
50307.25 30.60 -35.70 3.30
50307.50 38.40 -31.80 15.30
50307.75 29.90 -35.00 15.60
50307.88 25.00 -35.40 9.70
50308.00 27.80 -27.70 10.20
50308.13 24.50 -33.90 4.50
50308.38 21.30 -33.70 8.90
50308.50 17.20 -32.70 7.40
50308.63 21.90 -33.20 12.80
50308.75 23.00 -34.10 11.40
50308.88 20.60 -31.20 10.20
50309.00 21.60 -27.00 5.20
50309.13 24.30 -33.30 -1.00
50309.25 28.10 -31.50 2.80
50309.38 43.90 -27.50 8.00
50309.63 31.20 -38.00 5.90
50309.75 32.70 -31.10 7.70
50309.88 30.80 -39.60 9.20
50310.00 32.50 -43.40 10.40
50310.13 35.70 -42.00 8.30
50310.25 31.30 -35.40 12.50
50310.38 24.60 -40.00 14.80
50310.50 20.50 -38.00 17.50
50310.63 28.60 -33.90 18.30
50310.75 36.90 -37.50 17.10
50311.00 38.10 -37.30 23.60
50311.25 35.40 -51.20 19.50
50311.38 33.20 -50.00 16.00
50311.50 37.90 -45.20 16.20
50311.63 36.90 -35.70 14.50
50311.75 37.80 -31.30 19.80
50311.88 36.10 -33.30 24.10
50312.00 33.30 -40.00 24.30
50312.13 32.20 -40.50 25.50
50312.25 30.60 -39.50 25.70
50312.38 30.30 -40.20 29.10
50312.50 29.40 -48.60 23.10
50312.88 27.10 -43.70 17.60
50313.00 34.30 -37.50 14.60
50313.13 32.30 -40.80 0.10
50313.25 21.80 -42.90 -4.00
50313.38 18.70 -30.30 -3.10
50313.50 28.70 -23.80 2.80
50313.75 17.50 -40.70 2.90
50313.88 22.90 -37.20 5.10
50314.00 30.80 -36.80 7.00
50314.13 22.40 -36.70 5.10
50314.38 25.80 -34.90 9.80
50314.50 31.30 -33.10 11.40
50314.63 31.20 -32.90 10.40
50315.00 33.50 -31.50 5.90
50315.13 35.30 -25.70 6.80
50315.25 33.50 -30.20 5.60
50315.38 32.40 -27.30 12.80
50315.63 19.40 -28.50 13.40
50315.75 12.10 -31.70 14.60
50316.00 16.20 -37.70 14.80
50316.13 25.80 -39.80 15.90
50316.25 32.00 -36.60 17.00
50316.38 33.40 -27.60 11.80
50316.50 25.60 -25.30 10.80
50316.75 21.80 -34.10 7.10
50317.00 25.10 -31.90 9.50
50317.13 25.40 -32.80 10.90
50317.25 27.50 -37.70 9.10
50317.38 29.60 -35.90 11.40
50317.50 31.60 -34.50 11.10
50317.63 32.30 -37.00 13.70
50318.00 35.00 -38.10 21.10
50318.13 42.70 -39.00 15.40
50318.25 29.90 -42.60 13.20
50318.50 51.00 -37.00 15.90
50318.75 33.90 -37.50 12.20
50319.00 31.80 -53.50 13.50
50319.13 29.20 -45.60 7.50
50319.25 31.40 -47.60 6.20
50319.38 32.60 -41.20 10.40
50319.75 36.70 -46.50 9.40
50319.88 28.50 -43.60 6.30
50320.00 23.50 -43.30 9.90
50320.13 26.80 -50.00 13.40
50320.25 35.00 -38.00 9.30
50320.50 25.40 -29.50 11.80
50320.63 28.30 -34.50 11.40
50320.75 38.10 -35.10 12.00
50320.88 38.00 -32.30 9.70
50321.00 37.90 -33.40 6.20
50321.13 30.00 -31.50 4.10
50321.25 20.60 -27.40 6.60
50321.38 15.40 -33.60 12.60
50321.50 19.50 -35.10 14.70
50321.63 30.50 -39.80 13.40
50321.88 27.80 -46.40 10.30
50322.13 36.70 -42.30 12.60
50322.25 30.80 -41.20 16.50
50322.38 22.30 -47.80 24.30
50322.50 29.40 -47.70 19.20
50322.63 36.20 -42.70 14.00
50322.75 37.30 -36.90 13.00
50322.88 34.00 -38.70 12.80
50323.63 30.50 -38.90 20.20
50323.75 38.10 -34.00 17.50
50324.00 21.40 -36.90 18.60
50324.25 26.80 -30.00 16.10
50324.38 22.60 -34.40 12.20
50324.50 22.50 -42.10 3.20
50324.63 29.10 -26.40 4.00
50324.75 30.30 -41.00 -0.50
50324.88 27.20 -34.50 7.20
50325.00 16.30 -41.00 10.60
50325.13 15.10 -46.50 8.50
50325.25 20.10 -45.30 8.60
50325.50 20.80 -43.70 9.20
50325.63 17.00 -41.50 5.80
50325.75 23.80 -35.20 3.60
50325.88 20.50 -35.60 6.30
50326.13 12.80 -37.10 10.40
50326.25 19.30 -39.30 10.40
50326.38 28.00 -32.10 9.40
50326.50 27.90 -32.40 9.90
50326.63 33.40 -32.60 13.30
50327.25 28.50 -31.30 5.50
50327.38 27.90 -36.60 6.10
50327.50 27.20 -35.40 5.80
50327.63 22.40 -32.30 3.40
50327.75 24.50 -33.90 5.70
50327.88 32.50 -41.40 13.70
50328.00 36.10 -38.50 17.90
50328.13 28.90 -39.60 11.90
50328.25 28.80 -42.70 8.20
50328.38 33.80 -40.60 9.80
50328.50 34.60 -44.50 10.40
50328.63 38.30 -37.10 10.20
50328.88 38.80 -32.00 7.60
50329.00 41.20 -38.60 5.60
50329.13 38.90 -42.30 4.60
50329.50 37.00 -31.80 9.90
50329.63 40.60 -34.60 13.50
50329.75 42.50 -35.10 15.60
50329.88 35.50 -25.90 14.00
50330.00 30.80 -27.30 12.00
50330.13 30.40 -33.70 14.50
50330.25 27.60 -33.70 16.50
50330.50 21.80 -30.40 19.00
50330.88 27.40 -35.60 14.00
50331.00 27.50 -44.00 16.30
50331.13 27.20 -42.10 14.50
50331.25 30.50 -41.70 9.40
50331.38 28.00 -41.10 17.20
50331.50 28.40 -38.60 19.80
50331.63 33.60 -35.60 19.80
50331.75 28.50 -45.10 19.50
50331.88 25.40 -54.60 19.10
50332.13 25.80 -51.10 23.90
50332.38 38.80 -41.40 32.00
50332.50 40.30 -42.60 31.90
50332.63 40.40 -41.90 26.30
50332.75 41.20 -38.80 17.70
50332.88 37.80 -32.20 19.80
50333.00 40.10 -29.20 18.50
50333.13 39.30 -28.30 17.30
50333.25 36.10 -25.20 17.00
50333.50 24.40 -36.90 14.90
50334.00 32.10 -32.20 8.10
50334.13 28.30 -36.30 8.40
50334.63 36.20 -35.90 18.40
50334.88 25.50 -35.60 19.60
50335.25 34.30 -26.70 12.70
50335.38 31.60 -35.40 12.00
50335.63 50.40 -34.30 7.10
50335.75 38.40 -36.90 7.90
50335.88 29.70 -41.00 8.00
50336.13 30.30 -32.00 6.70
50336.25 26.40 -29.30 2.80
50336.38 19.30 -29.70 4.00
50336.63 26.80 -33.30 11.20
50336.88 34.10 -37.10 7.30
50337.00 29.00 -30.80 3.70
50337.25 21.10 -29.30 6.10
50337.38 21.50 -26.80 4.90
50337.75 21.20 -25.70 12.30
50337.88 26.60 -35.20 9.50
50338.25 19.00 -37.40 6.70
50338.50 22.90 -36.70 5.00
50338.63 31.20 -38.50 8.20
50338.75 35.40 -37.30 5.10
50339.13 32.60 -32.70 6.30
50339.50 28.30 -34.50 8.40
50339.75 32.40 -44.50 11.80
50340.38 28.00 -41.10 16.00
50340.63 30.90 -41.90 13.40
50340.75 31.30 -42.60 17.40
50340.88 33.60 -56.10 10.60
50341.00 43.50 -51.90 6.50
50341.25 44.50 -47.20 19.80
50341.38 40.40 -48.20 25.70
50341.63 30.50 -57.20 19.30
50341.75 28.50 -58.40 20.30
50341.88 31.80 -52.50 23.00
50342.00 39.60 -50.00 24.40
50342.25 38.30 -32.90 19.70
50342.38 37.70 -41.40 26.40
50342.50 40.70 -43.80 25.70
50342.63 39.50 -44.00 25.50
50342.75 44.90 -41.30 24.90
50342.88 44.70 -45.50 24.90
50343.13 38.30 -55.70 22.80
50343.25 32.20 -47.30 17.70
50343.38 35.10 -41.70 17.50
50343.75 39.40 -32.40 19.40
50344.00 30.90 -40.90 18.40
50344.13 30.50 -41.60 15.90
50344.38 31.80 -41.20 11.00
50344.50 29.70 -38.10 14.40
50344.63 32.00 -36.10 15.60
50344.88 35.60 -36.10 15.30
50345.00 32.50 -34.70 16.50
50345.13 36.50 -40.60 14.50
50345.25 38.30 -44.80 15.00
50345.38 29.50 -45.10 9.70
50345.63 30.00 -37.00 6.20
50345.88 32.70 -26.40 9.10
50346.00 37.20 -27.20 9.80
50346.13 29.30 -30.80 6.80
50346.25 26.70 -35.40 8.00
50346.38 32.40 -37.30 6.70
50346.63 20.50 -25.60 3.90
50346.75 20.70 -24.40 6.40
50347.00 21.80 -32.80 6.60
50347.13 30.20 -32.20 12.90
50347.38 28.80 -28.90 11.60
50347.50 30.00 -23.40 9.60
50347.63 28.30 -26.80 11.50
50347.88 31.50 -40.80 11.10
50348.13 34.10 -32.40 8.20
50348.25 33.10 -27.10 8.70
50348.38 36.10 -28.90 13.30
50348.50 32.00 -34.30 11.90
50348.63 30.50 -32.60 12.90
50348.75 37.60 -31.60 5.50
50348.88 24.50 -34.50 6.80
50349.38 33.70 -31.70 24.20
50349.63 31.60 -43.10 11.10
50349.88 34.70 -44.30 12.40
50350.13 34.90 -52.40 11.50
50350.25 35.00 -43.80 18.70
50350.38 41.20 -38.70 24.40
50350.50 31.30 -37.80 27.20
50350.63 21.30 -43.20 23.80
50350.75 17.90 -45.60 21.30
50350.88 25.60 -30.70 25.40
50351.00 31.00 -31.80 28.30
50351.50 13.40 -42.10 10.80
50351.63 11.00 -47.80 8.20
50351.75 13.40 -50.10 3.20
50352.38 -8.70 -15.50 -1.90
50352.50 -2.40 -14.90 -3.20
50352.75 18.00 -34.60 13.00
50353.00 25.90 -41.40 7.30
50353.13 30.80 -36.40 9.30
50353.25 35.30 -29.90 10.60
50353.38 32.40 -33.60 5.90
50353.50 29.60 -37.30 5.30
50353.63 24.60 -34.30 8.50
50353.75 26.40 -34.50 10.30
50353.88 33.60 -34.80 12.40
50354.13 29.40 -39.20 9.70
50354.25 39.60 -41.50 14.60
50354.38 41.90 -36.40 17.00
50354.63 32.90 -40.30 12.90
50354.75 36.80 -37.30 13.00
50355.00 33.60 -38.50 9.60
50355.13 33.80 -42.50 10.50
50355.25 27.80 -48.20 10.40
50355.38 31.50 -41.20 11.90
50355.50 31.10 -38.70 10.80
50355.63 33.50 -39.20 7.20
50356.00 35.30 -37.50 7.50
50356.13 30.70 -35.20 7.50
50356.25 34.40 -38.30 7.10
50356.38 32.40 -32.20 11.80
50356.50 32.80 -32.40 13.30
50357.25 27.70 -38.90 5.70
50357.38 28.20 -37.50 2.30
50357.50 33.60 -27.60 5.80
50358.38 34.00 -26.90 14.40
50358.50 32.20 -32.40 15.50
50358.63 35.20 -22.20 20.40
50359.00 37.50 -30.80 18.90
50359.13 24.90 -35.60 15.40
50359.25 24.80 -40.00 15.90
50359.63 30.00 -41.40 19.00
50359.75 34.30 -54.50 16.20
50359.88 33.40 -57.30 8.50
50360.13 47.10 -41.90 4.80
50360.50 35.90 -43.20 9.40
50360.63 35.40 -42.70 9.20
50361.00 30.30 -47.80 6.50
50361.13 23.60 -49.30 11.40
50361.38 32.50 -51.90 13.70
50361.50 28.20 -49.80 10.40
50361.88 23.50 -29.10 2.20
50362.00 19.60 -39.50 8.80
50362.25 24.60 -43.30 11.70
50362.50 30.40 -32.90 6.40
50362.75 31.30 -32.60 17.50
50363.13 35.90 -33.60 8.30
50363.38 43.20 -35.90 2.20
50363.50 45.00 -39.20 1.40
50363.75 32.00 -37.60 -1.60
50363.88 24.20 -43.10 5.50
50364.00 22.90 -45.80 3.30
50364.13 19.80 -39.80 5.00
50364.25 31.80 -31.70 13.00
50364.38 24.90 -37.80 16.10
50364.63 26.00 -38.90 6.60
50364.75 31.50 -28.50 8.50
50364.88 31.60 -26.40 8.10
50365.13 25.80 -26.80 9.40
50365.38 25.10 -31.40 10.90
50365.50 23.10 -31.20 13.40
50365.63 23.50 -29.90 13.00
50365.75 16.00 -43.90 8.90
50365.88 19.80 -39.30 7.00
50366.00 19.60 -35.30 15.70
50366.25 33.60 -35.70 16.50
50366.38 39.00 -31.80 17.90
50366.50 36.60 -39.60 19.50
50366.63 41.40 -46.90 15.50
50366.75 37.10 -38.30 21.40
50366.88 28.00 -31.60 17.20
50367.00 19.70 -40.90 7.90
50367.13 28.40 -41.40 13.60
50367.50 39.50 -50.10 14.30
50367.75 31.80 -47.90 24.80
50368.00 44.20 -45.30 17.90
50368.13 43.10 -46.50 16.80
50368.38 34.00 -44.40 22.90
50368.50 42.70 -47.60 23.80
50368.75 37.30 -53.00 28.60
50368.88 43.30 -52.20 23.00
50369.00 39.20 -52.20 19.70
50369.13 49.80 -43.30 23.90
50369.25 49.30 -43.20 26.20
50369.38 53.10 -40.80 14.50
50369.50 45.70 -48.40 11.30
50369.63 40.30 -52.10 6.60
50369.75 32.40 -51.50 7.10
50369.88 29.90 -50.60 6.80
50370.13 34.60 -51.70 19.20
50370.25 40.90 -51.10 18.20
50370.38 38.70 -48.70 17.70
50370.50 34.60 -44.00 16.90
50370.63 26.00 -39.80 16.60
50370.75 23.10 -36.50 16.40
50370.88 24.30 -39.50 16.90
50371.00 30.50 -39.40 16.00
50371.13 36.40 -40.80 13.10
50371.25 37.70 -39.00 13.80
50371.38 35.20 -39.70 7.60
50371.63 34.60 -34.60 2.30
50371.88 26.30 -34.80 -0.70
50372.00 33.70 -28.80 -2.20
50372.13 33.70 -28.30 -6.40
50372.38 15.00 -33.40 7.20
50372.50 10.40 -37.10 5.50
50373.00 29.50 -35.60 13.00
50373.25 29.50 -36.10 7.80
50373.38 23.10 -34.50 8.60
50373.50 27.70 -32.10 10.50
50373.63 30.30 -35.50 8.20
50373.88 33.30 -43.80 7.10
50374.00 34.50 -36.20 2.60
50374.13 25.90 -36.10 0.30
50374.25 25.50 -35.40 1.70
50374.38 28.00 -37.30 4.20
50374.50 27.70 -38.50 4.30
50374.63 29.40 -32.40 0.40
50374.75 26.50 -31.50 1.10
50374.88 23.30 -28.90 1.30
50375.00 22.50 -25.60 -1.20
50375.13 23.60 -28.90 -3.90
50375.25 29.50 -28.50 4.40
50375.38 24.10 -29.80 5.70
50375.50 26.70 -33.90 12.20
50375.63 36.10 -39.00 12.80
50375.75 32.20 -39.60 12.30
50375.88 29.20 -32.40 12.00
50376.25 20.20 -37.60 15.60
50376.38 23.50 -39.50 15.60
50376.50 22.20 -44.10 12.40
50376.75 31.10 -50.60 13.30
50377.13 37.70 -34.40 9.60
50377.25 30.00 -39.60 14.50
50377.38 24.60 -43.70 14.40
50377.63 34.90 -33.60 8.90
50377.75 32.80 -34.30 10.10
50377.88 27.90 -37.00 10.10
50378.00 27.50 -38.70 9.90
50378.13 37.10 -42.90 18.60
50378.25 33.80 -36.80 21.50
50378.38 22.40 -35.30 22.80
50378.50 30.60 -35.40 24.40
50378.63 33.70 -39.30 25.60
50378.75 37.20 -43.30 25.80
50378.88 47.00 -52.00 21.70
50379.00 48.90 -57.60 17.20
50379.13 48.60 -40.20 27.20
50379.38 27.60 -58.00 30.50
50379.75 49.50 -54.70 21.70
50379.88 49.70 -50.90 21.70
50380.13 37.00 -57.70 22.80
50380.25 32.30 -55.60 22.50
50380.38 34.30 -51.70 25.90
50380.50 28.20 -42.30 23.00
50380.63 34.50 -40.50 24.20
50380.75 39.40 -42.90 23.20
50380.88 32.60 -41.60 19.70
50381.00 33.00 -41.90 18.90
50381.13 36.60 -42.90 17.90
50381.25 36.40 -40.80 14.70
50381.38 31.90 -35.40 15.30
50381.63 32.80 -32.40 15.00
50381.75 35.00 -33.30 14.80
50382.00 34.70 -30.60 9.70
50382.13 40.00 -23.20 10.50
50382.25 31.90 -28.20 10.50
50382.38 28.00 -29.30 15.10
50382.50 22.40 -39.00 15.30
50382.63 29.50 -39.90 7.80
50382.75 27.20 -33.10 5.40
50382.88 18.90 -30.90 9.30
50383.00 23.60 -28.40 7.90
50383.13 27.20 -31.20 8.80
50383.25 32.20 -40.50 10.10
50383.38 27.20 -47.70 8.60
50383.50 28.10 -43.30 11.40
50383.63 31.70 -40.40 -0.20
50383.75 27.10 -37.90 4.20
50383.88 23.80 -32.80 5.60
50384.00 25.60 -36.80 5.90
50384.13 25.30 -40.50 9.30
50384.25 35.20 -38.80 11.70
50384.38 46.30 -39.60 12.90
50384.50 41.80 -39.00 14.40
50384.63 40.70 -34.90 9.00
50384.75 34.10 -34.40 9.50
50384.88 26.60 -39.30 13.20
50385.00 30.30 -39.20 5.90
50385.13 35.10 -34.00 10.70
50385.25 34.00 -35.00 12.30
50385.38 29.10 -38.70 9.10
50385.50 31.30 -49.10 9.70
50385.75 27.40 -49.30 17.70
50386.00 36.70 -41.70 17.00
50386.13 42.00 -42.00 16.20
50386.25 44.10 -45.10 11.90
50386.50 35.00 -45.10 22.20
50386.63 38.70 -41.30 17.90
50386.75 31.60 -35.00 15.10
50386.88 14.00 -38.30 14.90
50387.00 23.40 -40.60 19.80
50387.13 25.50 -43.90 18.30
50387.25 29.80 -46.10 10.60
50387.38 24.00 -40.50 10.10
50387.50 17.10 -42.00 10.70
50387.63 24.50 -39.10 15.40
50387.88 38.30 -34.40 7.30
50388.00 25.70 -33.20 12.60
50388.13 28.00 -26.60 15.70
50388.25 35.40 -28.90 17.90
50388.38 33.10 -36.10 14.80
50388.50 30.70 -35.20 8.00
50388.63 27.20 -43.50 8.80
50388.88 43.10 -27.00 3.00
50389.00 45.60 -28.20 8.80
50389.25 24.70 -38.40 16.00
50389.38 31.70 -49.40 6.90
50389.50 30.40 -51.70 2.90
50389.63 33.30 -36.70 -1.00
50389.75 36.60 -28.60 1.00
50389.88 38.30 -28.10 8.20
50390.00 37.40 -32.90 10.50
50390.13 28.30 -36.30 12.30
50390.25 30.50 -40.70 15.30
50390.38 42.40 -32.90 18.00
50390.50 37.50 -30.90 5.40
50390.63 30.50 -37.30 2.60
50390.75 31.50 -36.60 6.30
50390.88 36.00 -31.50 11.70
50391.13 42.90 -32.50 17.00
50391.25 37.20 -37.00 19.90
50391.38 36.10 -31.10 17.80
50391.50 31.60 -35.00 15.60
50391.63 30.20 -38.50 15.00
50391.75 36.70 -30.80 16.70
50391.88 41.10 -27.00 11.10
50392.00 37.00 -32.70 7.40
50392.13 35.80 -34.40 8.00
50392.25 35.40 -35.10 7.30
50392.38 37.80 -34.60 4.90
50392.50 42.70 -37.60 4.50
50392.63 31.40 -40.10 8.70
50392.75 26.00 -38.90 13.30
50392.88 29.20 -43.30 14.40
50393.00 25.80 -37.60 12.20
50393.13 29.20 -35.20 13.90
50393.25 26.00 -37.00 10.90
50393.38 30.00 -34.30 11.00
50393.50 38.10 -32.20 17.00
50393.63 32.10 -34.00 17.70
50393.75 36.30 -40.60 14.20
50393.88 40.00 -38.00 21.50
50394.25 26.90 -38.90 10.70
50394.38 23.40 -41.50 29.40
50394.50 28.60 -41.10 29.60
50394.63 30.20 -47.90 22.80
50394.75 33.80 -54.70 18.30
50395.00 33.50 -47.20 26.70
50395.13 29.20 -51.40 23.80
50395.50 31.30 -35.90 10.10
50395.63 32.90 -35.00 12.90
50395.75 34.30 -31.30 14.90
50395.88 39.80 -27.90 13.10
50396.00 37.20 -26.70 6.70
50396.13 32.00 -23.90 3.30
50396.25 25.50 -28.40 5.30
50396.63 32.60 -28.90 10.90
50396.75 23.90 -33.10 0.00
50396.88 24.90 -26.60 0.10
50397.00 28.20 -28.00 5.00
50397.13 30.70 -27.10 7.70
50397.25 21.80 -30.90 10.40
50397.38 23.60 -27.40 14.00
50397.50 28.50 -39.30 14.20
50397.63 33.80 -40.10 9.10
50397.75 24.00 -36.30 7.00
50397.88 27.70 -34.50 5.30
50398.00 33.90 -32.20 5.30
50398.13 34.60 -31.80 4.90
50398.25 35.40 -33.60 9.30
50398.63 22.30 -20.20 9.00
50398.88 24.80 -39.10 9.10
50399.00 21.60 -38.40 11.40
50399.13 27.20 -31.20 12.30
50399.25 33.60 -24.30 9.10
50399.38 29.10 -28.20 5.80
50399.50 30.50 -31.30 9.40
50399.63 26.30 -37.90 6.90
50399.75 28.30 -35.00 6.30
50399.88 24.30 -35.20 3.40
50400.00 23.40 -31.70 3.00
50400.13 28.10 -30.60 5.90
50400.38 32.40 -32.20 15.30
50400.50 34.40 -38.70 11.60
50400.63 30.00 -41.90 11.50
50400.75 31.60 -35.00 9.70
50400.88 38.30 -34.40 12.20
50401.00 35.40 -35.00 13.80
50401.13 29.70 -37.70 15.80
50401.38 33.90 -47.50 18.90
50401.63 38.10 -34.00 14.50
50402.13 42.70 -28.10 10.20
50402.25 45.00 -30.30 11.40
50402.50 39.30 -32.90 12.20
50402.63 28.20 -35.60 13.00
50403.50 33.80 -41.40 15.70
50403.63 38.00 -48.50 17.20
50403.88 42.00 -40.20 16.80
50404.00 40.20 -36.20 8.90
50404.13 37.50 -29.00 13.20
50404.25 28.30 -43.00 17.90
50404.38 28.90 -46.80 19.70
50404.50 34.30 -50.30 23.10
50404.63 39.00 -41.70 27.40
50404.75 44.60 -37.10 20.30
50404.88 40.50 -37.10 20.60
50405.00 44.80 -34.40 19.80
50405.13 48.90 -28.20 17.00
50405.50 30.50 -42.60 16.20
50405.63 29.40 -32.10 15.50
50405.75 26.70 -36.30 16.60
50406.00 22.70 -42.80 13.30
50406.13 23.40 -44.00 8.60
50406.25 39.60 -43.50 9.30
50406.63 44.40 -50.30 9.50
50406.88 41.20 -48.10 8.50
50407.25 33.20 -38.30 10.50
50407.38 31.60 -48.20 7.40
50407.50 42.90 -46.30 3.30
50407.63 39.00 -45.30 2.60
50407.75 30.70 -40.30 2.70
50407.88 33.20 -35.50 1.00
50408.00 29.50 -29.80 1.80
50408.13 30.90 -25.70 5.70
50408.25 27.30 -19.60 7.70
50408.38 21.80 -24.40 12.70
50408.50 17.80 -30.90 16.10
50408.63 25.10 -33.70 13.50
50408.75 25.60 -37.20 9.00
50408.88 24.20 -36.80 0.80
50409.13 24.00 -33.30 -9.30
50409.75 21.10 -37.40 1.70
50409.88 17.80 -32.10 -0.50
50410.13 30.70 -28.00 1.70
50410.38 27.50 -33.10 5.70
50410.50 26.00 -30.80 7.60
50410.63 27.70 -28.40 8.70
50410.75 21.60 -25.10 9.00
50410.88 23.80 -26.00 9.20
50411.00 24.40 -29.30 5.80
50411.13 20.90 -36.30 3.30
50411.25 17.50 -33.60 3.90
50411.38 25.00 -21.60 4.70
50411.63 32.70 -28.70 6.80
50411.75 30.90 -31.10 6.80
50411.88 32.00 -36.60 4.40
50412.00 26.20 -36.80 -0.30
50412.13 21.20 -26.80 3.80
50412.25 23.20 -30.50 8.20
50412.38 24.90 -33.70 7.80
50412.50 21.50 -29.90 10.60
50413.00 30.00 -35.20 11.30
50413.13 26.60 -34.70 6.90
50413.25 27.00 -39.60 12.00
50413.38 31.20 -43.30 12.80
50413.50 27.50 -44.40 17.70
50413.63 32.30 -45.60 17.40
50413.75 31.40 -52.40 15.20
50414.00 54.00 -37.30 11.90
50414.13 47.90 -28.60 14.90
50414.25 38.50 -31.60 10.60
50414.38 40.20 -37.20 5.10
50414.50 35.00 -32.90 1.60
50414.63 32.00 -28.50 2.90
50414.75 18.30 -30.90 6.40
50414.88 28.70 -33.70 9.60
50415.13 28.40 -41.00 9.10
50415.25 21.20 -36.20 11.60
50415.38 21.40 -35.50 14.00
50415.50 30.60 -31.90 14.70
50415.63 28.90 -38.60 19.10
50415.75 29.70 -37.60 20.50
50415.88 27.60 -38.70 11.80
50416.00 34.60 -35.00 13.70
50416.13 28.80 -37.90 18.50
50416.38 34.90 -45.40 15.10
50416.50 42.30 -31.60 12.20
50416.75 26.00 -29.30 10.30
50416.88 26.70 -25.40 9.40
50417.00 25.80 -29.70 10.70
50417.13 26.70 -25.80 5.50
50417.25 21.50 -28.10 8.90
50417.38 17.60 -27.40 11.30
50417.50 16.00 -30.20 9.90
50417.63 19.80 -30.30 7.20
50417.75 16.10 -38.00 2.40
50417.88 19.00 -33.90 -0.10
50418.00 18.70 -38.90 -0.80
50418.13 20.30 -41.10 4.90
50418.38 25.90 -35.70 4.30
50418.75 32.30 -32.20 7.00
50418.88 28.90 -33.40 -1.20
50419.13 21.00 -32.80 -2.20
50419.25 17.70 -33.20 3.30
50419.38 18.80 -34.40 6.90
50419.50 24.20 -24.90 12.60
50419.63 28.90 -23.10 16.10
50419.75 32.30 -36.10 12.60
50420.00 31.90 -27.30 11.80
50420.25 20.40 -43.00 17.10
50420.50 27.40 -35.60 12.60
50420.63 32.80 -35.70 12.70
50420.75 35.70 -35.00 12.00
50420.88 30.40 -33.30 12.70
50421.50 27.90 -33.20 18.00
50421.75 21.30 -43.20 16.70
50421.88 24.20 -44.80 17.30
50422.00 33.50 -44.00 20.20
50422.25 32.90 -44.50 18.80
50422.38 31.40 -47.70 24.40
50422.50 28.60 -58.60 24.40
50422.75 52.30 -45.10 18.40
50422.88 41.20 -40.60 11.90
50423.00 37.30 -37.80 9.60
50423.13 37.00 -36.80 16.00
50423.38 35.00 -36.20 9.80
50423.63 32.30 -37.50 14.90
50423.75 37.80 -35.00 15.60
50423.88 39.20 -29.40 12.00
50424.00 38.90 -29.00 14.00
50424.13 39.10 -25.70 12.20
50424.25 35.30 -29.00 9.00
50424.38 25.70 -34.70 6.30
50424.50 25.50 -35.90 6.50
50424.63 25.90 -34.30 4.80
50424.75 25.30 -27.80 -2.70
50425.00 28.00 -32.10 16.40
50425.13 21.10 -35.50 15.60
50425.25 20.60 -41.10 11.00
50425.38 25.20 -32.60 7.90
50425.50 30.90 -28.20 11.20
50425.63 35.30 -25.20 11.20
50425.75 38.40 -28.50 16.30
50425.88 38.90 -28.10 14.00
50426.00 37.50 -30.40 13.50
50426.13 26.00 -42.00 14.20
50426.25 31.40 -37.70 17.80
50426.38 23.30 -35.10 18.90
50426.50 27.80 -34.50 14.60
50426.63 30.20 -31.20 14.00
50426.75 42.00 -31.60 9.50
50427.00 38.10 -35.50 8.80
50427.13 33.30 -31.10 11.10
50427.25 28.30 -35.80 15.10
50427.50 32.90 -39.90 13.80
50427.63 37.40 -34.40 14.70
50427.75 33.10 -38.90 16.20
50427.88 30.00 -41.80 15.50
50428.00 28.90 -40.90 15.80
50428.13 27.50 -42.00 15.90
50428.25 29.50 -39.50 20.80
50428.38 35.00 -43.40 17.50
50428.50 40.40 -43.90 14.50
50428.63 39.00 -39.20 15.70
50428.75 37.90 -38.30 17.20
50428.88 43.00 -37.60 17.00
50429.00 37.80 -42.30 13.90
50429.13 28.50 -38.40 13.50
50429.25 30.30 -33.90 15.80
50429.38 29.40 -38.70 18.70
50429.50 29.80 -37.40 17.20
50429.75 29.80 -36.50 17.20
50429.88 30.00 -38.70 15.10
50430.00 29.40 -39.60 15.50
50430.38 41.60 -40.40 19.30
50430.50 41.70 -43.40 19.60
50430.63 29.30 -47.90 14.30
50430.75 30.00 -45.10 15.10
50430.88 36.70 -39.90 15.60
50431.00 29.00 -44.60 23.80
50431.13 32.70 -50.00 22.20
50431.25 29.80 -47.00 18.30
50431.50 32.80 -38.50 14.40
50431.75 36.80 -35.90 16.90
50432.00 46.70 -37.40 18.60
50432.13 35.20 -37.80 5.60
50432.38 31.00 -29.40 2.80
50432.50 29.40 -28.20 4.20
50432.63 27.70 -33.10 5.70
50432.75 26.00 -40.30 9.20
50432.88 20.10 -40.20 13.60
50433.13 25.40 -32.80 7.60
50433.25 24.20 -37.20 5.80
50433.50 29.90 -35.00 4.00
50433.63 32.20 -32.00 8.60
50433.75 32.10 -33.50 11.70
50434.00 29.20 -36.60 9.40
50434.25 29.20 -32.40 9.10
50434.38 32.40 -23.20 8.40
50434.50 28.00 -34.00 6.60
50434.88 30.90 -33.70 13.90
50435.00 27.80 -33.50 15.50
50435.13 23.90 -37.40 12.20
50435.38 36.60 -46.10 11.10
50435.50 28.90 -37.20 12.80
50435.63 29.20 -41.40 15.10
50435.75 34.10 -46.10 17.30
50436.00 37.50 -41.70 15.70
50436.13 39.50 -47.80 13.80
50436.25 31.80 -51.20 16.70
50436.38 31.30 -51.20 14.60
50436.50 31.20 -48.00 13.50
50436.88 34.00 -42.60 23.30
50437.13 32.80 -47.00 20.80
50437.50 35.80 -43.40 13.40
50437.63 33.50 -41.00 14.50
50437.75 22.20 -42.30 13.80
50438.00 36.70 -41.30 8.30
50438.13 35.20 -43.40 6.60
50438.63 25.60 -36.80 7.80
50438.88 26.40 -29.80 7.40
50439.00 27.40 -28.90 10.30
50439.13 33.30 -30.60 8.90
50439.38 30.00 -35.20 4.10
50439.63 24.40 -36.10 8.40
50439.88 11.00 -33.10 7.60
50440.25 20.40 -33.40 14.50
50440.38 18.70 -39.70 15.00
50440.88 31.50 -24.70 10.50
50441.00 28.10 -27.30 9.00
50441.13 31.10 -36.80 7.90
50441.38 32.50 -37.10 9.80
50441.50 28.70 -33.30 6.20
50441.63 29.60 -29.80 7.70
50441.75 30.00 -31.00 7.90
50442.00 34.60 -36.90 8.20
50442.25 31.20 -34.30 9.10
50442.50 39.30 -29.20 6.30
50442.88 37.10 -35.80 8.00
50443.00 39.30 -30.70 13.10
50443.13 31.10 -33.50 17.00
50443.25 21.30 -32.20 22.00
50443.50 14.20 -31.90 22.30
50443.63 17.00 -30.80 22.00
50443.88 32.20 -36.80 20.60
50444.50 34.80 -37.10 14.40
50445.00 34.30 -28.90 9.40
50445.50 23.30 -24.20 3.40
50445.75 29.00 -28.00 7.90
50446.00 21.40 -38.90 8.30
50446.13 22.00 -35.40 5.10
50446.38 27.10 -34.30 12.40
50446.50 22.90 -35.30 12.10
50446.75 22.70 -39.50 14.50
50446.88 25.90 -27.70 15.70
50447.00 24.80 -24.80 17.60
50447.13 22.80 -37.80 13.30
50447.25 31.60 -31.70 11.20
50447.63 30.20 -45.40 2.70
50447.75 32.50 -39.50 0.30
50448.13 28.00 -34.00 6.20
50448.25 29.70 -32.40 6.60
50448.38 25.80 -33.00 9.90
50448.63 21.10 -36.50 10.10
50449.13 28.50 -30.30 11.00
50449.50 28.50 -34.10 18.00
50449.75 20.90 -28.30 18.50
50449.88 27.10 -28.60 16.80
50450.00 31.70 -27.70 19.60
50450.13 36.50 -37.70 15.40
50450.25 36.00 -42.50 10.40
50450.38 36.80 -41.10 8.50
50450.50 29.30 -42.70 3.50
50450.63 26.60 -35.70 5.50
50450.88 26.90 -38.90 13.20
50451.25 27.40 -45.60 14.70
50452.13 35.20 -40.60 14.90
50452.38 33.80 -42.90 14.80
50452.50 29.40 -45.40 13.70
50452.63 29.20 -45.10 13.20
50452.75 29.50 -45.20 9.50
50452.88 26.40 -42.00 14.40
50453.00 23.90 -43.00 16.90
50453.50 34.40 -35.50 10.90
50454.13 33.80 -31.50 20.10
50454.38 25.60 -37.60 16.40
50454.50 25.90 -32.30 14.70
50454.63 33.90 -32.80 19.20
50454.75 35.20 -35.90 18.20
50454.88 32.90 -44.00 17.10
50455.13 33.40 -39.80 15.40
50455.38 26.40 -27.00 17.60
50455.75 34.60 -37.40 24.30
50455.88 32.60 -51.20 17.50
50456.25 36.40 -38.90 21.50
50456.38 39.70 -29.40 22.00
50456.75 36.60 -41.90 20.10
50457.38 37.80 -35.90 15.00
50458.00 33.80 -33.30 9.60
50458.25 22.30 -40.60 15.10
50459.00 29.00 -27.50 6.10
50459.25 25.00 -35.40 7.80
50459.50 28.60 -31.50 4.80
50459.63 33.70 -34.10 1.90
50459.75 32.30 -29.40 1.70
50460.63 32.90 -26.90 5.90
50460.75 30.50 -32.20 10.20
50460.88 32.00 -34.30 9.20
50461.00 30.40 -34.30 6.60
50461.13 22.20 -33.70 8.60
50461.25 22.20 -29.50 13.30
50461.50 26.80 -31.40 19.50
50461.75 30.50 -27.00 18.00
50462.00 30.60 -33.80 6.50
50462.13 20.80 -39.30 8.30
50462.75 31.80 -39.90 7.30
50463.00 31.80 -44.10 7.90
50463.13 27.60 -44.20 7.40
50463.25 28.70 -48.00 5.30
50463.38 32.30 -42.30 2.50
50463.50 25.90 -41.90 2.10
50464.00 29.40 -43.30 7.90
50464.13 30.00 -45.60 4.70
50464.25 26.30 -44.20 7.90
50464.50 36.10 -39.90 10.90
50464.63 35.60 -41.70 11.50
50464.75 31.00 -40.80 10.90
50465.00 34.10 -32.00 14.90
50465.13 31.70 -31.90 14.40
50465.25 21.70 -31.60 19.60
50465.50 19.30 -38.80 19.70
50465.63 32.70 -34.50 17.70
50465.88 34.90 -38.30 9.80
50466.13 24.70 -31.60 14.00
50466.25 23.40 -33.90 13.80
50466.50 25.90 -30.00 14.20
50466.75 24.30 -25.70 16.40
50466.88 24.10 -29.50 17.60
50467.00 22.90 -30.70 19.40
50467.13 27.90 -32.80 14.20
50467.25 27.40 -33.70 12.40
50467.38 26.50 -44.20 6.10
50467.63 24.10 -37.40 5.50
50467.75 24.70 -38.90 10.30
50467.88 26.80 -35.60 8.80
50468.00 28.40 -35.20 8.20
50468.13 25.50 -27.00 9.50
50468.25 19.10 -35.30 12.10
50468.38 18.90 -33.60 10.10
50468.50 24.20 -35.30 14.60
50468.63 22.90 -36.30 9.80
50468.75 19.50 -36.00 11.20
50468.88 19.00 -38.80 9.90
50469.00 25.60 -40.00 8.90
50469.38 26.80 -38.70 11.00
50469.50 22.70 -33.70 9.00
50469.75 19.10 -34.80 13.00
50469.88 21.60 -31.40 17.10
50470.00 29.00 -27.50 11.30
50470.13 30.40 -28.00 5.70
50470.38 26.70 -25.80 5.10
50470.50 27.80 -32.00 1.40
50470.63 29.40 -31.60 -3.30
50470.75 27.30 -30.60 0.40
50470.88 20.80 -37.90 5.40
50471.00 23.10 -38.90 5.80
50471.13 17.30 -41.10 10.50
50471.25 29.50 -35.70 9.00
50471.38 36.50 -37.80 8.70
50471.50 36.30 -35.30 11.40
50471.63 23.10 -37.80 13.00
50471.75 23.20 -36.70 16.90
50472.25 34.00 -41.70 18.20
50472.38 32.90 -45.40 17.40
50472.63 36.60 -36.20 14.70
50472.75 38.90 -43.20 13.80
50474.13 37.80 -33.60 11.60
50474.75 19.60 -38.60 7.10
50474.88 21.30 -34.10 13.00
50475.00 28.40 -41.40 19.30
50475.13 27.70 -41.60 14.00
50475.25 26.90 -38.90 15.40
50475.50 27.30 -41.80 14.80
50475.63 27.50 -44.00 13.80
50475.75 34.00 -45.40 16.80
50475.88 32.40 -39.60 11.80
50476.25 30.50 -29.30 15.50
50476.50 30.60 -30.60 10.30
50476.63 29.80 -27.50 10.80
50476.88 21.50 -33.40 14.70
50477.13 18.40 -29.90 14.70
50477.50 25.60 -37.70 9.10
50477.63 28.40 -34.30 3.10
50477.75 29.90 -45.90 6.80
50477.88 28.00 -47.30 8.70
50478.00 33.40 -35.10 1.10
50478.25 41.30 -39.50 13.20
50478.38 39.50 -33.60 14.80
50478.50 38.80 -31.10 20.90
50479.00 30.20 -35.60 19.10
50479.13 37.70 -36.20 15.30
50479.25 39.50 -42.30 19.20
50479.38 40.80 -38.50 21.30
50480.00 37.50 -40.40 8.80
50480.13 34.00 -38.80 9.40
50480.25 34.70 -32.90 15.90
50480.50 35.10 -29.40 12.80
50480.63 32.80 -30.90 2.70
50481.00 37.70 -39.00 16.20
50481.25 17.70 -47.10 16.60
50481.38 19.50 -46.40 22.90
50481.88 41.70 -27.90 8.60
50482.00 39.60 -32.50 8.40
50482.13 38.90 -34.70 -1.10
50482.38 32.10 -33.60 6.20
50482.50 27.60 -35.70 5.00
50482.63 27.60 -32.40 3.70
50482.88 20.80 -25.10 2.70
50483.00 17.60 -21.60 5.70
50483.13 15.80 -22.50 9.30
50483.38 10.70 -29.80 12.80
50483.63 14.20 -21.90 16.40
50484.00 14.00 -32.90 1.90
50484.13 14.90 -33.90 1.80
50484.25 17.00 -34.70 3.30
50484.38 22.80 -31.20 3.70
50484.50 25.90 -31.50 6.80
50484.63 29.00 -30.40 8.60
50485.00 23.60 -39.30 7.20
50485.13 24.00 -38.70 6.10
50485.50 28.50 -38.50 7.40
50485.63 25.90 -42.90 8.10
50485.75 17.60 -41.50 9.60
50486.25 27.20 -32.60 12.50
50486.38 24.40 -36.50 10.80
50486.50 24.90 -37.40 9.60
50486.63 25.90 -36.10 7.20
50486.75 27.60 -33.80 0.60
50486.88 23.40 -35.80 6.70
50487.00 25.60 -31.40 11.60
50487.13 28.70 -37.00 10.20
50487.50 38.40 -30.90 11.20
50487.63 29.20 -40.50 8.70
50487.88 32.30 -31.30 2.20
50488.00 31.30 -30.80 11.60
50488.13 30.40 -34.30 12.40
50488.25 35.10 -32.70 13.20
50488.38 38.80 -30.20 12.40
50488.50 33.80 -30.60 12.00
50488.63 31.60 -27.30 12.80
50488.75 27.40 -38.90 13.40
50489.00 26.30 -34.30 7.20
50489.13 23.00 -32.30 9.10
50489.25 26.70 -32.10 13.00
50489.38 27.10 -34.10 16.50
50489.50 19.00 -37.80 19.50
50489.75 20.00 -45.50 15.20
50489.88 25.10 -48.50 20.30
50490.00 30.80 -44.40 23.50
50490.13 35.50 -43.80 21.00
50490.25 31.90 -36.30 19.80
50490.38 31.00 -35.20 17.00
50490.50 42.80 -35.60 11.50
50490.63 37.70 -33.70 0.50
50491.00 25.50 -36.90 18.30
50491.13 20.60 -39.30 15.90
50491.25 28.60 -37.20 16.20
50491.50 13.70 -49.60 13.50
50492.25 38.90 -32.30 10.60
50492.38 25.00 -43.00 15.30
50492.50 24.40 -38.80 16.70
50492.63 27.10 -34.10 19.10
50492.75 24.10 -36.00 19.10
50493.00 28.90 -31.10 3.80
50493.13 31.10 -35.50 8.50
50493.25 38.60 -46.70 8.90
50493.63 30.60 -53.70 17.60
50493.88 31.70 -48.00 11.60
50494.13 36.30 -47.60 8.30
50494.63 37.60 -41.50 14.40
50494.75 45.10 -38.60 14.00
50494.88 39.90 -35.80 10.60
50495.38 30.70 -46.10 11.10
50495.63 30.90 -41.00 8.10
50496.13 41.00 -47.20 11.60
50496.25 40.60 -39.70 12.10
50496.38 37.20 -42.30 13.90
50496.50 28.90 -39.10 19.50
50496.88 41.30 -35.30 19.60
50497.00 36.40 -41.20 20.70
50497.50 31.40 -30.00 14.50
50497.63 32.40 -27.30 13.70
50497.75 29.50 -32.80 9.10
50497.88 29.60 -37.30 0.80
50498.00 32.60 -38.50 12.50
50498.25 18.30 -29.90 5.70
50498.38 17.60 -32.00 6.80
50498.63 26.20 -37.20 7.00
50498.75 22.40 -42.40 7.90
50498.88 24.30 -31.40 10.20
50499.00 22.40 -35.80 9.00
50499.13 29.70 -39.70 3.30
50499.25 35.50 -36.70 0.30
50499.50 22.40 -31.00 6.20
50499.63 23.50 -30.50 7.90
50499.75 25.10 -33.30 6.10
50499.88 25.90 -40.90 10.70
50500.00 22.90 -45.80 9.60
50500.25 30.40 -43.80 9.10
50500.38 30.80 -40.60 3.90
50500.75 29.10 -38.90 21.70
50500.88 27.30 -36.70 17.80
50501.00 31.20 -36.10 16.90
50501.13 27.40 -33.30 11.90
50501.25 31.90 -26.90 9.70
50501.38 21.60 -26.00 5.70
50501.63 28.00 -34.50 9.70
50501.75 28.20 -37.90 12.10
50502.00 24.50 -38.10 15.60
50502.13 28.20 -36.50 14.00
50502.38 30.90 -34.30 11.20
50502.50 27.80 -37.70 12.90
50502.63 23.70 -41.50 17.90
50502.75 19.70 -39.40 23.80
50502.88 21.20 -39.70 20.70
50503.13 39.20 -44.10 19.10
50503.25 38.50 -41.50 16.00
50503.38 36.60 -42.90 14.40
50503.50 25.60 -48.60 12.60
50503.63 32.30 -46.00 19.00
50503.75 37.60 -41.50 12.10
50504.00 28.60 -41.50 30.50
50504.13 30.30 -40.70 26.90
50504.25 27.40 -41.80 21.80
50504.50 28.10 -51.90 17.60
50504.75 32.60 -47.00 20.90
50504.88 33.80 -40.90 22.70
50505.00 38.80 -40.10 25.20
50505.13 33.00 -45.80 25.40
50505.25 34.80 -49.30 26.00
50505.38 37.50 -48.90 25.50
50505.50 44.70 -47.40 20.80
50505.63 44.10 -45.50 15.80
50505.75 39.40 -48.90 16.30
50505.88 34.40 -45.80 21.20
50506.00 33.80 -40.50 16.80
50506.13 34.60 -41.20 13.00
50506.25 35.20 -41.50 7.60
50506.38 33.80 -45.20 9.20
50506.50 34.50 -46.70 7.20
50506.63 37.10 -37.10 6.50
50506.75 38.10 -39.70 6.80
50506.88 36.60 -40.40 5.40
50507.25 33.10 -38.00 3.40
50507.38 36.40 -35.60 -2.90
50507.63 23.20 -22.60 16.10
50507.75 29.60 -31.70 14.20
50508.00 34.50 -35.70 9.60
50508.38 23.20 -29.50 11.00
50508.50 23.20 -29.90 13.40
50508.88 17.70 -31.80 11.20
50509.00 21.20 -33.40 11.00
50509.25 22.20 -28.10 16.50
50509.38 27.70 -31.20 13.90
50509.50 30.30 -34.50 16.70
50509.75 19.60 -44.30 13.00
50509.88 33.30 -31.90 15.70
50510.00 37.20 -31.30 12.50
50510.13 36.00 -34.50 22.70
50510.38 34.40 -40.50 17.10
50510.50 33.70 -36.40 14.60
50510.63 31.20 -36.10 12.10
50510.75 31.80 -29.30 15.00
50511.25 42.10 -36.70 15.30
50511.50 38.70 -38.30 15.00
50511.63 40.00 -38.60 17.20
50511.88 41.90 -31.30 21.00
50512.13 23.60 -45.50 17.90
50512.25 21.80 -42.80 14.90
50512.38 28.10 -34.90 20.50
50512.63 37.20 -41.70 19.70
50512.75 34.30 -41.70 13.60
50512.88 26.80 -41.40 12.30
50513.00 27.10 -36.50 13.80
50513.13 22.00 -37.60 14.80
50513.25 30.80 -37.70 17.20
50513.38 32.60 -36.10 17.40
50513.50 32.40 -35.90 12.90
50514.13 36.10 -34.30 26.30
50514.38 36.20 -28.00 19.10
50514.63 32.50 -41.00 17.60
50515.38 23.60 -22.80 11.40
50515.75 30.80 -34.00 7.10
50516.88 29.10 -34.00 7.50
50517.00 26.00 -33.50 2.40
50517.13 23.20 -32.80 2.10
50517.38 16.60 -37.10 5.20
50517.50 20.90 -30.30 5.20
50517.63 24.60 -24.20 3.80
50517.75 26.80 -18.30 2.40
50517.88 13.40 -20.40 3.10
50518.13 17.00 -28.90 21.10
50518.25 24.50 -33.90 19.10
50518.38 33.20 -34.00 17.80
50518.50 31.40 -34.90 19.00
50518.63 30.70 -35.60 15.50
50518.88 27.10 -33.20 14.30
50519.00 34.60 -30.80 17.80
50519.13 37.70 -34.40 16.70
50519.38 43.60 -43.20 16.10
50519.50 40.00 -50.90 16.60
50519.63 32.20 -56.10 16.40
50519.75 34.60 -50.80 18.00
50519.88 37.20 -44.30 23.10
50520.13 35.60 -45.10 21.70
50520.25 38.90 -36.60 18.50
50520.38 37.80 -33.10 18.90
50520.50 39.60 -39.20 17.10
50520.63 43.10 -47.80 18.60
50521.00 45.10 -51.90 8.30
50521.13 48.70 -50.80 4.10
50521.38 32.30 -45.00 5.40
50521.50 20.20 -51.40 8.30
50521.63 25.40 -45.60 8.20
50521.75 30.40 -43.30 15.70
50521.88 27.20 -40.70 18.90
50522.00 20.20 -51.30 16.00
50522.25 27.40 -35.10 18.00
50522.38 26.70 -46.80 16.80
50522.50 25.30 -43.90 17.40
50522.63 21.80 -42.30 18.30
50522.88 25.00 -40.20 16.50
50523.00 27.70 -42.10 15.40
50523.13 27.20 -44.40 15.90
50523.25 26.30 -41.80 19.10
50523.50 26.80 -41.40 16.70
50523.63 28.40 -45.10 14.30
50523.75 28.70 -49.30 14.60
50523.88 30.70 -51.20 15.70
50524.13 37.70 -41.40 23.00
50524.25 33.60 -44.70 19.60
50524.50 33.30 -40.50 27.30
50524.63 31.50 -47.50 20.90
50524.75 31.40 -51.40 17.80
50524.88 35.90 -46.90 12.20
50525.00 39.20 -39.50 13.60
50525.13 45.20 -34.70 15.60
50525.25 39.20 -34.60 10.10
50525.75 29.30 -44.50 12.70
50525.88 31.40 -44.70 13.80
50526.00 39.70 -39.90 12.40
50526.13 33.30 -42.90 16.50
50526.25 31.90 -46.80 17.20
50526.38 32.70 -49.50 22.30
50526.50 27.10 -54.10 26.70
50526.63 27.60 -52.30 27.20
50526.75 33.00 -46.80 27.40
50526.88 36.50 -42.10 29.70
50527.00 40.60 -43.10 28.90
50527.13 49.30 -45.50 26.50
50527.38 39.90 -45.20 25.40
50527.50 35.30 -44.20 27.00
50527.63 36.00 -47.30 23.20
50527.88 38.80 -41.50 17.50
50528.00 34.80 -42.10 13.00
50528.13 34.00 -42.70 15.40
50528.63 39.50 -49.20 17.00
50528.75 34.70 -48.20 18.70
50528.88 36.40 -40.80 20.00
50529.13 39.30 -38.30 17.70
50529.25 42.40 -36.20 17.20
50529.38 40.20 -40.40 14.90
50529.50 43.00 -39.00 16.90
50529.63 38.80 -45.70 13.00
50529.75 36.60 -47.10 13.50
50530.00 36.40 -39.00 13.50
50530.63 31.10 -39.10 17.50
50530.75 34.90 -36.40 15.90
50530.88 33.80 -37.30 13.70
50531.00 28.40 -39.10 17.50
50531.13 35.60 -41.70 17.80
50531.25 41.70 -43.40 16.10
50531.38 36.20 -47.30 17.90
50531.50 31.60 -44.50 12.50
50531.63 41.30 -43.60 19.90
50531.75 43.50 -41.80 16.30
50531.88 34.60 -37.90 21.50
50532.00 47.50 -38.80 21.50
50532.13 40.50 -40.80 19.40
50532.25 35.00 -35.20 18.80
50532.38 29.90 -41.20 15.30
50532.50 33.40 -44.00 16.40
50532.63 39.00 -46.40 20.90
50532.75 26.90 -40.70 20.80
50532.88 20.90 -46.70 14.70
50533.13 38.30 -42.50 13.30
50533.25 39.90 -33.80 14.80
50533.38 33.70 -40.30 15.90
50533.50 28.90 -40.50 7.20
50533.63 29.30 -41.20 10.90
50533.75 16.70 -47.40 10.90
50533.88 27.80 -48.10 16.30
50534.00 34.30 -51.30 16.40
50534.13 36.00 -51.50 15.70
50534.38 33.60 -45.20 8.90
50534.50 31.00 -37.50 13.00
50534.63 36.90 -33.80 16.60
50534.75 28.60 -43.10 17.70
50535.00 26.80 -51.90 15.70
50535.13 26.40 -47.00 20.50
50535.25 37.00 -32.70 13.10
50535.38 29.90 -45.30 16.50
50535.63 27.40 -35.20 14.80
50535.88 28.20 -37.00 10.70
50536.00 28.50 -36.10 18.30
50536.13 30.00 -38.70 18.00
50536.25 33.80 -41.90 12.30
50536.38 28.20 -38.90 6.50
50536.50 31.90 -35.00 16.10
50536.63 33.60 -33.80 10.30
50536.88 27.00 -37.20 15.90
50537.00 34.50 -34.80 17.80
50537.13 35.00 -33.30 16.40
50537.25 40.40 -32.50 15.60
50537.38 43.20 -35.30 22.50
50537.75 41.30 -48.40 0.90
50537.88 38.80 -49.00 7.70
50538.00 40.70 -47.60 15.30
50538.13 36.40 -47.10 16.80
50538.38 35.00 -51.00 21.90
50538.50 35.10 -48.40 24.50
50538.63 38.30 -41.90 27.20
50538.75 38.60 -33.30 24.60
50538.88 41.80 -39.40 22.60
50539.13 41.10 -43.60 19.00
50539.25 39.90 -51.50 22.50
50539.38 41.00 -48.90 22.50
50539.50 44.40 -49.20 20.10
50539.88 34.00 -44.00 20.50
50540.00 26.90 -50.70 21.40
50540.13 33.00 -47.30 20.20
50540.25 38.30 -44.70 19.50
50540.38 35.90 -38.50 14.50
50540.63 26.20 -38.70 12.10
50540.75 31.40 -38.70 14.40
50540.88 32.50 -40.50 18.70
50541.00 38.00 -30.90 10.60
50541.13 33.20 -34.50 17.40
50541.25 33.80 -39.20 17.40
50541.38 39.40 -37.50 17.40
50541.50 42.80 -35.50 17.50
50541.63 41.30 -28.10 14.20
50541.75 44.40 -30.30 9.00
50541.88 38.10 -38.90 -0.30
50542.00 32.10 -37.80 -1.10
50542.13 32.60 -33.60 1.70
50542.25 36.80 -33.90 1.30
50542.38 39.50 -29.30 -0.70
50542.63 25.90 -30.60 1.60
50543.00 27.20 -34.90 12.60
50543.13 32.50 -35.20 12.90
50543.25 40.80 -39.50 15.90
50543.38 47.10 -40.50 9.70
50543.50 34.50 -41.70 5.90
50543.63 32.10 -41.70 11.70
50543.75 34.70 -31.10 12.60
50543.88 49.10 -32.10 15.30
50544.00 46.10 -29.70 22.70
50544.13 53.70 -18.50 13.60
50544.50 34.00 -44.00 16.40
50544.63 30.60 -36.80 16.60
50544.75 26.90 -34.70 15.80
50544.88 36.80 -41.00 12.70
50545.00 47.70 -47.90 15.40
50545.13 51.10 -44.90 16.00
50545.25 46.60 -46.00 19.20
50545.50 39.40 -43.40 19.50
50545.63 39.60 -40.60 21.10
50545.75 48.70 -44.20 20.40
50545.88 46.90 -36.10 12.40
50546.00 25.10 -43.20 17.40
50546.13 26.90 -40.20 14.70
50546.25 29.10 -36.70 16.90
50546.38 34.00 -36.30 19.00
50546.50 31.20 -46.00 19.60
50546.75 34.30 -50.40 14.50
50546.88 35.60 -38.50 16.40
50547.00 34.10 -36.10 14.80
50547.13 30.90 -35.60 15.00
50547.25 32.20 -39.10 20.00
50547.50 26.00 -29.80 9.00
50547.63 21.80 -34.30 3.80
50548.00 8.50 -28.90 7.80
50548.13 10.50 -31.30 9.50
50548.25 11.00 -27.50 10.70
50548.50 31.10 -35.90 13.60
50548.63 24.00 -37.10 16.50
50548.75 29.00 -37.00 11.20
50549.00 23.10 -34.60 21.70
50549.13 18.00 -30.40 16.80
50549.25 20.70 -36.20 11.30
50549.38 24.50 -37.10 17.00
50549.50 23.90 -36.90 18.30
50549.63 29.60 -43.50 14.80
50549.75 41.70 -41.10 13.30
50549.88 47.20 -41.10 16.70
50550.00 41.40 -38.80 13.50
50550.13 39.40 -37.10 17.80
50550.25 36.60 -36.60 18.30
50550.38 41.10 -36.00 18.20
50550.50 37.10 -41.90 14.90
50550.63 40.40 -41.50 16.10
50550.75 40.10 -36.40 16.40
50550.88 36.50 -38.70 16.20
50551.00 36.60 -34.30 16.70
50551.13 36.00 -37.70 15.50
50551.25 29.50 -44.70 10.30
50551.38 31.50 -42.10 9.30
50551.50 29.60 -42.60 13.60
50551.63 36.90 -38.50 15.10
50551.75 43.00 -38.10 12.50
50551.88 38.60 -42.80 9.10
50552.00 35.50 -44.30 13.30
50552.13 40.30 -38.80 14.60
50552.25 43.00 -36.70 16.60
50552.38 45.40 -41.80 15.10
50552.50 38.90 -40.40 3.80
50552.63 37.00 -39.30 8.20
50552.75 46.70 -46.80 14.00
50552.88 38.40 -46.50 11.40
50553.00 32.30 -47.10 11.80
50553.13 29.80 -41.20 6.30
50553.50 25.80 -41.50 31.00
50553.63 29.80 -45.50 25.00
50553.75 38.70 -44.50 18.40
50553.88 33.80 -42.40 14.90
50554.00 33.50 -38.70 16.70
50554.13 28.40 -38.70 16.50
50554.25 31.10 -36.30 17.10
50554.38 35.40 -35.00 10.20
50554.50 44.80 -37.60 9.50
50554.63 46.40 -32.10 5.40
50555.00 10.80 -35.40 25.80
50555.38 29.60 -39.70 26.80
50555.50 37.20 -37.00 22.20
50555.75 51.70 -32.80 11.70
50555.88 46.10 -30.30 17.40
50556.00 41.10 -34.10 15.80
50556.13 39.90 -43.40 17.70
50556.25 39.50 -31.80 11.90
50556.38 43.30 -37.80 12.00
50556.50 41.50 -37.10 12.40
50556.63 35.70 -40.60 12.40
50556.75 26.30 -42.80 11.10
50556.88 29.40 -35.40 14.90
50557.00 25.00 -36.30 15.40
50557.13 27.50 -31.20 13.90
50557.25 28.20 -34.70 15.80
50557.38 27.80 -37.70 14.60
50557.50 28.80 -44.00 14.80
50557.63 28.50 -41.60 16.30
50557.75 22.50 -49.20 14.90
50557.88 26.70 -41.20 11.90
50558.00 34.70 -41.50 9.10
50558.13 33.20 -45.90 8.30
50558.25 39.20 -42.80 8.00
50558.38 47.00 -44.40 8.60
50558.50 44.30 -46.00 3.40
50559.38 26.80 -34.90 24.90
50559.50 31.20 -34.30 12.90
50559.63 27.60 -30.00 12.10
50559.75 27.40 -25.10 10.50
50559.88 22.70 -30.50 15.00
50560.00 22.70 -33.70 10.40
50560.13 22.90 -36.30 10.10
50560.25 22.90 -33.00 8.90
50560.38 23.00 -33.70 4.90
50560.50 21.40 -31.20 7.80
50560.63 19.40 -29.50 7.20
50560.75 22.00 -29.10 2.30
50560.88 25.50 -31.20 7.30
50561.00 29.30 -40.70 17.10
50561.13 28.00 -47.40 22.50
50561.25 27.50 -58.60 15.80
50561.38 34.30 -56.30 15.80
50561.50 39.10 -51.30 10.40
50561.63 39.10 -36.60 14.30
50561.75 36.90 -38.50 20.60
50561.88 24.30 -43.20 19.30
50562.00 27.20 -41.60 20.90
50562.13 39.70 -34.80 24.10
50562.25 43.00 -29.90 24.30
50562.38 40.60 -22.30 18.40
50562.63 33.60 -38.60 2.40
50562.75 38.40 -44.60 8.10
50562.88 42.80 -54.10 19.00
50563.00 39.30 -51.10 15.70
50563.13 36.90 -42.90 18.80
50563.25 33.30 -47.50 16.70
50563.38 33.00 -51.90 20.10
50563.75 48.60 -47.20 21.40
50563.88 51.30 -48.40 20.40
50564.00 41.40 -49.20 21.50
50564.13 38.60 -48.40 26.80
50564.25 42.10 -49.40 26.00
50564.50 43.30 -45.50 20.50
50564.63 43.70 -42.50 19.40
50564.88 42.10 -44.70 30.50
50565.00 33.90 -56.50 21.30
50565.13 35.90 -50.80 23.20
50565.25 41.10 -44.50 25.20
50565.38 46.50 -43.00 22.20
50565.50 42.10 -42.70 20.10
50565.63 36.80 -45.90 19.90
50565.75 32.00 -47.50 21.00
50565.88 31.50 -47.50 17.30
50566.00 36.60 -44.30 20.00
50566.13 38.40 -38.00 16.00
50566.38 43.20 -33.90 17.40
50566.50 41.10 -45.00 17.40
50566.63 38.70 -40.80 17.90
50566.75 39.90 -36.20 19.90
50566.88 35.40 -34.60 16.60
50567.00 29.90 -35.40 15.60
50567.13 36.80 -34.60 17.00
50567.25 37.70 -37.10 19.90
50567.50 34.50 -38.50 17.40
50567.63 31.60 -35.90 18.20
50567.75 36.00 -35.50 17.50
50568.00 40.50 -36.20 18.80
50568.13 37.90 -37.70 21.00
50568.25 39.00 -37.70 20.60
50568.38 45.20 -32.30 18.40
50568.50 41.30 -29.90 18.90
50568.63 40.50 -33.80 25.60
50568.75 35.50 -35.40 25.00
50568.88 29.20 -38.10 26.80
50569.00 23.50 -39.90 24.60
50569.38 51.00 -47.50 15.40
50569.50 48.50 -51.20 11.90
50569.63 49.70 -48.60 15.50
50569.75 51.60 -43.50 22.30
50569.88 41.30 -41.30 22.50
50570.00 41.70 -39.20 19.20
50570.13 36.60 -46.70 12.40
50570.38 33.60 -47.60 4.90
50570.63 28.80 -35.50 -0.50
50571.38 29.60 -24.20 24.20
50571.63 21.50 -27.70 2.40
50571.75 24.50 -22.60 7.40
50571.88 31.70 -23.40 9.30
50572.00 31.10 -29.10 13.80
50572.13 34.70 -33.80 6.50
50572.25 27.50 -34.00 4.10
50572.38 21.90 -33.50 2.20
50572.50 23.50 -34.70 -0.30
50572.63 30.90 -36.70 -3.80
50572.75 23.40 -36.80 0.90
50572.88 23.40 -33.50 1.00
50573.00 26.00 -32.20 0.30
50573.13 30.40 -36.10 5.60
50573.25 26.40 -34.90 9.60
50573.38 21.80 -28.60 9.60
50573.50 22.90 -28.60 7.40
50573.63 24.90 -34.30 6.40
50573.75 31.20 -35.20 6.90
50573.88 35.90 -28.00 11.20
50574.00 28.60 -32.10 17.50
50574.13 26.50 -34.40 19.90
50574.25 27.40 -37.40 23.00
50574.38 32.60 -30.80 22.70
50574.50 30.00 -31.40 19.90
50574.63 29.10 -28.80 20.00
50574.75 31.20 -34.30 18.60
50574.88 39.10 -33.80 16.00
50575.00 40.90 -37.30 17.60
50575.13 41.90 -44.60 17.10
50575.25 41.40 -37.80 15.60
50575.38 38.80 -33.80 13.20
50575.50 40.70 -33.80 16.30
50575.63 39.80 -38.30 17.10
50575.75 41.60 -44.10 17.50
50575.88 47.60 -42.80 15.10
50576.00 43.00 -45.10 13.40
50576.13 41.30 -42.30 16.10
50576.25 35.80 -43.80 15.10
50576.38 41.60 -29.00 21.00
50576.50 43.60 -14.20 22.30
50576.63 49.00 -14.70 16.80
50576.75 38.10 -26.40 21.30
50576.88 24.60 -26.30 21.50
50577.00 30.90 -20.90 20.60
50577.38 28.60 -26.30 19.70
50577.50 29.60 -33.50 15.00
50577.63 33.50 -36.40 12.40
50577.75 27.80 -44.90 16.10
50577.88 31.80 -48.00 14.70
50578.00 35.90 -46.40 13.50
50578.13 34.70 -45.20 12.10
50578.25 29.10 -43.50 12.30
50578.38 30.90 -42.90 17.30
50578.50 38.40 -43.60 17.70
50578.63 42.60 -53.40 7.90
50578.75 40.10 -56.20 9.50
50578.88 24.10 -45.50 21.90
50579.00 42.60 -50.10 19.90
50579.38 37.30 -21.70 14.90
50579.50 35.40 -25.90 11.20
50579.63 31.90 -28.70 11.20
50579.75 29.60 -39.40 13.00
50579.88 32.10 -39.40 15.90
50580.00 26.80 -34.10 13.70
50580.38 34.40 -40.10 15.80
50580.50 38.80 -31.60 10.60
50580.63 31.30 -34.50 14.00
50580.75 34.80 -39.00 13.70
50580.88 36.30 -36.20 7.40
50581.00 40.30 -37.40 12.20
50581.13 34.10 -48.50 13.30
50581.25 35.20 -41.00 12.40
50581.38 40.00 -42.80 10.80
50581.50 44.90 -53.70 11.40
50581.63 47.00 -44.90 14.00
50581.75 43.30 -37.40 12.30
50581.88 43.20 -38.00 16.80
50582.13 27.30 -44.80 25.10
50582.25 33.30 -38.70 20.60
50582.38 30.00 -34.90 28.30
50582.63 35.00 -41.90 16.40
50582.88 31.80 -53.50 18.50
50583.00 45.00 -44.40 20.10
50583.13 45.90 -41.30 16.50
50583.25 39.10 -45.20 20.10
50583.38 35.00 -41.40 19.90
50583.63 27.20 -43.90 21.00
50583.75 32.90 -43.50 19.30
50583.88 38.30 -35.30 16.70
50584.00 44.10 -40.90 16.20
50584.13 39.80 -40.60 12.40
50584.25 42.00 -47.20 14.40
50584.38 39.20 -46.50 14.90
50584.50 40.80 -43.60 17.10
50584.63 42.40 -44.30 21.30
50584.75 40.00 -36.60 22.70
50585.00 35.80 -31.90 22.60
50585.13 41.20 -35.30 18.40
50585.25 33.40 -42.10 20.50
50585.38 33.90 -45.60 22.30
50585.50 36.00 -51.00 21.30
50585.63 32.20 -51.00 20.00
50585.75 30.90 -45.10 21.60
50585.88 33.70 -40.70 18.40
50586.00 38.60 -49.40 14.60
50586.13 36.80 -50.10 9.40
50586.25 38.30 -47.10 14.00
50586.38 30.00 -40.50 20.90
50586.50 31.70 -42.40 21.10
50586.63 33.20 -44.00 11.50
50586.75 28.60 -41.40 12.00
50586.88 25.70 -45.10 17.80
50587.00 25.50 -43.90 17.40
50587.25 23.60 -41.60 13.90
50587.38 29.80 -48.90 13.40
50587.63 44.10 -45.00 20.40
50587.75 42.00 -41.00 20.10
50587.88 34.60 -44.50 20.20
50588.00 28.70 -40.90 19.10
50588.13 32.70 -47.20 22.60
50588.25 26.60 -51.80 24.20
50588.38 31.40 -48.60 21.20
50588.50 26.90 -53.00 14.30
50588.63 34.30 -48.00 19.40
50588.75 29.50 -44.20 12.60
50588.88 33.20 -36.40 14.70
50589.00 35.40 -40.30 16.20
50589.13 37.00 -41.70 18.20
50589.25 31.80 -36.50 17.50
50589.38 34.50 -37.50 14.60
50589.63 30.30 -36.30 15.90
50590.13 29.90 -33.90 15.90
50590.38 37.10 -32.40 17.90
50590.50 35.20 -34.50 20.70
50590.63 34.60 -42.10 17.50
50590.88 33.90 -39.40 14.00
50591.00 33.40 -40.80 11.40
50591.13 32.70 -40.10 14.80
50591.25 35.90 -37.50 15.40
50591.38 37.70 -37.50 16.00
50591.50 40.30 -35.10 15.70
50591.63 38.70 -35.90 16.50
50591.75 41.10 -36.90 15.30
50591.88 37.70 -38.00 15.20
50592.00 36.10 -39.40 15.90
50592.25 39.00 -39.20 18.00
50592.38 36.70 -38.50 16.10
50592.50 35.60 -38.50 15.30
50592.63 36.30 -41.00 16.50
50592.75 34.00 -44.90 18.40
50592.88 34.10 -42.90 18.50
50593.00 40.60 -41.00 17.60
50593.13 35.80 -43.80 16.70
50593.25 37.20 -40.80 16.60
50593.38 38.80 -38.80 16.30
50593.50 37.80 -35.00 13.60
50593.63 37.50 -33.60 12.40
50593.75 40.70 -35.30 13.80
50593.88 40.70 -36.70 16.10
50594.00 42.30 -36.00 16.70
50594.13 33.50 -40.50 15.80
50594.25 34.00 -44.50 9.70
50594.38 32.90 -46.80 14.30
50594.50 26.30 -43.30 9.90
50594.63 25.20 -38.40 6.60
50594.75 22.40 -37.60 13.70
50594.88 30.30 -40.00 18.90
50595.00 32.30 -46.00 20.40
50595.13 32.60 -49.30 21.40
50595.25 33.00 -51.00 17.70
50595.38 32.00 -50.30 14.90
50595.50 30.60 -32.40 13.10
50595.63 30.60 -31.00 14.20
50595.75 33.00 -36.30 16.00
50595.88 32.90 -43.60 15.00
50596.00 33.30 -47.10 12.00
50596.13 36.30 -42.50 9.40
50596.25 37.10 -36.70 6.50
50596.38 34.10 -33.40 5.10
50596.50 36.90 -27.20 3.50
50596.63 36.20 -27.00 0.10
50596.75 19.80 -33.00 1.70
50596.88 11.80 -37.80 1.50
50597.00 18.40 -40.70 2.20
50597.13 19.60 -38.10 2.90
50597.25 24.80 -31.90 7.00
50597.38 23.10 -27.90 5.20
50597.50 21.30 -32.80 7.40
50597.63 22.70 -35.20 5.70
50597.75 28.80 -32.60 3.90
50597.88 26.20 -35.90 1.80
50598.00 24.20 -35.00 1.80
50598.13 30.90 -30.20 7.10
50598.25 33.70 -21.30 4.20
50598.38 26.80 -20.50 3.70
50598.50 22.80 -20.70 1.90
50598.63 23.40 -24.90 4.80
50598.75 28.10 -25.80 6.10
50598.88 20.70 -35.80 7.40
50599.00 25.00 -35.00 1.20
50599.13 25.40 -34.30 -0.70
50599.25 27.00 -32.90 -3.20
50599.38 30.20 -38.30 -3.00
50599.50 30.30 -32.00 0.60
50599.63 22.80 -32.10 2.80
50599.75 19.70 -33.60 10.50
50600.00 25.60 -42.40 13.20
50600.13 28.40 -39.10 11.50
50600.25 27.90 -35.20 14.90
50600.38 29.90 -33.00 15.70
50600.50 31.40 -31.50 14.70
50600.63 31.60 -36.80 15.40
50600.75 31.80 -40.30 11.80
50601.00 29.90 -45.80 13.50
50601.13 24.60 -52.70 14.60
50601.25 28.50 -43.50 13.00
50601.38 32.20 -35.30 6.90
50601.50 36.10 -28.10 7.20
50601.63 35.50 -31.60 7.80
50601.75 37.40 -32.50 9.20
50601.88 31.20 -34.80 12.30
50602.00 27.40 -49.70 14.50
50602.13 29.80 -48.90 11.90
50602.25 34.60 -47.80 10.30
50602.38 39.70 -42.70 16.00
50602.50 38.50 -35.90 16.30
50602.63 32.50 -41.40 18.90
50602.75 36.20 -41.20 20.30
50602.88 34.50 -41.00 21.00
50603.00 40.70 -44.70 21.90
50603.13 33.40 -42.70 15.90
50603.25 31.20 -49.30 15.80
50603.38 33.70 -55.00 20.00
50603.63 40.60 -57.70 24.90
50603.75 47.60 -46.70 23.60
50603.88 30.50 -49.30 23.00
50604.00 26.60 -44.60 15.00
50604.13 31.80 -43.60 10.10
50604.25 28.20 -48.40 15.60
50604.38 31.90 -46.40 17.60
50604.50 29.80 -46.00 20.70
50604.63 31.10 -44.00 22.90
50604.88 29.20 -38.70 16.50
50605.00 38.70 -36.40 11.90
50605.13 41.00 -40.90 12.80
50605.25 41.80 -32.80 8.30
50605.38 37.90 -28.80 8.40
50605.50 32.90 -34.60 7.50
50605.63 29.30 -32.60 12.70
50605.75 32.30 -39.00 10.80
50605.88 31.20 -34.30 6.10
50606.00 36.50 -24.60 6.90
50606.13 21.90 -25.10 12.30
50606.25 24.50 -27.70 11.90
50606.38 34.40 -31.10 12.80
50606.50 30.80 -33.00 16.80
50606.75 17.40 -38.50 17.50
50606.88 18.20 -37.80 16.40
50607.00 28.20 -32.80 15.40
50607.13 29.20 -30.00 12.40
50607.25 31.20 -27.50 13.20
50607.38 34.40 -27.30 13.70
50607.63 27.10 -40.00 18.20
50607.75 30.60 -40.50 15.20
50607.88 35.20 -39.70 12.60
50608.00 35.90 -40.80 8.50
50608.13 40.10 -31.60 6.50
50608.25 40.40 -31.20 5.00
50608.38 41.70 -33.50 2.80
50608.50 34.40 -34.90 2.30
50608.63 31.60 -39.20 3.10
50608.75 31.90 -41.50 2.40
50608.88 26.70 -32.60 4.20
50609.13 29.90 -42.10 16.00
50609.25 19.70 -45.50 14.30
50609.38 29.30 -40.30 14.00
50609.50 39.00 -38.80 11.70
50609.63 41.90 -37.40 10.90
50609.75 43.80 -31.80 19.10
50609.88 39.60 -34.80 16.60
50610.00 38.80 -44.80 13.00
50610.13 22.40 -44.80 19.60
50610.50 40.90 -39.30 11.30
50610.88 39.40 -39.90 17.80
50611.13 36.50 -36.80 17.70
50611.25 34.50 -41.40 19.20
50611.38 34.60 -44.00 19.90
50611.50 39.20 -43.20 14.50
50611.63 36.90 -39.40 14.70
50611.75 37.70 -37.50 14.00
50612.13 26.70 -31.60 14.40
50612.25 32.40 -34.50 17.90
50612.38 38.40 -30.40 17.20
50612.50 26.30 -34.10 14.40
50612.63 19.60 -43.00 12.90
50613.00 17.00 -50.10 13.10
50613.13 16.10 -48.90 17.80
50613.25 33.50 -44.90 18.40
50613.38 37.40 -42.90 21.70
50613.50 30.60 -37.20 22.40
50613.88 21.80 -37.10 17.70
50614.00 28.30 -44.50 9.40
50614.25 29.50 -38.50 11.00
50614.38 32.90 -35.90 10.80
50614.50 30.80 -33.50 11.70
50614.63 23.80 -32.80 12.40
50614.75 19.50 -33.60 13.90
50614.88 29.90 -30.30 18.40
50615.00 31.40 -29.50 19.30
50615.13 32.20 -44.70 5.80
50615.25 32.00 -46.10 7.10
50615.50 26.20 -36.30 8.90
50615.63 30.70 -37.90 8.10
50615.88 32.90 -42.70 11.10
50616.00 25.70 -44.60 16.80
50616.13 38.40 -37.50 19.20
50616.63 40.30 -29.80 23.00
50616.88 21.10 -48.40 38.70
50617.00 29.80 -51.30 32.00
50617.25 50.80 -41.20 14.20
50617.38 36.70 -43.10 19.20
50617.63 34.60 -44.50 19.50
50617.75 34.60 -39.80 20.00
50617.88 40.80 -43.70 13.70
50618.00 47.10 -44.60 14.70
50618.13 40.60 -39.70 17.20
50618.25 48.40 -43.30 15.60
50618.38 42.80 -47.00 13.70
50618.50 37.40 -42.50 14.80
50618.63 42.00 -30.20 14.80
50618.75 35.90 -44.50 18.40
50618.88 32.80 -47.10 16.90
50619.13 33.00 -31.90 16.40
50619.25 30.30 -38.70 20.30
50619.38 19.20 -48.30 17.20
50619.50 28.00 -41.60 12.20
50619.63 24.70 -37.80 17.80
50619.75 27.80 -32.10 21.10
50619.88 40.90 -29.20 20.90
50620.00 40.90 -30.70 13.10
50620.13 38.40 -42.30 12.10
50620.25 26.60 -48.80 10.70
50620.38 23.30 -50.70 9.80
50620.50 36.10 -45.70 13.60
50620.63 32.90 -44.50 19.20
50620.88 22.40 -43.40 23.90
50621.00 23.30 -40.40 21.70
50621.13 44.60 -31.90 8.60
50621.25 42.80 -34.10 14.70
50621.38 52.00 -35.60 16.60
50621.50 45.20 -37.80 18.30
50621.63 32.30 -44.20 19.90
50621.75 28.10 -47.70 17.30
50622.00 31.80 -45.40 11.90
50622.13 28.70 -38.50 8.90
50622.25 30.50 -27.50 14.90
50622.38 32.80 -32.80 22.80
50622.63 57.80 -39.90 21.60
50622.75 41.40 -63.00 14.00
50622.88 39.10 -57.60 10.70
50623.00 33.60 -49.80 8.00
50623.13 41.40 -55.80 9.30
50623.25 52.60 -51.20 15.70
50623.50 27.20 -39.30 19.80
50624.00 25.90 -41.40 5.20
50624.25 26.00 -31.20 9.00
50624.63 20.20 -39.90 14.70
50625.00 18.90 -40.80 13.30
50625.25 15.90 -49.20 5.00
50625.38 20.50 -48.80 4.50
50625.50 24.20 -43.50 2.50
50625.63 26.20 -41.00 6.30
50625.75 23.60 -39.30 13.80
50625.88 32.80 -36.10 15.60
50626.13 38.40 -47.40 5.60
50626.25 29.50 -47.10 -1.00
50626.50 28.40 -35.30 26.70
50626.63 33.60 -30.00 21.60
50626.75 30.80 -37.70 17.10
50626.88 35.90 -34.00 10.20
50627.00 37.10 -41.00 11.50
50627.13 36.90 -40.30 14.90
50627.25 35.60 -44.50 10.20
50627.50 33.70 -42.70 18.50
50627.63 29.80 -40.70 15.10
50627.75 32.70 -41.40 17.10
50627.88 27.00 -44.40 21.20
50628.00 22.20 -43.60 20.40
50628.13 28.00 -39.70 26.30
50628.25 41.10 -41.30 18.80
50628.38 41.80 -41.70 17.10
50628.50 40.70 -44.80 18.70
50628.63 37.20 -47.50 20.30
50628.75 38.70 -42.70 19.80
50629.00 42.40 -33.80 16.70
50629.13 44.10 -29.00 18.90
50629.25 42.00 -34.80 18.30
50629.38 35.50 -40.10 14.00
50629.50 36.00 -36.80 12.40
50629.63 41.10 -36.00 15.40
50629.75 42.80 -32.30 11.80
50629.88 44.30 -39.10 13.90
50630.25 26.50 -51.40 17.70
50630.38 33.10 -42.70 12.00
50630.50 36.80 -43.90 9.20
50630.63 35.70 -45.00 10.90
50630.75 39.90 -46.30 11.30
50630.88 36.10 -45.70 12.50
50631.00 47.50 -34.50 10.60
50631.13 38.80 -40.50 21.90
50631.25 29.80 -37.40 16.90
50631.38 31.20 -38.50 9.50
50631.50 31.80 -37.00 12.70
50631.63 32.10 -33.50 15.90
50631.75 30.90 -30.00 13.00
50631.88 31.60 -33.10 12.80
50632.00 32.10 -34.50 10.80
50632.13 24.40 -36.00 11.50
50632.25 26.70 -36.30 10.50
50632.38 25.80 -36.80 7.20
50632.50 24.40 -42.60 8.00
50632.63 28.50 -44.90 7.40
50632.75 25.40 -42.80 9.50
50632.88 24.50 -42.60 17.70
50633.00 24.70 -40.20 22.50
50633.13 27.50 -42.60 20.40
50633.25 28.90 -38.70 10.20
50633.38 35.20 -36.80 13.10
50633.50 41.00 -29.90 14.90
50633.63 33.20 -31.70 15.80
50633.75 29.10 -46.40 11.40
50633.88 22.40 -40.40 13.90
50634.00 26.60 -35.60 15.60
50634.13 29.90 -37.70 15.10
50634.25 26.60 -38.90 13.40
50634.38 20.30 -37.80 10.60
50634.50 25.70 -36.50 8.90
50634.63 31.50 -40.30 11.00
50634.75 30.60 -39.20 7.90
50634.88 32.50 -33.30 10.70
50635.00 38.50 -32.00 15.60
50635.13 34.90 -35.00 15.40
50635.25 25.60 -39.10 9.70
50635.38 29.00 -36.60 8.30
50635.50 33.00 -32.90 5.10
50635.63 29.70 -28.70 2.10
50635.75 22.40 -27.70 5.40
50636.25 32.30 -41.20 15.40
50636.38 34.00 -39.60 15.30
50636.50 35.80 -35.30 12.00
50636.63 34.70 -41.90 9.80
50636.75 27.20 -35.40 7.00
50636.88 31.10 -36.30 12.90
50637.00 31.60 -39.20 9.00
50637.13 29.30 -35.60 13.80
50637.25 34.30 -41.20 15.70
50637.50 31.10 -32.60 16.50
50637.63 34.80 -21.70 5.40
50637.75 33.40 -29.40 10.20
50638.00 24.90 -37.00 5.20
50638.13 20.10 -44.90 1.50
50638.38 21.10 -33.20 15.20
50638.50 24.10 -33.20 8.20
50638.63 27.80 -41.00 7.90
50639.13 27.90 -33.30 9.30
50639.25 31.80 -41.20 9.50
50639.38 35.10 -43.20 10.30
50639.63 28.40 -39.10 14.00
50639.75 17.30 -39.20 19.40
50639.88 21.60 -30.90 15.70
50640.13 33.40 -31.20 19.30
50640.25 34.70 -43.80 19.30
50640.38 38.40 -45.40 14.80
50640.50 32.90 -41.60 18.60
50640.63 32.10 -44.50 17.20
50640.75 30.50 -44.90 17.50
50640.88 36.80 -41.90 17.10
50641.13 49.60 -40.20 21.10
50641.25 42.30 -50.60 21.70
50641.38 34.00 -47.70 23.70
50641.50 24.80 -40.00 20.40
50641.63 27.50 -39.30 26.20
50641.75 33.10 -45.10 24.20
50641.88 30.80 -43.10 22.20
50642.00 37.30 -47.30 21.60
50642.13 35.30 -45.10 20.90
50642.25 31.00 -42.10 15.80
50642.38 40.20 -43.40 23.40
50642.50 47.30 -35.30 24.10
50642.63 38.90 -45.20 23.00
50642.75 27.80 -47.20 23.40
50643.00 33.20 -38.70 11.70
50643.13 26.70 -34.90 15.10
50643.25 28.30 -37.70 14.00
50643.38 26.00 -42.60 12.30
50643.50 25.30 -43.90 17.80
50643.63 29.70 -48.10 21.70
50643.75 26.00 -51.10 22.70
50643.88 26.80 -55.60 17.60
50644.00 26.80 -54.70 18.50
50644.13 27.60 -53.20 16.80
50644.25 29.60 -51.60 19.10
50644.38 28.40 -43.30 21.20
50644.50 27.60 -42.80 20.10
50644.63 26.70 -43.50 20.70
50644.75 28.20 -48.80 14.00
50644.88 24.00 -42.40 8.40
50645.00 25.20 -38.40 11.90
50645.13 27.40 -34.70 15.40
50645.25 36.10 -26.20 15.30
50645.38 38.10 -25.00 12.20
50645.50 36.00 -31.50 10.50
50645.63 28.50 -32.20 8.50
50645.75 25.90 -34.30 9.90
50645.88 22.50 -35.10 11.90
50646.13 30.20 -36.60 13.10
50646.25 33.10 -35.70 15.20
50646.38 33.60 -44.20 21.70
50646.50 34.10 -43.80 17.00
50646.63 31.90 -40.10 13.50
50646.75 26.90 -42.10 10.60
50646.88 29.80 -39.40 11.50
50647.00 25.60 -37.20 12.30
50647.13 22.00 -36.70 12.80
50647.25 23.40 -33.00 14.80
50647.38 20.50 -30.90 10.70
50647.50 19.00 -37.80 13.60
50647.63 28.60 -38.70 10.70
50647.75 25.60 -36.30 9.70
50647.88 29.10 -36.30 10.90
50648.00 26.60 -46.00 19.60
50648.25 33.50 -40.10 19.70
50648.38 31.80 -41.60 19.50
50648.50 25.90 -46.70 20.60
50648.63 28.50 -43.50 15.40
50648.75 42.80 -46.50 11.60
50648.88 38.50 -43.00 13.20
50649.00 32.80 -42.90 19.50
50649.13 34.70 -44.70 16.70
50649.25 34.00 -47.80 16.00
50649.38 31.90 -50.60 12.10
50649.50 31.30 -48.20 7.20
50649.63 31.70 -49.80 4.80
50649.75 39.20 -46.90 9.40
50649.88 41.80 -42.80 11.70
50650.00 44.90 -43.70 11.90
50650.13 41.10 -44.50 21.00
50650.25 31.80 -46.00 21.40
50650.38 21.40 -43.60 32.00
50650.50 14.30 -47.50 29.10
50650.63 23.00 -49.90 21.50
50650.75 39.30 -46.30 6.20
50650.88 37.50 -47.40 10.50
50651.00 33.90 -46.10 14.00
50651.13 35.50 -41.90 12.90
50651.25 25.90 -40.40 15.00
50651.38 25.60 -40.00 15.50
50651.50 31.60 -37.20 17.20
50651.63 26.80 -46.30 25.40
50651.75 31.00 -46.50 25.10
50651.88 31.60 -41.10 23.90
50652.00 32.20 -38.10 22.50
50652.13 30.20 -39.30 21.80
50652.38 36.80 -40.50 20.00
50652.50 42.00 -44.30 20.40
50652.63 45.10 -32.80 10.80
50652.75 37.70 -35.70 11.40
50652.88 39.30 -40.60 11.80
50653.00 36.30 -43.90 12.10
50653.13 30.60 -42.40 10.80
50653.25 35.20 -43.80 11.40
50653.38 37.60 -37.80 10.70
50653.50 37.30 -39.20 8.90
50653.75 39.60 -35.70 13.90
50653.88 36.90 -39.40 13.10
50654.00 31.50 -39.40 12.50
50654.13 34.30 -39.00 12.30
50654.25 40.20 -39.50 9.70
50654.38 36.00 -39.20 7.50
50654.63 33.70 -37.80 8.50
50654.75 35.70 -42.50 2.30
50654.88 34.10 -36.70 -0.10
50655.00 29.50 -36.20 -0.20
50655.13 28.80 -36.40 -1.20
50655.38 34.30 -35.00 11.70
50655.50 27.20 -42.60 12.30
50655.63 28.90 -40.00 11.50
50655.75 21.50 -40.00 11.80
50655.88 23.50 -40.90 6.50
50656.00 27.60 -43.80 9.60
50656.13 27.50 -42.10 12.30
50656.25 41.30 -39.50 7.90
50656.38 41.40 -38.40 15.20
50656.50 42.70 -40.40 12.80
50656.63 44.80 -37.20 10.60
50656.75 34.90 -37.30 6.50
50656.88 28.40 -36.60 9.40
50657.13 28.20 -44.20 17.90
50657.25 21.30 -41.30 20.40
50657.38 24.60 -42.80 18.20
50657.50 28.80 -42.10 14.20
50657.63 28.60 -41.90 11.10
50657.88 34.30 -38.50 19.10
50658.00 36.30 -41.00 24.40
50658.25 29.50 -38.90 9.30
50658.38 35.40 -45.40 14.60
50658.50 31.90 -52.80 15.50
50658.63 33.20 -48.20 15.80
50658.75 36.70 -51.70 23.80
50658.88 39.50 -47.30 18.30
50659.13 31.70 -32.40 4.50
50659.25 28.40 -32.90 2.10
50659.38 25.30 -36.30 5.40
50659.50 26.60 -39.30 11.20
50659.63 28.80 -40.30 14.90
50659.75 28.50 -46.00 20.40
50659.88 35.50 -44.20 20.60
50660.00 44.80 -43.00 21.20
50660.13 49.30 -36.50 15.30
50660.25 40.90 -41.10 14.50
50660.38 36.90 -38.00 12.70
50660.88 35.20 -34.00 17.70
50661.00 36.20 -39.40 19.80
50661.13 36.80 -46.90 16.70
50661.25 36.40 -47.60 14.90
50661.50 43.20 -45.30 17.90
50661.63 42.00 -41.50 18.30
50661.75 39.20 -34.60 17.60
50662.13 37.70 -48.90 21.00
50662.25 35.60 -45.20 20.70
50662.38 42.10 -49.90 17.50
50662.50 44.10 -55.60 13.20
50662.63 45.50 -44.40 12.40
50662.75 43.10 -37.80 11.60
50662.88 27.50 -36.30 16.90
50663.00 15.20 -32.90 13.10
50663.13 22.50 -30.50 13.80
50663.25 22.90 -33.90 13.60
50663.38 21.20 -47.60 11.80
50663.50 28.50 -44.50 10.70
50663.63 28.10 -38.30 5.00
50663.88 23.70 -38.10 3.60
50664.00 28.70 -40.30 4.40
50664.13 23.00 -37.90 3.80
50664.25 26.60 -35.60 7.10
50664.38 31.50 -34.30 10.90
50664.50 33.30 -33.80 13.00
50664.63 33.80 -33.40 8.20
50664.75 33.70 -25.90 6.50
50664.88 37.40 -28.50 6.30
50665.13 17.10 -27.20 6.70
50665.25 20.10 -23.10 4.50
50665.38 13.20 -25.90 5.00
50665.50 21.40 -27.00 4.60
50665.63 20.40 -29.10 2.30
50665.75 18.70 -29.70 5.60
50665.88 16.00 -29.70 2.70
50666.00 18.50 -24.40 3.70
50666.13 23.20 -23.40 -2.90
50666.25 21.90 -27.50 1.10
50666.38 23.20 -22.90 0.20
50666.50 26.00 -21.70 0.90
50666.63 19.00 -21.10 4.00
50667.25 13.70 -31.10 -0.70
50667.50 39.40 -41.30 12.70
50667.63 30.80 -48.60 19.70
50667.75 33.40 -39.40 22.40
50667.88 36.70 -40.30 19.90
50668.13 38.60 -32.40 17.50
50668.25 31.20 -38.90 14.20
50668.38 33.70 -33.60 12.40
50668.50 39.90 -33.80 11.90
50668.63 35.90 -37.00 18.00
50668.75 29.80 -45.50 19.40
50668.88 26.30 -42.30 18.80
50669.00 31.20 -41.90 15.00
50669.13 26.70 -45.30 17.00
50669.25 31.90 -43.00 25.80
50669.38 45.80 -47.80 31.60
50669.50 38.00 -53.20 34.50
50669.63 38.70 -53.50 32.80
50669.75 43.50 -51.90 35.80
50669.88 42.60 -46.80 33.30
50670.00 45.90 -36.60 29.30
50670.13 52.30 -32.30 27.30
50670.25 48.10 -32.50 22.40
50670.38 45.40 -35.20 10.50
50670.50 37.30 -39.20 9.30
50670.63 32.60 -44.00 15.40
50670.75 37.50 -37.50 17.50
50670.88 42.10 -35.30 23.50
50671.00 36.90 -35.20 29.40
50671.25 35.40 -47.80 8.10
50671.38 33.60 -39.90 9.00
50671.50 34.50 -45.60 18.30
50671.63 37.60 -40.60 18.40
50671.75 37.00 -40.30 21.60
50671.88 37.80 -37.30 17.30
50672.00 34.70 -32.40 15.40
50672.13 35.20 -28.70 13.10
50672.25 37.90 -32.90 15.40
50672.38 32.70 -34.00 15.70
50672.50 32.10 -42.10 13.00
50672.63 37.50 -40.40 14.80
50672.75 41.00 -40.40 15.00
50672.88 33.60 -39.90 11.30
50673.00 34.50 -40.80 8.90
50673.13 38.30 -36.70 6.90
50673.25 34.70 -34.40 5.80
50673.38 34.30 -33.60 6.30
50673.50 33.10 -38.50 6.80
50673.63 35.20 -38.30 5.50
50674.13 33.10 -28.10 4.80
50674.25 24.30 -39.10 7.50
50674.38 17.00 -35.10 1.80
50674.50 9.60 -34.60 5.90
50674.63 11.80 -40.30 9.50
50674.75 12.60 -41.20 9.50
50674.88 17.50 -36.90 9.20
50675.00 23.80 -27.20 16.00
50675.25 32.50 -19.20 10.50
50675.38 17.80 -31.20 1.50
50675.50 18.60 -38.00 8.10
50675.63 25.10 -39.50 16.50
50675.75 29.90 -37.20 16.80
50675.88 35.60 -41.70 9.20
50676.13 36.60 -36.60 11.50
50676.25 32.40 -35.50 11.80
50676.38 30.90 -32.00 8.40
50676.50 29.10 -42.60 14.30
50677.00 29.90 -44.00 16.70
50677.13 31.70 -50.00 19.70
50677.38 48.10 -51.40 14.30
50677.50 43.00 -49.90 13.90
50677.63 44.30 -45.70 16.90
50677.75 40.80 -45.50 18.00
50677.88 43.70 -42.00 13.80
50678.00 38.30 -33.40 16.40
50678.25 35.40 -35.90 19.20
50678.38 35.70 -36.40 11.90
50678.50 34.50 -32.90 13.00
50678.63 21.70 -46.30 11.60
50678.75 18.60 -37.10 15.20
50678.88 29.70 -41.90 14.50
50679.25 41.30 -38.60 16.60
50679.50 45.10 -36.70 16.80
50679.63 40.50 -42.80 13.90
50679.75 33.40 -41.20 12.60
50680.13 35.20 -39.60 13.90
50680.25 31.40 -40.10 12.00
50680.38 27.50 -42.60 9.70
50680.50 31.10 -48.60 17.40
50680.63 31.60 -50.00 16.80
50680.75 37.50 -49.40 20.50
50680.88 43.90 -49.20 15.30
50681.00 29.60 -41.20 17.60
50681.50 37.50 -52.60 25.00
50681.63 36.40 -43.20 15.20
50681.75 28.60 -46.80 11.90
50681.88 39.10 -39.60 26.40
50682.00 40.70 -44.30 26.60
50682.13 29.10 -41.60 22.50
50682.25 29.40 -41.10 26.40
50682.38 27.50 -38.80 28.40
50682.50 32.50 -40.90 28.30
50682.63 30.20 -50.70 29.50
50683.00 37.90 -42.90 24.90
50683.13 41.40 -47.80 21.20
50683.38 43.70 -34.40 18.90
50683.50 38.70 -36.90 12.00
50683.63 38.10 -39.70 10.70
50683.75 38.40 -36.90 8.30
50683.88 34.10 -46.10 6.50
50684.00 33.80 -36.70 0.00
50684.13 25.50 -36.30 1.30
50684.25 20.30 -37.00 3.30
50684.75 30.60 -37.60 20.50
50685.00 22.40 -38.00 15.90
50685.25 28.30 -34.50 14.00
50685.63 19.80 -37.30 17.80
50685.75 20.90 -34.40 16.00
50686.00 29.80 -33.20 18.30
50686.13 33.60 -36.60 14.80
50686.25 32.90 -33.10 14.50
50686.38 32.40 -35.90 15.10
50686.50 35.30 -38.50 9.90
50686.63 32.60 -33.50 10.80
50686.75 24.70 -28.40 13.30
50686.88 21.00 -30.90 14.90
50687.00 22.70 -31.40 17.70
50687.13 32.30 -28.90 9.40
50687.25 27.00 -34.00 7.70
50687.38 34.50 -48.90 15.30
50687.63 30.60 -49.10 19.10
50687.75 28.60 -34.00 9.60
50687.88 29.00 -22.40 10.20
50688.00 43.80 -29.90 11.40
50688.13 40.50 -38.60 16.50
50688.25 29.40 -47.20 19.80
50688.38 34.10 -50.60 20.30
50688.50 39.90 -49.40 18.00
50688.63 38.90 -43.20 16.80
50689.00 37.70 -47.60 13.00
50689.13 36.10 -48.00 14.00
50689.25 39.90 -43.00 16.70
50689.38 32.60 -51.30 10.60
50689.50 33.10 -55.50 5.50
50689.63 36.10 -48.50 7.70
50689.75 30.90 -45.60 12.80
50689.88 20.60 -35.50 17.70
50690.00 22.40 -39.50 11.20
50690.25 31.40 -41.40 20.90
50690.38 28.20 -36.90 21.00
50690.50 24.00 -43.40 20.50
50690.63 24.10 -36.90 15.60
50690.75 29.50 -41.40 21.30
50690.88 32.40 -43.10 21.20
50691.00 35.70 -41.70 20.80
50691.13 34.40 -46.40 18.30
50691.25 27.70 -37.80 22.50
50691.38 31.30 -41.10 25.40
50691.50 30.40 -42.90 13.40
50691.63 25.70 -50.70 15.40
50691.75 22.90 -53.30 26.70
50692.13 42.40 -41.90 25.20
50692.25 45.40 -39.10 14.20
50692.38 45.70 -37.90 11.00
50692.50 40.40 -49.50 7.90
50692.63 27.30 -59.10 14.50
50692.88 22.90 -54.80 28.40
50693.00 29.40 -43.00 20.10
50693.13 43.50 -38.00 20.50
50693.25 40.80 -34.60 15.50
50693.38 35.50 -32.40 19.00
50693.50 26.00 -39.70 19.90
50693.63 24.40 -44.10 18.40
50693.75 27.90 -44.60 17.00
50693.88 33.60 -47.50 18.30
50694.00 34.40 -44.90 20.50
50694.13 33.10 -37.90 19.00
50694.25 32.20 -39.10 22.50
50694.38 36.10 -41.90 19.90
50694.50 39.60 -38.80 17.40
50694.63 33.90 -39.90 16.00
50694.75 35.40 -44.50 18.60
50694.88 43.90 -40.20 14.30
50695.00 43.00 -35.10 10.90
50695.13 31.70 -41.90 10.10
50695.25 27.50 -43.50 15.60
50695.38 24.60 -35.10 15.40
50695.50 26.30 -31.40 16.80
50695.63 29.20 -29.10 15.80
50695.75 25.90 -30.00 14.20
50695.88 23.10 -37.30 21.60
50696.00 22.40 -37.10 20.40
50696.13 24.80 -34.40 21.80
50696.25 23.60 -35.50 18.50
50696.38 21.40 -38.80 17.90
50696.50 18.50 -39.70 13.00
50696.63 33.60 -36.60 12.50
50696.75 42.50 -33.70 10.90
50696.88 30.80 -31.70 11.30
50697.00 20.10 -30.70 9.60
50697.13 28.20 -25.60 8.00
50697.25 37.70 -23.00 7.40
50697.38 30.50 -30.80 4.70
50697.50 24.30 -35.20 2.10
50697.88 14.30 -28.50 10.70
50698.00 28.60 -25.40 13.20
50698.13 37.70 -22.50 20.00
50698.25 35.00 -24.80 11.40
50698.38 26.50 -27.30 8.10
50698.63 35.00 -24.80 1.50
50698.88 32.80 -23.40 16.00
50699.00 23.00 -31.30 21.30
50699.38 20.10 -40.20 14.70
50699.63 32.50 -41.00 19.00
50699.88 24.90 -40.70 10.80
50700.00 24.10 -42.30 14.30
50700.13 34.70 -43.40 12.90
50700.25 37.60 -41.50 9.70
50700.38 36.20 -42.70 13.10
50700.50 35.90 -48.40 19.60
50700.63 37.30 -47.80 19.90
50700.75 34.90 -47.80 16.00
50700.88 35.80 -48.00 12.90
50701.00 33.60 -42.90 17.30
50701.13 32.90 -44.00 19.80
50701.25 30.70 -52.10 14.50
50701.38 30.70 -53.10 12.40
50701.50 35.60 -47.00 25.10
50701.63 24.90 -53.20 20.00
50701.88 51.70 -42.90 10.20
50702.00 43.40 -47.70 4.50
50702.25 15.10 -32.10 23.50
50702.38 14.80 -27.50 27.90
50702.50 13.70 -31.20 21.80
50702.88 28.50 -43.70 25.50
50703.00 24.60 -43.20 27.10
50703.13 31.70 -40.50 24.00
50703.38 16.20 -42.10 21.70
50703.50 8.30 -43.10 17.20
50703.75 18.70 -37.30 20.80
50704.00 -0.70 -25.40 21.40
50705.00 14.60 -36.50 0.00
50705.25 15.50 -39.60 15.90
50705.38 17.20 -41.70 14.90
50705.50 28.40 -30.60 11.00
50705.63 35.70 -32.20 13.30
50705.75 41.30 -29.90 5.90
50706.00 27.90 -37.50 -1.10
50706.13 19.80 -42.00 3.70
50706.25 13.60 -43.60 6.90
50706.38 20.10 -43.00 8.80
50706.50 26.30 -36.10 13.30
50706.63 28.10 -38.10 9.70
50706.75 25.20 -37.00 13.20
50707.00 32.80 -36.60 16.30
50707.13 34.90 -38.70 18.00
50707.25 33.40 -37.00 15.90
50707.38 40.50 -37.60 15.90
50707.50 37.20 -37.50 19.70
50707.75 42.70 -33.40 19.70
50707.88 42.90 -33.90 17.20
50708.00 43.60 -37.80 17.40
50708.38 37.70 -40.80 15.10
50708.88 38.40 -31.40 7.10
50709.00 36.00 -32.90 9.40
50709.13 30.90 -32.80 11.40
50709.25 33.60 -33.30 14.60
50709.38 33.50 -35.50 11.10
50709.50 32.00 -32.40 8.80
50709.63 25.30 -35.40 6.70
50709.75 24.10 -40.70 4.30
50709.88 19.90 -40.00 9.90
50710.00 28.40 -42.90 7.40
50710.13 36.20 -45.00 13.00
50710.25 33.90 -42.70 8.00
50710.63 33.30 -37.50 9.60
50710.75 32.60 -40.80 6.40
50710.88 24.40 -36.50 7.00
50711.00 27.70 -33.10 5.30
50711.13 35.90 -22.80 1.80
50711.25 27.40 -31.30 1.90
50711.38 16.90 -36.20 7.80
50711.50 9.20 -31.50 11.00
50711.63 8.00 -39.30 21.90
50711.75 17.90 -37.70 24.30
50711.88 27.00 -38.60 15.90
50712.00 33.40 -34.00 12.10
50712.13 29.00 -34.70 10.40
50712.25 26.60 -37.90 13.10
50712.38 28.70 -35.60 13.30
50712.50 30.90 -39.10 16.50
50712.63 29.10 -39.30 20.20
50712.75 24.20 -40.60 16.50
50712.88 28.80 -33.50 17.10
50713.00 26.70 -42.50 28.00
50713.25 38.60 -47.10 16.90
50713.38 40.60 -45.40 20.50
50713.50 46.30 -41.80 19.20
50713.63 48.50 -46.60 14.00
50713.75 37.00 -40.30 18.80
50713.88 36.70 -47.50 28.10
50714.13 38.70 -42.70 19.60
50714.25 35.40 -43.50 23.50
50714.38 36.50 -45.80 22.20
50714.50 35.40 -40.70 21.20
50714.63 35.80 -44.70 19.00
50714.75 43.10 -35.50 17.50
50714.88 43.70 -40.60 17.40
50715.00 41.80 -40.40 18.40
50715.13 44.50 -40.20 17.40
50715.25 46.70 -34.50 15.60
50715.38 29.10 -41.60 17.10
50715.63 20.60 -39.70 8.20
50715.88 38.00 -46.50 8.00
50716.00 41.40 -43.90 9.20
50716.50 37.90 -41.50 20.40
50717.00 44.30 -53.20 12.10
50717.13 30.50 -63.50 18.30
50717.25 37.10 -55.70 17.40
50717.38 39.70 -49.00 15.60
50717.50 40.70 -33.40 17.30
50717.63 36.30 -38.70 18.80
50717.75 33.00 -42.90 19.30
50717.88 33.30 -43.80 20.10
50718.00 33.50 -36.80 19.50
50718.13 31.90 -37.20 18.70
50718.25 30.50 -39.80 18.30
50718.38 33.50 -40.50 13.50
50718.50 38.30 -38.00 13.70
50718.63 43.10 -36.90 11.70
50718.75 38.40 -36.40 11.00
50718.88 38.40 -34.10 12.00
50719.00 32.20 -40.10 14.00
50719.13 33.00 -39.60 12.40
50719.25 31.40 -39.60 11.50
50719.38 32.60 -41.70 11.60
50719.50 38.30 -41.90 14.40
50719.63 38.10 -39.70 14.40
50719.75 36.00 -36.80 16.50
50719.88 38.00 -37.50 15.70
50720.00 35.20 -39.70 13.30
50720.13 35.70 -39.20 10.70
50720.25 41.90 -37.90 6.70
50720.38 38.80 -34.40 7.70
50720.50 34.30 -32.70 8.30
50720.63 31.70 -32.40 14.30
50720.75 31.50 -30.30 13.70
50720.88 28.80 -43.00 18.80
50721.00 29.40 -48.60 26.50
50721.13 33.40 -46.00 25.30
50721.25 32.90 -43.00 28.00
50721.38 37.50 -35.20 30.20
50721.63 31.60 -49.60 11.00
50721.75 29.00 -35.60 13.30
50721.88 34.70 -39.10 21.40
50722.00 33.80 -42.40 17.40
50722.13 30.50 -44.40 18.20
50722.25 38.80 -42.50 19.40
50722.38 33.80 -50.00 11.80
50722.63 35.60 -48.00 17.10
50722.75 32.90 -44.00 11.10
50722.88 25.20 -41.60 12.60
50723.00 20.70 -44.30 18.70
50723.13 22.90 -36.20 22.40
50723.25 31.60 -42.60 18.70
50723.38 33.90 -44.70 23.30
50723.50 31.30 -39.30 23.60
50723.63 42.30 -41.10 16.90
50723.75 46.70 -42.60 11.80
50723.88 44.40 -49.70 11.70
50724.00 45.80 -51.20 11.50
50724.25 42.60 -45.30 12.90
50724.38 44.30 -40.90 11.70
50724.50 43.30 -32.30 13.20
50724.63 38.40 -33.10 17.00
50724.75 36.70 -37.10 17.80
50724.88 33.10 -41.70 15.90
50725.00 33.20 -45.90 12.90
50725.13 37.50 -42.70 12.40
50725.50 36.80 -36.40 16.20
50725.75 35.20 -35.50 13.80
50725.88 42.50 -36.00 15.20
50726.00 36.70 -41.70 17.80
50726.13 39.80 -39.70 19.20
50726.25 43.20 -36.20 19.70
50726.38 39.50 -33.60 16.10
50726.50 39.80 -34.60 18.70
50726.63 45.50 -38.40 19.80
50726.88 37.90 -31.50 26.50
50727.13 29.10 -36.30 16.60
50727.25 31.90 -36.80 21.40
50727.50 42.40 -32.90 26.60
50727.63 43.20 -30.60 24.10
50727.75 47.50 -30.70 22.50
50727.88 44.10 -40.40 23.50
50728.00 38.40 -36.10 21.70
50728.13 42.40 -36.20 15.20
50728.25 36.70 -32.20 18.50
50728.38 31.70 -32.80 17.80
50728.50 25.70 -35.10 16.80
50728.63 24.90 -35.60 16.00
50728.75 29.00 -35.20 14.60
50729.00 23.30 -38.90 8.60
50729.13 22.40 -29.50 3.70
50729.25 17.00 -29.70 4.20
50729.38 12.30 -31.70 8.80
50729.50 9.60 -35.40 11.60
50729.63 15.10 -44.50 9.40
50729.75 25.70 -45.60 9.50
50729.88 18.80 -45.70 10.10
50730.00 20.20 -31.40 6.80
50730.13 16.60 -26.70 12.20
50730.25 18.40 -32.20 15.20
50730.38 24.60 -31.40 17.30
50730.50 27.90 -28.60 17.80
50730.63 29.30 -24.70 17.10
50730.75 20.70 -31.10 19.20
50731.00 32.30 -37.00 10.40
50731.13 28.30 -38.10 12.80
50731.25 30.00 -42.90 15.30
50731.38 32.70 -41.00 15.10
50731.50 35.90 -41.70 11.00
50731.63 29.90 -44.40 16.50
50731.75 33.50 -44.90 22.60
50732.00 28.60 -48.60 14.90
50732.13 24.40 -48.80 17.80
50732.25 35.50 -40.10 16.40
50732.38 39.20 -36.60 23.80
50732.50 47.80 -32.10 20.20
50732.63 46.50 -34.40 17.00
50732.75 44.00 -31.60 16.20
50732.88 33.60 -36.50 21.70
50733.00 39.50 -40.30 21.80
50733.13 39.00 -36.80 23.60
50733.25 39.60 -39.20 16.10
50733.38 39.70 -40.80 21.00
50733.50 33.20 -46.80 23.00
50733.63 32.20 -42.90 19.80
50733.75 35.80 -33.70 24.70
50733.88 43.80 -41.30 26.80
50734.00 39.40 -45.20 28.40
50734.13 38.90 -46.60 26.20
50734.38 39.40 -48.00 24.70
50734.50 37.30 -46.40 23.90
50734.63 38.30 -33.80 22.90
50734.75 38.60 -36.60 27.90
50734.88 34.40 -43.50 27.80
50735.00 28.80 -46.50 25.40
50735.13 25.30 -48.50 22.50
50735.25 27.60 -47.60 24.90
50735.38 33.00 -46.80 26.00
50735.63 33.40 -47.40 6.70
50735.88 34.00 -40.60 9.50
50736.00 30.20 -38.90 9.80
50736.13 33.80 -39.20 14.60
50736.25 34.60 -44.10 12.00
50736.38 36.50 -46.90 7.50
50736.50 34.80 -44.60 5.70
50736.63 36.40 -45.00 7.70
50736.75 34.40 -48.70 13.80
50736.88 39.50 -44.10 9.50
50737.00 35.70 -41.50 10.70
50737.13 32.10 -34.50 11.00
50737.25 30.00 -32.00 3.20
50737.38 23.90 -35.40 5.80
50737.50 24.70 -30.30 5.80
50737.63 27.80 -36.40 3.00
50737.75 36.30 -45.20 11.70
50737.88 44.20 -46.30 12.60
50738.00 40.50 -42.30 17.10
50738.13 39.90 -41.00 19.20
50738.25 32.80 -44.70 17.50
50738.38 34.00 -41.60 19.40
50738.50 36.70 -39.80 21.60
50738.63 40.30 -43.20 20.50
50738.75 39.60 -41.90 20.00
50738.88 40.10 -40.60 23.20
50739.00 47.20 -36.00 15.70
50739.13 34.60 -35.90 13.80
50739.25 28.10 -33.00 25.40
50739.38 30.20 -41.60 19.20
50739.50 27.90 -40.00 19.70
50739.63 23.00 -28.10 12.60
50739.75 28.70 -42.80 15.30
50739.88 36.20 -51.30 19.10
50740.00 43.50 -44.80 24.00
50740.25 44.50 -43.90 23.30
50740.38 46.10 -47.70 16.60
50740.50 42.00 -41.50 15.20
50740.63 41.30 -42.30 17.40
50740.75 47.60 -48.60 15.00
50740.88 43.70 -45.70 16.30
50741.00 38.80 -44.30 17.60
50741.13 44.70 -46.00 16.50
50741.25 46.90 -40.70 9.20
50741.38 36.60 -49.40 8.00
50741.50 33.30 -49.40 8.30
50741.63 34.60 -44.50 14.50
50741.75 28.60 -44.40 20.00
50741.88 28.20 -44.20 21.30
50742.00 27.80 -41.60 21.00
50742.13 29.20 -51.80 27.40
50742.25 22.00 -52.90 23.90
50742.50 32.70 -26.80 24.30
50742.63 35.10 -29.30 20.00
50742.75 34.50 -39.00 12.70
50742.88 44.30 -32.80 8.60
50743.00 32.50 -42.90 11.30
50743.13 21.20 -38.00 13.50
50743.25 31.10 -29.10 15.90
50743.38 33.50 -25.90 15.20
50743.50 18.80 -30.70 8.60
50743.75 22.80 -37.40 16.20
50743.88 26.80 -38.10 16.30
50744.00 34.30 -31.70 13.30
50744.13 29.90 -36.40 8.60
50744.50 24.20 -46.80 5.60
50744.63 25.10 -44.60 14.50
50744.75 15.30 -50.40 13.50
50744.88 26.20 -44.90 14.00
50745.00 29.50 -44.20 14.90
50745.25 25.00 -39.30 16.70
50745.38 28.60 -43.00 18.50
50745.50 22.40 -36.70 15.50
50745.63 17.50 -30.40 12.30
50745.75 13.60 -37.00 19.30
50746.00 25.80 -35.00 31.60
50746.25 28.80 -29.80 13.90
50746.38 22.50 -34.70 9.30
50746.50 21.70 -32.10 7.70
50746.63 30.90 -32.00 8.40
50746.75 36.50 -29.70 8.60
50746.88 33.50 -29.20 10.10
50747.00 27.10 -37.50 4.20
50747.13 22.60 -30.70 5.70
50747.25 20.70 -31.90 6.50
50747.38 27.80 -34.50 9.30
50747.50 23.80 -33.70 15.10
50747.63 28.20 -35.60 18.90
50747.75 33.80 -39.10 21.90
50748.00 36.80 -46.80 27.10
50748.13 39.60 -50.60 26.40
50748.25 38.90 -53.60 20.00
50748.38 37.40 -43.40 18.50
50748.50 37.80 -47.80 21.10
50748.63 45.00 -47.30 29.50
50748.75 42.40 -46.70 21.00
50748.88 37.00 -39.90 18.00
50749.00 42.10 -47.60 20.30
50749.13 49.70 -46.80 16.40
50749.25 48.40 -45.10 13.20
50749.38 41.90 -43.70 11.70
50749.50 37.20 -41.70 10.60
50749.63 34.70 -45.60 15.10
50749.75 42.00 -45.30 13.30
50749.88 43.90 -43.90 12.60
50750.13 39.80 -42.60 4.30
50750.25 38.60 -44.20 3.90
50750.38 37.60 -43.00 10.60
50750.50 26.60 -41.20 8.00
50750.63 19.90 -50.50 3.40
50750.75 32.10 -46.40 16.10
50750.88 26.20 -48.60 17.50
50751.00 30.20 -37.00 16.50
50751.25 38.50 -37.30 17.60
50751.38 41.30 -38.00 12.20
50751.50 31.40 -40.10 7.20
50751.63 28.20 -40.80 2.40
50751.75 21.90 -37.90 2.60
50751.88 28.90 -31.10 4.50
50752.13 24.70 -31.70 8.20
50752.38 23.70 -39.60 -4.30
50752.50 24.90 -32.20 1.30
50752.63 24.50 -40.50 2.70
50752.75 24.00 -38.10 7.90
50752.88 31.40 -40.90 18.00
50753.00 41.80 -46.30 16.00
50753.13 44.60 -45.50 15.80
50753.25 35.30 -42.90 17.50
50753.38 33.60 -42.90 14.50
50753.50 28.90 -35.80 15.10
50753.63 22.30 -38.80 21.40
50753.75 29.40 -36.70 20.80
50753.88 36.10 -44.30 20.20
50754.00 41.90 -46.90 17.90
50754.13 37.90 -44.70 20.50
50754.25 37.30 -46.40 25.40
50754.38 38.00 -34.80 20.70
50754.50 37.90 -32.00 21.10
50754.63 33.50 -34.50 18.40
50754.75 36.30 -31.50 17.40
50754.88 31.00 -37.00 15.80
50755.00 41.00 -35.30 11.90
50755.13 45.40 -43.70 21.50
50755.25 38.90 -45.60 24.10
50755.38 40.40 -43.40 20.30
50755.50 36.60 -41.00 17.00
50755.63 37.60 -42.50 18.70
50755.75 34.30 -46.40 12.10
50755.88 29.80 -49.30 10.10
50756.00 31.00 -40.30 8.60
50756.13 30.30 -43.40 7.50
50756.25 32.50 -36.60 9.60
50756.38 29.80 -42.40 21.70
50756.50 32.30 -40.70 16.20
50756.63 34.40 -38.80 10.10
50756.75 28.50 -37.40 13.80
50756.88 37.20 -31.80 10.50
50757.00 35.80 -34.40 11.60
50757.50 25.40 -23.30 9.40
50757.63 30.80 -27.80 9.50
50757.75 27.20 -34.50 4.90
50757.88 26.70 -28.20 5.30
50758.00 22.30 -27.90 13.00
50758.25 19.30 -39.70 15.80
50758.38 15.80 -42.50 17.90
50758.50 17.50 -36.00 14.70
50758.63 27.50 -33.50 10.10
50758.75 35.20 -28.30 6.10
50758.88 25.50 -30.80 7.90
50759.00 23.20 -36.70 12.30
50759.13 27.90 -42.40 11.60
50759.25 26.80 -45.10 16.00
50759.38 25.00 -42.50 21.50
50759.50 32.70 -48.20 17.30
50759.63 22.80 -46.50 11.80
50759.75 27.00 -36.20 22.40
50759.88 32.30 -43.30 20.70
50760.00 37.50 -50.80 16.40
50760.13 42.10 -48.50 18.60
50760.25 54.60 -38.50 20.50
50760.38 53.60 -28.60 20.00
50760.50 48.00 -39.30 20.80
50760.63 39.20 -39.90 19.40
50760.75 39.60 -40.60 17.90
50760.88 42.80 -47.40 16.30
50761.00 43.70 -37.10 14.80
50761.13 38.90 -39.90 17.50
50761.25 37.10 -40.60 17.90
50761.38 43.20 -34.90 15.10
50761.50 40.40 -35.30 15.40
50761.63 32.30 -36.10 16.20
50761.75 35.90 -39.00 16.90
50761.88 41.40 -45.50 14.60
50762.00 36.30 -44.30 11.80
50762.13 37.50 -45.00 15.30
50762.25 41.50 -39.50 14.70
50762.38 41.20 -40.20 12.70
50762.50 32.90 -44.00 11.10
50762.63 30.30 -41.40 12.10
50762.75 36.70 -44.50 14.70
50762.88 35.10 -40.80 17.90
50763.00 41.60 -34.10 17.50
50763.13 36.10 -32.00 16.40
50763.38 34.00 -25.40 20.40
50763.50 29.70 -27.70 16.80
50763.63 26.40 -30.70 13.10
50763.75 15.20 -32.00 13.30
50763.88 22.00 -34.40 11.50
50764.00 18.40 -38.80 8.80
50764.13 30.00 -35.20 4.90
50764.25 26.90 -39.40 10.70
50764.38 24.20 -40.20 11.90
50764.50 27.40 -39.80 10.90
50764.63 28.30 -36.30 13.60
50764.75 22.00 -38.60 14.20
50764.88 26.50 -40.90 14.00
50765.00 30.30 -37.70 16.60
50765.13 22.80 -35.10 9.50
50765.25 19.20 -41.80 11.40
50765.38 24.90 -41.20 8.10
50765.50 31.30 -43.10 6.70
50765.63 27.80 -41.90 5.70
50765.75 30.80 -38.30 2.80
50765.88 32.90 -38.30 4.50
50766.00 32.60 -31.80 5.40
50766.13 32.60 -34.60 10.20
50766.25 26.40 -29.80 7.90
50766.38 22.80 -29.30 4.60
50766.50 24.40 -31.70 9.50
50766.63 22.80 -43.00 8.50
50766.75 25.20 -44.90 6.20
[truncated: 3,184,131 more chars]
