# Supplementary material for: Barnacles as biological flow indicators
Source: PeerJ. 2023 Apr 18;11:e15018. doi: 10.7717/peerj.15018 (PMC10120587; doi:10.7717/peerj.15018)
Supplement: Supplemental Information 11 [file peerj-11-15018-s011.dat]

FILE  : C:\Users\lsmee\Desktop\joey temp\CSWY Aug 10\CSWY305 Aug 10.VEC
PROBE : 1
VELOCITIES (U, V, W):
0.00 -67.90 -166.50 -22.30
0.25 -1.20 -2.30 -0.10
0.38 0.60 -3.70 -0.20
0.50 1.80 -2.50 -0.20
0.63 1.40 0.60 0.00
0.75 0.20 3.30 0.00
0.88 -1.60 4.30 0.00
1.00 -2.50 2.40 -0.10
1.13 -1.10 -2.00 -0.10
1.25 1.10 -4.60 -0.20
1.38 1.80 -4.80 -0.30
1.50 2.40 -2.50 -0.20
1.63 1.00 1.80 0.00
1.75 -0.80 5.20 0.10
1.88 -2.30 5.20 0.00
2.00 -2.50 2.40 -0.10
2.13 -1.00 -2.30 -0.20
2.25 1.10 -5.10 -0.30
2.38 2.00 -5.10 -0.20
2.50 1.50 -2.50 -0.20
2.63 0.20 1.80 0.00
2.75 -1.10 4.30 0.00
2.88 -1.60 4.70 0.00
3.00 -1.40 1.80 -0.10
3.13 -0.30 -1.50 -0.20
3.25 0.60 -3.70 -0.20
3.38 0.70 -4.40 -0.20
3.50 0.10 -2.70 -0.20
3.63 0.00 0.00 0.00
3.75 0.10 3.10 -0.10
3.88 0.50 3.80 0.00
4.00 -0.20 2.60 -0.10
4.13 -0.80 -0.50 -0.20
4.25 -1.50 -3.20 -0.20
4.38 -0.80 -3.40 -0.30
4.50 0.30 -1.70 0.10
4.63 0.90 1.10 -0.10
4.75 1.40 2.60 -0.10
4.88 0.70 2.40 -0.10
5.00 -0.60 0.40 -0.10
5.13 -0.80 -1.50 -0.20
5.25 -1.50 -2.30 -0.20
5.38 -0.30 -1.50 -0.20
5.50 0.60 0.20 0.00
5.63 0.70 1.80 -0.10
5.75 0.30 2.20 -0.20
5.88 -0.20 0.20 -0.10
6.00 -0.60 -1.50 -0.10
6.13 -0.40 -2.30 -0.20
6.25 0.10 -1.20 -0.10
6.38 0.20 0.40 0.00
6.50 0.50 1.80 -0.10
6.63 -0.20 1.60 -0.10
6.75 -0.60 0.40 -0.10
6.88 -1.20 -1.20 -0.10
7.00 -0.80 -2.00 -0.20
7.13 0.10 -1.70 -0.10
7.25 0.70 0.40 -0.10
7.38 1.70 1.60 -0.10
7.50 0.70 1.80 -0.10
7.63 -0.20 1.10 -0.10
7.75 -1.50 -0.70 -0.10
7.88 -2.10 -1.70 -0.10
8.00 -1.40 -2.00 -0.10
8.13 0.10 -0.80 -0.10
8.25 1.30 1.40 0.00
8.38 2.00 2.20 -0.10
8.50 1.00 1.40 -0.10
8.63 -0.70 -0.80 -0.20
8.75 -1.60 -2.00 -0.10
8.88 -1.60 -2.00 -0.10
9.00 -0.80 -1.00 0.00
9.13 0.10 1.10 -0.10
9.25 0.70 1.80 -0.10
9.38 1.10 1.10 -0.20
9.50 0.70 -0.50 -0.20
9.63 0.30 -1.70 -0.20
9.75 0.00 -2.00 -0.20
9.88 -1.00 -0.30 -0.10
10.00 -1.40 0.90 0.00
10.13 -1.20 1.60 0.00
10.25 -0.40 1.10 0.00
10.38 0.50 -0.10 -0.10
10.50 1.40 -1.20 -0.10
10.63 1.50 -1.50 -0.20
10.75 0.70 -1.00 -0.20
10.88 -0.60 0.40 -0.10
11.00 -1.50 1.10 0.00
11.13 -2.10 1.10 -0.10
11.25 -1.10 0.40 -0.10
11.38 0.20 -0.50 -0.10
11.50 1.50 -1.00 -0.20
11.63 1.50 -1.00 -0.20
11.75 1.00 -1.00 -0.10
11.88 -0.60 0.00 -0.10
12.00 -1.60 0.40 0.00
12.13 -1.50 0.70 -0.10
12.25 -0.30 0.40 -0.10
12.38 0.70 -0.10 -0.20
12.50 1.30 -0.10 -0.10
12.63 0.90 -0.30 -0.20
12.75 -0.30 -0.50 -0.10
12.88 -0.80 0.00 0.00
13.00 -1.10 0.40 -0.10
13.13 -0.40 0.20 0.00
13.25 0.50 0.40 -0.10
13.38 0.60 0.20 -0.10
13.50 0.50 -0.10 -0.10
13.63 0.60 -0.30 -0.10
13.75 -0.20 0.20 0.00
13.88 -0.70 0.20 -0.10
14.00 -0.60 0.40 0.00
14.13 -0.60 0.00 -0.10
14.25 -0.30 -0.50 -0.10
14.38 0.50 -1.00 -0.10
14.50 0.70 -0.10 -0.10
14.63 0.60 1.10 0.00
14.75 0.20 1.40 -0.10
14.88 -0.40 0.70 -0.20
15.00 -1.00 -0.80 -0.10
15.13 -0.60 -1.50 -0.10
15.25 0.30 -1.70 -0.20
15.38 0.20 -0.50 -0.10
15.50 0.50 0.90 -0.10
15.63 0.10 2.20 0.00
15.75 -0.10 1.40 -0.20
15.88 -0.20 -0.30 -0.10
16.00 0.10 -1.70 -0.10
16.13 0.10 -2.30 -0.20
16.25 0.10 -1.20 -0.10
16.38 -0.70 1.10 -0.10
16.50 -1.00 1.60 -0.10
16.63 -0.30 1.80 0.00
16.75 0.70 -0.10 -0.20
16.88 1.00 -1.50 -0.10
17.00 0.60 -1.70 -0.10
17.13 0.00 -1.00 -0.20
17.25 -1.10 0.40 -0.10
17.38 -1.80 1.60 0.00
17.50 -1.00 1.10 0.00
17.63 0.20 -0.10 -0.10
17.75 1.40 -1.70 -0.20
17.88 2.00 -1.70 -0.20
18.00 1.10 -0.30 -0.20
18.13 -0.70 1.60 0.00
18.25 -2.40 2.20 -0.10
18.38 -2.80 0.90 -0.20
18.50 -0.70 -1.20 -0.10
18.63 1.40 -2.30 -0.10
18.75 2.80 -1.70 -0.20
18.88 2.70 0.40 0.00
19.00 -0.10 2.40 0.00
19.13 -2.30 2.40 0.00
19.25 -3.20 0.70 -0.10
19.38 -2.40 -1.70 -0.20
19.50 -0.20 -2.70 -0.10
19.63 2.50 -1.70 -0.10
19.75 3.20 0.40 -0.10
19.88 1.70 2.20 -0.10
20.00 -0.30 2.40 -0.10
20.13 -2.40 0.70 -0.10
20.25 -2.60 -1.20 -0.10
20.38 -1.40 -2.00 -0.10
20.50 0.60 -1.70 -0.10
20.63 2.00 -0.30 -0.10
20.75 1.50 1.40 -0.10
20.88 0.50 1.40 -0.10
21.00 -0.60 0.40 -0.10
21.13 -1.50 -0.30 -0.10
21.25 -1.40 -0.50 -0.10
21.38 -0.40 -0.80 -0.30
21.50 0.10 -0.30 -0.10
21.63 0.90 0.20 -0.10
21.75 0.90 0.70 -0.10
21.88 0.10 1.10 -0.10
22.00 -0.70 0.20 -0.10
22.13 -1.40 0.00 -0.10
22.25 -1.40 -1.00 -0.20
22.38 0.10 -1.20 -0.10
22.50 1.30 -1.00 -0.20
22.63 1.70 -0.30 -0.10
22.75 1.10 1.10 0.00
22.88 -0.40 1.60 -0.20
23.00 -2.00 0.90 -0.10
23.13 -2.10 -0.70 0.00
23.25 -0.70 -1.70 -0.20
23.38 1.10 -1.70 -0.20
23.50 2.00 -0.80 -0.20
23.63 2.10 0.40 0.00
23.75 0.20 1.40 -0.10
23.88 -1.80 1.60 -0.10
24.00 -2.60 0.20 -0.10
24.13 -1.50 -0.70 -0.10
24.25 0.20 -1.50 -0.10
24.38 1.80 -1.00 -0.20
24.50 2.70 -0.10 0.00
24.63 1.50 0.90 -0.20
24.75 -0.30 0.90 -0.10
24.88 -2.10 0.20 0.00
25.00 -2.60 -0.30 -0.10
25.13 -1.80 -0.70 -0.10
25.25 0.30 -0.30 -0.10
25.38 2.40 0.40 -0.20
25.50 2.50 0.60 -0.10
25.63 1.40 0.20 -0.10
25.75 -0.60 -0.50 -0.10
25.88 -2.50 -1.00 -0.10
26.00 -2.60 -0.70 -0.10
26.13 -1.40 0.00 -0.10
26.25 0.90 1.10 -0.10
26.38 1.50 1.40 -0.10
26.50 2.00 0.60 -0.20
26.63 0.50 -0.50 -0.10
26.75 -0.60 -1.50 -0.10
26.88 -1.20 -1.70 0.00
27.00 -1.20 -0.30 0.00
27.13 -0.70 1.10 -0.10
27.25 0.20 1.80 -0.10
27.38 0.90 1.10 -0.10
27.50 1.30 -0.10 -0.10
27.63 0.60 -1.20 -0.10
27.75 -0.40 -1.20 -0.20
27.88 -0.70 -0.80 -0.10
28.00 -1.20 0.20 0.10
28.13 -0.60 0.90 -0.10
28.25 0.10 0.70 -0.10
28.38 1.10 0.20 -0.20
28.50 1.40 -0.30 -0.10
28.63 0.60 -0.80 -0.10
28.75 -0.40 -0.30 -0.20
28.88 -1.50 -0.30 -0.10
29.00 -1.60 0.00 0.00
29.13 -1.00 0.20 -0.10
29.25 0.90 0.20 -0.10
29.38 1.70 0.20 -0.20
29.50 1.70 0.60 -0.10
29.63 0.20 0.40 0.00
29.75 -1.40 0.00 -0.10
29.88 -1.80 -0.70 -0.10
30.00 -1.40 -1.00 -0.10
30.13 0.10 -0.30 -0.10
30.25 0.90 1.10 0.00
30.38 0.70 1.40 -0.20
30.50 0.30 0.70 -0.10
30.63 -0.40 -0.30 0.00
30.75 -0.60 -1.00 -0.10
30.88 -0.20 -1.20 -0.10
31.00 0.30 0.20 -0.20
31.13 0.50 0.90 0.00
31.25 0.10 1.10 0.00
31.38 -0.40 0.20 -0.20
31.50 -1.10 -0.50 -0.10
31.63 -0.30 -1.00 -0.20
31.75 0.50 -0.10 -0.10
31.88 0.90 0.70 -0.10
32.00 1.30 0.90 -0.10
32.13 0.20 -0.10 -0.10
32.25 -1.00 -1.20 -0.10
32.38 -1.50 -1.20 -0.10
32.50 -1.20 -1.20 -0.10
32.63 -0.30 0.40 -0.10
32.75 0.60 1.60 -0.10
32.88 1.40 1.60 0.00
33.00 0.90 0.70 -0.10
33.13 0.00 -1.00 -0.20
33.25 -1.00 -1.70 -0.10
33.38 -1.40 -1.50 0.00
33.50 -1.20 -0.30 0.00
33.63 -0.30 1.40 0.00
33.75 0.30 1.60 -0.20
33.88 1.30 0.90 -0.10
34.00 1.40 -0.30 -0.10
34.13 0.30 -0.80 -0.20
34.25 -1.00 -0.80 -0.10
34.38 -1.50 -0.30 -0.10
34.50 -1.60 0.00 -0.10
34.63 -0.60 0.40 0.00
34.75 1.00 -0.10 -0.10
34.88 1.80 -0.10 -0.10
35.00 1.70 0.20 -0.10
35.13 -0.10 0.40 0.00
35.25 -1.50 0.20 -0.10
35.38 -2.10 -0.30 -0.10
35.50 -1.50 -0.70 -0.20
35.63 0.30 -1.20 -0.10
35.75 1.70 -0.30 -0.10
35.88 2.00 0.60 -0.10
36.00 0.90 1.60 -0.10
36.13 -0.60 0.90 0.00
36.25 -1.80 -0.30 -0.10
36.38 -1.50 -1.20 -0.20
36.50 -0.40 -1.70 -0.20
36.63 1.10 -0.80 -0.20
36.75 1.70 0.60 -0.10
36.88 1.10 1.60 -0.10
37.00 -0.10 1.40 0.00
37.13 -1.40 0.40 -0.10
37.25 -1.80 -0.70 -0.10
37.38 -0.80 -1.50 -0.20
37.50 0.60 -1.20 -0.10
37.63 1.80 -0.50 -0.10
37.75 1.70 0.60 -0.10
37.88 0.50 1.40 -0.10
38.00 -1.20 1.60 0.00
38.13 -2.00 0.40 -0.10
38.25 -1.50 -0.70 -0.20
38.38 0.10 -1.70 -0.20
38.50 2.00 -1.70 -0.20
38.63 1.70 -0.80 -0.10
38.75 0.50 0.40 0.00
38.88 -1.20 1.60 -0.10
39.00 -2.10 1.60 -0.10
39.13 -1.20 0.70 0.00
39.25 0.20 -0.50 -0.10
39.38 2.10 -1.50 -0.20
39.50 1.80 -1.50 -0.10
39.63 0.30 -1.20 -0.20
39.75 -0.80 -0.50 -0.20
39.88 -2.00 0.40 -0.10
40.00 -1.50 1.60 -0.10
40.13 0.20 1.40 -0.10
40.25 1.40 0.20 -0.10
40.38 2.40 -1.00 -0.20
40.50 0.60 -2.30 -0.10
40.63 -0.70 -2.30 -0.10
40.75 -2.50 -0.50 0.00
40.88 -2.10 1.10 0.00
41.00 -0.10 2.90 0.00
41.13 1.30 1.80 -0.10
41.25 1.80 0.40 -0.10
41.38 1.10 -1.20 -0.20
41.50 -0.40 -2.30 -0.20
41.63 -1.80 -2.30 -0.10
41.75 -1.80 -0.30 -0.10
41.88 -0.70 1.60 -0.10
42.00 0.70 2.40 -0.20
42.13 1.40 1.60 -0.10
42.25 1.50 -0.10 -0.20
42.38 0.00 -2.00 -0.20
42.50 -1.00 -2.30 -0.10
42.63 -1.40 -1.50 -0.10
42.75 -1.10 0.90 -0.20
42.88 0.10 2.20 0.00
43.00 0.60 2.20 -0.10
43.13 0.70 0.90 -0.20
43.25 0.60 -1.70 -0.10
43.38 -0.30 -3.00 -0.20
43.50 -0.80 -3.00 -0.20
43.63 -0.70 -0.30 0.00
43.75 -0.30 2.40 -0.10
43.88 0.20 3.30 -0.10
44.00 1.00 1.80 -0.10
44.13 0.70 -1.00 -0.20
44.25 0.30 -3.20 -0.20
44.38 -0.20 -3.20 -0.10
44.50 -1.40 -1.50 -0.20
44.63 -0.70 1.10 -0.10
44.75 -0.60 3.30 -0.10
44.88 0.10 2.20 -0.10
45.00 0.60 0.20 -0.10
45.13 0.60 -1.70 -0.10
45.25 0.70 -2.50 -0.20
45.38 0.30 -1.20 -0.20
45.50 -0.30 0.40 -0.10
45.63 -1.10 0.90 -0.10
45.75 -1.10 0.90 -0.10
45.88 -0.60 0.00 -0.10
46.00 0.50 -0.50 -0.10
46.13 0.90 0.20 -0.10
46.25 0.90 0.70 -0.10
46.38 0.30 0.20 -0.20
46.50 -0.20 -0.80 -0.10
46.63 -0.70 -1.20 -0.20
46.75 -0.80 -1.00 0.00
46.88 -1.50 0.20 -0.10
47.00 -0.70 1.60 -0.10
47.13 -0.20 2.20 0.00
47.25 0.90 1.10 -0.10
47.38 1.40 -0.80 -0.10
47.50 0.70 -2.50 -0.20
47.63 0.20 -2.50 -0.20
47.75 -0.70 -0.80 -0.10
47.88 -2.00 1.40 0.00
48.00 -2.00 2.90 -0.10
48.13 -1.00 2.20 0.00
48.25 0.20 0.40 -0.10
48.38 2.00 -1.70 -0.20
48.50 1.50 -3.00 -0.20
48.63 1.40 -2.30 -0.20
48.75 -0.10 -0.50 -0.20
48.88 -1.20 1.60 0.10
49.00 -1.80 2.60 0.00
49.13 -1.40 1.80 0.00
49.25 0.30 -0.30 -0.10
49.38 1.50 -2.00 -0.20
49.50 2.20 -2.50 -0.20
49.63 1.50 -1.50 -0.20
49.75 -0.10 0.40 -0.20
49.88 -1.10 1.80 -0.10
50.00 -2.30 2.40 -0.10
50.13 -2.20 0.40 -0.10
50.25 -0.20 -1.20 -0.10
50.38 1.50 -2.00 -0.20
50.50 2.20 -1.50 -0.10
50.63 1.10 0.20 -0.20
50.75 -0.10 1.40 0.00
50.88 -1.40 1.80 0.00
51.00 -1.60 0.40 -0.10
51.13 -1.10 -1.00 -0.20
51.25 0.70 -2.00 -0.20
51.38 0.90 -1.20 -0.10
51.50 1.50 -0.10 -0.10
51.63 0.30 1.10 -0.10
51.75 -0.70 1.60 -0.10
51.88 -1.10 0.90 -0.10
52.00 -0.40 -0.30 -0.20
52.13 0.20 -1.00 -0.10
52.25 0.60 -0.80 -0.10
52.38 0.30 -0.30 -0.10
52.50 -0.20 0.20 -0.10
52.63 -0.30 0.40 -0.10
52.75 -0.40 0.20 0.00
52.88 0.10 0.20 -0.10
53.00 -0.10 0.40 0.00
53.13 -0.20 0.70 0.10
53.25 -1.40 0.40 -0.20
53.38 -1.10 -0.50 -0.40
53.50 -0.20 -1.70 -0.10
53.63 0.00 -2.00 -0.20
53.75 1.00 -0.50 -0.10
53.88 2.00 1.60 0.10
54.00 -0.30 3.30 0.10
54.13 -1.50 3.60 0.20
54.25 -1.10 0.40 0.10
54.38 -0.20 -3.20 0.10
54.50 0.70 -3.40 -0.20
54.63 1.40 -2.30 0.10
54.75 2.30 0.20 -0.10
54.88 1.30 3.30 0.00
55.00 -1.20 4.50 0.00
55.13 -3.00 2.40 0.00
55.25 -2.50 -1.50 -0.10
55.38 -0.70 -3.70 -0.20
55.50 1.50 -3.90 -0.10
55.63 2.80 -0.80 0.00
55.75 1.80 9.00 2.00
55.88 1.00 3.30 0.50
56.00 -1.00 2.20 -0.20
56.13 -2.40 -0.30 -0.10
56.25 -1.10 -1.50 0.30
56.38 -1.00 -2.30 0.20
56.50 0.00 0.40 0.50
56.63 1.10 1.10 0.90
56.75 2.70 3.30 0.60
56.88 2.00 2.60 0.40
57.00 1.30 -0.10 0.20
57.13 -0.70 -2.30 0.40
57.25 -2.80 -2.00 0.60
57.38 -3.00 0.00 0.60
57.50 -1.80 1.10 0.40
57.63 0.20 2.40 0.20
57.75 2.30 1.10 0.20
57.88 3.30 -0.80 0.10
58.00 2.40 -1.00 -0.10
58.13 0.00 -1.50 -0.10
58.25 -1.80 -0.70 0.10
58.38 -2.90 0.70 0.10
58.50 -2.10 1.60 0.10
58.63 -0.30 1.40 0.10
58.75 1.80 0.90 0.00
58.88 2.50 -0.80 -0.10
59.00 2.00 -1.70 -0.10
59.13 0.50 -1.50 -0.10
59.25 -1.10 -0.50 -0.10
59.38 -1.50 1.10 0.00
59.50 -1.10 1.80 -0.10
59.63 -0.40 1.60 0.00
59.75 0.90 -0.30 -0.10
59.88 0.90 -1.70 -0.10
60.00 0.70 -2.00 -0.20
60.13 0.30 -0.80 -0.10
60.25 -0.40 1.10 0.00
60.38 -0.60 1.80 0.00
60.50 -0.40 1.60 0.00
60.63 -0.20 0.70 -0.10
60.75 -0.20 -1.20 -0.10
60.88 -0.20 -1.70 -0.10
61.00 0.00 -1.00 -0.10
61.13 -0.10 0.40 0.00
61.25 0.10 1.10 -0.10
61.38 -0.10 1.40 0.00
61.50 0.60 0.70 -0.10
61.63 0.50 -0.50 -0.10
61.75 -0.20 -1.20 -0.10
61.88 -0.70 -0.80 -0.10
62.00 -0.20 -0.30 0.00
62.13 -0.30 0.40 -0.10
62.25 -0.20 0.70 -0.10
62.38 0.30 0.20 -0.10
62.50 0.60 -0.30 0.00
62.63 0.10 -0.30 -0.10
62.75 -0.10 0.00 -0.20
62.88 -0.40 0.20 0.00
63.00 -0.40 0.20 0.00
63.13 -0.40 -0.30 -0.20
63.25 -0.20 -0.30 0.00
63.38 0.50 -0.50 -0.20
63.50 0.60 -0.30 -0.10
63.63 0.70 -0.10 -0.20
63.75 -0.20 0.70 -0.10
63.88 -0.30 0.90 0.00
64.00 -0.60 0.40 -0.10
64.13 -0.60 -0.50 -0.10
64.25 0.10 -1.20 -0.20
64.38 0.60 -1.20 -0.10
64.50 0.60 -0.80 0.00
64.63 0.10 0.70 -0.10
64.75 -1.20 1.10 0.00
64.88 -1.00 1.10 -0.10
65.00 -0.40 0.70 0.00
65.13 0.70 -0.50 -0.20
65.25 1.50 -1.00 -0.20
65.38 0.70 -1.00 -0.20
65.50 -0.20 -0.80 -0.10
65.63 -1.40 -0.50 -0.10
65.75 -1.60 0.40 0.00
65.88 -1.00 1.10 0.00
66.00 0.60 1.10 -0.10
66.13 1.30 0.40 -0.10
66.25 1.50 -0.50 -0.20
66.38 0.70 -1.50 -0.20
66.50 -0.70 -1.70 -0.20
66.63 -1.50 -0.70 -0.10
66.75 -1.40 0.40 0.00
66.88 -0.70 1.60 -0.10
67.00 0.10 2.20 -0.10
67.13 0.90 1.10 -0.10
67.25 1.00 -0.50 -0.10
67.38 0.50 -2.00 -0.20
67.50 -0.20 -2.30 -0.10
67.63 -0.80 -1.00 -0.20
67.75 -0.70 0.20 -0.10
67.88 -0.30 1.80 -0.10
68.00 -0.10 2.40 -0.20
68.13 -0.10 1.40 0.00
68.25 0.20 -0.50 -0.10
68.38 0.30 -2.30 -0.20
68.50 0.30 -2.30 -0.20
68.63 0.20 -1.00 -0.10
68.75 0.20 0.90 0.00
68.88 -0.20 2.20 0.00
69.00 -0.70 2.20 -0.10
69.13 -0.80 0.90 -0.10
69.25 0.00 -1.00 -0.20
69.38 0.30 -2.30 -0.20
69.50 0.60 -1.70 -0.10
69.63 0.10 -0.30 -0.10
69.75 0.10 1.10 -0.10
69.88 0.10 2.20 -0.10
70.00 -0.60 1.80 -0.10
70.13 -0.80 0.00 0.00
70.25 -0.20 -1.70 -0.20
70.38 0.20 -2.50 -0.10
70.50 0.10 -1.70 -0.10
70.63 -0.30 0.40 0.00
70.75 0.20 1.80 -0.10
70.88 0.10 2.20 -0.10
71.00 -0.10 0.90 -0.20
71.13 -0.20 -0.80 -0.10
71.25 0.20 -2.00 -0.10
71.38 -0.20 -1.20 -0.10
71.50 -0.60 -0.50 0.00
71.63 -0.40 1.10 0.00
71.75 0.20 1.40 -0.10
71.88 0.10 1.60 -0.10
72.00 0.10 0.20 -0.10
72.13 0.30 -1.20 -0.20
72.25 -0.30 -1.50 -0.20
72.38 -0.60 -1.50 -0.10
72.50 -0.40 -0.30 0.00
72.63 -0.10 1.40 0.00
72.75 0.10 1.60 -0.10
72.88 0.30 1.10 -0.10
73.00 0.10 0.20 -0.10
73.13 -0.30 -1.00 -0.10
73.25 -0.40 -1.20 -0.20
73.38 0.00 -1.50 -0.20
73.50 0.50 -0.10 -0.10
73.63 0.60 0.70 -0.10
73.75 0.50 1.40 0.00
73.88 -0.40 1.10 0.00
74.00 -0.70 0.20 -0.10
74.13 -0.80 0.00 -0.20
74.25 0.20 -1.00 -0.10
74.38 1.00 -1.50 -0.10
74.50 1.00 -1.00 -0.10
74.63 0.60 -0.30 -0.10
74.75 0.10 1.10 0.00
74.88 -0.70 2.20 -0.10
75.00 -1.20 1.60 -0.10
75.13 -0.40 0.20 -0.20
75.25 0.60 -2.30 -0.20
75.38 0.90 -2.70 -0.20
75.50 1.00 -2.50 -0.10
75.63 0.30 0.20 -0.10
75.75 -0.70 2.20 0.00
75.88 -1.50 3.10 -0.10
76.00 -1.20 1.60 0.00
76.13 -0.30 -1.00 -0.10
76.25 1.00 -2.00 -0.10
76.38 1.10 -1.70 -0.10
76.50 0.60 -0.80 -0.10
76.63 -0.30 0.90 -0.10
76.75 -0.80 1.40 0.00
76.88 -1.00 0.70 -0.10
77.00 0.00 0.00 0.00
77.13 0.70 -0.50 -0.20
77.25 0.20 0.40 -0.10
77.38 -0.20 0.70 -0.10
77.50 -0.70 0.20 -0.10
77.63 -0.80 -1.00 0.00
77.75 -0.30 -1.50 -0.20
77.88 0.60 -1.20 0.00
78.00 0.60 0.70 -0.10
78.13 0.30 2.20 -0.10
78.25 -0.40 2.60 0.00
78.38 -1.40 1.40 -0.10
78.50 -0.80 -1.50 -0.20
78.63 0.70 -3.00 -0.20
78.75 1.70 -3.20 -0.20
78.88 1.00 -1.50 -0.10
79.00 0.20 0.90 0.00
79.13 -1.50 3.10 -0.10
79.25 -2.10 3.10 -0.10
79.38 -1.00 0.70 0.00
79.50 1.00 -1.50 -0.10
79.63 2.00 -2.30 -0.20
79.75 2.00 -1.70 -0.20
79.88 0.20 -0.50 -0.20
80.00 -1.50 0.70 -0.10
80.13 -3.00 1.40 0.00
80.25 -1.60 0.40 -0.10
80.38 0.60 0.20 0.00
80.50 2.30 0.20 -0.10
80.63 2.70 -0.10 -0.10
80.75 0.60 -0.30 -0.10
80.88 -1.80 -0.70 -0.10
81.00 -2.80 -1.00 -0.10
81.13 -2.60 -0.70 -0.10
81.25 -0.30 0.00 -0.10
81.38 2.00 1.60 -0.10
81.50 2.70 1.80 -0.10
81.63 1.50 0.90 -0.10
81.75 -0.40 -0.80 -0.20
81.88 -2.10 -2.30 -0.10
82.00 -2.10 -2.30 -0.10
82.13 -0.70 -0.80 -0.20
82.25 0.10 2.20 0.00
82.38 1.30 2.40 -0.10
82.50 1.50 1.40 -0.20
82.63 0.60 -0.80 -0.10
82.75 -0.20 -2.30 -0.20
82.88 -0.80 -1.50 0.00
83.00 -1.10 0.40 0.00
83.13 -1.10 1.80 -0.10
83.25 -0.40 2.20 -0.20
83.38 0.30 0.20 -0.20
83.50 0.70 -2.00 -0.20
83.63 1.00 -2.50 -0.10
83.75 0.20 -1.50 0.00
83.88 -0.80 1.40 -0.10
84.00 -0.80 3.30 0.00
84.13 -1.40 2.90 0.00
84.25 -0.60 0.90 -0.10
84.38 0.30 -2.70 -0.20
84.50 1.00 -3.90 -0.20
84.63 0.90 -3.20 -0.20
84.75 0.30 -0.30 -0.20
84.88 -1.00 3.10 0.10
85.00 -1.10 4.30 -0.20
85.13 -1.20 2.60 0.00
85.25 -0.20 -0.80 -0.10
85.38 0.90 -3.70 -0.20
85.50 0.90 -4.10 -0.20
85.63 0.50 -2.50 -0.20
85.75 0.10 1.10 -0.10
85.88 -1.10 3.80 0.00
86.00 -1.00 4.00 -0.10
86.13 -0.60 1.40 -0.10
86.25 -0.20 -2.30 -0.10
86.38 0.70 -4.40 -0.30
86.50 1.10 -4.10 -0.20
86.63 0.20 -0.50 -0.10
86.75 -0.40 2.60 0.00
86.88 -1.00 4.50 0.00
87.00 -0.60 3.30 -0.10
87.13 -0.30 -0.50 -0.10
87.25 0.10 -3.70 -0.10
87.38 0.10 -4.60 -0.30
87.50 0.50 -3.40 -0.10
87.63 0.50 0.90 0.00
87.75 -0.40 3.60 0.00
87.88 -0.20 4.00 -0.10
88.00 0.10 2.20 -0.10
88.13 0.00 -1.00 -0.20
88.25 0.00 -3.40 -0.20
88.38 -0.40 -3.70 -0.20
88.50 -0.70 -2.30 -0.20
88.63 0.10 0.20 0.00
88.75 -0.10 3.30 0.00
88.88 -0.10 3.30 0.00
89.00 -0.10 1.80 0.00
89.13 0.20 -0.50 -0.10
89.25 0.10 -2.70 -0.20
89.38 -0.20 -3.20 -0.20
89.50 -0.40 -2.30 -0.20
89.63 -0.40 -0.30 0.00
89.75 -0.60 2.40 0.00
89.88 -0.20 3.10 0.00
90.00 -0.10 2.40 0.00
90.13 0.50 -0.10 -0.10
90.25 0.70 -2.50 -0.20
90.38 0.10 -3.70 -0.20
90.50 -0.60 -2.50 -0.10
90.63 -0.40 -0.30 0.10
90.75 -1.10 2.90 -0.10
90.88 -1.00 4.00 -0.10
91.00 -0.30 2.40 0.00
91.13 0.20 -1.00 0.00
91.25 0.90 -3.20 -0.20
91.38 1.10 -3.20 -0.20
91.50 0.70 -1.50 -0.10
91.63 -0.20 1.10 -0.10
91.75 -1.40 3.30 -0.10
91.88 -1.80 2.60 -0.10
92.00 -0.70 0.20 -0.10
92.13 0.60 -1.70 -0.10
92.25 1.40 -1.70 -0.10
92.38 1.00 -0.50 0.00
92.50 0.10 0.70 -0.20
92.63 -1.50 0.70 -0.10
92.75 -1.60 0.00 0.00
92.88 -1.00 -0.80 -0.10
93.00 0.90 -0.30 -0.10
93.13 1.80 0.90 0.00
93.25 1.00 1.80 -0.10
93.38 -0.40 1.10 -0.20
93.50 -1.50 -0.70 -0.20
93.63 -1.60 -2.50 -0.10
93.75 -0.40 -2.70 -0.20
93.88 1.30 -1.50 -0.10
94.00 1.80 0.90 0.00
94.13 1.40 3.10 -0.10
94.25 -0.20 3.10 0.00
94.38 -1.50 1.10 -0.20
94.50 -1.80 -1.20 -0.10
94.63 -0.70 -2.70 -0.20
94.75 0.10 -2.70 -0.10
94.88 1.10 -1.70 -0.10
95.00 0.60 0.20 0.00
95.13 0.20 2.40 -0.10
95.25 -0.70 2.60 0.00
95.38 -1.10 1.40 -0.10
95.50 -1.20 -0.30 -0.10
95.63 0.20 -1.50 -0.10
95.75 0.90 -1.70 -0.10
95.88 1.40 -1.20 -0.10
96.00 0.50 -0.10 -0.10
96.13 -0.40 0.70 0.00
96.25 -1.40 1.40 -0.10
96.38 -0.80 0.90 0.00
96.50 0.00 0.00 0.00
96.63 0.60 -0.30 -0.10
96.75 0.50 -0.50 -0.10
96.88 0.10 -0.30 -0.10
97.00 -0.30 0.00 -0.10
97.13 -0.40 -0.30 0.00
97.25 -0.20 -0.30 -0.10
97.38 -0.10 0.40 0.00
97.50 0.10 0.20 -0.10
97.63 -0.60 0.90 0.00
97.75 -0.70 0.70 -0.10
97.88 -0.60 0.00 -0.10
98.00 0.10 -0.30 -0.10
98.13 0.70 -0.50 -0.10
98.25 0.90 -0.30 -0.20
98.38 0.10 0.20 -0.10
98.50 -0.70 0.20 -0.10
98.63 -1.10 0.40 -0.10
98.75 -0.80 0.00 0.00
98.88 -0.10 0.00 -0.20
99.00 0.60 -0.30 -0.10
99.13 0.50 -0.10 -0.10
99.25 0.50 0.40 -0.10
99.38 -0.20 0.20 -0.10
99.50 -0.60 0.00 -0.10
99.63 -0.40 -0.30 0.00
99.75 -0.40 -0.30 0.00
99.88 0.00 0.00 0.00
100.00 -0.30 0.40 -0.10
100.13 -0.20 0.20 -0.10
100.25 0.20 -0.10 -0.10
100.38 0.30 -0.30 -0.20
100.50 0.70 -0.50 -0.20
100.63 0.00 0.00 0.00
100.75 -0.80 0.00 -0.20
100.88 -1.20 0.20 0.00
101.00 -0.30 0.00 -0.10
101.13 1.00 -0.10 -0.10
101.25 1.40 0.20 -0.10
101.38 0.70 0.40 -0.20
101.50 -0.30 0.00 -0.10
101.63 -1.40 0.00 -0.10
101.75 -1.50 -0.30 -0.10
101.88 -0.70 -0.80 -0.10
102.00 0.20 -0.10 -0.20
102.13 1.70 0.20 -0.10
102.25 1.30 0.40 -0.10
102.38 0.50 0.40 -0.10
102.50 -1.00 0.20 -0.10
102.63 -2.00 0.00 -0.10
102.75 -1.40 -0.50 -0.10
102.88 -0.20 -0.30 -0.10
103.00 1.30 -0.50 -0.10
103.13 1.80 -0.10 -0.10
103.25 1.30 -0.10 -0.10
103.38 -0.20 0.20 -0.10
103.50 -1.60 0.40 0.00
103.63 -2.20 0.40 -0.10
103.75 -1.40 0.90 0.00
103.88 0.50 -0.10 -0.10
104.00 1.70 -0.80 -0.20
104.13 2.00 -1.20 -0.10
104.25 0.90 -1.20 -0.20
104.38 -0.60 -0.50 -0.10
104.50 -1.50 1.10 -0.10
104.63 -2.10 2.20 0.00
104.75 -0.80 1.40 -0.10
104.88 0.70 -0.50 -0.20
105.00 1.50 -2.00 -0.10
105.13 1.80 -2.50 -0.20
105.25 1.10 -1.70 -0.20
105.38 -0.40 0.70 0.00
105.50 -1.60 2.40 0.00
105.63 -2.40 2.60 -0.10
105.75 -1.00 0.70 -0.10
105.88 0.70 -1.50 -0.20
106.00 1.80 -3.00 -0.10
106.13 2.00 -2.30 -0.20
106.25 0.90 -0.30 -0.10
106.38 -1.10 1.80 -0.10
106.50 -2.40 2.60 -0.10
106.63 -2.30 1.40 -0.10
106.75 -0.40 -0.80 -0.20
106.88 1.50 -3.00 -0.20
107.00 2.50 -2.70 -0.10
107.13 1.70 -0.80 -0.10
107.25 -0.20 2.20 0.00
107.38 -2.00 2.90 -0.10
107.50 -2.40 1.10 -0.10
107.63 -1.10 -1.00 -0.10
107.75 0.90 -2.30 -0.20
107.88 2.30 -2.30 -0.10
108.00 1.80 -0.10 0.00
108.13 0.50 1.40 -0.20
108.25 -1.50 1.60 -0.10
108.38 -1.80 0.20 -0.10
108.50 -1.20 -0.80 -0.10
108.63 0.50 -1.00 -0.10
108.75 1.50 -0.10 -0.20
108.88 1.10 1.10 -0.10
109.00 0.20 0.90 -0.10
109.13 -0.60 -1.00 -0.10
109.25 -1.00 -1.70 -0.20
109.38 -0.60 -1.50 0.00
109.50 -0.60 0.40 -0.10
109.63 -0.10 1.80 0.00
109.75 0.10 2.60 -0.10
109.88 -0.30 1.40 -0.10
110.00 -0.40 -0.80 -0.20
110.13 0.10 -2.70 -0.20
110.25 0.90 -3.20 -0.20
110.38 1.10 -1.20 -0.20
110.50 0.30 1.60 -0.10
110.63 -0.60 2.90 -0.10
110.75 -1.20 2.60 0.00
110.88 -2.00 0.00 -0.10
111.00 -0.80 -2.50 -0.20
111.13 1.10 -3.20 -0.20
111.25 2.90 -2.00 -0.20
111.38 2.40 0.90 -0.10
111.50 0.90 3.10 -0.10
111.63 -1.60 2.90 0.00
111.75 -3.40 0.20 -0.10
111.88 -2.90 -2.30 -0.10
112.00 -1.10 -3.00 -0.10
112.13 1.40 -1.70 -0.10
112.25 2.80 1.10 -0.10
112.38 2.80 2.60 -0.10
112.50 1.10 2.60 -0.10
112.63 -1.50 0.70 -0.10
112.75 -3.00 -1.40 -0.10
112.88 -2.60 -1.70 -0.10
113.00 -0.70 -1.20 -0.10
113.13 1.10 0.20 -0.20
113.25 2.10 0.90 -0.10
113.38 2.50 1.60 -0.10
113.50 1.10 1.10 -0.10
113.63 -1.20 0.70 0.00
113.75 -2.60 0.20 -0.10
113.88 -2.60 -0.70 -0.10
114.00 -0.60 -1.50 -0.10
114.13 1.70 -1.20 -0.20
114.25 2.70 -1.50 -0.10
114.38 2.10 -0.50 -0.10
114.50 -0.10 1.40 0.00
114.63 -2.60 2.60 -0.10
114.75 -3.70 1.60 0.00
114.88 -2.00 0.00 -0.10
115.00 0.70 -2.00 -0.20
115.13 3.30 -3.20 -0.20
115.25 3.60 -2.70 -0.20
115.38 2.10 -0.10 -0.10
115.50 -1.40 2.40 0.00
115.63 -4.60 4.30 0.00
115.75 -4.90 2.90 0.00
115.88 -2.10 -0.30 -0.20
116.00 2.00 -2.70 -0.20
116.13 5.20 -4.10 -0.20
116.25 4.60 -2.70 -0.20
116.38 2.00 -0.30 -0.10
116.50 -2.30 2.40 0.00
116.63 -5.10 3.80 -0.10
116.75 -5.10 2.40 -0.10
116.88 -2.30 0.40 -0.20
117.00 2.80 -1.70 -0.10
117.13 5.20 -2.70 -0.20
117.25 4.90 -2.30 -0.10
117.38 1.50 -1.00 -0.20
117.50 -2.50 0.90 0.00
117.63 -5.00 2.20 0.00
117.75 -4.50 2.20 0.00
117.88 -2.10 1.10 -0.10
118.00 2.10 -0.50 -0.10
118.13 4.20 -1.50 -0.10
118.25 3.70 -2.00 -0.20
118.38 1.10 -1.20 -0.20
118.50 -1.80 -0.30 -0.10
118.63 -3.40 0.70 -0.10
118.75 -3.30 1.40 -0.10
118.88 -1.20 1.60 0.00
119.00 1.10 0.20 -0.10
119.13 2.70 -1.00 -0.10
119.25 2.10 -1.50 -0.20
119.38 1.10 -1.70 -0.10
119.50 -0.80 -1.00 -0.20
119.63 -2.20 0.40 -0.10
119.75 -2.10 1.60 -0.10
119.88 -1.10 1.80 -0.10
120.00 0.50 0.40 -0.10
120.13 1.50 -1.00 -0.10
120.25 1.40 -2.30 -0.10
120.38 1.00 -2.00 -0.10
120.50 -0.10 -0.50 -0.20
120.63 -0.70 0.70 -0.10
120.75 -1.10 1.80 -0.10
120.88 -0.70 1.60 -0.10
121.00 -0.30 0.40 -0.10
121.13 0.20 -1.00 -0.10
121.25 0.60 -1.20 -0.10
121.38 0.50 -1.50 -0.20
121.50 0.50 -1.00 -0.20
121.63 0.20 0.40 -0.10
121.75 0.20 1.40 0.00
121.88 -0.40 1.10 0.00
122.00 -0.60 0.40 -0.10
122.13 -0.60 0.00 -0.10
122.25 -0.60 -0.50 -0.10
122.38 -0.20 -0.80 -0.10
122.50 0.30 -1.20 -0.20
122.63 0.90 -0.30 -0.20
122.75 0.70 0.40 -0.10
122.88 0.10 0.70 -0.10
123.00 -0.70 1.10 -0.10
123.13 -1.50 0.70 -0.10
123.25 -1.40 0.00 -0.10
123.38 -0.20 -0.80 -0.10
123.50 1.10 -1.20 -0.20
123.63 1.50 -0.10 -0.10
123.75 1.40 0.60 -0.10
123.88 -0.20 1.10 0.00
124.00 -2.00 0.90 -0.10
124.13 -2.20 0.00 -0.10
124.25 -1.00 -1.70 -0.10
124.38 0.70 -1.00 -0.20
124.50 2.40 -0.10 -0.20
124.63 2.40 1.40 -0.10
124.75 0.90 1.60 -0.10
124.88 -1.20 0.70 -0.10
125.00 -2.60 -0.70 -0.10
125.13 -2.20 -2.00 -0.10
125.25 -0.60 -1.50 -0.10
125.38 1.10 0.20 -0.10
125.50 2.40 1.80 -0.10
125.63 2.00 2.20 -0.10
125.75 0.50 0.90 -0.20
125.88 -1.50 -1.20 -0.10
126.00 -2.10 -2.30 -0.10
126.13 -1.20 -1.70 -0.10
126.25 0.10 0.70 0.00
126.38 0.90 2.20 -0.10
126.50 1.50 1.80 -0.20
126.63 1.10 0.20 -0.20
126.75 0.00 -1.50 -0.20
126.88 -1.00 -2.30 -0.10
127.00 -1.50 -1.20 -0.10
127.13 -1.50 0.20 -0.10
127.25 -0.40 1.60 0.00
127.38 0.70 1.80 -0.10
127.50 1.10 0.70 -0.20
127.63 0.90 -0.80 -0.20
127.75 0.20 -1.50 -0.20
127.88 -0.60 -1.50 -0.10
128.00 -1.00 0.20 0.00
128.13 -0.60 0.40 -0.10
128.25 -0.70 1.10 -0.10
128.38 -0.10 0.90 0.00
128.50 0.20 -0.10 -0.10
128.63 -0.10 -0.50 -0.20
128.75 -0.20 -0.80 -0.10
128.88 0.10 -0.80 -0.10
129.00 0.50 -0.10 -0.10
129.13 0.20 0.90 0.00
129.25 -0.60 1.40 -0.10
129.38 -0.80 0.90 -0.10
129.50 -1.20 -0.30 -0.10
129.63 -0.80 -1.00 -0.20
129.75 0.30 -1.70 -0.20
129.88 1.30 -1.50 -0.20
130.00 1.40 -0.30 -0.10
130.13 0.50 1.40 -0.10
130.25 -0.80 2.40 0.00
130.38 -1.80 1.60 -0.10
130.50 -1.40 0.00 0.00
130.63 0.00 -2.00 -0.20
130.75 1.30 -2.50 -0.20
130.88 2.20 -2.00 -0.20
131.00 1.50 -0.50 -0.20
131.13 -0.10 1.40 0.00
131.25 -2.00 2.90 -0.10
131.38 -2.90 2.60 0.00
131.50 -1.80 0.20 0.00
131.63 0.30 -2.30 -0.20
131.75 2.30 -3.20 -0.20
131.88 3.20 -3.00 -0.20
132.00 1.70 -0.30 -0.20
132.13 -0.60 2.40 0.00
132.25 -2.80 3.30 0.00
132.38 -3.60 2.40 -0.10
132.50 -1.50 -0.70 -0.20
132.63 1.50 -3.40 -0.10
132.75 2.90 -3.90 -0.30
132.88 2.80 -2.30 -0.20
133.00 1.30 1.40 0.00
133.13 -1.80 4.00 0.00
133.25 -3.20 4.00 -0.10
133.38 -2.50 1.40 -0.10
133.50 -0.60 -2.00 -0.20
133.63 2.00 -4.60 -0.30
133.75 2.40 -4.80 -0.20
133.88 1.10 -1.20 -0.10
134.00 -0.80 2.40 0.00
134.13 -2.30 4.70 -0.10
134.25 -2.30 3.80 0.00
134.38 -0.70 1.10 -0.20
134.50 1.40 -2.70 -0.20
134.63 2.00 -4.60 -0.20
134.75 1.10 -4.10 -0.20
134.88 -0.40 -1.70 -0.20
135.00 -1.50 2.20 0.00
135.13 -1.50 4.00 0.00
135.25 -1.00 4.00 0.00
135.38 0.30 1.10 -0.20
135.50 1.10 -2.70 -0.20
135.63 1.40 -4.10 -0.20
135.75 0.60 -3.70 -0.10
135.88 -0.20 -0.30 -0.10
136.00 -0.80 2.40 0.00
136.13 -1.40 3.30 -0.10
136.25 -0.70 2.20 -0.10
136.38 0.10 -0.80 -0.10
136.50 0.60 -2.70 -0.10
136.63 1.50 -2.50 -0.20
136.75 1.00 -0.10 -0.10
136.88 0.50 1.80 -0.10
137.00 -0.40 2.60 -0.20
137.13 -1.10 1.40 -0.20
137.25 -0.80 -1.50 -0.20
137.38 -0.40 -2.70 -0.20
137.50 0.20 -2.00 -0.10
137.63 0.90 0.20 -0.10
137.75 1.00 2.40 -0.10
137.88 0.90 3.10 -0.10
138.00 0.30 1.10 -0.20
138.13 -0.40 -1.70 -0.30
138.25 -1.00 -3.70 -0.20
138.38 -0.80 -3.00 0.00
138.50 -0.30 -0.50 -0.10
138.63 0.20 2.40 0.00
138.75 0.90 4.00 0.00
138.88 1.40 2.20 -0.10
139.00 1.70 -0.80 -0.20
139.13 0.60 -3.70 -0.20
139.25 -0.70 -3.70 -0.20
139.38 -2.00 -1.50 -0.10
139.50 -1.50 1.10 0.00
139.63 -0.80 3.30 0.10
139.75 0.70 2.90 -0.10
139.88 2.10 0.40 -0.10
140.00 1.80 -2.00 -0.10
140.13 0.50 -3.00 -0.20
140.25 -0.80 -2.50 -0.20
140.38 -2.00 0.00 -0.10
140.50 -1.20 1.60 -0.10
140.63 -0.10 2.90 0.10
140.75 0.90 1.60 -0.10
140.88 1.40 -0.30 -0.20
141.00 0.50 -2.50 -0.20
141.13 -0.70 -3.20 -0.20
141.25 -1.50 -2.30 -0.20
141.38 -0.40 0.70 0.00
141.50 0.10 3.10 0.00
141.63 0.60 3.10 0.00
141.75 0.70 1.40 -0.20
141.88 0.30 -1.20 -0.20
142.00 -0.30 -3.40 -0.20
142.13 -1.00 -3.70 -0.20
142.25 -0.40 -2.30 0.00
142.38 -0.10 1.40 0.10
142.50 0.30 3.10 -0.20
142.63 0.30 3.10 -0.10
142.75 0.30 0.70 -0.10
142.88 0.30 -1.70 -0.20
143.00 0.00 -3.00 -0.20
143.13 -0.40 -2.30 -0.20
143.25 -0.40 -0.30 0.00
143.38 -0.30 1.80 -0.10
143.50 -0.20 2.20 -0.10
143.63 0.60 1.10 -0.10
143.75 1.00 -0.50 -0.10
143.88 0.90 -1.20 -0.10
144.00 -0.30 -0.50 -0.10
144.13 -0.80 0.00 -0.20
144.25 -1.40 0.90 -0.10
144.38 -0.60 0.90 0.00
144.50 0.60 0.20 0.00
144.63 1.10 -0.80 -0.20
144.75 0.50 -1.00 -0.10
144.88 0.10 -0.30 -0.10
145.00 -1.10 0.90 -0.20
145.13 -1.20 1.60 0.00
145.25 -0.80 1.40 0.00
145.38 -0.10 0.40 -0.20
145.50 0.60 -1.20 -0.10
145.63 0.60 -1.70 -0.10
145.75 0.00 -2.00 -0.20
145.88 -0.70 -0.30 -0.10
146.00 -0.80 1.40 -0.10
146.13 -0.60 2.40 -0.10
146.25 0.10 2.20 -0.10
146.38 0.10 0.20 -0.10
146.50 0.60 -2.30 -0.10
146.63 0.60 -3.70 -0.20
146.75 -0.20 -2.70 -0.20
146.88 -0.30 -0.50 -0.10
147.00 -0.60 2.40 0.00
147.13 -0.80 3.30 0.00
147.25 -0.30 1.80 -0.10
147.38 -0.10 -0.50 -0.20
147.50 0.20 -2.50 -0.10
147.63 0.20 -3.00 -0.10
147.75 -0.20 -1.70 -0.10
147.88 0.20 0.40 -0.10
148.00 0.10 2.60 -0.10
148.13 0.20 2.40 -0.10
148.25 0.20 0.90 -0.10
148.38 -0.30 -1.50 -0.10
148.50 -0.40 -2.30 -0.20
148.63 -0.40 -2.30 -0.20
148.75 -0.40 0.20 0.00
148.88 0.10 2.20 -0.10
149.00 1.10 2.20 -0.20
149.13 1.10 0.70 -0.20
149.25 0.20 -1.00 -0.10
149.38 -1.00 -1.70 -0.10
149.50 -1.50 -1.20 -0.10
149.63 -1.20 -0.30 0.00
149.75 0.10 1.10 -0.10
149.88 1.10 1.60 -0.10
150.00 2.40 0.90 -0.10
150.13 1.80 -0.50 -0.10
150.25 0.20 -1.50 -0.20
150.38 -1.60 -1.50 0.00
150.50 -2.40 -1.20 -0.10
150.63 -2.00 0.00 -0.10
150.75 -0.10 1.40 0.00
150.88 1.30 1.80 -0.10
151.00 2.00 1.60 -0.10
151.13 1.70 0.20 -0.10
151.25 -0.20 -1.20 -0.10
151.38 -1.50 -2.30 -0.20
151.50 -1.60 -2.50 -0.10
151.63 -0.80 -1.00 -0.20
151.75 0.60 1.10 -0.10
151.88 1.00 2.90 0.00
152.00 1.10 2.60 -0.10
152.13 0.90 0.70 -0.20
152.25 -0.30 -2.50 -0.20
152.38 -0.60 -3.40 -0.20
152.50 -1.00 -3.20 -0.20
152.63 -0.40 -0.80 0.00
152.75 0.20 2.90 0.00
152.88 0.20 3.80 0.00
153.00 0.50 2.40 -0.10
153.13 0.20 -1.00 -0.10
153.25 0.60 -3.70 -0.20
153.38 0.20 -3.90 -0.20
153.50 0.00 -2.00 -0.20
153.63 -0.40 1.60 0.00
153.75 -1.00 3.60 -0.10
153.88 -1.20 3.10 0.00
154.00 -0.60 0.40 -0.10
154.13 0.30 -2.30 -0.20
154.25 1.30 -3.40 -0.10
154.38 1.30 -2.50 -0.20
154.50 0.70 -0.10 -0.20
154.63 -0.70 2.20 -0.10
154.75 -1.60 2.90 0.00
154.88 -1.60 1.40 0.00
155.00 -0.60 -1.00 -0.10
155.13 1.00 -2.00 -0.10
155.25 2.20 -2.00 -0.20
155.38 1.50 -1.00 -0.20
155.50 0.20 0.40 -0.10
155.63 -1.10 1.40 -0.10
155.75 -2.00 0.90 0.00
155.88 -1.60 0.00 -0.10
156.00 -0.40 -0.80 0.00
156.13 1.00 -1.00 -0.10
156.25 1.70 -0.80 -0.20
156.38 1.30 -0.10 -0.10
156.50 0.10 1.10 -0.10
156.63 -1.50 0.70 -0.10
156.75 -2.00 0.00 -0.20
156.88 -0.80 -1.00 -0.20
157.00 0.50 -1.00 -0.10
157.13 1.40 -0.30 -0.10
157.25 1.10 0.70 -0.10
157.38 0.20 0.90 -0.10
157.50 -0.70 0.20 -0.10
157.63 -1.00 -0.80 -0.10
157.75 -0.60 -1.00 -0.10
157.88 -0.20 -0.30 -0.10
158.00 0.70 0.40 -0.10
158.13 0.90 1.10 -0.10
158.25 -0.30 0.90 -0.20
158.38 -0.40 -0.30 -0.20
158.50 -0.80 -1.00 -0.20
158.63 -0.40 -1.70 -0.20
158.75 -0.30 0.00 -0.10
158.88 0.60 1.10 0.00
159.00 0.30 1.10 -0.20
159.13 0.10 0.70 -0.10
159.25 -0.30 0.00 -0.10
159.38 -0.30 -0.50 -0.10
159.50 -0.30 -0.50 -0.10
159.63 -0.10 -0.50 -0.20
159.75 0.50 -0.50 -0.20
159.88 0.30 -0.30 -0.10
160.00 0.50 0.40 -0.10
160.13 -0.20 0.70 0.00
160.25 -1.00 1.10 0.00
160.38 -0.80 0.90 0.00
160.50 -0.40 -0.30 -0.20
160.63 0.60 -1.20 -0.10
160.75 1.00 -1.50 -0.20
160.88 1.00 -0.10 0.00
161.00 -0.20 1.10 0.00
161.13 -1.50 1.10 -0.10
161.25 -1.50 0.20 -0.10
161.38 -0.20 -0.80 -0.10
161.50 1.30 -1.50 -0.20
161.63 2.00 -0.80 -0.20
161.75 1.00 0.90 -0.10
161.88 -0.80 1.80 0.00
162.00 -2.10 1.10 -0.10
162.13 -1.80 -0.30 -0.10
162.25 -0.30 -1.50 -0.10
162.38 1.10 -2.30 -0.20
162.50 1.70 -1.20 -0.20
162.63 1.00 0.40 0.00
162.75 -0.40 1.60 0.00
162.88 -1.80 2.20 -0.10
163.00 -2.60 1.10 -0.10
163.13 -0.70 -0.30 -0.10
163.25 1.00 -1.50 -0.10
163.38 2.20 -1.50 -0.10
163.50 2.00 -0.80 -0.10
163.63 0.60 -0.30 -0.10
163.75 -0.80 0.40 0.00
163.88 -2.10 1.10 0.00
164.00 -2.10 1.10 0.00
164.13 -0.80 0.90 0.00
164.25 0.50 -0.10 -0.10
164.38 1.70 -0.80 -0.10
164.50 2.00 -1.20 -0.20
164.63 0.70 -1.50 -0.20
164.75 0.00 -1.00 -0.20
164.88 -1.40 0.00 0.00
165.00 -1.40 0.90 -0.10
165.13 -1.10 1.80 -0.10
165.25 -0.10 0.90 0.10
165.38 1.00 -0.50 -0.10
165.50 1.50 -1.50 -0.20
165.63 0.90 -1.70 -0.10
165.75 0.30 -1.20 -0.20
165.88 -0.70 0.20 -0.10
166.00 -1.20 1.60 -0.10
166.13 -1.10 1.80 -0.10
166.25 -0.40 1.10 -0.20
166.38 0.30 -0.30 -0.20
166.50 0.30 -1.70 -0.20
166.63 0.60 -2.70 -0.10
166.75 0.10 -1.20 -0.20
166.88 0.10 0.70 -0.10
167.00 -0.30 2.40 -0.10
167.13 -0.60 2.90 -0.10
167.25 -0.30 0.90 -0.10
167.38 -0.30 -1.50 -0.20
167.50 -0.40 -2.70 -0.20
167.63 -0.40 -2.30 0.00
167.75 -0.20 -0.30 0.00
167.88 0.30 1.10 -0.10
168.00 0.50 2.40 -0.10
168.13 0.60 1.60 -0.10
168.25 0.60 0.20 -0.10
168.38 0.20 -1.50 -0.10
168.50 -0.60 -1.50 -0.10
168.63 -1.00 -1.20 -0.10
168.75 -0.80 0.00 0.00
168.88 -0.30 0.90 -0.10
169.00 0.70 0.40 -0.20
169.13 1.50 0.40 -0.10
169.25 1.70 0.20 -0.10
169.38 0.30 0.20 -0.10
169.50 -1.40 0.40 -0.10
169.63 -2.00 0.00 -0.20
169.75 -1.60 -0.50 0.00
169.88 -0.30 -1.50 -0.20
170.00 0.60 -0.80 -0.10
170.13 1.50 0.40 -0.10
170.25 1.30 1.40 -0.20
170.38 -0.10 1.80 0.00
170.50 -1.20 0.70 0.00
170.63 -1.50 -0.70 -0.20
170.75 -0.70 -1.70 -0.20
170.88 0.20 -1.50 -0.10
171.00 1.30 -0.10 -0.10
171.13 1.10 0.70 -0.10
171.25 -0.10 1.40 -0.20
171.38 -1.10 0.40 -0.10
171.50 -1.00 -0.80 -0.10
171.63 -0.30 -1.00 -0.10
171.75 0.60 -0.80 -0.10
171.88 0.90 0.20 -0.10
172.00 0.20 0.90 -0.20
172.13 -0.60 0.00 0.00
172.25 -0.40 -1.20 -0.20
172.38 -0.40 -1.70 -0.20
172.50 0.00 -0.50 -0.10
172.63 0.50 1.40 -0.10
172.75 0.20 1.80 -0.10
172.88 0.10 1.10 -0.20
173.00 -0.60 -0.50 -0.10
173.13 -0.40 -2.30 -0.20
173.25 -0.30 -2.50 -0.20
173.38 0.20 -1.00 -0.10
173.50 0.10 0.70 -0.10
173.63 0.50 1.80 -0.10
173.75 -0.10 1.40 0.00
173.88 -0.30 0.00 -0.10
174.00 -0.60 -1.50 -0.10
174.13 -0.60 -1.50 -0.10
174.25 -0.20 -0.80 -0.10
174.38 -0.20 0.20 -0.10
174.50 0.70 0.90 -0.20
174.63 0.60 0.70 -0.10
174.75 0.60 -0.30 -0.10
174.88 -0.20 -0.80 -0.10
175.00 -1.00 -0.80 -0.10
175.13 -1.00 -0.30 -0.10
175.25 -1.00 0.70 -0.10
175.38 0.20 1.40 0.00
175.50 1.10 0.70 -0.10
175.63 1.50 -0.50 -0.20
175.75 1.00 -1.50 -0.10
175.88 -0.20 -1.20 -0.10
176.00 -1.50 -0.70 -0.20
176.13 -1.60 0.90 0.10
176.25 -1.40 1.80 0.00
176.38 -0.30 1.80 -0.10
176.50 1.00 0.40 -0.10
176.63 1.40 -1.70 -0.10
176.75 1.00 -2.50 -0.10
176.88 0.50 -2.00 -0.20
177.00 -0.80 0.00 0.00
177.13 -1.50 1.60 -0.10
177.25 -1.20 2.20 -0.10
177.38 -0.70 1.60 -0.10
177.50 0.20 -0.10 0.00
177.63 0.60 -1.70 -0.10
177.75 0.90 -2.30 -0.20
177.88 0.30 -1.20 -0.20
178.00 -0.20 0.20 -0.10
178.13 -0.20 0.70 -0.10
178.25 -0.80 1.40 -0.10
178.38 -0.30 0.40 -0.10
178.50 -0.20 -0.30 0.00
178.63 -0.20 -0.80 -0.10
178.75 0.00 -1.50 -0.20
178.88 -0.20 -0.30 0.00
179.00 0.50 -0.10 -0.20
179.13 0.20 0.90 -0.10
179.25 0.20 0.40 0.00
179.38 0.20 -0.50 0.00
179.50 -0.60 -1.00 -0.10
179.63 -0.60 -1.00 -0.10
179.75 -0.60 0.00 -0.10
179.88 -0.10 0.90 0.00
180.00 0.10 1.60 -0.10
180.13 0.90 0.20 -0.10
180.25 0.70 -1.50 -0.20
180.38 0.70 -2.00 -0.20
180.50 0.30 -1.20 -0.20
180.63 -0.20 0.70 0.00
180.75 -0.60 1.80 -0.10
180.88 -1.50 2.60 -0.10
181.00 -1.40 0.40 -0.10
181.13 0.00 -2.00 -0.20
181.25 1.00 -2.50 -0.10
181.38 1.80 -2.00 -0.10
181.50 1.50 0.40 -0.20
181.63 0.20 2.40 -0.10
181.75 -1.50 2.60 -0.10
181.88 -2.40 0.70 -0.10
182.00 -1.80 -1.20 -0.10
182.13 -0.20 -2.30 0.00
182.25 1.30 -1.50 -0.10
182.38 1.70 0.60 -0.10
182.50 1.10 2.20 -0.10
182.63 0.10 2.20 -0.10
182.75 -0.80 0.40 -0.20
182.88 -1.00 -1.70 -0.10
183.00 -0.40 -2.30 -0.20
183.13 -0.30 -1.50 -0.10
183.25 -0.60 0.40 0.00
183.38 0.60 1.60 -0.10
183.50 0.50 1.80 -0.10
183.63 1.30 -0.10 -0.10
183.75 0.70 -1.50 -0.20
183.88 0.50 -2.00 -0.20
184.00 -0.60 -1.00 -0.10
184.13 -1.40 0.90 -0.10
184.25 -1.50 1.60 -0.10
184.38 -0.80 1.40 0.00
184.50 0.30 -0.30 -0.10
184.63 1.30 -1.50 -0.10
184.75 1.50 -1.50 -0.20
184.88 1.10 -0.80 -0.20
185.00 -0.30 0.90 -0.10
185.13 -1.80 2.20 -0.10
185.25 -2.40 1.60 -0.10
185.38 -1.40 0.40 0.00
185.50 0.30 -1.20 -0.10
185.63 1.70 -1.70 -0.10
185.75 2.70 -1.50 -0.20
185.88 2.00 -0.30 -0.20
186.00 0.10 1.10 -0.10
186.13 -2.00 2.40 -0.10
186.25 -2.40 1.60 -0.20
186.38 -1.40 -0.50 -0.10
186.50 0.30 -1.70 -0.20
186.63 2.00 -2.70 -0.20
186.75 1.70 -2.30 -0.10
186.88 0.60 -0.30 -0.20
187.00 -0.10 1.40 -0.20
187.13 -1.50 3.60 0.00
187.25 -1.40 1.80 -0.10
187.38 -0.70 -0.80 -0.30
187.50 0.20 -3.00 -0.20
187.63 0.50 -3.40 -0.20
187.75 0.00 -2.50 -0.10
187.88 -0.60 0.00 0.10
188.00 -1.10 2.90 0.00
188.13 -0.30 3.30 0.00
188.25 1.00 1.80 -0.10
188.38 1.70 -0.80 -0.20
188.50 0.60 -2.70 -0.10
188.63 -0.60 -2.50 -0.10
188.75 -2.00 -1.50 -0.10
188.88 -2.20 0.40 0.10
189.00 -0.40 1.60 0.00
189.13 2.10 1.80 -0.20
189.25 2.70 0.90 -0.10
189.38 2.00 0.20 -0.10
189.50 -0.60 -0.50 -0.10
189.63 -2.60 -0.30 -0.10
189.75 -2.90 -0.30 -0.10
189.88 -1.80 -0.30 -0.10
190.00 0.70 -0.50 -0.10
190.13 2.70 -0.50 -0.10
190.25 2.90 0.40 -0.10
190.38 0.90 1.10 0.00
190.50 -2.00 1.40 -0.10
190.63 -3.20 0.70 -0.10
190.75 -2.80 -0.50 -0.10
190.88 -0.20 -1.70 -0.10
191.00 2.30 -1.70 -0.10
191.13 3.50 -1.00 -0.10
191.25 1.80 0.90 -0.10
191.38 -0.80 1.80 -0.10
191.50 -2.50 1.40 0.00
191.63 -3.40 0.20 -0.10
191.75 -1.20 -1.20 0.00
191.88 1.00 -2.00 -0.10
192.00 2.90 -1.00 -0.20
192.13 2.80 0.20 -0.20
192.25 1.30 1.80 0.00
192.38 -1.40 2.40 -0.10
192.50 -3.00 0.90 -0.10
192.63 -3.00 -1.40 -0.20
192.75 -0.80 -3.00 -0.20
192.88 1.30 -3.00 0.00
193.00 2.50 -0.30 0.00
193.13 2.30 2.20 0.00
193.25 0.70 3.30 -0.10
193.38 -0.60 2.40 -0.10
193.50 -1.80 -0.30 -0.10
193.63 -1.60 -2.50 -0.10
193.75 -0.80 -3.40 0.00
193.88 0.20 -3.00 -0.10
194.00 1.10 0.70 0.00
194.13 1.50 2.90 -0.10
194.25 1.30 3.30 -0.10
194.38 0.10 1.60 -0.20
194.50 -1.00 -0.80 -0.10
194.63 -1.40 -2.50 -0.10
194.75 -1.20 -2.30 -0.10
194.88 -0.30 -0.50 -0.10
195.00 1.00 0.90 -0.10
195.13 1.10 1.60 -0.20
195.25 1.10 1.10 -0.10
195.38 0.10 -0.80 -0.10
195.50 -1.10 -1.00 -0.10
195.63 -1.80 -0.70 -0.10
195.75 -1.10 0.40 -0.10
195.88 0.30 1.60 -0.10
196.00 0.90 1.10 -0.10
196.13 1.70 -0.30 -0.20
196.25 1.00 -1.50 -0.10
196.38 -0.30 -2.00 -0.10
196.50 -1.20 -1.20 -0.10
196.63 -1.00 0.70 0.00
196.75 -0.70 2.20 -0.20
196.88 0.20 2.90 -0.10
197.00 1.10 0.70 -0.10
197.13 1.30 -1.50 -0.20
197.25 0.30 -3.20 -0.30
197.38 -0.40 -2.70 -0.20
197.50 -1.00 -0.80 -0.10
197.63 -1.20 1.60 0.00
197.75 -0.60 2.90 0.00
197.88 -0.20 2.20 -0.10
198.00 0.70 -0.10 -0.20
198.13 0.70 -2.50 -0.20
198.25 0.20 -3.00 -0.20
198.38 -0.40 -1.70 0.00
198.50 -1.00 0.70 -0.10
198.63 -0.40 2.20 0.00
198.75 -0.20 2.20 -0.10
198.88 0.90 0.70 -0.10
199.00 0.90 -1.70 -0.20
199.13 0.60 -2.70 -0.20
199.25 0.00 -1.50 -0.20
199.38 -1.20 1.10 0.00
199.50 -1.00 1.60 -0.10
199.63 -1.00 1.60 -0.10
199.75 0.50 -0.10 -0.10
199.88 1.10 -1.20 -0.20
200.00 0.90 -1.70 -0.10
200.13 0.10 -0.30 -0.10
200.25 -1.20 1.10 -0.10
200.38 -1.40 1.40 -0.10
200.50 -1.00 0.20 -0.10
200.63 0.20 -1.00 -0.10
200.75 1.80 -2.00 -0.10
200.88 1.50 -1.50 -0.20
201.00 0.20 0.90 -0.10
201.13 -1.60 2.90 0.00
201.25 -2.10 2.60 0.10
201.38 -1.10 0.40 -0.20
201.50 0.90 -2.30 -0.20
201.63 2.20 -3.90 -0.20
201.75 2.00 -2.70 -0.30
201.88 0.70 -0.10 -0.10
202.00 -1.50 3.10 0.10
202.13 -2.90 4.00 0.00
202.25 -2.60 2.60 -0.10
202.38 -0.60 -0.50 -0.10
202.50 1.70 -3.20 -0.20
202.63 2.80 -3.70 -0.20
202.75 1.50 -2.00 -0.10
202.88 -0.60 0.40 -0.10
203.00 -2.80 3.30 0.00
203.13 -3.00 2.90 0.00
203.25 -1.60 1.40 0.00
203.38 1.10 -0.80 -0.20
203.50 2.30 -1.70 -0.10
203.63 2.30 -1.70 -0.10
203.75 1.30 -1.00 -0.20
203.88 -0.80 0.00 -0.20
204.00 -2.40 1.10 -0.10
204.13 -2.60 1.10 -0.10
204.25 -1.10 0.40 -0.10
204.38 1.30 -0.50 -0.10
204.50 2.30 -1.20 -0.10
204.63 2.00 -0.80 -0.20
204.75 0.20 0.40 0.00
204.88 -2.10 1.60 0.00
205.00 -3.00 1.40 -0.10
205.13 -2.00 0.40 -0.10
205.25 0.20 -1.00 0.00
205.38 2.20 -2.00 -0.20
205.50 2.70 -2.00 -0.10
205.63 1.10 -0.30 -0.10
205.75 -0.70 1.60 -0.10
205.88 -2.90 2.60 0.00
206.00 -3.00 1.80 -0.10
206.13 -0.80 0.00 -0.20
206.25 1.80 -2.50 -0.10
206.38 3.50 -3.40 -0.20
206.50 2.90 -2.50 -0.20
206.63 1.30 -0.10 -0.10
206.75 -1.60 2.40 0.00
206.88 -3.80 3.30 0.00
207.00 -3.20 2.20 -0.10
207.13 -0.70 -0.30 -0.10
207.25 2.00 -2.30 -0.20
207.38 3.20 -3.00 -0.20
207.50 2.40 -1.50 -0.10
207.63 0.30 0.20 -0.10
207.75 -2.10 1.60 0.00
207.88 -2.80 1.80 -0.10
208.00 -2.60 1.10 -0.10
208.13 0.00 -0.50 -0.10
208.25 2.10 -1.00 -0.10
208.38 2.90 -1.00 -0.10
208.50 1.40 -0.30 -0.10
208.63 -0.30 0.90 -0.10
208.75 -2.30 0.90 -0.10
208.88 -2.90 0.20 -0.10
209.00 -1.20 -1.20 -0.10
209.13 0.50 -1.00 -0.10
209.25 2.50 -0.80 -0.10
209.38 2.10 0.90 -0.10
209.50 0.20 1.40 -0.10
209.63 -1.50 0.70 -0.20
209.75 -2.20 -1.00 -0.10
209.88 -1.80 -1.70 -0.20
210.00 0.30 -1.70 -0.10
210.13 1.50 -0.50 -0.10
210.25 1.30 1.40 -0.10
210.38 0.70 2.40 -0.10
210.50 -0.40 1.60 -0.20
210.63 -1.20 -0.30 -0.10
210.75 -0.70 -1.70 -0.20
210.88 0.60 -2.30 -0.20
211.00 0.30 -1.20 -0.10
211.13 0.30 0.70 -0.10
211.25 0.20 1.80 0.00
211.38 -0.80 1.80 0.00
211.50 -1.40 0.40 -0.10
211.63 -0.80 -1.00 -0.20
211.75 0.10 -1.70 -0.20
211.88 0.70 -1.50 -0.20
212.00 0.90 0.20 -0.10
212.13 0.30 1.60 0.10
212.25 -0.70 1.60 -0.10
212.38 -1.00 0.70 -0.10
212.50 -1.10 -0.50 -0.10
212.63 -0.20 -1.70 -0.10
212.75 0.70 -1.50 -0.20
212.88 0.60 0.20 -0.10
213.00 0.70 1.40 -0.10
213.13 -0.10 1.80 0.00
213.25 -0.70 1.10 -0.10
213.38 -1.60 -0.50 -0.10
213.50 -1.00 -1.20 -0.10
213.63 -0.20 -1.20 -0.10
213.75 0.60 -0.30 -0.10
213.88 0.90 0.70 -0.10
214.00 0.50 0.90 0.00
214.13 -0.10 0.40 0.00
214.25 -0.80 -0.50 -0.20
214.38 -1.20 -0.80 0.00
214.50 0.10 -0.80 -0.20
214.63 -0.10 0.00 -0.30
214.75 0.50 0.90 -0.10
214.88 0.20 0.90 0.00
215.00 0.10 0.20 -0.10
215.13 -0.20 -0.80 -0.10
215.25 -0.60 -1.50 -0.10
215.38 -0.30 -1.00 -0.10
215.50 0.10 0.20 -0.20
215.63 0.60 1.10 0.00
215.75 -0.30 1.80 -0.10
215.88 -1.00 1.10 -0.10
216.00 -1.00 -0.30 -0.20
216.13 -0.30 -2.00 -0.10
216.25 0.50 -2.50 -0.20
216.38 0.60 -1.20 -0.20
216.50 0.50 0.40 -0.10
216.63 -0.20 2.20 0.00
216.75 -1.20 2.60 0.00
216.88 -1.50 1.10 -0.20
217.00 -0.30 -1.00 -0.20
217.13 0.90 -2.30 -0.20
217.25 1.70 -2.30 -0.20
217.38 1.00 -0.50 0.00
217.50 -0.70 1.60 -0.10
217.63 -2.10 2.60 0.00
217.75 -1.80 1.10 0.00
217.88 -0.80 -0.50 -0.20
218.00 0.60 -1.70 -0.10
218.13 1.80 -2.00 -0.10
218.25 1.50 -1.00 -0.30
218.38 0.10 0.70 -0.10
218.50 -1.50 1.60 0.00
218.63 -2.00 1.40 -0.10
218.75 -1.20 -0.30 -0.10
218.88 0.60 -1.20 -0.10
219.00 2.30 -1.70 -0.10
219.13 2.50 -0.80 -0.10
219.25 1.00 -0.10 -0.20
219.38 -1.00 1.10 -0.10
219.50 -2.20 0.90 0.00
219.63 -2.40 0.70 -0.10
219.75 -1.40 0.00 -0.10
219.88 0.50 -0.50 -0.10
220.00 1.80 -0.50 -0.10
220.13 1.70 0.20 -0.10
220.25 0.30 0.70 -0.10
220.38 -1.50 0.70 -0.10
220.50 -2.00 0.00 -0.10
220.63 -1.20 -1.20 -0.10
220.75 0.60 -1.70 -0.10
220.88 2.10 -0.50 -0.20
221.00 2.00 1.10 -0.10
221.13 0.20 1.80 0.00
221.25 -1.20 1.10 -0.10
221.38 -1.40 -0.50 -0.10
221.50 -1.10 -2.00 -0.20
221.63 0.20 -2.50 -0.20
221.75 1.40 -0.80 0.00
221.88 2.00 0.60 -0.10
222.00 0.30 2.60 -0.10
222.13 -1.10 2.40 -0.10
222.25 -1.80 0.70 -0.10
222.38 -1.50 -1.20 -0.10
222.50 -0.30 -2.00 -0.10
222.63 1.00 -1.50 -0.10
222.75 1.30 0.40 -0.20
222.88 1.40 1.60 -0.10
223.00 0.50 1.40 -0.10
223.13 -0.60 0.00 -0.10
223.25 -0.70 -1.20 -0.20
223.38 -0.70 -1.70 -0.20
223.50 0.60 -1.20 -0.10
223.63 0.20 0.40 -0.10
223.75 0.20 1.40 -0.10
223.88 0.20 0.90 0.00
224.00 -0.10 -0.50 -0.20
224.13 0.10 -1.70 -0.20
224.25 0.20 -1.50 -0.10
224.38 0.00 -1.00 -0.20
224.50 -1.10 0.90 -0.10
224.63 -1.00 1.60 -0.10
224.75 -0.20 1.10 0.00
224.88 0.30 -0.30 -0.20
225.00 1.50 -1.50 -0.20
225.13 1.50 -2.00 -0.20
225.25 0.90 -1.20 -0.20
225.38 -0.10 0.00 -0.20
225.50 -0.80 1.40 -0.10
225.63 -1.40 1.80 0.00
225.75 -1.20 1.10 -0.10
225.88 -0.40 -0.80 -0.20
226.00 0.50 -2.00 -0.20
226.13 1.10 -2.30 -0.20
226.25 0.60 -1.20 0.00
226.38 -0.10 0.90 0.00
226.50 -1.00 2.20 0.00
226.63 -1.80 2.20 0.00
226.75 -0.80 0.90 -0.10
226.88 0.60 -1.20 -0.10
227.00 2.20 -3.00 -0.10
227.13 2.40 -2.50 -0.30
227.25 1.30 -0.50 -0.10
227.38 -0.40 1.60 0.00
227.50 -2.30 2.90 0.00
227.63 -2.90 2.20 -0.10
227.75 -1.80 0.20 -0.10
227.88 0.30 -1.70 -0.20
228.00 2.50 -2.30 -0.10
228.13 2.90 -2.00 -0.10
228.25 1.10 -0.80 -0.10
228.38 -0.80 0.90 -0.10
228.50 -2.60 2.20 0.00
228.63 -2.90 2.20 0.00
228.75 -1.40 0.90 -0.10
228.88 1.40 -1.20 -0.10
229.00 2.70 -2.00 -0.10
229.13 2.90 -2.50 -0.20
229.25 1.50 -1.00 -0.10
229.38 -0.70 0.70 -0.20
229.50 -2.30 1.80 -0.10
229.63 -2.80 2.40 -0.10
229.75 -1.40 0.90 -0.10
229.88 -0.10 -0.50 -0.20
230.00 1.30 -1.50 -0.10
230.13 1.40 -1.20 -0.10
230.25 0.30 -0.80 -0.10
230.38 -0.60 0.00 0.00
230.50 -1.00 0.20 -0.10
230.63 -0.40 0.20 -0.20
230.75 0.10 0.20 -0.10
230.88 1.10 0.20 -0.10
231.00 0.90 0.20 -0.10
231.13 -0.10 0.00 -0.20
231.25 -0.70 -0.80 -0.10
231.38 -0.70 -0.80 -0.10
231.50 -0.10 -0.50 -0.20
231.63 1.10 -0.30 -0.30
231.75 0.90 0.70 -0.10
231.88 0.10 0.70 -0.10
232.00 -1.20 0.70 0.00
232.13 -2.20 0.40 0.00
232.25 -1.80 0.20 0.00
232.38 -0.30 0.00 -0.10
232.50 1.40 -0.30 -0.10
232.63 2.70 -0.50 -0.10
232.75 2.00 -0.30 -0.20
232.88 0.50 -0.10 -0.10
233.00 -1.50 0.20 -0.10
233.13 -2.50 0.40 0.00
233.25 -1.60 0.00 -0.10
233.38 -0.40 -0.30 -0.20
233.50 1.70 -0.80 -0.10
233.63 2.00 -0.30 -0.10
233.75 1.00 -0.10 -0.10
233.88 -0.80 0.40 0.00
234.00 -2.50 0.40 0.00
234.13 -2.40 0.70 -0.10
234.25 -1.10 0.40 -0.10
234.38 1.00 -0.50 0.00
234.50 2.00 -0.80 -0.20
234.63 2.00 -0.80 -0.10
234.75 0.90 -0.30 -0.10
234.88 -1.10 0.90 -0.10
235.00 -2.10 1.10 0.00
235.13 -1.60 0.90 0.00
235.25 -0.60 0.00 -0.10
235.38 0.30 -0.80 -0.20
235.50 1.40 -1.20 -0.10
235.63 0.60 -1.20 -0.10
235.75 -0.20 0.20 0.00
235.88 -1.50 1.10 0.00
236.00 -1.60 1.40 0.10
236.13 -1.40 1.40 0.00
236.25 0.50 -0.10 -0.10
236.38 1.80 -1.50 -0.10
236.50 2.10 -2.00 -0.30
236.63 1.70 -1.20 -0.10
236.75 0.10 0.20 -0.10
236.88 -1.40 1.40 -0.10
237.00 -2.10 1.60 0.00
237.13 -1.50 0.70 -0.10
237.25 -0.30 -0.50 -0.20
237.38 0.70 -1.50 -0.20
237.50 1.00 -1.00 -0.10
237.63 0.90 -0.30 0.00
237.75 -0.30 0.40 0.00
237.88 -1.40 0.90 0.00
238.00 -1.20 0.70 0.00
238.13 -0.40 0.20 -0.20
238.25 0.70 -0.10 -0.20
238.38 1.10 -0.30 -0.20
238.50 0.90 -0.30 -0.10
238.63 0.50 -0.10 -0.20
238.75 -0.70 0.20 -0.10
238.88 -0.40 0.20 -0.20
239.00 -1.10 0.40 -0.10
239.13 -1.00 0.20 -0.20
239.25 -0.70 -0.80 -0.10
239.38 0.10 -0.30 -0.10
239.50 -0.30 -0.50 0.00
239.63 0.20 -0.10 0.00
239.75 0.60 0.20 -0.10
239.88 0.10 0.70 -0.10
240.00 0.30 0.20 -0.10
240.13 0.20 -0.50 -0.10
240.25 -0.10 -0.50 -0.20
240.38 -0.40 -0.80 -0.20
240.50 -0.20 -0.30 -0.10
240.63 0.10 0.20 -0.10
240.75 0.10 1.10 -0.10
240.88 -0.30 1.40 -0.10
241.00 -0.60 0.40 -0.10
241.13 -0.60 -0.50 -0.10
241.25 -1.00 -0.80 0.00
241.38 -1.10 -1.50 0.00
241.50 0.10 -0.80 0.00
241.63 0.30 0.20 -0.10
241.75 1.10 0.20 -0.20
241.88 1.30 0.90 -0.10
242.00 0.90 0.70 -0.10
242.13 0.10 0.20 -0.10
242.25 -0.80 0.00 -0.20
242.38 -0.80 -0.50 -0.30
242.50 -0.80 -1.00 -0.20
242.63 -0.40 -0.80 -0.20
242.75 -0.30 -1.00 -0.10
242.88 0.20 -0.50 0.10
243.00 0.30 0.70 0.20
243.13 -0.20 1.10 0.00
243.25 -0.60 1.40 0.00
243.38 -0.40 0.70 -0.20
243.50 0.10 -0.80 -0.10
243.63 0.50 -1.50 -0.10
243.75 1.40 -1.20 -0.10
243.88 1.00 -0.50 -0.10
244.00 0.20 0.40 -0.10
244.13 -1.10 0.90 -0.10
244.25 -1.40 1.40 -0.10
244.38 -1.50 0.70 -0.10
244.50 -0.70 -0.30 -0.10
244.63 -0.10 -0.50 -0.20
244.75 0.50 -1.00 -0.10
244.88 0.60 -0.80 -0.10
245.00 0.20 -0.50 0.00
245.13 -0.20 -0.30 0.00
245.25 -0.80 0.40 -0.20
245.38 -0.30 0.90 -0.10
245.50 0.30 1.60 -0.10
245.63 1.00 0.90 -0.10
245.75 0.90 -0.80 -0.20
245.88 0.50 -2.00 -0.30
246.00 -0.40 -1.70 -0.30
246.13 -0.80 -0.50 -0.20
246.25 -2.00 0.90 0.00
246.38 -2.50 2.40 0.00
246.50 -1.20 1.10 0.10
246.63 0.30 -0.30 0.10
246.75 2.00 -1.20 -0.20
246.88 2.70 -1.50 -0.10
247.00 2.00 -0.80 -0.20
247.13 -0.20 0.70 -0.10
247.25 -2.10 1.10 0.00
247.38 -2.90 1.10 -0.10
247.50 -1.50 -0.30 -0.10
247.63 0.30 -1.20 -0.20
247.75 2.00 -0.80 -0.20
247.88 1.80 -0.50 -0.10
248.00 -0.10 0.90 0.00
248.13 -1.50 1.10 -0.10
248.25 -2.50 0.90 0.00
248.38 -1.60 -0.50 0.00
248.50 0.20 -1.50 -0.10
248.63 2.10 -1.00 -0.10
248.75 2.40 -0.10 -0.10
248.88 1.10 1.10 -0.20
249.00 -0.30 0.90 -0.10
249.13 -1.10 0.40 -0.10
249.25 -1.00 -0.80 -0.20
249.38 -0.30 -0.50 -0.20
249.50 0.50 -0.50 -0.30
249.63 -0.40 0.20 -0.20
249.75 -0.80 0.40 0.00
249.88 -2.10 0.20 0.10
250.00 -1.10 0.00 0.00
250.13 -0.20 -0.30 0.10
250.25 1.40 0.60 -0.10
250.38 2.00 1.60 -0.10
250.50 1.40 1.10 -0.10
250.63 0.20 -0.10 -0.20
250.75 -1.00 -1.70 -0.10
250.88 -1.80 -2.30 -0.20
251.00 -1.20 -1.20 -0.30
251.13 0.10 0.70 0.00
251.25 0.50 1.80 0.00
251.38 0.60 2.20 0.00
251.50 -0.20 0.70 0.00
251.63 -0.40 -1.20 0.00
251.75 -0.60 -2.00 -0.10
251.88 0.30 -1.70 -0.20
252.00 0.60 0.20 -0.10
252.13 0.90 1.60 -0.10
252.25 0.20 2.40 -0.10
252.38 -0.30 0.90 -0.10
252.50 -0.80 -1.00 -0.20
252.63 -0.60 -2.00 -0.20
252.75 0.20 -1.50 -0.10
252.88 -0.30 0.40 0.00
253.00 -0.30 1.80 -0.10
253.13 -1.10 1.80 -0.10
253.25 -1.60 0.40 0.00
253.38 -0.80 -1.00 0.00
253.50 0.10 -2.30 -0.20
253.63 1.40 -1.70 -0.10
253.75 1.80 0.90 0.00
253.88 1.70 2.20 -0.10
254.00 0.10 2.20 -0.10
254.13 -1.40 0.00 -0.10
254.25 -2.00 -2.00 -0.20
254.38 -1.40 -3.00 -0.10
254.50 -0.60 -1.50 -0.10
254.63 0.50 1.80 0.00
254.75 0.50 2.90 -0.10
254.88 0.60 2.20 0.00
255.00 0.20 -0.50 -0.10
255.13 -0.40 -2.30 -0.20
255.25 -0.60 -3.00 -0.10
255.38 -0.70 -0.80 -0.10
255.50 0.10 2.20 0.00
255.63 0.70 3.30 -0.10
255.75 1.00 2.40 -0.10
255.88 0.90 -0.30 -0.20
256.00 0.00 -3.00 -0.20
256.13 -1.00 -3.20 -0.10
256.25 -1.50 -0.70 -0.10
256.38 -1.20 1.60 0.10
256.50 -0.80 3.30 0.00
256.63 0.10 2.20 -0.10
256.75 1.50 -0.50 -0.20
256.88 1.40 -2.30 -0.10
257.00 1.80 -2.50 -0.10
257.13 0.10 -0.80 -0.10
257.25 -1.20 2.20 -0.10
257.38 -2.10 2.60 0.10
257.50 -1.00 1.10 -0.20
257.63 0.10 -1.20 -0.20
257.75 1.70 -2.30 -0.10
257.88 1.80 -2.00 -0.10
258.00 0.70 0.40 -0.10
258.13 -1.60 1.80 0.00
258.25 -3.30 2.40 0.00
258.38 -2.50 0.40 0.00
258.50 -0.60 -1.50 -0.20
258.63 2.20 -2.00 -0.10
258.75 3.70 -1.00 -0.10
258.88 2.50 0.60 -0.20
259.00 0.10 1.60 -0.10
259.13 -2.30 0.90 -0.10
259.25 -2.80 -0.50 -0.10
259.38 -1.80 -1.70 -0.20
259.50 0.00 -1.50 -0.10
259.63 0.90 0.20 -0.10
259.75 1.00 1.40 -0.10
259.88 0.20 1.40 0.00
260.00 -0.30 0.00 -0.10
260.13 -0.30 -1.50 -0.10
260.25 0.50 -1.50 -0.20
260.38 1.10 -0.80 -0.20
260.50 0.90 1.10 -0.10
260.63 0.30 2.20 -0.10
260.75 -0.30 1.40 -0.10
260.88 -0.80 0.00 -0.20
261.00 -0.80 -2.00 -0.20
261.13 0.00 -2.50 -0.20
261.25 0.10 -1.70 -0.10
261.38 0.20 0.40 0.10
261.50 -0.30 1.80 0.00
261.63 -0.60 2.90 0.00
261.75 -0.30 1.40 -0.10
261.88 0.60 -1.20 -0.10
262.00 1.00 -3.40 -0.20
262.13 1.10 -3.70 -0.20
262.25 0.70 -1.00 -0.20
262.38 -0.20 2.20 0.00
262.50 -1.00 4.00 0.00
262.63 -2.10 3.60 0.00
262.75 -1.80 0.70 -0.10
262.88 -1.20 -2.70 -0.10
263.00 0.20 -3.90 -0.20
263.13 1.10 -3.70 -0.10
263.25 1.50 -1.00 0.00
263.38 0.30 2.60 -0.10
263.50 -1.00 4.00 0.00
263.63 -1.10 2.90 -0.10
263.75 -0.40 0.20 -0.20
263.88 0.60 -2.30 -0.10
264.00 1.40 -2.70 -0.10
264.13 1.10 -1.70 -0.20
264.25 0.10 0.20 -0.10
264.38 -1.10 1.40 -0.10
264.50 -2.10 1.60 0.00
264.63 -1.80 0.70 0.00
264.75 -0.80 0.00 0.10
264.88 0.50 -0.50 0.00
265.00 1.30 -0.50 -0.20
265.13 1.70 0.20 -0.10
265.25 1.40 0.20 -0.10
265.38 0.30 0.20 -0.20
265.50 -0.80 0.00 -0.20
265.63 -1.60 0.00 0.00
265.75 -2.00 0.00 -0.10
265.88 -1.60 0.40 0.00
266.00 -0.60 0.40 0.00
266.13 0.70 -0.10 -0.10
266.25 1.30 -0.50 -0.20
266.38 1.10 -0.30 -0.20
266.50 0.50 0.40 0.00
266.63 -0.70 1.10 -0.10
266.75 -1.20 0.70 0.00
266.88 -1.00 -0.30 -0.10
267.00 0.10 -0.80 -0.20
267.13 1.10 -0.30 -0.20
267.25 0.90 0.20 0.00
267.38 -0.80 0.90 -0.10
267.50 -2.10 0.70 0.00
267.63 -2.40 -0.30 -0.10
267.75 -0.70 -1.20 -0.10
267.88 1.10 -1.20 -0.10
268.00 2.50 0.20 -0.10
268.13 2.70 1.40 0.00
268.25 0.70 2.40 -0.10
268.38 -1.10 1.40 -0.10
268.50 -2.20 -1.00 -0.10
268.63 -1.40 -3.00 -0.20
268.75 0.10 -3.20 -0.20
268.88 1.00 -1.50 0.00
269.00 0.90 1.10 -0.10
269.13 0.10 3.10 -0.10
269.25 -1.00 2.60 0.00
269.38 -2.00 0.90 -0.10
269.50 -1.40 -1.50 -0.10
269.63 0.50 -3.00 -0.10
269.75 1.80 -2.00 -0.10
269.88 2.30 -0.80 -0.10
270.00 1.50 1.40 -0.10
270.13 -0.20 2.20 -0.10
270.25 -2.00 1.40 -0.10
270.38 -2.80 0.00 -0.10
270.50 -2.40 -1.70 -0.10
270.63 -0.40 -1.70 0.00
270.75 1.50 -0.50 -0.20
270.88 2.70 0.40 -0.10
271.00 2.00 1.10 -0.10
271.13 0.20 0.90 -0.10
271.25 -1.50 0.20 -0.10
271.38 -2.00 -0.50 -0.10
271.50 -0.80 -0.50 -0.20
271.63 0.90 0.20 -0.20
271.75 1.50 0.40 -0.10
271.88 1.10 0.20 -0.10
272.00 -1.00 -0.80 -0.10
272.13 -2.40 -1.20 -0.10
272.25 -2.60 -1.20 -0.10
272.38 -1.10 0.40 0.00
272.50 1.00 1.40 0.00
272.63 2.30 2.20 -0.10
272.75 2.80 1.10 -0.10
272.88 1.80 -0.10 -0.10
273.00 -0.30 -1.50 -0.20
273.13 -2.20 -1.50 -0.10
273.25 -3.40 -1.20 -0.10
273.38 -2.60 0.70 0.00
273.50 -0.80 1.40 0.10
273.63 1.00 1.40 0.00
273.75 2.10 0.40 -0.10
273.88 2.00 -1.20 -0.20
274.00 1.00 -2.00 -0.10
274.13 -0.30 -1.50 -0.20
274.25 -1.10 0.90 -0.20
274.38 -1.00 2.60 0.00
274.50 -0.80 2.40 -0.10
274.63 -0.60 0.90 -0.10
274.75 0.30 -1.70 -0.20
274.88 0.30 -3.20 -0.10
275.00 0.00 -3.00 -0.20
275.13 -0.70 -1.20 -0.10
275.25 -0.10 1.80 0.00
275.38 -0.20 3.10 0.00
275.50 -0.10 2.90 0.00
275.63 0.50 0.90 -0.20
275.75 0.60 -1.70 -0.10
275.88 0.50 -3.00 -0.10
276.00 0.10 -2.30 -0.20
276.13 -0.60 -0.50 -0.10
276.25 -1.40 1.80 0.00
276.38 -1.50 2.20 -0.10
276.50 -1.40 0.90 -0.10
276.63 -0.80 0.00 0.00
276.75 0.30 -1.20 -0.10
276.88 1.70 -1.20 -0.20
277.00 2.10 -0.10 -0.10
277.13 1.30 0.90 -0.10
277.25 0.50 0.90 -0.20
277.38 -1.20 0.20 -0.10
277.50 -2.10 -0.70 -0.10
277.63 -2.20 -1.00 0.00
277.75 -1.60 -0.50 0.00
277.88 0.10 0.20 0.00
278.00 0.90 0.20 0.00
278.13 1.70 0.60 -0.10
278.25 1.30 0.90 -0.10
278.38 0.50 0.40 -0.10
278.50 -0.40 0.20 -0.20
278.63 -0.80 -0.50 -0.20
278.75 -0.60 -1.00 -0.10
278.88 -0.30 -0.50 -0.10
279.00 -0.20 -0.30 -0.10
279.13 0.30 0.20 -0.10
279.25 -0.30 0.90 -0.10
279.38 -0.70 1.10 -0.10
279.50 -0.40 0.20 -0.20
279.63 -0.10 -0.50 -0.20
279.75 0.60 -1.70 -0.10
279.88 1.30 -1.50 -0.20
280.00 1.40 -0.30 -0.10
280.13 0.50 1.80 -0.10
280.25 -0.60 2.40 -0.10
280.38 -1.40 1.40 -0.10
280.50 -1.80 -0.70 -0.10
280.63 -0.80 -3.00 -0.20
280.75 -0.20 -3.70 -0.10
280.88 0.20 -1.50 -0.10
281.00 1.00 1.80 0.20
281.13 0.50 4.30 0.00
281.25 -0.10 4.30 0.00
281.38 -0.10 1.40 -0.20
281.50 0.30 -2.70 -0.20
281.63 0.50 -4.40 -0.20
281.75 0.00 -3.90 -0.30
281.88 -0.40 -0.80 0.00
282.00 -1.20 2.60 0.00
282.13 -2.10 4.50 0.00
282.25 -1.60 2.90 0.00
282.38 0.20 -0.50 -0.10
282.50 1.50 -3.40 -0.20
282.63 2.50 -3.70 -0.20
282.75 2.40 -1.50 -0.30
282.88 0.70 1.80 -0.10
283.00 -1.20 3.60 0.00
283.13 -2.60 2.60 -0.10
283.25 -2.90 -0.30 -0.10
283.38 -1.40 -3.00 -0.10
283.50 0.10 -3.20 -0.10
283.63 1.50 -2.00 -0.10
283.75 0.70 1.40 -0.10
283.88 0.20 3.30 0.00
284.00 -0.30 3.30 -0.10
284.13 -0.70 1.10 -0.10
284.25 0.10 -1.70 -0.20
284.38 0.50 -3.40 -0.20
284.50 0.50 -2.50 -0.20
284.63 -0.30 0.00 -0.10
284.75 -1.60 1.80 -0.10
284.88 -2.30 2.90 0.00
285.00 -1.40 1.40 0.00
285.13 0.50 -1.00 -0.20
285.25 1.70 -2.30 -0.20
285.38 2.90 -2.50 -0.20
285.50 2.30 -0.30 -0.10
285.63 -0.20 2.20 0.00
285.75 -2.30 2.90 0.00
285.88 -3.30 1.40 -0.10
286.00 -2.40 -1.20 -0.10
286.13 -0.20 -3.20 -0.20
286.25 1.80 -3.00 -0.10
286.38 2.90 -1.00 -0.10
286.50 1.50 1.80 -0.10
286.63 -0.70 3.60 0.00
286.75 -1.50 3.10 0.00
286.88 -2.20 0.40 -0.10
287.00 -1.10 -2.50 -0.20
287.13 1.30 -3.40 -0.20
287.25 2.90 -3.00 -0.20
287.38 1.50 0.40 -0.10
287.50 -0.30 2.90 -0.10
287.63 -2.30 2.90 0.00
287.75 -3.30 1.40 0.00
287.88 -2.10 -1.20 -0.10
288.00 0.30 -2.70 -0.20
288.13 7.50 -2.50 0.70
288.25 8.00 -0.50 0.30
288.38 0.70 1.40 -0.30
288.50 -2.10 3.10 -0.20
288.63 -2.60 1.60 -0.10
288.75 -2.60 -0.30 -0.10
288.88 -1.40 -2.50 -0.20
289.00 0.50 -3.40 -0.20
289.13 2.00 -2.30 -0.10
289.25 1.40 0.20 -0.10
289.38 0.60 2.60 0.00
289.50 -0.80 3.80 0.00
289.63 -1.10 2.40 -0.10
289.75 -0.30 0.00 -0.20
289.88 0.70 -2.50 -0.20
290.00 1.30 -3.90 -0.20
290.13 0.60 -2.70 -0.10
290.25 -1.00 0.20 -0.10
290.38 -2.00 2.40 -0.10
290.50 -1.80 3.10 0.00
290.63 -0.60 1.40 -0.10
290.75 0.70 -1.00 -0.20
290.88 1.80 -2.50 -0.10
291.00 1.70 -2.30 -0.20
291.13 0.60 -0.30 -0.10
291.25 -0.70 1.60 0.00
291.38 -2.00 1.80 -0.10
291.50 -1.50 0.70 -0.10
291.63 -0.80 -1.00 0.00
291.75 0.20 -1.50 -0.10
291.88 0.90 -1.20 -0.10
292.00 0.90 0.70 -0.10
292.13 0.50 1.40 -0.10
292.25 -0.20 1.10 -0.10
292.38 -0.30 0.00 -0.10
292.50 -0.20 -1.20 -0.10
292.63 0.30 -1.20 -0.20
292.75 0.70 -0.50 -0.20
292.88 0.10 0.70 -0.10
293.00 -0.80 0.90 0.00
293.13 -1.60 0.40 0.00
293.25 -1.50 -0.30 -0.10
293.38 -0.80 -0.50 0.00
293.50 1.00 -0.50 -0.10
293.63 2.10 -0.10 -0.20
293.75 2.40 0.40 -0.10
293.88 1.10 0.70 -0.20
294.00 -0.40 0.70 0.00
294.13 -2.40 -0.30 -0.10
294.25 -3.30 -1.00 -0.10
294.38 -1.80 -1.20 -0.20
294.50 0.70 -1.00 -0.10
294.63 2.40 0.40 -0.20
294.75 2.50 1.60 -0.10
294.88 0.90 1.60 -0.10
295.00 -0.60 0.40 -0.10
295.13 -2.00 -1.00 -0.10
295.25 -1.50 -2.30 -0.20
295.38 -0.40 -1.70 -0.20
295.50 1.40 0.20 0.00
295.63 1.70 1.60 -0.10
295.75 0.90 2.20 -0.10
295.88 -0.60 0.90 -0.10
296.00 -1.60 -1.00 -0.10
296.13 -1.50 -2.30 -0.20
296.25 -0.80 -2.00 -0.20
296.38 0.60 -0.30 -0.10
296.50 1.00 1.40 -0.10
296.63 1.30 2.40 -0.10
296.75 0.50 1.40 -0.10
296.88 -0.40 -1.20 -0.20
297.00 -1.10 -2.50 -0.20
297.13 -0.80 -2.50 -0.20
297.25 -0.60 -1.00 -0.10
297.38 -0.30 1.40 -0.10
297.50 -0.20 2.60 -0.10
297.63 -0.20 2.20 0.00
297.75 0.50 -0.10 -0.10
297.88 0.50 -1.50 -0.20
298.00 0.20 -2.50 -0.10
298.13 0.30 -1.20 -0.20
298.25 -0.40 0.20 0.00
298.38 -0.70 1.60 -0.10
298.50 -1.00 1.60 -0.10
298.63 -1.00 0.20 -0.10
298.75 -0.60 -1.50 -0.10
298.88 0.10 -1.70 -0.20
299.00 0.90 -1.20 -0.10
299.13 1.00 0.40 -0.10
299.25 1.30 1.80 -0.10
299.38 0.30 1.60 -0.10
299.50 -0.70 0.20 -0.10
299.63 -1.20 -1.70 -0.10
299.75 -1.50 -2.30 -0.10
299.88 -0.40 -1.70 -0.20
300.00 0.10 0.20 -0.10
300.13 0.90 1.60 -0.10
300.25 1.10 1.60 -0.10
300.38 0.50 0.40 -0.20
300.50 0.00 -1.00 -0.20
300.63 -0.40 -1.70 -0.20
300.75 -0.40 -1.20 -0.20
300.88 -0.20 0.20 -0.10
301.00 -0.30 0.90 -0.10
301.13 -0.40 1.10 -0.20
301.25 -0.40 0.20 0.00
301.38 0.10 -1.20 -0.20
301.50 0.60 -1.70 -0.10
301.63 1.10 -0.80 -0.20
301.75 0.60 0.70 0.00
301.88 -0.30 1.80 -0.10
302.00 -1.10 1.40 -0.10
302.13 -0.80 -0.50 -0.20
302.25 -0.60 -1.50 -0.20
302.38 0.30 -2.30 -0.20
302.50 0.90 -0.80 -0.10
302.63 0.30 0.70 -0.20
302.75 0.10 1.60 -0.10
302.88 -0.70 1.10 -0.10
303.00 -0.40 0.20 -0.20
303.13 -0.20 -1.20 -0.20
303.25 0.70 -2.00 -0.20
303.38 1.30 -1.50 -0.10
303.50 0.90 -0.30 -0.20
303.63 -0.60 1.40 -0.10
303.75 -1.60 1.80 0.00
303.88 -2.00 0.40 -0.10
304.00 -1.20 -0.30 0.00
304.13 0.50 -1.50 -0.10
304.25 1.50 -1.50 -0.20
304.38 2.30 -1.20 -0.10
304.50 1.50 0.40 -0.20
304.63 -0.40 1.10 0.00
304.75 -2.00 1.40 -0.10
304.88 -2.60 0.70 -0.10
305.00 -2.10 -0.70 -0.10
305.13 -0.30 -1.50 -0.10
305.25 1.80 -1.50 -0.20
305.38 2.80 -0.80 -0.10
305.50 1.80 0.90 -0.10
305.63 -0.70 1.60 -0.10
305.75 -1.60 0.90 0.00
305.88 -2.40 0.20 -0.10
306.00 -1.50 -0.70 -0.10
306.13 0.30 -0.80 -0.20
306.25 1.70 -0.30 -0.10
306.38 1.80 0.40 0.00
306.50 0.30 0.70 -0.10
306.63 -0.80 0.00 -0.20
306.75 -1.40 -0.50 -0.10
306.88 -1.00 -0.80 -0.10
307.00 -0.20 0.20 -0.10
307.13 0.60 0.70 0.00
307.25 0.60 0.70 -0.10
307.38 0.50 -0.10 -0.10
307.50 0.00 -1.00 -0.10
307.63 -0.30 -1.50 -0.20
307.75 -0.20 -0.80 -0.10
307.88 0.10 0.20 -0.10
308.00 0.20 0.90 -0.10
308.13 -0.20 1.10 0.00
308.25 -0.40 -0.30 -0.20
308.38 -0.70 -1.20 -0.20
308.50 0.00 -1.00 -0.20
308.63 0.50 -0.50 -0.20
308.75 1.10 0.20 -0.20
308.88 1.10 0.20 -0.20
309.00 0.50 0.40 -0.10
309.13 -0.30 0.00 -0.10
309.25 -0.80 0.00 0.00
309.38 -1.10 0.00 -0.10
309.50 -1.20 0.20 -0.10
309.63 -0.40 0.70 0.00
309.75 0.90 -0.30 -0.10
309.88 1.80 -1.00 -0.10
310.00 1.50 -0.50 -0.20
310.13 0.50 -0.10 -0.10
310.25 -1.20 0.70 0.00
310.38 -2.30 0.90 -0.10
310.50 -2.00 0.40 -0.10
310.63 -0.70 -0.30 -0.10
310.75 1.30 -1.00 -0.10
310.88 1.80 -0.50 -0.10
311.00 1.00 -0.10 -0.10
311.13 0.20 -0.10 -0.10
311.25 -1.50 0.20 -0.10
311.38 -2.40 0.20 -0.10
311.50 -1.50 -0.30 -0.10
311.63 -0.40 0.20 0.00
311.75 1.40 0.20 -0.10
311.88 2.30 0.20 -0.10
312.00 1.70 0.20 -0.10
312.13 0.20 -0.50 -0.10
312.25 -1.60 -0.50 -0.10
312.38 -2.20 0.00 0.00
312.50 -1.80 0.20 0.00
312.63 -0.40 0.70 0.00
312.75 1.30 -0.10 -0.20
312.88 2.40 -0.10 -0.10
313.00 1.80 -0.10 -0.10
313.13 0.20 -0.10 -0.20
313.25 -1.50 0.20 -0.10
313.38 -2.90 0.20 0.00
313.50 -2.40 -0.30 -0.20
313.63 -0.80 -0.50 0.00
313.75 1.10 -0.30 -0.20
313.88 2.90 -0.10 -0.10
314.00 1.80 0.90 0.00
314.13 0.10 1.10 -0.20
314.25 -2.10 0.20 -0.10
314.38 -2.80 -1.00 -0.10
314.50 -1.80 -1.20 -0.20
314.63 -0.20 -0.80 0.00
314.75 1.30 0.40 -0.10
314.88 1.70 1.60 -0.10
315.00 1.40 1.60 0.00
315.13 -0.40 0.70 -0.20
315.25 -1.10 -1.00 -0.20
315.38 -1.20 -2.30 -0.10
315.50 -0.60 -1.50 -0.10
315.63 0.50 -0.10 -0.20
315.75 0.70 1.80 0.10
315.88 0.50 2.40 -0.10
316.00 -0.70 1.10 -0.10
316.13 -0.70 -1.20 -0.20
316.25 -0.40 -3.20 -0.20
316.38 0.10 -2.70 -0.20
316.50 0.70 -0.50 -0.20
316.63 0.30 2.60 0.10
316.75 0.10 3.60 0.00
316.88 -0.80 2.40 -0.10
317.00 -0.60 -1.00 -0.10
317.13 0.00 -3.90 -0.20
317.25 0.50 -4.40 -0.20
317.38 0.20 -2.50 -0.10
317.50 0.30 1.60 -0.10
317.63 -0.60 4.70 0.10
317.75 -0.70 4.50 -0.10
317.88 -0.40 1.60 -0.20
318.00 0.20 -3.00 -0.10
318.13 1.00 -5.30 -0.20
318.25 0.90 -4.10 -0.30
318.38 1.00 -0.50 0.00
318.50 -0.40 3.60 0.00
318.63 -1.80 5.00 0.00
318.75 -2.00 3.30 -0.10
318.88 -0.70 -0.80 -0.10
319.00 1.00 -4.40 -0.20
319.13 2.00 -4.10 -0.20
319.25 1.70 -2.30 -0.10
319.38 -0.30 1.80 -0.10
319.50 -2.00 4.30 0.00
319.63 -2.90 4.00 0.00
319.75 -2.00 1.80 -0.10
319.88 0.20 -2.50 -0.10
320.00 2.40 -4.40 -0.30
320.13 2.90 -3.40 -0.20
320.25 1.50 -1.00 -0.20
320.38 0.20 2.40 0.00
320.50 -2.10 4.00 0.10
320.63 -3.60 3.30 -0.20
320.75 -2.40 0.20 -0.10
320.88 0.00 -3.00 -0.20
321.00 2.30 -4.10 -0.20
321.13 2.70 -3.00 -0.10
321.25 2.10 -0.10 -0.10
321.38 -0.20 3.60 0.00
321.50 -2.60 4.00 0.00
321.63 -2.90 2.20 0.00
321.75 -1.80 -1.20 -0.20
321.88 0.60 -3.70 -0.10
322.00 2.50 -3.70 -0.20
322.13 2.30 -0.80 0.00
322.25 1.00 1.80 0.00
322.38 -1.80 3.60 -0.10
322.50 -3.30 2.90 0.00
322.63 -2.20 0.00 -0.10
322.75 0.00 -2.50 -0.20
322.88 2.20 -3.00 -0.10
323.00 2.50 -1.20 -0.10
323.13 0.70 0.90 -0.10
323.25 -1.00 2.60 -0.10
323.38 -2.40 2.60 -0.10
323.50 -2.20 0.40 -0.10
323.63 -0.60 -1.00 -0.10
323.75 1.50 -2.00 -0.20
323.88 2.50 -1.70 -0.10
324.00 1.80 -0.10 -0.10
324.13 -0.40 1.10 0.00
324.25 -2.50 1.80 0.00
324.38 -2.80 0.90 -0.10
324.50 -1.40 -0.50 -0.10
324.63 0.60 -1.20 -0.10
324.75 2.50 -1.20 -0.20
324.88 2.80 -0.80 -0.20
325.00 1.10 0.70 -0.10
325.13 -0.80 0.90 0.00
325.25 -2.60 0.70 -0.10
325.38 -2.20 -0.50 -0.20
325.50 -1.10 -0.50 -0.10
325.63 0.20 -0.50 -0.10
325.75 1.30 -0.10 -0.10
325.88 1.00 0.90 -0.10
326.00 0.30 0.70 -0.10
326.13 0.20 -0.10 -0.10
326.25 -0.40 -0.80 -0.20
326.38 -0.10 -0.50 -0.20
326.50 -0.20 0.20 -0.10
326.63 -0.40 0.70 0.00
326.75 -0.70 1.10 -0.10
326.88 -0.60 0.40 -0.10
327.00 -0.20 -0.30 0.00
327.13 1.00 -1.00 -0.10
327.25 1.10 -0.80 -0.20
327.38 0.60 0.20 -0.10
327.50 -0.40 1.10 0.00
327.63 -1.40 1.40 0.00
327.75 -2.00 0.90 -0.10
327.88 -1.10 -0.50 -0.10
328.00 0.10 -1.20 -0.20
328.13 1.80 -1.50 -0.10
328.25 2.00 -0.80 -0.20
328.38 1.00 0.40 -0.10
328.50 -1.10 1.40 -0.10
328.63 -2.50 1.40 0.00
328.75 -2.90 0.70 0.00
328.88 -1.20 -0.80 -0.10
329.00 1.40 -1.20 -0.10
329.13 2.90 -2.00 -0.20
329.25 2.70 -1.00 -0.10
329.38 0.70 0.40 -0.10
329.50 -1.20 1.60 0.00
329.63 -2.90 2.20 0.00
329.75 -2.40 0.70 -0.10
329.88 -0.30 -1.00 -0.20
330.00 1.70 -1.70 -0.20
330.13 2.50 -2.30 -0.10
330.25 1.80 -1.00 -0.10
330.38 -0.70 1.10 -0.10
330.50 -2.50 2.40 0.00
330.63 -2.90 2.20 0.00
330.75 -1.40 0.90 -0.10
330.88 1.40 -1.70 -0.10
331.00 2.80 -2.70 -0.20
331.13 2.50 -2.30 -0.20
331.25 1.40 -0.30 -0.10
331.38 -1.10 1.80 0.00
331.50 -2.60 3.10 0.00
331.63 -3.00 1.40 -0.20
331.75 -1.60 -1.00 0.00
331.88 0.70 -3.00 -0.30
332.00 2.80 -2.70 -0.20
332.13 3.30 -0.30 0.00
332.25 1.30 2.40 -0.10
332.38 -1.10 3.30 -0.10
332.50 -2.50 1.80 0.00
332.63 -2.60 -0.70 -0.10
332.75 -1.50 -3.20 -0.20
332.88 0.60 -2.70 -0.10
333.00 1.80 -0.50 0.00
333.13 1.70 2.20 -0.10
333.25 1.00 3.80 0.00
333.38 -0.60 2.40 -0.10
333.50 -1.40 -0.50 -0.10
333.63 -1.40 -3.00 -0.10
333.75 -0.40 -3.70 -0.20
333.88 0.30 -1.70 -0.20
334.00 1.40 1.10 -0.10
334.13 0.90 4.00 -0.10
334.25 -0.10 3.80 0.00
334.38 -0.40 0.70 -0.20
334.50 -1.00 -3.20 -0.10
334.63 -0.60 -4.40 -0.20
334.75 -0.40 -2.30 0.00
334.88 0.20 1.40 -0.10
335.00 0.60 4.00 0.00
335.13 -0.10 4.30 0.00
335.25 -0.80 1.40 -0.10
335.38 -1.10 -3.00 -0.20
335.50 -0.60 -5.30 -0.20
335.63 -0.30 -3.90 -0.20
335.75 0.90 -0.80 -0.20
335.88 0.90 3.60 -0.10
336.00 -0.20 6.00 0.00
336.13 -1.00 4.00 -0.10
336.25 -1.40 -0.50 -0.10
336.38 -0.40 -5.10 -0.20
336.50 0.40 -6.10 -0.20
336.63 1.10 -3.70 -0.30
336.75 1.00 0.90 0.00
336.88 0.30 5.40 0.00
337.00 -1.10 6.70 -0.10
337.13 -1.60 3.30 0.10
337.25 -0.80 -2.00 -0.20
337.38 0.20 -5.90 -0.30
337.50 1.30 -5.90 -0.10
337.63 1.70 -3.20 -0.10
337.75 1.00 2.40 -0.10
337.88 -0.70 6.00 0.00
338.00 -1.10 5.20 -0.10
338.13 -1.80 1.60 -0.10
338.25 -1.00 -2.70 -0.10
338.38 0.20 -4.80 -0.10
338.50 1.50 -3.90 -0.20
338.63 1.00 -0.50 -0.10
338.75 0.90 2.60 -0.10
338.88 -0.20 4.00 -0.10
339.00 -1.10 2.40 -0.10
339.13 -1.50 -0.30 -0.10
339.25 -1.00 -2.30 -0.10
339.38 0.00 -2.00 -0.20
339.50 0.60 -1.20 -0.10
339.63 1.10 0.20 -0.20
339.75 0.90 1.10 -0.10
339.88 0.20 0.90 0.00
340.00 -0.70 0.20 -0.10
340.13 -1.00 -0.30 -0.10
340.25 -1.00 -0.30 -0.10
340.38 -0.60 0.00 -0.10
340.50 0.20 -0.10 -0.10
340.63 0.70 -0.50 -0.20
340.75 1.00 -0.50 -0.10
340.88 0.30 -0.30 -0.10
341.00 -0.30 0.40 -0.10
341.13 -0.80 0.40 -0.20
341.25 -1.00 0.70 -0.10
341.38 -0.40 0.70 0.00
341.50 0.20 -0.50 -0.10
341.63 0.60 -1.20 -0.10
341.75 0.50 -0.50 -0.10
341.88 -0.20 0.20 -0.10
342.00 -0.60 0.40 -0.10
342.13 -0.40 0.20 -0.20
342.25 -0.20 0.20 -0.10
342.38 0.20 -0.50 -0.10
342.50 0.60 -0.80 -0.10
342.63 0.30 -0.30 -0.10
342.75 -0.20 -0.30 -0.10
342.88 -0.30 0.00 -0.20
343.00 -0.30 0.00 -0.10
343.13 0.20 -0.10 -0.10
343.25 -0.20 0.20 -0.10
343.38 -0.20 0.20 -0.10
343.50 -0.10 0.40 0.00
343.63 0.50 -0.50 -0.10
343.75 0.50 -1.00 -0.20
343.88 0.20 -1.00 -0.10
344.00 0.00 -1.00 -0.20
344.13 -0.70 0.20 -0.10
344.25 -1.00 1.10 -0.10
344.38 -0.60 1.40 -0.10
344.50 0.50 0.40 0.00
344.63 1.00 -1.00 -0.10
344.75 1.40 -1.70 -0.20
344.88 0.50 -1.50 -0.10
345.00 -0.60 0.00 -0.10
345.13 -1.80 1.10 -0.10
345.25 -2.10 1.10 0.00
345.38 -0.40 0.70 -0.20
345.50 1.00 -0.50 -0.10
345.63 2.30 -1.20 -0.10
345.75 2.10 -1.00 -0.10
345.88 0.60 -0.30 -0.10
346.00 -1.10 0.40 -0.10
346.13 -2.40 0.70 -0.10
346.25 -2.10 0.20 -0.10
346.38 -1.00 0.20 -0.10
346.50 0.30 -0.30 -0.10
346.63 1.10 -0.30 -0.20
346.75 1.10 -0.30 -0.20
346.88 0.60 0.20 0.00
347.00 -0.30 0.40 -0.10
347.13 -0.60 0.40 -0.10
347.25 -0.70 0.20 -0.10
347.38 -0.60 0.00 -0.10
347.50 -0.30 -0.50 -0.20
347.63 0.20 -0.50 -0.10
347.75 0.20 -0.10 -0.10
347.88 0.50 -0.10 -0.10
348.00 0.30 0.20 -0.10
348.13 0.60 -0.30 -0.10
348.25 -0.10 -0.50 -0.20
348.38 -0.60 -0.50 -0.10
348.50 -0.80 0.00 0.00
348.63 -0.60 0.40 0.00
348.75 -0.40 1.10 0.00
348.88 -0.10 0.90 0.00
349.00 0.70 -0.50 -0.20
349.13 0.90 -1.20 -0.10
349.25 0.50 -1.50 -0.10
349.38 -0.10 -0.50 -0.20
349.50 -1.50 0.70 0.00
349.63 -1.10 1.40 -0.10
349.75 -0.80 1.40 -0.10
349.88 0.70 -0.10 -0.20
350.00 1.30 -1.50 -0.10
350.13 1.30 -1.50 -0.20
350.25 0.50 -1.00 -0.10
350.38 -0.80 0.40 0.00
350.50 -2.00 0.90 -0.10
350.63 -1.80 1.10 -0.10
350.75 -0.80 0.40 0.00
350.88 0.60 -0.30 -0.10
351.00 1.70 -0.80 -0.10
351.13 1.80 -0.50 0.00
351.25 0.30 -0.30 -0.20
351.38 -1.20 0.20 -0.10
351.50 -2.10 0.20 -0.10
351.63 -2.00 0.00 -0.10
351.75 -0.80 0.40 0.00
351.88 0.30 0.20 -0.10
352.00 1.70 0.20 -0.20
352.13 1.50 -0.50 -0.10
352.25 1.10 -0.30 -0.20
352.38 -0.40 -0.30 -0.20
352.50 -1.10 0.40 -0.10
352.63 -1.20 0.70 0.00
352.75 -1.20 0.70 -0.10
352.88 -0.70 -0.30 -0.20
353.00 0.60 -1.20 -0.10
353.13 1.80 -1.00 -0.20
353.25 1.30 -0.50 0.00
353.38 0.60 1.10 -0.10
353.50 -1.10 1.40 -0.10
353.63 -1.50 0.70 -0.10
353.75 -1.20 -0.80 -0.10
353.88 -0.20 -1.70 -0.10
354.00 1.00 -1.50 -0.10
354.13 1.50 -0.10 -0.20
354.25 0.70 1.40 -0.10
354.38 -0.20 1.60 0.00
354.50 -1.10 0.40 -0.10
354.63 -1.20 -1.20 -0.10
354.75 -0.40 -2.30 -0.20
354.88 0.90 -1.20 -0.10
355.00 1.40 0.60 0.00
355.13 0.90 2.20 -0.10
355.25 -0.30 2.40 -0.10
355.38 -1.40 0.40 -0.10
355.50 -1.40 -2.00 -0.10
355.63 -0.40 -3.20 -0.20
355.75 0.50 -2.00 -0.10
355.88 1.30 0.40 -0.10
356.00 0.60 2.60 0.00
356.13 0.30 3.10 -0.10
356.25 -0.80 1.80 -0.10
356.38 -0.80 -1.00 -0.20
356.50 -0.20 -3.70 -0.10
356.63 0.20 -3.40 -0.20
356.75 0.10 -1.20 -0.10
356.88 0.20 1.80 0.00
357.00 -0.10 3.80 0.00
357.13 -0.30 3.30 -0.10
357.25 -0.40 1.10 0.00
357.38 -0.20 -1.70 -0.20
357.50 0.00 -3.40 -0.20
357.63 0.10 -2.70 -0.10
357.75 0.10 -0.30 -0.10
357.88 -0.10 1.80 0.00
358.00 0.10 3.10 -0.10
358.13 -0.20 2.20 -0.10
358.25 -0.10 -0.50 -0.20
358.38 -0.20 -2.70 -0.10
358.50 -0.20 -3.20 -0.10
358.63 -0.30 -1.50 -0.10
358.75 0.10 1.10 0.00
358.88 0.10 3.10 -0.10
359.00 0.70 2.90 -0.20
359.13 0.50 0.40 -0.10
359.25 0.30 -2.30 -0.20
359.38 -0.40 -3.20 -0.20
359.50 -1.20 -1.70 0.00
359.63 -1.60 0.40 -0.10
359.75 -0.60 2.40 -0.10
359.88 -0.20 3.10 0.00
360.00 0.90 1.10 -0.10
360.13 1.50 -1.50 -0.20
360.25 1.40 -2.70 -0.20
360.38 0.30 -2.70 -0.20
360.50 -1.20 -0.30 0.00
360.63 -2.40 1.60 -0.10
360.75 -2.30 2.40 -0.10
360.88 -0.60 1.40 -0.10
361.00 1.40 -0.80 -0.10
361.13 2.70 -2.00 -0.10
361.25 2.00 -1.70 -0.20
361.38 0.10 -0.30 -0.10
361.50 -1.60 1.40 0.00
361.63 -2.90 2.20 0.00
361.75 -2.40 0.70 -0.10
361.88 -0.60 -1.00 -0.10
362.00 2.00 -2.30 -0.20
362.13 3.20 -2.00 -0.20
362.25 2.30 -0.30 -0.10
362.38 0.10 1.60 -0.10
362.50 -2.00 2.40 0.00
362.63 -3.30 1.40 -0.10
362.75 -2.20 -0.50 -0.10
362.88 -0.30 -2.00 -0.10
363.00 2.40 -2.50 -0.20
363.13 3.20 -1.00 -0.20
363.25 2.00 1.10 -0.10
363.38 -0.30 2.40 -0.10
363.50 -2.50 1.80 0.00
363.63 -3.20 0.20 -0.10
363.75 -1.80 -1.70 -0.20
363.88 0.10 -2.30 -0.10
364.00 2.30 -1.20 -0.10
364.13 2.90 0.90 -0.10
364.25 1.10 2.20 -0.10
364.38 -1.10 1.80 -0.10
364.50 -2.20 0.00 -0.10
364.63 -2.50 -2.00 -0.10
364.75 -1.00 -2.30 -0.10
364.88 0.90 -0.80 -0.10
365.00 2.10 1.40 0.00
365.13 1.50 2.90 -0.10
365.25 0.20 1.80 0.00
365.38 -1.20 -0.80 -0.10
365.50 -1.80 -3.20 -0.10
365.63 -1.10 -3.40 -0.20
365.75 -0.20 -0.80 -0.10
365.88 1.00 1.80 -0.10
366.00 0.90 4.00 0.00
366.13 0.10 2.60 -0.20
366.25 -0.70 -0.80 -0.10
366.38 -0.70 -3.20 -0.20
366.50 0.00 -3.90 -0.20
366.63 0.30 -1.20 -0.10
366.75 0.20 1.80 -0.10
366.88 -0.10 3.80 0.00
367.00 -0.40 2.60 0.00
367.13 -0.40 -0.30 -0.20
367.25 -0.30 -3.00 -0.20
367.38 0.50 -3.40 -0.10
367.50 0.30 -0.80 -0.10
367.63 0.20 1.80 -0.10
367.75 -0.30 2.90 -0.10
367.88 -0.70 1.60 -0.10
368.00 -0.40 -1.20 -0.20
368.13 -0.30 -3.00 -0.10
368.25 0.50 -2.00 -0.10
368.38 -0.10 0.40 0.00
368.50 -0.40 2.60 0.00
368.63 -0.60 2.40 -0.10
368.75 -0.10 0.40 -0.20
368.88 0.50 -2.00 -0.10
369.00 0.90 -2.70 -0.20
369.13 0.60 -1.20 0.00
369.25 -1.00 1.60 0.00
369.38 -1.50 2.60 -0.10
369.50 -1.40 1.80 -0.10
369.63 -0.40 -0.30 -0.20
369.75 1.10 -2.30 -0.20
369.88 2.20 -2.50 -0.10
370.00 1.40 -0.80 0.00
370.13 -0.20 1.10 -0.10
370.25 -1.80 2.20 -0.10
370.38 -2.30 1.40 0.00
370.50 -1.00 -0.30 -0.10
370.63 0.00 -1.00 -0.10
370.75 0.90 -0.80 -0.20
370.88 1.40 -0.30 -0.10
371.00 0.50 0.90 -0.10
371.13 -0.40 0.70 -0.20
371.25 -0.60 -0.50 -0.10
371.38 -0.40 -1.20 0.00
371.50 -0.60 -1.50 -0.20
371.63 -0.10 0.00 -0.20
371.75 0.10 1.10 -0.10
371.88 -0.10 1.80 0.00
372.00 0.30 0.70 -0.10
372.13 0.30 -0.80 -0.10
372.25 0.30 -2.30 -0.20
372.38 0.20 -2.00 -0.10
372.50 -0.40 0.20 0.00
372.63 -0.70 1.60 0.00
372.75 -1.40 1.80 -0.10
372.88 -0.60 1.40 -0.10
373.00 0.60 -0.80 0.00
373.13 1.10 -1.70 -0.20
373.25 1.50 -2.00 -0.20
373.38 0.30 -0.80 -0.10
373.50 -0.70 1.10 -0.10
373.63 -2.30 1.80 0.00
373.75 -2.00 1.40 -0.10
373.88 -0.60 0.00 -0.10
374.00 1.30 -1.00 -0.20
374.13 2.40 -1.50 -0.10
374.25 1.50 -1.00 -0.10
374.38 0.10 0.20 -0.10
374.50 -2.00 0.90 -0.10
374.63 -2.40 0.70 -0.10
374.75 -1.80 0.20 -0.10
374.88 0.10 0.20 -0.10
375.00 2.10 -0.10 -0.10
375.13 2.40 -0.10 -0.20
375.25 1.30 -0.10 -0.10
375.38 -0.40 -0.80 -0.20
375.50 -1.60 -0.50 0.00
375.63 -2.00 -0.50 -0.10
375.75 -1.40 0.40 -0.10
375.88 0.20 0.90 -0.10
376.00 1.10 1.10 -0.10
376.13 1.00 0.90 0.00
376.25 0.50 -0.10 -0.10
376.38 -0.20 -1.20 -0.10
376.50 -0.60 -2.00 -0.10
376.63 -0.30 -1.50 -0.20
376.75 0.00 0.00 0.00
376.88 0.30 1.60 -0.10
377.00 -0.10 2.90 0.10
377.13 -1.00 2.20 -0.10
377.25 -1.50 0.20 -0.10
377.38 -0.70 -2.30 -0.20
377.50 0.70 -3.00 -0.30
377.63 1.70 -2.30 -0.10
377.75 2.00 0.20 -0.10
377.88 0.30 2.20 -0.10
378.00 -1.80 2.60 0.00
378.13 -2.80 1.80 -0.10
378.25 -2.10 -0.30 0.00
378.38 -0.20 -1.70 -0.10
378.50 1.70 -1.70 -0.20
378.63 3.20 -1.00 -0.10
378.75 2.10 0.40 -0.10
378.88 0.30 1.10 -0.10
379.00 -2.30 0.90 -0.10
379.13 -3.20 0.20 -0.10
379.25 -2.60 -0.30 0.00
379.38 -0.80 -0.50 -0.20
379.50 1.30 -0.10 -0.10
379.63 2.80 0.20 -0.20
379.75 2.10 0.40 -0.10
379.88 0.60 0.20 -0.10
380.00 -1.20 -0.30 -0.10
380.13 -2.20 -1.00 -0.10
380.25 -1.80 -0.70 -0.10
380.38 -1.00 0.20 -0.10
380.50 0.70 0.90 -0.10
380.63 2.00 0.60 -0.20
380.75 1.80 0.40 -0.10
380.88 0.70 -0.10 -0.20
381.00 -0.70 -0.30 -0.10
381.13 -1.40 -0.50 0.00
381.25 -1.60 0.00 -0.10
381.38 -1.00 0.20 -0.10
381.50 0.60 -0.80 -0.10
381.63 2.00 -0.80 -0.20
381.75 1.40 -0.30 0.00
381.88 0.50 0.40 -0.10
382.00 -0.80 1.40 0.00
382.13 -1.80 1.10 -0.10
382.25 -1.20 -0.30 -0.10
382.38 0.00 -1.50 -0.20
382.50 1.30 -2.00 -0.20
382.63 1.70 -1.70 -0.10
382.75 0.60 -0.30 -0.10
382.88 -0.40 1.10 0.00
383.00 -1.60 1.80 0.00
383.13 -2.00 1.40 -0.10
383.25 -0.40 0.20 0.00
383.38 1.10 -1.20 -0.20
383.50 1.80 -1.50 -0.10
383.63 1.10 -1.20 -0.10
383.75 0.20 -0.50 -0.10
383.88 -1.20 0.20 0.00
384.00 -1.60 0.90 -0.10
384.13 -1.40 0.40 -0.10
384.25 -0.30 0.40 -0.10
384.38 0.70 0.40 -0.10
384.50 1.30 -0.10 -0.10
384.63 1.00 -0.10 -0.10
384.75 -0.20 -0.80 -0.10
384.88 -0.70 -1.20 -0.10
385.00 -0.30 -1.50 -0.20
385.13 -1.20 -0.30 -0.10
385.25 -0.30 1.40 0.00
385.38 -0.10 2.40 0.00
385.50 -0.10 1.80 0.00
385.63 0.30 0.20 -0.20
385.75 0.00 -2.00 -0.20
385.88 0.70 -3.40 -0.30
386.00 0.70 -3.00 -0.10
386.13 0.60 0.20 -0.10
386.25 -0.30 3.30 0.00
386.38 -1.00 4.00 0.10
386.50 -1.00 2.60 -0.10
386.63 -0.60 -0.50 -0.10
386.75 0.00 -3.90 -0.20
386.88 1.40 -4.60 -0.20
387.00 0.70 -2.50 -0.20
387.13 0.30 0.70 -0.20
387.25 -0.60 4.30 0.00
387.38 -1.50 5.00 0.00
387.50 -1.60 2.90 0.00
387.63 -0.40 -1.20 -0.20
387.75 0.90 -5.10 -0.20
387.88 1.50 -5.30 -0.20
388.00 0.90 -2.70 -0.20
388.13 0.30 1.10 0.10
388.25 -1.10 4.70 -0.10
388.38 -1.60 5.20 0.00
388.50 -1.00 2.60 -0.10
388.63 0.10 -1.70 -0.10
388.75 0.90 -4.60 -0.20
388.88 0.90 -4.60 -0.20
389.00 0.20 -2.50 -0.10
389.13 -1.20 1.60 -0.10
389.25 -0.80 3.80 0.00
389.38 -0.30 3.80 -0.10
389.50 -0.20 1.60 -0.10
389.63 0.50 -1.50 -0.10
389.75 0.20 -3.00 -0.10
389.88 -0.30 -3.40 -0.20
390.00 -0.70 -1.70 -0.10
390.13 -0.30 0.90 -0.10
390.25 0.30 2.60 -0.20
390.38 0.70 2.90 -0.10
390.50 0.50 1.40 -0.10
390.63 -0.20 -0.80 -0.10
390.75 -0.60 -2.50 -0.10
390.88 -0.70 -2.70 -0.10
391.00 -0.60 -1.00 -0.10
391.13 0.30 1.10 -0.10
391.25 0.70 2.40 -0.10
391.38 0.50 1.80 -0.10
391.50 -0.20 0.20 -0.10
391.63 -0.40 -1.20 -0.20
391.75 -0.30 -2.50 -0.20
391.88 0.20 -1.00 -0.10
392.00 -0.10 0.40 0.00
392.13 -0.30 1.80 -0.10
392.25 -0.20 1.10 -0.10
392.38 -0.10 -0.50 -0.20
392.50 0.20 -2.00 -0.10
392.63 0.60 -1.70 -0.10
392.75 0.50 -0.10 -0.10
392.88 0.10 1.60 -0.10
393.00 -0.40 2.60 0.00
393.13 -0.60 0.90 -0.10
393.25 -0.30 -1.50 -0.20
393.38 0.10 -2.70 -0.20
393.50 0.90 -2.30 -0.10
393.63 0.30 -0.30 -0.10
393.75 -0.30 1.80 -0.10
393.88 -0.40 2.60 0.00
394.00 -0.30 1.40 -0.10
394.13 0.00 -0.50 -0.10
394.25 0.30 -2.30 -0.20
394.38 0.60 -2.30 -0.10
394.50 0.30 -1.20 -0.20
394.63 -0.20 0.70 -0.10
394.75 -0.40 1.10 0.00
394.88 -0.60 1.40 -0.10
395.00 0.10 0.70 -0.10
395.13 0.90 -0.80 -0.10
395.25 0.60 -1.20 -0.10
395.38 0.10 -1.20 -0.20
395.50 0.00 -1.00 -0.20
395.63 -0.40 -0.30 -0.20
395.75 -1.10 0.90 0.00
395.88 -0.40 1.60 -0.20
396.00 0.60 0.70 -0.10
396.13 1.30 -0.50 -0.20
396.25 0.90 -1.70 -0.10
396.38 0.30 -1.70 -0.20
396.50 -0.70 -1.20 -0.10
396.63 -1.20 0.70 0.00
396.75 -0.70 2.20 -0.10
396.88 -0.60 2.90 0.00
397.00 0.30 1.60 -0.10
397.13 1.40 -1.20 -0.10
397.25 1.10 -3.20 -0.20
397.38 0.10 -3.20 -0.20
397.50 -0.30 -1.50 -0.20
397.63 -1.00 2.20 0.00
397.75 -1.00 4.50 0.00
397.88 -0.60 3.80 0.00
398.00 -0.30 0.90 -0.20
398.13 0.70 -3.40 -0.20
398.25 0.50 -5.30 -0.20
398.38 0.00 -3.90 -0.20
398.50 0.50 -0.50 -0.10
398.63 -0.30 3.80 -0.10
398.75 -0.70 5.00 0.00
398.88 -0.70 3.60 -0.10
399.00 -0.60 -0.50 -0.10
399.13 0.00 -3.90 -0.20
399.25 0.20 -4.40 -0.10
399.38 0.10 -2.30 -0.10
399.50 -0.10 1.40 -0.20
399.63 -0.10 2.90 0.00
399.75 -0.10 2.90 0.00
399.88 -0.30 0.90 -0.10
400.00 -0.40 -1.20 0.00
400.13 0.00 -2.50 -0.20
400.25 -0.20 -1.70 -0.20
400.38 0.10 0.20 -0.20
400.50 0.70 0.90 -0.20
400.63 0.20 1.40 0.00
400.75 -0.30 0.40 -0.10
400.88 -0.60 -1.00 -0.10
401.00 -0.40 -1.20 -0.20
401.13 0.00 -1.00 -0.20
401.25 0.70 -0.50 -0.20
401.38 0.70 0.40 -0.20
401.50 0.50 0.90 -0.10
401.63 -0.70 1.10 -0.10
401.75 -1.20 0.20 0.00
401.88 -1.00 -0.80 -0.10
402.00 0.30 -1.20 -0.20
402.13 1.70 -1.70 -0.20
402.25 2.00 -1.20 -0.20
402.38 1.30 -0.10 -0.10
402.50 -1.00 1.10 0.00
402.63 -2.40 1.60 -0.10
402.75 -2.40 1.10 -0.10
402.88 -0.40 -0.30 -0.20
403.00 1.70 -1.20 -0.20
403.13 2.70 -1.50 -0.10
403.25 2.30 -1.70 -0.10
403.38 -0.10 -0.50 -0.20
403.50 -2.10 0.70 -0.10
403.63 -3.20 1.10 -0.10
403.75 -2.40 1.60 0.00
403.88 -0.60 0.90 -0.10
404.00 2.10 -0.10 -0.10
404.13 2.80 -1.20 -0.20
404.25 2.50 -2.30 -0.20
404.38 -0.20 -1.70 -0.20
404.50 -1.60 -0.50 -0.10
404.63 -2.60 1.60 0.00
404.75 -2.40 2.60 0.00
404.88 -0.60 1.80 -0.10
405.00 1.40 -0.30 -0.10
405.13 2.70 -2.50 -0.10
405.25 2.40 -3.00 -0.30
405.38 1.00 -2.00 -0.10
405.50 -1.20 0.20 0.00
405.63 -2.60 2.20 -0.10
405.75 -2.80 2.90 -0.10
405.88 -0.80 1.40 0.00
406.00 1.50 -0.50 -0.20
406.13 2.80 -2.30 -0.20
406.25 2.40 -2.50 -0.20
406.38 0.60 -1.20 -0.10
406.50 -1.60 0.40 -0.10
406.63 -2.30 1.80 0.00
406.75 -2.50 2.40 0.00
406.88 -0.70 1.60 -0.10
407.00 1.30 -0.10 -0.10
407.13 2.30 -2.30 -0.10
407.25 2.20 -3.00 -0.20
407.38 0.70 -2.00 -0.20
407.50 -1.00 -0.30 -0.10
407.63 -2.30 2.40 0.00
407.75 -2.40 3.10 -0.10
407.88 -0.70 2.20 -0.10
408.00 1.40 0.20 -0.10
408.13 2.70 -2.50 -0.20
408.25 2.00 -3.70 -0.20
408.38 0.70 -2.50 -0.20
408.50 -1.40 0.00 0.00
408.63 -2.40 2.20 -0.10
408.75 -2.00 3.30 -0.10
408.88 -0.20 2.20 0.00
409.00 1.30 -0.10 -0.10
409.13 1.50 -2.00 -0.20
409.25 0.70 -2.50 -0.20
409.38 0.20 -2.00 -0.10
409.50 -1.10 0.00 -0.10
409.63 -0.80 1.40 0.00
409.75 -0.40 1.10 -0.20
409.88 0.50 0.90 -0.10
410.00 0.90 0.20 -0.10
410.13 0.30 -0.30 -0.20
410.25 -0.40 -0.30 0.00
410.38 -0.80 0.00 -0.20
410.50 -0.60 -0.50 -0.10
410.63 0.60 -1.20 -0.10
410.75 0.90 -1.20 -0.20
410.88 1.10 -0.80 -0.10
411.00 0.50 0.40 -0.10
411.13 -0.60 1.40 -0.10
411.25 -1.20 1.10 0.00
411.38 -0.70 -0.30 -0.20
411.50 -0.20 -1.20 -0.10
411.63 1.10 -2.30 -0.20
411.75 1.50 -1.50 -0.10
411.88 0.60 0.20 -0.10
412.00 -0.40 1.10 -0.20
412.13 -1.50 1.60 -0.10
412.25 -1.40 0.90 -0.10
412.38 -0.70 -0.30 -0.10
412.50 0.60 -1.20 -0.10
412.63 1.50 -2.00 -0.20
412.75 1.30 -1.00 -0.10
412.88 0.60 0.20 -0.10
413.00 -0.60 1.40 0.00
413.13 -1.10 1.80 -0.10
413.25 -1.20 0.70 -0.10
413.38 -0.30 -1.00 -0.20
413.50 0.70 -2.00 -0.10
413.63 0.70 -2.00 -0.20
413.75 0.20 -0.50 -0.10
413.88 -0.10 1.40 0.00
414.00 -0.80 1.80 0.00
414.13 -1.00 1.60 0.00
414.25 -0.20 0.20 -0.10
414.38 0.90 -1.20 -0.10
414.50 0.90 -1.70 -0.10
414.63 0.50 -1.00 -0.10
414.75 -0.30 0.40 -0.10
414.88 -1.10 0.90 -0.10
415.00 -1.40 0.90 -0.10
415.13 -0.20 0.20 -0.10
415.25 1.10 -0.80 -0.10
415.38 2.00 -1.20 -0.20
415.50 1.30 -0.50 -0.10
415.63 -0.10 0.90 0.00
415.75 -2.00 1.40 -0.10
415.88 -2.20 0.40 -0.10
416.00 -1.20 -0.30 0.00
416.13 0.50 -1.50 -0.20
416.25 1.70 -1.20 -0.10
416.38 2.30 -0.30 -0.10
416.50 1.00 0.90 -0.10
416.63 -1.10 1.40 -0.10
416.75 -2.40 1.10 -0.10
416.88 -2.20 0.00 -0.10
417.00 -0.70 -1.20 -0.20
417.13 1.50 -2.00 -0.20
417.25 2.50 -1.20 -0.10
417.38 1.50 -0.10 -0.10
417.50 -0.60 1.40 -0.10
417.63 -2.40 1.60 -0.10
417.75 -2.90 0.70 0.00
417.88 -1.40 0.00 -0.10
418.00 1.00 -1.00 -0.10
418.13 2.70 -1.50 -0.10
418.25 2.40 -1.00 -0.20
418.38 0.90 -0.30 -0.20
418.50 -1.20 0.70 0.00
418.63 -2.60 0.70 -0.10
418.75 -2.40 0.20 -0.20
418.88 -0.40 -0.30 -0.20
419.00 1.80 -0.50 -0.10
419.13 2.10 -0.10 -0.10
419.25 1.30 -0.10 -0.10
419.38 -0.30 0.00 -0.10
419.50 -1.80 -0.30 -0.10
419.63 -1.20 -1.20 -0.30
419.75 -0.70 -0.30 -0.10
419.88 1.00 0.40 -0.10
420.00 1.50 1.40 -0.10
420.13 0.90 1.60 0.00
420.25 -0.70 0.70 -0.10
420.38 -1.10 -1.50 -0.20
420.50 -1.00 -2.70 -0.10
420.63 0.30 -2.30 -0.20
420.75 1.40 0.20 -0.10
420.88 1.10 2.20 0.00
421.00 0.30 3.10 -0.10
421.13 -1.40 2.40 0.00
421.25 -1.80 -0.30 -0.10
421.38 -1.20 -2.70 -0.10
421.50 0.10 -3.70 -0.20
421.63 1.80 -2.50 -0.10
421.75 2.30 0.20 -0.10
421.88 0.60 3.10 0.00
422.00 -1.50 4.00 0.00
422.13 -2.40 2.60 -0.10
422.25 -2.10 -0.70 -0.10
422.38 0.10 -3.70 -0.10
422.50 1.50 -4.40 -0.20
422.63 2.50 -2.30 -0.20
422.75 2.00 0.60 -0.20
422.88 -0.10 3.30 0.10
423.00 -2.30 4.30 0.00
423.13 -3.20 2.60 -0.10
423.25 -2.50 -0.50 -0.10
423.38 0.20 -3.40 -0.20
423.50 2.50 -4.10 -0.20
423.63 2.70 -2.50 -0.10
423.75 2.10 0.40 -0.10
423.88 0.10 2.60 0.00
424.00 -2.50 3.80 0.00
424.13 -3.30 2.90 -0.10
424.25 -2.20 0.00 -0.10
424.38 0.20 -2.50 -0.10
424.50 2.30 -3.20 -0.10
424.63 2.90 -2.00 -0.20
424.75 1.70 0.20 -0.10
424.88 0.10 1.60 -0.10
425.00 -2.00 2.40 -0.10
425.13 -3.20 1.10 -0.10
425.25 -2.10 -0.30 0.00
425.38 -0.30 -1.00 -0.10
425.50 1.40 -0.80 -0.10
425.63 2.50 -0.30 -0.20
425.75 1.80 -0.10 -0.10
425.88 0.30 0.20 -0.10
426.00 -1.50 0.20 -0.10
426.13 -2.50 0.00 -0.10
426.25 -2.20 0.40 -0.10
426.38 -0.40 0.70 0.00
426.50 0.90 0.70 -0.10
426.63 1.80 -0.50 -0.10
426.75 1.40 -0.80 -0.10
426.88 0.10 -0.80 -0.10
427.00 -1.00 -0.30 -0.10
427.13 -1.10 0.40 -0.10
427.25 -0.60 0.90 -0.10
427.38 -0.20 0.70 -0.10
427.50 0.30 0.20 -0.10
427.63 0.90 -0.80 -0.10
427.75 0.30 -1.20 -0.20
427.88 -0.20 -0.80 -0.10
428.00 -0.30 0.00 -0.10
428.13 -0.60 0.40 -0.10
428.25 -0.30 0.90 -0.10
428.38 -0.20 0.20 -0.10
428.50 0.50 -0.50 -0.10
428.63 0.60 -1.20 -0.10
428.75 0.30 -0.80 -0.20
428.88 0.00 0.00 0.00
429.00 -0.70 0.70 -0.10
429.13 -0.70 0.70 -0.10
429.25 -0.30 0.00 -0.10
429.38 -0.20 -0.80 -0.10
429.50 0.50 -1.00 -0.10
429.63 0.50 -0.10 -0.10
429.75 -0.10 0.90 0.00
429.88 -0.60 1.40 -0.10
430.00 -0.70 0.70 -0.10
430.13 -0.40 -0.80 -0.20
430.25 0.10 -1.70 -0.10
430.38 0.20 -1.00 -0.10
430.50 0.10 0.20 0.00
430.63 0.10 1.10 -0.10
430.75 -0.40 1.60 -0.20
430.88 -0.30 1.40 -0.10
431.00 0.10 -0.30 -0.10
431.13 0.10 -1.20 -0.20
431.25 0.00 -1.50 -0.20
431.38 0.00 -0.50 -0.10
431.50 -0.30 0.40 -0.10
431.63 -0.10 0.90 0.00
431.75 -0.10 0.90 0.00
431.88 0.20 0.40 -0.10
432.00 0.30 0.20 -0.20
432.13 0.20 -0.50 -0.10
432.25 -0.40 -0.80 -0.20
432.38 -0.40 -0.80 -0.20
432.50 -0.60 0.00 0.00
432.63 -0.20 0.70 0.00
432.75 0.10 1.10 -0.10
432.88 0.50 0.40 -0.10
433.00 0.30 -0.30 -0.20
433.13 0.50 -1.00 -0.20
433.25 -0.20 -1.20 -0.10
433.38 -0.40 -0.30 0.00
433.50 -0.30 0.90 -0.10
433.63 -0.60 0.90 0.00
433.75 -0.10 0.00 -0.30
433.88 1.10 -1.20 -0.20
434.00 1.10 -1.20 -0.10
434.13 0.50 -0.50 -0.10
434.25 -0.30 0.90 -0.10
434.38 -2.00 1.80 0.00
434.50 -1.40 1.40 -0.10
434.63 -0.30 -0.50 -0.20
434.75 1.50 -2.00 -0.20
434.88 2.50 -2.30 -0.10
435.00 1.40 -1.20 -0.20
435.13 -0.70 1.10 -0.10
435.25 -2.50 2.90 0.00
435.38 -3.00 2.90 0.00
435.50 -1.80 0.70 -0.10
435.63 1.00 -2.00 -0.10
435.75 3.20 -3.90 -0.20
435.88 3.70 -3.40 -0.30
436.00 2.00 -1.20 -0.20
436.13 -0.80 2.90 0.10
436.25 -3.70 5.00 -0.10
436.38 -4.60 3.80 -0.10
436.50 -2.10 -0.30 0.00
436.63 1.30 -3.90 -0.20
436.75 3.30 -5.50 -0.30
436.88 3.70 -3.90 -0.20
437.00 2.00 0.60 -0.10
437.13 -0.80 4.70 0.10
437.25 -3.60 5.80 0.00
437.38 -4.40 2.90 -0.10
437.50 -1.80 -1.70 -0.20
437.63 2.00 -5.50 -0.30
437.75 4.10 -5.50 -0.10
437.88 2.90 -2.00 -0.20
438.00 0.70 2.90 0.10
438.13 -3.00 5.20 0.00
438.25 -3.70 4.50 -0.10
438.38 -2.90 1.10 -0.10
438.50 0.60 -3.20 -0.20
438.63 3.10 -5.10 -0.10
438.75 3.30 -3.70 -0.10
438.88 1.00 -0.10 0.00
439.00 -1.60 2.90 0.00
439.13 -3.30 4.30 0.00
439.25 -2.50 2.90 -0.10
439.38 -0.20 -0.30 -0.10
439.50 2.20 -3.00 -0.10
439.63 2.80 -3.20 -0.20
439.75 1.10 -1.70 -0.20
439.88 -0.80 0.40 0.00
440.00 -2.40 1.60 -0.10
440.13 -2.00 1.80 -0.10
440.25 -0.30 0.90 -0.10
440.38 1.40 -0.30 -0.10
440.50 2.10 -1.00 -0.20
440.63 1.00 -1.00 -0.10
440.75 -0.60 -1.00 -0.10
440.88 -1.50 -0.70 -0.10
441.00 -0.80 0.00 0.00
441.13 -0.20 0.70 -0.10
441.25 0.60 1.10 -0.20
441.38 0.70 1.40 -0.10
441.50 0.20 0.40 -0.10
441.63 -0.60 -1.00 -0.10
441.75 0.00 -2.00 -0.20
441.88 0.10 -1.70 -0.10
442.00 0.50 -0.50 -0.10
442.13 0.30 1.10 -0.10
442.25 -0.10 1.80 0.00
442.38 -1.00 2.20 -0.10
442.50 -0.80 0.40 -0.20
442.63 0.00 -1.50 -0.20
442.75 0.90 -2.30 -0.20
442.88 1.10 -1.70 -0.20
443.00 0.50 -0.10 -0.10
443.13 -0.30 0.90 -0.20
443.25 -1.00 1.60 0.00
443.38 -1.20 0.70 0.00
443.50 -0.60 0.00 -0.10
443.63 0.00 -1.00 -0.10
443.75 1.00 -1.00 -0.10
443.88 0.60 -0.30 0.00
444.00 0.50 -0.10 -0.10
444.13 -0.40 0.70 -0.20
444.25 -0.60 0.00 -0.10
444.38 -0.30 -0.50 -0.10
444.50 -0.20 -0.80 -0.20
444.63 -0.70 0.20 -0.10
444.75 -0.20 0.70 0.00
444.88 -0.10 0.90 0.00
445.00 -0.20 0.20 -0.10
445.13 0.50 -1.00 -0.20
445.25 0.60 -1.20 -0.20
445.38 0.90 -1.20 -0.20
445.50 0.50 -0.50 -0.10
445.63 -0.60 0.90 0.00
445.75 -1.10 0.90 -0.10
445.88 -1.40 0.90 0.00
446.00 -0.30 0.40 -0.10
446.13 1.00 -1.00 -0.10
446.25 1.70 -1.20 -0.20
446.38 1.50 -1.00 -0.20
446.50 0.30 -0.30 -0.20
446.63 -1.20 0.70 0.00
446.75 -2.30 1.40 -0.10
446.88 -1.80 1.10 0.00
447.00 -0.20 -0.30 -0.20
447.13 1.50 -1.50 -0.20
447.25 2.80 -1.70 -0.20
447.38 2.00 -0.80 -0.20
447.50 -0.10 0.40 -0.20
447.63 -2.10 1.10 0.00
447.75 -2.60 1.60 0.00
447.88 -1.80 0.70 -0.10
448.00 0.30 -0.80 -0.20
448.13 2.40 -2.00 -0.20
448.25 2.30 -1.70 -0.10
448.38 1.40 -0.80 -0.10
448.50 -0.80 1.40 0.00
448.63 -2.40 2.20 -0.10
448.75 -2.50 1.40 -0.10
448.88 -1.00 0.20 -0.10
449.00 1.30 -1.50 -0.10
449.13 2.80 -2.30 -0.20
449.25 2.30 -1.70 -0.10
449.38 0.50 -0.10 -0.10
449.50 -1.80 1.60 -0.10
449.63 -2.60 1.60 0.00
449.75 -2.30 0.90 -0.10
449.88 -0.20 -0.80 -0.10
450.00 2.20 -2.00 -0.20
450.13 3.10 -1.20 -0.10
450.25 1.70 -0.30 -0.10
450.38 -0.20 1.10 -0.10
450.50 -2.10 1.60 0.00
450.63 -2.60 0.70 -0.10
450.75 -2.00 -0.50 -0.10
450.88 0.60 -1.70 -0.10
451.00 2.10 -1.00 -0.10
451.13 2.30 0.20 -0.10
451.25 1.00 1.40 0.00
451.38 -0.30 1.40 -0.10
451.50 -2.00 0.00 -0.20
451.63 -1.60 -1.50 -0.10
451.75 -0.80 -2.00 -0.20
451.88 0.20 -0.50 0.10
452.00 1.50 0.90 0.00
452.13 1.00 2.40 -0.10
452.25 0.50 1.80 -0.10
452.38 -0.30 0.00 -0.10
452.50 -0.70 -1.70 -0.20
452.63 -0.70 -2.70 -0.20
452.75 -0.40 -1.70 0.00
452.88 -0.20 0.70 0.10
453.00 0.30 2.20 -0.10
453.13 0.90 1.60 -0.10
453.25 1.00 0.40 -0.10
453.38 0.70 -1.50 -0.20
453.50 -0.30 -2.00 -0.20
453.63 -0.40 -1.20 -0.20
453.75 -1.00 0.70 -0.10
453.88 -1.00 2.20 0.00
454.00 -0.20 1.60 -0.10
454.13 0.70 -0.10 -0.20
454.25 1.10 -2.30 -0.20
454.38 1.00 -3.00 -0.20
454.50 0.10 -1.70 -0.20
454.63 -0.70 0.70 -0.10
454.75 -1.50 3.10 0.00
454.88 -1.50 3.60 -0.10
455.00 -0.40 1.10 -0.20
455.13 0.90 -2.70 -0.10
455.25 1.70 -4.10 -0.40
455.38 1.50 -3.90 -0.10
455.50 0.90 -0.80 -0.10
455.63 -1.20 3.10 0.00
455.75 -2.10 4.50 0.00
455.88 -2.00 3.30 -0.10
456.00 -0.20 -0.30 -0.20
456.13 1.30 -3.40 -0.10
456.25 2.30 -4.60 -0.20
456.38 1.80 -2.50 -0.20
456.50 -0.10 0.90 -0.20
456.63 -1.40 2.90 0.00
456.75 -2.40 3.10 -0.10
456.88 -2.00 1.80 -0.10
457.00 -0.30 -1.00 -0.20
457.13 1.10 -2.30 -0.20
457.25 2.00 -2.30 -0.20
457.38 1.30 -0.50 -0.10
457.50 -0.20 0.70 -0.10
457.63 -1.40 1.40 -0.10
457.75 -2.00 1.40 -0.10
457.88 -0.80 0.00 0.00
458.00 0.20 -1.00 -0.10
458.13 1.10 -1.70 -0.20
458.25 1.00 -1.50 -0.10
458.38 0.30 0.70 -0.10
458.50 -0.10 1.80 0.10
458.63 -1.00 2.20 -0.10
458.75 -1.40 0.90 -0.10
458.88 -0.60 -2.00 -0.10
459.00 0.30 -3.20 -0.20
459.13 0.70 -3.00 -0.10
459.25 1.10 -0.80 -0.10
459.38 0.60 2.20 -0.10
459.50 -1.00 4.00 0.00
459.63 -1.50 3.10 -0.10
459.75 -0.60 0.40 -0.10
459.88 0.60 -2.70 -0.20
460.00 1.30 -3.90 -0.20
460.13 1.30 -3.00 -0.10
460.25 0.10 -0.30 -0.10
460.38 -1.10 2.40 -0.20
460.50 -1.10 3.30 0.00
460.63 -0.70 2.60 -0.10
460.75 0.20 0.40 -0.10
460.88 1.00 -1.50 -0.10
461.00 1.10 -2.70 -0.20
461.13 0.10 -2.30 -0.10
461.25 -0.60 -0.50 -0.10
461.38 -1.10 1.40 0.00
461.50 -1.20 2.60 0.00
461.63 -0.40 2.20 0.00
461.75 0.10 0.70 -0.10
461.88 0.50 -1.00 -0.20
462.00 1.00 -2.00 -0.10
462.13 0.20 -2.00 -0.10
462.25 -0.40 -0.80 -0.20
462.38 -1.10 0.90 0.00
462.50 -0.80 1.80 0.00
462.63 -0.60 1.80 -0.10
462.75 0.20 0.40 -0.10
462.88 0.70 -1.00 -0.20
463.00 0.90 -1.20 -0.10
463.13 0.20 -1.00 -0.10
463.25 -0.20 -0.30 -0.10
463.38 -0.60 0.40 0.00
463.50 -0.60 0.40 -0.10
463.63 -0.40 0.20 0.00
463.75 0.30 -0.30 -0.10
463.88 0.70 -0.50 -0.20
464.00 0.50 -0.10 -0.10
464.13 0.10 0.70 -0.10
464.25 -0.70 0.20 -0.10
464.38 -0.40 -0.30 0.00
464.50 0.10 -0.80 -0.10
464.63 0.60 -1.20 -0.20
464.75 0.60 -0.30 -0.10
464.88 0.10 0.70 -0.10
465.00 -1.00 1.10 -0.10
465.13 -1.80 0.70 -0.10
465.25 -1.10 0.00 -0.10
465.38 0.30 -0.80 -0.20
465.50 2.00 -1.20 -0.20
465.63 2.30 -0.80 -0.10
465.75 1.10 -0.30 -0.20
465.88 -0.70 0.70 -0.10
466.00 -2.50 0.90 0.00
466.13 -2.90 1.10 0.00
466.25 -2.00 0.40 -0.10
466.38 0.20 -0.10 -0.10
466.50 2.00 -0.80 -0.20
466.63 2.70 -1.00 -0.10
466.75 1.80 -1.00 -0.10
466.88 0.10 -0.30 -0.10
467.00 -2.30 0.90 -0.10
467.13 -3.20 1.60 -0.10
467.25 -2.10 1.60 0.00
467.38 -0.20 0.70 -0.10
467.50 1.50 -0.50 -0.20
467.63 2.40 -2.00 -0.10
467.75 1.70 -2.30 -0.10
467.88 0.30 -1.20 -0.20
468.00 -1.40 0.40 -0.10
468.13 -2.40 2.20 0.00
468.25 -1.50 2.60 -0.10
468.38 -0.20 1.10 -0.10
468.50 1.50 -0.50 -0.20
468.63 1.80 -2.00 -0.20
468.75 1.00 -2.50 -0.10
468.88 -0.20 -1.70 0.00
469.00 -1.50 0.20 -0.10
469.13 -1.60 1.80 -0.10
469.25 -0.70 2.20 -0.10
469.38 0.20 1.40 0.00
469.50 0.70 -0.10 -0.20
469.63 0.70 -1.00 -0.20
469.75 0.20 -1.50 -0.10
469.88 -0.30 -1.50 -0.10
470.00 -0.70 -0.80 -0.10
470.13 -0.40 0.20 -0.20
470.25 0.30 1.10 -0.10
470.38 0.30 1.60 -0.10
470.50 -0.10 1.40 -0.20
470.63 -0.60 0.40 -0.10
470.75 -0.60 -1.50 -0.10
470.88 -0.20 -2.70 -0.10
471.00 0.50 -2.50 -0.20
471.13 1.40 -0.80 0.00
471.25 0.70 1.80 0.10
471.38 0.10 4.00 -0.10
471.50 -1.40 3.30 0.00
471.63 -1.80 0.70 -0.10
471.75 -1.10 -3.00 -0.10
471.88 0.30 -4.60 -0.30
472.00 1.50 -3.40 -0.20
472.13 2.30 0.20 0.00
472.25 0.60 3.60 -0.10
472.38 -1.20 4.50 0.00
472.50 -2.00 2.90 -0.10
472.63 -1.20 -1.20 -0.10
472.75 0.20 -3.90 -0.20
472.88 1.40 -3.70 -0.10
473.00 1.30 -1.00 -0.10
473.13 0.70 2.40 -0.20
473.25 -0.80 3.80 0.00
473.38 -1.40 2.90 -0.10
473.50 -1.10 0.00 -0.10
473.63 0.10 -2.70 -0.10
473.75 1.00 -3.40 -0.10
473.88 0.60 -1.20 -0.10
474.00 0.30 1.10 -0.10
474.13 -0.30 2.40 -0.10
474.25 -0.70 2.20 -0.10
474.38 -0.10 0.40 0.00
474.50 0.30 -1.70 -0.20
474.63 0.50 -2.00 -0.20
474.75 0.20 -1.00 -0.10
474.88 -0.60 0.40 -0.10
475.00 -1.00 1.10 0.00
475.13 -0.80 0.90 0.00
475.25 -0.20 0.20 -0.10
475.38 0.70 -1.00 -0.10
475.50 1.10 -1.20 -0.20
475.63 0.70 -0.50 -0.20
475.75 0.30 0.70 -0.10
475.88 -0.60 0.90 -0.10
476.00 -1.20 0.70 -0.10
476.13 -1.00 -0.30 -0.10
476.25 -0.40 -0.80 0.00
476.38 0.60 -0.80 -0.10
476.50 0.90 -0.30 -0.10
476.63 1.40 0.20 -0.10
476.75 0.70 0.40 -0.20
476.88 0.00 0.00 0.00
477.00 -1.00 -0.30 -0.10
477.13 -1.40 0.00 -0.10
477.25 -1.20 0.20 0.00
477.38 -0.60 0.40 -0.10
477.50 1.00 -0.10 0.00
477.63 1.70 -0.80 -0.20
477.75 1.70 -1.20 -0.20
477.88 0.70 -1.00 -0.10
478.00 -0.80 0.00 -0.20
478.13 -2.00 1.40 -0.10
478.25 -2.50 1.80 0.10
478.38 -1.00 1.10 -0.10
478.50 1.00 -0.50 -0.10
478.63 2.70 -2.50 -0.10
478.75 2.40 -3.00 -0.30
478.88 1.00 -1.50 -0.10
479.00 -0.70 0.70 0.00
479.13 -3.00 2.90 0.00
479.25 -2.80 2.90 -0.20
479.38 -0.70 1.10 -0.10
479.50 1.80 -1.00 -0.10
479.63 3.10 -2.70 -0.10
479.75 3.10 -2.30 -0.20
479.88 0.60 -0.80 -0.10
480.00 -2.10 1.10 0.00
480.13 -3.70 1.60 0.00
480.25 -2.80 1.40 -0.10
480.38 -0.60 0.00 -0.10
480.50 2.40 -1.00 -0.20
480.63 3.30 -0.80 -0.10
480.75 2.40 -0.10 -0.20
480.88 -0.20 0.70 -0.10
481.00 -2.40 0.20 -0.10
481.13 -3.70 -0.30 0.00
481.25 -2.90 -0.70 0.00
481.38 0.20 -1.00 0.00
481.50 2.10 0.40 -0.10
481.63 3.50 1.30 -0.10
481.75 2.40 1.40 -0.10
481.88 -0.10 0.40 -0.20
482.00 -2.40 -1.20 -0.20
482.13 -3.20 -2.30 -0.20
482.25 -2.50 -1.00 0.10
482.38 -0.30 0.40 0.00
482.50 1.80 1.40 -0.10
482.63 2.40 1.40 -0.10
482.75 2.10 0.40 -0.10
482.88 0.60 -0.80 -0.10
483.00 -1.10 -1.50 -0.20
483.13 -2.20 -1.50 -0.10
483.25 -2.40 -0.30 -0.10
483.38 -0.70 0.70 -0.10
483.50 0.90 1.10 -0.10
483.63 2.00 0.60 -0.10
483.75 1.80 -0.10 -0.10
483.88 0.70 -0.10 -0.20
484.00 -0.80 -0.50 -0.20
484.13 -1.40 -1.00 -0.10
484.25 -1.20 -0.80 -0.10
484.38 -0.20 -0.80 -0.10
484.50 0.60 0.70 0.00
484.63 0.60 1.10 0.00
484.75 0.50 1.40 -0.10
484.88 -0.60 0.90 -0.10
485.00 -0.60 -0.50 -0.10
485.13 -0.30 -2.00 -0.20
485.25 0.90 -2.30 -0.20
485.38 0.90 -1.20 -0.10
485.50 0.30 0.20 -0.20
485.63 -0.40 2.20 0.00
485.75 -1.00 2.20 0.00
485.88 -1.20 1.10 0.00
486.00 0.10 -0.80 -0.20
486.13 0.70 -2.50 -0.20
486.25 1.70 -2.70 -0.20
486.38 1.10 -1.20 -0.20
486.50 0.20 0.40 0.00
486.63 -1.10 2.40 -0.10
486.75 -2.00 2.90 0.00
486.88 -1.60 1.40 0.00
487.00 -0.40 -0.80 -0.20
487.13 1.00 -3.00 -0.10
487.25 1.80 -3.00 -0.10
487.38 1.80 -1.00 -0.10
487.50 0.60 1.10 0.00
487.63 -1.40 3.30 -0.10
487.75 -2.50 2.40 -0.10
487.88 -2.20 -0.50 -0.10
488.00 -0.40 -2.70 -0.20
488.13 1.70 -3.20 -0.20
488.25 2.10 -0.50 -0.10
488.38 1.70 2.20 0.00
488.50 -0.40 3.10 -0.20
488.63 -2.10 1.60 -0.10
488.75 -2.00 -1.50 -0.10
488.88 -1.20 -3.70 -0.10
489.00 0.60 -3.20 -0.10
489.13 1.80 -0.50 0.00
489.25 1.10 2.60 -0.10
489.38 0.30 4.00 -0.10
489.50 -0.70 2.20 -0.10
489.63 -1.40 -1.50 -0.10
489.75 -0.80 -3.90 -0.20
489.88 0.00 -3.40 -0.20
490.00 -0.10 -0.50 -0.20
490.13 0.50 2.40 -0.10
490.25 0.30 4.50 0.00
490.38 -0.30 3.30 -0.10
490.50 -0.80 0.00 0.00
490.63 -0.70 -3.20 -0.20
490.75 -0.40 -4.60 -0.20
490.88 0.10 -2.70 -0.10
491.00 -0.10 0.90 0.00
491.13 0.30 3.60 -0.10
491.25 1.00 4.30 0.00
491.38 0.50 2.40 -0.10
491.50 0.10 -1.20 -0.20
491.63 -0.40 -4.10 0.00
491.75 -1.40 -3.90 -0.20
491.88 -1.40 -1.50 0.00
492.00 -1.00 1.60 0.10
492.13 0.10 4.00 0.00
492.25 1.30 3.30 -0.10
492.38 1.50 0.40 -0.20
492.50 1.30 -2.50 -0.20
492.63 0.00 -3.90 -0.20
492.75 -1.60 -2.00 -0.10
492.88 -2.20 0.90 0.00
493.00 -2.10 3.10 0.00
493.13 -0.30 3.30 -0.10
493.25 1.70 0.60 -0.10
493.38 2.50 -2.70 -0.10
493.50 2.00 -3.70 -0.30
493.63 0.10 -2.30 -0.10
493.75 -1.80 1.10 0.00
493.88 -2.90 4.00 0.00
494.00 -2.60 3.60 0.00
494.13 -0.70 0.70 -0.10
494.25 2.00 -2.70 -0.10
494.38 2.90 -4.40 -0.20
494.50 2.30 -3.20 -0.10
494.63 0.00 0.00 0.00
494.75 -2.10 3.10 0.00
494.88 -3.40 4.00 0.00
495.00 -2.10 2.20 0.00
495.13 0.30 -1.20 -0.20
495.25 2.90 -3.40 -0.10
495.38 3.20 -3.00 -0.20
495.50 1.30 -0.50 -0.20
495.63 -1.50 2.20 -0.10
495.75 -3.20 3.10 0.00
495.88 -2.80 1.80 -0.10
496.00 -0.60 -0.50 -0.10
496.13 2.30 -2.30 -0.10
496.25 3.50 -2.00 0.00
496.38 2.30 -0.80 -0.10
496.50 -0.70 1.10 -0.10
496.63 -2.80 1.80 -0.10
496.75 -3.30 1.40 0.00
496.88 -2.00 0.00 -0.10
497.00 0.50 -1.50 -0.10
497.13 2.50 -1.70 -0.10
497.25 3.10 -0.80 -0.10
497.38 1.80 0.40 -0.10
497.50 -0.70 1.60 -0.10
497.63 -3.00 1.40 0.00
497.75 -3.00 0.00 -0.10
497.88 -1.40 -1.00 -0.10
498.00 1.10 -1.70 -0.10
498.13 2.80 -0.80 -0.20
498.25 2.80 0.60 -0.20
498.38 1.00 1.40 -0.10
498.50 -1.50 1.10 -0.10
498.63 -2.50 0.00 0.00
498.75 -2.20 -1.00 -0.10
498.88 -0.40 -1.20 -0.20
499.00 1.50 -0.50 -0.20
499.13 2.30 0.20 -0.10
499.25 1.40 0.60 -0.10
499.38 -0.20 0.70 0.00
499.50 -1.50 0.20 -0.10
499.63 -2.10 -0.30 -0.10
499.75 -1.20 -0.80 -0.10
499.88 0.20 -0.50 -0.10
500.00 1.50 -0.10 -0.20
500.13 1.80 0.40 0.00
500.25 0.70 0.40 -0.10
500.38 -0.80 0.00 0.00
500.50 -2.10 -0.70 -0.10
500.63 -1.80 -0.70 -0.20
500.75 -0.40 -0.30 0.00
500.88 0.90 0.70 -0.10
501.00 1.40 1.10 -0.10
501.13 0.90 1.10 -0.10
501.25 -0.20 0.20 -0.10
501.38 -1.10 -1.00 -0.20
501.50 -1.40 -1.50 -0.10
501.63 -0.60 -1.00 -0.10
501.75 0.30 0.20 -0.10
501.88 0.70 1.40 -0.10
502.00 0.50 1.80 -0.10
502.13 0.10 0.70 -0.10
502.25 -0.80 -1.00 -0.20
502.38 -0.70 -2.30 -0.10
502.50 0.10 -2.30 -0.20
502.63 0.60 -0.30 -0.10
502.75 1.00 1.40 0.00
502.88 0.30 2.20 -0.10
503.00 -1.00 1.60 -0.10
503.13 -1.60 0.00 0.00
503.25 -1.10 -1.00 -0.10
503.38 0.20 -1.50 -0.10
503.50 1.50 -1.50 -0.20
503.63 2.00 -0.30 -0.20
503.75 1.00 0.40 -0.10
503.88 -0.80 0.90 0.00
504.00 -2.00 1.40 -0.10
504.13 -2.20 0.90 0.00
504.25 -1.50 0.20 -0.10
504.38 0.70 -1.00 -0.20
504.50 2.90 -2.00 -0.20
504.63 2.80 -1.70 -0.20
504.75 1.30 -0.50 -0.10
504.88 -1.20 1.10 0.00
505.00 -3.30 2.40 0.00
505.13 -3.00 1.80 0.00
505.25 -1.80 0.70 -0.10
505.38 1.40 -1.20 -0.10
505.50 3.20 -2.50 -0.20
505.63 3.50 -2.00 -0.10
505.75 1.10 -0.80 -0.20
505.88 -2.00 1.40 -0.10
506.00 -3.70 2.20 0.00
506.13 -3.60 1.80 -0.10
506.25 -1.60 0.40 -0.10
506.38 1.50 -1.50 -0.20
506.50 3.90 -2.30 -0.10
506.63 3.30 -1.70 -0.10
506.75 1.00 -0.10 -0.10
506.88 -2.00 0.90 -0.10
507.00 -3.70 1.60 0.00
507.13 -3.40 1.10 -0.10
507.25 -1.00 0.20 -0.10
507.38 1.40 -0.80 -0.10
507.50 3.50 -1.00 -0.10
507.63 2.70 -0.50 -0.10
507.75 1.00 -0.10 -0.10
507.88 -0.70 0.20 -0.10
508.00 -2.10 0.20 -0.10
508.13 -2.20 0.00 -0.10
508.25 -1.60 0.00 -0.10
508.38 -0.60 0.40 -0.10
508.50 1.50 -0.10 -0.10
508.63 2.30 -0.30 0.00
508.75 2.00 -0.30 -0.20
508.88 0.50 -0.50 -0.20
509.00 -1.00 -0.30 -0.10
509.13 -2.10 -0.30 -0.10
509.25 -2.20 0.00 -0.10
509.38 -1.40 0.40 0.00
509.50 0.50 0.40 -0.10
509.63 1.80 0.40 -0.10
509.75 2.40 -0.10 -0.20
509.88 1.10 -0.30 -0.20
510.00 -0.70 -0.80 -0.10
510.13 -1.60 -0.50 -0.10
510.25 -2.20 -0.50 -0.10
510.38 -1.20 0.20 0.00
510.50 0.10 0.70 -0.10
510.63 1.30 0.90 -0.10
510.75 2.00 0.60 -0.10
510.88 0.90 0.20 -0.20
511.00 -0.20 -0.30 -0.10
511.13 -1.50 -0.70 -0.10
511.25 -2.00 -1.00 -0.10
511.38 -1.20 -0.80 0.00
511.50 0.30 0.20 -0.20
511.63 1.70 1.10 0.00
511.75 2.00 1.60 -0.10
511.88 0.60 1.10 -0.10
512.00 -0.80 -0.50 -0.20
512.13 -1.40 -2.00 -0.10
512.25 -1.10 -2.00 -0.20
512.38 -1.00 -0.80 -0.10
512.50 0.60 1.10 0.00
512.63 0.90 2.20 -0.10
512.75 0.90 1.60 -0.10
512.88 0.30 -0.30 -0.20
513.00 -0.30 -2.00 -0.20
513.13 -0.40 -2.30 -0.20
513.25 -0.60 -0.50 -0.10
513.38 -0.20 1.60 0.00
513.50 -0.60 2.90 -0.10
513.63 -0.70 1.60 -0.10
513.75 0.10 -0.80 -0.20
513.88 0.70 -3.40 -0.20
514.00 1.40 -3.70 -0.10
514.13 0.60 -1.20 -0.10
514.25 -0.20 1.60 -0.10
514.38 -1.20 4.00 0.00
514.50 -1.50 3.10 -0.10
514.63 -0.70 0.20 -0.10
514.75 0.50 -2.50 -0.20
514.88 1.40 -3.70 -0.10
515.00 1.50 -2.50 -0.20
515.13 0.20 -0.10 -0.10
515.25 -1.00 2.20 0.00
515.38 -1.60 2.40 0.00
515.50 -1.50 1.60 -0.10
515.63 0.10 -0.30 -0.10
515.75 1.40 -1.20 -0.10
515.88 1.70 -1.20 -0.20
516.00 0.60 -0.30 -0.10
516.13 -1.00 0.20 -0.10
516.25 -1.80 0.20 -0.10
516.38 -2.00 0.00 -0.10
516.50 -0.30 0.00 -0.10
516.63 1.00 0.40 0.00
516.75 2.00 0.60 -0.20
516.88 1.50 1.40 -0.10
517.00 -0.20 0.70 -0.10
517.13 -1.20 -0.80 -0.10
517.25 -1.60 -2.00 -0.10
517.38 -0.60 -2.00 -0.10
517.50 0.50 -1.00 -0.10
517.63 1.40 1.10 -0.10
517.75 1.80 2.90 0.00
517.88 0.20 2.90 0.00
518.00 -1.00 0.70 -0.10
518.13 -1.50 -2.30 -0.20
518.25 -1.20 -3.20 -0.10
518.38 -0.40 -2.70 0.00
518.50 0.30 -0.80 -0.10
518.63 1.30 2.40 -0.10
518.75 1.00 3.30 0.00
518.88 0.60 2.20 -0.10
519.00 -0.30 -0.50 -0.20
519.13 -0.80 -2.50 -0.20
519.25 -0.70 -3.20 -0.20
519.38 -0.70 -1.70 -0.10
519.50 0.00 0.00 0.00
519.63 0.60 1.60 -0.10
519.75 1.10 2.20 -0.10
519.88 1.30 1.40 -0.10
520.00 0.50 -0.50 -0.20
520.13 -0.80 -1.50 -0.20
520.25 -1.20 -1.70 0.00
520.38 -1.10 -0.50 -0.10
520.50 -0.40 0.20 -0.20
520.63 0.50 0.90 -0.10
520.75 1.30 0.90 -0.10
520.88 1.30 0.40 -0.10
521.00 0.30 0.20 -0.10
521.13 -0.60 0.00 -0.10
521.25 -1.40 -0.50 -0.10
521.38 -0.80 -1.00 -0.20
521.50 0.10 -0.80 -0.20
521.63 1.00 -0.50 -0.10
521.75 1.10 0.70 -0.10
521.88 0.20 1.40 0.00
522.00 -0.60 1.40 -0.10
522.13 -1.40 0.40 -0.10
522.25 -1.00 -0.80 -0.10
522.38 -0.40 -1.70 -0.20
522.50 1.40 -1.70 -0.10
522.63 1.70 -0.80 -0.10
522.75 1.10 0.20 -0.10
522.88 -0.20 1.60 -0.10
523.00 -2.30 1.40 -0.10
523.13 -2.40 0.20 -0.10
523.25 -1.20 -1.20 -0.10
523.38 0.70 -2.00 -0.20
523.50 2.40 -1.00 -0.20
523.63 2.00 0.20 -0.10
523.75 0.90 1.60 -0.10
523.88 -1.10 1.40 -0.10
524.00 -2.10 0.20 -0.10
524.13 -1.40 -1.50 -0.10
524.25 0.10 -2.30 -0.20
524.38 1.10 -1.20 -0.20
524.50 1.40 0.60 -0.10
524.63 0.50 2.40 -0.10
524.75 -0.70 2.20 -0.10
524.88 -1.40 0.40 -0.10
525.00 -1.00 -2.30 -0.10
525.13 0.20 -3.40 -0.20
525.25 1.00 -2.50 -0.20
525.38 1.50 0.40 -0.10
525.50 0.10 3.10 -0.10
525.63 -1.10 3.80 -0.10
525.75 -1.50 1.60 -0.10
525.88 -1.10 -2.00 -0.10
526.00 0.20 -4.40 -0.20
526.13 1.30 -3.90 -0.10
526.25 1.70 -0.80 -0.20
526.38 0.90 3.10 0.00
526.50 -1.00 5.40 0.00
526.63 -2.60 4.00 -0.10
526.75 -2.20 -0.50 -0.10
526.88 -0.30 -4.40 -0.20
527.00 1.10 -5.50 -0.30
527.13 2.30 -3.70 -0.10
527.25 1.40 0.60 0.00
527.38 -0.80 4.70 0.10
527.50 -2.60 5.40 0.00
527.63 -2.60 3.10 -0.10
527.75 -0.70 -1.20 -0.20
527.88 2.00 -4.60 -0.20
528.00 3.30 -5.10 -0.20
528.13 1.80 -2.50 -0.10
528.25 -0.30 0.90 -0.10
528.38 -2.80 3.30 -0.10
528.50 -2.90 4.00 0.00
528.63 -1.80 2.20 -0.10
528.75 0.60 -0.80 -0.10
528.88 2.80 -2.70 -0.20
529.00 2.80 -3.70 -0.20
529.13 1.10 -2.30 -0.20
529.25 -1.50 0.20 -0.10
529.38 -3.00 1.80 0.00
529.50 -2.40 2.60 -0.10
529.63 -0.80 1.80 0.00
529.75 1.00 0.40 -0.10
529.88 2.40 -1.50 -0.10
530.00 2.20 -2.00 -0.10
530.13 0.60 -1.70 -0.10
530.25 -1.40 -0.50 -0.10
530.38 -2.30 0.90 -0.10
530.50 -1.10 1.40 -0.10
530.63 -0.30 1.40 -0.10
530.75 1.30 0.40 -0.10
530.88 1.70 -0.80 -0.10
531.00 0.90 -1.20 -0.20
531.13 -0.60 -1.00 -0.10
531.25 -1.40 -0.50 -0.10
531.38 -1.10 0.40 -0.10
531.50 -0.30 0.90 -0.10
531.63 0.10 1.10 -0.10
531.75 1.40 -0.30 -0.10
531.88 0.70 -1.00 -0.20
532.00 -0.20 -0.80 -0.10
532.13 -1.20 -0.30 0.00
532.25 -1.80 0.70 -0.10
532.38 -1.00 1.10 -0.10
532.50 0.60 0.70 0.00
532.63 2.00 -0.30 -0.20
532.75 1.80 -1.00 -0.10
532.88 0.30 -1.20 -0.10
533.00 -1.50 -0.30 -0.10
533.13 -2.90 0.70 0.00
533.25 -2.50 1.40 0.00
533.38 -0.60 0.40 -0.10
533.50 2.10 -0.50 -0.10
533.63 2.90 -1.50 -0.20
533.75 2.40 -1.50 -0.20
533.88 0.30 -0.30 -0.10
534.00 -2.10 1.10 0.00
534.13 -4.00 1.60 -0.10
534.25 -3.20 1.10 -0.10
534.38 -0.60 -0.50 -0.10
534.50 2.70 -1.50 -0.10
534.63 3.90 -1.20 -0.10
534.75 2.90 -0.50 -0.20
534.88 0.30 0.70 -0.10
535.00 -2.50 1.40 0.00
535.13 -3.80 0.90 -0.10
535.25 -3.20 0.20 -0.10
535.38 -0.30 -1.00 -0.10
535.50 2.50 -1.20 -0.10
535.63 3.90 -0.80 -0.10
535.75 2.90 -0.10 -0.10
535.88 0.30 0.70 -0.10
536.00 -2.30 0.90 -0.10
536.13 -3.40 0.70 -0.10
536.25 -2.80 -0.50 -0.10
536.38 -0.20 -0.30 -0.10
536.50 1.80 -0.50 -0.10
536.63 3.30 -0.30 0.00
536.75 2.40 -0.10 -0.20
536.88 -0.10 0.00 -0.20
537.00 -1.80 0.20 -0.10
537.13 -2.40 -0.30 -0.10
537.25 -2.10 0.20 0.00
537.38 -0.60 0.40 -0.10
537.50 0.90 0.20 -0.20
537.63 1.70 0.20 -0.10
537.75 1.40 -0.30 -0.10
537.88 0.50 -0.50 -0.10
538.00 -0.80 -0.50 -0.20
538.13 -1.20 0.20 0.00
538.25 -1.50 0.70 -0.10
538.38 -0.70 0.70 -0.10
538.50 0.10 0.70 -0.10
538.63 1.00 -0.50 -0.10
538.75 1.40 -1.20 -0.10
538.88 0.90 -1.20 -0.20
539.00 0.20 -0.10 -0.10
539.13 -0.30 0.90 -0.10
539.25 -1.50 1.60 -0.10
539.38 -1.80 1.10 0.00
539.50 -0.80 0.00 -0.20
539.63 0.20 -1.00 -0.10
539.75 1.40 -1.70 -0.10
539.88 2.10 -1.00 -0.20
540.00 1.30 0.40 -0.10
540.13 -0.40 1.60 0.00
540.25 -2.00 1.80 -0.10
540.38 -2.60 0.70 -0.10
540.50 -1.20 -1.20 -0.10
540.63 0.60 -2.30 -0.10
540.75 2.30 -1.70 -0.10
540.88 2.70 -0.50 -0.10
541.00 1.10 1.10 -0.20
541.13 -1.10 1.80 -0.10
541.25 -2.90 1.10 0.00
541.38 -2.60 -0.30 -0.10
541.50 -1.50 -1.20 -0.10
541.63 1.10 -1.20 -0.20
541.75 3.20 -0.10 -0.10
541.88 2.70 0.90 -0.10
542.00 0.70 1.40 -0.10
542.13 -2.10 0.20 0.00
542.25 -3.20 -0.70 -0.10
542.38 -2.80 -1.50 -0.10
542.50 -0.40 -0.80 0.00
542.63 1.70 0.60 -0.20
542.75 2.50 2.60 -0.10
542.88 2.50 2.20 -0.10
543.00 0.30 0.20 -0.20
543.13 -1.50 -2.30 -0.20
543.25 -3.30 -3.40 -0.10
543.38 -2.20 -2.00 -0.10
543.50 0.00 0.40 0.10
543.63 1.70 2.60 -0.10
543.75 2.70 3.30 0.00
543.88 2.30 1.60 -0.10
544.00 0.90 -1.20 -0.10
544.13 -1.40 -3.40 -0.20
544.25 -2.40 -3.20 -0.20
544.38 -1.60 -1.00 0.00
544.50 -1.10 1.80 0.00
544.63 0.90 3.60 -0.10
544.75 1.70 2.60 -0.10
544.88 1.70 -0.30 -0.10
545.00 0.60 -2.70 -0.20
545.13 -0.40 -3.20 -0.20
545.25 -0.80 -1.50 0.00
545.38 -0.40 1.60 0.00
545.50 -1.20 3.10 0.00
545.63 -0.30 2.40 -0.10
545.75 0.60 -0.30 -0.10
545.88 1.00 -2.50 -0.10
546.00 0.90 -2.70 -0.10
546.13 0.30 -1.70 -0.20
546.25 -0.30 1.40 -0.10
546.38 -0.80 2.90 0.00
546.50 -0.80 2.40 0.00
546.63 -0.70 0.70 -0.10
546.75 0.20 -2.00 -0.10
546.88 0.60 -2.70 -0.10
547.00 0.60 -1.70 -0.10
547.13 0.50 -0.10 -0.10
547.25 -0.40 2.20 -0.20
547.38 -0.80 2.40 0.00
547.50 -1.00 1.10 -0.10
547.63 -0.20 -0.80 -0.20
547.75 0.20 -2.00 -0.10
547.88 0.60 -2.30 -0.10
548.00 0.30 -0.80 -0.20
548.13 -0.10 0.40 -0.20
548.25 -0.20 1.10 -0.10
548.38 -0.40 1.10 0.00
548.50 -0.10 0.40 -0.20
548.63 -0.20 -0.30 -0.10
548.75 0.00 -1.00 -0.20
548.88 -0.20 -0.80 -0.10
549.00 -0.70 -0.30 -0.10
549.13 -0.10 0.00 -0.20
549.25 0.30 -0.30 -0.20
549.38 0.90 0.20 -0.10
549.50 0.30 0.70 -0.20
549.63 0.10 1.10 -0.20
549.75 -0.70 0.20 -0.20
549.88 -1.00 -0.30 -0.10
550.00 -0.80 -1.50 -0.20
550.13 -0.60 -2.00 -0.10
550.25 0.20 -1.00 -0.10
550.38 0.70 0.40 -0.10
550.50 0.90 2.20 -0.10
550.63 -0.10 2.40 -0.20
550.75 -0.60 0.90 -0.10
550.88 -1.00 -1.70 -0.10
551.00 -0.70 -3.20 -0.30
551.13 0.10 -3.20 -0.10
551.25 0.30 -0.80 -0.10
551.38 0.50 2.40 -0.10
551.50 0.30 4.00 -0.10
551.63 -0.10 3.30 0.00
551.75 -0.60 0.90 -0.10
551.88 -0.20 -2.70 -0.20
552.00 -0.20 -4.60 -0.20
552.13 0.10 -3.70 -0.20
552.25 0.30 -0.80 0.10
552.38 0.20 3.30 0.00
552.50 -0.50 5.00 0.00
552.63 -0.10 3.80 0.00
552.75 0.10 0.20 -0.10
552.88 0.20 -3.90 -0.20
553.00 0.30 -5.10 -0.30
553.13 0.20 -3.40 -0.10
553.25 -0.30 0.40 0.00
553.38 -0.80 4.30 0.10
553.50 -0.60 4.70 -0.10
553.63 -0.20 2.20 -0.10
553.75 0.50 -1.50 -0.20
553.88 0.90 -4.10 -0.20
554.00 0.50 -3.90 -0.20
554.13 -0.20 -1.70 -0.10
554.25 -0.40 2.20 0.00
554.38 -1.00 4.00 -0.10
554.50 0.10 3.10 -0.10
554.63 0.60 0.20 -0.10
554.75 0.50 -2.50 -0.20
554.88 -0.20 -3.20 -0.10
555.00 -0.70 -2.30 -0.20
555.13 -0.60 0.00 -0.10
555.25 -0.60 1.40 -0.10
555.38 0.10 2.20 -0.10
555.50 0.60 1.60 -0.10
555.63 0.70 -0.10 -0.20
555.75 0.10 -1.20 -0.20
555.88 -0.80 -1.50 -0.20
556.00 -0.80 -1.00 -0.20
556.13 -0.40 -0.30 0.00
556.25 -0.40 0.70 -0.20
556.38 0.60 0.70 -0.10
556.50 1.00 0.40 -0.10
556.63 0.50 0.40 -0.10
556.75 -0.20 0.20 -0.10
556.88 -0.60 0.00 -0.10
557.00 -1.00 -0.80 -0.10
557.13 -0.60 -1.00 -0.10
557.25 0.30 -0.80 -0.20
557.38 1.10 0.20 -0.10
557.50 0.90 1.10 -0.20
557.63 0.30 1.10 -0.20
557.75 -0.30 0.00 -0.10
557.88 -1.10 -0.50 -0.20
558.00 -1.00 -1.70 -0.10
558.13 -0.80 -0.50 0.00
558.25 -0.10 0.40 -0.20
558.38 0.60 1.10 -0.10
558.50 0.90 1.10 -0.10
558.63 0.70 -0.10 -0.20
558.75 0.20 -1.00 -0.10
558.88 -1.00 -1.20 -0.10
559.00 -1.10 -0.50 -0.10
559.13 -0.80 0.40 0.00
559.25 -0.20 1.60 -0.10
559.38 0.20 0.90 -0.10
559.50 1.00 -0.10 -0.10
559.63 0.70 -1.00 -0.20
559.75 -0.30 -1.00 -0.10
559.88 -1.00 -0.30 -0.10
560.00 -1.10 0.40 -0.10
560.13 -0.30 0.40 -0.10
560.25 0.90 0.20 -0.10
560.38 1.00 -0.50 -0.10
560.50 0.70 -0.10 -0.10
560.63 -0.10 0.90 0.00
560.75 -1.10 0.90 -0.20
560.88 -1.60 0.00 0.00
561.00 -0.70 -1.20 -0.10
561.13 0.30 -1.70 -0.20
561.25 0.90 -1.20 -0.20
561.38 1.30 0.40 -0.10
561.50 0.20 1.80 -0.10
561.63 -1.00 1.60 -0.10
561.75 -1.10 0.00 -0.20
561.88 -0.80 -1.50 -0.20
562.00 -0.20 -2.30 -0.10
562.13 0.60 -1.20 -0.10
562.25 0.60 0.20 -0.10
562.38 0.60 1.60 -0.10
562.50 0.30 1.60 -0.10
562.63 -0.20 0.70 -0.10
562.75 -0.80 -1.00 0.00
562.88 -1.00 -1.20 -0.10
563.00 -1.10 -1.50 -0.10
563.13 0.10 -0.30 -0.10
563.25 0.70 0.90 -0.20
563.38 1.40 1.10 -0.10
563.50 1.30 0.90 -0.10
563.63 -0.10 0.00 -0.20
563.75 -1.10 -1.00 -0.20
563.88 -1.80 -1.70 -0.20
564.00 -1.40 -1.50 0.00
564.13 -0.70 0.20 -0.10
564.25 0.20 1.40 -0.10
564.38 1.40 1.60 -0.10
564.50 1.30 0.90 -0.20
564.63 0.30 -0.80 -0.20
564.75 -0.40 -1.70 -0.20
564.88 -1.60 -2.00 -0.10
565.00 -1.50 -0.70 -0.10
565.13 -1.00 1.10 0.00
565.25 0.10 2.20 -0.10
565.38 1.30 1.80 -0.10
565.50 1.40 0.20 -0.10
565.63 0.90 -1.70 -0.20
565.75 -0.40 -2.30 -0.30
565.88 -1.40 -2.00 -0.10
566.00 -1.20 -0.30 0.00
566.13 -0.70 1.10 -0.20
566.25 -0.10 2.40 0.00
566.38 0.70 1.80 -0.10
566.50 0.70 0.40 -0.20
566.63 0.60 -1.20 -0.10
566.75 -0.40 -2.30 -0.30
566.88 -0.70 -2.30 -0.20
567.00 -0.20 -0.80 -0.10
567.13 -0.20 1.10 0.00
567.25 -0.30 2.40 -0.10
567.38 -0.20 2.60 0.00
567.50 -0.20 1.10 -0.10
567.63 0.30 -1.20 -0.20
567.75 0.30 -3.70 -0.20
567.88 0.10 -3.20 -0.20
568.00 0.20 -1.00 -0.10
568.13 -0.40 3.10 0.20
568.25 -0.80 4.70 0.10
568.38 -0.70 3.10 -0.10
568.50 -0.10 0.40 -0.20
568.63 0.50 -3.00 -0.20
568.75 0.30 -4.10 -0.20
568.88 0.30 -2.70 -0.20
569.00 -0.20 0.20 0.00
569.13 -0.40 3.10 0.00
569.25 -0.20 3.60 -0.10
569.38 0.10 1.60 -0.10
569.50 0.30 -1.20 -0.20
569.63 0.30 -3.20 -0.20
569.75 0.20 -3.00 -0.10
569.88 -0.40 -0.80 -0.20
570.00 -0.60 1.40 -0.10
570.13 -0.30 2.40 -0.10
570.25 -0.20 1.10 -0.10
570.38 0.30 -0.80 -0.10
570.50 0.00 -1.50 -0.20
570.63 -0.20 -0.80 -0.10
570.75 -0.20 0.20 -0.20
570.88 -0.20 0.20 -0.10
571.00 -0.10 0.00 -0.20
571.13 0.20 -0.50 -0.10
571.25 0.00 -0.50 -0.10
571.38 -0.30 0.40 -0.10
571.50 -0.60 0.90 -0.10
571.63 -0.30 0.90 -0.10
571.75 0.30 -0.30 -0.20
571.88 1.00 -2.00 -0.10
572.00 1.00 -2.50 -0.20
572.13 0.50 -1.00 -0.20
572.25 0.20 0.40 -0.10
572.38 -1.00 2.20 -0.10
572.50 -1.40 1.80 -0.10
572.63 -0.60 0.40 -0.10
572.75 -0.20 -1.70 -0.10
572.88 0.90 -2.70 -0.20
573.00 1.10 -1.70 -0.10
573.13 0.90 -0.30 -0.20
573.25 -0.20 1.60 -0.10
573.38 -0.80 2.40 0.00
573.50 -1.10 1.40 -0.10
573.63 -0.40 -0.30 -0.20
573.75 0.20 -1.50 -0.10
573.88 1.00 -2.00 -0.10
574.00 0.90 -1.20 -0.20
574.13 0.70 -0.50 -0.20
574.25 -0.10 0.90 0.00
574.38 -1.20 1.60 -0.10
574.50 -1.50 1.10 -0.10
574.63 -1.10 0.40 -0.10
574.75 0.20 -0.50 -0.10
574.88 0.90 -1.20 -0.20
575.00 1.50 -1.50 -0.20
575.13 1.00 -1.00 -0.10
575.25 0.00 0.00 0.00
575.38 -1.20 1.10 0.00
575.50 -1.80 1.60 -0.10
575.63 -1.60 0.90 -0.10
575.75 -0.30 0.00 -0.10
575.88 1.10 -1.70 -0.20
576.00 1.70 -2.30 -0.20
576.13 1.70 -1.70 -0.20
576.25 0.50 0.40 -0.10
576.38 -1.10 2.40 0.00
576.50 -2.00 2.40 -0.20
576.63 -2.40 0.70 -0.10
576.75 -0.70 -1.20 -0.20
576.88 0.90 -2.70 -0.20
577.00 2.00 -2.70 -0.20
577.13 1.50 -0.50 -0.20
577.25 -0.10 1.80 -0.20
577.38 -1.20 2.60 0.10
577.50 -2.00 1.40 -0.10
577.63 -1.40 -0.50 -0.10
577.75 0.30 -2.30 -0.20
577.88 2.20 -2.00 -0.20
578.00 1.50 -0.50 -0.20
578.13 0.90 0.70 -0.10
578.25 -1.10 1.40 -0.10
578.38 -1.40 0.40 -0.10
578.50 -1.50 -0.70 -0.10
578.63 0.00 -1.50 -0.20
578.75 1.00 -1.00 -0.10
578.88 1.30 0.40 -0.10
579.00 1.30 0.90 -0.10
579.13 0.10 1.10 -0.10
579.25 -1.20 0.20 0.00
579.38 -1.10 -0.50 -0.10
579.50 -0.80 -1.00 -0.20
579.63 -0.30 0.00 -0.10
579.75 0.30 0.70 -0.10
579.88 0.70 0.40 -0.10
580.00 0.50 -0.10 -0.10
580.13 0.10 -0.80 -0.10
580.25 0.00 -1.00 -0.20
580.38 -0.40 0.20 0.00
580.50 -0.40 1.10 0.00
580.63 -0.30 1.40 -0.10
580.75 0.10 0.70 -0.10
580.88 0.50 -0.50 -0.20
581.00 0.70 -1.50 -0.20
581.13 0.60 -1.20 -0.10
581.25 0.20 -1.00 -0.10
581.38 -0.40 0.20 -0.20
581.50 -1.10 1.40 -0.10
581.63 -1.10 1.40 -0.10
581.75 -0.20 0.70 -0.10
581.88 0.70 -1.00 -0.20
582.00 1.40 -1.70 -0.20
582.13 0.90 -1.20 -0.20
582.25 -0.20 -0.30 0.00
582.38 -1.20 0.70 -0.10
582.50 -1.20 0.70 0.00
582.63 -0.60 0.40 -0.10
582.75 0.70 -0.10 -0.20
582.88 1.80 -0.50 -0.10
583.00 1.00 -0.50 -0.10
583.13 -0.20 -0.30 -0.10
583.25 -1.40 0.00 -0.10
583.38 -1.40 0.00 -0.10
583.50 -0.80 0.00 -0.20
583.63 0.60 -0.30 -0.20
583.75 1.50 -0.10 -0.20
583.88 1.00 0.40 -0.10
584.00 -0.10 0.00 -0.20
584.13 -1.10 -0.50 -0.10
584.25 -1.40 -0.50 -0.10
584.38 -1.00 -0.80 -0.10
584.50 -0.10 0.00 -0.20
584.63 0.90 0.20 -0.10
584.75 1.00 0.90 -0.10
584.88 0.20 0.40 -0.10
585.00 -0.40 -0.30 0.00
585.13 -1.00 -0.80 -0.10
585.25 -0.70 -0.80 -0.20
585.38 -0.60 0.00 -0.10
585.50 0.30 0.20 -0.20
585.63 1.10 0.20 -0.20
585.75 0.60 0.20 -0.10
585.88 -0.20 0.20 -0.10
586.00 -0.40 0.20 0.00
586.13 -0.80 0.00 0.00
586.25 -0.80 0.00 -0.20
586.38 -0.30 -0.50 -0.20
586.50 0.30 -1.20 -0.20
586.63 1.10 -0.80 -0.20
586.75 0.70 -0.10 -0.10
586.88 0.30 1.60 -0.10
587.00 -1.00 2.20 -0.10
587.13 -1.50 0.20 -0.10
587.25 -1.10 -1.00 -0.20
587.38 -0.40 -2.30 -0.20
587.50 0.70 -2.00 -0.20
587.63 1.40 -0.30 -0.10
587.75 0.90 1.60 -0.10
587.88 -0.80 2.90 0.00
588.00 -1.40 1.80 -0.10
588.13 -1.10 -0.50 -0.20
588.25 0.00 -2.50 -0.30
588.38 1.10 -3.20 -0.30
588.50 1.50 -1.50 -0.10
588.63 0.90 1.10 -0.10
588.75 -1.00 3.10 0.00
588.88 -2.30 2.90 -0.10
589.00 -1.80 0.70 -0.10
589.13 0.20 -2.00 -0.10
589.25 1.70 -3.20 -0.20
589.38 2.20 -2.50 -0.20
589.50 0.90 -0.30 -0.10
589.63 -1.00 1.60 0.00
589.75 -2.50 2.90 0.00
589.88 -2.60 1.60 -0.10
590.00 -0.60 0.00 -0.10
590.13 1.70 -2.30 -0.10
590.25 2.70 -3.00 -0.20
590.38 2.10 -1.50 -0.20
590.50 0.30 0.70 -0.10
590.63 -2.00 2.40 -0.10
590.75 -3.40 2.60 0.00
590.88 -2.60 1.60 -0.10
591.00 0.00 -1.50 -0.10
591.13 2.40 -3.00 -0.20
591.25 3.60 -2.70 -0.20
591.38 2.50 -0.80 -0.10
591.50 0.10 1.60 -0.10
591.63 -2.50 2.90 0.00
591.75 -4.30 1.80 -0.10
591.88 -3.20 0.20 -0.10
592.00 -0.40 -1.70 -0.20
592.13 2.80 -2.30 -0.10
592.25 4.50 -1.50 0.00
592.38 3.20 0.40 -0.20
592.50 0.20 1.40 -0.10
592.63 -3.20 1.10 -0.10
592.75 -4.70 0.20 -0.10
592.88 -3.60 0.00 -0.10
593.00 -0.60 -0.50 -0.10
593.13 3.20 -0.10 -0.10
593.25 4.50 0.40 -0.20
593.38 3.10 -0.30 -0.10
593.50 0.30 -1.20 -0.20
593.63 -2.50 -1.00 -0.10
593.75 -4.20 -0.30 0.00
593.88 -3.70 1.10 -0.10
594.00 -1.00 2.20 -0.10
594.13 2.30 1.10 0.00
594.25 3.90 -0.80 -0.10
594.38 3.50 -2.50 -0.20
594.50 0.70 -2.50 -0.20
594.63 -2.00 -0.50 -0.10
594.75 -4.00 1.60 -0.10
594.88 -3.60 3.30 -0.10
595.00 -1.10 2.40 -0.10
595.13 1.80 0.40 -0.10
595.25 3.10 -2.70 -0.10
595.38 3.70 -3.90 -0.20
595.50 2.00 -2.70 -0.20
595.63 -0.80 0.00 0.00
595.75 -3.30 3.30 0.00
595.88 -3.70 4.00 0.00
596.00 -2.50 2.40 0.00
596.13 0.50 -1.00 -0.10
596.25 2.70 -3.90 -0.20
596.38 4.30 -4.40 -0.20
596.50 2.50 -1.70 -0.20
596.63 -0.30 1.40 -0.10
596.75 -3.40 3.60 -0.10
596.88 -4.20 3.60 0.00
597.00 -2.90 1.10 -0.10
597.13 0.70 -2.00 -0.20
597.25 3.10 -3.20 -0.10
597.38 3.60 -2.70 -0.20
597.50 1.80 -0.50 -0.10
597.63 -1.10 1.40 -0.10
597.75 -3.20 2.20 -0.10
597.88 -3.40 1.10 -0.10
598.00 -1.20 -0.30 -0.10
598.13 1.50 -1.50 -0.20
598.25 2.80 -1.20 -0.10
598.38 2.00 -0.80 -0.20
598.50 -0.20 0.20 -0.10
598.63 -2.00 0.40 -0.10
598.75 -2.40 0.20 -0.10
598.88 -1.80 -0.30 -0.10
599.00 0.10 -0.30 -0.10
599.13 1.50 -0.10 -0.20
599.25 2.00 0.20 -0.20
599.38 1.10 0.20 -0.20
599.50 -0.60 0.00 0.00
599.63 -1.80 -0.30 -0.10
599.75 -2.20 -0.50 -0.10
599.88 -1.00 -0.30 0.00
600.00 0.50 -0.10 -0.10
600.13 2.00 0.20 -0.20
600.25 2.10 0.40 -0.10
600.38 1.10 0.70 -0.20
600.50 -0.70 0.20 -0.10
600.63 -2.10 -0.30 -0.10
600.75 -2.50 -0.50 -0.10
600.88 -1.20 -0.80 -0.10
601.00 1.00 -0.10 -0.10
601.13 2.30 0.60 -0.10
601.25 2.00 1.10 -0.10
601.38 0.30 0.70 -0.20
601.50 -1.20 -0.30 -0.10
601.63 -1.80 -1.20 -0.20
601.75 -1.40 -1.50 -0.20
601.88 0.30 -0.30 0.10
602.00 0.90 1.10 -0.10
602.13 1.00 1.80 0.00
602.25 0.10 1.10 -0.10
602.38 -0.20 -0.80 -0.10
602.50 -0.30 -2.00 -0.20
602.63 0.10 -2.30 -0.20
602.75 0.30 -1.20 -0.20
602.88 0.30 1.10 -0.10
603.00 -0.60 2.90 -0.10
603.13 -0.80 2.40 0.00
603.25 -0.60 0.40 -0.10
603.38 0.20 -2.00 -0.10
603.50 0.70 -3.40 -0.20
603.63 1.30 -2.50 -0.20
603.75 1.00 -0.10 0.00
603.88 -0.70 2.60 0.00
604.00 -2.00 3.30 -0.10
604.13 -1.80 2.20 -0.10
604.25 -0.80 -0.50 0.00
604.38 0.90 -2.70 -0.20
604.50 2.20 -3.40 -0.20
604.63 1.80 -2.00 -0.10
604.75 0.90 0.70 -0.10
604.88 -1.50 2.20 -0.10
605.00 -2.80 2.40 -0.10
605.13 -2.60 0.70 -0.10
605.25 -0.40 -1.20 -0.20
605.38 1.70 -2.30 -0.20
605.50 2.40 -1.50 -0.20
605.63 1.80 -0.10 -0.10
605.75 -0.40 1.10 -0.20
605.88 -2.20 0.90 0.00
606.00 -2.80 0.00 -0.10
606.13 -1.50 -0.70 -0.20
606.25 0.60 -0.30 -0.10
606.38 2.00 0.20 -0.20
606.50 1.70 1.10 -0.10
606.63 0.60 0.70 -0.10
606.75 -1.40 -0.50 -0.10
606.88 -1.60 -1.50 -0.10
607.00 -1.50 -1.70 -0.20
607.13 -0.40 -0.30 -0.20
607.25 1.10 1.10 -0.10
607.38 0.90 1.60 -0.10
607.50 0.20 1.40 -0.10
607.63 -0.40 -0.80 -0.20
607.75 -0.40 -2.30 -0.20
607.88 -0.70 -1.70 -0.20
608.00 -0.20 -0.80 -0.10
608.13 0.30 1.60 -0.10
608.25 0.10 2.20 -0.10
608.38 -0.60 1.40 -0.10
608.50 -0.40 -0.30 -0.20
608.63 0.20 -2.00 -0.10
608.75 0.30 -2.30 -0.30
608.88 0.20 -1.00 -0.10
609.00 -0.20 0.70 0.00
609.13 -0.30 1.80 -0.10
609.25 -0.30 1.80 -0.10
609.38 0.50 0.40 -0.10
609.50 0.20 -1.00 -0.10
609.63 0.50 -2.00 -0.20
609.75 -0.20 -1.70 -0.10
609.88 -0.40 -0.80 -0.20
610.00 -0.30 0.90 -0.10
610.13 -0.30 1.80 0.00
610.25 0.10 1.60 -0.10
610.38 0.10 0.20 -0.20
610.50 0.20 -1.50 -0.10
610.63 0.10 -2.30 -0.20
610.75 0.00 -1.50 -0.20
610.88 -0.60 0.40 0.00
611.00 -0.40 2.20 -0.20
611.13 -0.20 2.60 0.00
611.25 0.30 1.10 -0.20
611.38 0.30 -1.20 -0.20
611.50 0.70 -3.00 -0.20
611.63 0.30 -3.20 -0.20
611.75 0.00 -1.00 -0.20
611.88 -0.30 1.80 0.00
612.00 -0.70 3.60 -0.10
612.13 -0.60 2.40 -0.10
612.25 -0.20 -0.30 -0.10
612.38 0.60 -2.70 -0.20
612.50 0.60 -3.70 -0.10
612.63 0.30 -2.30 -0.20
612.75 0.10 0.70 -0.10
612.88 -0.80 2.90 0.00
613.00 -0.70 3.10 -0.10
613.13 -0.30 0.90 -0.10
613.25 0.30 -1.70 -0.20
613.38 0.20 -3.40 -0.10
613.50 0.00 -2.00 -0.20
613.63 -0.40 0.20 -0.20
613.75 -0.40 2.20 0.00
613.88 -0.20 2.60 -0.10
614.00 -0.20 1.10 -0.10
614.13 0.20 -1.00 -0.10
614.25 0.00 -2.50 -0.20
614.38 -0.60 -2.00 -0.20
614.50 -0.40 -0.30 -0.20
614.63 -0.20 1.60 -0.10
614.75 -0.10 2.40 0.00
614.88 0.20 1.40 -0.10
615.00 0.20 -0.50 -0.10
615.13 0.20 -2.00 -0.10
615.25 -0.20 -2.30 -0.10
615.38 -0.20 -0.80 -0.10
615.50 -0.70 1.10 -0.20
615.63 0.20 1.80 -0.10
615.75 0.20 1.40 0.00
615.88 -0.20 0.20 -0.10
616.00 -0.20 -1.20 -0.10
616.13 -0.30 -1.50 -0.10
616.25 -0.20 -0.30 -0.10
616.38 0.20 0.40 -0.10
616.50 0.20 0.90 -0.10
616.63 0.10 0.70 -0.10
616.75 -0.40 -0.30 0.00
616.88 -0.60 -0.50 -0.10
617.00 -0.70 -0.30 -0.10
617.13 -0.10 0.40 -0.20
617.25 0.50 0.40 -0.10
617.38 1.00 -0.10 -0.10
617.50 0.90 -0.30 -0.10
617.63 -0.40 -0.80 0.00
617.75 -1.10 -0.50 -0.20
617.88 -1.60 0.40 0.00
618.00 -1.00 1.10 -0.10
618.13 -0.20 1.10 -0.10
618.25 1.30 -0.10 -0.10
618.38 1.70 -1.20 -0.20
618.50 1.70 -1.70 -0.10
618.63 0.30 -1.20 -0.20
618.75 -1.10 0.00 -0.10
618.88 -2.10 1.10 0.00
619.00 -2.30 1.80 -0.10
619.13 -0.80 0.90 0.00
619.25 0.90 -0.80 -0.10
619.38 2.30 -1.20 -0.20
619.50 2.50 -1.70 -0.20
619.63 1.10 -1.20 -0.20
619.75 -0.70 0.20 -0.10
619.88 -2.30 1.40 -0.10
620.00 -3.00 1.40 0.00
620.13 -1.80 1.10 -0.10
620.25 0.30 -0.30 -0.20
620.38 2.70 -1.50 -0.10
620.50 2.80 -1.70 -0.20
620.63 1.80 -1.00 -0.10
620.75 -0.60 0.00 -0.10
620.88 -2.10 1.10 0.00
621.00 -2.50 1.40 -0.10
621.13 -1.60 0.90 -0.10
621.25 0.10 -0.30 0.00
621.38 2.30 -1.20 -0.20
621.50 2.30 -1.20 -0.10
621.63 0.90 -0.80 -0.10
621.75 -1.10 0.40 -0.10
621.88 -2.10 0.70 0.00
622.00 -1.50 0.70 -0.10
622.13 0.50 -0.10 -0.10
622.25 2.00 -0.80 -0.20
622.38 1.80 -0.50 -0.10
622.50 0.60 -0.30 0.00
622.63 -1.20 0.20 0.00
622.75 -1.80 -0.30 -0.10
622.88 -1.20 -0.30 -0.10
623.00 0.70 -0.50 -0.20
623.13 1.80 -0.50 -0.10
623.25 1.50 0.40 -0.10
623.38 -0.40 0.70 0.00
623.50 -2.10 0.20 0.00
623.63 -2.40 -0.30 -0.10
623.75 -0.70 -0.80 -0.20
623.88 1.40 -0.80 -0.10
624.00 2.50 -0.30 -0.10
624.13 2.00 1.10 -0.20
624.25 -0.60 0.90 -0.10
624.38 -2.40 0.20 -0.10
624.50 -3.00 -1.00 0.00
624.63 -2.00 -1.00 -0.20
624.75 1.00 -0.50 -0.10
624.88 2.90 0.40 -0.20
625.00 2.90 0.90 -0.10
625.13 1.00 0.90 -0.10
625.25 -1.50 0.20 -0.10
625.38 -2.80 -0.50 -0.10
625.50 -2.60 -0.30 0.00
625.63 -0.70 -0.30 -0.20
625.75 1.50 -0.10 -0.20
625.88 2.80 -0.30 -0.10
626.00 2.30 -0.30 -0.10
626.13 0.50 -0.10 0.00
626.25 -1.80 0.20 -0.10
626.38 -2.40 0.70 -0.10
626.50 -1.60 0.40 0.00
626.63 0.10 0.20 -0.10
626.75 1.80 -0.50 -0.10
626.88 2.10 -1.00 -0.10
627.00 1.30 -1.00 -0.10
627.13 -0.20 -0.80 -0.10
627.25 -1.60 0.40 0.00
627.38 -2.00 1.40 -0.10
627.50 -1.00 1.10 -0.10
627.63 0.60 0.20 -0.10
627.75 1.40 -1.20 -0.10
627.88 1.50 -2.00 -0.20
628.00 0.60 -1.20 0.00
628.13 -0.20 0.20 -0.20
628.25 -1.20 0.70 0.00
628.38 -1.10 1.40 -0.10
628.50 -0.80 0.40 -0.20
628.63 0.30 -0.30 -0.10
628.75 0.90 -0.80 -0.10
628.88 0.90 -0.80 -0.20
629.00 0.70 -0.50 -0.10
629.13 -0.60 0.00 -0.10
629.25 -1.10 0.00 -0.10
629.38 -1.10 0.00 -0.10
629.50 -0.60 0.00 -0.10
629.63 0.70 -0.10 -0.20
629.75 1.40 0.20 -0.10
629.88 1.00 0.40 -0.10
630.00 0.20 0.40 -0.10
630.13 -1.10 -0.50 -0.10
630.25 -1.40 -1.00 -0.10
630.38 -1.20 -0.80 -0.10
630.50 -0.30 0.00 -0.10
630.63 0.60 0.70 -0.10
630.75 1.30 0.90 -0.10
630.88 0.60 0.70 -0.10
631.00 -0.30 0.00 -0.10
631.13 -0.80 -1.00 -0.20
631.25 -1.20 -1.20 -0.10
631.38 -0.60 -0.50 -0.10
631.50 0.20 0.40 -0.10
631.63 0.60 0.70 -0.10
631.75 0.50 0.40 -0.10
631.88 -0.40 -0.30 -0.20
632.00 -0.70 -0.80 -0.20
632.13 -0.40 -0.80 -0.20
632.25 0.10 -0.30 -0.20
632.38 0.50 0.40 -0.10
632.50 0.20 0.40 -0.10
632.63 -0.40 0.20 -0.20
632.75 -0.60 -1.00 -0.10
632.88 0.00 -1.00 -0.20
633.00 0.10 -0.30 -0.10
633.13 0.70 0.90 -0.20
633.25 0.20 1.40 -0.10
633.38 -0.60 0.40 -0.10
633.50 -0.80 -1.00 0.00
633.63 -0.80 -2.00 -0.20
633.75 -0.30 -1.50 -0.20
633.88 0.70 0.40 -0.10
634.00 0.70 2.40 -0.20
634.13 0.10 2.60 -0.10
634.25 -0.60 0.40 -0.10
634.38 -1.20 -1.70 -0.10
634.50 -1.00 -3.20 -0.20
634.63 -0.60 -2.00 -0.10
634.75 0.60 0.70 0.00
634.88 0.70 2.90 -0.10
635.00 0.30 3.10 -0.10
635.13 -0.30 1.40 -0.10
635.25 -0.80 -1.50 -0.20
635.38 -0.70 -3.70 -0.20
635.50 -0.30 -3.40 -0.10
635.63 -0.20 0.20 0.00
635.75 0.20 3.30 0.00
635.88 0.20 4.70 0.00
636.00 -0.30 2.90 -0.10
636.13 -0.40 -0.80 -0.20
636.25 -0.30 -3.90 -0.20
636.38 0.10 -4.60 -0.20
636.50 0.90 -2.30 -0.10
636.63 0.90 1.60 0.00
636.75 -0.10 4.70 0.00
636.88 -1.60 4.70 0.00
637.00 -1.80 1.60 -0.10
637.13 -0.70 -2.70 -0.20
637.25 0.50 -4.80 -0.20
637.38 1.10 -4.10 -0.20
637.50 1.70 -0.80 -0.10
637.63 0.70 2.40 -0.10
637.75 -1.00 4.00 0.00
637.88 -2.00 2.90 -0.10
638.00 -2.00 0.40 -0.10
638.13 -0.40 -2.30 -0.20
638.25 1.50 -3.00 -0.20
638.38 2.00 -2.30 -0.20
638.50 1.80 -0.50 -0.20
638.63 0.30 1.10 -0.10
638.75 -1.40 1.80 0.00
638.88 -2.80 1.40 -0.10
639.00 -2.40 0.20 -0.10
639.13 -0.70 -0.80 -0.20
639.25 1.80 -1.50 -0.10
639.38 3.30 -1.20 -0.20
639.50 2.80 -0.30 -0.20
639.63 0.50 0.40 -0.10
639.75 -2.60 0.70 -0.10
639.88 -3.80 0.40 -0.10
640.00 -3.20 0.20 -0.10
640.13 0.50 -0.50 -0.10
640.25 2.70 -0.10 -0.10
640.38 3.90 0.20 -0.10
640.50 2.90 -0.10 -0.10
640.63 0.00 -0.50 -0.10
640.75 -3.30 -0.50 -0.10
640.88 -4.20 -0.70 -0.10
641.00 -2.60 0.20 0.00
641.13 0.10 0.70 -0.10
641.25 2.70 0.90 -0.10
641.38 3.70 0.40 -0.10
641.50 2.10 -0.50 -0.20
641.63 -0.20 -1.70 -0.10
641.75 -2.50 -1.50 0.00
641.88 -3.00 0.00 -0.10
642.00 -2.00 1.40 -0.10
642.13 0.30 2.20 -0.10
642.25 2.40 0.90 -0.20
642.38 2.30 -0.80 -0.10
642.50 0.90 -2.30 -0.20
642.63 -0.80 -2.00 -0.20
642.75 -2.00 -0.50 -0.10
642.88 -1.80 1.10 -0.10
643.00 -0.40 2.20 -0.20
643.13 0.70 1.40 -0.10
643.25 1.30 -0.50 -0.20
643.38 0.60 -1.70 -0.10
643.50 -0.40 -1.70 0.00
643.63 -1.40 -0.50 -0.10
643.75 -1.40 0.90 -0.10
643.88 -0.30 1.40 -0.10
644.00 0.60 0.70 -0.10
644.13 1.30 -0.50 -0.20
644.25 1.00 -1.00 -0.10
644.38 -0.30 -0.50 -0.10
644.50 -1.50 0.70 -0.10
644.63 -1.50 1.10 -0.10
644.75 -0.70 0.20 -0.10
644.88 0.70 -1.00 -0.20
645.00 1.70 -1.70 -0.20
645.13 1.40 -0.80 -0.10
645.25 0.50 0.90 -0.10
645.38 -1.10 1.80 -0.10
645.50 -1.80 1.60 -0.10
645.63 -1.40 0.00 -0.10
645.75 -0.20 -1.70 -0.10
645.88 1.00 -2.50 -0.10
646.00 1.50 -1.50 -0.20
646.13 1.40 0.20 -0.10
646.25 0.10 2.20 -0.10
646.38 -1.40 2.90 0.00
646.50 -2.00 0.90 -0.10
646.63 -1.20 -1.20 -0.10
646.75 0.20 -2.50 -0.20
646.88 1.10 -2.30 -0.20
647.00 1.40 -0.30 0.00
647.13 0.60 1.10 -0.10
647.25 -0.40 2.20 0.00
647.38 -1.20 0.70 0.00
647.50 -1.10 -0.50 -0.10
647.63 -0.20 -1.20 -0.10
647.75 0.30 -0.80 -0.10
647.88 0.10 0.70 -0.10
648.00 0.10 0.70 -0.10
648.13 -0.30 0.40 -0.10
648.25 -0.70 -0.80 -0.10
648.38 -0.30 -1.50 -0.20
648.50 -0.20 -0.80 -0.10
648.63 0.20 0.90 -0.10
648.75 0.30 1.60 -0.10
648.88 -0.30 1.40 -0.10
649.00 -0.80 0.00 -0.20
649.13 -0.60 -1.50 -0.10
649.25 -0.20 -2.30 -0.10
649.38 0.30 -1.20 -0.20
649.50 0.90 0.20 -0.10
649.63 0.60 1.60 0.00
649.75 -0.30 2.40 -0.10
649.88 -1.00 1.10 -0.10
650.00 -1.00 -0.80 -0.10
650.13 -0.40 -2.30 -0.20
650.25 0.50 -2.00 -0.20
650.38 1.30 -0.50 0.00
650.50 1.00 0.90 0.00
650.63 -0.30 1.80 -0.10
650.75 -1.20 1.10 0.00
650.88 -1.10 0.00 -0.10
651.00 -0.70 -0.80 -0.10
651.13 0.60 -1.20 -0.10
651.25 1.10 -0.30 -0.20
651.38 1.30 -0.10 -0.10
651.50 0.90 0.20 -0.10
651.63 -0.60 0.00 0.00
651.75 -1.60 -0.50 -0.10
651.88 -1.50 0.20 -0.10
652.00 -0.80 0.40 0.00
652.13 1.10 0.20 -0.20
652.25 1.40 0.20 -0.20
652.38 0.90 -0.80 -0.20
652.50 0.10 -1.20 -0.10
652.63 -1.20 -0.80 0.00
652.75 -1.60 0.40 -0.10
652.88 -1.00 1.10 -0.10
653.00 0.20 0.90 -0.10
653.13 1.10 0.20 -0.10
653.25 1.00 -1.00 -0.10
653.38 0.20 -1.50 -0.10
653.50 -0.70 -0.80 -0.10
653.63 -1.20 0.20 0.00
653.75 -1.00 1.10 -0.10
653.88 -0.10 0.90 -0.20
654.00 0.50 -0.10 -0.10
654.13 0.60 -1.20 -0.10
654.25 0.00 -1.00 -0.20
654.38 -0.30 0.00 -0.10
654.50 -0.80 0.90 0.00
654.63 -0.70 1.10 -0.10
654.75 -0.10 0.00 -0.20
654.88 0.70 -1.00 -0.20
655.00 1.10 -0.80 -0.20
655.13 0.50 0.40 0.00
655.25 -1.00 1.60 -0.10
655.38 -2.00 1.40 -0.10
655.50 -1.50 -0.30 -0.10
655.63 -0.30 -2.00 -0.20
655.75 1.50 -2.50 -0.20
655.88 2.30 -0.80 -0.10
656.00 1.40 1.10 0.00
656.13 -0.40 2.60 0.00
656.25 -2.80 2.40 -0.10
656.38 -2.80 0.00 -0.10
656.50 -1.20 -2.30 -0.10
656.63 1.30 -3.00 -0.20
656.75 2.50 -1.70 -0.10
656.88 2.70 0.90 -0.20
657.00 0.60 2.60 0.00
657.13 -1.60 2.90 0.00
657.25 -3.40 0.70 -0.10
657.38 -2.60 -1.70 -0.10
657.50 0.30 -2.70 -0.20
657.63 2.30 -2.30 -0.10
657.75 3.20 -0.10 -0.20
657.88 1.70 2.20 -0.10
658.00 -0.70 2.60 0.00
658.13 -2.80 1.40 -0.10
658.25 -2.50 -1.00 -0.10
658.38 -0.80 -2.50 -0.20
658.50 1.40 -2.30 -0.20
658.63 2.90 -0.50 -0.10
658.75 1.80 1.40 0.00
658.88 -0.20 2.60 0.00
659.00 -2.50 1.80 0.00
659.13 -2.90 -0.30 -0.10
659.25 -1.40 -2.00 -0.10
659.38 0.60 -2.30 -0.20
659.50 2.00 -1.20 -0.20
659.63 2.40 0.40 -0.10
659.75 0.70 1.80 -0.10
659.88 -1.00 1.60 0.00
660.00 -2.40 0.20 -0.10
660.13 -1.60 -1.00 -0.10
660.25 -0.30 -1.50 -0.20
660.38 1.00 -1.00 -0.10
660.50 1.00 0.40 -0.10
660.63 0.70 0.90 -0.10
660.75 -0.60 0.40 -0.10
660.88 -1.00 -0.30 -0.10
661.00 -0.40 -1.20 -0.20
661.13 0.00 -1.00 -0.20
661.25 0.20 0.40 -0.10
661.38 0.10 1.10 -0.10
661.50 -0.20 1.10 -0.10
661.63 -0.40 0.20 0.00
661.75 -0.40 -1.20 -0.20
661.88 0.10 -2.30 -0.20
662.00 0.30 -1.20 -0.20
662.13 1.00 -0.10 -0.10
662.25 0.50 1.80 -0.10
662.38 -0.20 2.20 0.00
662.50 -1.40 0.90 -0.10
662.63 -1.00 -1.20 -0.10
662.75 -0.20 -2.30 -0.20
662.88 0.70 -2.00 -0.20
663.00 1.30 -0.10 -0.10
663.13 1.10 1.60 -0.10
663.25 -0.70 2.60 -0.10
663.38 -1.60 0.90 0.00
663.50 -1.20 -1.20 -0.10
663.63 0.10 -2.30 -0.20
663.75 1.10 -1.70 -0.20
663.88 1.30 -0.10 -0.10
664.00 0.60 1.60 0.00
664.13 -1.00 2.20 -0.10
664.25 -1.60 0.90 0.00
664.38 -1.00 -1.20 -0.10
664.50 0.30 -2.30 -0.20
664.63 1.10 -1.70 -0.20
664.75 1.30 -0.10 -0.20
664.88 0.70 1.40 -0.10
665.00 -0.70 2.20 0.00
665.13 -1.60 0.90 0.00
665.25 -0.70 -0.80 -0.20
665.38 0.10 -1.70 -0.20
665.50 1.00 -1.50 -0.10
665.63 0.60 -0.30 -0.10
665.75 -0.10 0.90 0.00
665.88 -0.40 1.10 0.00
666.00 -1.00 0.70 -0.10
666.13 -0.20 -0.30 -0.10
666.25 0.90 -1.20 -0.20
666.38 1.10 -0.80 -0.20
666.50 0.50 -0.10 -0.10
666.63 -0.70 1.10 -0.10
666.75 -1.50 1.10 0.00
666.88 -1.40 0.40 -0.10
667.00 -0.20 -0.80 -0.10
667.13 1.00 -1.50 -0.10
667.25 1.50 -1.00 -0.20
667.38 0.60 0.20 -0.10
667.50 -1.00 1.60 0.00
667.63 -2.50 1.80 0.00
667.75 -2.00 0.90 -0.10
667.88 -0.30 -1.00 -0.10
668.00 2.00 -2.30 -0.20
668.13 2.70 -2.00 -0.20
668.25 1.50 -0.50 -0.20
668.38 -0.40 1.10 0.00
668.50 -2.50 1.80 0.00
668.63 -2.90 1.60 0.00
668.75 -1.50 0.20 -0.10
668.88 1.10 -1.20 -0.20
669.00 2.80 -1.70 -0.20
669.13 2.50 -1.20 -0.10
669.25 0.90 -0.30 -0.10
669.38 -1.20 1.10 0.00
669.50 -2.80 1.40 -0.10
669.63 -2.50 0.90 -0.10
669.75 -0.60 -0.50 -0.10
669.88 1.70 -1.20 -0.20
670.00 2.80 -0.80 -0.20
670.13 2.10 -0.10 -0.10
670.25 0.10 0.20 -0.10
670.38 -2.20 0.40 -0.10
670.50 -2.60 -0.30 -0.10
670.63 -1.40 -0.50 -0.10
670.75 0.30 -0.30 -0.20
670.88 1.50 0.40 -0.10
671.00 1.80 0.90 -0.10
671.13 0.90 0.70 -0.10
671.25 -1.10 0.00 -0.10
671.38 -2.10 -0.70 -0.10
671.50 -1.50 -1.20 -0.20
671.63 0.20 -0.50 0.00
671.75 1.10 0.70 -0.10
671.88 1.50 1.40 -0.10
672.00 0.30 1.60 -0.10
672.13 -0.60 0.40 -0.10
672.25 -1.20 -0.80 -0.10
672.38 -1.10 -1.50 -0.20
672.50 -1.00 -1.20 -0.20
672.63 0.20 -0.10 0.00
672.75 -0.20 0.70 -0.10
672.88 0.60 0.70 -0.10
673.00 1.00 0.90 -0.10
673.13 0.60 0.20 -0.10
673.25 -0.20 0.20 -0.20
673.38 -1.10 -0.50 -0.20
673.50 -1.80 -0.70 -0.10
673.63 -1.60 -0.50 0.00
673.75 -0.70 -0.30 -0.10
673.88 1.00 0.90 0.00
674.00 2.10 1.40 -0.10
674.13 1.80 1.40 -0.20
674.25 0.50 0.40 -0.10
674.38 -1.10 -1.50 -0.20
674.50 -2.50 -2.00 -0.10
674.63 -2.60 -1.20 -0.10
674.75 -0.60 0.40 0.10
674.88 1.40 2.20 0.00
675.00 2.10 2.40 -0.20
675.13 1.80 0.90 -0.10
675.25 0.70 -1.50 -0.20
675.38 -1.00 -2.70 -0.20
675.50 -2.20 -2.00 -0.10
675.63 -2.20 0.00 0.00
675.75 -1.00 2.60 0.00
675.88 -0.10 2.90 0.00
676.00 1.30 1.40 -0.10
676.13 1.70 -1.20 -0.20
676.25 1.30 -3.00 -0.20
676.38 0.30 -2.70 -0.20
676.50 -0.80 -0.50 -0.20
676.63 -1.40 2.40 0.00
676.75 -1.60 3.30 0.00
676.88 -1.10 1.80 -0.10
677.00 0.50 -1.00 -0.10
677.13 1.30 -3.40 -0.20
677.25 1.70 -3.70 -0.20
677.38 1.30 -1.00 -0.10
677.50 0.30 2.20 -0.10
677.63 -1.20 3.60 0.00
677.75 -2.50 2.40 -0.10
677.88 -1.60 -0.50 -0.10
678.00 0.10 -2.70 -0.20
678.13 1.30 -3.00 -0.10
678.25 1.80 -1.50 0.00
678.38 1.40 1.10 -0.10
678.50 -0.10 2.90 0.00
678.63 -1.20 2.60 0.00
678.75 -1.60 0.40 -0.10
678.88 -1.10 -1.50 -0.20
679.00 -0.40 -2.70 -0.20
679.13 0.50 -1.50 -0.10
679.25 0.60 0.20 0.00
679.38 0.50 1.80 -0.10
679.50 0.30 2.20 -0.10
679.63 0.20 0.90 -0.10
679.75 -0.40 -0.80 -0.20
679.88 -0.80 -1.50 -0.20
680.00 -1.20 -1.70 -0.10
680.13 -1.10 -0.50 0.00
680.25 0.10 0.70 0.00
680.38 0.90 1.10 -0.10
680.50 1.70 1.60 -0.10
680.63 1.10 0.70 -0.20
680.75 0.30 -1.20 -0.20
680.88 -1.00 -1.70 -0.10
681.00 -2.00 -1.50 -0.20
681.13 -2.40 0.20 -0.10
681.25 -0.70 1.60 0.00
681.38 0.50 1.80 -0.10
681.50 1.80 0.90 -0.10
681.63 1.70 -0.80 -0.20
681.75 0.90 -2.30 -0.20
681.88 -0.60 -2.00 -0.10
682.00 -1.60 0.00 0.00
682.13 -2.10 2.20 0.00
682.25 -1.50 2.60 -0.10
682.38 -0.20 1.60 -0.10
682.50 1.50 -1.00 -0.10
682.63 2.00 -2.70 -0.30
682.75 1.50 -2.50 -0.20
682.88 0.00 -0.50 -0.10
683.00 -1.80 1.60 -0.20
683.13 -2.50 2.90 0.00
683.25 -1.40 1.80 0.00
683.38 0.10 -0.30 -0.10
683.50 1.10 -2.30 -0.20
683.63 2.00 -3.20 -0.20
683.75 1.10 -1.70 -0.20
683.88 -0.20 1.10 0.00
684.00 -1.60 2.40 0.00
684.13 -2.00 2.40 -0.10
684.25 -0.80 0.40 0.00
684.38 1.00 -1.50 -0.20
684.50 1.30 -2.50 -0.10
684.63 0.50 -1.50 -0.20
684.75 -0.60 0.00 -0.10
684.88 -1.50 1.60 0.00
685.00 -1.10 1.80 -0.10
685.13 0.10 0.70 -0.20
685.25 1.40 -1.20 -0.10
685.38 1.30 -2.00 -0.20
685.50 0.10 -1.20 -0.20
685.63 -1.20 0.20 0.00
685.75 -2.00 1.40 -0.10
685.88 -1.60 1.40 0.00
686.00 0.50 0.40 -0.10
686.13 2.00 -1.20 -0.20
686.25 2.50 -1.20 -0.20
686.38 1.30 -0.50 -0.10
686.50 -1.20 0.70 0.00
686.63 -3.00 0.90 0.00
686.75 -2.60 0.70 -0.10
686.88 -0.70 -0.30 -0.10
687.00 1.80 -1.50 -0.10
687.13 3.20 -1.00 -0.20
687.25 2.10 -0.10 -0.10
687.38 -0.10 0.90 0.00
687.50 -2.40 1.60 -0.10
687.63 -2.80 0.90 -0.10
687.75 -2.00 0.00 -0.10
687.88 0.30 -1.20 -0.20
688.00 2.30 -1.70 -0.10
688.13 2.50 -1.20 -0.10
688.25 1.50 -0.50 -0.10
688.38 -0.70 1.10 -0.10
688.50 -2.80 1.40 -0.10
688.63 -3.00 1.40 0.00
688.75 -1.00 0.20 -0.10
688.88 1.10 -0.80 -0.20
689.00 2.40 -1.50 -0.20
689.13 2.30 -1.70 -0.10
689.25 1.80 -1.00 0.00
689.50 -3.70 6.50 0.90
689.63 -4.60 -1.00 -2.30
689.75 -2.90 0.70 -1.00
689.88 0.10 -4.10 -0.30
690.00 3.50 -1.50 0.50
690.13 3.50 -3.40 0.20
690.25 2.40 -2.00 0.40
690.38 0.90 1.10 0.60
690.50 -1.20 2.20 0.80
690.63 -2.20 3.30 0.80
690.75 -3.40 2.20 0.80
690.88 0.60 -0.30 0.80
691.00 2.70 -2.50 0.40
691.13 2.70 -3.90 0.20
691.25 2.80 -3.20 0.10
691.38 1.00 -0.10 0.20
691.50 -2.00 1.80 0.20
691.63 -3.00 3.80 0.20
691.75 -2.50 2.40 0.10
691.88 -0.70 0.20 0.00
692.00 1.40 -2.70 -0.20
692.13 2.50 -3.70 -0.40
692.25 2.20 -3.00 -0.10
692.38 0.60 -0.80 0.00
692.50 -1.40 1.40 0.00
692.63 -1.80 2.60 0.00
692.75 -2.00 2.40 -0.10
692.88 -0.80 0.90 0.00
693.00 0.60 -1.70 -0.20
693.13 1.10 -2.70 -0.10
693.25 1.10 -2.70 -0.20
693.38 0.50 -1.00 -0.20
693.50 -0.20 1.10 0.00
693.63 -0.60 2.40 -0.10
693.75 -1.10 2.40 -0.10
693.88 -0.70 0.20 -0.20
694.00 0.00 -1.50 -0.20
694.13 0.30 -2.30 -0.20
694.25 0.60 -1.70 -0.10
694.38 0.60 -0.30 -0.10
694.50 0.20 1.40 0.00
694.63 -0.20 1.60 -0.10
694.75 -0.70 1.10 -0.10
694.88 -0.60 0.00 -0.10
695.00 -0.80 -1.00 -0.20
695.13 -0.40 -1.20 -0.20
695.25 -0.10 -0.50 -0.20
695.38 0.70 -0.10 -0.20
695.50 0.90 0.20 -0.10
695.63 0.70 0.90 -0.10
695.75 0.30 0.70 -0.10
695.88 -0.60 0.40 -0.10
696.00 -1.10 -0.50 -0.20
696.13 -0.80 -1.00 -0.20
696.25 -0.30 -0.50 -0.20
696.38 0.50 -0.10 -0.10
696.50 1.00 0.40 0.00
696.63 0.70 0.90 -0.10
696.75 0.10 1.10 -0.10
696.88 -0.70 0.20 -0.20
697.00 -0.80 -1.00 -0.20
697.13 -0.60 -1.50 -0.10
697.25 0.20 -1.00 -0.10
697.38 0.30 0.20 -0.10
697.50 0.20 1.40 -0.10
697.63 0.30 1.10 -0.10
697.75 -0.20 0.70 -0.10
697.88 -0.20 -0.80 -0.10
698.00 0.10 -1.70 -0.20
698.13 0.20 -2.00 -0.20
698.25 -0.20 -0.30 -0.10
698.38 -0.20 1.10 0.00
698.50 -0.40 1.60 0.00
698.63 0.10 1.10 -0.10
698.75 0.60 -0.80 -0.10
698.88 0.70 -2.00 -0.20
699.00 0.30 -1.20 -0.20
699.13 -0.20 -0.30 0.00
699.25 -1.20 1.60 0.00
699.38 -1.60 1.40 -0.10
699.50 -1.10 0.40 0.00
699.63 0.90 -0.80 -0.10
699.75 1.80 -1.50 0.00
699.88 2.00 -0.80 -0.20
700.00 0.50 0.40 -0.10
700.13 -1.10 1.40 -0.10
700.25 -2.10 1.10 0.00
700.38 -2.10 0.20 0.00
700.50 -0.20 -0.80 0.00
700.63 1.70 -1.20 0.00
700.75 2.30 -0.80 -0.10
700.88 1.50 -0.10 -0.10
701.00 -0.20 0.70 0.00
701.13 -2.20 0.90 0.00
701.25 -2.60 0.70 0.00
701.38 -1.40 0.00 0.00
701.50 0.50 -0.50 -0.10
701.63 2.40 -1.00 -0.10
701.75 2.40 -0.50 -0.20
701.88 1.30 -0.50 -0.20
702.00 -0.40 -0.30 0.00
702.13 -2.10 0.20 -0.10
702.25 -2.80 0.90 -0.10
702.38 -2.00 0.40 -0.10
702.50 0.30 0.20 -0.20
702.63 2.30 -0.80 -0.10
702.75 2.40 -1.00 -0.20
702.88 1.30 -1.00 -0.10
703.00 -0.40 -0.30 -0.20
703.13 -2.20 0.40 -0.10
703.25 -2.40 0.70 -0.10
703.38 -1.40 0.40 -0.10
703.50 0.90 0.20 -0.10
703.63 1.80 -0.10 -0.10
703.75 1.50 -0.10 -0.10
703.88 0.70 -0.50 -0.20
704.00 -1.00 -1.20 -0.10
704.13 -1.40 -1.00 -0.10
704.25 -1.20 -0.30 0.00
704.38 -0.20 0.70 0.00
704.50 0.60 1.60 -0.10
704.63 0.60 1.10 -0.10
704.75 0.30 0.20 -0.10
704.88 -0.30 -1.50 -0.20
705.00 -0.60 -2.00 -0.10
705.13 0.00 -1.50 -0.10
705.25 -0.30 0.00 -0.10
705.38 0.20 1.40 -0.10
705.50 0.10 2.20 -0.10
705.63 -0.30 1.80 -0.10
705.75 -0.70 0.20 -0.10
705.88 -0.40 -1.70 -0.20
706.00 -0.40 -2.30 -0.20
706.13 0.70 -2.00 -0.20
706.25 0.90 -0.30 0.00
706.38 0.30 2.20 -0.10
706.50 -0.60 2.90 0.00
706.63 -1.40 2.40 -0.10
706.75 -1.20 -0.30 0.00
706.88 -0.60 -2.50 -0.10
707.00 0.90 -3.20 -0.20
707.13 1.70 -2.30 -0.10
707.25 1.30 -0.10 -0.10
707.38 0.30 1.60 -0.20
707.50 -1.20 2.60 0.00
707.63 -2.10 2.20 0.00
707.75 -1.40 0.40 -0.10
707.88 0.30 -1.20 -0.20
708.00 1.40 -1.70 -0.10
708.13 2.20 -1.50 -0.10
708.25 0.90 -1.20 -0.20
708.38 -0.10 0.00 -0.20
708.50 -1.00 1.10 0.00
708.63 -1.50 1.60 -0.10
708.75 -1.00 1.10 -0.10
708.88 0.20 -0.10 -0.10
709.00 0.90 -0.80 -0.10
709.13 1.30 -2.00 -0.20
709.25 0.60 -1.70 -0.10
709.38 -0.40 -0.80 0.00
709.50 -0.70 0.20 -0.10
709.63 -0.70 1.10 -0.10
709.75 -0.10 1.40 0.00
709.88 0.10 1.10 -0.10
710.00 0.30 0.70 -0.10
710.13 0.10 -0.80 -0.20
710.25 -0.30 -2.00 -0.10
710.38 -0.30 -2.00 -0.20
710.50 -0.30 -1.00 -0.10
710.63 -0.10 0.40 0.00
710.75 0.20 2.40 0.00
710.88 0.10 2.60 -0.10
711.00 -0.20 1.10 -0.10
711.13 -0.20 -1.20 -0.10
711.25 0.00 -2.50 -0.20
711.38 0.10 -2.30 -0.20
711.50 -0.20 -0.30 -0.10
711.63 -0.30 1.40 0.00
711.75 -0.30 2.40 -0.10
711.88 0.10 0.70 -0.10
712.00 0.20 -1.00 -0.10
712.13 0.60 -2.30 -0.10
712.25 0.20 -1.50 -0.10
712.38 -0.60 0.90 -0.10
712.50 -0.60 1.80 -0.10
712.63 -0.70 1.60 -0.10
712.75 -0.40 0.20 -0.20
712.88 -0.20 -1.70 -0.10
713.00 0.10 -2.30 -0.10
713.13 0.20 -1.00 -0.10
713.25 -0.10 0.40 -0.20
713.38 0.20 1.40 -0.10
713.50 -0.10 1.40 0.00
713.63 -0.60 0.40 -0.10
713.75 -0.40 -0.80 -0.20
713.88 -0.70 -1.20 -0.10
714.00 -0.30 -0.50 -0.10
714.13 0.10 0.20 -0.10
714.25 0.60 0.70 -0.10
714.38 0.90 0.20 -0.10
714.50 0.60 -0.30 0.00
714.63 -0.20 -0.30 -0.10
714.75 -1.00 0.20 -0.10
714.88 -1.10 0.40 -0.10
715.00 -0.80 0.40 0.00
715.13 0.20 -0.10 -0.10
715.25 0.60 -0.80 -0.10
715.38 1.10 -1.20 -0.20
715.50 0.30 -0.30 -0.10
715.63 -0.40 0.70 0.00
715.75 -1.00 1.10 0.00
715.88 -1.00 1.10 -0.10
716.00 -0.40 0.20 -0.20
716.13 0.10 -0.80 -0.10
716.25 0.50 -1.50 -0.10
716.38 0.90 -1.20 -0.10
716.50 -0.10 0.40 0.00
716.63 -0.70 1.60 -0.10
716.75 -0.60 1.40 -0.10
716.88 -0.60 0.40 -0.20
717.00 0.10 -0.80 0.00
717.13 0.60 -1.70 -0.10
717.25 0.20 -1.50 -0.20
717.38 0.00 0.00 0.00
717.50 -0.20 0.70 -0.10
717.63 -0.10 1.40 0.00
717.75 -0.40 0.70 -0.20
717.88 -0.30 0.00 -0.10
718.00 -0.60 -0.50 -0.10
718.13 -0.30 -0.50 -0.10
718.25 -0.30 -0.50 -0.10
718.38 0.10 -0.30 -0.10
718.50 0.60 -0.30 -0.10
718.63 0.60 0.20 -0.10
718.75 0.30 0.70 -0.10
718.88 0.20 0.90 -0.10
719.00 -0.70 0.70 -0.10
719.13 -1.10 0.00 -0.10
719.25 -1.00 -1.20 -0.10
719.38 -0.20 -1.70 -0.10
719.50 1.00 -1.00 -0.10
719.63 1.50 0.40 -0.20
719.75 1.10 1.60 0.00
719.88 -0.20 1.60 -0.10
720.00 -1.50 0.20 -0.20
720.13 -2.10 -1.20 0.00
720.25 -1.00 -1.70 -0.10
720.38 -0.20 -1.20 -0.10
720.50 1.10 0.70 -0.10
720.63 1.50 1.80 -0.10
720.75 1.00 1.80 -0.10
720.88 -0.60 0.00 -0.10
721.00 -1.40 -1.50 -0.10
721.13 -1.80 -1.70 -0.20
721.25 -0.60 -1.00 -0.10
721.38 0.30 0.70 -0.10
721.50 1.00 1.80 -0.10
721.63 0.90 1.10 -0.10
721.75 0.20 -0.50 -0.10
721.88 -1.00 -1.70 -0.10
722.00 -1.40 -1.50 -0.10
722.13 -1.00 -0.30 -0.10
722.25 0.20 0.90 -0.10
722.38 1.00 1.80 -0.10
722.50 1.40 0.60 -0.20
722.63 1.00 -1.50 0.00
722.75 -0.40 -2.30 -0.20
722.88 -1.80 -1.20 -0.10
723.00 -2.00 0.40 0.00
723.13 -1.00 2.20 -0.10
723.25 0.90 2.20 -0.10
723.38 1.80 0.40 -0.10
723.50 2.00 -1.70 -0.20
723.63 0.70 -3.00 -0.20
723.75 -0.80 -2.00 -0.20
723.88 -2.00 0.40 -0.10
724.00 -1.60 2.40 0.00
724.13 -0.30 3.30 0.00
724.25 1.00 1.40 -0.10
724.38 1.70 -1.20 -0.10
724.50 1.30 -3.00 -0.20
724.63 0.10 -3.20 -0.20
724.75 -0.80 -1.50 -0.20
724.88 -1.40 0.90 -0.10
725.00 -0.70 3.10 0.00
725.13 0.10 3.10 -0.10
725.25 0.30 1.10 -0.10
725.38 0.30 -1.20 -0.20
725.50 0.10 -3.20 -0.10
725.63 0.00 -3.40 -0.30
725.75 0.20 -1.50 -0.10
725.88 1.00 1.40 -0.10
726.00 0.50 3.30 0.10
726.13 -0.30 3.30 -0.10
726.25 -1.20 1.10 -0.30
726.38 -1.20 -2.30 0.00
726.50 -1.00 -3.70 -0.20
726.63 0.60 -2.70 -0.20
726.75 1.70 -0.30 0.00
726.88 1.40 2.60 0.00
727.00 1.00 2.90 -0.10
727.13 -1.20 1.60 -0.10
727.25 -1.80 -0.70 0.00
727.38 -1.50 -2.30 -0.20
727.50 -0.30 -2.00 -0.10
727.63 1.30 -0.10 -0.10
727.75 2.00 1.10 -0.20
727.88 1.10 1.10 -0.10
728.00 -0.40 0.20 0.00
728.13 -1.50 -0.70 -0.10
728.25 -1.60 -1.00 -0.10
728.38 -0.80 0.00 0.00
728.50 0.90 0.70 -0.10
728.63 1.80 0.90 -0.10
728.75 1.30 0.40 -0.20
728.88 -0.40 -0.80 -0.20
729.00 -1.40 -1.00 -0.10
729.13 -1.50 -0.30 -0.10
729.25 -0.80 0.40 -0.20
729.38 1.00 0.90 -0.10
729.50 1.40 0.60 -0.20
729.63 1.10 -0.80 -0.10
729.75 0.00 -1.50 -0.30
729.88 -1.00 -1.20 -0.10
730.00 -1.80 0.20 0.00
730.13 -1.10 0.90 -0.10
730.25 0.70 1.40 -0.10
730.38 1.40 0.20 -0.10
730.50 1.70 -1.20 -0.20
730.63 0.70 -2.00 -0.20
730.75 -0.60 -1.00 -0.10
730.88 -1.60 0.40 0.00
731.00 -1.60 1.40 -0.10
731.13 -0.60 1.40 0.00
731.25 0.50 0.40 -0.10
731.38 1.30 -1.00 -0.10
731.50 1.50 -1.50 -0.20
731.63 0.60 -1.20 -0.10
731.75 -0.60 0.40 -0.10
731.88 -1.50 1.10 -0.10
732.00 -1.60 0.90 0.00
732.13 -1.20 0.70 0.00
732.25 0.30 -0.30 -0.10
732.38 1.30 -1.00 -0.10
732.50 1.10 -0.80 -0.20
732.63 0.60 -0.30 -0.10
732.75 -0.10 0.40 -0.20
732.88 -0.40 0.20 0.00
733.00 -1.10 0.40 -0.10
733.13 -1.10 0.00 -0.10
733.25 -0.40 -0.80 -0.20
733.38 0.20 -0.50 -0.10
733.50 0.90 -0.30 -0.10
733.63 1.40 0.20 -0.10
733.75 1.00 0.90 0.00
733.88 -0.40 0.70 0.00
734.00 -1.40 -0.50 -0.10
734.13 -1.20 -1.20 -0.10
734.25 -0.80 -1.00 -0.20
734.38 0.60 -0.30 0.00
734.50 0.90 1.10 -0.10
734.63 0.50 1.80 -0.10
734.75 -0.10 0.90 -0.20
734.88 -0.60 -1.00 -0.10
735.00 -0.70 -2.70 -0.20
735.13 -0.60 -2.00 -0.10
735.25 0.30 -0.30 -0.10
735.38 0.70 1.80 -0.20
735.50 0.70 2.40 -0.10
735.63 -0.20 1.10 -0.10
735.75 -0.80 -0.50 0.00
735.88 -0.80 -2.50 -0.20
736.00 -0.60 -2.00 -0.10
736.13 0.00 -0.50 -0.10
736.25 0.10 1.10 -0.20
736.38 0.60 2.20 -0.10
736.50 0.60 1.10 -0.10
736.63 -0.30 -0.50 -0.10
736.75 -1.00 -1.70 -0.10
736.88 -0.80 -2.00 -0.20
737.00 -0.60 -0.50 -0.10
737.13 0.20 0.90 -0.10
737.25 0.70 1.80 -0.10
737.38 0.90 1.60 -0.10
737.50 0.20 0.40 -0.10
737.63 -0.20 -1.20 -0.10
737.75 -0.80 -2.00 -0.20
737.88 -1.00 -1.70 -0.10
738.00 -0.60 0.00 -0.10
738.13 0.30 1.10 -0.10
738.25 0.50 1.80 -0.10
738.38 0.50 1.40 -0.10
738.50 0.10 0.20 -0.10
738.63 -0.20 -1.70 -0.10
738.75 -0.70 -2.30 -0.20
738.88 -0.40 -1.20 0.00
739.00 0.10 0.70 -0.10
739.13 0.20 1.40 -0.10
739.25 -0.10 1.80 0.00
739.38 0.10 0.70 -0.10
739.50 0.10 -1.20 -0.20
739.63 0.10 -1.70 -0.20
739.75 0.30 -1.20 -0.20
739.88 -0.60 0.00 -0.10
740.00 -0.60 0.90 -0.10
740.13 -0.70 1.10 -0.10
740.25 -0.20 0.20 0.00
740.38 0.70 -0.50 -0.20
740.50 0.90 -0.80 -0.10
740.63 0.50 -0.10 -0.10
740.75 -0.20 0.70 -0.10
740.88 -1.10 0.40 -0.10
741.00 -1.10 0.00 -0.10
741.13 -0.70 -0.30 -0.10
741.25 0.20 -0.10 0.00
741.38 1.00 -0.10 -0.10
741.50 0.50 0.40 -0.10
741.63 0.20 -0.10 -0.10
741.75 -0.60 -0.50 -0.10
741.88 -0.60 -1.00 -0.20
742.00 -0.40 -0.80 -0.20
742.13 0.20 -0.10 -0.10
742.25 0.10 0.70 -0.20
742.38 -0.20 0.70 0.00
742.50 -0.20 -0.30 0.00
742.63 -0.10 -0.50 -0.20
742.75 0.50 -1.00 -0.10
742.88 0.30 -0.30 -0.20
743.00 -0.10 0.40 -0.20
743.13 -1.00 1.10 0.00
743.25 -0.70 -0.30 -0.10
743.38 -0.30 -0.50 -0.10
743.50 0.10 -0.80 -0.10
743.63 1.10 -0.30 -0.20
743.75 0.70 0.90 -0.10
743.88 -0.30 0.90 -0.10
744.00 -1.00 0.20 -0.10
744.13 -1.00 -0.80 -0.10
744.25 -0.60 -1.50 -0.10
744.38 0.20 -1.00 -0.10
744.50 1.10 0.20 -0.10
744.63 1.00 1.40 0.00
744.75 0.20 1.80 -0.10
744.88 -0.70 0.70 -0.10
745.00 -1.40 -1.00 -0.10
745.13 -1.00 -2.30 -0.10
745.25 -0.40 -1.20 -0.20
745.38 1.40 0.20 0.00
745.50 1.10 1.60 -0.20
745.63 0.60 2.20 0.00
745.75 -0.70 0.70 -0.10
745.88 -1.20 -1.20 -0.10
746.00 -1.00 -1.70 -0.10
746.13 -0.30 -1.00 -0.10
746.25 0.50 0.40 -0.10
746.38 1.00 1.40 -0.10
746.50 0.60 0.70 -0.10
746.63 0.20 -0.50 -0.10
746.75 -0.40 -1.20 -0.20
746.88 -0.70 -1.20 -0.10
747.00 -0.60 0.40 -0.10
747.13 -0.40 1.60 0.00
747.25 -0.10 1.40 0.00
747.38 0.70 -0.10 -0.20
747.50 1.10 -1.70 -0.20
747.63 0.70 -2.00 -0.20
747.75 0.20 -1.50 -0.10
747.88 -1.00 0.70 0.00
748.00 -1.40 1.80 0.00
748.13 -1.50 2.20 0.00
748.25 -0.80 0.90 0.00
748.38 0.70 -1.00 -0.20
748.50 1.70 -1.70 -0.10
748.63 1.40 -1.70 -0.20
748.75 0.50 -1.00 -0.10
748.88 -0.80 0.90 0.00
749.00 -1.50 1.10 -0.10
749.13 -1.40 1.40 0.00
749.25 -0.30 0.90 -0.10
749.38 0.70 -0.50 -0.10
749.50 1.50 -1.50 -0.20
749.63 0.70 -1.50 -0.10
749.75 0.30 -0.80 -0.10
749.88 -1.10 0.40 -0.10
750.00 -1.20 1.10 0.00
750.13 -0.70 1.10 -0.10
750.25 0.30 0.20 -0.10
750.38 1.10 -0.80 -0.20
750.50 0.70 -1.00 -0.20
750.63 0.50 -1.00 -0.10
750.75 -0.70 0.20 0.00
750.88 -1.50 0.70 -0.10
751.00 -0.80 0.40 -0.20
751.13 0.50 0.40 -0.10
751.25 1.40 -0.30 -0.10
751.38 1.10 -0.30 -0.20
751.50 0.50 -0.10 -0.10
751.63 -0.80 0.00 -0.20
751.75 -1.40 0.00 -0.10
751.88 -1.40 0.00 -0.10
752.00 0.20 -0.10 0.00
752.13 0.90 0.20 -0.10
752.25 1.30 0.40 -0.10
752.38 0.70 -0.10 -0.20
752.50 -0.10 -0.50 -0.20
752.63 -1.10 -0.50 -0.10
752.75 -1.00 0.20 0.00
752.88 -0.70 0.70 -0.10
753.00 0.50 0.40 -0.10
753.13 1.10 0.20 -0.20
753.25 0.70 -1.00 -0.20
753.38 0.20 -1.00 -0.10
753.50 -0.20 -0.30 -0.10
753.63 -1.10 0.90 0.00
753.75 -0.70 1.60 -0.10
753.88 -0.70 0.70 -0.10
754.00 0.70 -1.00 -0.10
754.13 1.10 -1.70 -0.30
754.25 1.00 -1.50 -0.10
754.38 0.60 0.20 0.00
754.50 -0.80 1.80 0.00
754.63 -2.00 1.80 -0.10
754.75 -1.20 0.70 -0.10
754.88 -0.30 -1.50 -0.10
755.00 1.10 -2.30 -0.20
755.13 1.30 -1.50 -0.10
755.25 0.70 0.40 -0.10
755.38 -0.30 1.80 -0.10
755.50 -1.50 1.60 -0.10
755.63 -1.60 0.40 0.00
755.75 -0.70 -0.80 -0.10
755.88 0.50 -1.50 -0.10
756.00 1.40 -0.80 -0.10
756.13 0.60 0.70 -0.10
756.25 -0.10 0.40 0.00
756.38 -0.60 0.00 -0.10
756.50 -0.20 -0.30 -0.10
756.63 -0.40 -0.30 0.00
756.75 -0.10 0.40 -0.20
756.88 -0.10 0.90 0.00
757.00 0.00 0.00 0.00
757.13 0.10 -0.80 -0.10
757.25 0.20 -1.50 -0.10
757.38 0.70 -1.00 -0.20
757.50 0.60 0.70 0.00
757.63 -0.10 1.80 0.00
757.75 -0.60 2.40 -0.10
757.88 -1.10 0.90 -0.10
758.00 -0.40 -1.70 -0.20
758.13 0.20 -3.40 -0.10
758.25 0.90 -2.70 -0.20
758.38 1.10 -0.30 -0.20
758.50 0.50 2.90 0.00
758.63 -0.60 4.30 0.00
758.75 -1.40 2.90 -0.10
758.88 -1.50 -1.20 -0.10
759.00 -0.40 -4.10 -0.30
759.13 0.90 -4.60 -0.10
759.25 1.30 -2.00 -0.10
759.38 1.10 2.20 0.00
759.50 -0.20 4.50 0.00
759.63 -1.50 3.60 -0.10
759.75 -1.80 0.70 -0.10
759.88 -0.30 -3.40 -0.20
760.00 1.00 -4.80 -0.10
760.13 1.50 -3.00 -0.10
760.25 1.30 0.40 -0.10
760.38 -0.10 3.80 0.00
760.50 -1.10 4.30 0.00
760.63 -1.60 1.80 -0.10
760.75 -1.40 -1.50 -0.10
760.88 -0.20 -3.20 -0.10
761.00 1.10 -3.20 -0.20
761.13 1.10 -0.80 -0.10
761.25 0.90 1.60 -0.10
761.38 0.30 2.60 -0.10
761.50 -1.00 1.60 -0.10
761.63 -1.40 -0.50 -0.10
761.75 -1.10 -1.50 -0.10
761.88 -1.00 -1.70 -0.10
762.00 -0.60 -0.50 -0.10
762.13 0.50 0.90 -0.10
762.25 1.50 1.40 -0.10
762.38 1.50 0.40 -0.10
762.50 0.30 -0.80 -0.20
762.63 -1.00 -1.20 -0.20
762.75 -2.40 -0.30 -0.10
762.88 -2.20 0.40 -0.10
763.00 -1.00 1.10 -0.10
763.13 0.90 1.10 -0.10
763.25 2.50 -0.30 -0.10
763.38 2.30 -1.70 -0.10
763.50 1.10 -2.30 -0.20
763.63 -0.70 -0.80 -0.10
763.75 -2.20 0.90 0.00
763.88 -2.40 2.60 -0.10
764.00 -1.20 2.20 0.00
764.13 1.00 0.40 -0.10
764.25 2.20 -2.50 -0.10
764.38 2.40 -3.40 -0.20
764.50 1.00 -2.50 -0.20
764.63 -0.30 0.00 0.00
764.75 -2.10 2.60 0.00
764.88 -2.30 3.30 -0.20
765.00 -1.10 2.40 -0.10
765.13 0.50 -0.50 -0.10
765.25 1.40 -3.20 -0.10
765.38 1.40 -3.20 -0.10
765.50 0.90 -2.30 -0.10
765.63 -0.20 0.70 -0.10
765.75 -1.40 3.30 0.00
765.88 -2.00 3.80 -0.10
766.00 -1.10 1.80 -0.10
766.13 0.20 -1.50 -0.10
766.25 0.70 -3.40 -0.20
766.38 1.80 -3.40 -0.10
766.50 1.10 -1.20 -0.10
766.63 0.10 1.10 -0.10
766.75 -1.20 3.10 0.00
766.88 -1.40 2.40 -0.10
767.00 -1.10 0.90 -0.10
767.13 -0.20 -1.20 -0.10
767.25 1.00 -2.00 -0.10
767.38 0.90 -1.20 -0.10
767.50 0.70 -0.50 -0.20
767.63 0.50 0.40 -0.10
767.75 -0.20 0.70 -0.10
767.88 -0.60 0.40 0.00
768.00 -0.80 0.40 -0.20
768.13 -1.20 0.70 0.00
768.25 -0.70 0.20 -0.10
768.38 0.20 -0.50 -0.20
768.50 1.00 -1.00 -0.10
768.63 2.00 -1.20 -0.20
768.75 1.10 -1.20 -0.20
768.88 -0.20 0.20 0.00
769.00 -1.60 1.40 -0.10
769.13 -2.80 1.80 -0.10
769.25 -2.10 1.10 0.00
769.38 0.10 -0.30 -0.20
769.50 1.70 -1.70 -0.10
769.63 2.70 -2.00 -0.10
769.75 1.80 -1.50 -0.10
769.88 -0.10 0.40 0.00
770.00 -2.30 1.40 0.00
770.13 -3.20 2.20 -0.10
770.25 -2.30 1.80 -0.10
770.38 0.10 0.20 -0.10
770.50 2.30 -1.70 -0.10
770.63 2.40 -2.50 -0.20
770.75 1.40 -1.70 -0.10
770.88 -0.20 -0.30 -0.10
771.00 -1.50 1.60 0.00
771.13 -2.30 2.90 0.00
771.25 -1.40 1.80 -0.10
771.38 -0.10 -0.50 -0.20
771.50 1.30 -2.50 -0.20
771.63 2.00 -2.70 -0.20
771.75 1.30 -1.50 -0.10
771.88 -0.10 0.90 0.00
772.00 -1.50 3.10 -0.10
772.13 -2.00 2.40 -0.20
772.25 -0.60 0.00 -0.10
772.38 0.30 -2.30 -0.20
772.50 1.40 -3.20 -0.20
772.63 1.00 -2.00 0.00
772.75 -0.10 0.90 0.00
772.88 -1.10 2.90 -0.10
773.00 -1.10 3.30 -0.10
773.13 -0.20 1.10 -0.10
773.25 1.00 -2.00 -0.10
773.38 1.10 -3.70 -0.20
773.50 0.90 -2.70 -0.10
773.63 -0.20 -0.30 -0.10
773.75 -1.60 2.40 0.00
773.88 -1.80 3.60 0.00
774.00 -1.10 2.40 -0.10
774.13 0.30 -0.30 -0.20
774.25 2.00 -2.70 -0.20
774.38 2.00 -3.70 -0.20
774.50 1.00 -2.00 -0.10
774.63 -0.70 0.70 -0.10
774.75 -2.50 2.90 0.00
774.88 -2.50 3.30 0.00
775.00 -0.70 1.10 -0.10
775.13 1.40 -1.20 -0.10
775.25 2.40 -3.00 -0.20
775.38 2.20 -3.00 -0.20
775.50 0.50 -1.00 -0.10
775.63 -1.20 1.10 -0.10
775.75 -2.40 2.60 -0.10
775.88 -1.80 2.60 0.00
776.00 0.20 0.90 -0.10
776.13 1.70 -1.70 -0.20
776.25 1.50 -3.00 -0.20
776.38 0.90 -2.30 -0.10
776.50 -0.70 -0.80 -0.10
776.63 -1.50 1.60 -0.10
776.75 -1.20 2.60 0.00
776.88 0.30 2.20 -0.20
777.00 1.30 -0.10 -0.20
777.13 1.40 -2.30 -0.10
777.25 0.90 -2.70 -0.20
777.38 -0.60 -1.50 -0.10
777.50 -2.10 0.20 0.00
777.63 -1.40 1.40 -0.20
777.75 -0.30 1.80 -0.20
777.88 1.30 0.40 -0.10
778.00 1.50 -0.50 -0.10
778.13 1.10 -1.20 -0.10
778.25 -0.30 -1.00 -0.20
778.38 -1.80 -0.30 -0.10
778.50 -1.60 0.40 0.00
778.63 -0.40 0.20 0.00
778.75 0.60 0.20 -0.10
778.88 1.30 -0.10 -0.10
779.00 1.30 -0.10 -0.10
779.13 0.30 0.20 -0.10
779.25 -0.80 0.40 0.00
779.38 -1.80 0.20 -0.10
779.50 -1.40 -0.50 -0.10
779.63 0.00 -1.00 -0.20
779.75 1.10 -0.80 -0.20
779.88 1.80 -0.10 -0.10
780.00 1.00 1.40 0.00
780.13 -0.40 1.10 -0.20
780.25 -1.50 -0.30 -0.10
780.38 -1.60 -2.00 -0.10
780.50 -1.00 -1.70 -0.20
780.63 0.00 0.00 0.00
780.75 1.40 1.10 0.00
780.88 1.40 2.60 0.00
781.00 0.20 1.40 -0.10
781.13 -0.70 -0.80 -0.10
781.25 -1.00 -2.70 -0.10
781.38 -1.40 -3.00 -0.10
781.50 -0.20 -0.80 -0.10
781.63 0.50 1.80 -0.10
781.75 0.70 3.30 -0.10
781.88 0.20 2.90 0.00
782.00 -0.10 0.00 -0.20
782.13 -0.60 -2.50 -0.10
782.25 -0.60 -3.90 -0.20
782.38 -0.20 -2.70 -0.10
782.50 0.00 0.40 0.10
782.63 -0.40 3.60 0.00
782.75 -0.10 3.80 0.00
782.88 -0.10 1.80 0.00
783.00 0.60 -1.20 -0.10
783.13 0.50 -3.40 -0.20
783.25 0.30 -3.20 -0.20
783.38 -0.30 -1.00 -0.10
783.50 -0.70 1.60 -0.10
783.63 -1.00 3.10 0.00
783.75 -0.70 2.60 -0.10
783.88 0.30 -0.30 -0.20
784.00 0.70 -2.00 -0.20
784.13 0.60 -2.30 -0.10
784.25 0.10 -0.80 -0.10
784.38 -0.80 1.40 0.00
784.50 -1.20 2.20 0.00
784.63 -1.10 0.90 -0.10
784.75 0.20 -1.00 -0.10
784.88 1.40 -2.30 -0.10
785.00 1.30 -1.00 -0.20
785.13 0.50 1.40 -0.10
785.25 -0.80 2.40 0.00
785.38 -1.50 1.10 -0.10
785.50 -1.10 -1.00 -0.20
785.63 0.00 -2.50 -0.20
785.75 1.00 -2.50 -0.10
785.88 1.40 0.20 0.00
786.00 0.50 2.40 0.00
786.13 -1.00 3.10 0.00
786.25 -1.40 1.80 -0.10
786.38 -1.00 -1.20 -0.10
786.50 -0.20 -2.70 -0.20
786.63 0.70 -3.00 -0.20
786.75 0.90 -0.80 -0.10
786.88 0.30 1.60 -0.20
787.00 -0.20 2.60 0.00
787.13 -1.10 1.80 -0.10
787.25 -0.80 -0.50 -0.20
787.38 -0.30 -2.00 -0.10
787.50 0.50 -2.00 -0.10
787.63 0.70 -0.50 -0.10
787.75 0.10 0.70 -0.10
787.88 -0.20 1.10 -0.10
788.00 -0.70 1.10 -0.10
788.13 -0.40 0.20 0.00
788.25 -0.10 -0.50 -0.20
788.38 0.20 -1.00 -0.10
788.50 0.20 -1.50 -0.10
788.63 0.30 -0.80 -0.20
788.75 -0.10 0.40 -0.20
788.88 -0.20 1.10 0.00
789.00 -0.60 1.80 0.00
789.13 -0.80 1.80 -0.10
789.25 -0.40 -0.30 -0.20
789.38 0.30 -2.30 -0.10
789.50 0.90 -2.70 -0.30
789.63 1.30 -2.00 -0.10
789.75 0.30 0.20 -0.10
789.88 -0.70 3.10 -0.10
790.00 -1.50 3.60 0.00
790.13 -1.50 1.60 -0.10
790.25 -0.40 -1.20 -0.20
790.38 0.90 -3.70 -0.20
790.50 2.00 -3.70 -0.20
790.63 1.50 -1.00 -0.10
790.75 0.10 1.60 -0.10
790.88 -1.10 3.30 -0.10
791.00 -2.30 2.40 0.00
791.13 -1.80 0.20 -0.10
791.25 0.00 -2.00 -0.20
791.38 1.40 -2.70 -0.10
791.50 2.40 -2.00 -0.20
791.63 1.50 -0.10 -0.20
791.75 0.20 1.80 0.00
791.88 -1.60 1.80 -0.10
792.00 -2.40 0.70 -0.10
792.13 -1.40 -1.00 -0.10
792.25 0.30 -1.70 -0.20
792.38 2.00 -1.70 -0.20
792.50 2.40 -0.10 -0.20
792.63 1.30 0.90 -0.10
792.75 -0.80 1.40 0.00
792.88 -2.20 0.40 -0.10
793.00 -2.20 -0.50 -0.10
793.13 -0.40 -1.70 -0.20
793.25 0.90 -1.20 -0.20
793.38 1.80 -0.10 -0.10
793.50 1.80 0.90 0.00
793.63 0.60 1.60 0.00
793.75 -1.00 0.70 -0.10
793.88 -1.60 -1.00 -0.10
794.00 -1.20 -1.70 -0.10
794.13 -0.30 -1.50 -0.20
794.25 0.60 -0.30 -0.10
794.38 1.30 1.40 0.00
794.50 0.70 1.80 -0.10
794.63 -0.10 1.40 -0.20
794.75 -0.60 0.00 -0.10
794.88 -0.70 -1.70 -0.10
795.00 -0.30 -2.00 -0.20
795.13 -0.20 -0.80 -0.10
795.25 0.50 0.40 -0.10
795.38 0.20 1.80 0.00
795.50 -0.20 1.10 -0.10
795.63 0.10 -0.30 -0.10
795.75 0.30 -1.20 -0.20
795.88 0.30 -1.20 -0.20
796.00 0.20 -0.50 -0.10
796.13 -0.20 1.10 0.00
796.25 -1.10 1.40 -0.10
796.38 -0.70 0.20 -0.10
796.50 -0.20 -1.70 -0.10
796.63 0.90 -1.70 -0.20
796.75 1.40 -0.80 -0.10
796.88 0.70 1.40 -0.10
797.00 -0.70 2.60 -0.10
797.13 -1.60 1.40 0.00
797.25 -1.50 -1.20 -0.10
797.38 0.00 -3.00 -0.30
797.50 1.10 -2.70 -0.20
797.63 1.50 -0.10 -0.10
797.75 0.90 2.20 -0.10
797.88 -1.10 3.30 -0.10
798.00 -2.10 1.60 0.00
798.13 -1.80 -1.20 -0.10
798.25 -0.20 -3.20 -0.20
798.38 1.30 -3.00 -0.10
798.50 2.10 -0.10 -0.20
798.63 1.30 2.40 -0.10
798.75 -1.00 3.10 0.00
798.88 -2.30 1.40 -0.10
799.00 -1.80 -1.70 -0.10
799.13 -0.20 -3.20 -0.20
799.25 1.50 -2.00 -0.10
799.38 2.10 0.90 -0.10
799.50 1.00 2.40 -0.10
799.63 -0.60 3.30 0.00
799.75 -2.00 0.40 -0.10
799.88 -2.00 -2.00 -0.20
800.00 -0.40 -3.20 -0.20
800.13 1.10 -2.30 -0.10
800.25 1.70 0.20 -0.10
800.38 1.10 2.60 -0.10
800.50 0.50 2.90 -0.10
800.63 -1.20 1.10 0.00
800.75 -1.50 -1.20 -0.10
800.88 -0.80 -2.50 -0.20
801.00 0.20 -2.00 -0.20
801.13 1.10 -0.80 -0.20
801.25 1.30 0.90 -0.10
801.38 0.50 1.40 -0.10
801.50 -0.60 1.40 -0.10
801.63 -1.50 0.70 -0.10
801.75 -1.50 0.20 -0.10
801.88 -1.00 -0.30 -0.10
802.00 0.30 -1.20 -0.20
802.13 1.50 -1.50 -0.20
802.25 2.40 -1.50 -0.20
802.38 1.30 -0.50 -0.10
802.50 -0.30 1.40 0.00
802.63 -2.10 2.60 0.00
802.75 -2.80 2.90 -0.10
802.88 -2.50 0.90 0.00
803.00 -0.30 -2.00 -0.20
803.13 2.30 -3.70 -0.10
803.25 3.60 -3.70 -0.30
803.38 3.10 -1.20 -0.10
803.50 0.50 2.40 0.00
803.63 -2.60 4.50 -0.10
803.75 -4.40 3.30 -0.10
803.88 -3.60 0.40 -0.10
804.00 -0.30 -2.50 -0.20
804.13 2.80 -4.10 -0.20
804.25 4.40 -3.20 -0.20
804.38 3.20 -0.50 -0.20
804.50 0.50 2.40 -0.10
804.63 -2.80 2.90 -0.10
804.75 -4.60 1.80 -0.10
804.88 -3.70 -0.30 -0.10
805.00 -0.40 -1.70 -0.20
805.13 2.70 -2.00 -0.10
805.25 4.40 -1.20 -0.20
805.38 3.10 0.20 -0.10
805.50 0.20 0.90 -0.10
805.63 -2.50 0.40 0.00
805.75 -3.80 0.40 -0.10
805.88 -2.80 0.40 -0.10
806.00 -0.60 0.00 -0.10
806.13 2.30 -0.80 -0.10
806.25 2.90 -1.50 -0.20
806.38 2.70 -1.00 -0.10
806.50 0.50 -1.00 -0.10
806.63 -2.10 0.20 0.00
806.75 -2.80 1.40 0.00
806.88 -2.80 1.80 -0.10
807.00 -0.70 0.70 -0.10
807.13 1.40 -1.20 -0.10
807.25 2.50 -2.30 -0.20
807.38 2.20 -2.00 -0.10
807.50 0.50 -0.50 -0.10
807.63 -1.50 1.10 -0.10
807.75 -2.40 2.20 -0.10
807.88 -2.30 1.80 0.00
808.00 -0.80 0.40 0.00
808.13 0.60 -1.20 -0.10
808.25 1.80 -2.00 -0.10
808.38 2.00 -1.70 -0.20
808.50 1.00 -0.10 -0.10
808.63 -0.10 0.90 0.00
808.75 -1.50 1.10 -0.10
808.88 -1.80 0.70 -0.10
809.00 -1.10 0.00 -0.10
809.13 0.10 -0.80 -0.10
809.25 1.30 -1.00 -0.10
809.38 1.70 -0.30 -0.20
809.50 1.40 0.20 -0.10
809.63 0.10 0.20 -0.10
809.75 -1.20 0.20 -0.10
809.88 -2.00 0.40 -0.10
810.00 -1.50 0.20 -0.10
810.13 -0.70 0.20 -0.10
810.25 1.00 -0.50 -0.10
810.38 1.70 -1.20 -0.10
810.50 1.80 -1.50 -0.20
810.63 1.00 -0.50 -0.10
810.75 -0.40 1.10 0.00
810.88 -2.00 1.80 -0.10
811.00 -2.60 1.60 -0.10
811.13 -1.50 -0.30 -0.10
811.25 0.50 -2.50 -0.10
811.38 2.20 -3.00 -0.20
811.50 3.10 -2.30 -0.10
811.63 2.10 0.40 -0.10
811.75 -0.30 2.90 -0.10
811.88 -2.80 3.30 -0.10
812.00 -3.40 1.60 -0.10
812.13 -2.00 -1.00 -0.20
812.25 0.60 -3.20 -0.10
812.38 2.70 -3.00 -0.10
812.50 3.20 -1.50 -0.20
812.63 1.70 1.10 0.00
812.75 -0.80 2.90 0.00
812.88 -3.20 3.10 -0.10
813.00 -3.00 0.90 -0.10
813.13 -1.40 -2.00 -0.10
813.25 1.10 -2.70 -0.20
813.38 2.70 -2.00 -0.10
813.50 2.90 -0.10 -0.10
813.63 1.30 1.40 -0.10
813.75 -1.10 2.40 -0.10
813.88 -2.80 1.40 -0.10
814.00 -2.20 -0.50 -0.10
814.13 -1.00 -1.70 -0.20
814.25 0.70 -1.50 -0.10
814.38 2.30 -0.30 -0.10
814.50 1.80 0.90 -0.10
814.63 0.60 0.70 -0.10
814.75 -0.60 0.00 -0.10
814.88 -1.50 -1.20 -0.10
815.00 -0.80 -1.00 -0.20
815.13 -0.30 0.00 -0.10
815.25 0.20 1.40 -0.10
815.38 0.70 1.40 -0.10
815.50 0.60 -0.30 -0.10
815.63 0.30 -1.70 -0.20
815.75 0.20 -2.50 -0.10
815.88 0.10 -1.20 -0.10
816.00 -0.10 0.90 0.00
816.13 -0.40 2.20 0.00
816.25 -0.70 2.20 -0.10
816.38 -0.40 0.70 -0.20
816.50 -0.20 -1.20 -0.10
816.63 0.60 -2.30 -0.10
816.75 0.60 -2.30 -0.10
816.88 0.00 -0.50 -0.10
817.00 0.10 1.10 -0.10
817.13 -0.20 1.10 -0.10
817.25 -0.40 0.70 -0.20
817.38 0.00 0.00 0.00
817.50 0.10 -0.30 -0.10
817.63 0.50 -0.50 -0.10
817.75 0.30 -0.30 -0.20
817.88 0.20 -0.50 -0.10
818.00 0.10 -0.80 -0.10
818.13 0.00 -1.00 -0.20
818.25 -0.20 -0.30 -0.10
818.38 -0.60 0.90 0.00
818.50 -0.20 1.60 -0.10
818.63 0.20 1.40 0.00
818.75 0.30 0.20 -0.20
818.88 0.50 -1.50 -0.10
819.00 0.20 -3.00 -0.20
819.13 -0.20 -2.30 -0.10
819.25 -0.20 0.20 0.00
819.38 -0.40 2.60 0.00
819.50 -0.40 3.10 0.00
819.63 -0.20 1.60 -0.10
819.75 0.50 -1.00 -0.10
819.88 0.60 -3.20 -0.20
820.00 0.70 -3.40 -0.20
820.13 0.30 -1.20 -0.10
820.25 -0.60 1.80 -0.10
820.38 -1.10 3.30 0.00
820.50 -1.00 2.60 -0.10
820.63 -0.30 0.40 -0.10
820.75 0.50 -2.00 -0.20
820.88 0.70 -3.40 -0.20
821.00 0.70 -2.50 -0.20
821.13 0.20 0.40 -0.10
821.25 -0.40 2.60 0.00
821.38 -1.00 3.10 0.00
821.50 -0.60 1.40 -0.20
821.63 0.20 -1.00 -0.20
821.75 1.00 -3.00 -0.10
821.88 1.10 -2.70 -0.20
822.00 0.30 -0.80 -0.20
822.13 -0.70 1.10 0.00
822.25 -1.10 2.40 -0.10
822.38 -0.80 1.80 -0.10
822.50 0.10 0.20 -0.10
822.63 1.00 -1.00 -0.10
822.75 0.50 -1.50 -0.10
822.88 0.00 -1.00 -0.20
823.00 -0.30 0.00 -0.10
823.13 -0.20 0.20 -0.10
823.25 0.30 0.20 -0.20
823.38 0.30 0.20 -0.20
823.50 -0.30 0.40 -0.10
823.63 -0.70 0.20 -0.20
823.75 -0.80 0.00 0.00
823.88 -0.40 -0.80 0.00
824.00 0.10 -0.80 -0.20
824.13 1.10 -1.20 -0.20
824.25 1.00 -0.10 -0.10
824.38 0.10 0.70 -0.10
824.50 -0.60 0.90 -0.10
824.63 -0.80 0.40 -0.20
824.75 -0.70 -0.80 -0.10
824.88 -0.40 -1.20 0.00
825.00 0.10 -0.80 -0.10
825.13 0.90 0.20 -0.10
825.25 0.30 1.10 -0.10
825.38 -0.30 0.90 -0.20
825.50 -0.60 0.00 -0.10
825.63 0.00 -1.00 -0.20
825.75 0.30 -1.20 -0.20
825.88 0.30 -0.80 -0.20
826.00 0.30 0.20 -0.20
826.13 -0.40 0.70 -0.20
826.25 -1.00 0.70 -0.10
826.38 -0.40 0.20 0.00
826.50 0.00 -0.50 -0.10
826.63 0.60 -0.30 -0.10
826.75 1.00 -0.10 -0.10
826.88 0.60 0.70 0.00
827.00 -0.20 0.20 -0.10
827.13 -1.10 -0.50 -0.10
827.25 -0.80 -1.00 -0.20
827.38 -0.40 -0.80 -0.20
827.50 0.30 0.20 -0.10
827.63 0.90 1.10 -0.10
827.75 1.00 0.90 -0.10
827.88 0.50 -0.10 -0.20
828.00 -0.40 -1.20 -0.20
828.13 -1.10 -2.00 -0.20
828.25 -1.00 -1.20 0.00
828.38 -0.70 0.20 -0.10
828.50 0.60 1.60 -0.10
828.63 0.90 2.20 -0.10
828.75 1.30 0.90 -0.10
828.88 0.70 -0.50 -0.20
829.00 -0.40 -1.70 -0.20
829.13 -1.10 -2.00 -0.20
829.25 -1.10 -1.00 -0.10
829.38 -0.30 0.40 0.00
829.50 0.20 1.40 -0.10
829.63 0.60 1.60 -0.10
829.75 0.60 0.20 -0.10
829.88 0.10 -0.80 -0.10
830.00 -0.80 -1.00 -0.20
830.13 -1.00 -0.80 -0.10
830.25 -1.10 0.40 -0.10
830.38 0.20 0.40 0.00
830.50 0.90 0.20 -0.10
830.63 1.00 -0.50 -0.10
830.75 0.50 -0.10 -0.10
830.88 -0.60 0.40 -0.10
831.00 -1.10 0.90 -0.10
831.13 -1.20 0.70 -0.10
831.25 -0.30 -0.50 -0.10
831.38 0.50 -1.00 -0.10
831.50 1.30 -1.50 -0.10
831.63 1.40 -0.80 -0.10
831.75 0.50 0.40 -0.10
831.88 -0.70 1.10 -0.20
832.00 -1.40 1.40 -0.10
832.13 -1.00 0.20 -0.10
832.25 0.00 -1.00 -0.10
832.38 0.30 -1.20 -0.20
832.50 1.10 -1.20 -0.20
832.63 0.60 -0.30 -0.10
832.75 0.30 0.20 -0.20
832.88 -0.40 0.70 0.00
833.00 -0.80 0.90 -0.10
833.13 -0.80 0.40 -0.20
833.25 0.00 0.00 0.00
833.38 0.60 -0.80 -0.10
833.50 0.70 -1.00 -0.20
833.63 0.50 -1.00 -0.10
833.75 -0.20 -0.30 -0.10
833.88 -0.60 0.40 -0.10
834.00 -1.00 1.10 0.00
834.13 -0.70 1.10 -0.10
834.25 0.00 0.00 0.00
834.38 1.00 -1.00 -0.10
834.50 1.10 -1.70 -0.20
834.63 0.50 -1.00 -0.10
834.75 -0.10 -0.50 -0.20
834.88 -0.70 0.70 -0.20
835.00 -1.20 1.10 0.00
835.13 -0.40 0.70 0.00
835.25 0.20 -0.50 -0.10
835.38 1.10 -1.70 -0.20
835.50 1.00 -1.50 -0.10
835.63 0.30 -0.30 -0.10
835.75 -0.40 0.70 0.00
835.88 -1.40 1.40 -0.10
836.00 -1.00 1.10 -0.10
836.13 -0.20 -0.30 -0.10
836.25 1.00 -2.00 -0.10
836.38 0.90 -2.30 -0.20
836.50 0.70 -1.00 -0.10
836.63 -0.10 1.40 0.10
836.75 -1.10 3.30 0.00
836.88 -1.10 2.40 -0.10
837.00 -0.70 -0.30 -0.20
837.13 0.90 -2.70 -0.20
837.25 1.70 -4.10 -0.20
837.38 1.30 -2.50 -0.20
837.50 0.10 0.70 0.00
837.63 -1.20 3.10 0.00
837.75 -2.00 3.30 -0.10
837.88 -1.40 1.40 -0.10
838.00 0.10 -1.70 -0.10
838.13 1.70 -3.70 -0.20
838.25 2.20 -3.00 -0.20
838.38 1.30 -0.50 -0.10
838.50 -0.10 1.80 -0.20
838.63 -1.60 3.30 0.00
838.75 -1.60 1.80 -0.10
838.88 -0.80 -1.00 -0.20
839.00 0.50 -2.50 -0.10
839.13 1.70 -2.30 -0.10
839.25 1.10 -0.30 -0.10
839.38 -0.10 0.90 -0.20
839.50 -1.00 1.60 -0.10
839.63 -1.00 0.70 -0.10
839.75 -0.30 -1.00 -0.20
839.88 0.10 -1.20 -0.10
840.00 0.60 -0.80 -0.10
840.13 -0.10 0.90 0.00
840.25 -0.70 1.60 -0.10
840.38 -0.60 0.40 -0.10
840.50 0.30 -1.70 -0.20
840.63 1.10 -2.70 -0.30
840.75 1.50 -1.50 -0.20
840.88 0.60 0.70 0.00
841.00 -1.00 2.60 -0.10
841.13 -2.10 2.60 0.00
841.25 -2.10 0.20 0.00
841.38 -0.80 -2.00 -0.20
841.50 1.30 -3.00 -0.20
841.63 2.30 -1.70 0.00
841.75 2.10 0.90 -0.10
841.88 0.10 2.60 -0.10
842.00 -1.60 1.80 0.00
842.13 -2.40 0.20 -0.10
842.25 -1.40 -1.50 -0.10
842.38 0.20 -2.00 -0.10
842.50 1.00 -1.00 -0.10
842.63 1.40 1.10 -0.10
842.75 0.90 2.20 -0.10
842.88 -0.20 0.70 -0.10
843.00 -0.80 -1.00 -0.20
843.13 -0.40 -2.30 -0.20
843.25 -0.30 -1.50 -0.10
843.38 0.10 0.20 -0.20
843.50 -0.10 1.40 0.00
843.63 0.10 2.20 -0.10
843.75 0.20 0.90 -0.10
843.88 0.60 -1.20 -0.10
844.00 0.30 -2.30 -0.20
844.13 0.10 -2.30 -0.20
844.25 -0.20 -0.80 -0.10
844.38 -0.10 0.90 0.00
844.50 -0.40 1.60 0.00
844.63 -0.60 1.40 -0.10
844.75 0.10 -0.30 -0.10
844.88 0.60 -1.20 -0.10
845.00 0.90 -1.20 -0.20
845.13 0.90 -0.80 -0.10
845.25 0.00 0.00 0.00
845.38 -1.20 0.70 -0.10
845.50 -1.40 0.90 -0.10
845.63 -0.60 0.00 0.00
845.75 0.60 -0.80 -0.10
845.88 1.00 -0.50 -0.10
846.00 1.10 -0.80 -0.20
846.13 0.50 -0.50 -0.10
846.25 -0.40 -0.30 -0.20
846.38 -1.10 0.40 -0.10
846.50 -1.10 0.90 -0.10
846.63 -0.70 0.70 -0.10
846.75 0.00 0.00 0.00
846.88 1.00 -1.00 -0.10
847.00 1.10 -1.70 -0.20
847.13 1.00 -1.00 -0.10
847.25 -0.10 0.40 0.00
847.38 -0.40 1.10 -0.20
847.50 -1.80 1.60 -0.10
847.63 -1.60 0.90 0.00
847.75 -0.40 -0.80 -0.20
847.88 1.10 -2.30 -0.20
848.00 1.80 -2.50 -0.10
848.13 1.70 -0.80 -0.20
848.25 0.70 1.40 0.10
848.38 -1.00 2.60 -0.10
848.50 -2.40 1.60 -0.10
848.63 -2.40 -0.30 -0.10
848.75 -0.70 -2.30 -0.20
848.88 0.90 -2.70 -0.20
849.00 2.30 -1.20 0.00
849.13 2.00 1.10 -0.10
849.25 0.60 2.60 -0.10
849.38 -1.20 2.20 0.00
849.50 -2.20 0.40 -0.10
849.63 -1.50 -1.70 -0.10
849.75 0.00 -2.50 -0.20
849.88 1.30 -1.50 -0.20
850.00 1.10 0.70 -0.20
850.13 1.00 1.80 -0.10
850.25 0.10 1.60 -0.10
850.38 -1.10 0.40 -0.10
850.50 -1.10 -1.00 -0.10
850.63 -0.80 -1.50 -0.20
850.75 -0.40 -1.20 -0.20
850.88 1.00 -0.10 -0.10
851.00 1.30 0.40 -0.10
851.13 1.00 0.90 0.00
851.25 -0.20 0.70 0.00
851.38 -1.40 -0.50 -0.10
851.50 -1.40 -1.00 -0.10
851.63 -0.80 -1.00 -0.20
851.75 0.30 -0.30 -0.10
851.88 1.30 0.40 -0.20
852.00 1.10 0.70 -0.10
852.13 -0.10 0.90 0.00
852.25 -0.60 0.00 -0.10
852.38 -1.20 -0.80 -0.10
852.50 -0.70 -1.20 -0.20
852.63 0.20 -1.00 -0.10
852.75 1.40 0.20 -0.10
852.88 1.30 0.90 -0.10
853.00 0.50 0.90 0.00
853.13 -1.20 0.70 -0.10
853.25 -1.60 -0.50 0.00
853.38 -1.60 -1.50 -0.10
853.50 0.00 -1.00 -0.20
853.63 1.70 -0.80 -0.10
853.75 2.10 0.40 -0.10
853.88 1.10 1.10 -0.10
854.00 -0.60 0.90 -0.10
854.13 -2.00 0.00 -0.10
854.25 -2.20 -1.00 -0.10
854.38 -1.10 -1.00 -0.20
854.50 0.30 -0.30 -0.20
854.63 1.80 0.90 0.00
854.75 2.10 1.40 -0.10
854.88 0.60 0.70 -0.10
855.00 -0.80 -1.00 -0.20
855.13 -1.60 -2.00 -0.10
855.25 -1.50 -1.20 -0.20
855.38 -0.80 0.00 -0.20
855.50 0.30 1.60 -0.10
855.63 0.90 2.20 -0.10
855.75 1.00 0.90 -0.10
855.88 0.70 -1.50 -0.20
856.00 0.20 -3.00 -0.20
856.13 -0.70 -2.30 -0.20
856.25 -0.80 0.00 0.00
856.38 -1.10 2.40 -0.10
856.50 -0.70 3.60 0.00
856.63 -0.20 2.20 0.00
856.75 0.70 -1.00 -0.20
856.88 1.30 -3.40 -0.20
857.00 1.00 -3.90 -0.20
857.13 0.50 -2.00 -0.20
857.25 -0.70 1.60 0.00
857.38 -1.50 3.60 0.00
857.50 -1.60 3.80 0.00
857.63 -0.80 1.40 0.00
857.75 1.40 -2.30 -0.10
857.88 1.40 -4.10 -0.20
858.00 1.70 -3.70 -0.20
858.13 0.60 -1.20 -0.10
858.25 -0.80 2.40 0.00
858.38 -2.10 3.60 0.00
858.50 -1.60 2.90 0.00
858.63 -0.30 0.40 -0.10
858.75 1.10 -2.70 -0.20
858.88 1.80 -3.90 -0.20
859.00 1.70 -2.30 -0.20
859.13 0.30 0.70 -0.10
859.25 -1.10 2.40 -0.10
859.38 -2.00 2.90 -0.10
859.50 -1.20 1.10 -0.10
859.63 -0.30 -1.50 -0.10
859.75 0.90 -2.30 -0.10
859.88 1.70 -1.70 -0.10
860.00 0.90 0.20 -0.10
860.13 -0.20 1.60 -0.10
860.25 -1.20 1.60 -0.10
860.38 -0.60 -0.50 -0.10
860.50 0.10 -1.70 -0.20
860.63 0.30 -1.70 -0.20
860.75 0.20 0.40 -0.10
860.88 0.20 1.80 0.00
861.00 -0.60 2.40 -0.10
861.13 -0.30 0.90 -0.20
861.25 -0.20 -1.20 -0.10
861.38 0.30 -2.70 -0.20
861.50 0.60 -2.30 -0.10
861.63 -0.10 0.40 0.00
861.75 -0.30 1.80 -0.10
861.88 -0.70 2.20 -0.10
862.00 -0.30 1.40 -0.10
862.13 -0.20 -0.80 -0.10
862.25 0.20 -1.50 -0.10
862.38 0.30 -1.20 -0.20
862.50 0.90 -0.80 -0.20
862.63 0.50 -0.10 -0.20
862.75 0.20 0.40 -0.10
862.88 -0.30 0.90 -0.10
863.00 -0.80 0.40 0.00
863.13 -1.40 0.00 -0.10
863.25 -0.80 -0.50 0.00
863.38 0.10 -0.80 -0.10
863.50 1.10 -0.80 -0.20
863.63 1.00 -0.50 0.00
863.75 1.00 0.40 -0.10
863.88 -0.30 0.90 -0.10
864.00 -1.00 0.70 -0.10
864.13 -1.60 0.00 -0.10
864.25 -1.00 -0.80 -0.10
864.38 0.30 -0.80 -0.10
864.50 1.00 -0.50 -0.10
864.63 0.90 0.20 -0.10
864.75 0.30 0.70 -0.10
864.88 -0.10 0.40 0.00
865.00 -0.60 0.00 -0.10
865.13 -0.60 -0.50 -0.10
865.25 -0.60 0.00 -0.10
865.38 -0.40 -0.30 0.00
865.50 -0.20 0.70 -0.10
865.63 0.70 -0.10 -0.20
865.75 0.60 -0.80 -0.10
865.88 0.50 -1.00 -0.20
866.00 -0.30 -0.50 -0.10
866.13 -0.40 0.20 0.00
866.25 -1.10 1.40 -0.10
866.38 -0.70 1.10 -0.10
866.50 0.10 0.70 -0.10
866.63 1.00 -1.00 -0.10
866.75 0.90 -2.30 -0.20
866.88 0.60 -1.70 -0.10
867.00 0.30 -0.30 -0.20
867.13 -0.70 1.60 -0.10
867.25 -1.10 2.40 -0.10
867.38 -0.80 1.40 0.00
867.50 -0.20 -0.80 -0.10
867.63 0.30 -1.70 -0.20
867.75 0.70 -2.00 -0.10
867.88 0.90 -0.80 -0.10
868.00 0.50 0.90 -0.10
868.13 -0.30 1.80 0.00
868.25 -1.00 1.60 -0.10
868.38 -1.10 0.40 -0.10
868.50 -0.40 -1.20 -0.20
868.63 0.70 -1.50 -0.20
868.75 1.00 -1.00 0.00
868.88 0.90 0.20 -0.10
869.00 -0.10 1.40 0.00
869.13 -0.70 1.10 -0.10
869.25 -1.00 0.20 -0.10
869.38 -0.80 0.40 0.10
869.50 -0.80 -1.50 -0.30
869.63 0.20 -0.10 -0.10
869.75 1.00 0.40 -0.10
869.88 0.70 0.40 -0.10
870.00 -0.10 0.00 -0.20
870.13 -0.70 -0.80 -0.10
870.25 -0.80 -0.50 0.00
870.38 -0.70 -0.30 -0.10
870.50 0.30 1.10 0.10
870.63 0.50 1.40 -0.10
870.75 0.10 0.70 -0.10
870.88 0.00 -1.00 -0.10
871.00 0.10 -1.70 -0.10
871.13 0.50 -1.50 -0.10
871.25 -0.10 0.40 0.00
871.38 0.30 1.60 -0.10
871.50 0.70 2.40 -0.10
871.63 0.10 1.10 -0.20
871.75 -0.40 -0.80 0.00
871.88 -0.60 -2.00 -0.10
872.00 -0.30 -1.50 -0.10
872.13 0.60 -0.30 0.00
872.25 0.90 1.60 0.00
872.38 0.90 2.20 -0.10
872.50 0.50 1.40 -0.10
872.63 -0.30 -0.50 -0.10
872.75 -0.70 -2.30 -0.10
872.88 -0.40 -2.30 0.00
873.00 0.20 -0.50 0.00
873.13 0.90 1.10 -0.10
873.25 0.90 2.20 -0.10
873.38 0.60 2.20 0.00
873.50 -0.30 0.90 -0.10
873.63 -0.60 -1.00 -0.10
873.75 -0.40 -2.30 -0.20
873.88 0.10 -2.30 -0.20
874.00 1.00 -0.50 -0.10
874.13 0.90 1.10 0.00
874.25 0.30 2.20 -0.20
874.38 -0.80 2.40 0.00
874.50 -1.40 0.90 -0.10
874.63 -0.60 -1.00 -0.10
874.75 0.20 -2.50 -0.20
874.88 1.10 -2.30 -0.20
875.00 1.00 -1.00 -0.10
875.13 0.30 1.10 -0.20
875.25 -1.50 2.20 0.00
875.38 -1.50 2.20 -0.10
875.50 -1.50 1.10 -0.10
875.63 0.50 -0.50 -0.10
875.75 2.20 -2.00 -0.20
875.88 2.50 -2.30 -0.20
876.00 1.10 -1.20 -0.10
876.13 -1.00 0.70 -0.10
876.25 -2.80 1.40 -0.10
876.38 -2.50 1.80 0.00
876.50 -1.40 0.40 0.00
876.63 1.40 -0.80 -0.10
876.75 2.90 -1.50 -0.20
876.88 2.40 -1.50 -0.20
877.00 0.60 -0.30 -0.10
877.13 -2.00 0.90 -0.10
877.25 -3.20 1.10 0.00
877.38 -2.40 0.70 -0.10
877.50 -0.20 -0.80 -0.10
877.63 2.10 -1.00 -0.20
877.75 3.50 -1.00 -0.10
877.88 2.10 -0.10 -0.10
878.00 -0.60 0.90 -0.10
878.13 -2.80 0.90 -0.10
878.25 -3.00 0.00 -0.10
878.38 -1.40 -0.50 -0.10
878.50 0.70 -1.00 -0.10
878.63 2.50 -0.30 -0.10
878.75 2.80 0.60 -0.10
878.88 0.90 1.10 -0.10
879.00 -1.20 0.70 -0.10
879.13 -2.20 -0.50 -0.10
879.25 -1.80 -1.70 -0.10
879.38 -0.40 -1.70 -0.20
879.50 1.10 -0.30 -0.20
879.63 1.80 0.90 0.00
879.75 1.50 1.80 -0.10
879.88 0.30 2.20 -0.10
880.00 -0.70 0.70 -0.10
880.13 -1.50 -0.70 -0.20
880.25 -0.70 -2.70 -0.10
880.38 0.10 -2.70 -0.20
880.50 0.70 -1.00 -0.10
880.63 1.30 0.90 -0.10
880.75 0.90 3.10 0.00
880.88 0.10 4.00 0.10
881.00 -0.80 2.40 -0.10
881.13 -1.60 -1.00 -0.30
881.25 -0.70 -4.10 -0.10
881.38 -0.40 -5.10 -0.40
881.50 0.60 -3.20 -0.10
881.63 1.00 0.90 0.10
881.75 0.90 4.50 0.00
881.88 -0.10 5.80 0.00
882.00 -1.10 2.90 -0.10
882.13 -1.10 -1.50 -0.20
882.25 -0.30 -4.80 -0.20
882.38 0.70 -5.30 -0.20
882.50 1.00 -3.00 -0.10
882.63 1.10 1.60 -0.10
882.75 -0.50 5.00 0.10
882.88 -1.50 5.00 0.00
883.00 -1.60 2.40 -0.10
883.13 -1.00 -1.70 -0.10
883.25 0.60 -4.60 -0.20
883.38 1.70 -4.10 -0.10
883.50 2.20 -2.00 -0.10
883.63 0.70 1.80 -0.10
883.75 -0.80 3.80 0.00
883.88 -2.10 3.60 0.00
884.00 -2.00 1.40 -0.10
884.13 -0.70 -1.20 -0.10
884.25 1.00 -2.50 -0.10
884.38 1.70 -2.70 -0.20
884.50 1.50 -1.50 -0.20
884.63 0.50 0.40 -0.10
884.75 -0.30 1.80 -0.10
884.88 -1.20 2.20 0.00
885.00 -1.80 1.60 -0.10
885.13 -1.40 0.00 -0.10
885.25 0.00 -1.50 -0.20
885.38 1.10 -2.30 -0.20
885.50 1.30 -2.00 -0.10
885.63 1.40 -0.80 -0.10
885.75 0.20 1.40 -0.10
885.88 -1.10 1.80 -0.10
886.00 -2.00 1.80 -0.10
886.13 -1.60 0.90 -0.10
886.25 -0.70 -0.80 -0.10
886.38 1.00 -2.50 -0.20
886.50 2.30 -2.30 -0.10
886.63 2.30 -1.20 -0.10
886.75 0.60 0.70 -0.10
886.88 -1.10 1.80 -0.10
887.00 -2.90 2.20 -0.10
887.13 -2.80 1.40 -0.10
887.25 -0.70 -0.80 -0.10
887.38 1.40 -2.30 -0.10
887.50 2.80 -2.70 -0.20
887.63 2.70 -1.50 -0.10
887.75 0.70 0.40 -0.10
887.88 -1.20 2.20 0.00
888.00 -2.80 1.80 -0.10
888.13 -2.80 0.90 -0.10
888.25 -1.00 -0.30 -0.10
888.38 1.70 -1.70 -0.10
888.50 2.70 -2.00 -0.20
888.63 2.10 -1.00 -0.10
888.75 0.20 0.40 -0.10
888.88 -1.60 1.40 0.00
889.00 -2.50 1.40 0.00
889.13 -2.10 0.70 -0.10
889.25 0.20 -0.50 -0.10
889.38 2.10 -1.50 -0.20
889.50 2.50 -1.20 -0.10
889.63 1.30 -0.10 -0.10
889.75 -0.70 1.10 -0.10
889.88 -2.50 1.40 0.00
890.00 -2.40 0.20 -0.10
890.13 -0.80 -1.00 -0.20
890.25 1.30 -1.50 -0.10
890.38 2.10 -0.50 -0.10
890.50 1.80 0.90 -0.10
890.63 -0.40 2.20 0.00
890.75 -1.60 1.40 -0.10
890.88 -1.80 -0.70 -0.10
891.00 -0.30 -2.50 -0.20
891.13 0.90 -2.30 -0.20
891.25 1.40 -0.30 0.00
891.38 0.90 1.60 -0.10
891.50 -0.70 3.10 -0.10
891.63 -1.80 1.10 0.00
891.75 -1.40 -1.00 -0.10
891.88 0.20 -2.50 -0.10
892.00 1.40 -2.30 -0.10
892.13 2.00 -0.30 -0.10
892.25 0.60 1.60 -0.10
892.38 -1.00 2.20 0.00
892.50 -2.10 1.10 0.00
892.63 -1.80 -0.70 -0.10
892.75 0.20 -2.00 -0.10
892.88 1.40 -1.70 -0.10
893.00 2.10 -0.10 -0.10
893.13 1.40 1.10 -0.10
893.25 -0.60 1.40 -0.10
893.38 -1.50 0.20 -0.10
893.50 -1.60 -1.00 -0.10
893.63 -0.70 -1.70 -0.10
893.75 0.20 -0.50 0.00
893.88 1.50 0.40 -0.20
894.00 1.30 1.40 -0.10
894.13 0.30 1.10 -0.10
894.25 -0.70 0.20 -0.10
894.38 -1.40 -1.00 -0.10
894.50 -1.40 -1.50 -0.10
894.63 -0.30 -0.50 -0.10
894.75 0.20 0.90 0.00
894.88 0.90 0.70 -0.10
895.00 1.00 0.90 -0.10
895.13 0.20 0.40 -0.10
895.25 -0.30 -1.00 -0.10
895.38 -0.70 -1.20 -0.20
895.50 -0.40 -1.20 -0.20
895.63 -0.30 -0.50 -0.10
895.75 0.20 0.40 -0.10
895.88 0.30 0.70 -0.10
896.00 0.30 0.70 -0.10
896.13 0.50 -0.50 -0.20
896.25 0.10 -0.80 -0.20
896.38 -0.30 -1.00 -0.20
896.50 -0.20 -0.80 -0.10
896.63 -0.20 0.20 -0.10
896.75 -0.30 0.40 -0.10
896.88 0.50 -0.10 -0.10
897.00 0.70 -0.50 -0.20
897.13 0.60 -0.80 -0.10
897.25 -0.20 -0.30 -0.10
897.38 -0.40 0.20 0.00
897.50 -0.30 0.40 -0.10
897.63 -0.30 0.00 -0.10
897.75 0.20 -0.10 -0.10
897.88 0.60 -0.30 -0.10
898.00 0.60 -0.80 -0.10
898.13 -0.10 -0.50 -0.20
898.25 -0.70 -0.30 -0.20
898.38 -0.60 0.00 -0.10
898.50 -0.20 0.20 -0.10
898.63 0.20 0.40 -0.10
898.75 0.50 0.40 -0.10
898.88 -0.10 0.00 -0.20
899.00 -0.30 -0.50 -0.20
899.13 -0.40 -1.20 -0.20
899.25 -0.60 -1.50 -0.10
899.38 0.20 -0.50 -0.10
899.50 0.90 0.70 -0.20
899.63 0.60 1.10 -0.10
899.75 -0.10 1.80 0.00
899.88 -0.80 0.90 -0.10
900.00 -0.60 -0.50 -0.10
900.13 -0.40 -1.70 -0.20
900.25 -0.20 -1.70 -0.10
900.38 1.00 -1.00 -0.10
900.50 1.30 0.40 -0.10
900.63 0.30 1.60 -0.10
900.75 -1.10 1.80 -0.10
900.88 -2.10 0.70 -0.10
901.00 -1.40 -0.50 -0.10
901.13 0.10 -1.70 -0.10
901.25 1.50 -1.50 -0.20
901.38 2.40 -0.50 -0.20
901.50 1.40 0.20 -0.10
901.63 -0.10 0.90 0.00
901.75 -1.80 0.70 -0.10
901.88 -2.60 -0.30 0.00
902.00 -2.00 -0.50 -0.10
902.13 0.20 -0.50 -0.10
902.25 1.80 -0.10 -0.10
902.38 2.70 -0.10 -0.10
902.50 1.70 0.20 -0.10
902.63 0.20 0.40 -0.10
902.75 -1.50 0.20 0.00
902.88 -2.50 0.00 -0.10
903.00 -2.40 -0.30 -0.10
903.13 -0.60 -1.00 -0.10
903.25 1.50 -1.00 -0.20
903.38 2.80 -0.30 -0.10
903.50 2.10 0.40 -0.10
903.63 -0.10 0.90 0.00
903.75 -2.00 0.90 -0.10
903.88 -2.60 -0.30 -0.10
904.00 -2.00 -1.50 -0.20
904.13 0.10 -1.70 -0.10
904.25 2.00 -0.80 -0.10
904.38 2.70 0.40 -0.10
904.50 1.30 1.40 -0.10
904.63 -0.70 1.10 -0.10
904.75 -2.40 0.20 -0.20
904.88 -2.10 -0.70 -0.10
905.00 -1.00 -1.20 -0.10
905.13 0.70 -0.50 -0.10
905.25 1.80 0.40 0.00
905.38 1.50 1.40 -0.10
905.50 0.30 0.70 -0.20
905.63 -1.10 -1.00 -0.10
905.75 -1.40 -1.50 -0.20
905.88 -1.10 -1.00 -0.10
906.00 -0.10 0.40 0.00
906.13 0.70 1.40 -0.10
906.25 1.00 1.80 -0.10
906.38 0.60 0.70 -0.10
906.50 -0.40 -1.20 -0.20
906.63 -1.10 -2.50 -0.20
906.75 -1.10 -2.00 -0.10
906.88 -0.60 0.00 0.00
907.00 0.30 2.20 -0.10
907.13 0.70 2.90 -0.20
907.25 0.70 1.40 -0.10
907.38 0.60 -0.80 -0.10
907.50 -0.30 -2.50 -0.20
907.63 -0.60 -2.00 -0.10
907.75 -0.70 -0.80 -0.10
907.88 -0.40 1.10 0.00
908.00 0.20 1.80 -0.10
908.13 0.60 1.10 -0.10
908.25 0.90 -0.30 -0.20
908.38 0.20 -1.50 -0.10
908.50 -0.70 -1.20 -0.10
908.63 -1.40 0.00 -0.10
908.75 -1.60 0.90 0.00
908.88 -0.70 1.10 -0.10
909.00 1.10 0.20 -0.20
909.13 2.10 -1.00 -0.20
909.25 2.40 -2.00 -0.20
909.38 1.00 -1.50 -0.10
909.50 -0.80 0.00 -0.20
909.63 -2.80 1.80 0.00
909.75 -2.80 1.80 -0.20
909.88 -0.80 0.90 0.00
910.00 1.10 -1.20 -0.10
910.13 2.80 -2.30 -0.30
910.25 2.30 -2.30 -0.10
910.38 0.60 -0.30 0.00
910.50 -1.60 1.40 0.00
910.63 -3.00 2.40 0.00
910.75 -2.40 1.60 -0.10
910.88 -0.30 0.00 -0.10
911.00 1.70 -1.70 -0.10
911.13 2.40 -2.50 -0.20
911.25 1.30 -1.00 -0.10
911.38 -0.20 0.70 0.00
911.50 -1.60 1.80 0.00
911.63 -2.40 2.60 -0.10
911.75 -1.60 1.40 -0.10
911.88 0.20 -1.00 -0.10
912.00 1.10 -2.30 -0.20
912.13 1.40 -2.30 -0.10
912.25 0.70 -1.00 -0.10
912.38 -0.40 0.70 -0.20
912.50 -1.50 1.60 -0.10
912.63 -1.50 1.60 -0.10
912.75 -0.30 0.40 -0.10
912.88 0.60 -0.80 -0.10
913.00 1.40 -1.70 -0.10
913.13 1.00 -1.50 -0.10
913.25 -0.30 -0.50 -0.10
913.38 -1.10 0.90 -0.10
913.50 -1.50 1.10 -0.10
913.63 -1.10 1.40 -0.10
913.75 0.10 0.70 -0.10
913.88 0.90 -0.30 -0.10
914.00 1.00 -1.50 -0.10
914.13 0.60 -1.70 -0.10
914.25 -0.20 -0.80 -0.10
914.38 -0.60 0.40 -0.10
914.50 -1.00 1.60 -0.10
914.63 -1.10 1.80 -0.10
914.75 0.10 0.70 -0.10
914.88 0.30 -0.80 -0.20
915.00 0.60 -1.70 -0.10
915.13 0.70 -2.00 -0.20
915.25 0.20 -1.00 -0.20
915.38 -0.30 0.40 -0.10
915.50 -0.60 1.40 -0.10
915.63 -0.60 1.40 -0.10
915.75 -0.20 0.20 -0.10
915.88 0.10 -1.20 -0.20
916.00 0.20 -2.00 -0.10
916.13 0.30 -1.20 -0.20
916.25 0.60 -0.30 -0.10
916.38 0.20 0.90 -0.10
916.50 -0.60 1.40 -0.10
916.63 -0.70 0.70 -0.20
916.75 -0.40 -0.80 -0.20
916.88 -0.30 -1.50 -0.10
917.00 -0.20 -0.80 -0.10
917.13 0.50 -0.50 -0.20
917.25 0.10 0.70 -0.20
917.50 3.90 4.00 2.80
917.63 0.50 0.00 -1.60
917.75 -5.20 -2.90 -3.20
917.88 -3.30 0.00 -1.00
918.00 -0.80 0.40 0.40
918.13 0.50 0.90 0.10
918.25 1.30 0.90 0.30
918.38 1.40 -0.30 0.00
918.50 1.70 -0.80 0.20
918.63 1.30 0.40 0.00
918.75 -0.80 0.00 0.00
918.88 -2.90 0.70 0.00
919.00 -1.80 -0.70 -0.10
919.13 -1.50 -1.20 -0.20
919.25 0.10 -0.80 0.00
919.38 1.10 -0.80 0.00
919.50 2.00 0.20 0.00
919.63 1.10 1.10 -0.10
919.75 0.20 0.90 0.00
919.88 -1.20 -0.30 0.00
920.00 -1.60 -0.50 0.00
920.13 -2.00 -0.50 -0.10
920.25 -0.30 0.00 -0.10
920.38 0.60 0.20 -0.10
920.50 1.80 -0.10 -0.10
920.63 1.80 -0.50 -0.10
920.75 1.30 -0.50 -0.10
920.88 -0.30 0.00 -0.10
921.00 -2.30 0.90 -0.10
921.13 -2.40 1.10 0.00
921.25 -1.60 0.40 -0.10
921.38 0.70 -1.00 -0.10
921.50 2.20 -1.50 -0.10
921.63 2.70 -1.00 -0.10
921.75 1.30 -0.10 -0.10
921.88 -0.70 1.10 -0.10
922.00 -2.10 1.60 0.00
922.13 -2.80 0.90 -0.10
922.25 -1.40 -0.50 -0.10
922.38 0.50 -1.00 -0.10
922.50 2.00 -0.80 -0.20
922.63 2.00 -0.30 -0.10
922.75 0.90 0.70 -0.10
922.88 -1.00 0.70 -0.10
923.00 -1.80 -0.30 -0.10
923.13 -1.20 -0.80 -0.10
923.25 -0.30 -0.50 -0.10
923.38 0.60 0.20 0.00
923.50 0.70 1.40 -0.10
923.63 0.20 0.90 -0.10
923.75 0.20 -0.50 -0.10
923.88 -0.30 -1.50 -0.20
924.00 0.30 -1.70 -0.20
924.13 0.00 -1.50 -0.20
924.25 0.20 0.40 -0.10
924.38 -0.40 2.20 0.00
924.50 -1.10 2.40 -0.10
924.63 -1.00 1.10 -0.10
924.75 -0.40 -0.80 -0.20
924.88 1.10 -2.30 -0.20
925.00 2.00 -2.30 -0.20
925.13 1.30 -1.50 -0.30
925.25 0.30 0.20 -0.10
925.38 -1.10 1.80 0.00
925.50 -2.90 2.20 0.00
925.63 -2.10 1.10 -0.10
925.75 0.00 0.00 0.00
925.88 2.00 -1.20 -0.20
926.00 2.70 -2.00 -0.20
926.13 1.70 -1.20 -0.20
926.25 -0.30 -0.50 -0.10
926.38 -2.00 0.00 0.00
926.50 -2.60 1.10 -0.10
926.63 -2.10 1.60 0.00
926.75 0.10 1.10 -0.10
926.88 1.50 0.40 -0.10
927.00 2.00 -0.80 -0.20
927.13 0.90 -1.20 -0.20
927.25 -0.60 -1.00 -0.10
927.38 -1.60 -1.00 0.00
927.50 -1.60 -0.50 0.00
927.63 -0.30 0.40 -0.10
927.75 0.50 1.80 0.00
927.88 1.30 1.80 -0.10
928.00 1.00 1.40 -0.10
928.13 -0.20 -0.30 -0.10
928.25 -1.00 -1.70 -0.20
928.38 -1.40 -2.50 -0.10
928.50 -0.60 -2.00 -0.10
928.63 0.60 -0.30 -0.10
928.75 1.30 1.80 0.00
928.88 0.90 2.60 -0.10
929.00 0.20 2.40 -0.10
929.13 -1.00 0.70 -0.10
929.25 -1.00 -1.70 -0.10
929.38 -0.40 -2.70 -0.20
929.50 0.30 -2.70 -0.20
929.63 0.70 -0.50 -0.10
929.75 0.50 1.40 -0.10
929.88 0.20 2.40 0.00
930.00 -0.80 2.40 0.00
930.13 -1.40 0.40 -0.10
930.25 -0.60 -1.50 -0.10
930.38 0.50 -2.50 -0.20
930.50 1.00 -1.50 -0.10
930.63 1.30 -0.50 -0.10
930.75 0.60 0.70 -0.10
930.88 -1.10 1.80 -0.10
931.00 -1.40 1.40 -0.10
931.13 -1.40 0.40 -0.10
931.25 -0.20 -0.80 -0.10
931.38 0.90 -1.20 -0.10
931.50 1.30 -1.50 -0.10
931.63 0.90 -0.80 -0.10
931.75 0.50 -0.50 -0.10
931.88 -0.80 0.90 0.00
932.00 -1.40 1.40 -0.10
932.13 -1.20 1.60 0.00
932.25 -0.40 0.70 0.00
932.38 0.50 -0.50 -0.10
932.50 1.00 -2.00 -0.10
932.63 1.50 -2.00 -0.20
932.75 1.00 -1.00 -0.10
932.88 0.20 0.40 -0.10
933.00 -1.20 2.60 0.00
933.13 -2.10 2.60 -0.10
933.25 -1.50 1.10 -0.10
933.38 0.00 -1.50 -0.20
933.50 1.80 -3.00 -0.20
933.63 2.20 -3.00 -0.10
933.75 1.00 -1.50 -0.10
933.88 -0.20 1.10 -0.10
934.00 -1.50 2.60 0.00
934.13 -2.30 2.90 -0.10
934.25 -1.40 0.90 -0.10
934.38 -0.20 -1.20 -0.10
934.50 1.70 -2.70 -0.20
934.63 1.80 -2.50 -0.10
934.75 1.50 -1.00 -0.30
934.88 0.30 0.70 -0.10
935.00 -1.20 2.20 0.00
935.13 -2.50 1.80 -0.10
935.25 -2.60 0.20 0.00
935.38 -0.40 -0.80 -0.20
935.50 1.40 -1.70 -0.10
935.63 2.70 -1.00 -0.10
935.75 2.00 0.20 -0.20
935.88 0.50 0.40 -0.10
936.00 -1.80 0.70 -0.10
936.13 -2.80 0.00 -0.20
936.25 -2.50 -0.50 0.00
936.38 -0.80 0.00 0.00
936.50 1.30 0.40 -0.10
936.63 2.00 1.10 -0.10
936.75 1.80 0.40 -0.10
936.88 0.30 -0.80 -0.20
937.00 -1.00 -1.20 -0.10
937.13 -1.80 -0.70 -0.10
937.25 -1.80 -0.30 -0.10
937.38 -0.70 1.10 -0.10
937.50 0.30 1.60 -0.10
937.63 1.40 0.60 -0.10
937.75 1.40 -0.30 -0.10
937.88 0.20 -1.50 -0.10
938.00 -0.40 -1.20 -0.20
938.13 -1.00 -0.30 -0.10
938.25 -1.20 1.10 0.00
938.38 -0.70 1.60 -0.10
938.50 0.50 0.90 -0.10
938.63 1.10 -0.80 -0.10
938.75 0.70 -1.50 -0.20
938.88 0.20 -2.00 -0.10
939.00 0.20 -1.50 -0.10
939.13 -0.70 0.20 -0.10
939.25 -0.70 1.60 -0.10
939.38 -0.60 1.80 0.00
939.50 -0.10 0.90 0.00
939.63 0.30 -0.30 -0.20
939.75 0.30 -1.70 -0.20
939.88 -0.20 -2.30 -0.10
940.00 -0.20 -1.70 -0.10
940.13 0.20 -0.10 0.00
940.25 0.10 1.10 0.00
940.38 -0.10 2.40 -0.20
940.50 0.10 1.60 -0.10
940.63 0.20 0.40 -0.10
940.75 -0.30 -1.50 -0.20
940.88 -0.40 -2.70 -0.20
941.00 -1.00 -2.30 0.00
941.13 0.00 -1.00 -0.10
941.25 0.20 1.40 0.00
941.38 0.70 2.90 -0.10
941.50 0.30 3.10 -0.10
941.63 -0.30 1.40 -0.10
941.75 -0.60 -1.50 -0.10
941.88 -0.40 -3.20 -0.20
942.00 -0.20 -2.70 -0.10
942.13 0.30 -1.20 -0.10
942.25 0.50 1.40 0.00
942.38 -0.30 3.30 0.00
942.50 -0.40 3.10 -0.20
942.63 -0.80 0.90 -0.10
942.75 -0.70 -1.70 -0.20
942.88 0.60 -3.70 -0.10
943.00 0.70 -3.00 -0.10
943.13 0.50 -0.50 -0.10
943.25 -0.10 1.80 0.00
943.38 -0.70 3.10 -0.10
943.50 -1.00 2.60 0.00
943.63 -0.60 0.00 -0.10
943.75 0.30 -2.30 -0.20
943.88 1.50 -3.40 -0.20
944.00 1.40 -2.30 -0.10
944.13 0.60 0.20 0.00
944.25 -0.60 2.40 0.00
944.38 -1.80 3.10 -0.10
944.50 -1.80 1.60 -0.10
944.63 -0.70 -0.80 -0.10
944.75 1.30 -2.50 -0.10
944.88 1.80 -2.50 -0.10
945.00 1.70 -1.20 -0.20
945.13 0.10 1.10 -0.10
945.25 -1.10 2.40 0.00
945.38 -2.10 2.20 -0.10
945.50 -1.80 0.20 -0.10
945.63 0.00 -1.50 -0.20
945.75 1.30 -2.50 -0.10
945.88 2.20 -1.50 -0.10
946.00 1.10 -0.30 -0.20
946.13 -0.10 1.80 0.00
946.25 -1.10 1.80 -0.10
946.38 -1.80 0.20 -0.10
946.50 -1.10 -1.50 -0.20
946.63 -0.40 -1.70 -0.20
946.75 0.70 -0.50 0.10
946.88 1.10 0.70 -0.10
947.00 0.50 1.40 -0.10
947.13 -0.20 1.10 -0.10
947.25 -0.60 -0.50 -0.20
947.38 -0.80 -2.00 -0.20
947.50 -0.30 -2.00 -0.10
947.63 -0.20 -0.30 -0.10
947.75 -0.20 1.60 0.00
947.88 -0.10 2.40 0.00
948.00 -0.10 1.40 -0.20
948.13 0.10 -1.20 -0.20
948.25 0.30 -2.70 -0.20
948.38 0.50 -3.00 -0.20
948.50 0.00 -1.00 -0.10
948.63 -0.60 1.80 0.00
948.75 -0.70 3.10 -0.10
948.88 -0.70 2.20 -0.10
949.00 -0.40 -0.30 -0.20
949.13 0.50 -2.50 -0.10
949.25 0.70 -3.00 -0.20
949.38 0.60 -1.70 -0.10
949.50 0.50 0.40 -0.10
949.63 -0.80 1.80 0.00
949.75 -1.40 1.80 -0.10
949.88 -0.70 0.70 -0.10
950.00 0.30 -0.80 -0.20
950.13 1.40 -1.70 -0.10
950.25 1.40 -1.20 -0.10
950.38 0.10 0.20 -0.10
950.50 -1.50 0.70 -0.10
950.63 -1.60 0.90 0.00
950.75 -1.20 0.70 -0.10
950.88 0.60 -0.30 0.00
951.00 1.50 -0.10 -0.20
951.13 1.50 -0.50 -0.20
951.25 0.20 -0.50 -0.10
951.38 -1.00 -0.30 -0.10
951.50 -1.60 0.00 0.00
951.63 -1.60 0.40 0.00
951.75 -0.40 0.70 -0.20
951.88 0.90 0.20 -0.10
952.00 1.70 -0.80 -0.10
952.13 1.30 -1.00 -0.20
952.25 0.50 -0.50 0.00
952.38 -0.30 0.40 -0.10
952.50 -1.10 1.40 -0.10
952.63 -1.60 1.40 0.00
952.75 -0.80 0.00 -0.20
952.88 0.20 -1.50 -0.10
953.00 0.90 -1.70 -0.10
953.13 1.30 -1.00 -0.10
953.25 0.90 0.20 -0.10
953.38 -0.20 1.10 -0.10
953.50 -0.80 1.40 -0.10
953.63 -1.20 0.20 -0.10
953.75 -0.80 -1.00 -0.20
953.88 -0.30 -1.00 -0.10
954.00 0.10 -0.80 -0.10
954.13 0.30 -0.30 -0.20
954.25 0.70 -0.10 -0.20
954.38 0.30 0.20 -0.20
954.50 0.20 -0.10 -0.10
954.63 0.10 0.20 -0.10
954.75 -0.70 0.70 -0.10
954.88 -1.50 0.70 -0.10
955.00 -1.20 -0.30 0.00
955.13 0.00 -1.00 -0.20
955.25 1.50 -1.50 -0.20
955.38 2.00 -0.80 -0.10
955.50 1.50 0.40 -0.20
955.63 -0.30 1.80 -0.10
955.75 -2.10 2.20 0.00
955.88 -2.50 0.00 -0.10
956.00 -1.10 -1.50 -0.20
956.13 1.00 -2.50 -0.10
956.25 2.40 -2.00 -0.20
956.38 2.80 0.20 -0.10
956.50 0.50 2.40 -0.10
956.63 -1.40 2.90 -0.10
956.75 -2.90 1.10 0.00
956.88 -2.40 -1.20 -0.20
957.00 -0.30 -3.00 -0.20
957.13 1.80 -2.50 -0.10
957.25 2.50 -0.30 -0.10
957.38 1.50 1.80 -0.10
957.50 -0.80 3.30 0.00
957.63 -2.50 1.80 0.00
957.75 -2.20 -0.50 -0.10
957.88 -0.40 -2.70 -0.20
958.00 1.40 -3.20 -0.20
958.13 2.20 -1.50 -0.10
958.25 1.70 0.60 -0.10
958.38 -0.10 1.80 0.00
958.50 -1.60 2.90 0.00
958.63 -2.40 1.10 -0.10
958.75 -1.10 -0.50 -0.10
958.88 0.30 -1.70 -0.20
959.00 1.70 -1.70 -0.20
959.13 1.50 -1.00 -0.20
959.25 0.70 -0.10 -0.10
959.38 -0.70 0.70 -0.10
959.50 -1.80 1.10 -0.10
959.63 -1.50 0.70 -0.10
959.75 -0.70 0.20 -0.10
959.88 0.30 -0.30 -0.30
960.00 1.40 -0.80 0.00
960.13 1.10 -0.80 -0.10
960.25 0.60 -0.80 -0.10
960.38 -0.30 -0.50 -0.10
960.50 -0.70 -0.30 -0.20
960.63 -0.60 1.40 -0.10
960.75 -1.00 2.20 0.00
960.88 -0.40 1.10 -0.20
961.00 -0.10 -0.50 -0.20
961.13 0.70 -2.50 -0.10
961.25 1.00 -3.00 -0.20
961.38 1.00 -1.50 -0.20
961.50 0.60 1.60 0.00
961.63 -1.00 3.60 0.00
961.75 -2.50 3.80 0.00
961.88 -1.80 0.70 0.00
962.00 -0.20 -3.20 -0.10
962.13 1.80 -4.40 -0.20
962.25 2.80 -3.70 -0.20
962.38 2.40 -0.10 -0.10
962.50 -0.10 3.80 0.00
962.63 -2.60 5.00 -0.10
962.75 -3.70 3.60 0.00
962.88 -2.40 -0.30 -0.10
963.00 0.90 -4.10 -0.20
963.13 2.70 -5.30 -0.20
963.25 3.50 -3.40 -0.10
963.38 2.10 0.40 -0.10
963.50 -0.80 3.80 0.10
963.63 -3.40 4.50 0.00
963.75 -4.20 2.60 -0.10
963.88 -2.20 -0.50 -0.10
964.00 1.40 -3.20 -0.10
964.13 3.60 -3.70 -0.20
964.25 4.00 -2.00 -0.10
964.38 1.50 0.40 -0.20
964.50 -1.60 2.40 0.00
964.63 -3.80 2.40 0.00
964.75 -3.30 0.90 -0.10
964.88 -1.40 -0.50 -0.10
965.00 1.80 -1.50 -0.10
965.13 3.60 -1.20 -0.20
965.25 3.30 -0.30 -0.10
965.38 1.00 0.40 -0.10
965.50 -2.10 0.20 -0.10
965.63 -3.60 0.00 -0.10
965.75 -2.60 -0.30 -0.10
965.88 -0.10 -0.50 -0.20
966.00 2.00 0.20 -0.20
966.13 2.90 0.90 -0.10
966.25 2.40 0.40 -0.10
966.38 0.10 -0.30 -0.10
966.50 -2.10 -1.20 -0.10
966.63 -2.80 -1.00 -0.10
966.75 -2.10 -0.30 0.00
966.88 -0.20 0.70 -0.10
967.00 1.50 0.90 -0.20
967.13 2.10 0.90 -0.10
967.25 1.50 -0.10 -0.20
967.38 -0.30 -1.00 -0.20
967.50 -1.60 -1.00 0.00
967.63 -2.20 -0.50 -0.10
967.75 -1.50 0.20 -0.10
967.88 0.10 0.70 -0.10
968.00 1.40 0.20 -0.10
968.13 1.70 -0.30 -0.10
968.25 0.50 -0.50 -0.10
968.38 -0.40 -0.30 0.00
968.50 -1.00 0.20 -0.10
968.63 -1.00 0.20 -0.10
968.75 -0.20 0.20 -0.10
968.88 0.60 0.20 -0.10
969.00 0.60 0.20 0.00
969.13 -0.10 0.00 -0.20
969.25 -0.40 -0.30 0.00
969.38 -1.00 -0.30 -0.10
969.50 -0.20 -0.30 -0.10
969.63 0.90 -0.30 -0.10
969.75 0.90 0.20 -0.20
969.88 0.50 0.90 -0.10
970.00 -0.80 0.40 0.00
970.13 -1.80 -0.30 -0.10
970.25 -1.20 -0.80 0.00
970.38 0.10 -0.80 -0.10
970.50 1.50 -0.10 -0.20
970.63 1.80 0.40 -0.10
970.75 0.60 1.10 -0.10
970.88 -0.80 0.90 -0.10
971.00 -2.00 0.00 -0.10
971.13 -2.00 -1.00 -0.10
971.25 -0.60 -1.00 -0.10
971.38 0.90 -0.30 -0.10
971.50 1.70 0.60 -0.10
971.63 1.40 1.10 -0.10
971.75 0.10 0.70 -0.10
971.88 -1.10 -0.50 -0.10
972.00 -1.40 -1.00 -0.10
972.13 -1.00 -0.80 -0.10
972.25 0.50 0.90 0.00
972.38 0.70 1.40 -0.10
972.50 0.20 1.40 0.00
972.63 -0.30 0.00 -0.10
972.75 -0.40 -2.30 -0.20
972.88 0.20 -2.50 -0.10
973.00 0.70 -0.50 -0.20
973.13 0.90 1.60 0.00
973.25 -0.20 3.60 0.00
973.38 -1.40 2.90 -0.10
973.50 -2.10 -0.30 0.00
973.63 -1.10 -3.40 -0.20
973.75 0.20 -4.80 -0.20
973.88 1.80 -3.00 -0.20
974.00 2.40 0.90 -0.10
974.13 0.70 4.30 -0.10
974.25 -1.50 5.00 -0.10
974.38 -2.40 2.20 -0.10
974.50 -1.60 -2.00 -0.10
974.63 0.20 -4.80 -0.20
974.75 1.40 -4.60 -0.20
974.88 2.20 -2.00 -0.10
975.00 1.10 2.60 -0.10
975.13 -1.00 4.50 0.00
975.25 -2.00 3.30 -0.10
975.38 -1.50 0.20 -0.10
975.50 -0.40 -3.20 -0.20
975.63 0.90 -3.70 -0.10
975.75 1.30 -2.00 0.00
975.88 1.30 0.90 -0.10
976.00 -0.10 2.90 -0.20
976.13 -0.70 2.60 -0.10
976.25 -0.80 0.40 0.00
976.38 -0.60 -1.50 -0.10
976.50 -0.20 -1.70 -0.10
976.63 0.20 -1.50 -0.10
976.75 0.10 0.20 -0.10
976.88 -0.30 1.40 -0.10
977.00 -0.20 1.10 0.00
977.13 0.20 0.40 -0.10
977.25 0.20 -0.50 -0.10
977.38 0.50 -1.00 -0.20
977.50 -0.10 -0.50 -0.20
977.63 -0.80 0.40 -0.20
977.75 -1.20 0.20 0.00
977.88 -0.70 0.20 -0.10
978.00 0.30 -0.30 -0.10
978.13 1.10 -0.30 -0.10
978.25 1.10 0.20 -0.20
978.38 0.20 0.40 -0.10
978.50 -0.80 0.40 0.00
978.63 -1.60 -0.50 -0.10
978.75 -1.90 -0.70 -0.10
978.88 -0.40 -0.30 0.00
979.00 0.90 0.70 -0.10
979.13 1.90 0.90 -0.10
979.25 1.00 0.90 -0.10
979.38 -0.30 0.00 -0.10
979.50 -1.50 -0.70 -0.20
979.63 -1.40 -1.50 0.00
979.75 -1.20 -0.30 -0.10
979.88 -0.60 0.90 -0.10
980.00 1.00 1.40 0.00
980.13 1.30 0.90 -0.10
980.25 0.70 -0.10 -0.20
980.38 0.00 -1.00 -0.10
980.50 -0.80 -1.00 -0.20
980.63 -1.10 -0.50 -0.10
980.75 -0.70 0.20 -0.20
980.88 -0.10 0.40 -0.20
981.00 0.70 0.40 -0.10
981.13 0.50 0.40 -0.10
981.25 -0.60 0.40 -0.10
981.38 -0.80 0.00 0.00
981.50 -0.40 -0.30 -0.20
981.63 0.20 -1.00 -0.10
981.75 0.90 -0.80 -0.10
981.88 0.90 -0.30 -0.20
982.00 0.20 0.40 -0.10
982.13 -1.00 1.10 0.00
982.25 -1.60 0.90 0.00
982.38 -1.40 0.40 -0.10
982.50 0.20 -1.00 -0.10
982.63 1.70 -0.80 -0.10
982.75 2.30 -0.80 -0.10
982.88 1.30 -0.10 -0.10
983.00 -0.10 0.90 0.00
983.13 -2.40 0.70 -0.10
983.25 -2.80 0.40 -0.10
983.38 -2.00 -0.50 -0.20
983.50 0.30 -1.20 -0.20
983.63 2.50 -0.80 -0.10
983.75 2.90 -0.10 -0.20
983.88 2.30 0.20 -0.10
984.00 0.10 0.70 -0.10
984.13 -2.80 0.90 -0.10
984.25 -3.80 0.00 0.00
984.38 -2.40 -0.70 -0.10
984.50 0.60 -1.20 -0.10
984.63 3.20 -1.00 -0.20
984.75 4.00 0.40 -0.10
984.88 2.30 1.60 0.00
985.00 -1.20 1.60 -0.10
985.13 -3.20 0.20 0.00
985.25 -3.80 -1.40 -0.20
985.38 -1.50 -2.30 -0.20
985.50 1.50 -1.00 0.00
985.63 3.30 0.60 -0.10
985.75 3.10 2.20 -0.10
985.88 1.10 1.60 -0.10
986.00 -1.50 -0.30 -0.10
986.13 -2.40 -1.70 -0.20
986.25 -2.20 -2.50 -0.10
986.38 -1.10 -0.50 -0.10
986.50 0.90 1.60 -0.10
986.63 1.50 2.40 -0.10
986.75 1.30 1.40 -0.10
986.88 0.00 -1.00 -0.20
987.00 -0.60 -3.00 -0.20
987.13 -0.70 -2.70 -0.20
987.25 -0.60 -0.50 0.00
987.38 0.10 2.20 0.10
987.50 -0.20 3.60 -0.10
987.63 0.50 2.40 -0.10
987.75 1.00 -1.00 -0.10
987.88 0.50 -3.40 -0.20
988.00 0.20 -3.90 -0.10
988.13 -1.20 -1.70 -0.10
988.25 -0.80 1.80 0.00
988.38 -0.80 3.80 0.00
988.50 -0.40 3.10 0.00
988.63 0.90 0.20 -0.10
988.75 1.80 -3.00 -0.10
988.88 1.40 -4.10 -0.20
989.00 0.20 -2.50 -0.10
989.13 -1.60 0.90 0.00
989.25 -2.50 3.30 0.00
989.38 -2.00 3.30 0.00
989.50 0.10 1.10 -0.10
989.63 2.00 -1.20 -0.20
989.75 2.80 -2.70 -0.20
989.88 2.00 -2.70 -0.20
990.00 -0.10 -1.00 -0.30
990.13 -2.30 0.90 -0.10
990.25 -2.90 2.60 0.10
990.38 -2.10 2.20 0.00
990.50 -0.40 0.20 -0.20
990.63 2.30 -1.70 -0.10
990.75 3.20 -2.00 -0.20
990.88 2.40 -1.50 -0.20
991.00 0.30 0.20 -0.10
991.13 -1.50 1.10 -0.10
991.25 -2.80 1.40 -0.10
991.38 -2.60 1.10 -0.10
991.50 -0.80 0.00 -0.20
991.63 1.30 -1.00 -0.10
991.75 2.30 -1.20 -0.10
991.88 2.00 -0.80 -0.20
992.00 0.90 -0.30 -0.20
992.13 -0.80 0.40 0.00
992.25 -2.60 1.10 -0.10
992.38 -2.60 0.70 0.00
992.50 -0.80 0.00 0.00
992.63 1.30 -0.50 -0.10
992.75 2.70 -1.00 -0.10
992.88 2.90 -1.00 -0.10
993.00 1.10 0.20 -0.20
993.13 -0.60 0.90 0.00
993.25 -2.80 1.40 -0.10
993.38 -3.30 0.40 -0.10
993.50 -0.70 -0.80 0.00
993.63 1.70 -1.70 -0.10
993.75 3.10 -1.20 -0.20
993.88 2.90 -0.10 -0.10
994.00 0.60 1.10 0.00
994.13 -2.40 1.60 -0.10
994.25 -3.20 0.70 -0.10
994.38 -2.80 -0.50 -0.10
994.50 0.30 -1.70 -0.20
994.63 2.50 -1.20 -0.10
994.75 2.70 -0.10 -0.10
994.88 1.10 1.10 -0.10
995.00 -1.20 2.20 0.00
995.13 -3.00 0.90 -0.10
995.25 -2.10 -0.70 -0.10
995.38 -0.70 -1.70 -0.10
995.50 1.10 -1.70 -0.20
995.63 2.50 -1.20 -0.10
995.75 1.30 0.40 -0.10
995.88 -0.20 1.60 -0.10
996.00 -2.10 1.60 0.00
996.13 -2.30 0.90 -0.10
996.25 -0.80 -0.50 -0.20
996.38 1.00 -1.50 -0.10
996.50 2.20 -1.50 -0.10
996.63 2.10 -1.00 -0.20
996.75 1.00 -0.10 0.00
996.88 -1.10 0.90 -0.10
997.00 -2.10 1.10 0.00
997.13 -2.00 0.90 -0.10
997.25 -0.40 -0.30 -0.20
997.38 1.10 -0.80 -0.20
997.50 2.10 -1.00 -0.10
997.63 1.30 -0.50 -0.10
997.75 0.10 0.20 -0.10
997.88 -1.40 0.40 -0.10
998.00 -1.50 0.20 -0.10
998.13 -1.00 0.20 -0.10
998.25 0.30 -0.30 -0.10
998.38 1.50 -0.10 -0.10
998.50 1.30 0.40 -0.10
998.63 0.20 0.40 -0.10
998.75 -0.80 0.00 0.00
998.88 -1.20 -0.80 -0.10
999.00 -0.80 -1.00 0.00
999.13 0.00 -0.50 -0.10
999.25 0.50 0.40 -0.10
999.38 0.30 1.10 -0.10
999.50 0.10 1.10 -0.10
999.63 -0.70 -0.30 -0.10
999.75 -0.60 -1.50 -0.10
999.88 -0.40 -1.70 -0.20
1000.00 0.00 -0.50 -0.10
1000.13 0.60 1.10 0.00
1000.25 0.30 2.20 -0.10
1000.38 -0.70 2.20 -0.10
1000.50 -0.60 0.00 0.00
1000.63 -0.80 -2.00 -0.20
1000.75 0.00 -2.00 -0.20
1000.88 0.60 -0.80 0.00
1001.00 1.30 0.40 -0.10
1001.13 0.30 1.60 -0.20
1001.25 -0.60 1.40 0.00
1001.38 -1.60 0.40 0.00
1001.50 -2.00 -1.00 -0.10
1001.63 -1.10 -1.00 -0.10
1001.75 0.30 -0.30 -0.20
1001.88 1.90 0.40 -0.10
1002.00 2.00 0.60 -0.10
1002.13 1.30 -0.10 -0.20
1002.25 -0.40 -0.30 -0.20
1002.38 -1.90 -0.30 0.00
1002.50 -2.60 0.20 0.00
1002.63 -2.00 0.40 -0.10
1002.75 0.30 0.20 -0.20
1002.88 2.50 -0.80 -0.10
1003.00 2.70 -1.50 -0.10
1003.13 1.70 -1.20 -0.20
1003.25 -0.30 0.00 -0.10
1003.38 -2.30 0.90 -0.10
1003.50 -2.90 1.10 0.00
1003.63 -1.90 0.70 -0.10
1003.75 0.50 -0.50 -0.10
1003.88 2.10 -1.00 -0.10
1004.00 1.90 -1.00 -0.10
1004.13 1.00 -0.50 -0.10
1004.25 -0.30 0.40 -0.10
1004.38 -1.40 0.90 -0.10
1004.50 -1.00 0.70 -0.10
1004.63 -0.40 0.20 0.00
1004.75 -0.10 -0.50 -0.20
1004.88 0.10 -0.80 -0.10
1005.00 0.00 -0.50 -0.10
1005.13 -0.30 0.00 -0.10
1005.25 0.10 0.20 -0.10
1005.38 0.50 0.40 -0.10
1005.50 0.70 -0.10 -0.10
1005.63 0.50 -0.10 -0.10
1005.75 -0.30 0.00 -0.10
1005.88 -1.20 0.20 -0.10
1006.00 -0.80 0.00 0.00
1006.13 -0.20 -0.30 -0.10
1006.25 0.60 -0.30 -0.10
1006.38 0.90 -0.30 -0.10
1006.50 0.90 0.20 -0.10
1006.63 -0.10 0.40 0.00
1006.75 -1.10 0.40 -0.20
1006.88 -1.40 -0.50 -0.10
1007.00 -0.60 -0.50 -0.10
1007.13 0.60 -0.80 -0.10
1007.25 1.30 -0.10 -0.10
1007.38 0.60 0.20 -0.10
1007.50 -0.40 0.70 -0.20
1007.63 -1.20 -0.30 0.00
1007.75 -1.00 -0.30 -0.10
1007.88 0.20 -0.50 -0.10
1008.00 1.30 -0.10 -0.10
1008.13 1.40 0.60 -0.10
1008.25 0.20 0.40 -0.10
1008.38 -1.10 0.00 -0.10
1008.50 -1.50 -1.20 -0.10
1008.63 -1.40 -1.00 -0.10
1008.75 0.10 0.20 0.00
1008.88 1.30 0.90 0.00
1009.00 1.00 1.90 -0.10
1009.13 0.60 0.70 -0.10
1009.25 -0.60 -1.00 -0.10
1009.38 -1.20 -2.30 -0.10
1009.50 -1.40 -2.50 -0.10
1009.63 -0.20 -0.80 -0.10
1009.75 0.50 1.90 0.00
1009.88 0.70 3.30 -0.10
1010.00 0.70 2.40 -0.10
1010.13 0.30 0.20 -0.20
1010.25 -0.40 -2.30 -0.20
1010.38 -0.80 -3.40 -0.30
1010.50 -1.00 -2.70 -0.10
1010.63 -0.40 -0.30 -0.20
1010.75 0.60 2.60 0.10
1010.88 1.00 3.80 0.00
1011.00 0.70 2.40 -0.20
1011.13 0.00 -1.00 -0.10
1011.25 -1.00 -3.70 -0.20
1011.38 -1.10 -3.90 -0.20
1011.50 -0.20 -2.30 -0.10
1011.63 0.20 1.40 0.00
1011.75 0.90 4.00 0.00
1011.88 0.50 3.80 -0.10
1012.00 -0.20 1.10 -0.10
1012.13 -0.30 -3.00 -0.10
1012.25 -0.60 -4.40 -0.20
1012.38 -0.30 -3.40 -0.20
1012.50 0.20 -0.10 0.00
1012.63 -0.30 3.80 -0.10
1012.75 -0.60 4.30 -0.10
1012.88 -0.80 2.40 0.00
1013.00 -0.20 -1.20 -0.10
1013.13 0.30 -4.10 -0.20
1013.25 0.70 -3.90 -0.30
1013.38 1.00 -1.50 -0.10
1013.50 0.20 2.40 0.00
1013.63 -1.10 3.80 -0.10
1013.75 -1.90 2.60 0.00
1013.88 -1.20 -0.30 -0.10
1014.00 0.10 -2.70 -0.20
1014.13 1.30 -3.00 -0.10
1014.25 1.70 -1.20 -0.10
1014.38 1.00 0.90 -0.10
1014.50 -0.60 2.40 -0.10
1014.63 -1.60 1.90 0.00
1014.75 -2.20 0.40 -0.10
1014.88 -0.70 -1.70 -0.10
1015.00 0.60 -1.70 -0.10
1015.13 1.30 -0.50 -0.20
1015.25 1.70 0.60 -0.10
1015.38 0.70 1.40 -0.10
1015.50 -0.60 0.90 -0.10
1015.63 -1.40 -0.50 -0.10
1015.75 -1.20 -1.20 -0.10
1015.88 -0.30 -0.50 -0.10
1016.00 0.50 0.40 -0.10
1016.13 1.10 0.70 -0.20
1016.25 0.70 0.40 -0.10
1016.38 0.50 -0.50 -0.10
1016.50 -0.20 -0.80 -0.10
1016.63 -0.80 -0.50 0.00
1016.75 -1.40 0.40 -0.10
1016.88 -1.10 0.90 -0.10
1017.00 -0.10 0.40 0.00
1017.13 0.90 -0.80 -0.10
1017.25 1.40 -1.20 -0.10
1017.38 1.30 -1.00 -0.10
1017.50 0.50 0.40 -0.10
1017.63 -1.20 1.10 0.00
1017.75 -2.10 1.10 -0.10
1017.88 -1.50 -0.30 -0.10
1018.00 -0.30 -1.50 -0.10
1018.13 1.00 -1.50 -0.10
1018.25 2.00 -0.30 -0.10
1018.38 1.90 0.90 0.00
1018.50 -0.10 1.90 0.00
1018.63 -1.60 1.40 -0.10
1018.75 -2.10 -0.30 0.00
1018.88 -1.10 -1.50 -0.20
1019.00 0.20 -1.50 -0.10
1019.13 1.30 -0.50 0.00
1019.25 1.30 0.90 -0.10
1019.38 0.60 1.10 -0.10
1019.50 -0.70 1.10 -0.10
1019.63 -1.20 0.20 0.00
1019.75 -1.50 -0.70 -0.10
1019.88 -0.30 -1.00 -0.10
1020.00 0.70 -0.50 -0.10
1020.13 1.00 -0.10 -0.10
1020.25 1.40 0.20 -0.10
1020.38 0.50 0.40 -0.10
1020.50 -0.40 0.70 0.00
1020.63 -1.90 0.20 -0.10
1020.75 -2.10 -0.30 -0.10
1020.88 -0.80 -0.50 0.00
1021.00 1.30 -0.50 -0.20
1021.13 2.10 -0.50 0.00
1021.25 1.90 0.40 -0.10
1021.38 0.60 0.70 -0.10
1021.50 -1.50 0.70 -0.10
1021.63 -2.40 0.20 -0.10
1021.75 -1.60 -0.50 0.00
1021.88 0.00 -1.00 -0.20
1022.00 2.00 -0.30 -0.20
1022.13 2.30 0.20 -0.10
1022.25 1.40 0.60 0.00
1022.38 -0.80 0.40 -0.20
1022.50 -2.20 0.00 -0.10
1022.63 -2.40 -0.70 -0.10
1022.75 -1.00 -0.80 -0.10
1022.88 0.60 0.20 -0.10
1023.00 1.70 0.60 -0.10
1023.13 1.30 0.40 -0.10
1023.25 0.90 -0.30 -0.10
1023.38 -0.40 -1.20 -0.20
1023.50 -1.20 -0.80 -0.10
1023.63 -1.40 0.00 0.00
1023.75 -1.10 0.90 -0.20
1023.88 -0.20 1.10 0.00
1024.00 0.50 0.40 -0.10
1024.13 1.30 -1.00 -0.10
1024.25 1.90 -1.50 -0.10
1024.38 1.00 -1.00 -0.10
1024.50 0.20 -0.10 -0.10
1024.63 -1.90 0.70 -0.10
1024.75 -2.00 0.90 -0.10
1024.88 -1.20 0.70 0.00
1025.00 0.20 -0.50 -0.10
1025.13 1.50 -1.00 -0.20
1025.25 2.50 -0.80 -0.10
1025.38 1.40 -0.30 -0.10
1025.50 -0.20 0.20 -0.10
1025.63 -2.00 0.40 -0.10
1025.75 -2.50 0.00 -0.10
1025.88 -1.60 0.00 0.00
1026.00 -0.30 0.00 -0.20
1026.13 1.90 -0.10 -0.10
1026.25 2.40 -0.10 -0.10
1026.38 1.40 -0.30 -0.10
1026.50 -0.10 -0.50 -0.20
1026.63 -1.90 -0.70 -0.10
1026.75 -2.40 -0.30 -0.10
1026.88 -1.60 0.40 0.00
1027.00 -0.30 0.90 -0.10
1027.13 1.40 1.10 0.00
1027.25 1.90 0.40 -0.10
1027.38 1.40 -0.80 -0.10
1027.50 0.30 -1.70 -0.10
1027.63 -1.20 -1.20 -0.10
1027.75 -1.90 0.20 -0.10
1027.88 -1.40 1.40 0.00
1028.00 -0.30 1.90 -0.10
1028.13 0.90 1.10 -0.10
1028.25 1.30 -0.50 -0.10
1028.38 0.60 -1.20 -0.10
1028.50 -0.20 -1.70 -0.10
1028.63 -0.80 -0.50 -0.20
1028.75 -1.00 0.70 -0.10
1028.88 -0.40 1.10 0.00
1029.00 -0.10 0.90 0.00
1029.13 0.20 -0.10 -0.10
1029.25 0.30 -1.20 -0.20
1029.38 0.50 -1.50 -0.10
1029.50 0.30 -0.80 -0.20
1029.63 0.10 0.70 0.00
1029.75 0.10 1.10 -0.10
1029.88 -0.40 1.10 -0.20
1030.00 -0.40 -0.30 0.00
1030.13 0.00 -1.00 -0.20
1030.25 0.10 -1.20 -0.10
1030.38 0.10 -0.80 -0.10
1030.50 0.50 0.40 -0.10
1030.63 0.10 1.10 -0.10
1030.75 -0.40 0.70 -0.20
1030.88 -0.40 -0.30 -0.20
1031.00 0.20 -1.50 -0.10
1031.13 0.30 -1.20 -0.10
1031.25 0.10 -0.30 -0.10
1031.38 -0.10 0.90 0.00
1031.50 -0.30 1.40 -0.10
1031.63 -0.10 0.40 -0.20
1031.75 0.20 -1.00 -0.10
1031.88 0.10 -1.70 -0.10
1032.00 0.10 -1.20 -0.20
1032.13 -0.30 0.40 0.00
1032.25 -0.40 1.60 0.00
1032.38 -0.30 1.90 -0.10
1032.50 -0.10 0.90 -0.20
1032.63 0.30 -0.80 -0.20
1032.75 0.20 -2.50 -0.10
1032.88 0.20 -2.50 -0.10
1033.00 -0.20 -0.80 -0.20
1033.13 -0.30 1.40 -0.10
1033.25 -0.70 2.60 -0.10
1033.38 -0.80 2.40 -0.10
1033.50 -0.30 0.00 -0.10
1033.63 0.50 -2.50 -0.20
1033.75 1.00 -3.40 -0.20
1033.88 0.70 -2.00 -0.10
1034.00 0.20 0.90 0.00
1034.13 -0.80 2.90 0.00
1034.25 -1.20 3.10 0.00
1034.38 -0.80 1.40 -0.10
1034.50 0.10 -1.20 -0.20
1034.63 1.30 -3.00 -0.10
1034.75 1.90 -3.00 -0.20
1034.88 1.10 -0.80 -0.20
1035.00 -0.10 1.40 0.00
1035.13 -2.00 2.90 -0.10
1035.25 -2.10 2.20 0.00
1035.38 -0.80 0.00 -0.20
1035.50 1.00 -2.00 -0.10
1035.63 2.00 -2.70 -0.20
1035.75 1.50 -2.00 -0.20
1035.88 0.70 0.40 -0.10
1036.00 -1.50 2.20 -0.10
1036.13 -2.40 2.60 -0.10
1036.25 -1.90 1.10 -0.10
1036.38 0.30 -1.20 -0.20
1036.50 1.90 -2.50 -0.10
1036.63 2.40 -2.00 -0.20
1036.75 1.50 -0.50 -0.20
1036.88 -0.40 1.10 0.00
1037.00 -2.30 1.90 -0.10
1037.13 -2.40 1.60 -0.10
1037.25 -1.10 0.00 -0.10
1037.38 0.90 -1.20 -0.10
1037.50 2.40 -2.00 -0.20
1037.63 2.30 -1.20 -0.10
1037.75 1.00 0.40 0.00
1037.88 -1.10 1.90 -0.10
1038.00 -2.80 1.90 -0.10
1038.13 -2.20 0.40 -0.10
1038.25 -0.60 -1.50 -0.10
1038.38 1.50 -2.00 -0.20
1038.50 2.80 -1.20 -0.20
1038.63 2.00 0.60 0.00
1038.75 -0.20 2.20 -0.10
1038.88 -2.30 1.90 -0.10
1039.00 -2.80 -0.50 -0.10
1039.13 -1.20 -2.30 -0.10
1039.25 0.90 -2.70 -0.20
1039.38 2.80 -0.80 -0.20
1039.50 2.00 2.20 -0.10
1039.63 -0.10 3.30 0.10
1039.75 -2.30 2.40 -0.10
1039.88 -2.60 -1.20 -0.10
1040.00 -1.20 -3.70 -0.10
1040.13 0.70 -3.40 -0.30
1040.25 2.30 -1.20 0.00
1040.38 1.50 2.40 0.00
1040.50 0.10 4.50 -0.10
1040.63 -1.60 2.90 0.00
1040.75 -2.20 0.00 -0.10
1040.88 -1.40 -3.00 -0.20
1041.00 0.30 -3.70 -0.20
1041.13 1.50 -2.00 -0.10
1041.25 1.70 0.60 -0.10
1041.38 0.50 2.90 -0.10
1041.50 -1.00 3.10 0.00
1041.63 -1.90 1.60 -0.10
1041.75 -1.20 -0.80 0.00
1041.88 -0.20 -2.30 -0.10
1042.00 0.60 -2.30 -0.10
1042.13 1.00 -1.50 -0.10
1042.25 1.10 0.20 -0.20
1042.38 0.60 1.60 0.00
1042.50 -0.60 2.40 0.00
1042.63 -1.00 1.60 -0.10
1042.75 -1.10 0.00 -0.10
1042.88 -0.30 -2.00 -0.20
1043.00 0.10 -2.70 -0.20
1043.13 1.00 -2.00 0.00
1043.25 0.60 0.70 0.00
1043.38 0.10 2.60 0.00
1043.50 -1.20 3.10 0.00
1043.63 -1.10 1.40 -0.20
1043.75 0.00 -1.50 -0.20
1043.88 1.00 -3.00 -0.10
1044.00 1.40 -2.70 -0.20
1044.13 0.60 -0.30 0.00
1044.25 -0.40 2.20 0.00
1044.38 -1.90 3.10 -0.10
1044.50 -2.00 1.40 -0.10
1044.63 -0.60 -1.00 -0.10
1044.75 1.10 -2.30 -0.20
1044.88 2.30 -2.70 -0.10
1045.00 1.50 -0.50 -0.10
1045.13 0.20 1.40 -0.10
1045.25 -2.00 1.90 -0.10
1045.38 -2.80 1.40 -0.10
1045.50 -2.00 0.00 -0.10
1045.63 0.20 -1.50 -0.10
1045.75 2.40 -1.50 -0.20
1045.88 2.80 -0.30 -0.20
1046.00 1.40 0.60 -0.10
1046.13 -1.00 1.10 -0.10
1046.25 -2.90 0.70 0.00
1046.38 -2.90 -0.30 -0.10
1046.50 -1.20 -0.80 0.00
1046.63 1.40 -0.80 -0.10
1046.75 2.80 -0.30 -0.20
1046.88 2.70 0.40 -0.10
1047.00 0.60 0.70 -0.10
1047.13 -1.60 0.40 0.00
1047.25 -3.00 0.00 -0.10
1047.38 -2.50 -0.50 -0.10
1047.50 -0.30 -1.00 -0.10
1047.63 2.10 -0.50 -0.10
1047.75 2.90 -0.10 -0.10
1047.88 1.70 0.60 -0.10
1048.00 -0.30 0.90 -0.10
1048.13 -2.20 0.40 0.00
1048.25 -2.60 -0.30 -0.10
1048.38 -1.50 -1.20 -0.20
1048.50 1.00 -1.50 -0.10
1048.63 2.70 -0.50 -0.10
1048.75 2.70 0.40 -0.10
1048.88 1.30 1.40 -0.10
1049.00 -1.40 1.90 -0.10
1049.13 -3.30 0.00 -0.10
1049.25 -3.00 -1.40 0.00
1049.38 -0.80 -2.50 -0.20
1049.50 1.40 -1.70 -0.10
1049.63 3.30 0.20 -0.10
1049.75 2.90 2.40 -0.10
1049.88 0.50 2.90 -0.10
1050.00 -2.40 1.10 -0.10
1050.13 -3.30 -1.40 -0.10
1050.25 -2.50 -3.40 -0.10
1050.38 0.30 -3.20 -0.10
1050.50 2.10 -0.50 -0.10
1050.63 3.10 2.60 0.00
1050.75 2.30 3.60 0.00
1050.88 0.20 1.90 -0.10
1051.00 -2.00 -1.50 -0.20
1051.13 -2.50 -3.90 -0.10
1051.25 -2.20 -3.00 -0.10
1051.38 -0.30 0.00 -0.10
1051.50 1.70 3.10 0.00
1051.63 2.10 3.80 -0.10
1051.75 1.50 1.90 -0.20
1051.88 0.50 -2.00 -0.10
1052.00 -0.80 -3.90 -0.30
1052.13 -1.90 -3.20 -0.10
1052.25 -2.20 0.00 0.00
1052.38 -0.70 3.10 -0.10
1052.50 0.90 3.60 -0.10
1052.63 2.10 1.90 -0.10
1052.75 2.00 -1.70 -0.20
1052.88 0.90 -3.70 -0.20
1053.00 -0.60 -3.40 -0.10
1053.13 -2.10 -0.70 0.00
1053.25 -2.00 2.40 -0.10
1053.38 -0.80 3.80 0.00
1053.50 0.90 2.20 -0.10
1053.63 1.90 -0.50 -0.10
1053.75 1.10 -2.70 -0.20
1053.88 0.30 -3.20 -0.20
1054.00 -0.40 -1.70 -0.20
1054.13 -1.10 1.40 -0.10
1054.25 -0.80 3.30 0.00
1054.38 -1.00 3.10 0.00
1054.50 -0.20 0.70 -0.10
1054.63 0.10 -2.70 -0.20
1054.75 0.70 -4.40 -0.20
1054.88 0.70 -3.00 -0.20
1055.00 0.50 0.40 -0.10
1055.13 -0.30 3.80 0.00
1055.25 -0.80 4.30 0.00
1055.38 -1.00 1.60 -0.10
1055.50 -0.40 -1.70 -0.20
1055.63 0.70 -3.90 -0.30
1055.75 1.00 -3.40 0.00
1055.88 1.00 -0.50 0.00
1056.00 -0.20 3.10 -0.10
1056.13 -1.10 3.80 0.00
1056.25 -1.20 2.20 -0.10
1056.38 -0.60 -1.50 -0.10
1056.50 0.70 -3.90 -0.20
1056.63 1.10 -3.70 -0.20
1056.75 0.70 -1.00 -0.10
1056.88 -0.10 2.40 0.00
1057.00 -1.50 4.00 -0.10
1057.13 -1.40 2.90 -0.10
1057.25 -0.60 -0.50 -0.10
1057.38 0.90 -3.20 -0.20
1057.50 1.40 -4.10 -0.10
1057.63 0.90 -2.30 -0.10
1057.75 -0.40 1.10 0.00
1057.88 -0.70 3.10 0.00
1058.00 -1.20 3.60 0.00
1058.13 -0.60 1.90 -0.10
1058.25 0.60 -1.20 -0.10
1058.38 1.30 -3.00 -0.20
1058.50 1.00 -3.90 -0.10
1058.63 -0.20 -1.70 -0.10
1058.75 -1.10 1.40 0.00
1058.88 -1.00 3.60 0.00
1059.00 -1.10 3.80 0.00
1059.13 -0.20 1.60 -0.10
1059.25 1.00 -1.50 -0.10
1059.38 1.10 -3.70 -0.20
1059.50 0.70 -3.90 -0.20
1059.63 -0.20 -1.70 -0.10
1059.75 -0.60 1.40 0.00
1059.88 -1.20 4.00 0.00
1060.00 -1.20 4.00 0.00
1060.13 -0.70 1.60 -0.10
1060.25 0.30 -1.70 -0.20
1060.38 1.30 -4.40 -0.20
1060.50 1.50 -4.40 -0.20
1060.63 0.90 -1.70 -0.10
1060.75 0.20 1.90 0.00
1060.88 -1.10 4.30 -0.10
1061.00 -2.00 4.30 -0.10
1061.13 -2.10 1.60 -0.10
1061.25 -0.60 -2.00 -0.10
1061.38 0.90 -4.60 -0.10
1061.50 2.20 -3.90 -0.30
1061.63 2.10 -1.00 -0.10
1061.75 1.10 2.20 -0.10
1061.88 -1.50 4.00 -0.10
1062.00 -2.90 3.10 0.00
1062.13 -3.00 0.40 -0.10
1062.25 -0.60 -2.00 -0.10
1062.38 2.30 -3.20 -0.10
1062.50 3.10 -2.30 -0.20
1062.63 2.80 -0.80 -0.20
1062.75 0.50 1.40 -0.10
1062.88 -2.50 2.90 0.00
1063.00 -4.20 1.60 0.00
1063.13 -3.30 0.00 -0.10
1063.25 -0.60 -2.00 -0.20
1063.38 2.70 -2.00 -0.20
1063.50 4.40 -1.20 -0.20
1063.63 3.50 -0.10 -0.10
1063.75 0.50 0.90 -0.10
1063.88 -3.20 1.10 -0.10
1064.00 -4.50 0.20 0.00
1064.13 -3.60 0.00 -0.10
1064.25 -0.30 -0.50 -0.10
1064.38 2.00 -0.30 -0.20
1064.50 3.90 -0.30 -0.10
1064.63 3.10 0.20 -0.10
1064.75 1.00 -0.10 0.00
1064.88 -2.10 0.20 -0.10
1065.00 -3.70 0.20 0.00
1065.13 -4.00 0.20 -0.10
1065.25 -1.50 0.20 -0.20
1065.38 1.70 -0.30 -0.10
1065.50 3.90 -0.30 -0.10
1065.63 3.30 -0.80 -0.10
1065.75 1.40 -0.30 -0.10
1065.88 -2.00 0.40 -0.10
1066.00 -3.30 0.40 0.00
1066.13 -3.40 0.70 -0.10
1066.25 -1.20 -0.30 -0.10
1066.38 1.50 -0.10 -0.20
1066.50 2.80 -0.30 -0.10
1066.63 2.70 -0.50 -0.10
1066.75 0.30 -0.30 -0.20
1066.88 -1.50 0.20 -0.10
1067.00 -2.90 0.70 0.00
1067.13 -2.60 0.70 -0.10
1067.25 -0.30 0.00 -0.10
1067.38 1.70 -0.30 -0.10
1067.50 3.30 -1.20 -0.10
1067.63 2.80 -1.20 -0.20
1067.75 0.90 -0.30 -0.10
1067.88 -1.40 0.90 0.00
1068.00 -3.40 1.60 0.00
1068.13 -2.80 0.90 -0.10
1068.25 -1.20 -0.30 -0.10
1068.38 1.30 -1.50 -0.10
1068.50 2.90 -2.00 -0.20
1068.63 2.50 -0.80 -0.10
1068.75 0.90 1.10 -0.10
1068.88 -1.50 2.20 -0.10
1069.00 -2.90 1.60 0.00
1069.13 -2.10 -0.30 -0.10
1069.25 -0.60 -2.00 -0.20
1069.38 1.10 -2.30 -0.20
1069.50 2.30 -1.20 0.00
1069.63 1.90 0.90 -0.10
1069.75 0.30 2.20 -0.10
1069.88 -1.40 1.90 -0.10
1070.00 -2.10 0.20 -0.10
1070.13 -1.10 -1.50 -0.20
1070.25 0.30 -1.70 -0.10
1070.38 1.10 -1.70 -0.20
1070.50 0.70 0.40 -0.20
1070.63 0.30 1.60 -0.10
1070.75 -0.20 1.60 -0.10
1070.88 -0.70 0.20 -0.10
1071.00 -0.70 -1.20 -0.10
1071.13 -0.30 -1.50 -0.20
1071.25 0.20 -1.00 -0.10
1071.38 0.20 0.40 -0.10
1071.50 0.30 1.10 -0.10
1071.63 0.10 1.10 -0.10
1071.75 -0.30 0.40 -0.10
1071.88 -0.40 -1.20 -0.20
1072.00 -0.20 -1.70 -0.10
1072.13 0.00 -1.50 -0.20
1072.25 0.30 -0.30 -0.10
1072.38 0.30 1.10 -0.10
1072.50 -0.20 2.20 0.00
1072.63 -0.30 0.90 -0.10
1072.75 -0.20 -0.30 -0.10
1072.88 0.30 -2.30 -0.20
1073.00 0.20 -2.50 -0.10
1073.13 0.50 -1.50 -0.10
1073.25 0.10 0.70 0.00
1073.38 -0.60 2.40 -0.10
1073.50 -0.70 2.60 0.00
1073.63 -0.60 0.90 -0.10
1073.75 0.00 -1.50 -0.20
1073.88 0.70 -3.00 -0.30
1074.00 0.90 -2.70 -0.10
1074.13 0.90 -1.20 -0.20
1074.25 0.20 1.40 0.00
1074.38 -1.10 3.30 -0.10
1074.50 -2.00 2.90 0.00
1074.63 -1.40 0.40 -0.10
1074.75 0.50 -2.50 -0.20
1074.88 2.30 -3.70 -0.10
1075.00 3.10 -2.70 -0.20
1075.13 1.30 0.40 0.00
1075.25 -0.70 3.10 -0.10
1075.38 -3.00 3.30 0.00
1075.50 -2.90 1.10 0.00
1075.63 -1.40 -1.50 -0.10
1075.75 1.10 -3.70 -0.30
1075.88 3.10 -2.70 -0.10
1076.00 3.20 -0.10 -0.10
1076.13 1.10 3.10 -0.10
1076.25 -2.00 3.80 -0.10
1076.38 -3.60 1.90 -0.10
1076.50 -3.20 -1.20 -0.10
1076.63 -0.80 -3.40 -0.20
1076.75 2.30 -3.70 -0.10
1076.88 3.60 -0.80 -0.20
1077.00 2.80 2.60 -0.10
1077.13 0.30 4.00 -0.10
1077.25 -2.30 2.90 -0.10
1077.38 -3.60 0.00 -0.10
1077.50 -2.60 -2.70 -0.10
1077.63 0.30 -3.70 -0.20
1077.75 2.00 -2.30 -0.20
1077.88 2.80 0.60 -0.10
1078.00 2.00 2.60 -0.10
1078.13 -0.10 2.90 0.00
1078.25 -2.10 1.10 0.00
1078.38 -2.50 -1.00 -0.10
1078.50 -1.60 -2.50 -0.10
1078.63 0.60 -2.30 -0.10
1078.75 2.00 -0.30 -0.10
1078.88 1.70 1.10 -0.10
1079.00 1.10 1.60 -0.10
1079.13 -0.30 0.40 -0.10
1079.25 -1.10 -1.00 -0.10
1079.38 -1.20 -1.70 -0.10
1079.50 -0.60 -0.50 -0.10
1079.63 0.20 0.90 -0.10
1079.75 0.50 1.40 -0.10
1079.88 0.50 0.40 -0.10
1080.00 0.60 -0.80 -0.10
1080.13 0.60 -1.20 -0.10
1080.25 0.00 -1.00 -0.10
1080.38 -0.80 0.40 -0.20
1080.50 -1.00 1.60 0.00
1080.63 -0.70 1.60 -0.10
1080.75 0.50 0.40 -0.10
1080.88 1.30 -1.50 -0.10
1081.00 1.40 -1.70 -0.10
1081.13 0.60 -1.20 -0.10
1081.25 -0.70 0.20 -0.10
1081.38 -1.50 1.10 -0.10
1081.50 -1.50 1.60 -0.10
1081.63 -0.20 0.70 -0.10
1081.75 1.70 -0.80 -0.10
1081.88 1.70 -1.20 -0.20
1082.00 1.00 -1.00 -0.10
1082.13 -1.10 0.00 -0.10
1082.25 -2.60 0.70 0.00
1082.38 -2.10 0.70 -0.10
1082.50 -0.60 0.00 -0.10
1082.63 1.70 -0.30 -0.10
1082.75 2.90 -0.50 -0.10
1082.88 1.90 -0.10 -0.10
1083.00 -0.60 0.40 -0.10
1083.13 -2.50 0.40 0.00
1083.25 -2.80 0.00 -0.10
1083.38 -1.60 0.00 0.00
1083.50 1.00 -0.10 0.00
1083.63 2.50 0.20 -0.20
1083.75 2.40 -0.10 -0.20
1083.88 1.00 -0.50 0.00
1084.00 -1.10 -0.50 -0.20
1084.13 -2.20 0.00 -0.10
1084.25 -1.90 0.70 0.00
1084.38 -0.80 1.40 -0.10
1084.50 0.90 1.10 -0.10
1084.63 1.90 -0.10 -0.10
1084.75 1.30 -1.50 -0.10
1084.88 0.00 -2.50 -0.20
1085.00 -1.10 -2.00 -0.20
1085.13 -1.40 0.00 -0.10
1085.25 -0.60 2.40 0.00
1085.38 -0.10 3.30 0.00
1085.50 -0.10 2.40 -0.20
1085.63 -0.20 -0.80 -0.10
1085.75 0.00 -3.40 -0.20
1085.88 -0.20 -4.60 -0.10
1086.00 0.60 -2.70 -0.10
1086.13 0.60 0.20 -0.10
1086.25 -0.10 3.30 0.00
1086.38 -0.40 4.50 0.10
1086.50 -1.00 2.60 -0.10
1086.63 -1.00 -0.30 -0.10
1086.75 0.00 -3.40 -0.20
1086.88 1.10 -4.10 -0.20
1087.00 1.70 -2.70 -0.10
1087.13 0.60 0.70 0.00
1087.25 -0.20 3.10 0.00
1087.38 -1.40 3.80 0.00
1087.50 -1.60 2.40 0.00
1087.63 -0.60 -0.50 -0.10
1087.75 1.10 -2.70 -0.20
1087.88 2.20 -3.40 -0.10
1088.00 1.70 -2.30 -0.20
1088.13 0.60 0.20 0.00
1088.25 -1.50 2.60 -0.10
1088.38 -2.30 2.90 0.00
1088.50 -1.40 1.40 -0.10
1088.63 0.70 -1.00 -0.20
1088.75 2.30 -2.70 -0.10
1088.88 2.00 -2.70 -0.20
1089.00 0.70 -0.50 -0.20
1089.13 -1.50 1.60 -0.10
1089.25 -3.20 2.60 -0.10
1089.38 -2.60 1.60 -0.10
1089.50 0.30 -0.80 -0.20
1089.63 2.70 -2.50 -0.10
1089.75 3.50 -2.50 -0.10
1089.88 2.10 -0.50 -0.10
1090.00 -0.80 1.90 0.00
1090.13 -3.60 2.90 -0.10
1090.25 -4.00 1.10 -0.10
1090.38 -1.60 -1.00 -0.10
1090.50 2.00 -2.70 -0.20
1090.63 4.50 -2.50 -0.20
1090.75 4.10 -0.30 -0.10
1090.88 0.90 2.20 -0.10
1091.00 -3.00 2.90 -0.10
1091.13 -5.10 1.40 -0.10
1091.25 -4.10 -1.00 -0.10
1091.38 0.00 -3.00 -0.20
1091.50 3.90 -2.70 -0.10
1091.63 4.90 -0.30 -0.10
1091.75 3.50 1.90 0.00
1091.88 -0.40 3.10 0.00
1092.00 -4.10 1.90 0.00
1092.13 -5.00 -0.30 -0.10
1092.25 -2.40 -2.70 -0.20
1092.38 1.50 -3.00 -0.10
1092.50 3.90 -0.80 -0.10
1092.63 4.00 0.90 -0.10
1092.75 2.10 2.40 -0.10
1092.88 -1.10 2.40 -0.10
1093.00 -3.60 0.40 -0.10
1093.13 -3.60 -1.40 -0.20
1093.25 -1.90 -2.30 -0.10
1093.38 1.30 -2.00 -0.10
1093.50 3.20 -0.50 -0.10
1093.63 3.30 1.60 -0.10
1093.75 1.50 2.40 -0.10
1093.88 -1.20 1.10 0.00
1094.00 -3.00 -0.50 -0.10
1094.13 -2.90 -2.30 -0.10
1094.25 -1.40 -2.00 -0.10
1094.38 1.10 -0.80 -0.10
1094.50 2.70 1.40 0.00
1094.63 2.50 2.20 -0.10
1094.75 1.40 1.10 -0.10
1094.88 -0.40 -0.80 -0.20
1095.00 -2.20 -2.00 -0.10
1095.13 -2.80 -2.00 -0.10
1095.25 -1.50 -0.30 -0.10
1095.38 0.10 1.60 -0.10
1095.50 1.50 2.40 -0.10
1095.63 2.80 1.60 -0.10
1095.75 1.90 -0.50 -0.10
1095.88 0.20 -2.00 -0.10
1096.00 -1.20 -2.30 -0.10
1096.13 -2.20 -1.50 -0.10
1096.25 -2.20 0.40 0.00
1096.38 -0.80 1.90 0.00
1096.50 0.70 2.40 -0.10
1096.63 2.10 0.90 -0.10
1096.75 2.30 -0.80 -0.10
1096.88 1.30 -2.00 -0.20
1097.00 0.00 -2.00 -0.20
1097.13 -1.60 -0.50 -0.10
1097.25 -2.30 0.90 -0.10
1097.38 -2.40 1.60 -0.10
1097.50 -1.60 1.40 0.00
1097.63 1.40 -0.30 -0.10
1097.75 3.10 -1.20 -0.10
1097.88 2.70 -1.50 -0.10
1098.00 1.00 -0.50 -0.10
1098.13 -1.10 0.40 -0.10
1098.25 -2.80 0.90 -0.10
1098.38 -2.90 0.70 0.00
1098.50 -1.10 0.00 -0.10
1098.63 1.40 -0.30 -0.10
1098.75 2.70 -0.50 -0.10
1098.88 2.00 -0.30 -0.20
1099.00 0.60 0.20 -0.10
1099.13 -1.10 0.00 -0.10
1099.25 -1.90 -0.30 -0.10
1099.38 -1.50 0.20 -0.10
1099.50 -0.20 0.70 -0.10
1099.63 0.90 0.70 -0.10
1099.75 1.10 0.20 -0.10
1099.88 1.00 -0.50 -0.10
1100.00 0.20 -1.00 -0.10
1100.13 -0.60 -1.00 -0.10
1100.25 -0.40 -0.30 -0.20
1100.38 -0.20 0.70 -0.10
1100.50 -0.30 0.90 -0.10
1100.63 0.10 0.70 -0.10
1100.75 -0.20 -0.30 0.00
1100.88 0.10 -0.80 -0.10
1101.00 0.20 -0.50 0.00
1101.13 0.30 -0.30 -0.20
1101.25 0.30 0.20 -0.20
1101.38 0.50 -0.10 -0.10
1101.50 -0.30 0.00 -0.10
1101.63 -0.70 -0.30 -0.10
1101.75 -0.70 0.20 -0.10
1101.88 -0.70 0.70 -0.10
1102.00 -0.20 0.70 0.00
1102.13 0.50 0.40 -0.10
1102.25 1.00 -1.00 -0.10
1102.38 1.10 -1.70 -0.20
1102.50 0.70 -2.00 -0.20
1102.63 0.10 -1.20 -0.20
1102.75 -0.40 1.10 -0.20
1102.88 -1.40 2.90 0.10
1103.00 -1.20 2.60 -0.10
1103.13 -0.60 0.90 -0.10
1103.25 0.70 -2.50 -0.10
1103.38 1.70 -4.10 -0.30
1103.50 1.30 -3.40 -0.10
1103.63 1.00 -0.50 -0.10
1103.75 -0.60 2.40 0.00
1103.88 -1.90 4.00 0.00
1104.00 -2.10 3.10 0.00
1104.13 -1.10 0.40 -0.10
1104.25 0.20 -2.50 -0.10
1104.38 2.00 -3.70 -0.20
1104.50 2.50 -2.70 -0.20
1104.63 1.40 -0.30 -0.10
1104.75 -0.20 1.60 -0.10
1104.88 -2.10 2.60 0.00
1105.00 -2.60 1.60 -0.10
1105.13 -1.60 0.00 -0.10
1105.25 0.60 -1.70 -0.10
1105.38 2.40 -2.00 -0.20
1105.50 2.90 -1.00 -0.20
1105.63 1.50 0.40 -0.10
1105.75 -0.70 1.10 -0.10
1105.88 -2.80 0.90 -0.10
1106.00 -3.30 0.00 -0.10
1106.13 -2.10 -0.70 -0.10
1106.25 0.60 -1.20 -0.20
1106.38 3.30 -0.30 -0.10
1106.50 3.50 0.90 -0.10
1106.63 1.30 1.40 -0.10
1106.75 -1.20 0.70 -0.10
1106.88 -3.00 -0.50 -0.10
1107.00 -3.20 -1.70 -0.10
1107.13 -2.00 -1.50 -0.20
1107.25 1.10 -0.80 -0.10
1107.38 2.30 0.60 -0.10
1107.50 2.30 1.60 -0.10
1107.63 1.10 1.60 -0.10
1107.75 -0.40 0.20 -0.20
1107.88 -1.60 -1.50 -0.10
1108.00 -1.90 -1.70 -0.10
1108.13 -1.10 -1.50 -0.20
1108.25 -0.30 0.40 -0.10
1108.38 0.50 1.40 -0.10
1108.50 1.00 1.40 -0.10
1108.63 1.00 0.40 -0.10
1108.75 0.60 -0.80 -0.10
1108.88 -0.30 -1.50 -0.10
1109.00 -1.10 -1.00 -0.20
1109.13 -1.50 0.20 -0.10
1109.25 -0.80 0.90 0.00
1109.38 -0.20 0.70 -0.10
1109.50 1.00 -0.10 -0.10
1109.63 1.70 -0.80 -0.10
1109.75 1.50 -1.00 -0.20
1109.88 0.20 -0.10 -0.10
1110.00 -1.10 0.40 -0.10
1110.13 -2.10 0.70 0.00
1110.25 -2.10 0.20 0.00
1110.38 -1.20 -0.30 -0.10
1110.50 1.00 -0.50 -0.20
1110.63 2.90 -0.10 -0.10
1110.75 2.30 0.20 -0.10
1110.88 0.60 0.20 -0.10
1111.00 -1.50 -0.30 -0.10
1111.13 -2.90 -0.30 -0.10
1111.25 -2.80 -0.50 -0.10
1111.38 -0.70 -0.30 -0.10
1111.50 1.90 0.90 -0.10
1111.63 2.90 0.90 -0.10
1111.75 2.40 0.40 -0.20
1111.88 0.60 -0.80 -0.20
1112.00 -1.50 -1.20 -0.10
1112.13 -2.80 -1.00 -0.10
1112.25 -2.60 0.20 0.00
1112.38 -0.60 0.90 -0.10
1112.50 1.30 1.40 -0.10
1112.63 3.10 0.60 -0.10
1112.75 2.40 -0.50 -0.20
1112.88 0.70 -1.00 -0.20
1113.00 -1.10 -1.00 -0.20
1113.13 -2.90 -0.30 0.00
1113.25 -2.80 0.40 -0.10
1113.38 -1.00 0.70 -0.10
1113.50 0.70 0.40 -0.20
1113.63 2.70 -0.50 -0.10
1113.75 2.50 -0.80 -0.10
1113.88 0.70 -0.50 -0.20
1114.00 -1.40 0.00 -0.10
1114.13 -2.80 0.40 -0.10
1114.25 -2.50 0.40 -0.10
1114.38 -1.10 0.00 -0.20
1114.50 1.10 -0.30 -0.20
1114.63 2.50 -0.30 -0.10
1114.75 1.90 -0.10 -0.10
1114.88 0.20 0.40 0.00
1115.00 -1.90 0.20 -0.10
1115.13 -2.50 -0.50 -0.10
1115.25 -1.40 -0.50 -0.10
1115.38 0.30 -0.30 -0.10
1115.50 2.00 0.60 -0.10
1115.63 1.90 1.40 -0.10
1115.75 0.90 1.10 -0.10
1115.88 -0.70 -0.30 -0.20
1116.00 -1.60 -1.50 -0.10
1116.13 -1.60 -2.00 -0.10
1116.25 -0.60 -1.00 -0.10
1116.38 0.70 0.90 -0.10
1116.50 1.70 2.20 -0.10
1116.63 1.30 1.90 -0.10
1116.75 0.20 0.40 -0.10
1116.88 -0.60 -1.50 -0.10
1117.00 -1.40 -2.50 -0.10
1117.13 -1.10 -2.00 -0.20
1117.25 -0.40 0.20 0.00
1117.38 0.70 1.90 -0.10
1117.50 1.00 2.40 -0.10
1117.63 1.10 1.10 -0.10
1117.75 0.50 -1.00 -0.20
1117.88 -0.40 -2.30 -0.20
1118.00 -1.10 -2.00 -0.20
1118.13 -1.00 -0.80 -0.10
1118.25 -0.40 1.10 0.00
1118.38 -0.10 2.40 0.00
1118.50 0.50 1.40 -0.10
1118.63 1.10 -0.30 -0.20
1118.75 0.90 -1.70 -0.20
1118.88 0.20 -2.00 -0.10
1119.00 -0.40 -1.20 -0.20
1119.13 -1.50 0.70 -0.10
1119.25 -1.50 1.60 -0.10
1119.38 -0.60 1.40 0.00
1119.50 0.50 0.40 -0.20
1119.63 1.70 -0.30 -0.10
1119.75 1.30 -0.50 -0.10
1119.88 0.30 -0.80 -0.20
1120.00 -1.00 -0.80 -0.10
1120.13 -1.40 -1.00 -0.10
1120.25 -0.60 -0.50 -0.10
1120.38 0.60 0.20 0.00
1120.50 1.30 1.40 -0.10
1120.63 0.90 1.60 -0.10
1120.75 -0.20 0.70 -0.10
1120.88 -1.20 -0.80 -0.10
1121.00 -1.20 -2.30 -0.10
1121.13 0.10 -1.70 -0.20
1121.25 0.90 -0.30 -0.10
1121.38 1.10 1.10 -0.10
1121.50 0.50 1.90 -0.10
1121.63 -0.60 0.90 -0.10
1121.75 -1.00 -0.80 -0.10
1121.88 -0.60 -1.50 -0.10
1122.00 0.00 -0.50 -0.10
1122.13 0.50 0.90 -0.10
1122.25 0.30 1.10 -0.20
1122.38 -0.10 0.00 -0.20
1122.50 -0.40 -1.70 -0.20
1122.63 -0.40 -2.30 -0.20
1122.75 0.20 -0.50 0.00
1122.88 0.70 1.90 -0.10
1123.00 0.30 3.60 -0.10
1123.13 -0.20 2.60 -0.10
1123.25 -0.40 -0.30 -0.20
1123.38 -0.20 -3.20 -0.20
1123.50 0.00 -4.40 -0.20
1123.63 0.60 -2.70 -0.10
1123.75 0.90 0.70 0.00
1123.88 -0.10 3.80 -0.20
1124.00 -0.80 4.70 0.00
1124.13 -1.10 2.40 -0.10
1124.25 -0.60 -1.00 -0.10
1124.38 0.20 -3.40 -0.20
1124.50 1.10 -4.10 -0.20
1124.63 1.00 -2.50 -0.10
1124.75 0.10 0.20 -0.10
1124.88 -0.70 2.20 -0.10
1125.00 -1.40 3.30 0.00
1125.13 -1.10 2.40 -0.10
1125.25 -0.30 0.40 -0.10
1125.38 0.60 -1.70 -0.10
1125.50 1.30 -3.00 -0.20
1125.63 1.00 -2.50 -0.10
1125.75 0.20 -1.50 -0.10
1125.88 -0.30 0.90 0.00
1126.00 -0.70 2.60 -0.10
1126.13 -0.70 2.60 -0.10
1126.25 -0.40 0.70 -0.20
1126.38 0.20 -1.50 -0.10
1126.50 0.30 -2.70 -0.20
1126.63 0.30 -2.30 -0.20
1126.75 0.30 -0.80 -0.10
1126.88 0.20 1.40 -0.10
1127.00 -0.20 2.20 -0.10
1127.13 0.10 1.10 -0.10
1127.25 0.10 -0.30 -0.10
1127.38 -0.30 -1.00 -0.10
1127.50 -0.60 -1.50 -0.10
1127.63 -0.60 -1.00 -0.10
1127.75 0.10 -0.30 -0.10
1127.88 0.60 0.70 -0.10
1128.00 0.70 0.90 -0.10
1128.13 0.50 0.90 -0.10
1128.25 -0.20 0.20 -0.10
1128.38 -1.00 -0.80 -0.10
1128.50 -1.00 -1.20 -0.10
1128.63 -0.20 -0.80 -0.10
1128.75 0.70 -0.10 -0.10
1128.88 1.10 0.70 -0.10
1129.00 0.50 0.90 -0.10
1129.13 -0.70 0.70 -0.10
1129.25 -1.40 -0.50 -0.10
1129.38 -1.20 -1.20 -0.10
1129.50 -0.30 -1.00 -0.10
1129.63 0.90 -0.30 -0.10
1129.75 1.90 0.90 -0.10
1129.88 1.10 1.10 -0.10
1130.00 -0.10 0.40 -0.20
1130.13 -1.40 -1.00 -0.10
1130.25 -2.00 -1.50 -0.10
1130.38 -1.10 -1.00 -0.20
1130.50 0.10 0.70 -0.10
1130.63 1.40 1.60 0.00
1130.75 2.00 1.10 -0.20
1130.88 1.10 -0.30 -0.20
1131.00 -0.20 -1.70 -0.10
1131.13 -1.50 -1.70 -0.20
1131.25 -1.90 -0.30 0.00
1131.38 -1.20 1.60 0.00
1131.50 0.10 2.20 -0.10
1131.63 1.40 1.10 -0.10
1131.75 2.10 -1.00 -0.20
1131.88 1.30 -2.50 -0.20
1132.00 0.10 -2.30 -0.10
1132.13 -1.40 -0.50 0.00
1132.25 -2.00 1.40 -0.10
1132.38 -1.40 2.40 -0.10
1132.50 0.20 1.40 0.00
1132.63 1.70 -0.30 -0.10
1132.75 2.20 -2.00 -0.20
1132.88 1.30 -2.00 -0.10
1133.00 -0.60 -0.50 -0.10
1133.13 -2.00 0.90 0.00
1133.25 -2.00 1.40 -0.10
1133.38 -0.70 0.70 -0.10
1133.50 0.70 -0.50 -0.10
1133.63 2.10 -1.00 -0.10
1133.75 2.00 -0.80 -0.20
1133.88 0.30 0.20 -0.10
1134.00 -1.20 1.10 -0.10
1134.13 -2.40 0.70 -0.10
1134.25 -1.60 0.00 0.00
1134.38 0.30 -0.80 -0.20
1134.50 2.30 -1.20 -0.10
1134.63 2.50 -0.80 -0.10
1134.75 1.30 -0.10 -0.10
1134.88 -0.80 0.90 -0.10
1135.00 -2.60 1.10 -0.10
1135.13 -2.60 0.70 0.00
1135.25 -1.00 -0.30 -0.10
1135.38 1.50 -1.00 -0.20
1135.50 3.10 -1.20 -0.10
1135.63 2.70 -1.00 -0.10
1135.75 0.60 -0.30 -0.10
1135.88 -1.50 0.70 -0.10
1136.00 -3.20 1.10 -0.10
1136.13 -2.80 1.40 -0.10
1136.25 -0.60 0.40 -0.10
1136.38 2.00 -1.20 -0.20
1136.50 3.20 -2.00 -0.20
1136.63 2.40 -1.50 -0.20
1136.75 0.70 -0.50 -0.10
1136.88 -1.60 0.90 0.00
1137.00 -3.20 2.20 -0.10
1137.13 -2.60 1.60 0.00
1137.25 -0.10 0.00 -0.20
1137.38 2.40 -2.00 -0.20
1137.50 3.30 -1.70 -0.10
1137.63 2.40 -1.00 -0.20
1137.75 0.10 0.70 -0.10
1137.88 -2.60 1.60 -0.10
1138.00 -4.00 1.10 -0.10
1138.13 -2.40 0.20 -0.10
1138.25 0.20 -1.00 -0.10
1138.38 3.20 -1.00 -0.20
1138.50 3.60 -0.30 -0.20
1138.63 1.90 0.40 -0.10
1138.75 -1.20 0.70 0.00
1138.88 -3.00 0.00 -0.10
1139.00 -2.80 -0.50 -0.10
1139.13 -0.80 -1.00 -0.20
1139.25 1.70 -0.30 -0.10
1139.38 2.70 -0.10 -0.10
1139.50 1.70 0.60 -0.10
1139.63 -0.10 0.40 -0.20
1139.75 -2.00 0.00 -0.10
1139.88 -2.00 -0.50 -0.10
1140.00 -1.20 -0.30 -0.10
1140.13 0.50 -0.10 -0.10
1140.25 1.90 -0.50 -0.10
1140.38 1.40 -0.30 -0.10
1140.50 0.50 -0.10 -0.10
1140.63 -0.70 0.20 -0.10
1140.75 -1.60 0.40 0.00
1140.88 -1.40 0.90 -0.10
1141.00 0.20 0.40 0.00
1141.13 0.90 -0.80 -0.10
1141.25 1.40 -1.20 -0.10
1141.38 0.70 -1.00 -0.20
1141.50 0.10 -0.30 -0.10
1141.63 -1.00 1.10 0.00
1141.75 -1.50 1.60 -0.10
1141.88 -0.70 1.10 -0.20
1142.00 0.60 -0.80 0.00
1142.13 1.30 -2.00 -0.20
1142.25 1.40 -1.70 -0.10
1142.38 0.60 -0.80 0.00
1142.50 -1.00 1.10 -0.10
1142.63 -2.00 1.40 -0.10
1142.75 -1.90 1.10 -0.10
1142.88 -0.30 0.00 -0.10
1143.00 1.30 -1.00 -0.10
1143.13 2.10 -1.00 -0.10
1143.25 1.70 -0.80 -0.20
1143.38 0.00 0.00 0.00
1143.50 -1.50 0.70 -0.10
1143.63 -2.10 0.70 0.00
1143.75 -1.60 0.40 0.00
1143.88 -0.40 0.20 0.00
1144.00 1.10 -0.30 -0.20
1144.13 1.90 -0.50 -0.10
1144.25 1.40 -0.30 -0.10
1144.38 0.10 -0.30 -0.10
1144.50 -1.00 -0.30 -0.10
1144.63 -1.50 0.20 -0.10
1144.75 -0.70 0.70 -0.10
1144.88 -0.40 1.10 0.00
1145.00 0.50 0.40 -0.10
1145.13 0.70 -0.50 -0.10
1145.25 0.70 -1.00 -0.20
1145.38 0.30 -1.20 -0.20
1145.50 -0.10 -0.50 -0.20
1145.63 -0.30 0.40 -0.10
1145.75 -0.10 1.40 0.00
1145.88 -0.30 0.90 -0.10
1146.00 -0.60 0.00 -0.10
1146.13 -0.20 -1.20 -0.20
1146.25 0.10 -1.20 -0.20
1146.38 0.10 -0.30 -0.10
1146.50 -0.10 0.90 0.00
1146.63 -0.40 1.10 -0.20
1146.75 0.10 0.20 -0.10
1146.88 0.10 -1.20 -0.10
1147.00 0.50 -2.00 -0.20
1147.13 0.60 -0.80 -0.10
1147.25 -0.20 1.10 0.00
1147.38 -1.00 2.60 -0.10
1147.50 -1.20 1.60 0.00
1147.63 -0.60 -0.50 -0.10
1147.75 0.10 -2.30 -0.20
1147.88 1.10 -3.20 -0.20
1148.00 1.50 -1.00 -0.10
1148.13 0.90 1.10 -0.10
1148.25 -0.70 3.10 -0.10
1148.38 -2.00 2.90 -0.10
1148.50 -2.00 0.40 -0.10
1148.63 -0.40 -2.30 -0.20
1148.75 1.00 -3.00 -0.10
1148.88 2.00 -2.30 -0.20
1149.00 1.70 -0.30 -0.20
1149.13 0.20 1.90 0.00
1149.25 -1.60 2.40 0.00
1149.38 -2.30 0.90 -0.10
1149.50 -1.20 -0.80 -0.10
1149.63 0.20 -1.50 -0.10
1149.75 2.00 -1.20 -0.20
1149.88 2.10 -0.10 -0.10
1150.00 0.90 1.10 -0.10
1150.13 -0.70 1.10 -0.10
1150.25 -1.90 0.20 -0.10
1150.38 -1.10 -1.00 -0.20
1150.50 0.30 -1.70 -0.20
1150.63 1.00 -1.00 -0.10
1150.75 0.70 0.90 -0.10
1150.88 -0.10 1.90 0.00
1151.00 -0.70 1.10 -0.10
1151.13 -1.00 -0.30 -0.20
1151.25 0.10 -2.30 -0.20
1151.38 1.30 -2.50 -0.20
1151.50 1.50 -1.50 -0.20
1151.63 0.30 1.10 -0.10
1151.75 -1.10 2.40 -0.10
1151.88 -1.90 2.20 0.00
1152.00 -1.60 0.00 -0.10
1152.13 0.10 -1.70 -0.20
1152.25 1.90 -2.50 -0.10
1152.38 2.70 -1.50 -0.20
1152.50 1.70 0.60 -0.10
1152.63 -0.10 1.90 0.00
1152.75 -2.10 1.60 0.00
1152.88 -2.80 0.40 -0.10
1153.00 -2.00 -1.00 -0.10
1153.13 0.20 -2.00 -0.10
1153.25 2.30 -0.80 0.00
1153.38 3.10 0.20 -0.10
1153.50 1.70 1.10 -0.10
1153.63 -0.20 1.10 0.00
1153.75 -2.40 0.20 -0.10
1153.88 -2.80 -1.00 -0.10
1154.00 -1.50 -1.20 -0.10
1154.13 0.70 -0.50 -0.10
1154.25 2.00 0.60 -0.20
1154.38 2.50 1.10 -0.10
1154.50 1.10 0.70 -0.10
1154.63 -1.00 -0.30 -0.10
1154.75 -2.10 -1.20 -0.10
1154.88 -1.90 -1.20 -0.10
1155.00 -0.80 -0.50 -0.20
1155.13 0.90 1.10 -0.10
1155.25 1.50 1.40 -0.10
1155.38 1.40 0.60 -0.10
1155.50 0.60 -0.30 -0.10
1155.63 -0.60 -1.00 -0.10
1155.75 -1.00 -0.80 -0.10
1155.88 -1.50 -0.30 -0.10
1156.00 -0.70 0.70 -0.10
1156.13 -0.10 0.90 0.00
1156.25 0.90 0.20 -0.10
1156.38 1.10 -0.30 -0.10
1156.50 0.70 -0.10 -0.20
1156.63 -0.30 0.40 -0.10
1156.75 -1.40 0.90 -0.10
1156.88 -2.10 0.20 -0.10
1157.00 -1.00 -0.80 -0.10
1157.13 1.10 -1.20 0.00
1157.25 2.00 -1.70 -0.20
1157.38 1.50 -0.50 -0.20
1157.50 1.00 1.40 -0.10
1157.63 -0.80 2.40 0.00
1157.75 -1.20 1.10 -0.10
1157.88 -1.20 -0.80 -0.10
1158.00 -0.30 -2.50 -0.20
1158.13 0.70 -3.00 -0.20
1158.25 1.40 -1.70 0.00
1158.38 1.00 0.90 0.00
1158.50 -0.30 2.40 -0.10
1158.63 -1.90 3.10 0.00
1158.75 -1.40 1.40 0.00
1158.88 -0.70 -0.80 -0.10
1159.00 0.70 -2.50 -0.20
1159.13 1.50 -2.50 -0.20
1159.25 1.50 -1.50 -0.20
1159.38 0.90 0.70 -0.10
1159.50 -0.80 1.90 0.00
1159.63 -1.90 2.60 0.00
1159.75 -1.40 0.90 -0.10
1159.88 -0.40 -0.80 -0.20
1160.00 1.00 -2.50 -0.10
1160.13 2.20 -2.50 -0.20
1160.25 2.00 -1.20 -0.20
1160.38 -0.10 0.90 0.00
1160.50 -1.50 2.60 0.00
1160.63 -2.50 2.40 0.00
1160.75 -1.40 0.40 -0.10
1160.88 0.60 -1.70 -0.20
1161.00 2.40 -3.00 -0.20
1161.13 2.40 -2.50 -0.20
1161.25 0.90 -0.30 -0.10
1161.38 -1.50 2.20 -0.10
1161.50 -3.20 3.10 0.00
1161.63 -2.50 1.90 -0.10
1161.75 -0.80 -0.50 -0.20
1161.88 2.00 -2.70 -0.20
1162.00 3.50 -3.00 -0.10
1162.13 2.70 -1.50 -0.10
1162.25 0.10 0.70 -0.10
1162.38 -2.80 2.40 -0.10
1162.50 -3.70 2.20 0.00
1162.63 -2.60 0.70 -0.10
1162.75 0.00 -1.00 -0.20
1162.88 2.70 -1.50 -0.10
1163.00 3.30 -0.80 -0.10
1163.13 1.90 -0.10 -0.10
1163.25 -0.20 0.70 -0.10
1163.38 -2.20 0.00 -0.10
1163.50 -2.40 -0.30 -0.10
1163.63 -1.60 -0.50 -0.10
1163.75 0.30 0.20 -0.10
1163.88 1.70 1.10 -0.10
1164.00 1.50 1.40 -0.10
1164.13 0.90 0.20 -0.10
1164.25 -0.40 -1.20 -0.20
1164.38 -1.10 -2.00 -0.20
1164.50 -0.60 -1.50 -0.10
1164.63 0.00 0.00 0.00
1164.75 0.70 1.90 -0.10
1164.88 0.60 2.20 0.00
1165.00 0.10 1.10 -0.10
1165.13 -0.70 -0.30 -0.10
1165.25 -0.70 -1.70 -0.10
1165.38 -0.20 -1.70 -0.10
1165.50 0.60 -0.80 -0.20
1165.63 1.10 0.20 -0.20
1165.75 1.00 0.90 -0.10
1165.88 0.10 1.10 -0.10
1166.00 -1.10 0.40 -0.10
1166.13 -2.10 -0.30 -0.10
1166.25 -1.40 -0.50 -0.10
1166.38 0.30 -0.30 -0.10
1166.50 1.50 -0.10 -0.10
1166.63 1.70 0.20 -0.10
1166.75 1.00 -0.10 -0.10
1166.88 -0.70 -0.30 -0.10
1167.00 -1.10 -0.50 -0.10
1167.13 -1.40 -0.50 -0.10
1167.25 -0.60 0.40 -0.10
1167.38 0.50 0.90 -0.10
1167.50 1.00 0.40 -0.10
1167.63 0.70 -0.10 -0.20
1167.75 -0.10 -0.50 -0.20
1167.88 -0.70 -0.80 -0.20
1168.00 -0.80 -0.50 0.00
1168.13 -0.30 0.00 -0.20
1168.25 0.10 0.70 -0.10
1168.38 0.90 0.70 -0.10
1168.50 0.70 -0.10 -0.20
1168.63 0.10 -0.30 -0.10
1168.75 -0.80 -0.50 -0.20
1168.88 -0.80 0.00 0.00
1169.00 -1.10 0.00 -0.10
1169.13 -0.10 0.00 -0.20
1169.25 1.00 -0.50 -0.10
1169.38 1.30 -0.50 -0.10
1169.50 0.70 -0.10 -0.20
1169.63 -0.20 0.70 -0.10
1169.75 -1.20 1.10 0.00
1169.88 -1.50 0.70 -0.10
1170.00 -0.80 0.00 -0.20
1170.13 0.20 -1.00 -0.10
1170.25 1.00 -1.00 -0.10
1170.38 1.10 -1.20 -0.20
1170.50 0.90 -0.30 -0.10
1170.63 -0.30 0.90 -0.10
1170.75 -1.10 1.40 -0.10
1170.88 -1.20 1.10 0.00
1171.00 -0.40 0.20 0.00
1171.13 0.30 -0.80 -0.20
1171.25 1.00 -1.50 -0.10
1171.38 1.00 -1.50 -0.10
1171.50 0.30 -0.80 -0.10
1171.63 -0.70 0.70 0.00
1171.75 -1.10 1.40 -0.10
1171.88 -1.40 1.90 -0.10
1172.00 -0.40 0.70 0.00
1172.13 0.60 -0.30 -0.10
1172.25 1.30 -1.50 -0.20
1172.38 1.30 -2.00 -0.10
1172.50 0.50 -1.00 -0.20
1172.63 -0.70 0.20 -0.10
1172.75 -1.40 1.90 -0.10
1172.88 -1.90 2.20 0.00
1173.00 -1.20 1.10 -0.10
1173.13 0.20 -0.50 -0.10
1173.25 1.40 -1.70 -0.10
1173.38 1.90 -2.00 -0.10
1173.50 1.40 -1.20 -0.20
1173.63 0.50 0.40 -0.10
1173.75 -1.50 1.60 0.00
1173.88 -2.50 1.90 0.00
1174.00 -2.30 0.90 -0.10
1174.13 -1.00 -0.80 -0.10
1174.25 1.50 -2.00 -0.20
1174.38 2.70 -1.50 -0.10
1174.50 2.80 -0.80 -0.20
1174.63 1.00 0.90 0.00
1174.75 -1.20 1.60 0.00
1174.88 -3.00 1.40 -0.10
1175.00 -3.00 0.00 -0.10
1175.13 -1.20 -1.70 -0.10
1175.25 2.00 -2.30 -0.20
1175.38 3.50 -1.00 -0.10
1175.50 3.20 0.90 -0.10
1175.63 0.70 2.40 -0.10
1175.75 -2.00 1.90 -0.10
1175.88 -3.00 0.40 0.00
1176.00 -2.40 -1.70 -0.20
1176.13 0.00 -3.00 -0.20
1176.25 2.00 -1.70 -0.10
1176.38 2.40 0.40 -0.10
1176.50 1.50 2.40 -0.10
1176.63 -0.70 2.60 -0.10
1176.75 -2.30 1.40 -0.10
1176.88 -1.90 -0.70 -0.10
1177.00 -0.70 -2.70 -0.20
1177.13 0.90 -2.70 -0.20
1177.25 1.40 -1.20 0.00
1177.38 1.30 0.90 0.00
1177.50 0.20 2.40 -0.10
1177.63 -1.10 2.40 -0.10
1177.75 -1.50 0.70 -0.10
1177.88 -1.00 -1.20 -0.10
1178.00 0.30 -1.70 -0.20
1178.13 0.90 -1.70 -0.10
1178.25 0.90 -0.30 -0.10
1178.38 0.20 0.40 -0.10
1178.50 -0.40 1.10 0.00
1178.63 -1.00 0.70 -0.10
1178.75 -1.00 0.20 -0.10
1178.88 -0.40 0.20 0.00
1179.00 0.30 0.20 -0.20
1179.13 0.90 -0.80 -0.10
1179.25 0.70 -1.00 -0.20
1179.38 0.60 -1.20 -0.10
1179.50 -0.20 -0.30 0.00
1179.63 -0.80 0.90 -0.10
1179.75 -1.20 1.60 0.00
1179.88 -1.00 1.10 -0.10
1180.00 -0.10 0.00 -0.20
1180.13 0.60 -1.70 -0.10
1180.25 1.00 -2.00 -0.10
1180.38 1.00 -1.00 -0.10
1180.50 0.10 0.20 -0.10
1180.63 -0.80 1.40 0.00
1180.75 -0.80 1.40 0.00
1180.88 -0.70 0.20 -0.10
1181.00 -0.20 -0.80 -0.10
1181.13 0.50 -0.50 -0.10
1181.25 0.20 -0.50 -0.10
1181.38 0.10 0.20 -0.10
1181.50 -0.20 0.70 -0.10
1181.63 -0.40 0.20 0.00
1181.75 0.20 -0.50 -0.10
1181.88 0.50 -0.50 -0.10
1182.00 0.30 -0.30 -0.20
1182.13 -0.20 0.20 -0.10
1182.25 -1.00 0.70 0.00
1182.38 -1.40 0.40 -0.10
1182.50 -0.70 -0.30 -0.10
1182.63 0.30 -0.80 -0.20
1182.75 1.50 -0.50 -0.20
1182.88 1.90 -0.50 -0.10
1183.00 0.50 -0.10 -0.10
1183.13 -0.80 0.40 0.00
1183.25 -2.50 0.90 -0.10
1183.38 -2.50 0.40 0.00
1183.50 -1.20 0.20 0.00
1183.63 0.60 -0.80 -0.20
1183.75 2.70 -1.00 -0.10
1183.88 3.10 -0.80 -0.10
1184.00 2.00 -0.30 -0.10
1184.13 -1.10 0.90 -0.10
1184.25 -3.40 1.10 -0.10
1184.38 -3.80 0.90 -0.10
1184.50 -1.60 0.00 0.00
1184.63 0.90 -1.20 -0.20
1184.75 3.30 -1.70 -0.20
1184.88 3.20 -0.50 -0.10
1185.00 1.40 0.20 -0.10
1185.13 -1.40 1.40 0.00
1185.25 -3.60 1.40 -0.10
1185.38 -3.20 0.20 -0.10
1185.50 -1.10 -1.00 -0.20
1185.63 2.10 -1.50 -0.20
1185.75 3.50 -1.00 -0.10
1185.88 2.40 0.40 -0.10
1186.00 0.10 1.10 -0.10
1186.13 -2.50 0.90 0.00
1186.25 -3.30 0.00 -0.10
1186.38 -2.20 -1.00 -0.10
1186.50 1.00 -1.50 -0.10
1186.63 3.20 -0.50 -0.20
1186.75 2.90 0.90 -0.10
1186.88 0.70 1.90 -0.10
1187.00 -2.00 0.90 -0.10
1187.13 -3.30 -0.50 -0.10
1187.25 -2.50 -2.00 -0.10
1187.38 0.50 -2.50 -0.20
1187.50 2.90 -0.50 -0.10
1187.63 3.50 1.30 0.00
1187.75 1.50 2.90 -0.20
1187.88 -1.20 2.20 0.00
1188.00 -3.40 -0.30 -0.10
1188.13 -3.30 -2.50 0.00
1188.25 -1.20 -2.70 -0.10
1188.38 1.50 -1.50 -0.20
1188.50 3.50 0.90 0.00
1188.63 2.80 2.60 -0.10
1188.75 0.50 2.40 -0.10
1188.88 -2.00 0.00 -0.10
1189.00 -2.90 -1.70 -0.10
1189.13 -2.10 -2.30 -0.10
1189.25 -0.30 -1.00 0.00
1189.38 1.50 0.90 -0.10
1189.50 2.10 1.90 -0.10
1189.63 1.90 1.40 -0.10
1189.75 0.70 -0.10 -0.20
1189.88 -1.20 -1.70 -0.10
1190.00 -2.10 -2.30 0.00
1190.13 -2.00 -1.00 -0.20
1190.25 -0.70 0.70 -0.10
1190.38 0.90 1.60 -0.10
1190.50 1.30 1.40 -0.10
1190.63 1.40 0.20 -0.10
1190.75 0.70 -1.50 -0.20
1190.88 -0.30 -1.50 -0.10
1191.00 -1.10 -0.50 -0.10
1191.13 -1.60 0.40 0.00
1191.25 -0.40 0.70 -0.20
1191.38 0.30 0.70 -0.10
1191.50 1.40 0.20 -0.10
1191.63 1.90 -0.10 0.00
1191.75 0.70 0.40 -0.20
1191.88 -0.40 0.20 -0.20
1192.00 -1.50 -0.30 -0.10
1192.13 -1.20 -0.80 -0.10
1192.25 -0.80 -1.00 -0.20
1192.38 0.30 0.20 -0.10
1192.50 1.10 1.10 -0.10
1192.63 0.70 1.40 -0.10
1192.75 0.20 0.90 -0.10
1192.88 -0.30 -0.50 -0.10
1193.00 -0.60 -1.50 -0.10
1193.13 -0.40 -1.20 -0.20
1193.25 0.20 -0.50 -0.10
1193.38 0.30 0.70 -0.10
1193.50 0.60 1.60 -0.10
1193.63 -0.30 0.90 -0.10
1193.75 -0.30 0.00 -0.10
1193.88 -0.20 -0.80 -0.10
1194.00 0.10 -0.80 -0.10
1194.13 0.50 -0.50 -0.10
1194.25 0.50 -0.10 -0.20
1194.38 0.30 0.20 -0.20
1194.50 -0.20 0.20 0.00
1194.63 -1.00 0.70 -0.10
1194.75 -1.10 0.40 -0.10
1194.88 -0.70 0.20 -0.10
1195.00 0.30 -0.30 -0.20
1195.13 1.30 -1.00 -0.10
1195.25 1.50 -1.00 -0.20
1195.38 1.30 -0.50 -0.10
1195.50 -0.30 0.40 -0.10
1195.63 -1.60 1.40 0.00
1195.75 -2.40 1.10 -0.10
1195.88 -1.20 0.20 0.00
1196.00 0.30 -0.80 -0.20
1196.13 2.40 -1.50 -0.20
1196.25 2.90 -1.50 -0.10
1196.38 1.90 -0.50 -0.10
1196.50 -0.70 0.70 -0.10
1196.63 -3.00 1.40 0.00
1196.75 -3.70 1.60 0.00
1196.88 -1.90 1.10 -0.10
1197.00 1.40 -0.30 -0.10
1197.13 3.60 -1.70 -0.20
1197.25 3.60 -2.30 -0.20
1197.38 2.00 -1.70 -0.20
1197.50 -1.00 -0.30 -0.10
1197.63 -2.90 1.60 0.00
1197.75 -3.60 2.90 -0.10
1197.88 -2.80 1.90 -0.20
1198.00 0.60 -0.30 0.00
1198.13 2.70 -2.50 -0.10
1198.25 3.70 -3.00 -0.20
1198.38 2.00 -1.70 -0.10
1198.50 -0.40 0.70 0.00
1198.63 -2.90 2.20 0.00
1198.75 -3.60 2.40 -0.10
1198.88 -1.90 1.10 -0.10
1199.00 0.70 -1.00 -0.20
1199.13 2.80 -1.70 -0.20
1199.25 2.70 -1.50 -0.10
1199.38 1.00 -0.10 0.00
1199.50 -1.50 1.10 -0.10
1199.63 -2.80 0.90 -0.10
1199.75 -2.00 0.00 -0.10
1199.88 0.10 -0.80 -0.10
1200.00 2.00 -0.80 -0.10
1200.13 2.00 -0.30 -0.10
1200.25 1.10 1.10 -0.10
1200.38 -1.20 1.10 -0.10
1200.50 -2.40 0.20 -0.10
1200.63 -1.90 -1.20 -0.10
1200.75 0.20 -2.00 -0.20
1200.88 1.90 -1.00 -0.10
1201.00 2.70 0.40 -0.10
1201.13 0.60 2.20 0.00
1201.25 -1.40 2.40 -0.10
1201.38 -3.00 0.90 0.00
1201.50 -2.40 -1.20 -0.20
1201.63 0.00 -2.50 -0.20
1201.75 1.70 -1.70 -0.10
1201.88 2.80 -0.30 -0.10
1202.00 1.10 1.60 -0.10
1202.13 -1.20 2.60 0.00
1202.25 -3.20 1.60 -0.10
1202.38 -2.80 0.00 -0.10
1202.50 -0.60 -1.50 -0.20
1202.63 2.50 -2.30 -0.20
1202.75 3.70 -1.50 -0.10
1202.88 2.10 -0.10 -0.10
1203.00 -0.60 0.90 -0.10
1203.13 -3.30 0.90 0.00
1203.25 -3.70 0.70 0.00
1203.38 -2.00 0.00 -0.20
1203.50 1.10 -0.30 -0.20
1203.63 3.60 -0.80 -0.20
1203.75 3.30 -0.80 -0.20
1203.88 1.40 -0.80 -0.10
1204.00 -1.10 0.00 -0.10
1204.13 -2.50 0.40 0.00
1204.25 -2.60 0.70 -0.10
1204.38 -1.20 0.70 -0.10
1204.50 1.30 -0.10 0.00
1204.63 2.30 -0.80 -0.10
1204.75 2.10 -0.50 -0.10
1204.88 0.30 0.20 -0.10
1205.00 -1.10 0.40 -0.10
1205.13 -1.90 0.70 -0.10
1205.25 -1.00 -0.30 -0.10
1205.38 0.50 -1.00 -0.20
1205.50 1.40 -1.20 -0.10
1205.63 1.30 -0.50 -0.10
1205.75 -0.10 1.40 0.00
1205.88 -1.20 1.60 -0.10
1206.00 -1.20 1.10 0.00
1206.13 -0.40 -0.30 -0.20
1206.25 1.10 -2.30 -0.20
1206.38 1.50 -2.50 -0.20
1206.50 1.30 -1.50 -0.20
1206.63 0.10 0.70 0.00
1206.75 -1.40 2.40 -0.10
1206.88 -2.30 2.90 -0.10
1207.00 -1.20 1.10 -0.10
1207.13 0.60 -1.20 -0.10
1207.25 1.70 -2.70 -0.20
1207.38 1.90 -2.50 -0.10
1207.50 1.00 -1.00 -0.10
1207.63 -0.30 1.40 -0.10
1207.75 -1.50 2.20 -0.10
1207.88 -2.00 1.40 -0.20
1208.00 -0.70 -0.30 -0.10
1208.13 0.30 -1.20 -0.20
1208.25 1.30 -1.50 -0.10
1208.38 0.90 -0.30 -0.10
1208.50 -0.20 0.70 -0.10
1208.63 -0.60 0.90 -0.10
1208.75 -0.60 -0.50 -0.10
1208.88 -0.20 -1.20 -0.10
1209.00 0.20 -1.00 -0.10
1209.13 0.30 0.20 -0.10
1209.25 0.30 1.60 -0.10
1209.38 -0.30 2.40 -0.10
1209.50 -0.40 0.70 0.00
1209.63 -0.20 -1.70 -0.10
1209.75 0.10 -3.20 -0.20
1209.88 0.50 -2.50 -0.10
1210.00 0.50 -0.50 -0.10
1210.13 -0.30 2.40 -0.10
1210.25 -0.30 3.30 0.00
1210.38 -0.10 2.40 0.00
1210.50 -0.20 -0.30 -0.20
1210.63 0.10 -2.70 -0.10
1210.75 0.10 -3.20 -0.20
1210.88 -0.20 -1.70 -0.10
1211.00 -0.60 0.90 0.00
1211.13 -0.20 2.60 0.00
1211.25 -0.30 2.90 -0.10
1211.38 0.20 0.90 -0.10
1211.50 0.70 -1.50 -0.20
1211.63 0.60 -2.70 -0.10
1211.75 0.10 -2.30 -0.10
1211.88 -0.40 -0.30 0.00
1212.00 -0.80 1.90 0.00
1212.13 -0.60 2.40 -0.10
1212.25 -0.10 1.40 -0.20
1212.38 0.70 -1.00 -0.20
1212.50 1.10 -2.30 -0.20
1212.63 0.50 -2.00 -0.10
1212.75 -0.70 -0.30 -0.10
1212.88 -1.20 1.60 -0.10
1213.00 -0.70 2.20 -0.10
1213.13 -0.20 1.10 -0.10
1213.25 0.70 -0.50 -0.20
1213.38 0.70 -2.00 -0.20
1213.50 0.20 -1.50 -0.10
1213.63 -0.40 -0.80 -0.20
1213.75 -1.00 0.70 -0.10
1213.88 -0.80 1.40 0.00
1214.00 -0.40 1.10 0.00
1214.13 0.30 -0.30 -0.10
1214.25 1.00 -1.00 -0.10
1214.38 0.60 -1.20 -0.10
1214.50 0.10 -0.80 -0.10
1214.63 -0.60 0.40 -0.10
1214.75 -1.10 0.90 -0.10
1214.88 -0.70 0.70 -0.10
1215.00 0.50 -0.10 0.00
1215.13 1.30 -0.50 -0.10
1215.25 1.30 -0.50 -0.10
1215.38 0.90 -0.30 -0.10
1215.50 -0.40 0.70 0.00
1215.63 -1.40 0.90 -0.10
1215.75 -1.90 0.20 -0.10
1215.88 -0.80 -0.50 -0.20
1216.00 1.00 -1.00 -0.10
1216.13 2.10 -0.50 -0.10
1216.25 1.90 -0.10 -0.20
1216.38 0.50 0.40 -0.10
1216.50 -1.40 0.40 -0.10
1216.63 -2.60 0.20 -0.10
1216.75 -2.10 -0.30 0.00
1216.88 -0.60 0.00 -0.10
1217.00 1.10 -0.30 -0.20
1217.13 2.00 -0.30 -0.20
1217.25 2.10 -0.50 -0.10
1217.38 0.60 -0.30 -0.10
1217.50 -1.00 -0.30 -0.10
1217.63 -2.20 0.40 -0.10
1217.75 -2.40 1.10 -0.10
1217.88 -0.80 0.90 0.00
1218.00 0.60 -0.30 -0.10
1218.13 2.20 -1.50 -0.10
1218.25 2.30 -1.70 -0.10
1218.38 1.00 -1.00 -0.10
1218.50 -1.00 0.70 0.00
1218.63 -2.50 2.40 0.00
1218.75 -2.90 2.20 0.00
1218.88 -1.40 0.90 -0.10
1219.00 0.70 -1.00 -0.20
1219.13 2.40 -2.00 -0.20
1219.25 2.30 -2.30 -0.10
1219.38 0.70 -0.50 -0.10
1219.50 -1.20 1.60 0.00
1219.63 -2.50 1.90 0.00
1219.75 -2.50 1.40 0.00
1219.88 -0.20 -0.30 0.00
1220.00 1.70 -0.80 0.00
1220.13 2.50 -1.20 -0.10
1220.25 1.40 -0.30 0.00
1220.38 -0.30 0.90 -0.10
1220.50 -2.40 1.10 -0.10
1220.63 -2.40 0.20 -0.10
1220.75 -1.10 -0.50 -0.10
1220.88 0.90 -0.80 -0.20
1221.00 2.10 -0.50 -0.10
1221.13 2.00 0.60 -0.20
1221.25 0.50 0.90 -0.10
1221.38 -1.20 0.70 0.00
1221.50 -2.50 0.00 -0.10
1221.63 -1.60 -1.50 -0.10
1221.75 -0.20 -1.70 -0.10
1221.88 1.50 -0.50 -0.10
1222.00 2.10 0.90 -0.10
1222.13 1.00 1.90 -0.10
1222.25 -0.60 1.40 -0.10
1222.38 -1.60 0.00 -0.10
1222.50 -1.50 -1.70 -0.20
1222.63 -0.30 -2.00 -0.20
1222.75 1.00 -1.00 0.00
1222.88 1.50 0.40 -0.20
1223.00 0.70 1.40 -0.20
1223.13 -0.10 1.40 0.00
1223.25 -1.00 0.20 -0.10
1223.38 -1.20 -0.80 -0.10
1223.50 -0.70 -0.80 -0.10
1223.63 0.60 -0.30 -0.10
1223.75 0.90 0.70 -0.10
1223.88 1.40 0.60 -0.10
1224.00 0.70 -0.10 -0.20
1224.13 -0.30 -0.50 -0.10
1224.25 -1.10 -0.50 -0.10
1224.38 -1.90 -0.30 -0.10
1224.50 -1.10 0.40 -0.10
1224.63 -0.20 0.70 -0.10
1224.75 1.10 0.20 -0.10
1224.88 1.70 -0.30 -0.10
1225.00 1.50 -0.50 -0.10
1225.13 0.50 -0.50 -0.20
1225.25 -1.10 0.00 -0.20
1225.38 -1.60 0.00 -0.10
1225.50 -1.60 0.00 0.00
1225.63 -0.80 0.00 0.00
1225.75 0.60 0.20 0.00
1225.88 1.30 0.40 -0.10
1226.00 1.70 0.60 -0.20
1226.13 0.90 0.20 -0.10
1226.25 -0.80 -0.50 -0.20
1226.38 -1.20 -1.20 -0.10
1226.50 -1.90 -1.20 -0.10
1226.63 -1.10 -0.50 -0.10
1226.75 -0.20 0.70 0.00
1226.88 0.70 1.90 -0.10
1227.00 0.90 1.60 -0.10
1227.13 0.70 0.40 -0.10
1227.25 0.00 -1.00 -0.20
1227.38 -0.60 -2.00 -0.20
1227.50 -0.40 -1.70 -0.20
1227.63 -0.20 -0.80 -0.10
1227.75 0.30 0.70 -0.10
1227.88 0.20 1.90 0.00
1228.00 -0.30 1.90 -0.10
1228.13 -0.60 0.40 -0.10
1228.25 0.00 -1.50 -0.10
1228.38 0.50 -2.50 -0.20
1228.50 0.70 -2.00 -0.20
1228.63 1.30 -0.50 -0.10
1228.75 0.10 1.10 -0.10
1228.88 -1.00 2.20 -0.10
1229.00 -1.90 1.60 -0.10
1229.13 -1.50 -0.30 -0.10
1229.25 -0.20 -1.20 -0.10
1229.38 1.40 -1.70 -0.10
1229.50 2.40 -1.00 -0.20
1229.63 2.10 0.40 -0.10
1229.75 0.20 1.40 -0.10
1229.88 -1.90 0.70 -0.10
1230.00 -2.90 -0.30 -0.10
1230.13 -2.20 -1.00 -0.10
1230.25 0.00 -1.00 -0.10
1230.38 2.00 0.20 -0.10
1230.50 2.80 1.10 -0.20
1230.63 2.30 0.60 -0.10
1230.75 0.70 -0.10 -0.20
1230.88 -1.90 -1.20 -0.10
1231.00 -2.60 -1.70 -0.10
1231.13 -2.20 -0.50 0.00
1231.25 -0.70 0.70 0.00
1231.38 1.10 1.60 -0.10
1231.50 2.40 1.40 -0.20
1231.63 2.70 -0.10 -0.10
1231.75 1.50 -1.50 -0.20
1231.88 -0.40 -1.70 -0.20
1232.00 -2.10 -1.20 -0.10
1232.13 -2.90 0.20 0.00
1232.25 -2.00 1.40 -0.10
1232.38 0.50 1.40 -0.10
1232.50 2.50 0.60 -0.10
1232.63 2.90 -0.50 -0.20
1232.75 2.00 -1.20 -0.20
1232.88 -0.80 -1.00 -0.20
1233.00 -2.90 -0.70 -0.10
1233.13 -2.80 0.40 -0.10
1233.25 -1.90 1.10 0.00
1233.38 0.30 1.10 -0.10
1233.50 2.40 -0.10 -0.20
1233.63 2.50 -1.20 -0.10
1233.75 1.70 -1.70 -0.20
1233.88 0.30 -1.20 -0.10
1234.00 -1.50 -0.30 -0.10
1234.13 -2.40 1.10 -0.10
1234.25 -2.00 1.90 -0.10
1234.38 -1.00 1.10 -0.10
1234.50 1.10 -0.30 -0.20
1234.63 2.80 -1.70 -0.20
1234.75 2.20 -2.00 -0.20
1234.88 0.60 -0.80 -0.10
1235.00 -1.40 0.90 0.00
1235.13 -2.80 1.40 -0.10
1235.25 -3.20 1.60 -0.10
1235.38 -1.10 0.40 -0.10
1235.50 1.70 -0.80 -0.10
1235.63 2.90 -1.00 -0.20
1235.75 2.80 -0.80 -0.20
1235.88 0.60 0.20 -0.10
1236.00 -1.50 0.20 -0.10
1236.13 -2.80 0.00 -0.10
1236.25 -2.20 -0.50 0.00
1236.38 -0.60 -0.50 -0.20
1236.50 1.90 0.40 -0.10
1236.63 2.10 1.40 -0.10
1236.75 1.00 1.40 -0.10
1236.88 -1.00 0.20 -0.10
1237.00 -2.10 -1.20 -0.10
1237.13 -1.60 -2.50 -0.10
1237.25 -0.30 -2.00 -0.10
1237.38 1.00 -0.10 -0.10
1237.50 1.70 1.60 -0.10
1237.63 0.90 2.60 0.00
1237.75 0.10 1.60 -0.10
1237.88 -1.40 -0.50 -0.10
1238.00 -1.20 -2.30 -0.10
1238.13 0.00 -2.50 -0.20
1238.25 0.70 -1.50 -0.20
1238.38 1.40 0.20 -0.10
1238.50 0.60 1.60 -0.10
1238.63 -0.30 1.90 -0.10
1238.75 -1.00 1.10 -0.10
1238.88 -1.00 -0.30 -0.10
1239.00 -0.40 -1.20 -0.20
1239.13 0.50 -1.50 -0.10
1239.25 0.60 -0.80 -0.10
1239.38 0.50 -0.10 -0.10
1239.50 0.50 0.40 -0.10
1239.63 -0.20 0.70 -0.10
1239.75 -0.60 0.40 -0.10
1239.88 -0.40 -0.30 -0.20
1240.00 0.10 -0.80 -0.10
1240.13 0.20 -0.50 -0.10
1240.25 0.50 -0.50 -0.10
1240.38 0.30 0.20 -0.10
1240.50 0.50 0.90 -0.10
1240.63 -0.20 0.70 -0.10
1240.75 -0.60 0.00 -0.10
1240.88 0.20 -1.00 -0.10
1241.00 0.90 -1.20 -0.10
1241.13 0.60 -0.80 -0.10
1241.25 0.30 0.70 -0.10
1241.38 -0.40 1.10 0.00
1241.50 -0.70 1.10 -0.10
1241.63 -0.60 0.00 -0.10
1241.75 0.20 -1.00 -0.20
1241.88 0.90 -1.70 -0.10
1242.00 0.90 -1.20 -0.10
1242.13 0.50 0.40 -0.10
1242.25 -0.20 1.10 0.00
1242.38 -1.00 1.60 -0.10
1242.50 -1.20 0.70 -0.10
1242.63 -0.30 -0.50 -0.10
1242.75 0.60 -1.20 -0.10
1242.88 1.00 -1.00 -0.10
1243.00 0.30 -0.30 -0.20
1243.13 0.10 0.70 -0.10
1243.25 -0.70 1.10 -0.10
1243.38 -1.20 0.20 0.00
1243.50 -0.60 -0.50 -0.10
1243.63 0.30 -1.20 -0.10
1243.75 0.90 -0.30 -0.10
1243.88 0.50 0.40 -0.10
1244.00 -0.20 0.70 -0.10
1244.13 -0.70 0.70 -0.10
1244.25 -0.40 -0.30 -0.20
1244.38 0.50 -1.00 -0.10
1244.50 1.40 -1.20 -0.10
1244.63 1.30 -0.50 -0.20
1244.75 0.20 0.90 -0.10
1244.88 -0.80 1.90 0.00
1245.00 -2.00 1.40 -0.10
1245.13 -1.50 -0.30 -0.10
1245.25 -0.20 -1.70 -0.10
1245.38 1.50 -2.00 -0.10
1245.50 2.40 -1.00 -0.20
1245.63 1.50 0.40 -0.10
1245.75 -0.60 2.40 0.00
1245.88 -2.00 1.90 -0.10
1246.00 -2.00 0.40 -0.10
1246.13 -0.40 -1.20 -0.20
1246.25 1.30 -1.50 -0.10
1246.38 2.00 -0.80 -0.20
1246.50 1.30 0.40 -0.10
1246.63 0.10 0.70 -0.10
1246.75 -1.40 0.40 -0.10
1246.88 -1.40 -0.50 0.00
1247.00 -0.70 -0.30 -0.10
1247.13 0.50 -0.50 -0.10
1247.25 1.30 0.40 -0.10
1247.38 1.10 0.70 -0.10
1247.50 -0.20 0.70 -0.10
1247.63 -1.00 -0.80 -0.10
1247.75 -0.60 -1.50 -0.10
1247.88 0.00 -1.50 -0.20
1248.00 1.00 -0.50 -0.10
1248.13 1.40 1.10 -0.10
1248.25 0.30 1.60 -0.10
1248.38 -0.60 0.90 -0.10
1248.50 -1.40 -0.50 -0.10
1248.63 -1.00 -1.70 -0.10
1248.75 0.00 -1.00 -0.10
1248.88 1.00 -0.10 -0.10
1249.00 1.50 0.90 -0.10
1249.13 0.90 1.10 -0.10
1249.25 -0.20 0.20 -0.10
1249.38 -1.10 -1.00 -0.10
1249.50 -0.60 -1.50 -0.10
1249.63 0.30 -0.80 -0.10
1249.75 0.70 0.90 -0.20
1249.88 0.90 1.10 -0.10
1250.00 0.60 1.10 -0.10
1250.13 -0.20 -0.80 -0.10
1250.25 -0.70 -1.70 -0.10
1250.38 -0.70 -1.70 -0.10
1250.50 -0.10 -0.50 -0.20
1250.63 0.50 1.40 -0.10
1250.75 0.90 2.20 -0.10
1250.88 0.20 1.40 -0.10
1251.00 -0.80 -0.50 -0.20
1251.13 -1.20 -2.30 0.00
1251.25 -1.10 -2.00 -0.10
1251.38 -0.20 -0.80 -0.10
1251.50 1.10 0.70 -0.20
1251.63 1.70 2.20 -0.10
1251.75 1.50 1.90 -0.10
1251.88 0.20 0.90 -0.10
1252.00 -1.10 -1.00 -0.20
1252.13 -1.40 -2.00 -0.20
1252.25 -1.40 -2.00 -0.10
1252.38 -0.40 -0.80 -0.20
1252.50 0.50 0.90 0.00
1252.63 0.90 2.20 0.00
1252.75 0.70 1.40 -0.10
1252.88 0.50 0.40 -0.20
1253.00 0.00 -1.50 -0.20
1253.13 -0.40 -1.70 -0.20
1253.25 -0.70 -1.20 -0.10
1253.38 -0.70 0.20 -0.10
1253.50 0.30 1.10 -0.10
1253.63 1.10 1.10 -0.10
1253.75 1.00 0.40 -0.10
1253.88 1.00 -0.50 -0.10
1254.00 0.10 -1.20 -0.20
1254.13 -0.80 -1.00 -0.20
1254.25 -1.10 -0.50 -0.20
1254.38 -0.80 0.40 0.00
1254.50 -0.30 1.40 -0.10
1254.63 0.10 1.10 -0.10
1254.75 0.70 -0.10 -0.10
1254.88 0.30 -0.80 -0.20
1255.00 0.60 -1.70 -0.10
1255.13 0.60 -1.20 -0.10
1255.25 0.90 0.20 -0.10
1255.38 0.70 0.90 -0.10
1255.50 -0.60 1.90 -0.10
1255.63 -1.20 1.10 -0.10
1255.75 -1.10 -0.50 -0.10
1255.88 -0.40 -1.70 -0.20
1256.00 0.70 -2.00 -0.20
1256.13 1.50 -1.00 -0.20
1256.25 1.10 0.70 -0.10
1256.38 0.20 1.90 0.00
1256.50 -1.50 1.60 -0.10
1256.63 -2.10 0.20 -0.10
1256.75 -0.70 -1.70 -0.10
1256.88 0.30 -1.70 -0.20
1257.00 1.90 -1.00 -0.10
1257.13 2.50 0.20 -0.10
1257.25 1.30 1.90 -0.10
1257.38 -0.70 1.60 -0.10
1257.50 -2.20 0.90 0.00
1257.63 -2.50 -1.00 -0.10
1257.75 -1.10 -2.50 -0.20
1257.88 0.90 -2.70 -0.10
1258.00 2.40 -1.00 -0.10
1258.13 2.30 1.60 0.00
1258.25 0.30 3.60 -0.10
1258.38 -1.60 2.90 0.00
1258.50 -2.00 0.40 -0.10
1258.63 -1.40 -2.50 -0.10
1258.75 0.30 -3.70 -0.30
1258.88 2.20 -3.00 -0.10
1259.00 2.00 -0.30 -0.10
1259.13 1.00 2.90 -0.10
1259.25 -1.10 3.80 -0.10
1259.38 -2.00 2.40 -0.10
1259.50 -2.10 -0.30 -0.10
1259.63 -0.40 -2.70 -0.20
1259.75 1.00 -3.00 -0.10
1259.88 1.90 -2.00 0.00
1260.00 1.40 0.60 0.00
1260.13 -0.20 2.20 -0.10
1260.25 -1.00 2.60 0.00
1260.38 -1.40 1.40 -0.10
1260.50 -0.80 0.00 -0.20
1260.63 0.60 -1.70 -0.10
1260.75 1.50 -2.00 -0.10
1260.88 1.00 -1.00 -0.10
1261.00 0.50 -0.50 -0.20
1261.13 -0.60 0.40 -0.10
1261.25 -1.40 0.90 0.00
1261.38 -1.20 0.70 0.00
1261.50 -0.40 0.20 -0.20
1261.63 0.70 -0.50 -0.20
1261.75 1.10 -0.80 -0.20
1261.88 1.30 -0.50 -0.10
1262.00 0.30 0.20 -0.10
1262.13 -0.70 0.70 0.00
1262.25 -1.40 0.90 -0.20
1262.38 -1.10 0.40 -0.10
1262.50 -0.20 -0.30 -0.10
1262.63 1.10 -1.20 -0.20
1262.75 1.70 -1.20 -0.10
1262.88 1.10 -0.30 -0.20
1263.00 -0.10 0.90 0.00
1263.13 -1.60 1.40 0.00
1263.25 -2.10 1.10 -0.10
1263.38 -1.20 -0.30 0.00
1263.50 0.50 -1.50 -0.10
1263.63 2.10 -1.50 -0.20
1263.75 2.40 -0.50 -0.10
1263.88 1.30 0.90 -0.10
1264.00 -0.80 1.90 0.00
1264.13 -2.60 1.10 -0.10
1264.25 -2.20 0.00 -0.10
1264.38 -0.70 -1.20 -0.20
1264.50 1.10 -1.70 -0.20
1264.63 2.50 -0.80 -0.10
1264.75 1.50 0.90 -0.10
1264.88 -0.40 1.60 0.00
1265.00 -2.00 1.40 -0.10
1265.13 -2.00 0.00 -0.20
1265.25 -0.60 -1.50 -0.10
1265.38 1.70 -1.20 -0.10
1265.50 1.90 -0.50 -0.10
1265.63 1.30 0.90 -0.10
1265.75 -0.60 1.40 -0.10
1265.88 -2.10 0.70 0.00
1266.00 -2.00 -1.00 -0.20
1266.13 -0.80 -1.50 -0.20
1266.25 1.00 -1.50 -0.10
1266.38 2.30 -0.30 -0.10
1266.50 1.70 1.60 0.00
1266.63 -0.10 2.40 0.00
1266.75 -1.60 1.40 0.00
1266.88 -2.10 -0.30 -0.10
1267.00 -0.70 -2.30 -0.20
1267.13 0.70 -2.00 -0.20
1267.25 2.00 -0.80 -0.10
1267.38 1.30 0.90 -0.10
1267.50 -0.40 2.20 0.00
1267.63 -1.60 1.90 0.00
1267.75 -1.60 0.00 0.00
1267.88 -0.40 -1.70 -0.20
1268.00 1.10 -2.30 -0.20
1268.13 2.50 -1.20 -0.20
1268.25 1.70 0.60 -0.10
1268.38 0.20 1.90 0.00
1268.50 -2.00 1.90 -0.10
1268.63 -2.60 0.20 -0.10
1268.75 -1.50 -1.20 -0.20
1268.88 -0.30 -2.00 -0.20
1269.00 1.30 -1.50 -0.20
1269.13 2.10 -0.10 -0.10
1269.25 1.40 1.10 -0.10
1269.38 -0.60 1.40 0.00
1269.50 -2.00 0.40 -0.10
1269.63 -1.90 -0.70 -0.10
1269.75 -0.30 -1.00 -0.20
1269.88 1.10 -0.80 -0.20
1270.00 2.30 0.20 -0.10
1270.13 1.40 0.60 0.00
1270.25 -0.10 0.90 -0.20
1270.38 -2.00 0.00 -0.10
1270.50 -2.50 -0.50 -0.10
1270.63 -1.90 -0.70 -0.10
1270.75 -0.40 -0.80 -0.20
1270.88 1.30 0.40 -0.10
1271.00 2.10 0.40 -0.10
1271.13 1.10 0.20 -0.10
1271.25 0.20 -0.50 -0.10
1271.38 -1.00 -0.80 -0.10
1271.50 -0.80 -0.50 -0.20
1271.63 -1.00 0.20 -0.10
1271.75 -0.30 0.90 -0.10
1271.88 0.10 1.10 -0.10
1272.00 0.20 -0.10 -0.10
1272.13 0.30 -1.20 -0.20
1272.25 0.10 -2.30 -0.20
1272.38 -0.30 -1.50 -0.10
1272.50 -0.20 0.20 -0.10
1272.63 -0.30 1.40 0.00
1272.75 -0.40 2.20 0.00
1272.88 -0.20 1.60 -0.10
1273.00 0.60 -0.30 -0.10
1273.13 1.10 -1.70 -0.20
1273.25 1.40 -2.30 -0.20
1273.38 0.60 -1.20 -0.10
1273.50 -0.70 0.70 -0.10
1273.63 -2.00 1.90 -0.10
1273.75 -2.40 2.20 -0.10
1273.88 -1.60 0.40 0.00
1274.00 0.70 -1.50 -0.20
1274.13 2.40 -2.50 -0.10
1274.25 2.40 -2.50 -0.20
1274.38 1.40 -0.30 -0.10
1274.50 -0.60 1.90 0.10
1274.63 -2.30 2.90 -0.10
1274.75 -2.30 2.40 -0.10
1274.88 -0.20 -0.30 -0.10
1275.00 1.00 -2.50 -0.30
1275.13 1.50 -3.40 -0.20
1275.25 1.00 -2.50 0.00
1275.38 -0.20 0.20 0.00
1275.50 -2.10 2.60 0.00
1275.63 -2.00 3.30 0.00
1275.75 -0.30 1.90 -0.10
1275.88 0.90 -0.80 -0.20
1276.00 2.40 -3.00 -0.20
1276.13 2.30 -3.70 -0.10
1276.25 1.30 -1.50 -0.20
1276.38 -0.60 1.40 0.00
1276.50 -2.40 3.10 -0.10
1276.63 -2.80 2.90 -0.10
1276.75 -1.20 0.70 -0.10
1276.88 0.20 -2.50 -0.10
1277.00 2.30 -3.20 -0.10
1277.13 2.40 -2.50 -0.10
1277.25 1.70 -0.30 -0.10
1277.38 -0.30 1.90 -0.10
1277.50 -2.00 2.90 -0.10
1277.63 -2.10 1.60 0.00
1277.75 -0.80 -0.50 -0.20
1277.88 0.90 -2.30 -0.20
1278.00 1.70 -2.30 -0.20
1278.13 1.00 -1.00 -0.10
1278.25 -0.10 0.40 0.00
1278.38 -2.00 1.40 -0.10
1278.50 -2.40 1.10 -0.10
1278.63 -1.50 0.70 -0.10
1278.75 0.60 -0.80 -0.10
1278.88 2.40 -1.00 -0.20
1279.00 2.70 -1.00 -0.10
1279.13 1.70 0.20 -0.10
1279.25 0.10 0.70 -0.10
1279.38 -1.60 0.90 -0.10
1279.50 -2.80 0.40 -0.20
1279.63 -1.60 -0.50 -0.10
1279.75 -0.60 -1.00 -0.10
1279.88 0.90 -0.80 -0.10
1280.00 1.30 0.40 -0.10
1280.13 1.10 1.10 -0.10
1280.25 0.30 1.10 -0.10
1280.38 -0.60 0.40 -0.10
1280.50 -0.40 -0.80 -0.20
1280.63 0.00 -1.50 -0.20
1280.75 0.60 -0.80 -0.10
1280.88 0.90 0.70 -0.10
1281.00 -0.30 1.40 -0.20
1281.13 -1.20 0.70 -0.10
1281.25 -1.90 -0.30 -0.10
1281.38 -1.00 -1.20 -0.10
1281.50 -0.30 -1.50 0.00
1281.63 0.70 -0.50 -0.10
1281.75 1.40 1.10 -0.10
1281.88 1.50 1.90 -0.10
1282.00 0.70 1.90 -0.10
1282.13 -0.40 0.20 -0.30
1282.25 -1.20 -1.70 -0.10
1282.38 -1.20 -2.30 -0.10
1282.50 -0.60 -1.50 -0.10
1282.63 0.10 0.20 -0.10
1282.75 0.20 1.40 -0.10
1282.88 0.70 1.40 -0.10
1283.00 0.10 0.70 -0.10
1283.13 -0.20 -0.30 -0.10
1283.25 -0.70 -0.80 -0.10
1283.38 -0.40 -0.80 -0.20
1283.50 -0.60 0.00 -0.10
1283.63 0.60 0.20 0.00
1283.75 1.10 -0.30 -0.20
1283.88 1.30 0.40 -0.10
1284.00 0.30 0.70 -0.10
1284.13 -0.80 0.40 -0.20
1284.25 -1.60 0.00 -0.10
1284.38 -1.50 -0.70 -0.10
1284.50 -0.60 -0.50 -0.10
1284.63 1.00 0.40 0.00
1284.75 1.70 1.10 0.00
1284.88 1.10 1.10 -0.20
1285.00 0.20 0.40 -0.10
1285.13 -1.00 -1.20 -0.10
1285.25 -1.40 -2.00 -0.10
1285.38 -0.60 -1.50 0.00
1285.50 0.30 0.20 -0.20
1285.63 1.50 1.90 -0.10
1285.75 1.70 2.60 -0.10
1285.88 0.30 1.10 -0.20
1286.00 -0.80 -1.00 -0.20
1286.13 -1.20 -2.70 -0.10
1286.25 -1.40 -2.50 -0.10
1286.38 -1.10 -1.00 0.00
1286.50 0.30 1.10 0.10
1286.63 0.70 2.40 -0.10
1286.75 1.00 1.90 -0.10
1286.88 0.70 -0.10 -0.10
1287.00 0.10 -1.70 -0.20
1287.13 0.20 -2.00 -0.10
1287.25 0.20 -1.00 -0.20
1287.38 0.20 0.40 -0.10
1287.50 0.30 1.10 -0.20
1287.63 -0.10 1.90 -0.20
1287.75 -1.10 0.40 -0.10
1287.88 -1.40 -1.00 -0.10
1288.00 -2.00 -1.50 -0.10
1288.13 -0.60 -1.50 0.00
1288.25 0.90 -0.30 -0.10
1288.38 2.40 1.40 -0.10
1288.50 2.30 2.20 0.00
1288.63 1.10 1.60 -0.20
1288.75 -1.00 -0.30 -0.10
1288.88 -2.10 -2.30 -0.20
1289.00 -2.00 -2.50 -0.20
1289.13 -1.40 -1.00 0.00
1289.25 0.20 0.90 -0.10
1289.38 1.10 2.60 0.00
1289.50 1.30 1.90 0.00
1289.63 0.50 -0.50 -0.10
1289.75 -0.30 -3.00 -0.20
1289.88 0.00 -3.40 -0.20
1290.00 0.20 -1.50 -0.10
1290.13 0.30 2.20 -0.10
1290.25 0.30 4.00 -0.20
1290.38 0.10 3.10 -0.10
1290.50 -0.70 0.70 -0.20
1290.63 -1.40 -2.50 -0.20
1290.75 -1.00 -4.60 -0.10
1290.88 -0.40 -3.70 0.00
1291.00 0.20 -1.00 -0.10
1291.13 0.90 2.60 0.00
1291.25 1.30 4.30 -0.10
1291.38 0.30 3.10 -0.10
1291.50 -0.40 0.70 0.00
1291.63 -0.70 -2.30 -0.20
1291.75 -0.40 -3.70 -0.30
1291.88 0.10 -2.70 -0.20
1292.00 0.20 -1.00 -0.10
1292.13 0.30 1.60 0.10
1292.25 -0.70 2.60 -0.10
1292.38 -1.20 2.20 0.10
1292.50 -1.00 0.20 0.00
1292.63 -0.40 -1.20 -0.20
1292.75 1.10 -1.70 -0.20
1292.88 2.70 -1.00 -0.10
1293.00 2.80 0.20 -0.10
1293.13 1.10 1.10 -0.20
1293.25 -0.70 0.70 -0.20
1293.38 -3.00 -0.50 -0.10
1293.50 -3.60 -1.00 -0.10
1293.63 -2.60 -1.20 0.00
1293.75 -0.30 0.40 0.10
1293.88 2.10 0.90 0.10
1294.00 3.50 1.30 0.00
1294.13 3.20 0.90 -0.20
1294.25 2.30 -0.30 -0.10
1294.38 0.00 -1.50 -0.20
1294.50 -2.50 -1.00 -0.10
1294.63 -3.60 0.00 -0.20
1294.75 -3.40 1.10 0.00
1294.88 -1.40 1.40 0.00
1295.00 1.00 0.90 0.00
1295.13 2.50 -1.20 -0.10
1295.25 3.30 -2.30 -0.10
1295.38 1.70 -1.70 -0.20
1295.50 0.00 0.00 0.00
1295.63 -1.90 2.20 0.00
1295.75 -2.40 3.60 -0.10
1295.88 -2.00 2.40 -0.20
1296.00 0.20 -1.00 -0.20
1296.13 2.20 -3.40 -0.20
1296.25 2.00 -4.10 -0.30
1296.38 0.60 -2.30 -0.10
1296.50 -1.60 1.40 0.10
1296.63 -2.80 3.80 0.10
1296.75 -2.40 4.00 0.00
1296.88 0.50 1.40 -0.10
1297.00 3.10 -1.70 -0.20
1297.13 4.40 -3.20 -0.20
1297.25 2.80 -2.30 -0.20
1297.38 -0.70 -0.30 -0.10
1297.50 -4.10 1.90 -0.10
1297.63 -5.30 2.20 0.00
1297.75 -3.00 0.90 0.10
1297.88 0.30 -1.20 -0.10
1298.00 3.20 -2.00 -0.20
1298.13 4.90 -0.80 -0.10
1298.25 3.70 0.90 -0.10
1298.38 0.30 2.20 -0.20
1298.50 -2.80 0.90 -0.10
1298.63 -4.10 -0.50 -0.10
1298.75 -3.30 -2.00 0.00
1298.88 -1.10 -2.00 -0.20
1299.00 2.00 -0.80 -0.10
1299.13 2.80 0.60 -0.10
1299.25 2.30 2.60 0.00
1299.38 0.30 2.20 -0.10
1299.50 -1.50 0.70 -0.10
1299.63 -2.00 -1.50 -0.20
1299.75 -0.70 -2.30 -0.10
1299.88 0.60 -1.20 -0.10
1300.00 1.90 -0.10 0.00
1300.13 2.10 1.90 -0.10
1300.25 0.60 2.20 -0.10
1300.38 -1.20 1.10 -0.10
1300.50 -2.40 -0.70 -0.10
1300.63 -2.20 -2.00 -0.10
1300.75 -0.70 -2.30 -0.10
1300.88 1.30 -0.50 -0.10
1301.00 2.70 1.40 0.00
1301.13 2.30 3.10 -0.10
1301.25 0.90 2.20 -0.10
1301.38 -1.60 0.00 -0.10
1301.50 -2.50 -2.50 -0.10
1301.63 -2.80 -3.00 -0.10
1301.75 -1.50 -1.70 -0.10
1301.88 0.90 0.20 0.00
1302.00 2.50 2.20 0.00
1302.13 2.10 2.90 -0.10
1302.25 1.10 2.20 -0.10
1302.38 -0.10 -0.50 -0.20
1302.50 -1.20 -2.30 -0.10
1302.63 -1.10 -2.50 -0.20
1302.75 -1.10 -1.00 -0.10
1302.88 -0.40 0.20 0.00
1303.00 -0.10 1.40 0.00
1303.13 0.70 0.90 -0.10
1303.25 0.60 -0.30 -0.10
1303.38 0.90 -0.80 -0.10
1303.50 0.20 -0.50 -0.10
1303.63 -0.20 0.20 -0.10
1303.75 -1.10 0.90 -0.10
1303.88 -1.00 0.20 -0.10
1304.00 -0.60 -1.00 -0.10
1304.13 0.10 -1.20 -0.10
1304.25 0.70 -0.50 -0.10
1304.38 0.70 0.40 -0.10
1304.50 0.60 1.60 0.00
1304.63 0.30 1.60 -0.20
1304.75 -0.40 0.70 -0.20
1304.88 0.00 -1.50 -0.20
1305.00 -0.60 -2.00 -0.10
1305.13 -0.40 -1.20 -0.20
1305.25 -0.70 0.20 0.00
1305.38 -0.40 1.60 0.00
1305.50 -0.40 1.60 0.00
1305.63 0.20 0.90 -0.10
1305.75 0.50 -1.00 -0.20
1305.88 1.00 -2.00 -0.10
1306.00 0.70 -1.50 -0.20
1306.13 0.10 -0.30 -0.10
1306.25 -1.00 1.10 -0.10
1306.38 -1.10 1.90 -0.10
1306.50 -0.20 1.10 0.00
1306.63 0.50 -0.50 -0.20
1306.75 0.50 -1.50 -0.20
1306.88 0.70 -1.50 -0.20
1307.00 -0.20 -0.80 -0.10
1307.13 -1.00 0.70 -0.10
1307.25 -1.20 1.60 0.00
1307.38 -0.70 1.10 -0.10
1307.50 0.20 0.40 -0.10
1307.63 1.10 -0.80 -0.20
1307.75 1.70 -1.70 -0.10
1307.88 1.00 -1.50 -0.10
1308.00 -0.20 -0.30 -0.10
1308.13 -1.50 1.10 0.00
1308.25 -1.90 1.10 -0.10
1308.38 -1.00 0.70 0.00
1308.50 0.90 -0.30 -0.10
1308.63 1.90 -1.00 -0.20
1308.75 2.10 -1.00 -0.10
1308.88 0.90 -0.30 -0.10
1309.00 -1.00 0.70 -0.10
1309.13 -2.40 1.10 -0.10
1309.25 -1.90 0.20 -0.10
1309.38 -0.30 -0.50 -0.10
1309.50 0.70 -1.00 -0.10
1309.63 2.00 -0.80 -0.20
1309.75 1.90 -0.10 -0.10
1309.88 0.90 1.10 -0.10
1310.00 -0.70 1.10 -0.10
1310.13 -2.50 0.90 -0.10
1310.25 -2.20 -0.50 -0.10
1310.38 -1.10 -1.50 -0.10
1310.50 0.20 -1.50 -0.20
1310.63 2.30 -0.80 -0.10
1310.75 2.50 0.60 -0.10
1310.88 1.30 1.90 -0.10
1311.00 -0.70 1.60 -0.10
1311.13 -2.20 0.40 -0.10
1311.25 -2.50 -1.50 -0.10
1311.38 -1.50 -2.30 -0.20
1311.50 0.70 -2.00 -0.20
1311.63 1.90 -0.10 0.00
1311.75 1.40 1.60 -0.10
1311.88 0.60 2.20 0.00
1312.00 -1.10 1.40 -0.10
1312.13 -1.50 -0.30 -0.20
1312.25 -0.70 -1.70 -0.20
1312.38 0.50 -2.00 -0.10
1312.50 1.00 -1.00 -0.10
1312.63 1.00 0.40 0.00
1312.75 0.60 1.10 -0.10
1312.88 -0.20 1.10 -0.10
1313.00 -1.00 0.20 -0.10
1313.13 -0.80 -0.50 -0.20
1313.25 -0.40 -0.80 -0.20
1313.38 0.20 -0.50 0.00
1313.50 0.70 -0.10 -0.20
1313.63 0.60 0.20 -0.10
1313.75 0.50 0.40 -0.10
1313.88 -0.20 0.20 -0.10
1314.00 -0.70 0.20 -0.10
1314.13 -1.20 0.20 0.00
1314.25 -0.80 0.00 -0.20
1314.38 -0.20 0.20 -0.10
1314.50 1.00 -0.50 -0.10
1314.63 1.70 -0.80 -0.20
1314.75 1.40 -0.30 0.00
1314.88 0.10 0.20 -0.10
1315.00 -1.50 0.70 -0.10
1315.13 -2.10 0.70 -0.10
1315.25 -1.50 0.20 -0.10
1315.38 0.10 -0.30 -0.10
1315.50 1.40 -0.80 -0.10
1315.63 1.90 -0.50 -0.10
1315.75 1.40 -0.30 -0.10
1315.88 0.10 0.20 -0.10
1316.00 -1.20 0.70 0.00
1316.13 -2.00 0.90 -0.10
1316.25 -1.60 0.90 -0.10
1316.38 -0.30 0.00 -0.10
1316.50 1.40 -1.20 -0.10
1316.63 2.00 -1.70 -0.20
1316.75 1.90 -1.00 -0.10
1316.88 0.20 0.90 0.00
1317.00 -1.20 1.60 0.00
1317.13 -2.40 1.60 -0.10
1317.25 -1.90 0.20 -0.10
1317.38 -0.30 -1.00 -0.10
1317.50 1.50 -2.00 -0.20
1317.63 2.30 -0.80 0.00
1317.75 1.10 0.70 -0.10
1317.88 -0.80 1.90 0.00
1318.00 -2.00 1.40 -0.10
1318.13 -1.10 0.00 -0.10
1318.25 0.10 -1.70 -0.20
1318.38 1.70 -2.30 -0.10
1318.50 2.30 -0.80 -0.10
1318.63 0.60 1.60 0.00
1318.75 -1.40 2.40 0.00
1318.88 -2.60 1.60 -0.10
1319.00 -2.20 0.00 -0.10
1319.13 0.10 -2.30 -0.20
1319.25 1.90 -2.50 -0.10
1319.38 3.10 -0.80 -0.10
1319.50 1.90 0.90 0.00
1319.63 -0.60 2.40 -0.10
1319.75 -2.60 2.20 -0.10
1319.88 -3.00 0.40 -0.10
1320.00 -1.40 -1.00 -0.10
1320.13 0.60 -1.70 -0.20
1320.25 2.40 -1.50 -0.10
1320.38 2.70 -0.10 -0.10
1320.50 1.40 0.60 -0.10
1320.63 -0.70 0.70 -0.10
1320.75 -2.10 0.20 0.00
1320.88 -2.40 0.20 -0.10
1321.00 -1.40 0.40 -0.10
1321.13 -0.20 0.20 -0.10
1321.25 1.40 -0.30 -0.10
1321.38 1.70 -1.20 -0.10
1321.50 1.70 -1.20 -0.10
1321.63 0.70 -1.00 -0.20
1321.75 -0.40 1.10 0.00
1321.88 -1.50 1.60 -0.10
1322.00 -1.90 1.60 -0.10
1322.13 -1.20 0.70 -0.10
1322.25 0.20 -1.50 -0.10
1322.38 1.40 -2.70 -0.10
1322.50 1.50 -2.00 -0.20
1322.63 1.10 -0.80 -0.10
1322.75 -0.20 1.60 0.00
1322.88 -1.40 2.90 -0.10
1323.00 -2.00 2.40 -0.10
1323.13 -0.70 -0.30 -0.10
1323.25 0.90 -2.30 -0.20
1323.38 1.40 -2.70 -0.10
1323.50 1.90 -2.00 -0.10
1323.63 0.30 0.20 -0.20
1323.75 -0.80 2.40 0.00
1323.88 -1.60 2.90 0.00
1324.00 -1.20 1.10 -0.10
1324.13 0.20 -1.50 -0.10
1324.25 1.50 -3.00 -0.20
1324.38 2.40 -2.50 -0.10
1324.50 1.00 -0.10 -0.10
1324.63 -0.70 2.20 -0.10
1324.75 -2.30 2.90 0.00
1324.88 -2.40 1.60 -0.10
1325.00 -0.70 -0.80 -0.20
1325.13 1.00 -2.50 -0.10
1325.25 2.50 -2.30 -0.10
1325.38 2.70 -1.00 -0.10
1325.50 1.00 1.90 -0.10
1325.63 -1.20 3.10 0.00
1325.75 -2.40 1.60 -0.10
1325.88 -2.60 -0.30 -0.10
1326.00 -0.80 -2.50 -0.20
1326.13 1.00 -2.50 0.00
1326.25 2.40 -1.00 -0.20
1326.38 2.40 1.40 -0.10
1326.50 0.90 2.60 -0.10
1326.63 -0.80 1.90 0.00
1326.75 -2.20 -0.50 -0.10
1326.88 -1.60 -2.50 -0.10
1327.00 -0.60 -2.50 -0.10
1327.13 0.50 -1.00 -0.10
1327.25 1.90 1.40 0.00
1327.38 1.10 2.60 -0.10
1327.50 0.10 2.20 -0.10
1327.63 -0.80 0.00 0.00
1327.75 -1.40 -2.50 -0.10
1327.88 -1.10 -2.50 -0.10
1328.00 0.10 -1.20 -0.10
1328.13 0.70 0.40 -0.10
1328.25 1.70 2.20 -0.10
1328.38 1.30 2.40 -0.10
1328.50 0.10 1.10 -0.10
1328.63 -1.60 -1.00 -0.10
1328.75 -2.50 -2.50 -0.10
1328.88 -1.90 -2.30 -0.10
1329.00 0.20 -1.00 -0.10
1329.13 2.10 0.90 0.00
1329.25 2.80 2.60 -0.10
1329.38 1.50 2.40 -0.20
1329.50 -0.80 0.90 0.00
1329.63 -2.60 -1.20 -0.10
1329.75 -2.90 -2.70 -0.20
1329.88 -1.40 -2.50 -0.10
1330.00 1.30 -0.50 -0.10
1330.13 2.70 1.90 0.00
1330.25 3.10 2.60 0.00
1330.38 1.10 1.60 -0.20
1330.50 -1.20 -0.30 -0.10
1330.63 -3.20 -2.30 -0.10
1330.75 -3.20 -2.30 -0.20
1330.88 -1.20 -0.80 0.00
1331.00 1.50 1.40 -0.10
1331.13 2.70 2.40 -0.10
1331.25 3.20 1.90 -0.10
1331.38 1.70 0.20 -0.10
1331.50 -1.00 -1.70 -0.10
1331.63 -2.50 -1.50 -0.20
1331.75 -3.20 -1.20 -0.10
1331.88 -2.00 0.40 -0.10
1332.00 0.10 1.60 -0.10
1332.13 2.10 1.90 -0.10
1332.25 2.70 -0.10 -0.10
1332.38 1.70 -0.80 -0.20
1332.50 -0.20 -1.20 -0.10
1332.63 -1.90 -0.70 -0.10
1332.75 -2.50 0.00 0.00
1332.88 -1.90 1.10 -0.10
1333.00 0.10 0.70 -0.10
1333.13 1.70 0.20 -0.10
1333.25 1.70 -0.80 -0.10
1333.38 1.40 -1.20 -0.10
1333.50 0.10 -0.30 -0.10
1333.63 -0.70 0.20 -0.10
1333.75 -1.40 0.40 -0.10
1333.88 -1.40 0.40 -0.10
1334.00 0.20 -0.10 0.00
1334.13 1.10 -0.30 -0.10
1334.25 1.40 -0.30 -0.10
1334.38 1.00 -0.10 -0.10
1334.50 0.30 -0.30 -0.20
1334.63 -0.70 -0.30 -0.10
1334.75 -1.20 -0.30 -0.10
1334.88 -1.00 -0.30 0.00
1335.00 -0.30 0.40 -0.10
1335.13 0.70 0.90 -0.10
1335.25 1.00 0.40 -0.10
1335.38 1.10 -0.30 -0.20
1335.50 0.20 -1.00 -0.10
1335.63 -0.20 -1.20 -0.10
1335.75 -1.00 -0.80 -0.10
1335.88 -1.00 0.20 0.00
1336.00 -0.40 1.10 -0.20
1336.13 0.50 0.90 -0.10
1336.25 1.10 0.20 -0.20
1336.38 0.70 -1.00 -0.20
1336.50 0.30 -1.20 -0.20
1336.63 0.00 -0.50 -0.10
1336.75 -0.60 0.40 0.00
1336.88 -0.80 0.90 -0.10
1337.00 -0.40 -0.30 -0.20
1337.13 0.50 -1.00 -0.10
1337.25 0.60 -1.20 -0.10
1337.38 0.70 -0.10 -0.20
1337.50 0.10 1.60 -0.10
1337.63 -0.70 1.60 -0.10
1337.75 -0.80 0.90 -0.10
1337.88 -0.30 -1.00 -0.20
1338.00 0.00 -2.50 -0.20
1338.13 0.20 -2.50 -0.10
1338.25 0.30 -0.80 -0.10
1338.38 -0.10 1.40 0.00
1338.50 -0.60 3.30 -0.10
1338.63 -0.40 2.60 0.00
1338.75 0.20 0.40 -0.10
1338.88 0.70 -2.50 -0.20
1339.00 1.30 -3.40 -0.20
1339.13 0.70 -2.50 -0.20
1339.25 -0.80 0.00 0.00
1339.38 -1.90 2.20 0.00
1339.50 -2.00 2.90 -0.10
1339.63 -1.20 1.60 0.00
1339.75 1.00 -0.50 -0.10
1339.88 2.30 -2.30 -0.10
1340.00 2.80 -2.30 -0.20
1340.13 1.50 -1.00 -0.20
1340.25 -1.00 0.70 -0.10
1340.38 -2.90 1.10 0.00
1340.50 -3.60 0.90 -0.10
1340.63 -1.90 0.20 0.00
1340.75 1.10 -0.80 -0.10
1340.88 3.20 -0.50 -0.10
1341.00 3.70 -0.10 -0.10
1341.13 2.70 0.40 -0.10
1341.25 0.50 -0.10 -0.10
1341.38 -2.20 -0.50 -0.10
1341.50 -3.80 -1.00 -0.10
1341.63 -3.60 -0.50 -0.10
1341.75 -1.10 0.40 0.00
1341.88 1.40 1.60 0.00
1342.00 2.90 1.90 -0.10
1342.13 3.20 0.40 -0.10
1342.25 1.90 -2.00 -0.10
1342.38 -0.60 -3.00 -0.20
1342.50 -2.20 -2.00 -0.10
1342.63 -2.80 0.40 -0.10
1342.75 -2.00 2.90 -0.10
1342.88 -0.60 3.80 0.00
1343.00 0.90 1.60 -0.10
1343.13 1.90 -2.00 -0.10
1343.25 1.90 -4.40 -0.20
1343.38 1.10 -4.10 -0.20
1343.50 -0.20 -0.80 -0.10
1343.63 -1.90 3.10 0.00
1343.75 -2.50 5.20 0.00
1343.88 -2.30 3.80 0.00
1344.00 -0.20 0.20 -0.10
1344.13 1.30 -3.90 -0.20
1344.25 3.10 -5.60 -0.20
1344.38 2.90 -3.90 -0.20
1344.50 1.30 0.40 -0.10
1344.63 -1.50 4.50 0.00
1344.75 -3.30 5.80 0.00
1344.88 -3.80 3.30 -0.10
1345.00 -2.10 -0.70 -0.10
1345.13 0.60 -4.60 -0.10
1345.25 3.10 -6.10 -0.20
1345.38 4.10 -3.20 -0.20
1345.50 2.80 1.10 0.00
1345.63 -0.10 4.70 0.10
1345.75 -3.40 5.50 0.00
1345.88 -4.90 2.90 0.00
1346.00 -3.60 -1.40 -0.20
1346.13 -0.30 -4.80 -0.20
1346.25 2.70 -5.30 0.00
1346.38 4.10 -2.30 -0.20
1346.50 2.80 2.60 -0.10
1346.63 0.20 4.70 0.10
1346.75 -3.00 4.30 0.00
1346.88 -4.50 1.60 -0.10
1347.00 -2.60 -2.30 -0.10
1347.13 0.30 -3.70 -0.20
1347.25 2.50 -3.20 -0.10
1347.38 3.20 -1.00 -0.10
1347.50 2.10 1.90 -0.10
1347.63 0.50 2.90 -0.10
1347.75 -1.50 2.20 -0.10
1347.88 -2.60 0.20 -0.10
1348.00 -2.40 -1.70 -0.20
1348.13 -1.00 -1.70 -0.10
1348.25 0.50 -1.00 0.00
1348.38 1.50 0.40 0.00
1348.50 2.00 1.10 -0.10
1348.63 1.70 4.00 0.90
1348.75 -1.20 6.50 3.40
1348.88 1.50 -0.10 0.70
1349.00 -3.20 -4.10 -2.30
1349.13 1.00 -3.00 -0.90
1349.25 1.40 -0.80 0.20
1349.38 -0.70 -0.30 -0.40
1349.50 0.90 -1.70 0.00
1349.63 2.20 -0.10 0.20
1349.75 1.30 0.40 0.00
1349.88 -0.20 1.10 0.00
1350.00 -1.20 0.20 -0.10
1350.13 -1.90 -0.30 -0.20
1350.25 -0.80 -1.00 -0.20
1350.38 0.60 -1.20 -0.10
1350.50 1.00 -0.50 -0.10
1350.63 1.40 0.20 -0.10
1350.75 0.50 0.90 -0.10
1350.88 -0.20 0.70 0.00
1351.00 -0.40 0.20 -0.20
1351.13 -0.60 -0.50 -0.10
1351.25 -0.30 -1.00 -0.20
1351.38 0.00 -1.00 -0.20
1351.50 -0.10 -0.50 -0.20
1351.63 -0.40 0.20 0.00
1351.75 -0.10 1.40 0.00
1351.88 -0.20 1.60 0.00
1352.00 -0.10 0.90 -0.20
1352.13 0.30 -0.80 -0.20
1352.25 0.90 -2.70 -0.20
1352.38 0.30 -2.70 -0.30
1352.50 0.00 -1.50 -0.10
1352.63 -1.00 1.60 -0.10
1352.75 -1.60 3.80 0.00
1352.88 -1.00 3.60 0.00
1353.00 0.10 1.60 -0.20
1353.13 1.50 -2.50 -0.20
1353.25 2.00 -4.60 -0.20
1353.38 1.00 -4.40 -0.20
1353.50 0.10 -1.70 -0.10
1353.63 -1.90 3.10 0.10
1353.75 -2.80 5.20 0.00
1353.88 -1.90 5.00 0.00
1354.00 0.50 0.90 -0.10
1354.13 2.70 -3.40 -0.20
1354.25 4.00 -6.30 -0.30
1354.38 2.30 -5.10 -0.10
1354.50 -0.10 -0.50 -0.20
1354.63 -3.30 4.30 0.10
1354.75 -4.60 6.20 0.10
1354.88 -3.70 5.00 0.00
1355.00 -0.70 0.20 -0.20
1355.13 3.30 -4.10 -0.20
1355.25 5.30 -6.30 -0.20
1355.38 4.30 -4.40 -0.20
1355.50 1.00 -0.50 -0.10
1355.63 -2.80 3.30 0.00
1355.75 -5.60 5.50 -0.10
1355.88 -5.60 4.00 -0.10
1356.00 -1.40 0.40 0.00
1356.13 2.70 -3.00 -0.20
1356.25 5.50 -4.60 -0.10
1356.38 4.60 -3.20 -0.10
1356.50 1.50 -0.10 -0.10
1356.63 -2.80 2.40 -0.10
1356.75 -5.50 3.30 -0.10
1356.88 -4.60 2.40 -0.10
1357.00 -1.60 0.00 -0.10
1357.13 2.50 -2.30 -0.10
1357.25 4.60 -2.70 -0.10
1357.38 3.70 -1.50 -0.20
1357.50 1.00 -0.10 -0.10
1357.63 -2.50 1.40 0.00
1357.75 -4.10 1.40 -0.10
1357.88 -3.20 0.70 -0.10
1358.00 -1.00 -0.30 -0.10
1358.13 2.10 -0.50 -0.10
1358.25 3.50 -1.00 -0.10
1358.38 3.10 -0.80 -0.10
1358.50 0.60 -0.30 -0.10
1358.63 -1.90 -0.30 -0.10
1358.75 -2.90 0.20 0.00
1358.88 -2.80 0.90 0.00
1359.00 -0.70 1.10 -0.10
1359.13 1.50 0.40 -0.20
1359.25 2.90 -0.50 -0.10
1359.38 2.40 -1.50 -0.20
1359.50 0.90 -1.70 -0.20
1359.63 -0.80 -0.50 0.00
1359.75 -2.60 0.70 0.00
1359.88 -3.00 1.90 -0.10
1360.00 -1.50 1.60 -0.10
1360.13 0.70 0.40 -0.10
1360.25 2.30 -1.20 -0.10
1360.38 3.30 -2.70 -0.20
1360.50 2.20 -2.00 -0.10
1360.63 0.20 -0.10 -0.10
1360.75 -2.10 1.60 0.00
1360.88 -3.30 2.40 0.00
1361.00 -2.50 1.90 0.00
1361.13 -1.00 -0.30 -0.10
1361.25 1.40 -1.70 -0.10
1361.38 3.30 -2.30 -0.10
1361.50 3.10 -1.20 -0.10
1361.63 1.40 0.20 -0.10
1361.75 -0.70 1.60 -0.10
1361.88 -2.50 1.40 0.00
1362.00 -2.80 0.90 -0.10
1362.13 -1.50 -0.30 -0.10
1362.25 0.60 -1.20 -0.10
1362.38 1.70 -1.20 -0.10
1362.50 2.30 -0.30 0.00
1362.63 1.10 0.20 -0.20
1362.75 -0.30 0.40 -0.10
1362.88 -1.50 0.20 -0.10
1363.00 -1.60 0.00 -0.10
1363.13 -1.00 -0.30 0.00
1363.25 -0.20 0.20 -0.10
1363.38 0.60 0.70 -0.10
1363.50 0.70 -0.10 -0.20
1363.63 0.90 -0.80 -0.20
1363.75 0.90 -1.20 -0.10
1363.88 0.30 -0.80 -0.20
1364.00 -0.40 -0.30 0.00
1364.13 -1.20 1.60 0.00
1364.25 -1.60 1.90 0.00
1364.38 -1.10 1.40 -0.10
1364.50 0.10 -0.30 -0.10
1364.63 1.10 -1.70 -0.20
1364.75 2.00 -2.70 -0.20
1364.88 1.70 -1.70 -0.10
1365.00 0.60 0.20 -0.10
1365.13 -1.10 1.90 -0.10
1365.25 -2.50 2.90 0.00
1365.38 -2.50 1.90 -0.10
1365.50 -1.00 -0.30 -0.10
1365.63 1.10 -1.70 -0.20
1365.75 2.40 -2.50 -0.20
1365.88 2.40 -1.00 -0.20
1366.00 0.50 0.40 -0.10
1366.13 -1.90 1.60 0.00
1366.25 -2.80 1.40 -0.10
1366.38 -2.40 0.70 -0.10
1366.50 -0.40 -0.80 -0.20
1366.63 2.30 -1.70 -0.10
1366.75 2.90 -1.00 -0.10
1366.88 2.50 -0.30 -0.10
1367.00 0.10 0.70 -0.10
1367.13 -1.90 1.10 -0.10
1367.25 -2.90 0.70 0.00
1367.38 -2.10 -0.30 -0.10
1367.50 -0.20 -0.80 -0.10
1367.63 1.70 -0.80 -0.10
1367.75 2.00 0.20 -0.10
1367.88 1.30 0.40 -0.10
1368.00 0.50 0.40 -0.10
1368.13 -0.60 -0.50 -0.10
1368.25 -1.00 -1.20 -0.20
1368.38 -0.60 -1.00 -0.10
1368.50 -0.30 0.00 -0.10
1368.63 -0.30 1.40 0.00
1368.75 -0.40 1.60 0.00
1368.88 -0.20 0.70 -0.10
1369.00 0.20 -1.00 -0.10
1369.13 0.90 -2.70 -0.20
1369.25 1.70 -2.30 -0.20
1369.38 0.70 -0.10 -0.20
1369.50 -0.40 2.20 0.00
1369.63 -2.00 3.30 0.00
1369.75 -2.50 2.40 0.00
1369.88 -1.50 -0.70 -0.10
1370.00 0.90 -3.20 -0.20
1370.13 2.70 -3.90 -0.10
1370.25 2.70 -2.50 0.00
1370.38 1.00 1.40 -0.10
1370.50 -1.90 3.60 0.00
1370.63 -3.40 3.60 0.00
1370.75 -3.00 1.40 -0.10
1370.88 -0.70 -1.70 -0.20
1371.00 1.90 -3.90 -0.10
1371.13 3.60 -2.70 -0.30
1371.25 2.90 -0.50 -0.10
1371.38 0.70 2.40 -0.10
1371.50 -2.50 3.30 0.00
1371.63 -3.80 1.90 0.00
1371.75 -2.90 -0.70 -0.10
1371.88 0.00 -3.00 -0.20
1372.00 2.70 -3.40 -0.10
1372.13 3.50 -1.50 -0.10
1372.25 1.90 1.90 0.00
1372.38 -0.70 3.60 0.00
1372.50 -3.00 3.30 0.00
1372.63 -3.20 0.20 -0.20
1372.75 -0.70 -3.20 -0.30
1372.88 2.00 -4.60 -0.20
1373.00 3.50 -3.40 -0.10
1373.13 2.80 0.20 -0.20
1373.25 0.20 4.30 0.00
1373.38 -3.20 5.00 0.00
1373.50 -4.90 2.90 0.00
1373.63 -2.90 -0.70 -0.20
1373.75 0.70 -3.90 -0.20
1373.88 3.90 -4.60 -0.10
1374.00 4.40 -2.30 -0.20
1374.13 2.30 1.60 0.00
1374.25 -1.00 3.60 0.00
1374.38 -4.00 3.60 -0.10
1374.50 -4.90 1.40 0.00
1374.63 -2.50 -1.50 -0.10
1374.75 0.90 -3.20 -0.20
1374.88 3.70 -3.00 -0.10
1375.00 4.00 -0.50 -0.10
1375.13 2.10 1.40 -0.10
1375.25 -1.20 2.60 0.00
1375.38 -3.60 1.90 -0.10
1375.50 -3.40 0.20 -0.10
1375.63 -1.10 -1.50 -0.20
1375.75 1.70 -1.70 -0.10
1375.88 3.50 -1.00 -0.10
1376.00 3.10 0.60 -0.10
1376.13 0.70 1.40 -0.10
1376.25 -2.00 0.90 -0.10
1376.38 -3.40 -0.30 -0.10
1376.50 -2.90 -1.20 0.00
1376.63 -0.70 -0.80 -0.10
1376.75 1.90 0.40 0.00
1376.88 2.80 1.60 -0.10
1377.00 2.30 1.10 -0.10
1377.13 0.50 -0.50 -0.10
1377.25 -1.20 -1.70 -0.10
1377.38 -2.20 -2.00 -0.10
1377.50 -2.10 -0.70 -0.10
1377.63 -0.40 1.10 0.00
1377.75 0.70 2.40 -0.10
1377.88 1.10 2.20 -0.10
1378.00 0.90 -0.30 -0.10
1378.13 0.50 -2.50 -0.20
1378.25 -0.40 -3.20 -0.20
1378.38 -1.00 -2.30 -0.10
1378.50 -1.10 0.40 -0.20
1378.63 -0.30 2.90 -0.10
1378.75 0.20 3.30 0.00
1378.88 0.50 1.40 -0.10
1379.00 0.30 -1.20 -0.20
1379.13 -0.30 -3.40 -0.20
1379.25 -0.30 -3.40 -0.20
1379.38 0.10 -1.70 -0.10
1379.50 0.10 1.60 0.00
1379.63 -0.30 3.80 -0.10
1379.75 -0.20 3.10 0.00
1379.88 -0.60 0.90 -0.10
1380.00 0.10 -2.30 -0.20
1380.13 0.70 -3.90 -0.20
1380.25 0.70 -3.00 -0.20
1380.38 0.50 -0.10 -0.10
1380.50 -0.30 2.40 -0.10
1380.63 -1.40 3.30 0.00
1380.75 -1.20 2.20 0.00
1380.88 -0.40 -0.80 -0.20
1381.00 1.30 -2.50 -0.10
1381.13 1.50 -2.50 -0.20
1381.25 1.50 -1.00 -0.20
1381.38 0.20 0.40 -0.10
1381.50 -1.40 1.40 -0.10
1381.63 -2.40 1.10 -0.10
1381.75 -2.00 0.40 -0.10
1381.88 -0.20 -0.80 -0.10
1382.00 1.10 -0.80 -0.10
1382.13 1.30 -0.50 -0.20
1382.25 1.10 -0.30 -0.20
1382.38 0.60 -0.30 -0.10
1382.50 -0.70 -0.30 -0.10
1382.63 -1.20 0.20 -0.10
1382.75 -1.10 0.40 -0.10
1382.88 -0.80 0.90 0.00
1383.00 -0.60 0.90 0.00
1383.13 0.30 0.20 -0.20
1383.25 1.00 -1.00 -0.10
1383.38 0.70 -1.50 -0.20
1383.50 0.70 -1.00 -0.20
1383.63 0.20 -0.10 0.00
1383.75 -0.70 1.10 -0.10
1383.88 -1.40 1.40 -0.10
1384.00 -0.60 0.40 0.00
1384.13 0.10 -0.30 -0.10
1384.25 1.00 -1.00 -0.10
1384.38 1.40 -0.80 -0.10
1384.50 0.70 -0.10 -0.20
1384.63 -0.60 0.40 -0.10
1384.75 -1.90 0.70 0.00
1384.88 -1.60 0.00 0.00
1385.00 -0.80 0.00 0.00
1385.13 0.70 0.40 -0.10
1385.25 1.70 0.20 -0.10
1385.38 1.50 -0.10 -0.20
1385.50 0.60 -0.30 -0.10
1385.63 -0.40 -0.80 -0.20
1385.75 -1.50 -0.30 -0.10
1385.88 -1.90 0.20 0.00
1386.00 -1.10 0.90 -0.10
1386.13 -0.20 0.70 -0.10
1386.25 1.00 -0.10 -0.10
1386.38 1.40 -0.80 -0.10
1386.50 0.90 -0.80 -0.10
1386.63 0.00 0.00 0.00
1386.75 -1.50 0.70 -0.10
1386.88 -2.00 0.90 -0.10
1387.00 -1.10 0.40 -0.10
1387.13 0.30 -0.30 -0.10
1387.25 1.70 -1.20 -0.10
1387.38 2.00 -0.80 -0.10
1387.50 0.90 0.20 -0.20
1387.63 -1.10 0.90 -0.10
1387.75 -2.60 1.10 0.00
1387.88 -2.60 0.20 -0.10
1388.00 -0.70 -1.20 -0.20
1388.13 1.70 -1.70 -0.20
1388.25 3.10 -0.80 -0.10
1388.38 2.50 0.60 -0.10
1388.50 0.60 1.60 0.00
1388.63 -2.30 0.90 -0.10
1388.75 -3.30 -0.50 -0.10
1388.88 -2.50 -2.00 -0.10
1389.00 -0.40 -1.70 -0.20
1389.13 2.00 -0.30 -0.10
1389.25 2.50 1.10 -0.10
1389.38 2.00 2.20 -0.10
1389.50 -0.10 1.40 0.00
1389.63 -1.60 -1.00 -0.10
1389.75 -2.50 -2.50 -0.10
1389.88 -1.40 -2.50 -0.10
1390.00 0.50 -0.50 -0.10
1390.13 1.00 1.90 -0.10
1390.25 1.70 2.60 0.00
1390.38 0.70 2.40 -0.10
1390.50 -0.80 0.00 -0.20
1390.63 -1.90 -2.30 -0.10
1390.75 -1.50 -3.20 -0.10
1390.88 -0.30 -2.50 -0.20
1391.00 1.50 -0.10 -0.10
1391.13 1.40 2.60 -0.10
1391.25 1.10 3.60 -0.10
1391.38 -0.20 2.20 -0.10
1391.50 -1.50 -0.70 -0.10
1391.63 -1.40 -3.00 -0.20
1391.75 -0.60 -3.40 -0.10
1391.88 0.70 -2.50 -0.20
1392.00 1.40 0.60 0.00
1392.13 0.90 2.60 -0.10
1392.25 0.10 3.10 -0.10
1392.38 -1.00 1.10 -0.10
1392.50 -1.20 -1.20 -0.10
1392.63 -0.70 -2.70 -0.20
1392.75 0.50 -2.50 -0.10
1392.88 0.70 -0.50 -0.10
1393.00 0.90 1.60 -0.10
1393.13 -0.10 1.90 0.00
1393.25 -0.30 0.90 -0.10
1393.38 -0.60 -1.00 -0.10
1393.50 -0.20 -1.70 -0.10
1393.63 0.10 -1.20 -0.10
1393.75 -0.30 0.40 -0.10
1393.88 0.10 1.60 0.00
1394.00 -0.20 1.10 -0.10
1394.13 -0.20 -0.30 -0.10
1394.25 0.00 -1.50 -0.20
1394.38 0.30 -1.70 -0.20
1394.50 0.70 -0.50 -0.20
1394.63 0.10 0.70 -0.10
1394.75 -0.10 1.90 0.00
1394.88 -0.20 0.70 0.00
1395.00 -0.30 -0.50 -0.10
1395.13 -0.20 -1.20 -0.10
1395.25 0.10 -1.20 -0.10
1395.38 0.50 -0.50 -0.10
1395.50 0.20 0.90 -0.10
1395.63 -0.20 1.10 -0.10
1395.75 -0.10 0.40 0.00
1395.88 0.00 -0.50 -0.10
1396.00 0.10 -0.80 -0.10
1396.13 -0.60 -0.50 -0.10
1396.25 -0.60 0.40 -0.20
1396.38 -0.30 0.40 -0.10
1396.50 0.10 -0.30 -0.10
1396.63 0.20 -0.50 -0.10
1396.75 0.70 -0.50 -0.20
1396.88 0.60 0.70 0.00
1397.00 -0.10 0.90 -0.20
1397.13 -1.00 1.10 -0.10
1397.25 -1.40 0.40 -0.10
1397.38 -0.80 -1.00 -0.20
1397.50 -0.40 -1.70 0.00
1397.63 0.90 -1.70 -0.10
1397.75 1.10 -0.30 -0.20
1397.88 1.30 0.90 -0.10
1398.00 0.30 2.20 -0.10
1398.13 -1.40 1.90 -0.10
1398.25 -2.00 0.40 -0.10
1398.38 -1.50 -1.70 -0.20
1398.50 -0.20 -2.70 -0.10
1398.63 1.70 -2.30 -0.10
1398.75 1.90 -0.50 -0.10
1398.88 1.00 1.90 0.00
1399.00 -0.40 2.60 0.00
1399.13 -2.10 2.20 0.00
1399.25 -2.20 0.40 -0.10
1399.38 -1.10 -1.50 -0.10
1399.50 1.30 -2.50 -0.20
1399.63 2.00 -2.30 -0.10
1399.75 2.00 -0.80 -0.10
1399.88 0.50 0.90 -0.10
1400.00 -1.20 2.20 0.00
1400.13 -2.50 2.40 0.00
1400.25 -2.60 1.10 -0.10
1400.38 -0.80 -0.50 0.00
1400.50 1.50 -2.00 -0.20
1400.63 2.80 -2.30 -0.20
1400.75 2.40 -1.50 -0.20
1400.88 0.90 0.20 -0.10
1401.00 -1.60 1.40 0.00
1401.13 -3.60 2.40 -0.10
1401.25 -3.00 1.90 -0.10
1401.38 -1.20 0.20 -0.10
1401.50 2.00 -1.70 -0.10
1401.63 3.70 -2.00 -0.10
1401.75 3.70 -1.50 -0.20
1401.88 1.70 -0.30 -0.10
1402.00 -1.60 0.90 0.00
1402.13 -4.30 1.40 -0.10
1402.25 -4.00 1.10 -0.10
1402.38 -2.40 0.20 -0.10
1402.50 1.30 -0.50 -0.10
1402.63 4.10 -1.20 -0.10
1402.75 4.50 -1.00 -0.10
1402.88 2.50 -0.80 -0.20
1403.00 -0.80 -0.50 -0.20
1403.13 -3.00 0.00 -0.10
1403.25 -4.30 0.40 -0.10
1403.38 -3.40 1.10 -0.10
1403.50 -0.70 1.10 0.00
1403.63 2.30 0.60 0.00
1403.75 3.60 -0.80 -0.20
1403.88 3.30 -1.70 -0.20
1404.00 0.90 -2.30 -0.20
1404.13 -1.40 -1.00 -0.10
1404.25 -3.00 0.90 0.00
1404.38 -3.20 2.60 -0.10
1404.50 -1.90 2.60 0.00
1404.63 0.10 1.10 -0.10
1404.75 2.10 -1.50 -0.20
1404.88 2.40 -3.40 -0.20
1405.00 1.90 -3.00 -0.10
1405.13 0.00 -1.00 -0.10
1405.25 -2.10 1.60 0.00
1405.38 -2.50 2.90 0.00
1405.50 -1.90 2.20 -0.10
1405.63 -0.30 0.40 -0.10
1405.75 1.40 -1.20 -0.10
1405.88 2.20 -2.00 -0.10
1406.00 1.40 -1.70 -0.10
1406.13 0.20 -0.50 -0.10
1406.25 -1.00 0.70 -0.10
1406.38 -1.60 0.90 0.00
1406.50 -1.20 1.10 0.00
1406.63 -0.10 0.40 0.00
1406.75 0.90 0.20 -0.10
1406.88 1.00 -0.50 -0.10
1407.00 0.30 -0.80 -0.20
1407.13 -0.80 -0.50 -0.20
1407.25 -1.10 -0.50 -0.10
1407.38 -0.80 0.00 0.00
1407.50 -0.40 0.70 -0.20
1407.63 0.90 1.10 -0.10
1407.75 1.40 0.60 0.00
1407.88 0.50 0.40 -0.20
1408.00 -0.40 -0.80 -0.20
1408.13 -1.40 -1.50 -0.10
1408.25 -1.10 -1.00 -0.10
1408.38 -0.40 -0.30 -0.20
1408.50 0.90 0.70 -0.10
1408.63 1.10 1.60 -0.10
1408.75 0.90 1.60 -0.10
1408.88 -0.30 0.40 -0.10
1409.00 -1.40 -0.50 -0.10
1409.13 -1.20 -1.70 -0.10
1409.25 -0.40 -1.70 0.00
1409.38 1.00 -1.00 -0.10
1409.50 1.40 0.60 -0.10
1409.63 1.70 1.60 -0.10
1409.75 0.30 1.60 -0.10
1409.88 -1.90 0.70 -0.10
1410.00 -2.60 -0.30 -0.10
1410.13 -1.60 -1.50 -0.10
1410.25 0.30 -1.70 -0.10
1410.38 2.70 -1.00 0.00
1410.50 2.80 0.60 -0.20
1410.63 2.10 1.40 -0.10
1410.75 -0.80 1.40 0.00
1410.88 -3.30 0.90 -0.10
1411.00 -3.80 0.00 -0.10
1411.13 -1.50 -1.20 -0.10
1411.25 1.00 -1.50 -0.10
1411.38 3.60 -0.80 -0.20
1411.50 3.90 0.20 0.00
1411.63 1.70 1.10 -0.10
1411.75 -1.60 1.40 -0.10
1411.88 -4.00 0.20 -0.10
1412.00 -3.80 -1.00 -0.10
1412.13 -2.00 -1.50 -0.20
1412.25 1.90 -1.00 -0.10
1412.38 3.90 0.20 0.00
1412.50 4.00 1.30 -0.10
1412.63 1.50 1.90 -0.10
1412.75 -1.50 0.70 -0.20
1412.88 -3.70 -0.70 -0.10
1413.00 -3.30 -2.50 -0.10
1413.13 -1.50 -2.30 -0.20
1413.25 1.00 -0.50 0.00
1413.38 2.40 1.90 -0.10
1413.50 2.30 3.10 0.10
1413.63 0.70 2.40 -0.20
1413.75 -0.80 -0.50 -0.20
1413.88 -1.90 -3.20 -0.10
1414.00 -1.90 -3.20 -0.20
1414.13 -0.70 -1.70 -0.20
1414.25 0.60 1.10 0.00
1414.38 0.70 2.90 -0.10
1414.50 0.70 2.40 -0.10
1414.63 0.10 0.20 -0.20
1414.75 -0.40 -1.70 -0.20
1414.88 -0.40 -2.30 -0.20
1415.00 -0.30 -1.00 -0.20
1415.13 -0.40 0.70 0.00
1415.25 -0.10 1.40 0.00
1415.38 0.10 0.70 -0.10
1415.50 0.30 -0.30 -0.20
1415.63 0.50 -1.00 -0.10
1415.75 -0.20 -0.30 -0.10
1415.88 -0.30 0.40 -0.10
1416.00 -0.80 0.90 -0.10
1416.13 -0.40 0.70 -0.20
1416.25 0.20 -1.00 -0.10
1416.38 0.90 -1.20 -0.10
1416.50 1.10 -0.80 -0.10
1416.63 0.30 0.70 -0.10
1416.75 -1.10 1.40 -0.20
1416.88 -1.60 1.40 0.00
1417.00 -1.20 -0.30 -0.10
1417.13 -0.20 -1.20 -0.10
1417.25 1.00 -1.50 0.00
1417.38 1.30 -0.50 -0.10
1417.50 1.00 0.40 -0.20
1417.63 0.50 0.90 -0.10
1417.75 -0.80 0.90 0.00
1417.88 -1.40 0.00 -0.10
1418.00 -1.20 -0.80 0.00
1418.13 -0.40 -0.80 -0.20
1418.25 0.30 -0.30 -0.10
1418.38 0.70 0.40 -0.10
1418.50 0.90 0.70 -0.10
1418.63 0.50 0.40 -0.10
1418.75 0.20 -0.50 -0.10
1418.88 -0.60 -0.50 -0.10
1419.00 -0.70 -0.80 -0.10
1419.13 -0.60 0.00 -0.10
1419.25 -0.40 0.20 0.00
1419.38 0.10 0.20 -0.10
1419.50 0.30 0.20 -0.10
1419.63 0.70 0.40 -0.10
1419.75 0.70 -0.10 -0.10
1419.88 -0.20 0.20 -0.10
1420.00 -0.20 -0.80 -0.10
1420.13 -0.70 -0.30 -0.20
1420.25 -1.00 0.20 0.00
1420.38 -1.00 0.20 -0.10
1420.50 -0.20 0.20 0.00
1420.63 0.30 0.20 -0.10
1420.75 1.00 -0.10 -0.10
1420.88 1.50 -0.10 -0.20
1421.00 1.00 -0.10 -0.10
1421.13 -0.70 0.70 -0.10
1421.25 -2.20 0.40 -0.10
1421.38 -2.60 -0.30 -0.10
1421.50 -1.10 -1.00 -0.10
1421.63 0.90 -1.20 -0.20
1421.75 2.90 -0.10 0.00
1421.88 2.80 0.60 -0.20
1422.00 1.10 1.60 -0.10
1422.13 -1.50 1.10 -0.10
1422.25 -3.00 0.00 -0.10
1422.38 -3.00 -1.40 -0.10
1422.50 -1.20 -1.70 -0.10
1422.63 1.70 -0.80 0.00
1422.75 3.30 0.60 0.00
1422.88 2.50 1.60 -0.10
1423.00 0.70 1.40 -0.10
1423.13 -1.20 0.20 -0.10
1423.25 -2.60 -1.20 -0.10
1423.38 -2.20 -2.00 -0.10
1423.50 -1.20 -1.20 -0.10
1423.63 0.20 -0.10 -0.10
1423.75 2.00 1.10 -0.10
1423.88 1.50 1.90 -0.10
1424.00 0.70 0.90 -0.10
1424.13 -0.60 0.00 -0.10
1424.25 -1.50 -1.20 -0.20
1424.38 -1.20 -1.70 -0.10
1424.50 -0.60 -1.00 -0.10
1424.63 0.30 0.20 -0.10
1424.75 0.60 1.10 0.00
1424.88 0.60 1.60 -0.10
1425.00 -0.40 1.10 0.00
1425.13 -0.70 -0.30 -0.10
1425.25 -0.40 -1.70 -0.20
1425.38 0.20 -1.50 -0.10
1425.50 0.90 -0.80 -0.10
1425.63 0.50 -0.10 -0.10
1425.75 -0.20 0.70 0.00
1425.88 -0.60 0.40 -0.10
1426.00 -1.10 0.40 -0.10
1426.13 -0.80 0.40 0.00
1426.25 0.10 0.20 -0.10
1426.38 1.00 -0.10 -0.10
1426.50 0.70 -0.50 -0.20
1426.63 0.30 -0.80 -0.20
1426.75 -0.20 -0.80 -0.10
1426.88 -1.00 -0.30 0.00
1427.00 -1.00 0.20 -0.10
1427.13 -0.40 1.10 0.00
1427.25 -0.10 1.40 0.00
1427.38 0.90 0.70 -0.10
1427.50 0.50 -0.50 -0.10
1427.63 -0.30 -1.50 -0.10
1427.75 -0.30 -1.50 -0.20
1427.88 -0.60 -0.50 -0.20
1428.00 0.20 0.40 -0.20
1428.13 0.30 1.10 -0.10
1428.25 0.30 1.10 -0.10
1428.38 -0.70 0.20 -0.10
1428.50 -1.00 -0.80 -0.10
1428.63 -0.40 -1.20 0.00
1428.75 0.60 -0.80 -0.10
1428.88 1.10 0.20 -0.20
1429.00 1.40 0.60 -0.10
1429.13 0.50 0.40 -0.10
1429.25 -1.00 0.20 -0.10
1429.38 -2.10 -0.30 0.00
1429.50 -2.10 -0.30 -0.10
1429.63 -0.80 0.00 -0.20
1429.75 1.30 -0.10 -0.10
1429.88 2.50 0.20 -0.10
1430.00 2.80 0.20 -0.20
1430.13 0.70 0.40 -0.10
1430.25 -1.10 -0.50 -0.10
1430.38 -2.50 -1.00 -0.10
1430.50 -2.00 -1.00 -0.20
1430.63 -0.80 -0.50 -0.20
1430.75 0.70 0.90 -0.10
1430.88 1.50 1.40 -0.10
1431.00 1.50 0.90 -0.20
1431.13 0.20 -0.10 -0.10
1431.25 -0.30 -1.50 -0.10
1431.38 -1.00 -1.70 -0.20
1431.50 -1.00 -1.20 -0.10
1431.63 -0.20 0.20 0.00
1431.75 0.20 1.40 0.00
1431.88 0.20 1.90 -0.10
1432.00 0.10 0.70 -0.10
1432.13 0.20 -0.50 0.00
1432.25 0.20 -1.50 -0.10
1432.38 0.30 -1.20 -0.20
1432.50 0.50 -0.10 -0.20
1432.63 0.30 0.70 -0.10
1432.75 -0.70 1.10 -0.10
1432.88 -1.10 0.90 -0.10
1433.00 -1.10 0.00 -0.10
1433.13 -0.20 -0.80 -0.10
1433.25 0.70 -1.00 -0.20
1433.38 1.30 -0.50 -0.10
1433.50 1.40 0.20 -0.10
1433.63 0.20 0.40 -0.10
1433.75 -1.40 0.40 -0.10
1433.88 -2.10 0.20 -0.10
1434.00 -1.40 0.00 0.00
1434.13 -0.10 0.00 -0.20
1434.25 1.10 -0.30 -0.20
1434.38 1.70 -0.80 -0.10
1434.50 1.90 -1.00 -0.10
1434.63 0.30 -0.80 -0.20
1434.75 -0.70 0.20 -0.10
1434.88 -1.40 1.40 -0.10
1435.00 -2.00 1.40 -0.10
1435.13 -1.20 0.70 0.00
1435.25 0.10 -0.80 -0.10
1435.38 1.10 -1.70 -0.20
1435.50 2.00 -2.30 -0.10
1435.63 1.50 -1.00 -0.10
1435.75 0.50 1.40 -0.10
1435.88 -1.10 2.40 -0.10
1436.00 -2.10 2.20 0.00
1436.13 -2.00 0.40 -0.10
1436.25 -0.70 -1.70 -0.20
1436.38 0.90 -2.70 -0.10
1436.50 2.30 -2.30 -0.10
1436.63 2.30 -0.30 0.00
1436.75 1.00 1.90 -0.10
1436.88 -1.10 2.40 -0.10
1437.00 -2.40 1.10 -0.10
1437.13 -2.40 -0.70 -0.20
1437.25 -1.10 -2.00 -0.10
1437.38 0.60 -1.70 -0.10
1437.50 2.30 -0.30 -0.10
1437.63 2.70 0.90 -0.10
1437.75 1.10 1.60 -0.10
1437.88 -0.80 0.90 0.00
1438.00 -2.20 -0.50 -0.10
1438.13 -2.40 -1.20 -0.10
1438.25 -0.60 -1.00 -0.10
1438.38 1.00 -0.10 0.00
1438.50 1.90 0.90 -0.10
1438.63 1.40 0.20 -0.10
1438.75 0.30 -0.30 -0.10
1438.88 -1.00 -0.80 -0.10
1439.00 -1.60 0.00 0.00
1439.13 -1.20 1.10 -0.10
1439.25 -0.40 1.60 0.00
1439.38 1.10 0.70 -0.20
1439.50 1.50 -1.50 -0.20
1439.63 0.90 -2.30 -0.20
1439.75 0.20 -2.50 -0.10
1439.88 -1.20 -0.80 0.10
1440.00 -2.00 2.40 -0.10
1440.13 -1.20 3.60 0.10
1440.25 -0.10 2.90 0.00
1440.38 0.60 0.20 -0.10
1440.50 0.90 -2.70 -0.20
1440.63 1.00 -3.90 -0.10
1440.75 0.60 -2.70 -0.10
1440.88 0.10 -0.30 0.00
1441.00 -0.70 2.60 -0.10
1441.13 -1.60 3.80 0.00
1441.25 -1.10 2.40 -0.10
1441.38 -0.70 -0.30 -0.10
1441.50 0.20 -2.50 -0.10
1441.63 1.00 -3.00 -0.10
1441.75 1.40 -1.70 -0.10
1441.88 0.70 0.40 -0.20
1442.00 0.10 1.60 -0.10
1442.13 -0.80 1.40 0.00
1442.25 -1.20 0.70 -0.10
1442.38 -1.00 -0.80 -0.10
1442.50 -0.30 -1.00 -0.10
1442.63 0.60 -0.30 -0.10
1442.75 0.90 0.20 -0.10
1442.88 0.70 0.40 -0.20
1443.00 0.30 -0.30 -0.20
1443.13 0.10 -0.80 -0.10
1443.25 -0.60 -1.00 -0.10
1443.38 -1.00 -0.30 -0.10
1443.50 -0.30 0.90 -0.10
1443.63 0.30 1.10 -0.10
1443.75 0.90 0.70 -0.10
1443.88 0.90 -0.30 -0.10
1444.00 0.20 -1.00 -0.20
1444.13 -0.70 -1.20 -0.10
1444.25 -1.20 -0.80 0.00
1444.38 -0.70 -0.30 -0.10
1444.50 -0.20 0.70 -0.10
1444.63 1.10 1.60 -0.10
1444.75 1.30 0.90 0.00
1444.88 0.70 0.40 -0.20
1445.00 -0.40 -0.80 -0.20
1445.13 -1.20 -1.70 0.00
1445.25 -1.60 -1.50 -0.10
1445.38 -0.60 -0.50 -0.10
1445.50 0.70 0.90 0.10
1445.63 1.30 1.90 -0.20
1445.75 1.30 1.40 -0.10
1445.88 0.50 0.40 -0.10
1446.00 -0.70 -1.20 -0.20
1446.13 -1.20 -1.20 0.00
1446.25 -1.40 -0.50 0.00
1446.38 -0.80 0.40 -0.20
1446.50 0.50 0.40 -0.10
1446.63 1.70 0.20 -0.10
1446.75 1.90 -0.50 -0.10
1446.88 1.40 -0.80 -0.10
1447.00 -0.30 0.00 -0.10
1447.13 -2.00 0.40 -0.20
1447.25 -2.50 0.90 0.00
1447.38 -1.40 0.40 -0.10
1447.50 0.60 -0.80 -0.10
1447.63 2.00 -1.20 -0.20
1447.75 2.00 -1.20 -0.20
1447.88 1.00 -0.50 -0.10
1448.00 -0.40 0.70 -0.20
1448.13 -1.60 0.90 0.00
1448.25 -1.90 1.10 -0.10
1448.38 -0.60 0.40 -0.10
1448.50 0.50 -0.50 -0.10
1448.63 1.30 -0.50 -0.20
1448.75 0.70 -0.50 -0.10
1448.88 -0.30 0.00 -0.10
1449.00 -1.00 -0.30 -0.10
1449.13 -1.10 0.00 -0.10
1449.25 -0.40 0.20 -0.20
1449.38 0.50 0.90 -0.10
1449.50 1.10 1.10 -0.10
1449.63 0.90 0.70 -0.10
1449.75 0.20 -0.50 -0.10
1449.88 -1.00 -1.20 -0.10
1450.00 -1.40 -1.50 -0.10
1450.13 -1.40 -1.00 -0.10
1450.25 0.10 0.70 -0.10
1450.38 1.30 1.90 -0.10
1450.50 1.10 1.60 -0.10
1450.63 0.50 -0.10 -0.10
1450.75 -0.30 -1.50 -0.20
1450.88 -1.10 -2.00 -0.20
1451.00 -1.60 -1.00 0.00
1451.13 -0.70 0.70 -0.10
1451.25 0.30 2.20 -0.10
1451.38 1.40 1.60 0.00
1451.50 1.40 0.20 -0.10
1451.63 1.30 -1.50 -0.10
1451.75 0.10 -1.70 -0.20
1451.88 -1.60 -0.50 -0.10
1452.00 -2.50 0.90 0.00
1452.13 -1.40 0.90 -0.10
1452.25 0.50 0.40 0.00
1452.38 2.40 -0.50 -0.20
1452.50 2.80 -1.20 -0.20
1452.63 1.70 -0.80 -0.10
1452.75 -0.60 0.40 -0.10
1452.88 -2.90 1.10 -0.10
1453.00 -3.40 0.70 -0.10
1453.13 -1.60 -0.50 0.00
1453.25 1.10 -1.70 -0.20
1453.38 3.50 -1.50 -0.10
1453.50 3.70 -0.10 -0.10
1453.63 1.90 1.40 -0.10
1453.75 -1.60 1.90 0.00
1453.88 -4.10 0.90 -0.10
1454.00 -3.80 -0.50 -0.10
1454.13 -2.00 -2.00 -0.10
1454.25 2.00 -1.70 -0.20
1454.38 4.10 -0.30 -0.10
1454.50 4.00 1.30 -0.10
1454.63 1.40 2.20 -0.10
1454.75 -2.00 1.40 -0.10
1454.88 -4.00 -0.70 -0.10
1455.00 -3.70 -1.70 -0.10
1455.13 -1.00 -2.30 -0.10
1455.25 1.90 -1.00 0.00
1455.38 3.50 0.90 -0.10
1455.50 3.30 1.60 -0.10
1455.63 1.10 1.60 -0.10
1455.75 -1.10 0.40 -0.10
1455.88 -2.90 -0.70 -0.10
1456.00 -3.00 -1.40 -0.10
1456.13 -1.50 -1.20 -0.10
1456.25 0.50 -0.50 -0.10
1456.38 2.00 0.60 -0.20
1456.50 2.50 1.10 0.00
1456.63 1.10 1.10 -0.20
1456.75 -1.20 0.20 -0.10
1456.88 -2.50 -1.00 -0.10
1457.00 -2.40 -1.20 -0.10
1457.13 -0.60 -1.00 -0.10
1457.25 0.70 0.40 -0.10
1457.38 1.50 0.90 -0.10
1457.50 1.50 0.90 -0.10
1457.63 0.20 0.40 -0.10
1457.75 -1.00 -0.80 -0.10
1457.88 -1.40 -1.00 -0.10
1458.00 -0.70 -0.80 -0.10
1458.13 -0.60 0.00 -0.10
1458.25 0.30 1.10 -0.10
1458.38 0.70 0.90 -0.10
1458.50 0.70 0.40 -0.10
1458.63 0.10 -0.30 -0.10
1458.75 -0.30 -0.50 -0.20
1458.88 -0.30 -0.50 -0.10
1459.00 -0.20 0.20 0.00
1459.13 0.10 0.20 -0.10
1459.25 0.30 -0.30 -0.20
1459.38 0.20 -0.10 -0.10
1459.50 -0.20 0.20 -0.10
1459.63 -0.70 0.20 -0.10
1459.75 -0.70 -0.30 -0.10
1459.88 -0.10 0.00 -0.20
1460.00 1.00 -0.50 -0.10
1460.13 1.90 -0.50 0.00
1460.25 0.60 0.20 -0.10
1460.38 -0.80 0.40 -0.20
1460.50 -2.40 0.70 -0.10
1460.63 -2.00 0.40 -0.10
1460.75 -0.70 -0.30 -0.10
1460.88 1.40 -0.80 -0.10
1461.00 2.50 -0.80 -0.10
1461.13 2.10 -0.50 -0.10
1461.25 0.50 -0.10 -0.10
1461.38 -1.40 0.40 -0.10
1461.50 -2.90 0.70 -0.10
1461.63 -2.80 0.40 -0.10
1461.75 -0.80 0.00 -0.20
1461.88 1.90 -1.00 -0.10
1462.00 3.10 -0.30 -0.10
1462.13 2.70 -0.50 -0.10
1462.25 0.50 -0.10 -0.10
1462.38 -1.50 0.20 -0.10
1462.50 -3.00 0.40 -0.10
1462.63 -3.00 0.40 -0.10
1462.75 -1.10 0.40 -0.10
1462.88 1.40 -0.30 -0.10
1463.00 2.30 -0.30 -0.10
1463.13 2.50 -0.80 -0.20
1463.25 1.40 -0.80 -0.10
1463.38 -1.00 -0.30 -0.10
1463.50 -2.80 0.40 -0.10
1463.63 -2.90 1.10 0.00
1463.75 -1.90 1.10 -0.10
1463.88 0.30 0.20 -0.10
1464.00 2.50 -1.20 -0.10
1464.13 2.70 -1.50 -0.10
1464.25 1.90 -1.00 -0.10
1464.38 -0.60 0.00 -0.10
1464.50 -1.90 1.10 -0.10
1464.63 -2.40 1.10 -0.10
1464.75 -1.90 0.70 -0.10
1464.88 -0.20 -0.30 -0.10
1465.00 1.30 -1.00 -0.10
1465.13 1.90 -0.50 -0.10
1465.25 1.40 0.20 -0.10
1465.38 0.50 0.40 -0.10
1465.50 -1.40 0.40 -0.10
1465.63 -2.20 0.00 -0.10
1465.75 -1.10 0.00 -0.10
1465.88 -0.20 -0.30 -0.10
1466.00 0.90 0.20 -0.10
1466.13 1.50 0.90 -0.10
1466.25 1.30 0.40 0.00
1466.38 0.30 0.20 -0.20
1466.50 -1.00 -0.30 -0.10
1466.63 -1.60 -0.50 -0.10
1466.75 -1.10 -1.00 -0.10
1466.88 -0.60 -0.50 -0.10
1467.00 0.70 0.90 -0.10
1467.13 1.10 1.10 -0.10
1467.25 0.30 0.70 -0.10
1467.38 0.00 0.00 0.00
1467.50 -0.60 -1.00 -0.10
1467.63 -0.80 -1.00 -0.20
1467.75 0.10 -0.30 -0.10
1467.88 1.10 0.70 -0.10
1468.00 1.00 0.90 -0.10
1468.13 0.20 0.90 -0.10
1468.25 -1.20 0.20 0.00
1468.38 -1.90 -0.70 -0.10
1468.50 -1.60 -1.00 -0.10
1468.63 0.10 -0.30 0.00
1468.75 1.70 0.20 -0.10
1468.88 2.10 0.40 -0.20
1469.00 1.30 -0.10 -0.10
1469.13 -0.60 0.00 -0.10
1469.25 -2.80 0.00 -0.10
1469.38 -3.00 0.00 -0.10
1469.50 -1.50 0.70 -0.10
1469.63 1.30 -0.50 -0.10
1469.75 3.30 -0.30 -0.20
1469.88 2.80 -0.80 -0.20
1470.00 0.90 -0.80 -0.10
1470.13 -1.90 -0.30 -0.10
1470.25 -3.60 0.40 -0.10
1470.38 -3.00 0.90 -0.10
1470.50 -0.20 0.70 -0.10
1470.63 2.80 -0.30 -0.10
1470.75 3.90 -0.80 -0.10
1470.88 2.50 -0.80 -0.10
1471.00 -0.40 -0.80 0.00
1471.13 -3.20 0.20 -0.10
1471.25 -3.70 1.10 -0.10
1471.38 -1.60 0.90 0.00
1471.50 1.40 0.60 0.00
1471.63 3.50 -0.50 -0.20
1471.75 2.90 -1.50 -0.10
1471.88 0.60 -1.20 -0.10
1472.00 -2.40 -0.30 -0.10
1472.13 -3.80 0.90 -0.10
1472.25 -2.90 1.10 0.00
1472.38 0.30 0.70 -0.20
1472.50 3.30 -0.30 -0.10
1472.63 4.00 -1.50 -0.20
1472.75 2.40 -1.50 -0.20
1472.88 -0.40 -0.80 -0.20
1473.00 -3.60 0.40 -0.10
1473.13 -4.20 1.10 0.00
1473.25 -2.50 1.40 -0.10
1473.38 1.10 -0.30 -0.10
1473.50 3.60 -0.80 -0.10
1473.63 3.60 -1.20 -0.20
1473.75 1.70 -1.20 -0.10
1473.88 -1.10 0.00 -0.10
1474.00 -3.00 0.90 -0.10
1474.13 -3.00 0.90 0.00
1474.25 -1.40 0.40 -0.10
1474.38 1.30 -0.10 -0.10
1474.50 2.30 -0.80 0.00
1474.63 1.70 -1.20 -0.10
1474.75 0.60 -1.20 -0.10
1474.88 -0.30 -0.50 -0.10
1475.00 -1.10 0.90 -0.10
1475.13 -0.80 1.40 0.00
1475.25 -0.40 1.10 -0.20
1475.38 0.50 -0.10 -0.10
1475.50 0.30 -1.20 -0.20
1475.63 0.20 -1.50 -0.10
1475.75 0.20 -0.50 0.00
1475.88 0.10 0.70 -0.10
1476.00 -0.10 1.40 0.00
1476.13 -0.20 1.10 -0.10
1476.25 -0.20 -0.30 -0.10
1476.38 0.00 -1.50 -0.10
1476.50 -0.20 -1.20 -0.10
1476.63 0.10 -0.80 -0.10
1476.75 0.20 0.40 -0.10
1476.88 -0.10 1.90 0.00
1477.00 -0.20 1.10 -0.10
1477.13 0.20 -0.10 -0.10
1477.25 0.20 -1.50 -0.10
1477.38 0.20 -1.50 -0.10
1477.50 -0.20 -0.30 0.00
1477.63 -0.70 1.10 -0.10
1477.75 -0.70 1.60 -0.10
1477.88 -0.40 0.70 0.00
1478.00 0.50 -0.50 -0.10
1478.13 1.10 -1.20 -0.20
1478.25 1.00 -0.50 -0.10
1478.38 0.70 0.40 -0.10
1478.50 -0.80 1.40 0.00
1478.63 -1.50 1.10 -0.10
1478.75 -1.60 -0.50 0.00
1478.88 -0.80 -1.50 -0.20
1479.00 0.60 -1.20 -0.10
1479.13 2.00 0.20 -0.10
1479.25 1.50 1.90 -0.10
1479.38 0.10 2.20 -0.10
1479.50 -1.10 0.90 -0.10
1479.63 -1.50 -1.70 -0.10
1479.75 -1.10 -3.00 -0.20
1479.88 -0.20 -2.30 -0.10
1480.00 1.00 0.40 -0.10
1480.13 1.00 2.90 0.00
1480.25 0.10 3.60 0.00
1480.38 -0.60 1.40 -0.10
1480.50 -0.30 -2.00 -0.10
1480.63 0.10 -3.70 -0.20
1480.75 0.30 -3.70 -0.20
1480.88 0.70 -1.00 -0.10
1481.00 0.30 2.60 0.10
1481.13 -1.00 4.00 0.00
1481.25 -1.40 2.90 -0.10
1481.38 -0.70 0.20 -0.10
1481.50 0.60 -2.70 -0.20
1481.63 1.40 -3.70 -0.10
1481.75 1.30 -3.00 -0.20
1481.88 0.90 -0.30 -0.10
1482.00 -0.80 1.90 0.00
1482.13 -1.90 3.60 0.00
1482.25 -2.00 2.40 -0.10
1482.38 -0.70 0.70 -0.10
1482.50 0.60 -1.70 -0.10
1482.63 1.90 -3.00 -0.10
1482.75 1.90 -3.00 -0.10
1482.88 0.60 -0.80 -0.10
1483.00 -1.00 1.60 0.00
1483.13 -2.30 2.90 0.00
1483.25 -2.30 2.90 -0.10
1483.38 -1.20 1.10 0.00
1483.50 1.10 -1.70 -0.20
1483.63 2.70 -3.00 -0.20
1483.75 2.70 -3.00 -0.10
1483.88 1.00 -1.00 -0.10
1484.00 -1.60 1.40 0.00
1484.13 -2.90 2.60 0.00
1484.25 -2.90 2.60 0.00
1484.38 -1.40 0.90 -0.10
1484.50 0.70 -0.50 -0.20
1484.63 2.50 -2.30 -0.10
1484.75 2.50 -2.30 -0.20
1484.88 1.40 -1.20 -0.10
1485.00 -0.60 0.90 0.00
1485.13 -2.60 2.20 -0.10
1485.25 -2.90 2.20 0.00
1485.38 -2.00 0.90 -0.10
1485.50 -0.20 -1.20 -0.10
1485.63 1.50 -2.00 -0.20
1485.75 2.70 -2.00 -0.10
1485.88 2.40 -1.00 -0.20
1486.00 0.50 0.90 -0.10
1486.13 -1.50 2.20 -0.10
1486.25 -2.80 1.90 -0.10
1486.38 -2.60 0.70 -0.10
1486.50 -1.40 -1.00 -0.10
1486.63 0.90 -2.30 -0.10
1486.75 2.70 -2.00 -0.10
1486.88 3.30 -0.30 -0.10
1487.00 1.70 1.60 0.00
1487.13 -1.00 3.10 -0.10
1487.25 -3.00 2.40 -0.10
1487.38 -3.30 0.00 -0.10
1487.50 -1.20 -2.70 -0.10
1487.63 0.90 -3.20 -0.10
1487.75 2.50 -1.70 -0.10
1487.88 2.50 0.60 -0.10
1488.00 0.90 2.60 -0.10
1488.13 -1.50 2.60 -0.10
1488.25 -2.80 0.40 -0.10
1488.38 -2.00 -1.50 -0.20
1488.50 0.20 -2.50 -0.10
1488.63 2.30 -1.70 -0.10
1488.75 2.10 -0.10 0.00
1488.88 1.00 1.40 -0.10
1489.00 -1.20 1.60 0.00
1489.13 -2.10 0.70 0.00
1489.25 -1.90 -0.30 -0.10
1489.38 0.00 -1.00 -0.10
1489.50 1.30 -0.50 -0.10
1489.63 1.50 0.40 -0.10
1489.75 1.10 0.70 -0.10
1489.88 -0.10 0.40 -0.20
1490.00 -1.20 -0.30 -0.10
1490.13 -1.00 -0.80 -0.10
1490.25 0.10 -0.80 -0.20
1490.38 0.10 0.20 -0.10
1490.50 0.30 1.10 -0.10
1490.63 0.10 1.10 -0.10
1490.75 -0.40 0.20 0.00
1490.88 0.10 -1.20 -0.10
1491.00 0.60 -1.70 -0.10
1491.13 1.10 -1.20 -0.20
1491.25 1.00 0.40 -0.10
1491.38 0.20 1.40 -0.10
1491.50 -1.20 1.60 0.00
1491.63 -2.40 0.70 -0.10
1491.75 -2.00 -1.00 -0.10
1491.88 0.20 -2.00 -0.10
1492.00 2.00 -1.70 -0.20
1492.13 3.30 -0.30 -0.10
1492.25 2.40 0.90 -0.10
1492.38 -0.30 1.40 -0.10
1492.50 -3.20 1.10 -0.10
1492.63 -4.10 0.00 0.00
1492.75 -2.80 -1.00 -0.10
1492.88 -0.20 -1.70 -0.20
1493.00 3.60 -1.20 -0.20
1493.13 4.60 0.20 -0.10
1493.25 2.50 1.10 -0.10
1493.38 -1.00 1.60 0.00
1493.50 -4.70 1.10 -0.10
1493.63 -5.10 -0.50 -0.10
1493.75 -2.20 -2.50 -0.20
1493.88 1.30 -2.00 -0.20
1494.00 4.90 -0.80 -0.10
1494.13 4.40 1.60 -0.10
1494.25 1.70 2.60 -0.10
1494.38 -2.50 1.90 -0.10
1494.50 -4.50 -0.30 0.00
1494.63 -3.70 -2.30 -0.10
1494.75 -1.90 -2.30 -0.10
1494.88 1.40 -1.20 -0.10
1495.00 3.50 0.90 -0.10
1495.13 3.10 2.60 0.00
1495.25 0.90 2.60 -0.10
1495.38 -1.60 0.40 -0.10
1495.50 -2.50 -2.00 -0.10
1495.63 -1.90 -2.70 -0.10
1495.75 -0.30 -2.00 -0.10
1495.88 0.70 -0.10 -0.10
1496.00 1.10 2.20 -0.10
1496.13 0.70 2.90 -0.10
1496.25 0.10 1.60 0.00
1496.38 -0.40 -0.30 -0.20
1496.50 -0.40 -2.30 -0.20
1496.63 0.30 -2.70 -0.20
1496.75 0.20 -1.50 -0.10
1496.88 -0.10 0.90 0.00
1497.00 -0.10 2.40 0.00
1497.13 -0.80 2.90 0.00
1497.25 -1.10 1.40 -0.10
1497.38 -0.40 -0.80 -0.20
1497.50 0.30 -2.30 -0.20
1497.63 1.00 -2.50 -0.10
1497.75 1.00 -1.00 -0.10
1497.88 0.30 0.70 -0.10
1498.00 -0.70 2.20 -0.10
1498.13 -1.50 2.20 -0.10
1498.25 -1.50 1.10 -0.10
1498.38 -0.60 -0.50 -0.10
1498.50 0.70 -1.50 -0.20
1498.63 1.40 -1.70 -0.10
1498.75 1.00 -1.00 -0.10
1498.88 0.10 0.20 -0.10
1499.00 -1.10 1.40 -0.10
1499.13 -1.90 1.10 -0.10
1499.25 -1.20 0.70 0.00
1499.38 0.10 -0.30 -0.10
1499.50 1.00 -1.00 -0.10
1499.63 1.30 -1.00 -0.10
1499.75 0.50 -0.10 -0.10
1499.88 -0.70 0.20 -0.10
1500.00 -1.10 0.40 -0.10
1500.13 -0.80 0.40 0.00
1500.25 -0.30 0.40 -0.10
1500.38 0.50 0.40 0.00
1500.50 0.90 0.20 -0.10
1500.63 0.70 -0.50 -0.20
1500.75 0.30 -1.20 -0.20
1500.88 -0.20 -0.80 -0.10
1501.00 -0.80 -0.50 0.00
1501.13 -1.00 1.10 0.00
1501.25 -0.60 1.90 0.00
1501.38 -0.60 1.90 -0.10
1501.50 0.20 -0.10 -0.10
1501.63 1.10 -2.30 -0.10
1501.75 1.50 -2.50 -0.30
1501.88 1.10 -1.20 -0.20
1502.00 0.00 0.40 0.10
1502.13 -1.90 2.60 -0.10
1502.25 -2.80 2.90 0.00
1502.38 -2.90 1.60 0.00
1502.50 -0.70 -0.80 -0.20
1502.63 2.20 -2.50 -0.20
1502.75 4.10 -2.70 -0.20
1502.88 3.50 -1.50 -0.10
1503.00 0.30 1.10 -0.10
1503.13 -2.90 2.60 0.00
1503.25 -4.90 2.40 0.00
1503.38 -4.20 0.70 -0.10
1503.50 -1.20 -1.20 -0.10
1503.63 2.80 -2.30 -0.20
1503.75 5.30 -1.50 -0.10
1503.88 4.50 -0.10 -0.10
1504.00 1.10 1.10 -0.20
1504.13 -3.30 1.90 0.00
1504.25 -5.60 1.10 -0.10
1504.38 -5.30 -0.30 -0.10
1504.50 -1.20 -1.20 -0.10
1504.63 3.10 -1.70 -0.10
1504.75 5.20 -0.80 -0.20
1504.88 4.50 0.40 -0.10
1505.00 1.40 0.60 -0.10
1505.13 -2.20 0.40 -0.10
1505.25 -4.50 0.20 0.00
1505.38 -4.50 -0.30 -0.10
1505.50 -1.90 0.20 -0.10
1505.63 1.40 0.20 -0.10
1505.75 3.60 -0.30 -0.10
1505.88 3.50 -0.10 -0.10
1506.00 1.70 -0.30 -0.10
1506.13 -0.60 -0.50 -0.10
1506.25 -2.20 -0.50 -0.10
1506.38 -2.90 0.20 -0.10
1506.50 -2.10 0.20 -0.10
1506.63 -0.20 0.20 -0.10
1506.75 1.90 -0.10 0.00
1506.88 2.10 -0.10 -0.20
1507.00 1.50 -0.50 -0.20
1507.13 0.10 -0.80 -0.10
1507.25 -0.80 -0.50 -0.20
1507.38 -1.10 0.00 -0.10
1507.50 -1.20 0.20 0.00
1507.63 -0.40 0.70 -0.20
1507.75 -0.10 0.90 0.00
1507.88 0.50 0.40 -0.10
1508.00 0.50 -0.50 -0.10
1508.13 0.50 -1.00 -0.10
1508.25 0.50 -1.00 -0.10
1508.38 0.50 -0.10 -0.10
1508.50 -0.10 0.90 0.00
1508.63 -1.00 1.10 -0.10
1508.75 -1.40 0.90 -0.10
1508.88 -1.10 0.40 -0.10
1509.00 -0.40 -0.80 -0.20
1509.13 1.00 -1.00 0.00
1509.25 1.30 -0.50 -0.10
1509.38 1.30 -0.10 -0.10
1509.50 0.10 0.20 -0.10
1509.63 -0.70 0.20 -0.10
1509.75 -1.20 0.20 -0.10
1509.88 -1.20 -0.30 0.00
1510.00 -0.60 0.00 -0.10
1510.13 0.20 -0.10 -0.10
1510.25 1.00 -0.10 -0.10
1510.38 1.10 -0.80 -0.20
1510.50 0.70 -1.00 -0.20
1510.63 -0.30 -1.00 -0.10
1510.75 -1.10 0.00 -0.10
1510.88 -1.20 0.70 0.00
1511.00 -0.60 1.40 -0.10
1511.13 -0.10 1.40 0.00
1511.25 1.40 0.20 -0.10
1511.38 1.40 -1.20 -0.10
1511.50 0.70 -2.00 -0.20
1511.63 0.00 -1.00 -0.20
1511.75 -1.50 0.20 0.00
1511.88 -1.60 1.40 0.00
1512.00 -1.20 1.60 -0.10
1512.13 0.60 0.20 -0.10
1512.25 1.70 -1.20 -0.10
1512.38 2.40 -1.50 -0.20
1512.50 1.00 -1.00 -0.10
1512.63 -1.00 0.20 -0.10
1512.75 -2.30 1.40 -0.10
1512.88 -2.10 1.10 0.00
1513.00 -0.70 -0.30 -0.10
1513.13 1.40 -1.20 -0.10
1513.25 2.80 -1.20 -0.20
1513.38 2.40 -0.50 -0.10
1513.50 0.60 0.20 -0.10
1513.63 -1.40 0.90 -0.10
1513.75 -2.80 0.40 -0.10
1513.88 -2.20 -0.50 -0.10
1514.00 -0.20 -0.80 -0.10
1514.13 1.90 -0.50 -0.10
1514.25 2.10 0.40 -0.10
1514.38 0.90 0.70 -0.10
1514.50 -0.60 0.40 -0.10
1514.63 -1.60 -0.50 0.00
1514.75 -1.60 -1.00 -0.10
1514.88 -0.30 -1.00 -0.20
1515.00 1.30 -0.50 -0.10
1515.13 1.40 0.60 -0.10
1515.25 0.90 1.10 -0.10
1515.38 -0.60 1.40 0.00
1515.50 -1.90 0.70 -0.10
1515.63 -1.90 -0.70 0.00
1515.75 -0.30 -2.00 -0.20
1515.88 1.10 -1.70 -0.20
1516.00 1.70 -0.30 0.00
1516.13 1.30 1.40 -0.20
1516.25 -0.20 1.60 0.00
1516.38 -1.90 1.60 0.00
1516.50 -2.10 0.20 -0.10
1516.63 -0.60 -1.50 -0.10
1516.75 1.10 -2.30 -0.20
1516.88 2.40 -1.00 -0.20
1517.00 1.70 0.20 -0.10
1517.13 0.30 1.10 -0.10
1517.25 -1.50 1.10 -0.10
1517.38 -2.20 0.40 0.00
1517.50 -1.90 -0.30 -0.10
1517.63 0.50 -0.50 -0.10
1517.75 1.50 -0.50 -0.20
1517.88 2.30 -0.30 -0.10
1518.00 1.40 -0.30 -0.10
1518.13 -0.20 -0.80 -0.10
1518.25 -1.40 -0.50 -0.10
1518.38 -1.50 0.20 -0.10
1518.50 -1.50 1.60 -0.10
1518.63 -0.20 1.10 -0.10
1518.75 1.00 0.40 -0.10
1518.88 1.40 -1.20 -0.10
1519.00 0.90 -2.30 -0.20
1519.13 0.20 -2.00 0.00
1519.25 -0.70 0.20 0.00
1519.38 -1.20 1.60 0.00
1519.50 -1.50 2.60 -0.10
1519.63 -0.30 1.90 -0.10
1519.75 0.30 -0.30 -0.20
1519.88 1.30 -1.50 -0.10
1520.00 0.60 -1.70 -0.10
1520.13 -0.40 -0.80 0.00
1520.25 -1.00 0.20 0.00
1520.38 -0.70 0.70 -0.10
1520.50 -0.20 1.10 -0.10
1520.63 0.60 0.20 -0.10
1520.75 1.00 -0.50 -0.10
1520.88 0.20 -0.10 -0.10
1521.00 -0.80 0.40 0.00
1521.13 -1.50 0.70 -0.10
1521.25 -1.10 0.00 -0.10
1521.38 0.10 -0.80 -0.20
1521.50 1.40 -1.20 -0.10
1521.63 1.70 -0.80 -0.10
1521.75 0.50 -0.10 -0.10
1521.88 -1.50 1.10 -0.10
1522.00 -3.00 1.40 -0.10
1522.13 -2.40 0.20 -0.10
1522.25 0.10 -0.80 -0.10
1522.38 2.50 -1.20 -0.20
1522.50 3.30 -1.20 -0.10
1522.63 2.40 -0.50 -0.20
1522.75 -0.80 0.40 -0.20
1522.88 -3.30 0.40 0.00
1523.00 -3.60 0.00 -0.10
1523.13 -2.20 0.00 -0.10
1523.25 1.00 -0.50 -0.20
1523.38 3.50 -0.10 -0.10
1523.50 3.50 0.40 -0.10
1523.63 1.40 0.20 -0.10
1523.75 -1.40 -0.50 -0.10
1523.88 -3.60 -1.00 -0.20
1524.00 -3.00 -1.00 -0.10
1524.13 -1.40 0.00 0.00
1524.25 0.60 1.10 0.00
1524.38 2.40 1.40 -0.10
1524.50 2.50 0.60 -0.10
1524.63 1.10 -0.80 -0.20
1524.75 0.00 -2.00 -0.20
1524.88 -1.10 -1.50 -0.20
1525.00 -2.00 0.40 -0.10
1525.13 -1.50 2.20 0.00
1525.25 -0.40 2.20 0.00
1525.38 0.30 1.10 -0.10
1525.50 1.00 -1.50 -0.10
1525.63 1.40 -2.70 -0.20
1525.75 1.40 -2.30 -0.10
1525.88 1.00 -0.10 -0.10
1526.00 -0.60 2.90 0.00
1526.13 -2.10 3.60 0.00
1526.25 -2.40 2.20 -0.10
1526.38 -1.40 -1.00 -0.10
1526.50 0.30 -3.70 -0.20
1526.63 2.30 -4.10 -0.10
1526.75 2.70 -1.00 -0.10
1526.88 1.90 2.40 0.00
1527.00 -0.80 4.70 0.00
1527.13 -2.80 3.80 -0.10
1527.25 -3.20 0.20 -0.10
1527.38 -1.00 -2.70 -0.20
1527.50 0.70 -4.80 -0.20
1527.63 2.70 -3.40 -0.10
1527.75 2.70 0.40 -0.10
1527.88 1.40 4.00 0.00
1528.00 -1.10 5.20 -0.10
1528.13 -2.50 2.40 -0.10
1528.25 -2.50 -1.50 0.00
1528.38 -0.70 -4.60 -0.20
1528.50 1.10 -4.60 -0.20
1528.63 2.30 -1.70 0.10
1528.75 1.50 2.40 -0.10
1528.88 -0.50 5.00 0.00
1529.00 -2.10 4.00 0.00
1529.13 -2.10 0.70 -0.10
1529.25 -0.70 -3.20 -0.10
1529.38 1.10 -4.60 -0.20
1529.50 1.90 -2.50 -0.10
1529.63 1.50 0.90 0.00
1529.75 0.10 4.00 -0.10
1529.88 -1.50 4.00 -0.10
1530.00 -2.00 1.40 -0.10
1530.13 -0.70 -2.30 -0.20
1530.25 0.90 -4.10 -0.20
1530.38 1.90 -3.00 -0.10
1530.50 1.50 -0.50 -0.10
1530.63 -0.10 2.90 0.00
1530.75 -1.40 3.80 0.00
1530.88 -1.60 2.40 0.00
1531.00 -0.60 -0.50 -0.10
1531.13 0.90 -3.20 -0.20
1531.25 1.70 -3.70 -0.10
1531.38 1.00 -2.00 -0.10
1531.50 -0.40 1.60 0.10
1531.63 -1.50 2.60 -0.10
1531.75 -1.40 2.90 0.00
1531.88 -0.30 1.40 -0.10
1532.00 0.90 -1.20 -0.10
1532.13 1.00 -2.50 -0.20
1532.25 0.70 -2.00 -0.20
1532.38 0.00 -1.00 -0.10
1532.50 -1.10 0.90 -0.10
1532.63 -1.20 2.20 0.00
1532.75 -0.70 1.10 -0.10
1532.88 0.60 0.70 -0.10
1533.00 1.40 -1.20 -0.10
1533.13 1.40 -1.70 -0.10
1533.25 0.50 -1.00 -0.20
1533.38 -1.00 0.20 0.00
1533.50 -2.00 1.40 -0.10
1533.63 -2.30 1.40 -0.10
1533.75 -0.40 0.20 0.00
1533.88 1.50 -1.00 -0.10
1534.00 2.00 -1.70 -0.20
1534.13 1.50 -1.50 -0.20
1534.25 0.30 0.20 -0.20
1534.38 -1.20 1.60 0.00
1534.50 -2.30 1.90 0.00
1534.63 -1.50 0.70 -0.20
1534.75 0.00 -1.00 -0.20
1534.88 1.50 -2.00 -0.20
1535.00 2.00 -1.70 -0.10
1535.13 1.40 -0.30 0.00
1535.25 -0.40 1.10 0.00
1535.38 -1.50 2.20 -0.10
1535.50 -2.00 1.40 -0.10
1535.63 -1.00 0.20 -0.10
1535.75 0.30 -1.20 -0.10
1535.88 1.30 -2.00 -0.10
1536.00 1.10 -0.80 -0.10
1536.13 0.70 0.40 -0.10
1536.25 -0.40 1.10 -0.20
1536.38 -0.60 0.90 -0.10
1536.50 -0.40 0.20 -0.20
1536.63 -0.60 -1.00 -0.10
1536.75 0.00 -1.00 -0.10
1536.88 -0.30 0.00 -0.10
1537.00 -0.30 0.40 -0.10
1537.13 0.20 0.40 -0.10
1537.25 1.00 -0.10 -0.10
1537.38 0.90 -0.30 -0.10
1537.50 0.30 -0.80 -0.20
1537.63 -0.60 0.00 -0.10
1537.75 -1.60 0.40 0.00
1537.88 -1.60 0.40 0.00
1538.00 -0.10 -0.50 -0.20
1538.13 1.10 -0.80 -0.20
1538.25 1.90 -0.50 -0.10
1538.38 1.50 0.40 -0.10
1538.50 0.10 0.70 -0.10
1538.63 -2.10 0.70 -0.10
1538.75 -2.60 -0.30 -0.10
1538.88 -1.00 -1.70 -0.10
1539.00 1.10 -1.20 -0.20
1539.13 2.30 -0.30 0.00
1539.25 2.00 1.10 -0.10
1539.38 0.50 1.90 -0.10
1539.50 -1.90 1.10 -0.10
1539.63 -2.40 -0.30 -0.10
1539.75 -1.50 -2.30 -0.20
1539.88 0.20 -2.50 -0.10
1540.00 2.00 -1.20 -0.20
1540.13 2.50 0.60 -0.10
1540.25 1.50 1.90 -0.10
1540.38 -1.10 2.40 -0.10
1540.50 -2.90 1.10 0.00
1540.63 -2.80 -0.50 -0.20
1540.75 -1.00 -2.30 -0.20
1540.88 1.40 -2.30 -0.10
1541.00 2.50 -1.20 -0.10
1541.13 2.30 0.20 -0.10
1541.25 0.50 1.40 -0.10
1541.38 -1.40 1.40 0.00
1541.50 -2.80 0.90 -0.10
1541.63 -2.20 0.00 -0.10
1541.75 -0.40 -0.80 -0.20
1541.88 1.40 -1.20 -0.20
1542.00 2.10 -1.00 -0.10
1542.13 1.70 -0.80 -0.10
1542.25 0.60 -0.30 -0.10
1542.38 -1.10 0.40 -0.10
1542.50 -2.00 0.90 -0.10
1542.63 -2.40 1.10 -0.10
1542.75 -1.00 0.70 -0.10
1542.88 0.90 -0.30 -0.10
1543.00 2.40 -1.50 -0.20
1543.13 2.20 -1.50 -0.10
1543.25 1.30 -1.00 -0.10
1543.38 -0.60 0.40 -0.10
1543.50 -2.10 1.10 -0.10
1543.63 -2.80 1.40 -0.10
1543.75 -1.20 0.70 0.00
1543.88 1.00 -0.50 -0.10
1544.00 2.30 -1.20 -0.10
1544.13 1.90 -1.50 -0.10
1544.25 0.70 -1.00 -0.20
1544.38 -0.40 -0.30 -0.20
1544.50 -1.40 0.90 0.00
1544.63 -1.60 1.40 0.00
1544.75 -1.50 1.10 -0.10
1544.88 -0.20 0.20 -0.10
1545.00 1.40 -0.80 -0.10
1545.13 1.10 -1.20 -0.20
1545.25 1.30 -1.50 -0.10
1545.38 0.50 -0.50 -0.10
1545.50 -0.40 0.70 0.00
1545.63 -1.50 1.60 -0.10
1545.75 -1.20 1.10 0.00
1545.88 -1.10 0.40 -0.10
1546.00 0.20 -1.00 -0.10
1546.13 0.70 -1.00 -0.10
1546.25 1.70 -0.80 -0.10
1546.38 1.10 -0.30 -0.10
1546.50 0.30 0.20 -0.20
1546.63 -0.70 0.20 -0.20
1546.75 -0.60 0.00 -0.10
1546.88 -0.70 -0.30 -0.10
1547.00 -0.70 0.20 -0.10
1547.13 -0.40 0.70 0.00
1547.25 0.10 0.70 -0.10
1547.38 0.10 -0.30 -0.10
1547.50 1.10 -1.20 -0.20
1547.63 1.00 -1.50 -0.10
1547.75 1.00 -0.50 0.00
1547.88 -0.20 0.70 -0.10
1548.00 -1.90 1.60 -0.10
1548.13 -2.00 1.40 0.00
1548.25 -1.10 0.00 -0.10
1548.38 0.50 -1.50 -0.20
1548.50 2.00 -1.70 -0.20
1548.63 2.40 -1.00 -0.10
1548.75 1.40 0.20 -0.10
1548.88 -0.70 1.10 -0.10
1549.00 -2.40 1.60 -0.10
1549.13 -2.50 0.40 -0.10
1549.25 -0.80 -0.50 0.00
1549.38 1.30 -1.50 -0.20
1549.50 2.40 -0.50 -0.10
1549.63 1.90 -0.10 -0.10
1549.75 0.50 0.40 -0.10
1549.88 -1.40 0.40 -0.10
1550.00 -2.00 0.00 -0.10
1550.13 -1.10 -0.50 -0.10
1550.25 0.00 -0.50 -0.10
1550.38 1.30 0.40 -0.10
1550.50 1.10 1.10 -0.10
1550.63 0.20 0.90 -0.10
1550.75 -1.20 0.20 0.00
1550.88 -1.20 -1.20 0.00
1551.00 -0.40 -1.70 -0.30
1551.13 0.90 -1.20 0.00
1551.25 1.40 0.60 -0.10
1551.38 0.90 2.20 -0.10
1551.50 -1.10 2.40 -0.10
1551.63 -2.10 1.10 -0.10
1551.75 -1.90 -1.20 -0.10
1551.88 -0.40 -2.70 0.00
1552.00 1.50 -2.50 -0.30
1552.13 2.90 -0.50 -0.10
1552.25 2.30 1.10 0.00
1552.38 -0.10 2.40 -0.20
1552.50 -2.60 2.20 0.00
1552.63 -2.80 0.40 -0.10
1552.75 -2.10 -1.20 -0.10
1552.88 1.00 -2.50 -0.10
1553.00 2.70 -1.50 -0.10
1553.13 3.10 0.20 -0.10
1553.25 1.40 1.10 0.00
1553.38 -1.10 1.40 -0.10
1553.50 -2.90 0.70 0.00
1553.63 -3.00 -0.50 -0.10
1553.75 -0.60 -1.00 -0.10
1553.88 1.90 -1.00 -0.10
1554.00 2.80 0.20 -0.10
1554.13 2.10 0.40 -0.10
1554.25 0.50 -0.10 -0.10
1554.38 -1.40 -0.50 -0.10
1554.50 -2.40 -0.70 -0.10
1554.63 -1.60 0.00 -0.10
1554.75 -0.30 0.40 -0.10
1554.88 1.30 0.90 -0.10
1555.00 2.00 0.60 -0.10
1555.13 1.30 -0.50 -0.10
1555.25 -0.20 -1.20 -0.10
1555.38 -1.50 -1.20 -0.10
1555.50 -1.60 -0.50 -0.10
1555.63 -0.60 0.90 -0.10
1555.75 0.50 1.40 0.00
1555.88 0.90 0.70 -0.10
1556.00 0.90 0.20 -0.10
1556.13 0.10 -0.80 -0.10
1556.25 -0.60 -1.00 -0.10
1556.38 -1.20 -0.30 0.00
1556.50 -0.60 0.00 -0.10
1556.63 0.10 0.70 -0.10
1556.75 1.10 0.70 -0.10
1556.88 1.30 0.90 -0.10
1557.00 0.60 0.20 -0.10
1557.13 -1.00 -0.80 -0.10
1557.25 -1.50 -0.70 -0.20
1557.38 -1.20 -0.80 0.00
1557.50 -0.60 0.00 -0.10
1557.63 0.20 0.90 0.00
1557.75 1.10 1.10 -0.20
1557.88 1.10 0.70 -0.10
1558.00 0.60 -0.30 -0.10
1558.13 -0.40 -1.20 -0.20
1558.25 -0.80 -1.50 -0.20
1558.38 -0.80 -0.50 0.00
1558.50 -0.30 0.40 -0.10
1558.63 0.20 1.40 0.00
1558.75 0.50 1.40 -0.10
1558.88 0.20 0.40 -0.10
1559.00 0.30 -0.80 -0.20
1559.13 -0.20 -1.70 -0.20
1559.25 0.00 -1.00 -0.10
1559.38 -0.20 -0.30 0.00
1559.50 -0.30 1.40 -0.10
1559.63 -0.40 1.60 0.00
1559.75 -0.40 1.10 0.00
1559.88 -0.10 0.00 -0.20
1560.00 0.20 -1.50 -0.10
1560.13 0.70 -1.50 -0.10
1560.25 0.30 -0.30 -0.10
1560.38 -0.10 0.90 0.00
1560.50 -0.40 1.10 0.00
1560.63 -0.20 0.70 -0.10
1560.75 -0.60 0.00 -0.10
1560.88 -0.10 -0.50 -0.20
1561.00 0.00 -0.50 -0.10
1561.13 0.10 0.20 -0.10
1561.25 -0.60 0.40 -0.10
1561.38 -0.20 0.20 -0.10
1561.50 0.20 -0.50 -0.10
1561.63 0.20 -0.50 -0.10
1561.75 0.10 -0.30 -0.10
1561.88 -0.10 0.90 0.00
1562.00 -0.70 1.10 -0.10
1562.13 -1.00 0.70 -0.10
1562.25 -0.30 -0.50 -0.20
1562.38 0.60 -1.20 -0.10
1562.50 1.10 -1.20 -0.10
1562.63 0.70 -0.10 -0.10
1562.75 -0.20 1.60 -0.10
1562.88 -1.10 1.90 -0.10
1563.00 -1.50 1.10 -0.10
1563.13 -0.80 0.00 0.00
1563.25 0.60 -1.20 -0.10
1563.38 1.50 -1.50 -0.10
1563.50 1.50 -1.00 -0.10
1563.63 0.60 0.20 -0.10
1563.75 -1.10 0.90 -0.10
1563.88 -2.10 1.10 0.00
1564.00 -2.00 0.90 -0.10
1564.13 0.00 0.00 0.00
1564.25 1.50 -0.50 -0.10
1564.38 2.10 -1.00 -0.20
1564.50 1.50 -1.00 -0.20
1564.63 0.20 -1.00 -0.10
1564.75 -1.10 0.00 -0.10
1564.88 -2.30 1.40 0.00
1565.00 -1.50 1.60 -0.10
1565.13 0.10 1.10 -0.10
1565.25 1.10 -0.30 -0.20
1565.38 1.40 -1.70 -0.10
1565.50 0.70 -2.00 -0.20
1565.63 0.20 -1.00 -0.10
1565.75 -0.80 0.40 0.00
1565.88 -1.40 1.40 -0.10
1566.00 -0.80 1.90 -0.10
1566.13 0.30 1.10 -0.10
1566.25 0.90 -0.30 -0.10
1566.38 0.90 -0.80 -0.10
1566.50 0.30 -0.80 -0.10
1566.63 -0.40 -0.30 0.00
1566.75 -1.40 0.00 -0.10
1566.88 -1.00 0.20 -0.10
1567.00 0.10 0.20 -0.10
1567.13 0.90 0.20 -0.10
1567.25 1.40 0.60 -0.10
1567.38 0.70 0.40 -0.10
1567.50 -0.60 0.00 -0.10
1567.63 -1.90 -0.30 -0.10
1567.75 -1.60 -0.50 0.00
1567.88 -0.70 -0.80 -0.20
1568.00 0.70 -1.00 -0.20
1568.13 2.10 -0.10 -0.10
1568.25 2.50 0.60 -0.10
1568.38 1.30 0.90 -0.10
1568.50 -1.10 0.90 -0.10
1568.63 -3.00 0.40 -0.10
1568.75 -3.00 -0.50 -0.10
1568.88 -0.80 -1.50 -0.20
1569.00 1.50 -1.50 -0.20
1569.13 3.50 -0.50 0.00
1569.25 3.30 0.60 -0.10
1569.38 1.10 1.10 -0.10
1569.50 -1.90 1.10 -0.10
1569.63 -3.80 0.40 -0.10
1569.75 -3.40 -1.20 -0.10
1569.88 -1.40 -1.50 -0.20
1570.00 2.00 -0.80 -0.20
1570.13 4.10 0.60 0.00
1570.25 3.30 1.10 -0.10
1570.38 1.00 1.40 -0.10
1570.50 -1.90 -0.30 -0.10
1570.63 -3.80 -1.40 -0.10
1570.75 -3.40 -1.70 0.00
1570.88 -1.10 -1.00 -0.10
1571.00 1.90 0.90 -0.10
1571.13 3.10 2.20 -0.10
1571.25 2.90 1.30 -0.10
1571.38 1.10 0.20 -0.20
1571.50 -1.10 -1.50 -0.10
1571.63 -2.60 -1.70 -0.10
1571.75 -2.80 -1.00 -0.10
1571.88 -1.10 0.00 -0.10
1572.00 0.30 1.60 -0.10
1572.13 2.10 1.40 -0.10
1572.25 2.00 0.60 -0.10
1572.38 1.30 -0.50 -0.10
1572.50 -0.20 -1.20 -0.10
1572.63 -1.20 -1.20 -0.10
1572.75 -1.40 0.00 -0.10
1572.88 -1.20 0.70 0.00
1573.00 -0.60 0.90 -0.10
1573.13 0.10 0.70 -0.10
1573.25 0.70 -0.10 -0.10
1573.38 1.00 -0.50 -0.10
1573.50 0.60 -0.80 -0.20
1573.63 0.10 -0.30 -0.20
1573.75 -0.40 -0.30 0.00
1573.88 -1.10 0.90 -0.10
1574.00 -0.80 0.90 0.00
1574.13 -0.70 0.20 -0.10
1574.25 -0.20 -0.80 -0.20
1574.38 0.90 -1.20 -0.10
1574.50 0.70 -1.00 -0.20
1574.63 0.60 0.20 -0.10
1574.75 0.20 0.90 0.00
1574.88 -1.40 1.40 -0.10
1575.00 -1.50 0.70 -0.10
1575.13 -0.80 -1.00 0.00
1575.25 0.10 -1.20 -0.10
1575.38 0.90 -0.80 -0.10
1575.50 0.90 0.20 -0.10
1575.63 0.10 1.60 -0.10
1575.75 -0.70 1.60 -0.10
1575.88 -1.10 0.00 -0.10
1576.00 -0.60 -1.50 -0.10
1576.13 0.60 -1.70 0.00
1576.25 1.00 -1.00 -0.10
1576.38 0.90 1.10 -0.10
1576.50 0.10 2.60 0.00
1576.63 -1.00 2.20 -0.10
1576.75 -1.40 0.00 -0.10
1576.88 -1.00 -2.30 -0.10
1577.00 0.00 -3.00 -0.20
1577.13 1.30 -2.00 -0.10
1577.25 1.90 0.90 0.00
1577.38 0.70 2.90 -0.20
1577.50 -0.80 3.30 0.00
1577.63 -2.30 0.90 -0.10
1577.75 -1.60 -2.00 -0.10
1577.88 -0.60 -3.40 -0.10
1578.00 0.90 -2.30 -0.10
1578.13 1.30 -0.10 -0.10
1578.25 1.30 2.40 -0.10
1578.38 0.30 3.10 -0.10
1578.50 -0.80 1.90 -0.10
1578.63 -1.40 -0.50 -0.10
1578.75 -1.10 -2.50 -0.10
1578.88 -0.30 -2.50 -0.10
1579.00 0.50 -1.50 -0.10
1579.13 0.50 0.40 -0.10
1579.25 0.70 2.40 -0.10
1579.38 0.10 2.60 0.00
1579.50 -0.70 1.60 -0.10
1579.63 -0.60 -0.50 -0.10
1579.75 0.00 -2.50 -0.20
1579.88 0.30 -2.70 -0.30
1580.00 0.50 -1.50 -0.10
1580.13 0.10 0.20 -0.10
1580.25 -0.60 2.90 0.00
1580.38 -0.80 2.90 0.00
1580.50 -0.70 1.60 -0.10
1580.63 0.30 -0.80 -0.20
1580.75 1.30 -2.50 -0.10
1580.88 1.40 -2.70 -0.10
1581.00 0.50 -1.50 -0.20
1581.13 -0.70 1.10 0.00
1581.25 -1.40 2.40 0.10
1581.38 -1.90 3.10 -0.10
1581.50 -1.10 1.90 -0.10
1581.63 0.10 -0.80 -0.10
1581.75 1.30 -2.50 -0.20
1581.88 1.90 -3.00 -0.10
1582.00 1.10 -1.20 -0.10
1582.13 -0.60 0.90 0.00
1582.25 -1.20 2.20 0.00
1582.38 -1.60 2.40 0.00
1582.50 -1.50 1.60 -0.10
1582.63 -0.60 -0.50 -0.10
1582.75 0.90 -1.70 -0.10
1582.88 2.00 -1.70 -0.10
1583.00 1.10 -0.80 -0.10
1583.13 0.10 0.70 -0.10
1583.25 -0.80 1.40 0.00
1583.38 -1.50 1.10 -0.10
1583.50 -1.40 0.40 -0.10
1583.63 -0.40 -0.30 -0.20
1583.75 -0.10 -0.50 -0.20
1583.88 1.40 -0.30 -0.10
1584.00 0.90 0.20 -0.10
1584.13 0.10 0.20 -0.10
1584.25 -0.70 0.20 -0.10
1584.38 -0.70 -0.30 -0.10
1584.50 -0.70 -0.30 -0.10
1584.63 -0.30 0.40 -0.10
1584.75 0.20 0.40 0.00
1584.88 1.00 0.40 -0.10
1585.00 0.30 -0.30 -0.20
1585.13 0.10 -0.30 -0.10
1585.25 -0.40 0.20 0.00
1585.38 -0.70 0.20 -0.10
1585.50 -1.00 0.20 -0.10
1585.63 -0.60 0.00 -0.10
1585.75 0.20 -0.50 -0.10
1585.88 0.90 -0.30 -0.10
1586.00 0.70 -0.10 -0.10
1586.13 0.10 1.10 -0.20
1586.25 -0.40 0.70 0.00
1586.38 -1.00 0.20 -0.10
1586.50 -0.70 -0.80 -0.10
1586.63 -0.20 -1.20 -0.10
1586.75 0.20 -1.00 -0.10
1586.88 0.50 0.40 -0.10
1587.00 0.30 1.60 0.10
1587.13 0.20 1.90 -0.10
1587.25 -0.30 0.90 -0.20
1587.38 -0.60 -0.50 -0.10
1587.50 -0.60 -1.50 -0.10
1587.63 -0.40 -1.20 -0.20
1587.75 -0.20 -0.30 0.00
1587.88 0.10 1.10 -0.10
1588.00 0.30 1.10 -0.10
1588.13 0.50 0.40 -0.10
1588.25 0.20 -0.50 -0.10
1588.38 0.20 -1.00 -0.10
1588.50 -0.60 -0.50 -0.10
1588.63 -1.00 0.70 0.00
1588.75 -0.80 0.90 0.00
1588.88 -0.40 0.70 0.00
1589.00 0.30 -0.30 -0.20
1589.13 1.50 -1.50 -0.10
1589.25 1.10 -0.80 -0.10
1589.38 0.10 0.20 -0.20
1589.50 -1.20 1.60 0.00
1589.63 -1.60 1.40 0.00
1589.75 -1.50 0.70 -0.10
1589.88 -0.40 -0.80 -0.20
1590.00 0.90 -1.20 -0.20
1590.13 1.30 -1.50 -0.10
1590.25 1.00 -0.10 -0.10
1590.38 0.10 0.70 -0.10
1590.50 -1.10 1.40 -0.10
1590.63 -2.00 1.40 -0.10
1590.75 -1.50 0.20 -0.10
1590.88 0.00 -0.50 -0.10
1591.00 1.30 -1.50 -0.20
1591.13 1.50 -1.00 -0.10
1591.25 0.70 -0.10 -0.10
1591.38 -0.40 0.70 0.00
1591.50 -1.20 1.10 0.00
1591.63 -1.90 0.70 -0.10
1591.75 -1.10 0.40 -0.10
1591.88 0.20 -0.50 -0.10
1592.00 0.90 -0.80 -0.20
1592.13 1.30 -0.50 -0.10
1592.25 0.60 0.20 0.00
1592.38 -0.60 0.40 -0.10
1592.50 -1.20 0.70 -0.10
1592.63 -1.10 0.40 -0.10
1592.75 0.00 0.00 0.00
1592.88 0.90 -0.80 -0.20
1593.00 1.30 -1.00 -0.20
1593.13 0.60 -0.30 0.00
1593.25 -0.60 0.40 -0.10
1593.38 -1.10 1.40 0.00
1593.50 -1.60 1.40 -0.10
1593.63 -0.80 0.40 -0.20
1593.75 0.60 -1.20 0.00
1593.88 2.00 -2.30 -0.20
1594.00 1.40 -1.70 -0.10
1594.13 0.90 -0.30 -0.10
1594.25 -0.30 1.90 0.00
1594.38 -2.00 2.90 -0.10
1594.50 -2.30 1.90 -0.20
1594.63 -0.80 -0.50 0.00
1594.75 0.70 -2.50 -0.20
1594.88 1.50 -2.50 -0.10
1595.00 1.50 -1.50 -0.10
1595.13 0.60 0.20 -0.10
1595.25 -1.00 2.20 0.00
1595.38 -2.00 2.40 -0.10
1595.50 -1.60 1.40 0.00
1595.63 -0.60 0.00 -0.10
1595.75 0.60 -1.20 -0.10
1595.88 1.30 -1.50 -0.10
1596.00 0.70 -1.50 -0.10
1596.13 0.20 -1.00 -0.10
1596.25 -0.30 0.40 -0.10
1596.38 -0.30 1.90 0.00
1596.50 -0.70 2.60 -0.10
1596.63 -0.30 1.40 -0.10
1596.75 -0.10 -1.00 -0.30
1596.88 0.20 -2.50 -0.10
1597.00 0.00 -3.00 -0.20
1597.13 0.00 -1.50 0.10
1597.25 0.10 1.10 0.10
1597.38 -0.20 3.10 -0.10
1597.50 -0.30 2.90 -0.10
1597.63 0.70 0.40 -0.20
1597.75 0.90 -1.70 -0.20
1597.88 0.10 -2.70 -0.10
1598.00 -0.20 -1.70 -0.10
1598.13 -1.10 0.90 0.00
1598.25 -1.10 1.90 -0.10
1598.38 -0.40 1.60 -0.20
1598.50 0.90 0.70 -0.10
1598.63 1.90 -1.50 -0.10
1598.75 1.50 -2.00 -0.20
1598.88 0.10 -1.20 -0.10
1599.00 -1.50 0.70 -0.10
1599.13 -2.30 1.90 0.00
1599.25 -1.40 1.40 -0.10
1599.38 0.10 0.70 -0.10
1599.50 1.40 -0.30 -0.10
1599.63 2.10 -1.50 -0.20
1599.75 1.10 -1.70 -0.20
1599.88 -0.40 -1.20 -0.20
1600.00 -1.90 0.20 -0.10
1600.13 -2.10 0.70 0.10
1600.25 -1.20 1.60 0.00
1600.38 -0.10 1.40 -0.20
1600.50 0.70 0.40 -0.10
1600.63 1.30 -1.00 -0.20
1600.75 0.70 -1.50 -0.20
1600.88 0.00 -1.50 -0.10
1601.00 -0.70 -0.30 -0.10
1601.13 -0.70 0.20 -0.10
1601.25 -0.60 1.40 0.00
1601.38 0.10 1.10 0.00
1601.50 -0.10 0.90 0.00
1601.63 -0.10 0.00 -0.20
1601.75 0.00 -1.00 -0.20
1601.88 0.30 -1.20 -0.10
1602.00 0.30 -1.20 -0.10
1602.13 0.30 -0.30 -0.20
1602.25 -0.10 0.40 0.00
1602.38 -0.40 1.10 0.00
1602.50 -1.10 1.40 -0.10
1602.63 -1.20 0.70 0.00
1602.75 -0.60 0.00 -0.10
1602.88 0.90 -0.80 -0.10
1603.00 1.10 -0.80 -0.20
1603.13 1.30 -0.50 -0.10
1603.25 0.30 0.20 -0.10
1603.38 -1.00 0.70 -0.10
1603.50 -1.40 0.40 -0.10
1603.63 -1.00 0.20 -0.10
1603.75 -0.20 0.20 -0.10
1603.88 0.90 0.20 -0.10
1604.00 0.90 0.70 -0.10
1604.13 0.20 -0.10 -0.10
1604.25 -0.40 -0.80 -0.20
1604.38 -0.70 -0.80 -0.10
1604.50 0.10 -0.30 -0.10
1604.63 0.30 0.70 -0.10
1604.75 0.30 1.10 -0.10
1604.88 -0.20 1.10 -0.10
1605.00 -0.70 0.20 -0.10
1605.13 -0.70 -1.20 -0.10
1605.25 0.00 -1.50 -0.20
1605.38 0.60 -0.80 -0.10
1605.50 1.30 0.40 -0.10
1605.63 0.60 1.60 -0.10
1605.75 -0.20 1.60 -0.10
1605.88 -1.10 0.40 -0.10
1606.00 -1.20 -0.80 -0.10
1606.13 -0.70 -1.20 -0.10
1606.25 0.10 -0.80 -0.10
1606.38 0.90 0.20 -0.10
1606.50 0.90 0.70 -0.10
1606.63 0.60 0.70 -0.10
1606.75 -0.40 0.20 0.00
1606.88 -1.20 -0.30 0.00
1607.00 -2.00 0.00 -0.10
1607.13 -1.10 0.00 -0.20
1607.25 0.20 -0.50 -0.20
1607.38 1.50 -0.50 -0.20
1607.50 2.10 -0.50 -0.20
1607.63 1.00 -0.50 -0.10
1607.75 -0.60 0.40 0.00
1607.88 -2.50 1.40 0.00
1608.00 -3.30 1.40 0.00
1608.13 -1.60 0.00 -0.10
1608.25 0.70 -1.00 -0.20
1608.38 3.20 -1.50 -0.20
1608.50 3.20 -1.50 -0.20
1608.63 1.40 -0.30 0.00
1608.75 -1.50 1.10 -0.10
1608.88 -3.40 1.10 0.00
1609.00 -2.90 0.70 -0.10
1609.13 -1.20 -0.30 -0.10
1609.25 1.50 -1.00 -0.20
1609.38 3.30 -0.80 -0.10
1609.50 2.40 -0.10 -0.10
1609.63 0.30 0.70 -0.10
1609.75 -2.00 0.40 -0.10
1609.88 -2.80 0.00 -0.20
1610.00 -1.40 -1.00 -0.10
1610.13 0.70 -1.00 -0.20
1610.25 2.10 -0.50 -0.10
1610.38 1.50 0.90 -0.10
1610.50 0.60 1.10 0.00
1610.63 -0.80 0.90 -0.10
1610.75 -1.60 -0.50 -0.10
1610.88 -1.20 -1.20 -0.10
1611.00 -0.20 -1.20 -0.10
1611.13 0.70 -0.50 -0.20
1611.25 0.70 0.40 -0.20
1611.38 0.30 1.10 -0.10
1611.50 -0.80 0.40 0.00
1611.63 -1.60 0.00 0.00
1611.75 -1.20 -0.30 -0.10
1611.88 -0.10 -0.50 -0.20
1612.00 1.00 -0.10 -0.10
1612.13 1.30 0.40 -0.10
1612.25 0.90 -0.30 -0.10
1612.38 -0.30 -0.50 -0.20
1612.50 -1.10 0.00 -0.10
1612.63 -1.20 0.20 0.00
1612.75 -1.00 0.70 -0.10
1612.88 0.50 0.90 -0.20
1613.00 1.30 -0.10 -0.10
1613.13 1.70 -1.20 -0.10
1613.25 1.10 -1.20 -0.20
1613.38 0.00 -1.00 -0.20
1613.50 -1.00 0.20 -0.10
1613.63 -1.60 1.40 0.00
1613.75 -1.20 1.10 -0.10
1613.88 -0.40 0.20 0.00
1614.00 0.50 -0.50 -0.10
1614.13 0.70 -1.00 -0.10
1614.25 0.70 -0.50 -0.10
1614.38 -0.20 0.20 -0.10
1614.50 -0.60 0.40 -0.10
1614.63 -0.60 0.00 -0.10
1614.75 0.00 -0.50 -0.10
1614.88 0.20 -0.50 -0.10
1615.00 0.30 0.20 -0.10
1615.13 0.10 0.70 -0.10
1615.25 0.20 0.90 -0.10
1615.38 -0.20 0.70 -0.10
1615.50 -0.30 -0.50 -0.10
1615.63 0.60 -1.70 -0.20
1615.75 0.30 -1.20 -0.20
1615.88 0.50 -0.50 -0.10
1616.00 -0.20 0.70 -0.10
1616.13 -1.10 1.90 -0.10
1616.25 -1.20 1.60 0.00
1616.38 -0.70 0.70 -0.10
1616.50 0.30 -1.20 -0.10
1616.63 1.10 -2.30 -0.20
1616.75 1.30 -1.50 -0.10
1616.88 0.90 -0.30 0.00
1617.00 -0.60 1.40 -0.10
1617.13 -1.60 2.40 0.00
1617.25 -1.50 2.20 -0.10
1617.38 -0.40 0.20 -0.20
1617.50 1.30 -2.00 -0.10
1617.63 2.20 -3.00 -0.20
1617.75 1.70 -1.70 -0.20
1617.88 0.30 0.20 0.10
1618.00 -2.00 2.40 -0.10
1618.13 -2.60 2.60 -0.10
1618.25 -2.10 1.60 -0.10
1618.38 0.10 -0.80 -0.10
1618.50 2.00 -2.30 -0.20
1618.63 2.40 -2.50 -0.20
1618.75 1.50 -1.00 -0.20
1618.88 -1.00 1.10 -0.10
1619.00 -2.90 2.20 0.00
1619.13 -3.20 1.60 0.00
1619.25 -1.50 0.20 -0.10
1619.38 1.00 -1.50 -0.10
1619.50 3.10 -1.70 -0.10
1619.63 2.50 -0.80 -0.10
1619.75 0.70 -0.10 -0.20
1619.88 -1.20 0.70 0.00
1620.00 -2.80 0.40 -0.10
1620.13 -2.50 0.00 -0.10
1620.25 0.30 -0.80 -0.20
1620.38 2.30 -0.30 -0.10
1620.50 2.70 0.40 -0.10
1620.63 1.90 0.40 -0.10
1620.75 -0.20 0.20 -0.10
1620.88 -1.90 -0.70 -0.10
1621.00 -2.50 -1.00 -0.10
1621.13 -1.50 -0.70 -0.10
1621.25 0.10 0.20 -0.10
1621.38 1.10 1.60 -0.10
1621.50 1.40 1.60 0.00
1621.63 0.60 0.70 -0.10
1621.75 -0.60 -1.00 -0.10
1621.88 -0.80 -2.00 0.00
1622.00 -0.60 -2.00 -0.10
1622.13 -0.30 -0.50 -0.10
1622.25 0.50 1.40 -0.10
1622.38 0.70 2.90 -0.10
1622.50 -0.10 1.90 0.00
1622.63 -0.70 -0.30 -0.20
1622.75 -0.40 -2.30 -0.20
1622.88 0.50 -3.00 -0.20
1623.00 0.60 -1.70 -0.10
1623.13 0.90 0.70 -0.10
1623.25 -0.20 2.60 -0.10
1623.38 -1.10 2.90 -0.10
1623.50 -1.60 0.90 0.00
1623.63 -1.40 -1.50 -0.10
1623.75 0.20 -3.00 -0.10
1623.88 1.10 -1.70 -0.10
1624.00 1.50 0.40 -0.10
1624.13 0.90 2.20 -0.10
1624.25 -0.30 2.40 -0.10
1624.38 -0.70 1.10 -0.10
1624.50 -0.70 -0.80 -0.10
1624.63 -0.30 -2.50 -0.20
1624.75 0.30 -2.30 -0.20
1624.88 0.90 -0.80 -0.10
1625.00 0.60 1.60 -0.10
1625.13 -0.10 2.40 0.00
1625.25 -0.60 1.90 -0.10
1625.38 -1.10 0.40 -0.20
1625.50 -0.30 -1.00 -0.20
1625.63 0.10 -1.70 -0.20
1625.75 0.20 -1.50 -0.10
1625.88 0.20 -0.50 0.00
1626.00 -0.30 0.40 0.00
1626.13 -1.00 1.60 0.00
1626.25 -1.10 1.40 -0.10
1626.38 -0.10 0.90 0.00
1626.50 0.50 -0.10 -0.10
1626.63 1.30 -1.00 -0.10
1626.75 1.10 -1.70 -0.10
1626.88 0.30 -1.70 -0.20
1627.00 -0.40 -0.80 -0.20
1627.13 -0.70 1.10 -0.10
1627.25 -1.00 2.20 -0.10
1627.38 -0.30 1.90 -0.10
1627.50 0.30 0.70 -0.20
1627.63 0.70 -1.00 -0.20
1627.75 0.60 -2.30 -0.10
1627.88 0.10 -2.30 -0.10
1628.00 -0.30 -1.00 -0.10
1628.13 -0.40 0.70 0.10
1628.25 -1.00 2.20 0.10
1628.38 -0.30 1.90 -0.10
1628.50 -0.10 0.90 0.00
1628.63 0.70 -0.50 -0.10
1628.75 1.00 -2.00 -0.10
1628.88 0.50 -2.00 -0.20
1629.00 0.00 -1.50 -0.20
1629.13 -0.70 0.70 -0.20
1629.25 -0.30 1.40 -0.10
1629.38 -0.30 1.90 -0.10
1629.50 0.30 1.10 -0.20
1629.63 0.10 0.20 -0.10
1629.75 0.10 -1.20 -0.20
1629.88 -0.60 -1.50 -0.20
1630.00 -0.60 -1.00 -0.10
1630.13 -0.80 -0.50 0.00
1630.25 -0.60 0.40 0.00
1630.38 -0.20 1.10 0.00
1630.50 0.60 1.10 0.00
1630.63 0.30 0.70 -0.10
1630.75 0.10 0.20 -0.10
1630.88 -0.20 -0.80 -0.10
1631.00 -0.40 -1.70 -0.20
1631.13 0.20 -2.00 -0.20
1631.25 1.00 -1.50 -0.10
1631.38 1.00 0.40 -0.10
1631.50 0.60 2.20 0.00
1631.63 -1.00 3.10 0.00
1631.75 -2.00 1.90 -0.10
1631.88 -2.00 -0.50 -0.20
1632.00 -0.40 -3.20 -0.20
1632.13 0.90 -3.70 -0.20
1632.25 1.10 -2.30 -0.10
1632.38 1.30 0.90 0.00
1632.50 -0.30 3.30 0.00
1632.63 -2.10 4.00 0.00
1632.75 -2.40 2.20 -0.10
1632.88 -1.40 -0.50 -0.10
1633.00 0.70 -3.40 -0.20
1633.13 2.70 -3.90 -0.10
1633.25 2.70 -2.00 -0.10
1633.38 2.00 1.10 -0.10
1633.50 0.20 2.90 0.00
1633.63 -2.00 2.90 -0.10
1633.75 -2.80 0.90 -0.10
1633.88 -2.50 -1.00 -0.10
1634.00 -0.40 -2.30 -0.30
1634.13 1.90 -2.00 -0.10
1634.25 2.70 -0.50 -0.10
1634.38 1.50 0.90 -0.10
1634.50 -0.10 1.40 0.00
1634.63 -2.40 1.10 -0.10
1634.75 -3.20 0.20 -0.10
1634.88 -1.90 -1.20 -0.10
1635.00 0.50 -1.00 -0.10
1635.13 2.70 -0.50 -0.10
1635.25 3.20 -0.10 -0.20
1635.38 3.10 0.60 -0.10
1635.50 0.90 0.20 -0.10
1635.63 -1.60 0.00 -0.10
1635.75 -3.40 -0.70 -0.10
1635.88 -3.30 -0.50 -0.10
1636.00 -1.90 -0.30 -0.10
1636.13 1.30 0.40 -0.10
1636.25 3.10 0.60 -0.10
1636.38 2.90 0.40 -0.10
1636.50 1.10 -0.30 -0.10
1636.63 -1.20 -0.80 -0.10
1636.75 -2.80 -0.50 -0.10
1636.88 -2.90 -0.30 0.00
1637.00 -1.00 0.70 -0.10
1637.13 1.70 0.60 -0.10
1637.25 2.50 0.20 -0.10
1637.38 2.80 -0.30 -0.20
1637.50 1.00 -0.50 -0.10
1637.63 -1.40 -0.50 0.00
1637.75 -2.90 0.20 -0.10
1637.88 -2.40 0.20 -0.10
1638.00 -1.40 0.40 -0.10
1638.13 1.30 0.40 0.00
1638.25 1.90 -0.10 -0.10
1638.38 1.10 0.20 -0.10
1638.50 -0.20 0.20 -0.10
1638.63 -1.50 0.20 -0.10
1638.75 -2.10 -0.30 -0.10
1638.88 -1.00 -0.80 -0.10
1639.00 0.30 -0.30 -0.20
1639.13 2.00 0.20 -0.10
1639.25 1.70 0.60 -0.10
1639.38 0.20 0.90 -0.10
1639.50 -0.70 0.20 -0.10
1639.63 -1.60 -0.50 -0.10
1639.75 -1.10 -1.50 -0.20
1639.88 0.00 -1.50 -0.20
1640.00 1.00 -0.50 -0.10
1640.13 0.90 1.60 -0.10
1640.25 0.30 2.20 -0.10
1640.38 -0.30 1.40 -0.10
1640.50 -1.20 -0.80 -0.10
1640.63 -1.20 -2.70 -0.10
1640.75 -0.30 -3.40 -0.10
1640.88 0.90 -2.30 -0.20
1641.00 1.30 0.90 -0.10
1641.13 0.60 4.00 0.00
1641.25 -0.30 4.70 0.00
1641.38 -1.00 2.60 -0.20
1641.50 -1.10 -2.00 -0.10
1641.63 0.10 -5.10 -0.30
1641.75 1.40 -5.60 -0.20
1641.88 1.70 -2.70 -0.20
1642.00 0.10 2.60 0.00
1642.13 -1.40 5.20 0.10
1642.25 -2.40 5.50 -0.10
1642.38 -2.60 2.20 -0.10
1642.50 -0.80 -2.50 -0.20
1642.63 1.40 -5.10 -0.10
1642.75 2.90 -3.90 -0.10
1642.88 2.50 -2.30 -0.10
1643.00 0.60 1.10 0.00
1643.13 -1.20 3.60 0.00
1643.25 -2.80 3.80 -0.10
1643.38 -2.40 2.20 -0.10
1643.50 -1.00 -0.30 -0.10
1643.63 1.50 -2.50 -0.20
1643.75 2.30 -3.20 -0.10
1643.88 2.20 -2.50 -0.10
1644.00 0.30 -0.80 -0.20
1644.13 -1.10 1.40 -0.10
1644.25 -2.50 2.90 0.00
1644.38 -2.40 2.60 -0.10
1644.50 -1.00 1.10 -0.10
1644.63 1.10 -1.20 -0.20
1644.75 2.00 -2.70 -0.20
1644.88 1.70 -2.30 -0.10
1645.00 0.50 -1.00 -0.10
1645.13 -1.40 1.40 -0.10
1645.25 -2.00 2.40 -0.10
1645.38 -1.40 1.90 -0.10
1645.50 0.10 0.70 -0.10
1645.63 1.40 -1.20 -0.10
1645.75 1.70 -1.70 -0.10
1645.88 1.40 -1.20 -0.10
1646.00 -0.40 0.20 0.00
1646.13 -1.60 0.90 -0.10
1646.25 -1.40 1.40 -0.10
1646.38 -0.80 0.90 0.00
1646.50 0.20 -0.10 -0.10
1646.63 1.00 -1.00 -0.10
1646.75 0.60 -0.80 -0.10
1646.88 -0.20 0.20 -0.10
1647.00 -1.10 0.40 -0.10
1647.13 -1.20 0.70 -0.10
1647.25 -0.70 0.20 -0.10
1647.38 0.30 -0.80 -0.20
1647.50 0.70 -1.00 -0.20
1647.63 0.50 -0.50 -0.20
1647.75 0.20 0.40 0.00
1647.88 -0.80 1.40 0.00
1648.00 -1.00 1.10 -0.20
1648.13 -0.20 0.20 -0.10
1648.25 0.90 -0.80 -0.10
1648.38 1.10 -1.20 -0.20
1648.50 0.60 -1.20 -0.10
1648.63 0.00 0.00 0.00
1648.75 -0.70 0.70 -0.10
1648.88 -1.50 1.10 -0.10
1649.00 -1.20 0.70 0.00
1649.13 -0.10 -0.50 -0.20
1649.25 0.70 -1.00 -0.20
1649.38 1.50 -1.00 -0.10
1649.50 1.00 -0.50 -0.10
1649.63 0.20 0.40 -0.10
1649.75 -0.60 0.90 -0.10
1649.88 -1.00 0.70 -0.10
1650.00 -0.80 0.40 -0.20
1650.13 -0.10 -0.50 -0.20
1650.25 0.30 -1.20 -0.20
1650.38 0.60 -1.20 -0.10
1650.50 0.20 -0.50 -0.10
1650.63 -0.10 0.40 -0.20
1650.75 -0.80 1.40 0.00
1650.88 -1.10 1.40 -0.20
1651.00 -0.70 0.70 -0.10
1651.13 -0.60 -1.00 -0.10
1651.25 0.60 -2.30 -0.10
1651.38 1.40 -2.30 -0.10
1651.50 1.10 -0.80 -0.20
1651.63 0.50 1.40 -0.10
1651.75 -1.00 2.60 -0.10
1651.88 -2.00 2.40 -0.10
1652.00 -1.50 0.70 -0.10
1652.13 -0.70 -1.70 -0.20
1652.25 1.00 -3.40 -0.10
1652.38 1.40 -2.70 -0.10
1652.50 1.00 -0.50 -0.10
1652.63 -0.10 2.40 0.00
1652.75 -1.40 3.30 -0.10
1652.88 -2.00 2.40 -0.10
1653.00 -1.50 -0.30 -0.10
1653.13 0.20 -3.00 -0.10
1653.25 1.90 -3.40 -0.10
1653.38 2.30 -2.30 -0.10
1653.50 1.50 0.90 -0.10
1653.63 -0.30 3.30 -0.10
1653.75 -1.60 3.30 0.00
1653.88 -2.00 0.90 -0.10
1654.00 -0.70 -1.70 -0.20
1654.13 0.30 -2.70 -0.10
1654.25 1.50 -3.00 -0.20
1654.38 1.10 -0.80 -0.10
1654.50 0.30 1.60 -0.10
1654.63 -0.70 2.60 -0.10
1654.75 -1.10 1.90 -0.10
1654.88 -0.70 -0.30 -0.10
1655.00 -0.20 -1.70 -0.10
1655.13 0.30 -2.30 -0.20
1655.25 0.10 -1.20 -0.10
1655.38 0.50 -0.10 -0.10
1655.50 -0.40 1.60 0.00
1655.63 -0.20 1.60 -0.10
1655.75 0.20 0.90 -0.10
1655.88 1.10 -0.30 -0.10
1656.00 0.70 -1.00 -0.20
1656.13 0.00 -1.50 -0.20
1656.25 -0.70 -0.80 -0.10
1656.38 -1.10 0.00 -0.10
1656.50 -0.70 0.20 -0.10
1656.63 -0.10 0.90 0.00
1656.75 0.50 0.90 -0.10
1656.88 1.00 0.40 -0.10
1657.00 0.60 -0.80 0.00
1657.13 0.10 -1.20 -0.20
1657.25 -0.60 -1.50 -0.10
1657.38 -0.40 -0.80 -0.20
1657.50 -0.60 0.90 0.00
1657.63 -0.10 1.90 0.00
1657.75 -0.10 1.40 0.00
1657.88 -0.30 0.40 -0.20
1658.00 0.10 -0.80 -0.10
1658.13 0.50 -1.50 -0.10
1658.25 0.20 -1.00 -0.10
1658.38 0.20 -0.10 -0.10
1658.50 -0.30 0.90 -0.10
1658.63 -0.40 1.10 0.00
1658.75 -0.60 0.90 -0.10
1658.88 -0.10 0.00 -0.20
1659.00 0.60 -0.80 -0.10
1659.13 0.30 -1.20 -0.20
1659.25 0.30 -1.20 -0.20
1659.38 0.10 -0.30 -0.10
1659.50 -0.40 1.10 0.00
1659.63 -1.00 1.10 -0.10
1659.75 -0.70 1.10 -0.10
1659.88 -0.40 0.20 -0.20
1660.00 0.00 -1.00 -0.20
1660.13 0.50 -1.50 -0.10
1660.25 0.60 -1.20 -0.10
1660.38 0.50 -0.10 -0.10
1660.50 0.30 1.10 -0.10
1660.63 -0.10 1.40 0.00
1660.75 -0.70 1.10 -0.10
1660.88 -1.00 -0.30 -0.10
1661.00 -1.00 -1.20 -0.10
1661.13 -0.80 -1.50 -0.20
1661.25 0.20 -1.00 -0.10
1661.38 1.30 0.40 -0.10
1661.50 1.40 1.60 0.00
1661.63 0.90 1.60 -0.10
1661.75 -0.30 0.90 -0.10
1661.88 -1.60 0.00 -0.10
1662.00 -2.00 -1.50 -0.10
1662.13 -1.40 -1.50 -0.10
1662.25 0.70 -1.00 -0.10
1662.38 1.50 -0.10 -0.20
1662.50 1.90 0.90 -0.10
1662.63 1.10 0.70 -0.10
1662.75 -0.70 0.20 -0.10
1662.88 -2.20 0.00 -0.10
1663.00 -2.80 -0.50 -0.10
1663.13 -1.20 -0.30 0.00
1663.25 1.00 -0.50 -0.10
1663.38 2.00 -0.30 -0.20
1663.50 2.90 -0.10 -0.10
1663.63 1.10 0.20 -0.10
1663.75 -0.80 0.40 -0.20
1663.88 -2.80 0.00 -0.10
1664.00 -3.00 0.00 -0.10
1664.13 -1.40 -0.50 -0.10
1664.25 0.30 0.20 -0.10
1664.38 2.00 0.20 -0.10
1664.50 2.30 0.20 -0.10
1664.63 1.10 0.20 -0.20
1664.75 -0.60 -0.50 -0.10
1664.88 -1.20 -0.80 -0.10
1665.00 -1.60 0.00 0.00
1665.13 -1.20 0.70 0.00
1665.25 -0.40 1.10 0.00
1665.38 0.30 1.10 -0.10
1665.50 1.00 -0.10 -0.10
1665.63 0.70 -1.50 -0.10
1665.75 0.50 -1.50 -0.20
1665.88 0.20 -1.00 0.00
1666.00 0.30 0.70 -0.20
1666.13 -0.40 1.60 -0.20
1666.25 -0.80 1.40 0.00
1666.38 -0.80 0.00 0.00
1666.50 -0.60 -1.00 -0.10
1666.63 -0.20 -1.20 -0.10
1666.75 0.30 -0.80 -0.10
1666.88 0.20 0.40 -0.10
1667.00 -0.20 0.70 -0.10
1667.13 0.30 0.70 -0.10
1667.25 -0.10 0.00 -0.20
1667.38 -0.30 0.00 -0.10
1667.50 0.50 -0.10 -0.10
1667.63 0.20 -0.10 -0.10
1667.75 -0.20 0.20 -0.10
1667.88 -0.70 -0.30 -0.10
1668.00 -0.80 -1.00 -0.20
1668.13 -0.20 -0.80 -0.10
1668.25 0.50 0.40 -0.10
1668.38 0.70 1.40 -0.10
1668.50 1.00 1.40 -0.10
1668.63 0.10 0.20 -0.10
1668.75 -1.00 -1.20 -0.10
1668.88 -1.50 -2.30 -0.20
1669.00 -0.60 -1.50 -0.10
1669.13 -0.20 0.20 0.00
1669.25 0.70 2.40 -0.10
1669.38 0.90 2.60 -0.10
1669.50 0.30 1.60 -0.20
1669.63 -0.60 -1.00 -0.10
1669.75 -0.80 -2.50 -0.20
1669.88 -0.70 -2.70 -0.10
1670.00 -0.40 -0.80 0.00
1670.13 -0.10 1.40 0.00
1670.25 0.50 2.40 -0.10
1670.38 0.50 1.90 -0.10
1670.50 0.60 0.20 -0.10
1670.63 0.30 -1.70 -0.20
1670.75 0.00 -2.00 -0.10
1670.88 0.20 -1.50 -0.10
1671.00 -0.20 0.20 -0.20
1671.13 -0.40 1.10 0.00
1671.25 -0.70 1.10 -0.10
1671.38 -0.40 0.20 -0.20
1671.50 -0.20 -0.80 -0.10
1671.63 0.20 -1.00 -0.10
1671.75 0.50 -0.50 -0.10
1671.88 0.50 0.40 -0.10
1672.00 0.10 0.70 -0.10
1672.13 -0.40 0.20 -0.20
1672.25 -0.60 -0.50 -0.10
1672.38 -0.80 -1.00 -0.20
1672.50 -0.40 -0.30 -0.20
1672.63 0.20 0.40 -0.10
1672.75 0.60 1.10 -0.10
1672.88 0.30 0.70 -0.10
1673.00 -0.10 0.00 -0.20
1673.13 -0.70 -1.20 -0.20
1673.25 -0.80 -1.50 0.00
1673.38 -0.20 -0.80 -0.20
1673.50 0.30 0.70 -0.10
1673.63 0.70 1.40 -0.10
1673.75 0.20 1.40 -0.10
1673.88 0.00 0.00 0.00
1674.00 -0.40 -1.20 -0.20
1674.13 -0.70 -1.20 -0.20
1674.25 -0.30 -0.50 -0.10
1674.38 0.10 0.70 -0.10
1674.50 0.20 1.40 -0.10
1674.63 -0.20 0.70 -0.10
1674.75 0.30 -0.30 -0.10
1674.88 0.50 -1.00 -0.20
1675.00 0.50 -1.00 -0.10
1675.13 0.30 -0.30 -0.10
1675.25 -0.30 0.40 -0.10
1675.38 -1.20 1.10 -0.10
1675.50 -1.60 0.90 -0.10
1675.63 -0.70 0.20 -0.10
1675.75 0.90 -0.80 -0.10
1675.88 2.30 -1.20 -0.10
1676.00 2.10 -1.00 -0.20
1676.13 0.60 0.20 -0.10
1676.25 -1.50 1.10 -0.10
1676.38 -3.60 1.40 -0.10
1676.50 -3.30 0.90 0.00
1676.63 -1.50 -0.30 -0.10
1676.75 1.30 -1.50 -0.10
1676.88 3.50 -1.50 -0.20
1677.00 3.90 -1.20 -0.10
1677.13 1.70 0.20 -0.10
1677.25 -1.40 1.40 -0.10
1677.38 -4.10 1.90 0.00
1677.50 -4.30 1.40 -0.10
1677.63 -2.80 0.00 -0.20
1677.75 1.50 -2.00 -0.20
1677.88 4.10 -2.30 -0.20
1678.00 4.60 -1.20 -0.10
1678.13 2.50 0.60 -0.10
1678.25 -1.20 2.20 0.00
1678.38 -4.60 2.40 -0.10
1678.50 -5.00 1.10 -0.10
1678.63 -2.90 -1.20 -0.10
1678.75 1.30 -3.00 -0.20
1678.88 4.60 -2.30 -0.10
1679.00 4.50 -0.10 -0.10
1679.13 1.90 1.90 0.00
1679.25 -2.30 2.90 0.00
1679.38 -4.60 1.40 -0.10
1679.50 -3.40 -1.20 -0.10
1679.63 -0.70 -2.70 -0.20
1679.75 2.50 -2.70 -0.20
1679.88 3.30 -0.30 0.00
1680.00 2.00 1.60 -0.10
1680.13 -1.00 3.10 -0.10
1680.25 -3.20 2.20 -0.10
1680.38 -2.60 -0.70 -0.10
1680.50 -0.40 -2.30 -0.20
1680.63 1.50 -2.00 -0.10
1680.75 2.40 -0.10 -0.10
1680.88 1.30 1.40 -0.10
1681.00 -1.00 2.20 -0.10
1681.13 -2.60 1.10 -0.10
1681.25 -2.20 -1.00 -0.10
1681.38 -0.60 -1.50 0.00
1681.50 1.50 -1.50 -0.20
1681.63 1.90 0.40 0.00
1681.75 1.00 1.40 0.00
1681.88 -0.30 0.90 -0.20
1682.00 -1.90 -0.30 -0.10
1682.13 -1.90 -1.20 -0.10
1682.25 -0.60 -1.00 -0.10
1682.38 0.70 0.40 -0.20
1682.50 1.70 1.60 -0.10
1682.63 1.10 1.10 -0.10
1682.75 -0.10 0.00 -0.20
1682.88 -1.40 -1.50 -0.10
1683.00 -1.60 -2.00 -0.10
1683.13 -1.10 -1.00 -0.10
1683.25 -0.10 0.90 0.00
1683.38 1.00 2.40 -0.10
1683.50 1.00 1.90 0.00
1683.63 0.10 0.70 -0.10
1683.75 -0.80 -1.50 -0.20
1683.88 -1.00 -2.70 -0.10
1684.00 -0.70 -2.30 -0.20
1684.13 -0.20 -0.30 -0.10
1684.25 0.50 1.90 -0.10
1684.38 0.10 2.60 -0.10
1684.50 0.10 1.60 0.00
1684.63 -0.60 -0.50 -0.10
1684.75 -0.40 -2.30 -0.20
1684.88 -0.20 -2.30 -0.20
1685.00 0.20 -0.50 0.00
1685.13 0.20 0.90 -0.10
1685.25 -0.30 1.90 -0.10
1685.38 -1.10 1.40 -0.10
1685.50 -1.00 -0.30 -0.10
1685.63 -0.70 -1.20 -0.10
1685.75 0.30 -0.80 -0.20
1685.88 1.00 -0.10 -0.10
1686.00 0.70 0.90 -0.10
1686.13 -0.10 0.40 -0.20
1686.25 -0.70 -0.30 -0.10
1686.38 -1.20 -1.20 -0.10
1686.50 -0.20 -0.80 -0.10
1686.63 0.50 0.40 -0.10
1686.75 0.90 1.60 -0.10
1686.88 0.30 1.60 -0.10
1687.00 -0.10 0.40 -0.20
1687.13 -1.00 -1.70 -0.10
1687.25 -0.70 -2.30 -0.20
1687.38 -0.30 -2.00 -0.10
1687.50 0.30 0.20 -0.10
1687.63 0.30 2.20 -0.10
1687.75 0.20 2.90 0.00
1687.88 0.10 1.60 -0.10
1688.00 -0.20 -0.30 -0.10
1688.13 0.00 -2.50 -0.20
1688.25 -0.20 -2.70 -0.10
1688.38 -0.20 -1.70 -0.10
1688.50 0.10 0.20 -0.10
1688.63 -0.30 1.90 -0.10
1688.75 -0.10 2.40 -0.20
1688.88 -0.40 1.10 0.00
1689.00 0.20 -0.50 -0.10
1689.13 0.30 -1.70 -0.20
1689.25 -0.30 -2.00 -0.10
1689.38 -0.40 -1.20 -0.20
1689.50 -0.70 -0.30 -0.20
1689.63 -0.30 1.40 -0.10
1689.75 -0.10 1.40 0.00
1689.88 0.60 0.70 -0.10
1690.00 0.60 -0.30 0.00
1690.13 0.10 -0.80 -0.10
1690.25 -0.40 -0.80 -0.20
1690.38 -0.60 -0.50 -0.10
1690.50 -0.60 0.00 -0.10
1690.63 -0.20 0.70 -0.10
1690.75 0.10 0.70 -0.10
1690.88 0.30 0.70 -0.20
1691.00 0.20 -0.10 -0.10
1691.13 0.10 -0.80 -0.10
1691.25 -0.60 -0.50 -0.10
1691.38 -0.70 -0.80 -0.20
1691.50 -0.40 0.20 0.00
1691.63 -0.20 0.70 -0.10
1691.75 -0.40 0.70 -0.20
1691.88 0.10 0.20 -0.10
1692.00 0.50 -0.50 -0.10
1692.13 0.20 -0.50 -0.10
1692.25 0.30 -0.30 -0.10
1692.38 -0.10 0.00 -0.20
1692.50 -0.40 0.20 0.00
1692.63 -0.80 0.90 0.00
1692.75 -0.80 0.40 -0.20
1692.88 -0.40 0.20 0.00
1693.00 0.20 -0.10 -0.10
1693.13 1.00 -0.50 -0.10
1693.25 1.10 -0.80 -0.10
1693.38 1.00 -0.50 -0.10
1693.50 -0.10 0.00 -0.20
1693.63 -1.60 0.40 0.00
1693.75 -2.40 1.10 -0.10
1693.88 -2.30 1.40 0.00
1694.00 -0.60 0.40 0.00
1694.13 1.70 -0.80 -0.20
1694.25 2.70 -2.00 -0.10
1694.38 2.50 -1.70 -0.20
1694.50 0.60 -0.80 0.00
1694.63 -1.40 0.90 -0.10
1694.75 -3.20 2.60 -0.10
1694.88 -3.60 2.40 -0.10
1695.00 -2.10 1.10 -0.10
1695.13 0.70 -1.50 -0.20
1695.25 3.20 -3.00 -0.20
1695.38 3.70 -3.00 -0.20
1695.50 2.20 -1.50 -0.10
1695.63 -0.70 1.10 -0.10
1695.75 -3.30 3.30 0.00
1695.88 -4.40 3.30 -0.10
1696.00 -3.00 1.40 -0.10
1696.13 0.60 -1.70 -0.20
1696.25 3.20 -3.90 -0.20
1696.38 4.60 -4.10 -0.10
1696.50 3.10 -1.20 -0.10
1696.63 -0.40 2.20 0.00
1696.75 -3.80 3.80 -0.10
1696.88 -4.70 3.60 0.00
1697.00 -3.30 1.40 0.00
1697.13 0.50 -2.50 -0.20
1697.25 3.10 -3.70 -0.10
1697.38 4.10 -3.20 -0.10
1697.50 2.80 -0.80 -0.20
1697.63 0.10 2.20 -0.10
1697.75 -2.50 3.30 0.00
1697.88 -3.60 2.40 -0.10
1698.00 -2.50 0.00 -0.10
1698.13 -0.20 -2.30 -0.10
1698.25 1.90 -2.50 -0.10
1698.38 2.30 -1.70 -0.10
1698.50 1.90 -0.10 -0.10
1698.63 -0.10 1.90 0.00
1698.75 -1.90 2.20 -0.10
1698.88 -2.40 0.70 -0.20
1699.00 -1.40 -0.50 -0.10
1699.13 0.20 -1.50 -0.10
1699.25 1.40 -1.20 -0.10
1699.38 1.70 -0.30 -0.10
1699.50 1.00 1.40 -0.10
1699.63 -0.70 1.10 -0.10
1699.75 -2.10 0.70 0.00
1699.88 -2.10 -0.30 -0.10
1700.00 -1.40 -0.50 -0.10
1700.13 0.10 -0.30 -0.10
1700.25 2.30 -0.30 -0.10
1700.38 2.00 0.20 -0.20
1700.50 1.00 -0.10 -0.10
1700.63 -1.00 0.20 -0.10
1700.75 -2.40 0.20 -0.10
1700.88 -2.60 0.20 -0.10
1701.00 -1.60 0.40 -0.10
1701.13 0.50 -0.10 -0.10
1701.25 2.00 -0.30 -0.20
1701.38 2.50 -0.30 -0.10
1701.50 1.30 -0.50 -0.10
1701.63 -0.70 0.20 -0.10
1701.75 -2.50 0.90 0.00
1701.88 -3.00 0.90 -0.10
1702.00 -1.50 0.70 -0.10
1702.13 1.30 -0.10 -0.10
1702.25 2.50 -0.80 -0.10
1702.38 2.40 -0.50 -0.20
1702.50 0.60 -0.30 -0.10
1702.63 -1.40 0.00 -0.10
1702.75 -2.80 0.40 -0.10
1702.88 -2.60 0.70 -0.10
1703.00 -0.40 0.20 -0.20
1703.13 1.00 -0.10 -0.10
1703.25 2.00 -0.30 -0.10
1703.38 1.50 -0.50 -0.20
1703.50 0.60 -0.30 -0.10
1703.63 -0.80 0.40 0.00
1703.75 -1.10 0.40 -0.10
1703.88 -1.50 0.70 -0.20
1704.00 -0.70 0.20 -0.10
1704.13 -0.20 -0.30 -0.20
1704.25 0.60 -1.20 -0.10
1704.38 1.00 -1.00 -0.10
1704.50 0.90 0.20 -0.10
1704.63 0.10 1.10 -0.10
1704.75 -0.70 1.60 -0.10
1704.88 -1.40 0.90 -0.10
1705.00 -1.10 -0.50 -0.10
1705.13 -0.70 -1.20 -0.10
1705.25 0.60 -1.20 -0.10
1705.38 1.00 -0.10 -0.10
1705.50 0.70 0.90 -0.20
1705.63 -0.10 1.40 0.00
1705.75 -0.70 0.70 -0.10
1705.88 -1.10 -1.00 -0.20
1706.00 -0.80 -1.00 -0.20
1706.13 0.00 -1.00 -0.20
1706.25 0.90 0.20 -0.10
1706.38 1.00 0.90 -0.10
1706.50 0.20 0.90 -0.10
1706.63 -0.80 0.00 0.00
1706.75 -1.00 -0.80 -0.10
1706.88 -1.40 -1.00 -0.10
1707.00 -0.40 -0.30 0.00
1707.13 0.50 0.40 -0.10
1707.25 0.60 1.10 -0.10
1707.38 1.00 0.90 -0.10
1707.50 0.60 0.20 -0.10
1707.63 0.20 -0.50 -0.10
1707.75 -0.40 -0.80 -0.20
1707.88 -0.80 -1.00 -0.20
1708.00 -0.80 -0.50 -0.20
1708.13 -0.40 0.20 0.00
1708.25 -0.20 0.70 -0.10
1708.38 0.90 0.70 -0.10
1708.50 1.30 0.40 -0.10
1708.63 0.60 -0.30 -0.10
1708.75 -0.30 -0.50 -0.10
1708.88 -0.70 -1.20 -0.20
1709.00 -1.10 -0.50 -0.10
1709.13 -0.70 0.20 -0.10
1709.25 -0.20 0.70 -0.10
1709.38 0.70 0.90 -0.20
1709.50 1.10 0.20 -0.20
1709.63 0.60 -0.80 -0.10
1709.75 -0.20 -0.80 -0.10
1709.88 -1.10 0.00 -0.10
1710.00 -1.20 0.20 -0.10
1710.13 -0.20 0.20 -0.10
1710.25 0.70 -0.10 -0.10
1710.38 0.50 -0.10 -0.20
1710.50 0.60 -0.30 -0.10
1710.63 -0.20 0.20 -0.10
1710.75 -1.00 -0.30 -0.10
1710.88 -0.80 -0.50 -0.20
1711.00 -0.20 -0.80 -0.10
1711.13 0.90 -0.30 -0.20
1711.25 1.30 0.40 -0.10
1711.38 0.30 1.10 -0.10
1711.50 -0.70 1.10 -0.10
1711.63 -1.60 -0.50 -0.10
1711.75 -0.70 -1.70 -0.20
1711.88 0.60 -1.70 -0.10
1712.00 1.00 -1.00 -0.10
1712.13 1.40 1.10 0.00
1712.25 -0.20 2.20 -0.10
1712.38 -1.50 1.60 -0.10
1712.50 -2.10 -0.30 -0.10
1712.63 -1.10 -1.50 -0.20
1712.75 0.00 -1.00 -0.10
1712.88 1.30 -0.50 -0.10
1713.00 1.10 0.70 -0.20
1713.13 0.50 1.40 -0.10
1713.25 -0.60 0.40 -0.10
1713.38 -1.10 -0.50 -0.10
1713.50 -1.10 -1.00 -0.10
1713.63 -0.30 -0.50 -0.20
1713.75 0.20 0.40 -0.10
1713.88 0.60 0.70 -0.10
1714.00 0.20 0.40 -0.10
1714.13 -0.20 -0.80 -0.10
1714.25 -0.80 -1.00 -0.20
1714.38 -0.30 -0.50 -0.10
1714.50 0.30 0.70 -0.10
1714.63 0.10 1.10 -0.10
1714.75 0.20 0.90 -0.10
1714.88 -0.20 -0.80 -0.10
1715.00 -0.60 -1.50 -0.10
1715.13 -1.00 -1.20 -0.10
1715.25 -0.60 -0.50 -0.10
1715.38 -0.20 0.70 -0.10
1715.50 1.00 1.40 -0.10
1715.63 1.30 0.90 -0.10
1715.75 0.70 -0.10 -0.20
1715.88 -0.60 -1.00 -0.10
1716.00 -1.40 -1.00 -0.10
1716.13 -1.60 -0.50 0.00
1716.25 -0.80 0.40 0.00
1716.38 -0.10 1.40 -0.20
1716.50 1.00 0.90 0.00
1716.63 1.30 -0.10 -0.10
1716.75 0.60 -0.80 -0.10
1716.88 0.00 -1.00 -0.20
1717.00 -0.60 -0.50 -0.20
1717.13 -0.20 0.20 -0.10
1717.25 0.30 0.20 -0.20
1717.38 0.10 0.20 -0.10
1717.50 -0.30 0.40 -0.10
1717.63 -1.10 0.40 0.00
1717.75 -1.20 -0.30 -0.10
1717.88 -1.10 -0.50 -0.10
1718.00 0.20 -0.50 -0.10
1718.13 1.50 -0.50 -0.20
1718.25 1.50 -0.10 -0.20
1718.38 1.00 0.90 0.00
1718.50 -0.30 1.40 -0.10
1718.63 -2.40 0.70 -0.10
1718.75 -2.80 -0.50 -0.10
1718.88 -1.90 -1.20 -0.10
1719.00 0.50 -1.50 -0.20
1719.13 2.50 -0.80 -0.10
1719.25 3.30 0.60 -0.10
1719.38 1.70 1.60 -0.10
1719.50 -0.60 1.90 -0.10
1719.63 -3.00 0.40 -0.10
1719.75 -3.00 -1.00 -0.10
1719.88 -2.00 -2.00 -0.10
1720.00 0.30 -1.20 -0.20
1720.13 2.70 -0.10 0.00
1720.25 2.80 1.60 -0.10
1720.38 1.30 2.40 -0.10
1720.50 -1.00 1.10 -0.10
1720.63 -2.50 -1.00 -0.10
1720.75 -2.50 -2.00 -0.10
1720.88 -0.40 -1.70 0.00
1721.00 0.90 0.20 0.00
1721.13 2.00 2.20 -0.10
1721.25 1.50 2.40 -0.10
1721.38 0.60 0.70 -0.10
1721.50 -1.20 -1.20 -0.10
1721.63 -2.00 -2.50 -0.10
1721.75 -1.60 -2.00 -0.10
1721.88 -1.00 0.20 -0.10
1722.00 1.00 2.40 0.00
1722.13 1.60 3.10 -0.10
1722.25 1.90 0.90 -0.10
1722.38 0.90 -2.30 -0.10
1722.50 -0.20 -3.70 -0.20
1722.63 -2.00 -3.40 -0.20
1722.75 -1.60 -0.50 0.00
1722.88 -1.60 3.30 0.00
1723.00 -0.10 4.30 0.10
1723.13 1.60 3.10 -0.10
1723.25 1.70 -0.80 -0.20
1723.38 1.10 -4.10 -0.20
1723.50 0.20 -5.30 -0.20
1723.63 -0.70 -3.20 -0.20
1723.75 -1.10 0.90 -0.10
1723.88 -1.10 4.70 -0.10
1724.00 -0.70 5.00 -0.10
1724.13 0.20 2.40 -0.10
1724.25 0.60 -1.70 -0.10
1724.38 0.50 -4.40 -0.20
1724.50 0.70 -4.80 -0.20
1724.63 0.00 -2.00 -0.20
1724.75 -0.20 1.60 -0.10
1724.88 -1.00 4.50 0.00
1725.00 -0.80 3.80 0.00
1725.13 -0.60 1.40 -0.10
1725.25 0.00 -2.00 -0.20
1725.38 0.50 -4.40 -0.20
1725.50 0.90 -3.70 -0.20
1725.63 0.60 -1.20 -0.10
1725.75 0.20 1.90 0.00
1725.88 -0.20 3.60 -0.10
1726.00 -0.80 2.90 0.00
1726.13 -1.00 0.20 -0.10
1726.25 -0.70 -2.30 -0.10
1726.38 0.00 -3.00 -0.20
1726.50 0.30 -1.70 -0.10
1726.63 0.60 0.20 0.00
1726.75 0.20 1.40 -0.10
1726.88 -0.30 1.90 -0.10
1727.00 -0.30 0.90 -0.10
1727.13 -0.30 0.00 -0.10
1727.25 -0.10 -0.50 -0.20
1727.38 0.10 -0.80 -0.10
1727.50 0.10 -0.80 -0.10
1727.63 0.00 -1.00 -0.20
1727.75 0.00 -0.50 -0.10
1727.88 0.50 0.40 -0.10
1728.00 0.30 1.10 -0.10
1728.13 -0.30 1.90 -0.10
1728.25 -0.70 1.10 -0.10
1728.38 -1.00 -0.30 -0.10
1728.50 -0.60 -2.00 -0.10
1728.63 0.20 -2.50 -0.10
1728.75 1.30 -1.50 -0.10
1728.88 0.90 0.20 -0.10
1729.00 0.20 1.90 0.00
1729.13 -0.60 2.40 0.00
1729.25 -1.00 1.10 -0.10
1729.38 -0.80 -1.00 -0.20
1729.50 0.20 -2.50 -0.10
1729.63 0.90 -2.30 -0.20
1729.75 0.60 -0.80 0.00
1729.88 0.10 1.10 -0.10
1730.00 -0.70 2.20 -0.10
1730.13 -1.10 1.40 -0.10
1730.25 -1.10 0.00 -0.10
1730.38 0.20 -1.50 -0.10
1730.50 1.00 -2.00 -0.10
1730.63 0.90 -0.80 -0.10
1730.75 0.50 0.90 -0.10
1730.88 -0.70 1.60 -0.10
1731.00 -1.00 1.10 -0.10
1731.13 -1.40 0.00 -0.10
1731.25 0.00 -1.50 -0.20
1731.38 0.70 -1.50 -0.20
1731.50 1.10 -0.80 -0.20
1731.63 1.00 0.40 0.00
1731.75 -0.20 1.10 -0.10
1731.88 -1.00 0.70 -0.10
1732.00 -1.20 -0.30 0.00
1732.13 -0.80 -0.50 -0.20
1732.25 0.30 -0.80 -0.10
1732.38 0.60 -0.30 -0.10
1732.50 0.70 0.40 -0.20
1732.63 0.50 0.90 -0.10
1732.75 -0.20 0.20 0.00
1732.88 -1.00 0.20 -0.10
1733.00 -1.40 0.00 -0.10
1733.13 -1.20 -0.30 0.00
1733.25 0.10 -0.30 -0.10
1733.38 1.00 -0.10 -0.10
1733.50 1.40 0.20 0.00
1733.63 0.90 0.70 -0.10
1733.75 -0.30 0.40 -0.10
1733.88 -1.40 0.00 -0.10
1734.00 -1.60 -0.50 -0.10
1734.13 -0.80 -0.50 0.00
1734.25 0.90 -0.80 -0.10
1734.38 1.50 -0.10 -0.10
1734.50 1.40 0.60 -0.10
1734.63 0.60 0.70 0.00
1734.75 -0.70 0.20 -0.10
1734.88 -1.60 0.00 -0.10
1735.00 -1.40 -1.00 -0.10
1735.13 -0.60 -0.50 0.00
1735.25 0.60 0.20 0.00
1735.38 1.50 0.40 -0.10
1735.50 1.10 0.70 -0.10
1735.63 0.10 0.70 -0.10
1735.75 -0.80 0.40 0.00
1735.88 -1.00 -0.30 -0.10
1736.00 -1.20 -0.80 0.00
1736.13 -0.40 -0.30 -0.20
1736.25 0.50 -0.10 -0.10
1736.38 0.90 0.20 -0.10
1736.50 0.70 0.40 -0.20
1736.63 0.10 0.20 -0.10
1736.75 -0.40 0.20 0.00
1736.88 -1.00 0.20 -0.10
1737.00 -0.40 -0.30 -0.20
1737.13 -0.10 -0.50 -0.20
1737.25 0.60 -0.30 0.00
1737.38 0.30 0.20 -0.10
1737.50 -0.20 0.70 -0.10
1737.63 -0.20 0.70 -0.10
1737.75 -0.60 0.40 -0.10
1737.88 -0.30 0.00 -0.10
1738.00 0.30 -0.80 -0.20
1738.13 0.60 -0.80 -0.10
1738.25 0.50 -0.10 -0.10
1738.38 -0.20 0.70 -0.10
1738.50 -1.00 0.70 -0.10
1738.63 -1.00 0.20 0.00
1738.75 -0.40 -0.80 0.00
1738.88 0.20 -1.00 -0.20
1739.00 1.00 -0.10 -0.10
1739.13 1.70 0.20 -0.10
1739.25 1.10 0.20 -0.20
1739.38 -0.20 0.20 -0.10
1739.50 -1.10 0.00 -0.10
1739.63 -1.90 -0.30 -0.10
1739.75 -1.50 0.20 -0.10
1739.88 -1.00 0.70 -0.10
1740.00 0.70 0.40 -0.10
1740.13 1.70 -0.30 -0.10
1740.25 1.90 -0.50 -0.20
1740.38 1.10 -0.80 -0.10
1740.50 -0.30 0.00 -0.20
1740.63 -1.50 0.70 -0.10
1740.75 -1.90 0.70 -0.10
1740.88 -1.20 0.20 0.00
1741.00 -0.20 0.20 0.00
1741.13 1.00 -0.10 -0.10
1741.25 1.30 -0.50 -0.10
1741.38 0.70 -0.10 -0.20
1741.50 0.30 -0.30 -0.20
1741.63 -0.30 0.00 -0.10
1741.75 -1.00 0.20 -0.10
1741.88 -1.00 -0.30 -0.10
1742.00 -0.60 0.00 -0.10
1742.13 0.10 -0.30 -0.10
1742.25 0.30 -0.30 -0.20
1742.38 0.70 -0.50 -0.20
1742.50 1.00 -0.10 -0.10
1742.63 0.30 0.20 -0.10
1742.75 -0.80 0.90 0.00
1742.88 -1.50 0.70 -0.20
1743.00 -1.40 0.00 -0.10
1743.13 -0.20 -0.80 -0.10
1743.25 1.10 -1.20 -0.20
1743.38 1.40 -1.20 -0.10
1743.50 1.40 -0.30 -0.10
1743.63 0.10 1.10 -0.10
1743.75 -1.00 1.60 0.00
1743.88 -2.10 1.10 -0.10
1744.00 -2.20 0.00 -0.10
1744.13 0.10 -1.70 -0.20
1744.25 1.90 -2.50 0.00
1744.38 2.00 -1.20 -0.20
1744.50 1.30 0.90 -0.10
1744.63 -0.70 2.60 0.00
1744.75 -2.80 2.90 0.00
1744.88 -2.50 0.90 -0.10
1745.00 -1.00 -1.20 -0.10
1745.13 1.30 -2.50 -0.20
1745.25 3.20 -2.00 -0.10
1745.38 2.40 -0.10 -0.10
1745.50 0.50 1.90 -0.10
1745.63 -2.10 2.60 0.00
1745.75 -3.30 0.90 0.00
1745.88 -2.50 -1.00 -0.10
1746.00 -0.20 -1.70 -0.10
1746.13 1.90 -1.50 -0.10
1746.25 2.50 0.20 -0.10
1746.38 1.30 1.40 -0.10
1746.50 -0.40 1.60 0.00
1746.63 -1.90 0.20 -0.10
1746.75 -1.90 -1.20 -0.10
1746.88 -0.60 -1.50 -0.10
1747.00 0.70 -0.50 -0.10
1747.13 1.00 0.90 -0.10
1747.25 0.90 1.60 -0.10
1747.38 -0.10 0.90 0.00
1747.50 -0.80 -0.50 -0.20
1747.63 -0.80 -1.50 -0.20
1747.75 0.30 -1.20 -0.20
1747.88 0.70 -0.50 -0.10
1748.00 0.30 1.10 -0.10
1748.13 -0.60 1.90 0.00
1748.25 -1.10 1.40 -0.10
1748.38 -0.80 -0.50 -0.20
1748.50 0.10 -1.70 -0.10
1748.63 1.40 -2.30 -0.10
1748.75 2.30 -1.20 -0.20
1748.88 1.10 0.70 -0.10
1749.00 -0.80 2.40 -0.10
1749.13 -2.30 2.40 0.00
1749.25 -2.10 0.70 0.00
1749.38 -1.40 -1.00 -0.20
1749.50 0.30 -2.30 -0.20
1749.63 2.00 -2.30 -0.20
1749.75 2.00 -0.80 -0.10
1749.88 0.30 1.60 -0.10
1750.00 -1.20 2.60 0.00
1750.13 -2.30 1.90 -0.10
1750.25 -1.40 0.00 -0.10
1750.38 0.70 -2.00 -0.20
1750.50 1.70 -2.30 -0.10
1750.63 1.00 -1.50 -0.10
1750.75 -0.30 0.40 -0.10
1750.88 -1.20 1.60 0.00
1751.00 -2.30 2.40 -0.10
1751.13 -1.20 1.10 -0.10
1751.25 0.50 -0.50 -0.10
1751.38 1.90 -1.50 -0.10
1751.50 1.50 -1.50 -0.20
1751.63 0.90 -0.80 -0.10
1751.75 -0.60 0.40 -0.10
1751.88 -1.90 1.10 0.00
1752.00 -1.90 1.10 -0.10
1752.13 -0.60 0.40 -0.10
1752.25 1.00 -0.10 -0.10
1752.38 1.70 -0.30 -0.10
1752.50 1.30 -0.50 -0.10
1752.63 -0.10 -0.50 -0.20
1752.75 -1.50 -0.30 -0.10
1752.88 -1.60 0.00 0.00
1753.00 -1.20 0.20 -0.10
1753.13 0.50 0.40 -0.10
1753.25 1.70 0.20 -0.10
1753.38 1.50 -0.10 -0.20
1753.50 0.50 -0.10 -0.10
1753.63 -0.70 -0.30 -0.10
1753.75 -1.90 -0.30 -0.10
1753.88 -1.50 -0.70 -0.20
1754.00 -0.40 -0.80 -0.20
1754.13 1.00 -0.10 -0.10
1754.25 1.40 0.60 0.00
1754.38 0.70 1.40 -0.10
1754.50 -1.00 1.10 -0.10
1754.63 -2.00 0.40 -0.10
1754.75 -1.60 -0.50 -0.10
1754.88 -0.80 -1.00 -0.20
1755.00 0.70 -1.00 -0.20
1755.13 2.10 -0.50 -0.20
1755.25 1.90 0.40 -0.10
1755.38 -0.10 0.90 0.00
1755.50 -2.10 1.10 0.00
1755.63 -2.90 0.70 0.00
1755.75 -2.40 0.20 -0.10
1755.88 -0.10 -0.50 -0.20
1756.00 2.30 -0.80 -0.10
1756.13 3.10 -0.80 -0.10
1756.25 2.10 -0.50 -0.10
1756.38 -0.20 0.20 -0.10
1756.50 -2.40 0.70 -0.10
1756.63 -3.00 0.90 -0.10
1756.75 -2.80 0.40 -0.10
1756.88 -0.20 -0.30 -0.10
1757.00 1.40 -0.80 -0.10
1757.13 2.90 -0.50 -0.10
1757.25 1.90 -0.10 -0.10
1757.38 -0.10 0.40 0.00
1757.50 -1.60 0.40 0.00
1757.63 -2.60 0.20 -0.10
1757.75 -2.10 -0.30 -0.10
1757.88 0.00 0.00 0.00
1758.00 1.30 -0.10 -0.10
1758.13 2.30 0.20 -0.10
1758.25 1.40 0.20 -0.10
1758.38 0.10 0.20 -0.10
1758.50 -1.40 0.00 -0.10
1758.63 -2.10 -0.30 -0.10
1758.75 -2.10 0.20 0.00
1758.88 -0.70 0.70 -0.10
1759.00 0.60 1.10 0.00
1759.13 2.10 -0.10 -0.10
1759.25 1.70 -1.20 -0.20
1759.38 1.10 -1.20 -0.20
1759.50 -0.40 -0.30 0.00
1759.63 -1.60 0.90 -0.10
1759.75 -2.40 1.60 -0.10
1759.88 -1.60 1.40 0.00
1760.00 -0.70 0.20 -0.10
1760.13 1.00 -1.50 -0.10
1760.25 2.20 -2.00 -0.10
1760.38 2.00 -1.70 -0.20
1760.50 1.00 -0.10 -0.10
1760.63 -0.60 1.90 -0.10
1760.75 -1.60 2.40 0.00
1760.88 -2.30 1.40 -0.10
1761.00 -1.20 -0.30 0.00
1761.13 0.10 -2.30 -0.20
1761.25 1.50 -3.00 -0.20
1761.38 1.90 -1.50 -0.10
1761.50 1.30 0.90 -0.10
1761.63 -0.10 2.40 0.00
1761.75 -2.10 3.10 0.00
1761.88 -2.50 1.40 -0.10
1762.00 -1.90 -0.70 -0.10
1762.13 0.30 -2.70 -0.20
1762.25 1.70 -2.70 -0.20
1762.38 2.50 -1.20 -0.10
1762.50 1.50 0.90 -0.10
1762.63 -0.40 2.60 0.00
1762.75 -2.40 2.60 -0.10
1762.88 -2.80 0.90 -0.10
1763.00 -1.40 -1.00 -0.10
1763.13 0.70 -2.50 -0.20
1763.25 2.20 -2.00 -0.10
1763.38 2.00 -0.80 -0.10
1763.50 0.90 1.60 -0.10
1763.63 -1.40 3.30 0.00
1763.75 -3.00 2.40 -0.10
1763.88 -2.10 -0.30 0.00
1764.00 0.10 -2.70 -0.20
1764.13 2.20 -3.90 -0.20
1764.25 3.10 -2.70 -0.10
1764.38 1.90 0.90 -0.10
1764.50 -0.70 3.60 0.00
1764.63 -3.40 4.00 0.00
1764.75 -4.20 2.20 -0.10
1764.88 -1.50 -1.70 -0.20
1765.00 1.50 -3.90 -0.20
1765.13 4.10 -3.70 -0.20
1765.25 3.90 -1.20 -0.10
1765.38 1.10 2.20 -0.10
1765.50 -2.30 3.80 0.00
1765.63 -4.90 2.90 0.00
1765.75 -4.50 0.70 -0.10
1765.88 -0.80 -2.50 -0.30
1766.00 3.20 -3.00 -0.10
1766.13 4.60 -2.30 -0.10
1766.25 3.90 0.20 0.00
1766.38 0.20 2.40 -0.10
1766.50 -3.20 2.60 -0.10
1766.63 -4.60 0.90 0.00
1766.75 -3.30 -0.50 -0.10
1766.88 0.10 -2.30 -0.20
1767.00 2.90 -1.50 -0.10
1767.13 3.50 -0.10 -0.10
1767.25 1.90 1.40 -0.10
1767.38 -0.80 1.40 0.00
1767.50 -3.00 0.40 -0.10
1767.63 -3.00 -1.00 -0.10
1767.75 -1.40 -1.50 -0.10
1767.88 1.00 -0.50 0.00
1768.00 2.10 0.40 -0.10
1768.13 1.50 1.90 -0.10
1768.25 0.50 1.40 -0.10
1768.38 -1.00 -0.30 -0.10
1768.50 -1.10 -1.50 -0.20
1768.63 -0.60 -2.00 -0.10
1768.75 0.10 -1.20 -0.10
1768.88 0.50 0.90 -0.10
1769.00 0.10 1.60 -0.10
1769.13 -0.60 0.90 -0.10
1769.25 -0.70 -0.30 -0.10
1769.38 -0.70 -0.80 -0.20
1769.50 -0.10 -0.50 -0.20
1769.63 0.50 -0.10 -0.10
1769.75 0.50 0.40 -0.20
1769.88 0.00 -1.00 -0.20
1770.00 -0.60 -1.00 -0.10
1770.13 -0.30 -0.50 -0.10
1770.25 -0.20 1.10 0.00
1770.38 -0.20 2.20 -0.10
1770.50 0.10 1.60 0.00
1770.63 0.50 -0.50 -0.20
1770.75 0.30 -2.70 -0.20
1770.88 0.30 -3.70 -0.20
1771.00 0.30 -1.70 -0.20
1771.13 -0.40 2.20 0.00
1771.25 -0.60 3.30 0.10
1771.38 -1.00 3.10 -0.10
1771.50 -0.20 0.70 -0.10
1771.63 0.60 -2.30 -0.10
1771.75 1.30 -3.40 -0.20
1771.88 0.90 -2.70 -0.10
1772.00 0.50 -0.50 -0.10
1772.13 -0.70 2.20 -0.10
1772.25 -1.40 2.90 0.00
1772.38 -1.60 1.90 -0.10
1772.50 -1.20 0.20 0.00
1772.63 0.20 -1.50 -0.10
1772.75 1.40 -2.30 -0.10
1772.88 2.30 -1.70 -0.20
1773.00 1.50 -0.50 -0.20
1773.13 0.20 0.90 -0.10
1773.25 -1.60 1.90 0.00
1773.38 -2.90 1.60 0.00
1773.50 -2.60 0.70 -0.10
1773.63 -1.10 -0.50 -0.10
1773.75 1.70 -1.70 -0.10
1773.88 3.30 -1.20 -0.10
1774.00 3.10 -0.80 -0.10
1774.13 1.30 0.40 -0.20
1774.25 -1.10 1.40 -0.10
1774.38 -3.40 1.60 0.00
1774.50 -3.70 0.70 0.00
1774.63 -2.20 0.00 -0.10
1774.75 0.50 -1.00 -0.20
1774.88 2.70 -1.00 -0.10
1775.00 3.50 -1.00 -0.10
1775.13 2.30 -0.30 -0.10
1775.25 0.50 0.40 -0.10
1775.38 -2.10 0.70 0.00
1775.50 -3.20 0.70 -0.10
1775.63 -2.60 0.20 -0.10
1775.75 -1.00 0.20 0.00
1775.88 1.10 -0.30 -0.20
1776.00 2.40 -0.50 -0.20
1776.13 2.70 -1.00 -0.10
1776.25 0.90 -0.80 -0.10
1776.38 -1.00 -0.30 -0.10
1776.50 -2.40 0.70 -0.10
1776.63 -2.50 1.40 0.00
1776.75 -1.40 1.40 -0.10
1776.88 0.50 0.40 -0.10
1777.00 1.70 -1.20 -0.10
1777.13 2.00 -2.30 -0.20
1777.25 1.00 -2.00 -0.10
1777.38 0.20 -0.50 -0.10
1777.50 -1.50 1.60 -0.10
1777.63 -2.00 2.90 -0.10
1777.75 -1.50 1.60 -0.10
1777.88 -0.40 0.20 -0.20
1778.00 1.00 -2.00 -0.10
1778.13 1.50 -2.50 -0.20
1778.25 1.50 -1.50 -0.20
1778.38 0.50 0.40 -0.10
1778.50 -1.10 1.90 -0.10
1778.63 -2.30 2.40 -0.10
1778.75 -2.30 0.90 -0.10
1778.88 -0.60 -1.00 -0.10
1779.00 0.70 -2.00 -0.20
1779.13 1.90 -1.50 -0.10
1779.25 2.00 0.20 -0.20
1779.38 0.30 1.60 -0.10
1779.50 -1.50 1.60 -0.10
1779.63 -2.50 0.00 -0.10
1779.75 -1.90 -1.20 -0.10
1779.88 -0.80 -1.50 -0.20
1780.00 1.10 -0.30 -0.20
1780.13 1.70 1.10 -0.10
1780.25 1.10 1.60 -0.10
1780.38 -0.10 0.40 -0.20
1780.50 -1.10 -1.00 -0.10
1780.63 -1.00 -1.70 -0.10
1780.75 -0.80 -1.00 -0.20
1780.88 -0.40 0.70 -0.20
1781.00 -0.10 1.90 0.00
1781.13 0.10 1.10 -0.10
1781.25 0.10 -0.30 -0.10
1781.38 0.60 -1.70 -0.10
1781.50 0.70 -2.00 -0.20
1781.63 0.70 -1.00 -0.20
1781.75 -0.10 0.90 0.00
1781.88 -1.20 2.20 0.00
1782.00 -2.10 2.20 -0.10
1782.13 -1.90 0.70 -0.10
1782.25 0.00 -1.50 -0.10
1782.38 1.50 -2.50 -0.30
1782.50 2.50 -1.70 -0.20
1782.63 2.40 -0.50 -0.10
1782.75 -0.10 1.40 0.00
1782.88 -2.40 2.60 -0.10
1783.00 -3.40 1.60 -0.10
1783.13 -2.50 0.00 0.00
1783.25 -0.20 -1.70 -0.20
1783.38 1.90 -2.00 -0.10
1783.50 3.50 -1.50 0.00
1783.63 2.30 0.20 -0.10
1783.75 -0.10 1.40 0.00
1783.88 -2.40 1.60 -0.10
1784.00 -2.90 0.70 0.00
1784.13 -2.10 -0.70 -0.10
1784.25 0.10 -1.20 -0.20
1784.38 1.40 -0.30 -0.10
1784.50 2.10 -0.10 -0.10
1784.63 0.90 0.70 -0.10
1784.75 -0.40 0.20 -0.20
1784.88 -1.10 -0.50 -0.10
1785.00 -1.10 -0.50 -0.20
1785.13 -0.80 0.00 -0.20
1785.25 -0.10 0.90 0.00
1785.38 0.20 0.90 -0.10
1785.50 0.30 0.20 -0.10
1785.63 0.30 -0.80 -0.10
1785.75 0.30 -1.20 -0.10
1785.88 -0.30 -0.50 -0.20
1786.00 -0.10 0.90 0.00
1786.13 -0.40 1.60 0.00
1786.25 -0.60 1.40 -0.10
1786.38 -0.30 0.00 -0.20
1786.50 0.10 -1.20 -0.10
1786.63 0.50 -1.50 -0.20
1786.75 0.60 -0.80 0.00
1786.88 -0.40 0.70 0.00
1787.00 -1.10 1.40 -0.10
1787.13 -1.00 1.10 -0.10
1787.25 0.10 -0.30 -0.10
1787.38 0.60 -0.80 -0.10
1787.50 1.30 -1.00 -0.20
1787.63 1.00 -0.50 -0.10
1787.75 -0.60 0.40 -0.10
1787.88 -2.00 0.90 -0.10
1788.00 -2.40 0.70 -0.10
1788.13 -1.40 0.00 -0.10
1788.25 0.30 -0.30 -0.20
1788.38 1.70 -0.30 -0.10
1788.50 2.40 -0.50 -0.20
1788.63 1.30 -0.50 -0.20
1788.75 -0.70 -0.30 -0.10
1788.88 -2.40 -0.30 -0.10
1789.00 -2.80 0.40 -0.10
1789.13 -2.10 1.10 0.00
1789.25 0.10 0.70 -0.10
1789.38 2.10 0.40 -0.10
1789.50 2.70 -1.00 -0.10
1789.63 1.50 -1.50 -0.20
1789.75 0.20 -1.00 -0.10
1789.88 -1.60 0.00 0.00
1790.00 -2.80 1.40 -0.10
1790.13 -2.60 1.60 -0.10
1790.25 -0.60 0.90 -0.10
1790.38 1.40 -0.30 -0.10
1790.50 2.40 -1.00 -0.20
1790.63 2.00 -1.20 -0.20
1790.75 0.60 -0.30 -0.10
1790.88 -1.20 0.70 -0.10
1791.00 -2.50 0.90 -0.10
1791.13 -2.40 0.70 -0.10
1791.25 -1.40 0.40 -0.10
1791.38 0.70 -0.50 -0.10
1791.50 1.90 -0.50 -0.10
1791.63 1.70 -0.30 -0.20
1791.75 0.90 0.20 -0.10
1791.88 -0.70 0.20 -0.10
1792.00 -1.90 0.20 -0.10
1792.13 -2.00 0.00 -0.20
1792.25 -1.40 0.00 -0.10
1792.38 0.10 0.20 -0.10
1792.50 0.60 0.20 -0.10
1792.63 1.10 -0.30 -0.20
1792.75 0.50 -0.50 -0.10
1792.88 -0.10 -0.50 -0.20
1793.00 0.00 0.00 0.00
1793.13 -0.10 0.90 -0.20
1793.25 -0.40 1.10 -0.20
1793.38 -0.70 0.70 -0.10
1793.50 -0.20 0.20 0.00
1793.63 -0.40 -0.80 0.00
1793.75 0.10 -1.70 -0.20
1793.88 0.30 -1.20 -0.20
1794.00 0.60 -0.80 -0.10
1794.13 0.10 1.10 -0.10
1794.25 -0.30 2.40 -0.10
1794.38 -0.80 2.40 0.00
1794.50 -0.80 0.40 -0.20
1794.63 -0.40 -1.70 -0.20
1794.75 0.60 -3.20 -0.10
1794.88 0.70 -2.00 -0.20
1795.00 1.00 -0.50 -0.10
1795.13 -0.20 2.60 0.10
1795.25 -1.10 3.80 -0.10
1795.38 -1.40 2.40 -0.10
1795.50 -0.70 -0.80 -0.20
1795.63 0.70 -3.40 -0.20
1795.75 1.10 -4.10 -0.20
1795.88 1.00 -1.50 -0.10
1796.00 -0.20 1.60 0.00
1796.13 -1.20 3.60 0.00
1796.25 -1.90 3.10 -0.10
1796.38 -1.20 0.70 -0.10
1796.50 0.50 -2.00 -0.10
1796.63 1.10 -2.70 -0.20
1796.75 1.50 -1.50 -0.10
1796.88 0.20 -0.10 0.00
1797.00 -0.20 2.20 0.00
1797.13 -0.60 2.40 0.10
1797.25 -1.00 -0.30 -0.20
1797.38 -0.20 -1.20 -0.10
1797.50 0.60 -1.20 -0.10
1797.63 0.30 0.20 -0.20
1797.75 0.20 1.40 0.00
1797.88 -0.30 0.90 -0.10
1798.00 -0.20 -0.30 -0.10
1798.13 0.30 -1.70 -0.20
1798.25 1.00 -2.00 -0.10
1798.38 1.00 -0.10 0.00
1798.50 -0.70 1.60 -0.10
1798.63 -1.50 2.60 -0.10
1798.75 -2.30 1.90 -0.10
1798.88 -0.60 0.00 -0.10
1799.00 -0.30 -2.00 -0.40
1799.13 1.40 -3.20 -0.20
1799.25 1.90 -2.00 -0.20
1799.38 1.40 0.60 0.00
1799.50 -0.40 3.10 0.00
1799.63 -3.00 3.80 0.00
1799.75 -3.30 1.90 -0.10
1799.88 -1.40 -1.50 -0.10
1800.00 1.10 -3.70 -0.20
1800.13 2.40 -3.40 -0.20
1800.25 2.80 -1.20 -0.10
1800.38 1.10 2.20 -0.10
1800.50 -1.20 4.00 0.00
1800.63 -3.00 3.30 0.00
1800.75 -2.50 0.40 -0.10
1800.88 -0.20 -2.70 -0.20
1801.00 1.30 -3.40 -0.20
1801.13 2.40 -2.50 -0.10
1801.25 1.50 -0.10 -0.20
1801.38 -0.30 2.40 -0.10
1801.50 -2.10 3.10 0.00
1801.63 -2.40 2.20 -0.10
1801.75 -1.40 -0.50 -0.10
1801.88 0.30 -2.30 -0.20
1802.00 2.00 -2.70 -0.20
1802.13 2.00 -1.20 -0.10
1802.25 1.00 0.40 -0.10
1802.38 -0.70 2.20 -0.10
1802.50 -2.00 2.40 -0.10
1802.63 -2.40 0.70 -0.10
1802.75 -2.00 -0.50 -0.20
1802.88 0.10 -1.70 -0.10
1803.00 1.90 -1.50 -0.10
1803.13 2.10 -0.50 -0.10
1803.25 1.40 0.60 -0.10
1803.38 -0.10 1.40 0.00
1803.50 -1.90 1.10 -0.10
1803.63 -2.80 0.40 -0.10
1803.75 -2.10 -0.30 0.00
1803.88 -0.40 -0.80 0.00
1804.00 1.70 -0.30 -0.10
1804.13 2.90 -0.10 -0.10
1804.25 2.10 0.40 -0.10
1804.38 0.20 0.40 -0.10
1804.50 -2.00 0.40 -0.10
1804.63 -2.90 0.20 0.00
1804.75 -2.90 0.20 -0.10
1804.88 -0.80 0.00 -0.20
1805.00 1.70 -0.30 -0.10
1805.13 2.70 -0.50 -0.10
1805.25 2.30 -0.30 -0.10
1805.38 0.30 -0.30 -0.20
1805.50 -1.50 0.70 -0.10
1805.63 -2.80 0.90 -0.10
1805.75 -2.90 1.10 0.00
1805.88 -1.40 0.40 -0.10
1806.00 0.70 -0.50 -0.20
1806.13 2.40 -1.50 -0.20
1806.25 3.10 -1.20 -0.10
1806.38 1.50 0.40 -0.10
1806.50 -1.10 1.40 -0.10
1806.63 -2.50 1.90 -0.10
1806.75 -3.00 0.90 -0.10
1806.88 -1.90 -0.30 -0.10
1807.00 0.60 -1.20 -0.10
1807.13 3.20 -1.50 -0.10
1807.25 3.10 -0.80 -0.10
1807.38 1.90 0.90 -0.10
1807.50 -0.80 1.90 0.00
1807.63 -3.00 1.40 -0.10
1807.75 -3.30 0.40 -0.10
1807.88 -1.50 -0.70 -0.10
1808.00 1.70 -1.20 -0.10
1808.13 3.10 -0.80 0.00
1808.25 2.70 -0.10 -0.10
1808.38 0.90 0.70 -0.10
1808.50 -1.50 0.70 -0.10
1808.63 -2.50 0.40 0.00
1808.75 -2.40 0.20 -0.10
1808.88 0.50 -0.50 -0.20
1809.00 1.50 -0.10 -0.10
1809.13 1.90 -0.50 -0.20
1809.25 0.90 -0.80 -0.10
1809.38 -0.40 -0.80 -0.20
1809.50 -1.50 -0.30 -0.10
1809.63 -1.40 0.40 0.00
1809.75 -0.10 0.90 -0.20
1809.88 1.00 0.90 -0.10
1810.00 1.70 -0.30 -0.10
1810.13 1.10 -1.20 -0.20
1810.25 -0.40 -1.20 -0.20
1810.38 -1.60 -0.50 0.00
1810.50 -2.00 0.90 -0.10
1810.63 -1.20 1.60 -0.10
1810.75 0.60 1.10 -0.10
1810.88 1.50 -0.50 -0.20
1811.00 2.20 -2.00 -0.20
1811.13 0.70 -2.00 -0.20
1811.25 -0.40 -0.30 0.00
1811.38 -1.40 1.40 -0.10
1811.50 -2.40 2.60 -0.10
1811.63 -1.20 2.20 0.00
1811.75 0.10 0.20 -0.10
1811.88 1.40 -1.70 -0.10
1812.00 1.50 -2.50 -0.20
1812.13 1.10 -1.70 -0.20
1812.25 0.20 -0.10 -0.10
1812.38 -0.80 1.90 0.00
1812.50 -2.10 2.60 0.00
1812.63 -2.30 1.90 -0.10
1812.75 -0.80 0.00 -0.20
1812.88 1.10 -2.30 -0.10
1813.00 1.90 -2.50 -0.10
1813.13 1.90 -1.50 -0.10
1813.25 0.60 0.20 -0.10
1813.38 -0.80 1.90 0.00
1813.50 -1.60 1.90 0.00
1813.63 -1.90 0.70 -0.10
1813.75 -0.70 -0.30 -0.10
1813.88 0.90 -0.80 -0.10
1814.00 1.70 -0.80 -0.10
1814.13 1.30 -0.10 -0.10
1814.25 0.20 -0.10 -0.10
1814.38 -0.60 0.00 -0.10
1814.50 -1.20 -0.30 0.00
1814.63 -1.20 -0.30 -0.10
1814.75 -0.20 -0.30 -0.10
1814.88 0.50 0.90 -0.10
1815.00 0.70 0.90 -0.10
1815.13 0.60 0.70 -0.10
1815.25 -0.10 -0.50 -0.20
1815.38 -0.80 -2.00 -0.20
1815.50 -0.40 -1.70 -0.30
1815.63 -0.40 -0.30 0.00
1815.75 -0.20 1.10 0.00
1815.88 -0.20 2.60 -0.10
1816.00 -0.20 2.60 0.00
1816.13 0.10 0.70 -0.10
1816.25 -0.20 -1.70 -0.10
1816.38 0.00 -3.40 -0.30
1816.50 0.10 -2.70 -0.20
1816.63 0.10 -1.20 -0.10
1816.75 0.20 1.90 0.00
1816.88 0.10 3.60 0.00
1817.00 -0.40 3.10 0.00
1817.13 -0.60 0.90 -0.10
1817.25 -0.30 -2.50 -0.10
1817.38 -0.30 -3.90 -0.20
1817.50 0.70 -3.00 -0.20
1817.63 0.10 -0.80 -0.10
1817.75 0.10 2.60 -0.10
1817.88 -0.20 4.00 0.00
1818.00 -0.60 2.90 0.00
1818.13 -0.80 0.00 -0.20
1818.25 -0.40 -2.70 -0.20
1818.38 0.60 -3.70 -0.10
1818.50 0.70 -2.50 -0.20
1818.63 0.60 0.70 0.00
1818.75 -0.10 2.40 0.00
1818.88 -0.70 2.60 -0.10
1819.00 -1.00 1.10 -0.10
1819.13 -0.70 -1.20 -0.10
1819.25 0.20 -2.00 -0.10
1819.38 0.20 -1.50 -0.10
1819.50 0.20 -0.10 -0.10
1819.63 0.50 0.90 -0.20
1819.75 0.20 0.90 -0.10
1819.88 -0.30 0.00 -0.10
1820.00 -0.40 -0.80 -0.20
1820.13 -0.40 -0.80 -0.20
1820.25 -0.40 -0.30 -0.20
1820.38 -0.20 1.10 0.00
1820.50 0.10 1.10 -0.10
1820.63 0.50 0.40 -0.10
1820.75 0.30 -0.30 -0.10
1820.88 0.20 -1.00 -0.10
1821.00 0.20 -0.50 -0.10
1821.13 -0.10 0.40 0.00
1821.25 -0.30 0.90 -0.10
1821.38 -0.40 0.70 0.00
1821.50 -0.70 0.20 -0.10
1821.63 -0.40 -0.30 0.00
1821.75 -0.20 -0.30 -0.10
1821.88 -0.30 0.00 -0.20
1822.00 0.50 -0.10 -0.10
1822.13 0.90 0.20 -0.10
1822.25 0.70 -0.10 -0.20
1822.38 -0.10 0.00 -0.20
1822.50 -1.10 0.00 -0.10
1822.63 -1.90 0.20 -0.10
1822.75 -1.40 0.00 -0.10
1822.88 0.10 -0.80 -0.20
1823.00 1.40 -0.30 -0.10
1823.13 2.30 -0.30 -0.10
1823.25 1.50 -0.10 -0.10
1823.38 -0.70 0.70 -0.10
1823.50 -2.60 0.20 -0.10
1823.63 -2.80 -0.50 -0.10
1823.75 -1.60 -0.50 0.00
1823.88 1.00 -0.10 -0.10
1824.00 2.80 0.20 -0.10
1824.13 2.90 0.40 -0.10
1824.25 0.60 0.70 -0.10
1824.38 -1.90 0.20 -0.10
1824.50 -2.90 -0.70 0.00
1824.63 -2.50 -1.00 -0.10
1824.75 -0.30 -0.50 -0.20
1824.88 1.40 0.20 -0.10
1825.00 2.70 0.90 0.00
1825.13 1.50 0.90 -0.10
1825.25 -0.60 0.00 -0.10
1825.38 -2.10 -0.70 -0.10
1825.50 -2.10 -1.20 -0.10
1825.63 -1.10 0.00 -0.10
1825.75 0.70 0.90 -0.20
1825.88 1.50 1.40 -0.10
1826.00 1.10 1.10 -0.10
1826.13 -0.20 -0.30 -0.10
1826.25 -1.40 -1.50 -0.10
1826.38 -1.10 -1.50 -0.20
1826.50 -0.10 -0.50 -0.20
1826.63 0.30 1.60 -0.10
1826.75 0.50 2.40 -0.10
1826.88 0.20 1.40 -0.10
1827.00 -0.30 -0.50 -0.10
1827.13 -0.40 -2.30 -0.20
1827.25 -0.30 -2.50 -0.10
1827.38 0.30 -1.20 -0.10
1827.50 0.70 1.40 -0.10
1827.63 0.60 3.10 0.00
1827.75 -0.10 2.40 0.00
1827.88 -0.60 0.00 -0.10
1828.00 -0.70 -2.70 -0.20
1828.13 -0.60 -3.40 -0.10
1828.25 0.10 -1.70 -0.10
1828.38 0.50 0.90 -0.10
1828.50 0.30 3.10 -0.10
1828.63 0.30 3.10 -0.10
1828.75 -0.40 0.70 -0.20
1828.88 -0.40 -2.70 -0.20
1829.00 -0.40 -3.70 -0.20
1829.13 -0.40 -2.70 -0.20
1829.25 0.30 0.70 -0.10
1829.38 0.30 3.60 -0.10
1829.50 0.70 3.80 -0.20
1829.63 0.60 1.10 -0.10
1829.75 0.20 -3.00 -0.10
1829.88 -0.70 -4.10 -0.20
1830.00 -1.40 -3.00 -0.10
1830.13 -2.10 0.70 -0.10
1830.25 -0.20 3.10 -0.10
1830.38 0.60 3.60 -0.10
1830.50 1.90 1.40 -0.10
1830.63 1.70 -2.30 -0.10
1830.75 0.60 -3.70 -0.10
1830.88 -1.10 -3.00 -0.20
1831.00 -2.60 -0.30 -0.10
1831.13 -2.50 2.90 0.00
1831.25 -0.60 3.30 0.00
1831.38 1.30 1.90 -0.10
1831.50 2.80 -1.70 -0.20
1831.63 2.50 -3.20 -0.20
1831.75 0.70 -3.00 -0.20
1831.88 -1.60 -0.50 -0.10
1832.00 -3.20 2.60 0.00
1832.13 -2.90 3.60 0.00
1832.25 -1.00 2.60 -0.10
1832.38 1.40 -0.80 -0.10
1832.50 2.90 -3.90 -0.10
1832.63 2.70 -3.90 -0.30
1832.75 1.00 -1.50 0.00
1832.88 -1.40 2.40 0.00
1833.00 -3.00 3.80 0.00
1833.13 -3.00 3.30 -0.10
1833.25 -1.00 0.70 -0.10
1833.38 1.70 -2.30 -0.10
1833.50 3.10 -3.70 -0.10
1833.63 2.20 -2.00 -0.10
1833.75 0.30 0.70 -0.10
1833.88 -2.10 3.10 0.00
1834.00 -3.30 2.90 -0.10
1834.13 -2.30 0.90 -0.10
1834.25 0.30 -1.70 -0.20
1834.38 2.20 -2.50 -0.10
1834.50 2.90 -2.00 -0.10
1834.63 1.50 -0.10 -0.20
1834.75 -0.80 1.40 0.00
1834.88 -2.80 1.90 -0.10
1835.00 -2.60 0.70 -0.10
1835.13 -1.00 -0.80 -0.10
1835.25 1.30 -1.50 -0.10
1835.38 2.90 -1.00 -0.10
1835.50 2.50 0.20 -0.10
1835.63 0.50 0.90 -0.10
1835.75 -1.60 0.90 0.00
1835.88 -3.00 0.00 -0.10
1836.00 -2.90 -0.70 -0.10
1836.13 -0.40 -0.80 0.00
1836.25 2.00 -0.30 -0.10
1836.38 2.80 0.20 -0.20
1836.50 2.10 0.40 -0.10
1836.63 0.30 0.20 -0.20
1836.75 -1.50 -0.30 -0.20
1836.88 -2.60 -0.70 -0.10
1837.00 -2.40 -0.30 -0.10
1837.13 -1.00 0.20 -0.10
1837.25 1.40 0.60 -0.10
1837.38 2.40 0.90 -0.10
1837.50 2.10 -0.10 -0.10
1837.63 0.20 -1.00 -0.10
1837.75 -1.90 -1.20 -0.10
1837.88 -2.20 -0.50 -0.10
1838.00 -1.60 0.90 -0.10
1838.13 -0.20 1.60 0.00
1838.25 1.00 1.40 -0.10
1838.38 1.10 -0.30 -0.20
1838.50 0.90 -2.30 -0.10
1838.63 0.10 -2.70 -0.30
1838.75 -0.20 -1.70 -0.10
1838.88 -0.30 0.90 0.00
1839.00 -0.60 3.30 0.00
1839.13 -0.40 3.10 -0.20
1839.25 -0.30 0.40 0.00
1839.38 -0.20 -2.30 -0.10
1839.50 0.00 -3.40 -0.20
1839.63 0.60 -2.70 -0.10
1839.75 0.30 0.20 -0.10
1839.88 0.60 3.10 0.00
1840.00 0.10 3.60 -0.10
1840.13 -0.70 2.20 -0.10
1840.25 -1.00 -0.80 -0.10
1840.38 -0.60 -3.00 -0.20
1840.50 -0.20 -3.20 -0.10
1840.63 0.10 -1.20 -0.10
1840.75 0.50 1.40 -0.10
1840.88 0.50 2.90 -0.10
1841.00 0.30 2.60 -0.10
1841.13 0.10 0.70 -0.20
1841.25 -0.60 -1.50 -0.10
1841.38 -0.80 -2.50 -0.20
1841.50 -0.70 -1.70 -0.20
1841.63 -0.60 0.00 -0.10
1841.75 0.20 1.40 -0.10
1841.88 0.70 1.90 -0.10
1842.00 0.70 0.90 -0.20
1842.13 0.20 -0.50 -0.10
1842.25 -0.30 -1.50 -0.10
1842.38 -1.40 -1.50 -0.10
1842.50 -1.40 0.00 -0.10
1842.63 -1.00 0.70 -0.10
1842.75 0.50 1.40 -0.10
1842.88 1.50 0.90 -0.10
1843.00 1.10 -0.30 -0.20
1843.13 0.70 -1.50 -0.20
1843.25 -0.70 -1.20 -0.10
1843.38 -2.20 0.00 -0.10
1843.50 -2.00 0.90 -0.10
1843.63 -0.60 1.40 0.00
1843.75 1.30 0.90 -0.10
1843.88 2.10 -0.50 -0.20
1844.00 2.30 -1.70 -0.10
1844.13 0.70 -1.50 -0.20
1844.25 -1.10 0.00 -0.10
1844.38 -2.50 1.40 0.00
1844.50 -2.90 2.20 -0.10
1844.63 -1.10 0.90 -0.10
1844.75 0.70 -1.00 -0.10
1844.88 2.40 -2.00 -0.20
1845.00 2.50 -1.20 -0.10
1845.13 1.30 0.40 -0.10
1845.25 -0.80 1.90 0.00
1845.38 -2.60 2.20 -0.10
1845.50 -3.00 0.90 -0.10
1845.63 -1.10 -0.50 -0.10
1845.75 0.70 -2.50 -0.20
1845.88 2.00 -2.30 -0.20
1846.00 2.50 -0.30 -0.10
1846.13 1.40 1.60 0.00
1846.25 -0.40 3.10 0.00
1846.38 -2.50 2.40 0.00
1846.50 -2.50 0.00 -0.10
1846.63 -1.40 -2.50 -0.20
1846.75 0.10 -3.20 -0.10
1846.88 2.00 -2.30 -0.10
1847.00 2.00 0.60 -0.20
1847.13 1.30 2.90 -0.10
1847.25 -0.80 2.90 0.00
1847.38 -1.90 1.10 -0.10
1847.50 -1.20 -1.20 -0.10
1847.63 -0.40 -2.30 0.00
1847.75 0.50 -2.00 -0.10
1847.88 1.10 -0.30 -0.20
1848.00 1.10 1.10 -0.20
1848.13 0.50 1.40 -0.10
1848.25 -0.20 0.70 -0.10
1848.38 -0.80 -0.50 0.00
1848.50 -1.00 -1.20 -0.10
1848.63 -1.20 -0.30 -0.10
1848.75 0.30 0.20 -0.10
1848.88 0.50 0.40 -0.10
1849.00 1.10 0.20 -0.20
1849.13 1.40 -0.30 -0.10
1849.25 0.90 -0.80 -0.10
1849.38 -0.30 0.00 -0.10
1849.50 -1.90 0.70 -0.10
1849.63 -2.00 0.40 -0.10
1849.75 -1.20 -0.80 -0.10
1849.88 0.60 -0.80 0.00
1850.00 2.00 -0.80 -0.10
1850.13 1.50 0.40 -0.10
1850.25 0.60 1.10 -0.10
1850.38 -0.80 1.40 0.00
1850.50 -1.40 0.40 -0.10
1850.63 -1.40 -1.00 -0.10
1850.75 -1.00 -1.70 -0.10
1850.88 0.20 -1.50 -0.10
1851.00 1.10 -0.30 -0.10
1851.13 0.90 1.10 -0.10
1851.25 0.60 1.60 -0.10
1851.38 -0.30 0.90 -0.10
1851.50 -0.60 -0.50 -0.10
1851.63 -0.70 -1.20 -0.10
1851.75 -0.80 -1.00 0.00
1851.88 -0.60 0.00 -0.20
1852.00 -0.10 0.40 -0.20
1852.13 0.30 0.70 -0.10
1852.25 0.90 -0.30 -0.20
1852.38 0.90 -0.80 -0.10
1852.50 0.10 -0.80 -0.20
1852.63 -1.20 0.70 0.00
1852.75 -2.10 1.10 0.00
1852.88 -1.50 1.10 -0.10
1853.00 -0.30 0.00 -0.10
1853.13 1.30 -1.50 -0.10
1853.25 1.90 -1.50 -0.10
1853.38 1.30 -1.00 -0.10
1853.50 0.10 0.20 -0.10
1853.63 -1.40 1.90 -0.10
1853.75 -2.30 1.90 0.00
1853.88 -1.40 0.40 -0.10
1854.00 -0.30 -0.50 -0.10
1854.13 0.90 -1.20 -0.10
1854.25 1.50 -1.00 -0.10
1854.38 1.00 -0.10 -0.10
1854.50 -0.20 0.70 -0.10
1854.63 -0.60 0.90 -0.10
1854.75 -0.60 0.40 -0.10
1854.88 -0.60 0.40 -0.10
1855.00 -0.30 0.00 -0.10
1855.13 -0.40 -0.30 -0.20
1855.25 -1.00 -0.30 -0.10
1855.38 -0.30 -0.50 -0.10
1855.50 0.50 -0.10 -0.10
1855.63 1.30 -0.10 -0.10
1855.75 1.30 -0.10 -0.20
1855.88 0.20 0.40 -0.10
1856.00 -0.80 0.40 0.00
1856.13 -2.10 0.20 0.00
1856.25 -2.40 0.20 -0.10
1856.38 -1.00 -0.80 -0.10
1856.50 0.90 -0.80 -0.10
1856.63 2.40 -0.50 -0.20
1856.75 2.90 -0.10 -0.10
1856.88 2.00 0.60 0.00
1857.00 -1.00 1.10 -0.10
1857.13 -3.00 0.40 -0.20
1857.25 -3.30 -0.50 0.00
1857.38 -1.60 -1.00 -0.10
1857.50 0.10 -0.80 -0.10
1857.63 2.70 -0.10 0.00
1857.75 3.10 0.60 -0.10
1857.88 1.90 0.90 -0.10
1858.00 -0.30 0.00 -0.10
1858.13 -2.40 -0.70 -0.20
1858.25 -3.60 -0.50 -0.10
1858.38 -2.50 0.00 0.00
1858.50 0.10 0.70 -0.10
1858.63 2.50 0.20 -0.10
1858.75 3.50 -0.10 -0.10
1858.88 2.90 -0.50 -0.20
1859.00 0.60 -0.80 0.00
1859.13 -2.20 0.00 -0.10
1859.25 -4.00 0.20 -0.20
1859.38 -3.30 0.40 0.00
1859.50 -0.20 0.20 0.00
1859.63 3.10 -0.30 -0.10
1859.75 3.90 -0.30 -0.10
1859.88 2.90 -0.10 -0.10
1860.00 -0.20 0.70 -0.10
1860.13 -3.00 0.40 -0.10
1860.25 -4.10 0.00 -0.10
1860.38 -2.00 -0.50 -0.10
1860.50 0.70 -1.00 -0.20
1860.63 3.10 -0.30 -0.10
1860.75 2.90 0.40 -0.10
1860.88 1.10 1.10 -0.10
1861.00 -2.00 0.90 -0.10
1861.13 -3.60 0.00 -0.10
1861.25 -2.80 -1.00 -0.10
1861.38 0.20 -1.50 -0.10
1861.50 2.90 -0.50 -0.10
1861.63 3.30 0.60 -0.10
1861.75 2.10 1.40 -0.10
1861.88 -0.70 1.10 -0.10
1862.00 -3.00 0.00 -0.10
1862.13 -3.70 -0.70 -0.10
1862.25 -1.90 -1.20 -0.10
1862.38 1.10 -0.80 -0.10
1862.50 3.20 0.40 -0.10
1862.63 2.50 1.10 -0.10
1862.75 1.10 0.70 -0.10
1862.88 -1.00 -0.30 -0.10
1863.00 -2.60 -1.20 -0.10
1863.13 -2.80 -1.00 -0.10
1863.25 -1.10 0.00 -0.10
1863.38 0.70 0.90 -0.10
1863.50 1.50 1.40 -0.10
1863.63 2.50 0.60 -0.10
1863.75 0.90 -0.80 -0.20
1863.88 -0.80 -2.00 -0.20
1864.00 -1.90 -1.70 -0.10
1864.13 -2.10 -0.30 -0.10
1864.25 -1.10 1.90 -0.10
1864.38 -0.20 2.60 0.00
1864.50 1.40 1.60 -0.10
1864.63 2.10 -1.00 -0.10
1864.75 1.90 -2.50 -0.20
1864.88 0.30 -2.70 -0.20
1865.00 -0.80 -1.00 0.00
1865.13 -2.00 1.90 -0.10
1865.25 -2.90 3.10 0.00
1865.38 -1.20 2.20 0.00
1865.50 1.10 -0.30 -0.10
1865.63 2.70 -2.00 -0.20
1865.75 2.70 -2.50 -0.10
1865.88 1.00 -1.00 -0.10
1866.00 -1.20 1.10 -0.10
1866.13 -3.00 2.40 0.00
1866.25 -2.80 1.90 -0.10
1866.38 -0.80 0.00 -0.20
1866.50 1.10 -1.70 -0.20
1866.63 3.20 -2.00 -0.20
1866.75 2.50 -0.80 -0.10
1866.88 0.70 1.40 -0.10
1867.00 -2.10 2.60 0.00
1867.13 -2.90 1.10 0.00
1867.25 -2.50 -0.50 -0.10
1867.38 0.10 -2.30 -0.20
1867.50 2.40 -2.50 -0.10
1867.63 2.50 -0.80 -0.10
1867.75 1.70 2.20 -0.10
1867.88 -1.10 3.30 0.00
1868.00 -2.90 2.60 0.00
1868.13 -2.90 -0.30 -0.10
1868.25 -1.00 -3.20 -0.10
1868.38 2.00 -3.70 -0.20
1868.50 3.30 -2.30 -0.10
1868.63 2.90 0.90 -0.10
1868.75 0.50 3.80 -0.10
1868.88 -2.30 3.80 0.00
1869.00 -3.70 1.10 0.00
1869.13 -2.50 -1.50 -0.10
1869.25 0.10 -3.70 -0.20
1869.38 2.70 -3.00 -0.10
1869.50 3.90 -0.80 -0.10
1869.63 2.40 2.40 -0.10
1869.75 -0.30 3.30 0.00
1869.88 -3.20 2.60 -0.10
1870.00 -3.30 0.00 -0.10
1870.13 -1.20 -2.30 -0.10
1870.25 0.50 -3.40 -0.20
1870.38 2.40 -1.50 -0.20
1870.50 2.80 0.60 -0.10
1870.63 1.30 2.40 -0.10
1870.75 -1.10 2.40 -0.10
1870.88 -2.80 0.90 -0.10
1871.00 -2.60 -1.20 -0.10
1871.13 -1.00 -2.30 -0.20
1871.25 1.10 -1.70 -0.10
1871.38 2.10 -0.10 -0.10
1871.50 1.90 1.40 -0.10
1871.63 0.70 1.90 -0.10
1871.75 -0.80 0.90 0.00
1871.88 -2.20 -0.50 -0.10
1872.00 -2.50 -1.50 -0.10
1872.13 -1.20 -1.20 0.00
1872.25 0.50 -0.10 -0.10
1872.38 1.00 0.90 -0.10
1872.50 1.50 1.40 -0.20
1872.63 1.00 0.40 -0.10
1872.75 0.00 -1.00 -0.20
1872.88 -0.80 -1.50 -0.20
1873.00 -0.80 -1.00 0.00
1873.13 -0.80 0.00 0.00
1873.25 -0.70 1.10 -0.20
1873.38 -0.10 1.40 0.00
1873.50 0.50 0.40 -0.10
1873.63 0.20 -0.50 -0.10
1873.75 0.70 -1.50 -0.20
1873.88 0.20 -1.50 -0.10
1874.00 -0.20 -0.30 -0.10
1874.13 -0.10 0.90 0.00
1874.25 -0.80 1.40 0.00
1874.38 -0.80 1.40 -0.10
1874.50 -1.00 0.20 -0.10
1874.63 0.00 -1.00 -0.10
1874.75 0.30 -1.70 -0.20
1874.88 1.10 -1.70 -0.20
1875.00 0.70 0.40 -0.10
1875.13 0.20 1.40 -0.10
1875.25 -0.60 1.90 0.00
1875.38 -1.40 0.90 -0.10
1875.50 -0.70 -0.80 -0.20
1875.63 -0.20 -1.70 -0.10
1875.75 0.70 -1.50 -0.20
1875.88 1.00 -0.10 -0.10
1876.00 0.50 1.40 0.00
1876.13 -0.30 1.90 -0.10
1876.25 -0.70 0.70 -0.20
1876.38 -0.80 -1.00 -0.20
1876.50 -0.20 -1.70 -0.10
1876.63 0.30 -1.20 -0.10
1876.75 0.50 0.40 -0.10
1876.88 -0.10 1.90 0.00
1877.00 -0.60 1.90 -0.10
1877.13 -0.40 0.20 -0.20
1877.25 0.30 -1.70 -0.20
1877.38 0.70 -2.00 -0.20
1877.50 1.00 -1.00 -0.10
1877.63 0.10 0.70 -0.10
1877.75 -1.20 2.20 0.00
1877.88 -2.40 2.20 -0.10
1878.00 -1.40 0.00 -0.10
1878.13 0.10 -1.70 -0.10
1878.25 2.30 -1.70 -0.10
1878.38 2.50 -0.80 -0.10
1878.50 1.50 0.90 -0.20
1878.63 -0.60 1.40 -0.10
1878.75 -2.60 1.10 0.00
1878.88 -3.60 0.00 -0.10
1879.00 -1.60 -0.50 0.00
1879.13 1.10 -0.80 -0.10
1879.25 3.10 -0.30 -0.10
1879.38 3.10 -0.30 -0.20
1879.50 1.40 -0.30 -0.10
1879.63 -0.80 0.00 0.00
1879.75 -2.90 0.20 0.00
1879.88 -3.80 0.90 0.00
1880.00 -2.10 1.10 -0.10
1880.13 0.50 0.40 -0.10
1880.25 2.80 -0.80 -0.20
1880.38 3.50 -2.00 -0.20
1880.50 2.40 -2.00 -0.10
1880.63 -0.20 -0.30 -0.10
1880.75 -2.80 1.40 -0.10
1880.88 -4.10 2.40 0.00
1881.00 -2.30 1.90 -0.10
1881.13 0.70 -0.50 -0.20
1881.25 2.80 -2.30 -0.20
1881.38 3.50 -3.00 -0.10
1881.50 1.30 -1.00 -0.10
1881.63 -1.10 0.90 -0.10
1881.75 -3.00 2.40 0.00
1881.88 -3.20 2.20 -0.10
1882.00 -1.40 0.40 -0.10
1882.13 1.30 -1.50 -0.20
1882.25 2.80 -2.70 -0.20
1882.38 2.40 -1.50 -0.20
1882.50 0.70 0.40 -0.10
1882.63 -2.00 1.90 -0.10
1882.75 -3.70 1.60 0.00
1882.88 -3.00 0.40 -0.10
1883.00 -0.30 -1.00 -0.10
1883.13 2.30 -1.70 0.00
1883.25 3.30 -0.80 -0.10
1883.38 2.50 0.20 -0.10
1883.50 0.20 1.40 0.00
1883.63 -2.50 0.90 0.00
1883.75 -3.60 0.00 -0.20
1883.88 -2.50 -0.50 -0.10
1884.00 0.20 -0.50 -0.10
1884.13 2.00 0.20 -0.10
1884.25 3.20 0.40 -0.20
1884.38 2.00 0.20 -0.20
1884.50 -0.30 0.00 -0.10
1884.63 -2.20 -0.50 -0.10
1884.75 -3.00 -0.50 -0.10
1884.88 -2.60 0.70 0.00
1885.00 -0.20 1.10 0.00
1885.13 2.00 0.60 -0.20
1885.25 2.90 -0.50 -0.20
1885.38 2.40 -2.00 -0.20
1885.50 0.90 -1.20 -0.20
1885.63 -1.20 0.20 0.00
1885.75 -3.00 1.90 0.00
1885.88 -3.70 2.60 0.00
1886.00 -2.00 0.90 -0.10
1886.13 0.70 -2.00 -0.20
1886.25 2.90 -2.50 -0.20
1886.38 4.00 -2.00 -0.20
1886.50 2.70 -0.10 -0.10
1886.63 -0.40 2.20 0.00
1886.75 -3.70 2.60 0.00
1886.88 -4.70 1.10 -0.20
1887.00 -3.00 -1.00 -0.10
1887.13 0.60 -2.70 -0.20
1887.25 3.60 -1.70 -0.10
1887.38 4.60 0.20 0.00
1887.50 2.30 2.20 0.00
1887.63 -0.80 2.40 0.00
1887.75 -3.30 0.40 -0.10
1887.88 -3.60 -1.40 -0.20
1888.00 -1.40 -2.50 -0.10
1888.13 0.60 -2.30 -0.10
1888.25 2.50 0.20 -0.10
1888.38 2.30 2.60 0.00
1888.50 0.50 2.90 -0.10
1888.63 -1.40 0.90 -0.10
1888.75 -1.90 -1.70 -0.10
1888.88 -1.40 -3.00 -0.20
1889.00 0.20 -2.00 -0.10
1889.13 1.50 -0.10 -0.10
1889.25 1.10 2.20 -0.10
1889.38 0.10 2.60 -0.10
1889.50 -1.10 1.40 -0.10
1889.63 -1.10 -1.00 -0.20
1889.75 -1.00 -2.30 -0.10
1889.88 0.50 -1.50 -0.20
1890.00 1.10 -0.30 -0.10
1890.13 0.70 1.40 -0.10
1890.25 0.60 1.60 -0.10
1890.38 -0.40 0.70 -0.20
1890.50 -0.70 -0.80 -0.10
1890.63 -0.80 -1.50 -0.20
1890.75 -0.30 -1.00 -0.10
1890.88 0.20 0.40 0.00
1891.00 0.10 1.10 -0.10
1891.13 0.20 0.90 -0.10
1891.25 0.60 -0.30 -0.10
1891.38 0.30 -1.20 -0.20
1891.50 0.20 -1.50 -0.10
1891.63 0.30 -0.30 -0.10
1891.75 -0.60 1.40 0.00
1891.88 -1.00 1.60 -0.10
1892.00 -1.00 1.10 0.00
1892.13 -0.40 -0.80 -0.20
1892.25 0.20 -1.50 -0.10
1892.38 1.00 -1.50 -0.10
1892.50 1.00 -0.10 0.00
1892.63 0.50 0.90 -0.20
1892.75 -0.20 1.10 0.00
1892.88 -1.00 0.70 -0.10
1893.00 -0.70 0.20 -0.10
1893.13 -0.20 -0.80 0.00
1893.25 -0.20 -0.80 -0.10
1893.38 0.30 -0.80 -0.20
1893.50 0.60 -0.30 -0.10
1893.63 0.70 -0.10 -0.20
1893.75 0.50 0.40 -0.10
1893.88 -0.20 0.70 0.00
1894.00 -1.00 1.10 -0.10
1894.13 -1.40 0.90 0.00
1894.25 -0.80 0.00 0.00
1894.38 0.50 -1.00 -0.10
1894.50 1.40 -1.70 -0.10
1894.63 1.40 -1.20 -0.10
1894.75 0.50 -0.10 -0.10
1894.88 -0.70 1.10 -0.10
1895.00 -1.90 2.20 -0.10
1895.13 -1.90 2.20 0.00
1895.25 -1.00 0.70 -0.10
1895.38 0.90 -1.70 -0.10
1895.50 2.20 -3.00 -0.20
1895.63 2.00 -2.70 -0.20
1895.75 0.90 -1.20 -0.10
1895.88 -0.80 1.90 0.00
1896.00 -1.90 3.60 -0.10
1896.13 -2.00 2.90 0.00
1896.25 -1.20 0.70 -0.10
1896.38 0.90 -2.30 -0.20
1896.50 1.50 -3.90 -0.20
1896.63 1.00 -3.40 -0.10
1896.75 0.00 -1.00 -0.20
1896.88 -1.20 2.60 0.00
1897.00 -1.50 4.50 0.00
1897.13 -1.00 3.10 -0.10
1897.25 0.50 -0.10 -0.20
1897.38 1.40 -3.70 -0.10
1897.50 1.30 -4.80 -0.20
1897.63 0.00 -2.50 -0.10
1897.75 -1.50 1.10 -0.10
1897.88 -1.50 4.00 0.00
1898.00 -1.50 4.00 -0.10
1898.13 0.60 1.60 -0.10
1898.25 1.90 -2.00 -0.10
1898.38 2.20 -3.90 -0.20
1898.50 1.10 -3.20 -0.20
1898.63 -0.60 -1.00 0.00
1898.75 -2.10 1.60 -0.10
1898.88 -2.30 2.90 -0.10
1899.00 -1.20 2.60 0.00
1899.13 1.10 0.20 -0.10
1899.25 1.30 -1.50 -0.10
1899.38 1.70 -2.30 -0.20
1899.50 1.00 -1.00 -0.10
1899.63 0.10 0.70 -0.10
1899.75 -1.20 1.60 0.00
1899.88 -2.10 1.10 0.00
1900.00 -1.90 0.20 -0.10
1900.13 -1.00 -0.80 -0.20
1900.25 0.20 -1.00 -0.10
1900.38 2.00 -0.30 -0.20
1900.50 1.50 0.90 -0.10
1900.63 0.50 1.90 -0.10
1900.75 -1.50 0.70 -0.10
1900.88 -2.10 -0.70 -0.10
1901.00 -1.90 -2.30 -0.10
1901.13 0.00 -2.00 -0.20
1901.25 1.00 -0.50 0.00
1901.38 1.50 1.90 -0.10
1901.50 0.90 3.10 0.00
1901.63 -0.10 1.90 -0.20
1901.75 -0.70 -1.20 -0.20
1901.88 -1.00 -3.70 -0.10
1902.00 -0.60 -3.90 -0.20
1902.13 -0.20 -0.80 0.00
1902.25 0.20 2.40 0.00
1902.38 -0.60 3.80 0.10
1902.50 -0.10 2.90 -0.20
1902.63 0.50 -0.50 0.00
1902.75 0.70 -3.40 -0.20
1902.88 0.90 -3.70 -0.10
1903.00 0.30 -1.70 -0.20
1903.13 -0.40 1.60 0.00
1903.25 -1.40 3.80 0.00
1903.38 -1.10 2.90 -0.10
1903.50 -0.20 0.20 -0.10
1903.63 0.90 -2.70 -0.10
1903.75 1.50 -3.00 -0.20
1903.88 1.10 -1.20 -0.10
1904.00 -0.40 1.60 0.00
1904.13 -1.50 2.60 -0.10
1904.25 -2.10 1.60 -0.10
1904.38 -0.70 -0.80 -0.20
1904.50 1.50 -2.50 -0.20
1904.63 2.00 -2.30 -0.10
1904.75 1.30 -0.10 -0.10
1904.88 -0.60 1.90 -0.10
1905.00 -1.60 2.40 0.00
1905.13 -2.10 1.10 -0.10
1905.25 -0.60 -1.00 -0.10
1905.38 1.00 -2.50 -0.10
1905.50 1.70 -1.70 -0.20
1905.63 1.50 -0.10 -0.10
1905.75 0.10 1.10 -0.10
1905.88 -1.50 1.60 -0.10
1906.00 -1.90 0.70 -0.10
1906.13 -0.80 -0.50 0.00
1906.25 0.00 -0.50 -0.10
1906.38 1.10 -0.30 -0.10
1906.50 1.30 0.40 -0.10
1906.63 0.50 0.40 -0.10
1906.75 -0.40 -0.30 -0.20
1906.88 -0.80 -1.00 -0.20
1907.00 -0.30 -1.00 -0.10
1907.13 0.50 0.40 -0.10
1907.25 0.10 1.60 -0.10
1907.38 -0.10 1.40 0.00
1907.50 -0.30 0.40 -0.10
1907.63 -0.30 -1.50 -0.10
1907.75 -0.20 -2.70 -0.20
1907.88 0.90 -1.70 -0.10
1908.00 0.60 0.70 0.00
1908.13 0.30 2.60 -0.10
1908.25 -0.40 2.60 0.00
1908.38 -1.10 0.90 -0.10
1908.50 -1.10 -1.00 -0.20
1908.63 -0.20 -2.30 -0.10
1908.75 1.30 -2.00 -0.10
1908.88 1.30 -0.10 -0.10
1909.00 0.90 1.10 -0.10
1909.13 0.30 1.60 -0.10
1909.25 -1.00 0.70 -0.10
1909.38 -1.50 -0.30 -0.20
1909.50 -0.80 -1.00 0.00
1909.63 -0.40 -0.80 0.00
1909.75 0.30 0.20 -0.10
1909.88 0.70 0.40 -0.20
1910.00 1.00 -0.50 -0.20
1910.13 1.10 -0.80 -0.10
1910.25 0.30 -0.80 0.10
1910.38 -0.60 0.40 -0.20
1910.50 -1.50 1.10 -0.10
1910.63 -1.40 0.90 0.10
1910.75 -1.00 0.20 -0.10
1910.88 0.70 -1.00 -0.10
1911.00 1.40 -1.20 -0.10
1911.13 2.00 -0.80 -0.10
1911.25 1.10 0.20 -0.10
1911.38 -0.30 0.90 -0.10
1911.50 -1.40 0.90 -0.10
1911.63 -2.20 0.40 -0.10
1911.75 -1.90 -0.30 0.00
1911.88 -0.80 -0.50 0.00
1912.00 0.70 -0.50 -0.20
1912.13 1.40 0.20 -0.10
1912.25 2.30 -0.30 -0.10
1912.38 1.50 -0.50 -0.20
1912.50 -0.30 -0.50 -0.10
1912.63 -1.90 -0.30 -0.10
1912.75 -2.80 0.90 -0.10
1912.88 -2.10 1.60 0.10
1913.00 -0.10 0.90 0.00
1913.13 1.70 -0.30 -0.10
1913.25 2.80 -1.70 -0.20
1913.38 2.70 -2.50 -0.20
1913.50 0.60 -1.70 0.00
1913.63 -1.50 0.20 -0.10
1913.75 -3.20 2.20 -0.10
1913.88 -2.90 2.60 0.00
1914.00 -1.20 1.60 0.00
1914.13 1.30 -0.50 -0.20
1914.25 2.80 -2.30 -0.20
1914.38 2.80 -2.70 -0.20
1914.50 1.10 -1.20 -0.20
1914.63 -1.00 0.70 -0.10
1914.75 -2.80 1.90 -0.10
1914.88 -3.00 1.40 -0.10
1915.00 -1.20 0.20 0.00
1915.13 0.60 -0.80 -0.10
1915.25 2.00 -0.80 -0.10
1915.38 2.00 -0.30 -0.10
1915.50 0.70 0.40 -0.20
1915.63 -0.70 0.20 -0.10
1915.75 -1.20 -0.80 -0.10
1915.88 -0.80 -1.00 -0.20
1916.00 -0.30 -0.50 0.00
1916.13 0.20 0.90 0.00
1916.25 0.10 1.60 -0.10
1916.38 0.10 1.10 -0.10
1916.50 0.50 -0.50 -0.10
1916.63 0.10 -1.70 -0.10
1916.75 0.70 -2.00 -0.20
1916.88 0.50 -1.00 -0.10
1917.00 -0.20 1.10 0.00
1917.13 -1.10 2.40 -0.10
1917.25 -1.50 1.60 -0.10
1917.38 -1.00 -0.30 -0.10
1917.50 0.50 -2.00 -0.10
1917.63 1.40 -2.30 -0.10
1917.75 1.40 -1.20 -0.10
1917.88 1.00 0.90 -0.10
1918.00 -0.40 2.20 0.00
1918.13 -1.50 2.20 -0.10
1918.25 -2.50 0.40 -0.10
1918.38 -1.20 -1.20 -0.10
1918.50 0.20 -2.00 -0.10
1918.63 2.00 -1.70 -0.10
1918.75 2.10 0.40 -0.10
1918.88 1.30 1.90 -0.10
1919.00 -0.20 2.20 0.00
1919.13 -1.50 0.70 -0.10
1919.25 -2.50 -1.00 -0.10
1919.38 -2.00 -2.00 -0.20
1919.50 0.10 -1.70 -0.10
1919.63 1.70 -0.30 -0.10
1919.75 2.40 1.40 -0.10
1919.88 1.50 2.40 -0.10
1920.00 -0.20 1.10 -0.10
1920.13 -1.90 -1.20 -0.10
1920.25 -1.90 -2.70 -0.20
1920.38 -1.10 -2.50 -0.20
1920.50 0.30 -0.80 -0.10
1920.63 1.10 1.10 -0.10
1920.75 0.90 2.60 -0.10
1920.88 0.30 2.20 -0.10
1921.00 -0.60 0.40 -0.10
1921.13 -1.00 -2.30 -0.20
1921.25 -0.20 -3.20 -0.10
1921.38 0.10 -2.30 -0.10
1921.50 0.90 -0.30 -0.20
1921.63 0.60 2.20 0.00
1921.75 0.20 2.90 0.00
1921.88 -0.80 2.40 0.00
1922.00 -1.00 0.20 -0.10
1922.13 -0.60 -2.00 -0.10
1922.25 0.20 -2.50 -0.10
1922.38 0.70 -2.00 -0.20
1922.50 0.90 -0.30 -0.10
1922.63 0.50 1.40 -0.10
1922.75 -0.40 2.20 0.00
1922.88 -0.80 1.90 0.00
1923.00 -1.00 0.70 -0.10
1923.13 -0.80 -0.50 -0.20
1923.25 0.20 -1.50 -0.10
1923.38 1.10 -1.70 -0.20
1923.50 1.10 -0.80 -0.10
1923.63 0.70 0.40 -0.10
1923.75 -0.60 0.90 -0.10
1923.88 -1.90 1.10 -0.10
1924.00 -2.10 0.70 0.00
1924.13 -1.00 -0.30 -0.10
1924.25 0.50 -1.00 -0.10
1924.38 2.10 -1.00 -0.10
1924.50 2.80 -0.80 -0.20
1924.63 1.50 -0.10 -0.20
1924.75 -0.20 0.20 0.00
1924.88 -2.20 0.40 -0.10
1925.00 -3.00 0.40 -0.10
1925.13 -2.20 0.00 -0.10
1925.25 0.00 0.00 0.00
1925.38 2.40 -0.10 -0.10
1925.50 3.10 0.20 -0.10
1925.63 2.40 -0.10 -0.20
1925.75 0.30 -0.80 -0.20
1925.88 -2.00 -0.50 -0.10
1926.00 -3.00 0.00 -0.10
1926.13 -2.90 0.70 0.00
1926.25 -1.10 0.90 -0.10
1926.38 1.50 0.40 -0.20
1926.50 2.80 -0.80 -0.10
1926.63 2.80 -1.70 -0.30
1926.75 1.50 -1.00 -0.10
1926.88 -0.20 0.20 0.00
1927.00 -2.60 1.60 -0.10
1927.13 -3.20 1.60 -0.20
1927.25 -2.00 0.40 -0.10
1927.38 -0.30 -0.50 -0.10
1927.50 1.90 -1.50 -0.10
1927.63 2.40 -1.50 -0.20
1927.75 1.50 -0.50 -0.20
1927.88 0.10 0.70 -0.10
1928.00 -1.00 1.10 -0.10
1928.13 -1.60 0.90 0.00
1928.25 -1.20 0.20 0.00
1928.38 -0.60 -1.00 -0.10
1928.50 -0.40 -0.80 0.00
1928.63 0.30 -0.30 -0.20
1928.75 0.90 0.20 -0.10
1928.88 0.70 0.90 -0.10
1929.00 0.30 0.70 -0.20
1929.13 0.30 -0.30 -0.20
1929.25 -0.20 -0.80 -0.10
1929.38 -0.30 -1.00 -0.20
1929.50 -1.00 -0.30 0.00
1929.63 -1.10 0.40 -0.10
1929.75 -1.10 0.90 -0.10
1929.88 -0.20 0.20 -0.10
1930.00 0.90 -0.30 -0.20
1930.13 1.50 -1.50 -0.20
1930.25 1.70 -1.20 -0.20
1930.38 0.50 0.40 -0.10
1930.50 -1.50 1.60 0.00
1930.63 -3.00 1.90 0.00
1930.75 -2.60 0.70 -0.10
1930.88 -0.80 -1.50 -0.30
1931.00 2.40 -3.00 -0.10
1931.13 3.20 -2.00 -0.10
1931.25 2.90 0.90 -0.20
1931.38 0.50 2.90 0.00
1931.50 -2.90 3.60 0.00
1931.63 -4.10 0.90 -0.20
1931.75 -2.40 -2.70 -0.10
1931.88 0.00 -4.40 -0.20
1932.00 2.90 -3.00 -0.20
1932.13 4.40 0.20 -0.10
1932.25 2.10 3.30 0.00
1932.38 -1.40 4.30 -0.10
1932.50 -3.80 1.90 -0.10
1932.63 -3.70 -1.70 0.00
1932.75 -1.20 -4.10 -0.20
1932.88 1.50 -3.40 -0.20
1933.00 3.70 -1.00 -0.10
1933.13 2.70 2.40 -0.10
1933.25 0.90 4.00 0.00
1933.38 -2.30 2.90 0.00
1933.50 -3.60 0.00 -0.20
1933.63 -2.50 -3.00 -0.10
1933.75 0.30 -4.10 -0.20
1933.88 2.30 -2.30 -0.20
1934.00 2.90 0.40 -0.10
1934.13 1.10 3.10 -0.10
1934.25 -1.00 3.60 -0.10
1934.38 -2.40 1.10 -0.10
1934.50 -2.10 -1.20 -0.10
1934.63 -0.40 -3.20 -0.20
1934.75 1.50 -2.50 -0.20
1934.88 2.50 -0.80 -0.10
1935.00 1.70 1.60 -0.10
1935.13 -0.60 2.40 -0.10
1935.25 -2.30 1.40 -0.10
1935.38 -2.50 -0.50 -0.10
1935.50 -1.20 -1.20 -0.10
1935.63 0.90 -1.20 -0.10
1935.75 2.00 -0.30 -0.20
1935.88 1.90 0.90 -0.10
1936.00 0.90 0.70 -0.10
1936.13 -1.00 -0.30 -0.10
1936.25 -2.10 -0.70 -0.10
1936.38 -2.40 -0.70 -0.10
1936.50 -1.10 0.40 -0.10
1936.63 0.50 1.40 -0.10
1936.75 1.90 0.90 0.00
1936.88 2.40 -0.50 -0.20
1937.00 1.30 -1.50 -0.10
1937.13 -0.60 -1.50 -0.10
1937.25 -2.20 0.00 -0.10
1937.38 -2.90 1.60 0.00
1937.50 -2.10 2.20 -0.10
1937.63 0.20 1.40 0.00
1937.75 2.40 -0.50 -0.20
1937.88 2.90 -2.50 -0.10
1938.00 2.30 -2.70 -0.10
1938.13 -0.20 -1.20 -0.10
1938.25 -2.10 0.70 0.00
1938.38 -3.70 2.60 0.00
1938.50 -2.80 2.40 -0.10
1938.63 -0.30 0.90 -0.10
1938.75 2.30 -1.70 -0.10
1938.88 3.60 -3.20 -0.30
1939.00 2.80 -2.30 -0.20
1939.13 0.20 -0.10 0.00
1939.25 -2.90 2.60 0.00
1939.38 -3.80 2.90 -0.10
1939.50 -3.30 0.90 0.10
1939.63 0.10 -1.20 -0.30
1939.75 3.20 -2.50 0.00
1939.88 4.20 -2.00 -0.10
1940.00 2.70 -0.10 -0.10
1940.13 -0.40 1.60 0.00
1940.25 -3.60 1.40 -0.10
1940.38 -4.10 0.40 -0.10
1940.50 -2.00 -1.00 -0.10
1940.63 1.00 -1.50 -0.10
1940.75 3.50 -0.50 -0.10
1940.88 3.60 1.10 -0.20
1941.00 1.50 1.40 -0.10
1941.13 -1.20 0.70 -0.10
1941.25 -3.00 -1.00 -0.10
1941.38 -3.30 -2.00 -0.10
1941.50 -1.60 -1.00 -0.10
1941.63 1.10 0.70 -0.10
1941.75 2.40 1.40 -0.10
1941.88 2.70 1.90 -0.10
1942.00 1.40 0.20 -0.10
1942.13 -0.20 -1.20 -0.10
1942.25 -1.90 -1.70 -0.10
1942.38 -2.90 -0.70 -0.10
1942.50 -2.40 0.70 -0.10
1942.63 -0.30 1.40 -0.10
1942.75 1.40 1.10 -0.10
1942.88 2.50 -0.30 -0.10
1943.00 2.30 -1.70 -0.10
1943.13 0.60 -1.70 -0.10
1943.25 -1.00 -0.30 -0.10
1943.38 -2.10 1.10 0.00
1943.50 -2.80 2.40 0.00
1943.63 -2.00 1.90 -0.10
1943.75 -0.20 -0.30 -0.10
1943.88 1.90 -2.00 -0.10
1944.00 2.30 -2.70 -0.20
1944.13 2.40 -2.00 -0.20
1944.25 0.60 0.20 -0.10
1944.38 -1.60 2.40 0.00
1944.50 -3.00 3.30 0.00
1944.63 -3.00 1.90 -0.10
1944.75 -1.10 -1.00 -0.20
1944.88 1.40 -3.20 -0.20
1945.00 2.90 -3.00 -0.20
1945.13 2.80 -0.80 -0.10
1945.25 1.00 1.90 0.00
1945.38 -1.40 3.30 -0.10
1945.50 -3.40 2.20 0.00
1945.63 -3.30 0.00 -0.10
1945.75 -1.40 -2.50 -0.10
1945.88 1.10 -2.30 -0.10
1946.00 2.80 -0.80 -0.10
1946.13 2.40 1.90 -0.10
1946.25 0.70 2.40 -0.10
1946.38 -1.40 1.40 -0.10
1946.50 -2.50 -1.00 -0.10
1946.63 -2.50 -2.50 -0.10
1946.75 -1.10 -1.50 -0.10
1946.88 0.90 0.20 -0.20
1947.00 1.90 2.40 -0.10
1947.13 1.40 2.20 0.00
1947.25 0.50 0.40 -0.10
1947.38 -1.00 -1.70 -0.20
1947.50 -1.50 -2.30 -0.10
1947.63 -1.00 -0.80 -0.10
1947.75 -0.60 1.40 -0.10
1947.88 0.50 1.90 -0.10
1948.00 0.90 0.70 -0.10
1948.13 0.70 -1.00 -0.20
1948.25 0.30 -1.70 -0.20
1948.38 -0.60 -1.00 -0.10
1948.50 -0.60 0.40 -0.10
1948.63 -1.00 1.60 -0.10
1948.75 -0.30 0.90 -0.10
1948.88 0.20 -1.00 -0.10
1949.00 0.30 -1.70 -0.20
1949.13 0.70 -1.00 -0.10
1949.25 0.30 0.70 -0.10
1949.38 -0.70 2.20 -0.10
1949.50 -0.70 2.20 -0.10
1949.63 -0.60 0.00 -0.10
1949.75 0.20 -2.00 -0.10
1949.88 0.50 -2.00 -0.10
1950.00 0.00 -0.50 -0.10
1950.13 -0.40 1.10 0.00
1950.25 -0.60 2.40 -0.10
1950.38 -1.00 1.60 -0.10
1950.50 -0.40 -0.30 -0.20
1950.63 0.60 -1.70 -0.10
1950.75 1.40 -1.70 0.00
1950.88 0.60 -0.30 -0.10
1951.00 -0.40 1.10 -0.20
1951.13 -1.40 1.40 -0.10
1951.25 -1.50 0.20 -0.10
1951.38 -0.70 -1.20 -0.20
1951.50 1.30 -1.50 -0.10
1951.63 1.50 -0.10 -0.10
1951.75 0.70 1.90 -0.20
1951.88 -0.20 2.20 0.00
1952.00 -1.10 0.90 -0.20
1952.13 -1.60 -1.50 -0.10
1952.25 -1.10 -3.40 -0.20
1952.38 0.10 -2.70 -0.10
1952.50 1.10 -0.30 -0.20
1952.63 0.60 3.10 0.00
1952.75 0.10 4.00 -0.10
1952.88 -0.80 2.90 0.00
1953.00 -1.00 -0.30 -0.10
1953.13 0.00 -3.40 -0.30
1953.25 0.20 -4.40 -0.10
1953.38 0.70 -3.00 -0.20
1953.50 0.50 0.90 0.00
1953.63 -0.40 4.00 0.00
1953.75 -0.70 4.50 -0.10
1953.88 -1.10 2.40 -0.10
1954.00 0.10 -1.20 -0.20
1954.13 0.70 -3.90 -0.20
1954.25 1.30 -4.40 -0.20
1954.38 0.60 -1.70 -0.10
1954.50 -0.10 1.40 0.00
1954.63 -0.80 3.30 0.00
1954.75 -1.40 3.30 -0.10
1954.88 -0.80 0.90 0.00
1955.00 0.30 -1.70 -0.20
1955.13 1.10 -2.70 -0.20
1955.25 1.10 -2.70 -0.10
1955.38 0.60 -0.30 -0.10
1955.50 -0.70 1.60 -0.10
1955.63 -1.50 2.20 0.00
1955.75 -1.20 1.10 0.00
1955.88 -0.20 -0.30 -0.10
1956.00 0.90 -1.20 -0.20
1956.13 1.50 -1.50 -0.20
1956.25 1.30 -0.50 -0.10
1956.38 -0.30 0.90 -0.10
1956.50 -1.60 0.90 0.00
1956.63 -1.90 0.20 -0.10
1956.75 -1.40 -0.50 -0.10
1956.88 0.60 -0.80 -0.10
1957.00 1.90 -0.50 -0.10
1957.13 2.00 0.20 -0.20
1957.25 0.50 0.90 -0.10
1957.38 -1.10 0.40 -0.10
1957.50 -2.20 -0.50 -0.10
1957.63 -2.20 -1.00 -0.10
1957.75 -0.40 -0.80 -0.20
1957.88 1.50 -0.10 -0.20
1958.00 2.10 1.40 -0.10
1958.13 1.30 1.40 -0.10
1958.25 -0.30 0.40 -0.10
1958.38 -2.10 -1.20 -0.10
1958.50 -2.40 -2.30 -0.20
1958.63 -1.00 -1.70 -0.10
1958.75 0.70 -0.10 -0.10
1958.88 1.70 1.60 -0.10
1959.00 2.00 2.60 -0.10
1959.13 0.50 1.90 -0.10
1959.25 -1.60 -0.50 -0.10
1959.38 -1.90 -2.70 -0.10
1959.50 -1.60 -3.00 -0.10
1959.63 -0.30 -1.50 -0.20
1959.75 1.50 0.40 -0.10
1959.88 2.00 3.10 -0.10
1960.00 0.30 3.10 -0.10
1960.13 -1.00 1.10 -0.10
1960.25 -1.60 -2.00 -0.10
1960.38 -0.70 -3.70 -0.20
1960.50 -0.20 -3.20 -0.10
1960.63 0.50 -0.50 -0.10
1960.75 0.70 2.40 -0.10
1960.88 0.10 3.60 -0.10
1961.00 -0.60 2.40 -0.10
1961.13 -0.40 -0.30 -0.20
1961.25 0.30 -2.70 -0.20
1961.38 0.60 -3.20 -0.10
1961.50 0.90 -1.70 -0.10
1961.63 -0.40 1.10 0.00
1961.75 -1.20 2.60 0.00
1961.88 -1.60 2.40 0.00
1962.00 -1.10 0.40 -0.20
1962.13 1.00 -1.50 -0.10
1962.25 2.30 -2.30 -0.10
1962.38 2.30 -1.20 -0.10
1962.50 0.50 -0.10 -0.10
1962.63 -1.50 1.10 -0.10
1962.75 -2.90 1.10 0.00
1962.88 -2.50 0.40 0.00
1963.00 -0.70 -0.80 -0.20
1963.13 2.30 -1.20 -0.10
1963.25 3.60 -0.80 -0.20
1963.38 3.10 0.20 0.00
1963.50 -0.10 1.40 0.00
1963.63 -2.80 1.40 -0.10
1963.75 -4.00 -0.30 -0.10
1963.88 -2.80 -1.50 -0.20
1964.00 -0.20 -1.70 -0.10
1964.13 3.20 -1.00 -0.10
1964.25 4.20 0.90 0.00
1964.38 2.70 2.40 0.00
1964.50 -0.30 2.40 -0.10
1964.63 -2.80 0.90 -0.10
1964.75 -4.00 -1.20 -0.20
1964.88 -2.50 -3.00 -0.10
1965.00 0.20 -2.00 -0.10
1965.13 2.40 -0.10 -0.10
1965.25 2.90 1.90 -0.10
1965.38 1.90 2.40 0.00
1965.50 -0.30 1.90 -0.10
1965.63 -2.20 -0.50 -0.10
1965.75 -2.90 -1.70 -0.10
1965.88 -2.00 -2.00 -0.10
1966.00 0.20 -1.00 -0.10
1966.13 2.30 0.60 -0.10
1966.25 2.30 1.10 -0.10
1966.38 1.30 0.40 -0.10
1966.50 -0.40 -0.80 -0.20
1966.63 -1.50 -0.70 -0.10
1966.75 -2.40 0.70 -0.10
1966.88 -1.60 1.40 -0.10
1967.00 -0.30 1.40 -0.10
1967.13 1.50 -0.50 -0.20
1967.25 1.70 -2.30 -0.20
1967.38 1.10 -2.70 -0.20
1967.50 0.50 -1.50 -0.10
1967.63 -0.80 1.40 0.00
1967.75 -1.90 3.10 0.00
1967.88 -1.20 2.60 -0.10
1968.00 -0.10 0.90 -0.20
1968.13 1.10 -1.70 -0.20
1968.25 1.10 -3.20 -0.20
1968.38 1.00 -2.50 -0.10
1968.50 0.10 -0.30 -0.10
1968.63 -1.00 2.20 0.00
1968.75 -1.40 2.90 0.00
1968.88 -1.40 1.90 -0.10
1969.00 -0.60 -0.50 -0.10
1969.13 0.60 -1.70 0.00
1969.25 0.70 -2.00 -0.20
1969.38 0.50 -0.50 -0.10
1969.50 -0.20 1.60 0.00
1969.63 -0.80 2.40 0.00
1969.75 -1.00 1.10 -0.10
1969.88 -0.40 -0.80 -0.20
1970.00 0.50 -2.00 -0.10
1970.13 0.60 -1.70 -0.10
1970.25 0.30 -0.30 -0.10
1970.38 -0.70 1.60 -0.10
1970.50 -1.20 2.20 0.00
1970.63 -1.00 0.70 -0.10
1970.75 0.10 -1.20 -0.20
1970.88 0.90 -2.30 -0.20
1971.00 1.50 -1.00 -0.10
1971.13 0.90 0.70 -0.10
1971.25 -1.00 2.20 -0.10
1971.38 -2.00 1.90 -0.10
1971.50 -2.20 0.00 -0.10
1971.63 -0.80 -2.00 -0.30
1971.75 1.30 -2.50 -0.10
1971.88 3.10 -1.20 0.00
1972.00 2.90 1.30 -0.10
1972.13 1.00 2.90 -0.10
1972.25 -1.60 2.40 -0.10
1972.38 -3.20 -0.70 -0.10
1972.50 -2.50 -3.00 -0.10
1972.63 -1.10 -3.00 -0.20
1972.75 1.10 -1.20 -0.10
1972.88 2.90 1.90 0.00
1973.00 2.50 4.00 -0.10
1973.13 0.90 3.10 -0.10
1973.25 -1.40 -0.50 -0.10
1973.38 -2.00 -3.40 -0.20
1973.50 -1.20 -4.10 -0.20
1973.63 -0.40 -2.30 0.00
1973.75 -0.10 1.90 -0.20
1973.88 0.90 4.00 -0.10
1974.00 0.70 3.30 -0.10
1974.13 0.60 0.20 -0.10
1974.25 -0.20 -3.20 -0.20
1974.38 0.00 -4.40 -0.20
1974.50 -0.60 -2.50 -0.10
1974.63 -0.60 1.40 -0.10
1974.75 -0.40 3.60 0.00
1974.88 -0.30 3.80 -0.10
1975.00 -0.10 0.90 0.00
1975.13 0.30 -2.70 -0.20
1975.25 0.60 -4.60 -0.20
1975.38 0.50 -2.50 -0.10
1975.50 -0.30 0.40 -0.20
1975.63 -0.70 3.60 0.00
1975.75 -0.70 3.60 -0.10
1975.88 -0.80 1.40 -0.10
1976.00 0.10 -2.30 -0.10
1976.13 0.50 -3.40 -0.10
1976.25 0.70 -2.00 -0.10
1976.38 0.20 -0.10 -0.10
1976.50 -0.70 2.20 -0.10
1976.63 -0.60 2.40 -0.10
1976.75 -0.20 0.70 -0.10
1976.88 -0.30 -1.00 0.00
1977.00 -0.60 -1.00 -0.20
1977.13 -0.70 -0.30 -0.10
1977.25 -0.20 0.20 -0.10
1977.38 0.20 -0.10 -0.10
1977.50 1.00 -0.50 -0.10
1977.63 1.40 -0.80 -0.10
1977.75 0.30 0.20 -0.10
1977.88 -1.20 1.10 0.00
1978.00 -2.50 1.90 -0.10
1978.13 -2.00 0.90 -0.10
1978.25 -0.20 -1.20 -0.10
1978.38 1.50 -3.00 -0.30
1978.50 2.50 -2.70 -0.20
1978.63 2.40 -0.50 -0.20
1978.75 0.70 2.40 -0.10
1978.88 -2.60 4.00 0.00
1979.00 -4.20 2.60 -0.10
1979.13 -3.00 -0.50 -0.10
1979.25 0.00 -3.90 -0.20
1979.38 2.80 -4.10 -0.20
1979.50 4.10 -2.30 0.00
1979.63 3.10 1.60 -0.10
1979.75 -0.20 4.00 0.00
1979.88 -3.30 3.80 0.00
1980.00 -4.60 1.40 -0.10
1980.13 -3.00 -1.40 -0.10
1980.25 0.30 -3.70 -0.30
1980.38 3.20 -3.00 -0.20
1980.50 4.20 -0.50 -0.10
1980.63 2.80 1.60 -0.10
1980.75 -0.40 2.60 0.00
1980.88 -2.90 1.10 -0.10
1981.00 -3.70 -0.30 -0.10
1981.13 -2.10 -1.70 0.00
1981.25 0.10 -2.30 -0.20
1981.38 2.80 -0.80 -0.10
1981.50 3.60 0.60 0.00
1981.63 2.30 1.10 -0.10
1981.75 -0.20 1.10 -0.10
1981.88 -2.80 0.00 -0.10
1982.00 -3.40 -0.70 -0.10
1982.13 -2.90 -1.20 -0.10
1982.25 0.20 -1.00 -0.20
1982.38 2.10 0.90 -0.10
1982.50 3.10 1.10 0.00
1982.63 1.90 0.40 -0.10
1982.75 -0.10 -0.50 -0.20
1982.88 -2.00 -1.00 -0.20
1983.00 -2.60 -1.20 -0.10
1983.13 -1.40 -0.50 -0.10
1983.25 -0.60 1.40 -0.10
1983.38 1.10 1.60 -0.10
1983.50 2.00 0.60 -0.10
1983.63 1.10 -0.30 -0.20
1983.75 -0.30 -1.00 -0.10
1983.88 -1.20 -1.20 -0.10
1984.00 -1.60 -0.50 -0.10
1984.13 -0.40 0.20 -0.20
1984.25 1.00 0.40 -0.10
1984.38 1.90 0.40 -0.10
1984.50 0.90 0.70 -0.10
1984.63 -0.70 0.70 -0.10
1984.75 -1.50 0.20 -0.10
1984.88 -1.50 -0.30 -0.10
1985.00 -0.40 -0.80 -0.20
1985.13 1.10 -1.70 -0.30
1985.25 2.40 -1.50 -0.20
1985.38 1.70 0.20 -0.10
1985.50 -0.80 2.40 -0.10
1985.63 -2.50 2.90 0.00
1985.75 -2.90 1.60 0.00
1985.88 -0.80 -1.00 -0.20
1986.00 1.40 -3.20 -0.10
1986.13 2.70 -4.40 -0.10
1986.25 2.80 -2.30 -0.20
1986.38 0.60 1.60 0.00
1986.50 -2.00 4.30 0.00
1986.63 -3.30 4.30 0.00
1986.75 -2.30 1.90 -0.10
1986.88 0.20 -2.50 -0.20
1987.00 3.30 -5.10 -0.20
1987.13 2.90 -4.80 -0.20
1987.25 1.40 -2.30 -0.20
1987.38 -1.20 2.60 0.00
1987.50 -3.30 5.20 0.10
1987.63 -2.90 4.50 0.00
1987.75 -0.20 1.10 -0.10
1987.88 2.40 -3.00 -0.20
1988.00 3.30 -4.60 -0.10
1988.13 2.50 -3.70 -0.20
1988.25 0.00 -0.50 -0.10
1988.38 -2.90 2.60 0.00
1988.50 -3.70 3.60 -0.10
1988.63 -1.90 2.20 -0.10
1988.75 1.00 -0.50 -0.10
1988.88 3.10 -2.70 -0.10
1989.00 2.90 -2.50 -0.20
1989.13 1.10 -0.80 -0.20
1989.25 -1.40 0.90 -0.10
1989.38 -3.20 1.10 -0.10
1989.50 -2.40 0.70 -0.10
1989.63 -0.70 -0.30 -0.10
1989.75 1.40 -1.20 -0.10
1989.88 2.50 -0.30 -0.10
1990.00 2.10 0.40 -0.10
1990.13 0.30 1.10 -0.10
1990.25 -1.50 0.70 -0.10
1990.38 -2.20 -1.00 -0.10
1990.50 -1.50 -1.70 -0.10
1990.63 0.20 -1.50 -0.10
1990.75 1.00 -0.10 -0.10
1990.88 1.40 1.60 -0.10
1991.00 0.90 2.20 -0.10
1991.13 -0.10 1.40 0.00
1991.25 -0.80 -0.50 0.00
1991.38 -0.80 -2.00 -0.20
1991.50 -0.60 -2.50 -0.20
1991.63 -0.30 -1.50 -0.10
1991.75 0.50 0.40 -0.10
1991.88 0.60 2.20 0.00
1992.00 0.50 2.40 -0.10
1992.13 0.10 1.10 -0.10
1992.25 0.20 -0.50 -0.10
1992.38 0.10 -1.70 -0.10
1992.50 -0.40 -2.30 -0.20
1992.63 -0.30 -1.00 -0.20
1992.75 -0.60 0.40 -0.10
1992.88 -0.10 1.40 0.00
1993.00 0.10 1.60 -0.10
1993.13 0.30 1.10 -0.10
1993.25 -0.10 0.00 -0.20
1993.38 -0.70 -1.20 -0.10
1993.50 -0.80 -2.00 -0.20
1993.63 -0.60 -1.50 -0.20
1993.75 0.20 -0.50 0.00
1993.88 1.30 0.90 -0.10
1994.00 0.60 1.60 0.00
1994.13 0.30 1.60 -0.20
1994.25 -0.80 0.40 0.00
1994.38 -1.50 -1.20 -0.20
1994.50 -1.60 -1.50 -0.10
1994.63 -0.30 -1.50 -0.10
1994.75 1.40 -0.80 -0.10
1994.88 2.40 0.90 -0.10
1995.00 1.10 1.60 -0.10
1995.13 -0.30 1.90 -0.10
1995.25 -2.40 0.70 -0.10
1995.38 -2.90 -0.30 0.00
1995.50 -1.20 -1.70 -0.10
1995.63 0.70 -2.00 -0.20
1995.75 2.90 -1.50 -0.10
1995.88 3.50 0.40 -0.10
1996.00 1.40 1.60 -0.10
1996.13 -1.60 2.40 0.00
1996.25 -3.70 1.10 0.00
1996.38 -3.70 -0.70 -0.10
1996.50 -1.10 -2.00 -0.20
1996.63 2.50 -2.30 -0.20
1996.75 4.50 -1.00 0.00
1996.88 3.60 1.10 -0.20
1997.00 0.20 2.40 -0.10
1997.13 -3.20 2.20 0.00
1997.25 -4.60 0.00 -0.10
1997.38 -3.20 -1.70 -0.20
1997.50 0.10 -2.30 -0.20
1997.63 3.30 -1.20 -0.20
1997.75 4.00 0.90 0.00
1997.88 2.50 2.60 -0.10
1998.00 -1.00 2.20 0.00
1998.13 -3.60 0.00 -0.10
1998.25 -3.70 -2.30 -0.20
1998.38 -2.00 -3.40 -0.20
1998.50 1.40 -2.30 -0.10
1998.63 2.90 1.30 -0.10
1998.75 2.40 4.30 -0.10
1998.88 0.60 4.00 0.00
1999.00 -1.40 0.90 -0.10
1999.13 -1.90 -3.20 -0.10
1999.25 -1.20 -5.60 -0.30
1999.38 -0.30 -4.40 -0.20
1999.50 0.60 -0.80 -0.10
1999.63 0.90 4.50 0.00
1999.75 0.50 6.20 0.00
1999.88 -0.30 4.30 0.00
2000.00 0.00 -1.00 -0.20
2000.13 0.00 -5.30 -0.30
2000.25 0.10 -6.60 -0.20
2000.38 0.20 -3.40 -0.10
2000.50 -0.10 1.90 -0.20
2000.63 -0.10 5.80 0.10
2000.75 -0.20 6.00 0.00
2000.88 -0.20 2.60 -0.10
2001.00 0.00 -3.00 -0.20
2001.13 0.40 -6.10 -0.20
2001.25 0.00 -5.30 -0.30
2001.38 0.20 -1.50 -0.10
2001.50 -0.20 3.10 0.00
2001.63 -0.50 5.50 0.00
2001.75 -0.20 3.60 0.00
2001.88 -0.10 0.40 0.00
2002.00 0.00 -3.40 -0.20
2002.13 -0.30 -4.40 -0.20
2002.25 -0.40 -2.30 -0.20
2002.38 -0.70 1.60 0.00
2002.50 -0.60 3.30 -0.10
2002.63 -0.10 2.90 -0.20
2002.75 0.60 0.20 -0.10
2002.88 1.00 -3.00 -0.10
2003.00 1.10 -3.20 -0.20
2003.13 -0.40 -1.20 -0.20
2003.25 -1.10 1.90 0.00
2003.38 -2.00 3.30 -0.10
2003.50 -1.40 2.40 -0.10
2003.63 0.10 -0.80 -0.10
2003.75 1.40 -3.20 -0.20
2003.88 1.90 -3.40 -0.10
2004.00 1.40 -1.70 -0.10
2004.13 -0.40 1.60 0.00
2004.25 -1.90 3.60 0.00
2004.38 -2.40 3.10 -0.10
2004.50 -1.40 0.90 -0.10
2004.63 0.70 -2.50 -0.20
2004.75 2.00 -4.10 -0.20
2004.88 1.70 -3.20 -0.20
2005.00 0.50 -0.50 -0.10
2005.13 -0.80 2.40 0.00
2005.25 -1.90 3.60 -0.10
2005.38 -1.60 2.40 0.00
2005.50 -0.60 0.00 -0.20
2005.63 1.00 -3.00 -0.10
2005.75 1.40 -3.70 -0.10
2005.88 1.00 -2.50 -0.10
2006.00 0.20 0.40 0.00
2006.13 -1.00 3.10 0.00
2006.25 -1.90 4.00 -0.10
2006.38 -1.20 2.20 0.00
2006.50 0.10 -1.20 -0.20
2006.63 1.10 -3.70 -0.20
2006.75 1.50 -4.40 -0.20
2006.88 0.50 -2.00 -0.10
2007.00 -0.60 1.90 -0.10
2007.13 -1.40 4.30 0.00
2007.25 -1.60 3.80 0.00
2007.38 -0.70 1.10 -0.10
2007.50 0.30 -2.70 -0.20
2007.63 1.40 -4.60 -0.10
2007.75 1.40 -3.70 -0.20
2007.88 0.50 -0.50 -0.10
2008.00 -1.00 3.60 -0.10
2008.13 -1.90 5.00 0.00
2008.25 -2.10 3.60 0.00
2008.38 -1.00 -0.30 -0.10
2008.50 0.60 -4.10 -0.20
2008.63 1.70 -5.10 -0.20
2008.75 1.70 -3.20 -0.10
2008.88 1.40 1.10 0.10
2009.00 -1.20 4.50 0.00
2009.13 -2.10 5.00 0.00
2009.25 -2.40 2.60 -0.10
2009.38 -1.20 -1.70 -0.10
2009.50 1.00 -4.80 -0.20
2009.63 2.50 -4.60 -0.20
2009.75 1.50 -1.00 -0.10
2009.88 0.30 2.60 -0.10
2010.00 -1.40 4.70 -0.10
2010.13 -2.50 3.30 0.00
2010.25 -1.50 0.20 -0.10
2010.38 -0.40 -3.20 -0.20
2010.50 1.10 -4.10 -0.20
2010.63 1.50 -2.50 -0.20
2010.75 1.10 0.70 -0.20
2010.88 0.10 3.10 -0.10
2011.00 -0.70 3.10 -0.10
2011.13 -0.80 0.90 -0.10
2011.25 -0.60 -2.00 -0.10
2011.38 0.30 -3.70 -0.20
2011.50 0.50 -2.50 -0.10
2011.63 0.60 -0.30 -0.10
2011.75 -0.10 2.90 0.00
2011.88 -0.70 3.10 -0.10
2012.00 -0.40 1.60 0.00
2012.13 -0.20 -1.20 -0.10
2012.25 0.10 -2.70 -0.20
2012.38 0.60 -2.30 -0.10
2012.50 0.20 -0.50 -0.10
2012.63 0.50 0.90 -0.10
2012.75 0.10 1.60 -0.10
2012.88 -0.70 1.10 -0.10
2013.00 -1.00 0.20 0.00
2013.13 -1.10 -0.50 -0.10
2013.25 -0.30 -0.50 -0.10
2013.38 1.30 -0.10 -0.10
2013.50 1.50 -0.50 -0.20
2013.63 1.40 -0.80 -0.10
2013.75 0.20 -1.00 -0.10
2013.88 -1.00 -0.30 -0.10
2014.00 -2.40 0.70 -0.10
2014.13 -2.30 1.40 0.00
2014.25 -0.80 0.90 -0.10
2014.38 1.40 0.20 0.00
2014.50 2.50 -1.20 -0.20
2014.63 2.30 -1.70 -0.10
2014.75 0.90 -1.20 -0.10
2014.88 -1.20 -0.30 0.00
2015.00 -2.80 0.90 -0.10
2015.13 -2.60 1.60 -0.10
2015.25 -1.00 1.10 0.00
2015.38 1.70 0.20 -0.10
2015.50 3.20 -0.50 -0.10
2015.63 2.80 -1.20 -0.20
2015.75 1.00 -1.00 -0.10
2015.88 -2.00 -0.50 -0.10
2016.00 -3.20 0.20 0.00
2016.13 -3.00 0.90 -0.10
2016.25 -1.00 1.10 -0.10
2016.38 1.90 0.40 0.00
2016.50 3.60 -0.30 -0.20
2016.63 2.80 -0.80 -0.20
2016.75 0.60 -0.80 -0.10
2016.88 -1.90 -0.30 -0.10
2017.00 -2.90 -0.30 -0.10
2017.13 -2.80 0.40 -0.10
2017.25 -0.70 0.70 -0.10
2017.38 1.50 -0.10 -0.20
2017.50 2.70 0.40 -0.10
2017.63 2.80 -0.30 -0.10
2017.75 0.20 -0.10 -0.10
2017.88 -2.00 0.00 -0.10
2018.00 -3.20 -0.30 -0.10
2018.13 -2.60 -0.30 -0.10
2018.25 -0.80 0.00 -0.20
2018.38 1.90 -0.50 -0.20
2018.50 2.90 0.40 -0.10
2018.63 2.30 0.20 -0.10
2018.75 0.90 0.20 -0.10
2018.88 -1.40 0.00 -0.10
2019.00 -2.20 -0.50 -0.10
2019.13 -2.20 -0.50 -0.10
2019.25 -0.20 -0.30 -0.10
2019.38 1.10 0.20 -0.20
2019.50 2.30 0.20 -0.10
2019.63 1.50 -0.10 -0.20
2019.75 0.10 -0.80 0.00
2019.88 -1.10 -1.00 -0.20
2020.00 -2.20 -0.50 -0.10
2020.13 -1.50 0.20 -0.10
2020.25 0.10 1.10 -0.10
2020.38 1.90 1.40 0.00
2020.50 2.10 0.90 -0.10
2020.63 1.10 -0.30 -0.20
2020.75 -0.60 -1.50 -0.10
2020.88 -1.90 -2.30 -0.10
2021.00 -2.00 -1.00 0.00
2021.13 -1.10 0.40 -0.10
2021.25 0.10 2.20 -0.10
2021.38 1.10 2.20 0.00
2021.50 1.70 1.10 -0.10
2021.63 1.10 -0.80 -0.20
2021.75 0.30 -2.30 -0.10
2021.88 -1.00 -2.70 -0.10
2022.00 -2.00 -1.00 -0.10
2022.13 -1.90 0.20 0.00
2022.25 -1.10 1.90 -0.10
2022.38 0.30 2.20 -0.10
2022.50 1.30 1.40 -0.10
2022.63 1.70 -0.30 -0.10
2022.75 1.40 -1.70 -0.10
2022.88 0.30 -1.70 -0.20
2023.00 -1.00 -1.20 -0.10
2023.13 -2.20 0.00 -0.10
2023.25 -2.10 1.10 -0.10
2023.38 -0.80 1.40 0.00
2023.50 0.30 1.10 -0.10
2023.63 1.70 0.20 -0.10
2023.75 1.90 -0.50 -0.10
2023.88 0.70 -1.00 -0.20
2024.00 -0.40 -1.20 -0.20
2024.13 -1.50 -0.70 -0.10
2024.25 -1.60 0.00 -0.10
2024.38 -1.00 0.70 -0.10
2024.50 0.30 1.10 -0.10
2024.63 1.90 0.90 0.00
2024.75 1.40 0.60 -0.20
2024.88 0.60 -0.30 -0.10
2025.00 -0.70 -1.20 -0.10
2025.13 -1.50 -1.20 -0.20
2025.25 -1.90 -0.70 -0.10
2025.38 -0.70 -0.30 -0.10
2025.50 0.70 0.40 -0.10
2025.63 1.70 1.10 -0.10
2025.75 1.40 1.10 -0.10
2025.88 0.60 0.70 -0.10
2026.00 -0.60 -0.50 -0.10
2026.13 -1.00 -1.20 -0.10
2026.25 -1.10 -1.50 -0.20
2026.38 -0.70 -1.20 -0.10
2026.50 0.20 0.40 -0.10
2026.63 1.30 1.40 -0.10
2026.75 0.60 1.60 -0.10
2026.88 0.30 1.10 -0.10
2027.00 0.20 -0.50 -0.10
2027.13 -0.20 -1.70 -0.10
2027.25 0.00 -2.00 -0.20
2027.38 0.10 -0.80 -0.20
2027.50 0.10 0.70 -0.10
2027.63 -0.20 1.60 0.00
2027.75 -0.70 1.60 -0.10
2027.88 -1.00 0.20 -0.10
2028.00 -0.20 -1.20 -0.10
2028.13 0.60 -2.30 -0.10
2028.25 1.30 -1.50 -0.20
2028.38 1.30 0.40 -0.10
2028.50 0.50 1.90 0.00
2028.63 -1.20 2.60 -0.10
2028.75 -2.50 0.90 0.00
2028.88 -1.40 -1.50 -0.20
2029.00 -0.20 -3.20 -0.10
2029.13 1.50 -2.50 -0.20
2029.25 2.80 -0.30 -0.10
2029.38 2.00 2.60 -0.10
2029.50 -0.40 3.10 0.00
2029.63 -2.50 1.90 0.00
2029.75 -2.90 -0.70 -0.10
2029.88 -1.00 -3.20 -0.20
2030.00 1.30 -3.40 -0.10
2030.13 2.20 -1.50 -0.10
2030.25 2.10 1.90 -0.10
2030.38 0.30 3.60 -0.10
2030.50 -1.60 3.30 0.00
2030.63 -2.90 0.70 0.00
2030.75 -1.60 -2.00 -0.10
2030.88 0.20 -3.40 -0.20
2031.00 2.40 -3.40 -0.20
2031.13 2.10 -0.10 -0.10
2031.25 0.60 2.60 0.00
2031.38 -1.60 3.30 0.00
2031.50 -2.90 2.20 -0.10
2031.63 -2.20 -0.50 -0.10
2031.75 0.30 -2.70 -0.20
2031.88 2.30 -3.20 -0.10
2032.00 2.50 -1.20 -0.10
2032.13 1.10 1.10 -0.10
2032.25 -1.60 2.90 0.00
2032.38 -3.20 2.20 -0.10
2032.50 -2.50 0.00 -0.10
2032.63 -0.40 -1.70 -0.20
2032.75 2.30 -2.30 0.00
2032.88 3.20 -0.50 -0.20
2033.00 2.30 1.10 -0.10
2033.13 -0.40 2.20 0.00
2033.25 -3.00 1.40 -0.10
2033.38 -3.30 -0.50 0.00
2033.50 -2.00 -2.00 -0.20
2033.63 0.60 -2.30 -0.10
2033.75 2.90 -1.00 -0.10
2033.88 2.50 1.10 -0.10
2034.00 0.70 2.40 -0.10
2034.13 -1.40 1.40 -0.10
2034.25 -2.60 -0.70 -0.10
2034.38 -2.20 -2.00 -0.10
2034.50 -0.40 -2.30 0.00
2034.63 1.10 -0.80 -0.20
2034.75 1.90 0.90 -0.10
2034.88 1.10 1.60 -0.10
2035.00 -0.20 1.10 -0.10
2035.13 -1.20 -0.30 0.00
2035.25 -1.60 -1.50 -0.10
2035.38 -1.20 -1.20 -0.10
2035.50 -0.30 -0.50 -0.10
2035.63 0.70 0.90 -0.20
2035.75 1.40 1.10 0.00
2035.88 1.00 0.40 -0.10
2036.00 0.00 -0.50 -0.10
2036.13 -1.10 -0.50 -0.10
2036.25 -1.90 -0.30 -0.20
2036.38 -1.60 0.00 0.00
2036.50 -0.20 0.20 -0.10
2036.63 1.70 0.20 -0.10
2036.75 1.90 -0.10 -0.10
2036.88 0.90 0.20 -0.10
2037.00 -0.70 0.20 -0.10
2037.13 -2.10 -0.30 -0.10
2037.25 -2.10 -0.30 -0.10
2037.38 -1.00 -0.80 -0.10
2037.50 0.70 -0.50 -0.10
2037.63 2.40 -0.10 -0.20
2037.75 1.90 0.40 -0.10
2037.88 0.20 0.40 0.00
2038.00 -1.90 0.20 -0.10
2038.13 -2.60 -0.30 -0.10
2038.25 -2.00 -0.50 -0.10
2038.38 0.50 -0.50 -0.10
2038.50 1.10 -0.30 -0.20
2038.63 2.00 -0.30 -0.20
2038.75 1.30 -0.50 -0.10
2038.88 -0.40 -0.30 -0.20
2039.00 -1.20 0.20 0.00
2039.13 -2.00 0.90 -0.10
2039.25 -1.50 1.10 -0.10
2039.38 -0.10 0.40 0.00
2039.50 1.00 -0.10 -0.10
2039.63 1.30 -1.00 -0.10
2039.75 1.30 -1.00 -0.10
2039.88 0.20 -0.10 0.00
2040.00 -0.60 0.90 -0.10
2040.13 -1.20 1.10 -0.10
2040.25 -0.70 0.20 -0.10
2040.38 -0.10 -0.50 -0.20
2040.50 0.30 -0.80 -0.20
2040.63 0.50 -0.50 -0.10
2040.75 -0.20 0.20 -0.10
2040.88 -0.20 0.70 -0.10
2041.00 0.20 0.40 -0.10
2041.13 0.60 -0.30 -0.10
2041.25 0.50 -1.00 -0.20
2041.38 0.30 -0.80 -0.10
2041.50 -0.80 0.00 0.00
2041.63 -1.60 1.40 0.00
2041.75 -1.90 1.60 -0.10
2041.88 -0.30 0.90 -0.10
2042.00 0.60 -0.80 -0.10
2042.13 2.30 -2.70 -0.20
2042.25 2.00 -2.70 -0.20
2042.38 1.00 -1.50 -0.20
2042.50 -0.70 1.10 0.00
2042.63 -2.00 3.30 -0.10
2042.75 -2.90 3.60 0.00
2042.88 -2.30 1.40 -0.10
2043.00 0.60 -1.70 -0.10
2043.13 2.30 -3.70 -0.10
2043.25 2.90 -3.90 -0.20
2043.38 2.80 -1.70 -0.20
2043.50 0.60 1.60 0.00
2043.63 -2.10 3.60 0.00
2043.75 -3.60 3.80 -0.10
2043.88 -2.60 1.60 0.00
2044.00 -0.70 -1.20 -0.10
2044.13 1.90 -3.40 -0.10
2044.25 3.30 -3.20 -0.20
2044.38 3.20 -1.00 -0.20
2044.50 1.10 1.10 -0.10
2044.63 -1.50 2.60 -0.10
2044.75 -3.70 2.60 0.00
2044.88 -3.70 0.70 -0.10
2045.00 -1.10 -1.00 -0.10
2045.13 1.90 -2.50 -0.10
2045.25 3.10 -1.70 -0.20
2045.38 2.80 -0.30 -0.10
2045.50 1.00 1.90 0.00
2045.63 -1.60 2.40 0.00
2045.75 -3.40 1.10 -0.10
2045.88 -2.90 -0.70 -0.10
2046.00 -0.30 -2.50 -0.20
2046.13 1.30 -2.50 -0.10
2046.25 2.80 -0.80 -0.20
2046.38 2.30 2.20 0.00
2046.50 0.30 3.60 -0.10
2046.63 -1.50 2.20 -0.10
2046.75 -2.20 -0.50 -0.10
2046.88 -1.90 -3.20 -0.20
2047.00 -1.50 -3.70 -0.20
2047.13 0.60 -1.70 0.00
2047.25 1.50 1.40 -0.10
2047.38 1.40 4.00 0.00
2047.50 0.60 4.00 -0.10
2047.63 0.30 1.60 -0.20
2047.75 -0.60 -2.50 -0.10
2047.88 -1.20 -4.60 -0.30
2048.00 -1.00 -4.10 -0.20
2048.13 -0.60 -1.00 0.00
2048.25 0.10 3.10 0.00
2048.38 0.60 4.50 -0.20
2048.50 1.00 3.80 -0.10
2048.63 0.90 0.20 -0.10
2048.75 0.30 -3.20 -0.20
2048.88 -0.40 -4.60 -0.20
2049.00 -1.40 -3.00 -0.10
2049.13 -1.20 0.70 0.00
2049.25 -0.30 3.30 -0.10
2049.38 0.60 4.00 0.00
2049.50 1.00 1.90 0.00
2049.63 0.70 -1.50 -0.20
2049.75 -0.40 -3.20 -0.20
2049.88 -1.00 -3.20 -0.10
2050.00 -0.40 -1.20 -0.20
2050.13 -0.20 1.60 -0.10
2050.25 0.60 2.60 -0.10
2050.38 0.90 2.20 -0.10
2050.50 0.60 -0.30 -0.10
2050.63 0.00 -1.50 -0.20
2050.75 -1.00 -1.70 -0.10
2050.88 -1.10 -1.00 -0.20
2051.00 -0.70 0.20 -0.30
2051.13 0.90 1.10 -0.10
2051.25 1.30 0.90 -0.10
2051.38 1.40 0.20 0.00
2051.50 -0.20 -0.30 -0.10
2051.63 -1.40 0.00 -0.10
2051.75 -2.20 0.00 -0.10
2051.88 -1.20 -0.30 -0.10
2052.00 -0.10 -0.50 -0.20
2052.13 2.30 -0.30 -0.10
2052.25 2.70 -0.10 -0.10
2052.38 1.70 0.20 -0.10
2052.50 -0.40 1.10 0.00
2052.63 -2.80 0.90 -0.10
2052.75 -3.20 -0.30 -0.10
2052.88 -1.90 -1.20 -0.10
2053.00 0.90 -1.70 -0.30
2053.13 3.10 -0.30 0.00
2053.25 3.50 0.90 -0.10
2053.38 1.40 1.60 -0.10
2053.50 -1.40 0.90 -0.10
2053.63 -3.20 -0.70 -0.10
2053.75 -3.00 -2.00 -0.10
2053.88 -1.50 -1.70 -0.10
2054.00 1.40 0.20 0.00
2054.13 3.30 1.60 -0.10
2054.25 2.70 2.40 0.00
2054.38 0.70 1.90 -0.10
2054.50 -1.20 -0.80 -0.10
2054.63 -2.60 -2.70 -0.10
2054.75 -2.50 -3.00 -0.10
2054.88 -0.40 -1.20 -0.20
2055.00 2.00 1.10 0.00
2055.13 2.50 3.60 -0.10
2055.25 1.50 3.30 -0.20
2055.38 0.50 0.40 -0.10
2055.50 -1.40 -2.50 -0.20
2055.63 -2.10 -3.70 -0.10
2055.75 -1.90 -2.70 -0.10
2055.88 -0.40 0.20 0.00
2056.00 1.30 2.40 -0.10
2056.13 2.00 3.60 -0.10
2056.25 1.70 1.60 -0.10
2056.38 0.90 -1.20 -0.10
2056.50 -0.60 -3.00 -0.20
2056.63 -1.90 -2.70 -0.10
2056.75 -2.20 -1.00 -0.10
2056.88 -1.40 1.40 -0.10
2057.00 0.60 2.20 -0.10
2057.13 1.50 1.90 -0.10
2057.25 2.00 -0.30 -0.20
2057.38 1.00 -2.00 -0.10
2057.50 -0.70 -2.30 -0.20
2057.63 -1.60 0.00 0.00
2057.75 -2.00 0.90 -0.10
2057.88 -1.10 1.90 -0.20
2058.00 1.00 0.90 -0.10
2058.13 2.00 -0.30 -0.10
2058.25 1.90 -1.50 -0.10
2058.38 0.10 -1.20 -0.10
2058.50 -2.00 0.00 -0.10
2058.63 -2.50 0.90 -0.10
2058.75 -1.60 0.90 -0.10
[truncated: 5,494,535 more chars]
