# Supplementary material for: Barnacles as biological flow indicators
Source: PeerJ. 2023 Apr 18;11:e15018. doi: 10.7717/peerj.15018 (PMC10120587; doi:10.7717/peerj.15018)
Supplement: Supplemental Information 12 [file peerj-11-15018-s012.dat]

FILE  : C:\Users\lsmee\Desktop\joey temp\CSWY Jul 13\CSWY_102 jul-13.VEC
PROBE : 1
VELOCITIES (U, V, W):
0.00 4.20 98.20 -2.00
6125.50 18.70 -4.50 12.20
6125.63 7.20 3.10 15.50
6125.75 8.60 -5.20 12.30
6125.88 43.70 -21.90 -0.40
6126.38 3.80 6.90 -1.40
6126.50 -14.50 16.50 -7.80
6126.63 -3.00 6.00 -10.70
6126.75 4.10 -9.00 0.70
6126.88 -6.40 -1.20 0.90
6127.00 10.40 31.70 2.40
6127.25 -5.30 -17.50 -12.90
6127.38 -0.90 8.20 -3.00
6127.50 -11.50 7.80 -2.40
6127.75 21.10 -14.20 -5.70
6127.88 -23.70 7.80 -6.10
6128.00 0.50 3.10 -7.00
6128.13 -17.10 7.00 -9.70
6128.25 -12.70 -21.10 -6.40
6128.38 -11.70 -17.00 -0.70
6128.50 1.30 10.40 -5.70
6128.63 -9.50 13.20 -6.50
6128.75 -22.00 14.50 -1.40
6128.88 -25.50 21.00 2.60
6129.00 -9.90 -0.30 -1.10
6129.13 -5.50 -17.00 -5.10
6129.25 -2.90 -0.30 -3.20
6129.38 -3.10 18.80 -1.60
6129.50 -0.10 17.90 1.70
6129.63 -22.60 3.40 4.70
6129.75 -40.00 -15.90 3.50
6129.88 -3.80 -17.50 1.20
6130.00 23.90 -22.90 0.80
6130.13 29.20 -33.70 0.80
6130.25 37.60 -30.80 -1.30
6130.38 15.80 3.50 -2.20
6130.50 -0.80 12.30 -4.30
6130.63 -6.70 5.10 -6.50
6130.75 2.40 2.90 -4.80
6130.88 -24.40 19.20 -4.10
6131.00 -39.40 18.90 0.10
6131.25 30.50 -51.70 -7.10
6131.38 32.20 -53.60 0.50
6131.50 22.80 -19.50 4.00
6131.63 6.90 -1.80 3.60
6131.75 -16.10 -8.50 2.10
6131.88 -12.50 -20.90 -4.20
6132.00 -4.10 -29.10 -3.30
6132.13 -2.50 -21.30 -6.30
6132.25 18.80 -9.00 -1.30
6132.38 16.30 16.90 -1.00
6132.50 -23.70 18.80 2.90
6132.63 5.20 1.90 2.60
6132.75 25.90 3.10 -1.80
6132.88 -10.90 4.60 -9.40
6133.00 -16.60 13.80 -8.30
6133.13 -5.80 3.30 1.70
6133.25 -0.50 2.40 4.30
6133.38 2.20 -3.90 5.00
6133.50 0.10 -1.80 2.60
6133.63 -0.30 3.80 -1.40
6133.75 0.30 -6.60 -4.60
6133.88 -0.30 -6.80 -3.90
6134.00 0.30 2.20 -1.90
6134.13 -4.10 8.20 1.80
6134.25 -5.50 3.30 2.80
6134.38 1.10 1.70 0.90
6134.50 8.50 -1.20 -1.80
6134.63 10.10 1.70 -0.70
6134.75 6.80 -1.80 0.70
6134.88 -1.70 -5.90 0.90
6135.00 -3.40 -1.80 -1.40
6135.13 -1.90 1.10 -1.10
6135.25 -1.20 -0.80 0.60
6135.38 3.10 -5.60 0.40
6135.50 2.40 -0.50 0.50
6135.63 -10.40 4.80 -2.10
6135.75 -4.90 0.20 -1.30
6135.88 -0.60 1.40 -0.20
6136.00 -0.30 -2.50 -1.00
6136.13 -2.40 3.10 -0.70
6136.25 1.40 8.90 1.10
6136.38 5.00 -0.30 0.80
6136.50 2.40 -8.80 0.10
6136.63 -4.30 -10.70 0.30
6136.75 -4.20 3.60 -1.00
6136.88 2.60 18.30 -2.00
6137.00 -7.00 12.80 -2.80
6137.13 2.90 -3.40 0.30
6137.25 9.10 -11.50 1.10
6137.38 1.90 1.40 -3.30
6137.50 -7.50 7.20 -1.90
6137.63 -2.00 -2.00 -4.50
6137.75 -7.00 0.70 -5.40
6137.88 -5.50 8.70 -3.00
6138.00 9.20 -2.50 -1.40
6138.13 11.80 3.10 -0.50
6138.25 -7.50 19.90 -5.30
6138.38 -3.80 13.20 -7.30
6138.50 -7.50 -2.50 -5.90
6138.63 -4.70 -13.60 -2.10
6138.75 4.90 -2.00 0.80
6138.88 2.70 -1.60 1.40
6139.00 -1.30 -2.00 3.80
6139.13 2.20 -5.90 2.80
6139.25 -5.10 -5.20 -2.10
6139.38 -3.30 -0.50 -3.40
6139.50 -3.10 -1.40 -4.10
6139.63 -4.10 2.90 -1.00
6139.75 1.80 -3.20 0.60
6139.88 2.20 -7.80 2.30
6140.00 -3.40 -11.00 0.90
6140.13 -0.70 -0.30 -2.10
6140.25 2.10 12.50 -5.60
6140.38 -4.10 13.60 -4.80
6140.50 3.00 9.80 -2.80
6140.63 7.20 12.00 -0.60
6140.75 5.90 -3.90 0.50
6140.88 1.80 -10.50 0.10
6141.00 12.50 -7.10 -3.20
6141.13 -2.60 -1.00 -8.10
6141.25 4.80 6.20 -9.90
6141.38 0.70 11.10 -4.50
6141.50 -8.50 6.70 -2.00
6141.63 -3.60 0.00 -3.70
6141.75 -14.00 -16.80 0.50
6141.88 13.20 -4.50 0.30
6142.00 4.60 4.30 -4.30
6142.13 6.10 10.60 -5.70
6142.25 -2.20 1.10 -4.30
6142.38 -10.20 10.40 -3.20
6142.50 6.00 9.80 1.00
6142.63 6.20 -17.00 3.60
6142.75 12.60 8.90 3.90
6142.88 12.60 44.50 4.10
6143.00 -16.60 3.10 -4.50
6143.25 -3.10 -2.70 3.70
6143.38 5.30 -1.80 2.50
6143.50 10.10 8.90 -1.80
6143.63 8.70 6.00 -2.50
6143.75 13.90 8.00 -1.70
6143.88 9.40 3.30 0.50
6144.00 10.00 0.90 8.80
6144.13 8.30 24.60 -3.90
6144.25 6.80 10.40 -0.10
6144.38 -3.10 -2.70 5.30
6144.50 -5.00 -8.10 14.00
6146.13 -11.90 13.20 2.40
6146.25 14.80 -4.20 1.10
6146.38 8.90 1.90 5.90
6146.50 -11.70 11.10 11.50
6146.63 -13.90 11.40 18.50
6146.88 28.80 14.70 -3.10
6147.00 24.10 -11.30 -0.50
6147.13 -8.10 6.00 0.70
6147.38 33.10 -18.50 -1.00
6147.50 -16.50 -13.40 1.90
6147.63 -21.80 -8.00 0.50
6147.75 -0.70 5.10 -0.90
6147.88 13.50 14.90 -1.00
6148.00 -6.70 -8.50 -2.40
6148.13 -13.00 -12.10 -2.10
6148.25 -9.90 -9.50 -1.70
6148.38 -12.30 2.40 -1.20
6148.50 -60.10 -13.80 1.30
6149.13 -21.10 -18.20 -0.10
6149.25 -8.60 -1.20 0.50
6149.38 20.20 18.10 0.90
6149.50 35.10 30.20 2.10
6149.88 -18.90 13.40 -4.60
6150.00 -15.40 -26.40 -3.60
6150.13 -12.10 -30.30 -1.30
6150.25 -3.30 -5.40 -4.80
6150.38 -7.10 5.80 -4.00
6150.50 0.60 -3.70 -2.10
6150.63 7.60 0.40 -2.20
6150.75 9.70 14.00 -2.10
6151.00 5.00 20.10 0.50
6151.13 12.00 2.60 -3.10
6151.25 -9.50 -28.20 0.00
6151.38 -6.40 -28.90 -3.00
6151.75 -22.30 16.70 -6.60
6151.88 -19.40 -1.00 -6.50
6152.00 -3.70 -4.10 -3.50
6152.13 -7.10 8.70 -4.60
6152.25 -4.30 -1.80 -8.90
6153.00 -18.00 -16.80 2.90
6153.38 26.40 -22.20 -1.40
6153.50 3.60 -41.90 -1.90
6153.63 -7.20 -27.90 -1.90
6153.75 -13.40 -5.80 -0.80
6153.88 -11.10 8.00 2.80
6154.00 6.00 -5.40 4.10
6154.13 41.20 -44.40 6.60
6154.25 63.90 -35.10 3.10
6154.88 -8.50 0.40 2.70
6155.00 8.50 1.70 0.60
6155.13 -5.40 22.00 0.00
6155.25 -16.40 20.80 2.80
6155.38 1.00 -9.20 -4.00
6155.50 -7.60 -18.20 -4.10
6155.63 -2.40 -11.40 -4.50
6155.75 -11.60 5.10 -4.50
6155.88 -35.40 47.50 -0.10
6156.00 -24.10 42.30 0.60
6156.13 -15.80 15.00 -1.10
6156.25 -13.70 6.30 -1.30
6156.38 -6.80 6.20 -1.70
6156.50 0.70 12.50 -2.10
6156.63 8.60 8.70 -2.10
6156.75 16.70 -11.90 -3.80
6156.88 30.80 -81.80 -3.70
6161.00 -2.20 4.80 10.70
6161.13 1.70 5.50 -8.90
6161.38 7.10 1.10 3.30
6161.50 1.80 -4.10 2.30
6161.63 8.10 1.90 2.10
6161.75 10.60 -0.50 1.10
6161.88 16.60 -3.90 4.30
6162.00 2.10 -5.40 -2.80
6162.13 4.00 -7.80 -2.60
6163.13 22.60 -3.00 5.80
6163.25 12.50 0.90 6.30
6163.50 5.70 9.10 13.90
6163.63 4.20 7.40 11.10
6163.75 2.70 4.30 6.70
6163.88 1.20 3.10 6.10
6164.00 8.80 8.90 4.20
6164.13 -1.20 16.10 3.40
6164.25 -14.30 3.10 2.40
6164.38 -9.90 -16.20 0.90
6164.50 -11.30 -18.20 -0.60
6164.63 -11.70 -3.90 0.10
6164.75 -4.20 -3.70 -0.50
6164.88 3.10 -0.30 -1.10
6165.00 6.30 -0.30 -0.60
6165.13 3.90 -2.70 -0.50
6165.25 1.40 -3.20 -0.80
6165.38 -2.30 -2.50 -0.90
6165.50 0.20 -1.00 -1.00
6165.63 1.70 -0.80 -0.90
6165.75 0.70 -1.60 0.00
6165.88 -0.80 -2.50 1.40
6166.00 0.70 -3.00 0.70
6166.13 6.30 -0.30 -1.20
6166.25 11.60 -2.00 -1.30
6166.38 0.60 -1.80 -2.00
6166.50 -8.70 0.90 2.00
6166.63 1.90 0.40 3.50
6166.75 2.70 -4.40 1.40
6166.88 5.30 -6.60 2.00
6167.00 2.10 -2.50 -1.30
6167.13 4.60 0.40 -4.70
6167.25 3.40 0.40 -5.50
6167.38 2.10 -1.60 -3.30
6167.50 -1.00 -0.30 -0.30
6167.63 -1.60 3.10 0.90
6167.75 -1.80 0.70 1.10
6167.88 2.50 -0.30 -0.50
6168.00 6.40 -2.00 -3.10
6168.13 6.60 -1.80 -3.90
6168.25 2.40 -0.50 -2.80
6168.38 -0.20 0.70 -1.40
6168.50 1.10 -0.30 0.20
6168.63 1.80 -1.20 1.00
6168.75 1.60 -1.00 0.00
6168.88 3.80 -1.80 -1.30
6169.00 4.10 -2.30 -1.70
6169.13 3.80 -2.70 -1.40
6169.25 4.00 -2.00 -1.00
6169.38 3.10 -2.30 -0.90
6169.50 2.40 -1.00 -0.90
6169.63 3.80 0.60 -1.40
6169.75 3.70 0.40 -0.90
6169.88 3.10 -1.80 0.30
6170.00 3.10 -3.20 0.80
6170.13 3.60 -2.30 0.10
6170.25 2.90 -0.50 -0.60
6170.38 1.60 -0.50 -0.90
6170.50 0.90 -0.80 -0.90
6170.63 -0.20 -1.20 -0.80
6170.75 -0.10 -1.00 -0.60
6170.88 1.40 -0.80 -0.60
6171.00 1.30 -1.00 -0.10
6171.13 0.70 -1.00 0.40
6171.25 0.30 -1.20 -0.50
6171.38 -0.10 -1.00 -1.10
6171.50 1.00 -1.00 -1.10
6171.63 2.10 -1.60 -0.40
6171.75 2.70 -1.60 0.30
6171.88 2.30 -3.70 0.40
6172.00 2.00 -4.10 -0.30
6172.13 0.70 -3.40 -1.30
6172.25 2.30 -1.20 -1.90
6172.38 2.10 -0.10 -1.80
6172.50 0.30 0.70 -1.40
6172.63 2.40 -0.50 -1.10
6172.75 1.60 -1.60 -0.60
6172.88 0.20 -3.00 0.20
6173.00 0.60 -3.20 0.50
6173.13 2.50 -1.20 -0.80
6173.25 2.40 0.40 -2.70
6173.38 -1.00 0.20 -3.40
6173.50 -0.60 -0.50 -2.60
6173.63 -0.20 -0.30 -0.90
6173.75 2.00 -0.80 0.00
6173.88 2.40 -2.00 0.00
6174.38 -1.40 0.00 -2.60
6174.50 1.90 -3.00 -1.30
6174.63 2.20 -2.00 0.20
6174.88 5.70 0.40 1.20
6175.00 4.90 -1.00 0.00
6175.13 3.70 -3.00 -1.60
6175.25 0.50 -3.90 -3.20
6175.38 2.90 -2.50 -4.70
6175.50 5.40 0.90 -4.80
6175.63 -1.90 2.20 -5.20
6175.75 -0.60 0.40 -3.40
6175.88 -0.50 1.70 -3.30
6176.00 -1.60 -0.30 -2.50
6176.13 -0.30 -3.00 -1.10
6176.25 0.70 -1.60 -0.70
6176.38 -0.20 -1.80 -0.90
6176.50 2.30 -1.80 -2.40
6176.63 8.60 0.40 -3.90
6176.75 6.40 -0.10 -4.40
6176.88 -2.90 2.60 -4.40
6177.00 1.40 2.20 -2.40
6177.13 1.90 2.40 0.30
6177.25 3.50 1.90 1.90
6177.38 -0.60 -2.50 1.60
6177.50 -3.20 -2.70 -0.30
6177.63 -9.10 -5.60 -2.70
6177.75 -0.50 0.20 -5.10
6177.88 6.00 1.70 -5.10
6178.00 6.30 -0.80 -2.60
6178.13 2.60 -4.10 1.90
6178.25 -0.70 -4.70 5.00
6178.38 0.00 -6.80 4.70
6178.50 -2.40 -6.60 2.30
6178.63 -1.10 -3.00 -0.50
6178.75 2.10 -3.90 -1.40
6178.88 1.60 -4.40 -0.90
6179.00 4.00 -3.40 0.10
6179.13 6.30 -1.80 1.10
6179.25 2.20 -7.80 2.80
6179.38 -2.20 -9.70 -0.10
6179.50 -15.90 1.10 -5.60
6179.63 -7.10 3.80 -1.90
6179.75 6.50 3.60 -3.90
6179.88 8.70 6.50 -5.30
6180.00 -1.40 3.30 -5.50
6180.13 -3.30 -1.40 -4.20
6180.25 5.20 3.10 -3.70
6180.38 3.70 5.80 -2.60
6180.50 1.40 5.50 -1.70
6180.63 4.60 3.80 -2.70
6180.75 5.70 3.10 -5.10
6180.88 4.80 1.40 -5.90
6181.00 4.80 -1.60 -5.10
6181.13 5.60 -0.50 -2.80
6181.25 5.80 4.00 -3.20
6182.00 17.10 -5.90 0.60
6182.13 8.30 3.10 2.10
6182.25 0.00 16.50 7.00
6182.38 -16.10 -8.10 5.40
6182.50 4.90 -0.10 5.00
6182.63 17.50 -0.30 1.90
6182.75 23.70 4.00 2.40
6183.50 -13.20 -8.50 -8.90
6183.63 -8.90 8.50 2.20
6183.75 6.80 23.00 5.50
6183.88 15.20 21.00 -3.90
6184.00 4.90 18.60 -8.30
6184.13 3.60 -5.40 -12.60
6184.25 -5.20 -7.60 -9.40
6184.38 -3.40 -8.10 -3.90
6184.50 -0.10 -9.70 -3.30
6184.63 4.60 -5.90 -2.40
6185.13 5.20 -23.50 -18.00
6185.75 -0.60 26.60 2.10
6185.88 2.20 20.30 10.60
6186.00 4.10 8.70 12.70
6186.13 4.40 3.10 0.50
6186.25 5.60 4.30 -9.40
6186.75 -1.30 -15.10 6.70
6186.88 -4.10 11.60 -6.10
6187.00 1.40 25.70 -5.00
6187.13 -8.50 36.00 17.10
6187.38 6.00 12.70 -3.50
6187.50 5.10 -9.70 -0.30
6187.63 13.70 -20.90 11.00
6187.75 15.40 -24.50 6.20
6187.88 12.30 -8.60 3.20
6188.00 4.00 -10.80 -3.40
6188.13 -2.10 -15.30 4.80
6188.25 0.70 30.40 0.10
6188.38 -9.00 47.20 -1.80
6188.50 -14.30 36.30 -1.80
6188.88 -6.80 -2.50 -2.50
6189.00 -11.70 -20.40 -1.80
6189.13 -8.20 -24.70 -3.90
6189.25 -14.40 -20.40 -3.50
6189.38 -8.60 -12.40 -3.70
6189.50 0.30 -0.80 -2.30
6189.63 7.60 9.60 -0.90
6189.75 9.70 18.30 1.10
6189.88 9.20 19.30 2.90
6190.00 6.90 6.90 3.80
6190.13 5.00 -2.30 0.70
6190.25 2.50 -9.50 -1.80
6190.38 -3.30 -16.60 -4.70
6190.50 -4.20 -13.30 -3.30
6190.63 0.00 -2.00 0.90
6190.75 5.80 5.50 3.90
6190.88 6.90 1.10 3.20
6191.00 5.70 -4.90 1.30
6191.13 1.80 -8.50 -0.90
6191.25 -5.10 -11.40 -0.60
6191.38 -2.40 -8.50 1.30
6191.50 19.20 6.20 -1.70
6191.63 25.50 16.30 -2.70
6191.75 10.80 20.30 -1.80
6191.88 -9.40 20.60 -0.10
6192.00 -11.80 27.60 -4.20
6192.13 -28.90 27.10 2.00
6192.88 -16.70 61.80 -6.30
6193.00 -15.40 58.80 5.50
6193.13 6.10 8.40 9.10
6193.38 -4.90 -13.10 8.90
6193.50 0.60 -4.70 -1.10
6193.63 -0.90 6.70 -0.60
6193.75 -5.80 16.50 0.30
6193.88 -4.30 1.90 0.20
6194.00 0.10 -4.70 0.80
6194.13 -4.20 -0.30 1.80
6194.25 0.10 -1.80 0.40
6194.38 3.00 -1.60 2.00
6194.50 3.60 0.20 3.20
6194.63 2.70 -3.00 1.90
6194.75 1.00 3.30 0.40
6194.88 -1.00 1.70 1.30
6195.00 4.60 -2.00 1.00
6195.13 6.70 -9.30 0.50
6195.25 8.00 -4.70 1.60
6195.38 7.20 1.90 2.30
6195.50 0.60 9.80 2.80
6195.63 1.60 12.50 4.90
6195.75 1.10 -9.70 7.30
6197.75 -11.70 -3.40 1.20
6198.13 11.90 -22.30 -1.80
6198.25 3.60 -7.60 -3.50
6198.38 2.90 5.50 -16.10
6198.50 -20.10 4.60 -4.30
6198.75 1.10 -2.70 -2.10
6199.13 12.80 10.10 -10.70
6199.25 16.80 -5.40 -9.40
6199.38 5.20 3.60 -1.40
6199.50 3.70 15.00 0.70
6199.75 3.40 -11.70 -13.00
6199.88 11.40 -21.60 -13.10
6200.63 14.40 4.00 -10.40
6201.13 13.10 -14.80 -5.40
6201.25 15.60 1.10 4.40
6201.38 7.10 5.50 6.90
6201.50 6.20 1.90 -1.10
6201.63 -5.80 6.20 1.20
6201.75 5.10 9.10 -2.20
6201.88 -1.40 11.10 -0.50
6202.00 -22.10 0.20 0.20
6202.13 -13.40 -6.60 2.40
6202.25 -13.80 -7.60 1.20
6202.38 -4.30 -2.00 0.10
6202.50 13.90 12.30 -0.30
6202.63 16.80 14.50 0.70
6202.75 16.20 15.90 2.50
6202.88 3.30 7.40 -4.90
6203.00 -24.50 8.70 0.00
6203.50 7.20 15.90 2.50
6203.63 0.90 4.60 0.30
6203.75 5.50 -0.30 -3.30
6204.00 28.50 14.90 1.40
6204.13 14.20 1.70 3.90
6204.25 11.10 -3.00 3.70
6204.38 -3.40 3.10 1.60
6204.50 14.60 1.30 1.00
6204.63 5.80 -3.70 1.10
6204.75 8.00 -6.60 1.30
6204.88 14.80 -10.00 1.30
6205.00 0.40 -26.90 1.90
6205.13 -13.00 -10.20 0.30
6205.25 -23.00 1.20 -0.80
6205.38 -23.30 15.70 -0.10
6205.50 0.00 -7.30 0.40
6205.63 6.80 0.60 -0.50
6205.75 9.70 5.80 1.20
6205.88 11.60 -1.60 0.50
6206.00 0.40 -6.60 0.60
6206.13 -5.50 -4.40 1.00
6206.25 -3.00 0.00 0.90
6206.38 2.90 -3.00 0.20
6206.50 11.40 -2.50 -0.40
6206.63 16.70 7.40 0.40
6206.75 15.10 17.40 0.40
6206.88 8.10 7.70 1.10
6207.00 3.50 1.30 0.30
6207.13 0.20 -2.50 0.40
6207.25 -4.20 -6.60 0.00
6207.38 -6.70 -5.20 0.10
6207.50 2.90 -2.00 0.00
6207.63 2.70 -0.50 -0.10
6207.75 2.60 -1.80 0.90
6207.88 3.60 -0.80 1.20
6208.00 6.40 1.30 0.90
6208.13 10.20 5.80 0.40
6208.25 8.80 6.00 0.00
6208.63 -1.40 -6.80 -0.10
6208.75 -1.00 -9.00 -0.10
6208.88 3.70 -2.00 0.80
6209.00 4.00 -1.60 1.60
6209.13 4.90 -0.10 1.60
6209.25 4.60 2.40 1.90
6209.63 -3.00 1.40 1.20
6209.75 4.70 0.20 0.90
6211.13 5.70 0.90 1.80
6216.00 2.80 1.10 -0.70
6216.63 -2.10 3.60 -0.60
6216.75 3.80 4.00 -1.00
6216.88 1.00 1.90 -1.30
6217.00 -0.70 -1.80 -1.20
6217.13 1.90 2.40 -1.20
6217.25 0.10 0.70 -1.10
6217.38 2.70 -0.10 -1.60
6217.50 -0.10 0.00 -1.30
6217.63 -0.20 1.10 -2.00
6217.75 0.30 0.70 -1.90
6217.88 0.70 -2.50 -2.50
6218.13 4.00 -0.10 -0.60
6218.25 3.60 -3.20 -0.70
6218.38 0.60 -2.30 -1.80
6218.50 0.20 0.90 -1.90
6218.63 1.30 -3.90 -1.20
6218.75 -0.10 0.40 -1.70
6218.88 3.70 -1.60 -2.90
6219.00 8.80 -3.70 -3.50
6220.88 -3.70 -2.30 -0.30
6221.13 5.80 -0.80 1.20
6221.75 0.10 -4.70 0.30
6221.88 11.30 -6.10 1.10
6222.00 10.20 -8.80 0.20
6222.25 -0.70 -0.30 0.10
6222.50 -6.60 4.30 0.00
6222.63 2.50 -0.80 -1.60
6222.75 1.10 -6.10 1.10
6222.88 5.30 0.60 -1.00
6223.00 8.30 3.10 0.80
6223.13 4.30 -3.00 1.00
6223.25 0.10 -1.80 0.70
6223.38 -5.40 -9.00 0.10
6223.50 6.60 6.50 -0.10
6223.63 8.90 2.80 -0.40
6223.75 -0.20 -0.30 0.00
6223.88 -3.70 -4.10 1.20
6224.00 1.60 -3.40 1.20
6224.13 0.10 -4.10 0.60
6224.25 2.30 4.00 0.30
6224.38 10.60 -1.60 0.70
6224.50 8.50 8.00 0.70
6224.63 0.10 -3.20 0.00
6224.75 -7.20 -2.70 -0.60
6224.88 -4.00 -1.80 -0.20
6225.00 0.70 0.40 0.90
6225.13 7.00 -0.10 0.60
6225.25 5.80 1.10 0.60
6225.38 -1.80 -2.70 0.60
6225.50 -0.40 0.20 0.00
6225.63 -3.20 -7.00 -0.10
6225.75 0.10 3.60 -0.40
6225.88 1.10 -2.70 0.40
6226.00 7.70 1.70 -0.20
6226.13 0.50 -1.00 -0.30
6226.25 2.00 -0.80 0.60
6226.38 0.70 -2.50 1.20
6226.50 -0.40 -2.70 1.30
6226.63 -0.30 -3.40 0.60
6226.75 -2.10 -1.20 0.40
6226.88 1.60 -0.50 0.40
6227.00 0.90 -4.70 0.70
6227.13 0.10 -3.20 -0.70
6227.25 -5.20 -3.90 0.00
6227.38 -1.20 -0.30 -0.80
6227.50 10.80 5.30 0.60
6227.63 1.90 -4.40 0.00
6227.75 0.90 -0.30 0.00
6227.88 1.90 -1.60 -0.20
6228.00 1.60 -0.50 -0.70
6228.13 1.00 -4.40 -0.10
6228.25 3.50 0.90 -0.80
6228.38 3.20 1.90 -0.60
6228.63 -0.80 0.90 0.50
6228.75 4.70 -2.30 0.50
6228.88 3.30 -1.80 0.00
6229.00 -2.60 -2.70 -0.20
6229.13 -1.60 -2.70 -0.50
6229.25 9.20 -1.60 0.70
6229.38 0.30 0.20 -0.50
6229.50 5.00 2.10 1.10
6229.63 0.50 -3.90 0.60
6229.75 -7.20 -2.20 -0.50
6229.88 -1.20 -0.30 0.80
6230.00 6.30 0.20 0.50
6230.13 7.70 -0.30 0.90
6230.25 -1.80 -3.20 0.30
6230.38 0.60 -4.70 -0.40
6230.50 2.50 -4.70 -0.30
6230.63 6.70 -0.50 0.00
6230.75 3.50 -2.50 -0.80
6230.88 3.20 2.90 0.10
6231.00 3.60 -0.80 0.50
6231.13 1.10 -2.30 0.80
6231.25 -0.60 -4.40 0.40
6231.38 0.20 -3.00 -0.10
6231.50 3.30 -3.20 -0.60
6231.63 3.90 -1.20 -0.70
6231.75 2.90 -0.50 -0.70
6231.88 2.70 0.40 -0.50
6232.00 4.20 -0.50 -0.30
6232.13 1.30 -0.50 -0.30
6232.25 2.20 -2.00 0.10
6232.38 0.20 -2.00 -0.40
6232.50 0.30 -2.70 -0.60
6232.63 0.50 -0.50 -0.90
6232.75 2.40 -2.00 -0.60
6232.88 2.40 -2.50 -1.40
6233.00 1.10 -1.20 -1.60
6233.13 2.70 -1.60 -1.20
6233.25 1.80 -2.30 -0.50
6233.38 1.00 -2.50 0.00
6233.50 2.50 -1.80 -0.20
6233.63 3.60 -1.80 -0.20
6233.75 1.00 -1.00 -1.20
6233.88 3.10 -1.20 -1.00
6234.00 2.90 -0.50 -1.20
6234.13 2.30 -1.20 -0.40
6234.25 2.30 -1.80 0.00
6234.38 1.30 -1.00 0.20
6234.50 2.30 -3.20 0.30
6234.63 1.90 -3.00 0.30
6234.75 3.90 -1.80 0.20
6234.88 0.70 -2.00 0.30
6235.00 2.50 -0.30 0.40
6235.13 1.80 -2.30 0.50
6235.25 1.90 -0.50 0.80
6235.38 -0.70 -1.80 0.50
6235.50 1.90 -1.00 0.70
6235.63 4.60 -2.00 0.90
6235.75 2.30 -2.30 1.30
6235.88 -3.40 -0.30 0.50
6236.00 5.80 0.20 1.10
6236.13 6.70 -0.50 0.80
6236.25 2.40 0.90 0.80
6236.38 -0.30 -2.50 0.70
6236.50 -0.70 -2.70 0.20
6236.63 -0.30 -1.60 0.00
6236.75 3.70 -1.60 0.30
6236.88 4.60 -0.10 0.50
6237.00 3.30 -2.30 1.10
6237.13 -1.80 -3.20 1.00
6237.25 3.60 -2.30 1.30
6237.38 1.10 -1.80 0.80
6237.50 1.30 -1.00 0.50
6237.63 2.90 -1.00 0.40
6237.75 2.40 -0.50 0.50
6237.88 1.80 -1.20 1.00
6238.00 1.40 -1.20 1.40
6238.13 1.90 -3.00 2.10
6238.25 -1.70 -2.00 0.90
6238.38 3.20 -0.10 1.10
6238.50 2.00 -2.30 0.50
6238.63 4.00 -2.00 0.30
6238.75 -1.40 -3.90 0.20
6238.88 1.60 -2.50 1.10
6239.00 0.80 -7.80 2.00
6239.13 1.30 -8.30 2.30
6239.25 7.70 8.40 2.20
6239.38 4.80 -8.50 0.90
6239.50 -1.90 2.60 1.00
6239.63 5.10 -3.40 0.40
6239.75 1.60 -12.20 0.60
6239.88 3.20 -7.80 0.20
6240.00 -0.20 5.10 2.30
6240.13 -4.70 -6.30 1.10
6240.25 -6.30 7.70 0.40
6240.38 8.90 -0.10 0.70
6240.50 4.30 -12.20 0.70
6240.63 -6.40 4.00 0.80
6240.75 -12.20 -10.70 -1.40
6240.88 -2.70 8.40 -1.40
6241.00 21.60 14.00 -0.30
6241.13 7.80 -18.20 1.80
6241.50 8.80 -5.60 0.90
6241.63 10.10 -6.10 0.60
6241.75 8.60 4.80 0.20
6241.88 5.30 3.60 0.00
6242.00 4.10 1.70 0.40
6242.13 10.70 1.10 0.50
6242.25 38.20 -3.00 0.00
6242.38 23.70 2.10 1.00
6242.50 7.60 16.50 1.10
6242.63 3.50 -8.30 1.00
6242.75 -7.80 -9.50 0.60
6243.00 -1.30 19.60 -0.30
6243.13 6.00 4.60 -0.20
6243.25 4.10 1.70 0.30
6243.38 6.70 2.40 0.60
6243.50 5.70 1.30 1.00
6243.63 -1.40 -2.00 0.80
6243.75 -5.60 4.00 0.40
6243.88 2.30 1.70 0.60
6244.00 7.40 3.50 0.70
6244.13 5.50 0.20 0.80
6244.25 -2.00 1.40 0.40
6244.38 6.80 1.10 0.10
6244.50 5.00 0.20 0.30
6244.63 2.20 0.90 0.60
6244.75 3.90 1.70 0.90
6244.88 5.70 0.90 1.20
6245.00 1.40 0.60 1.00
6245.13 3.50 0.40 0.60
6245.25 2.70 -0.50 0.50
6245.38 4.10 0.60 0.30
6245.50 4.40 0.20 0.20
6245.63 4.90 2.90 0.20
6245.75 4.70 2.60 0.40
6245.88 2.80 1.70 0.60
6246.00 1.60 -0.10 0.40
6246.13 1.80 -0.80 0.60
6246.25 2.90 -1.60 0.60
6246.38 2.80 -2.30 0.10
6246.50 2.70 -1.60 0.10
6246.63 2.80 0.20 -0.30
6246.75 4.40 0.60 -0.50
6246.88 5.30 0.20 -0.40
6247.00 3.90 -0.30 -0.10
6247.13 4.20 -0.10 0.30
6247.25 2.90 1.30 0.40
6247.38 3.30 0.60 0.60
6247.50 2.30 0.20 0.30
6247.63 3.20 1.30 -0.20
6247.75 6.40 0.90 -0.10
6247.88 7.00 0.40 0.10
6248.00 4.10 -1.20 0.60
6248.13 4.00 -1.00 0.00
6248.25 4.10 -0.80 0.10
6248.38 3.70 -0.10 -0.30
6248.50 2.70 0.40 -0.50
6248.63 2.70 0.40 -0.90
6248.75 2.50 -0.80 -1.00
6248.88 4.00 -0.50 -0.80
6249.00 3.80 0.60 -0.40
6249.13 5.50 0.60 0.10
6249.25 12.90 -2.50 0.40
6249.38 26.40 3.10 -0.10
6249.63 -6.80 -2.90 0.10
6249.75 -6.80 1.40 -0.40
6249.88 15.10 -7.30 -1.10
6250.13 12.40 2.80 -1.80
6250.25 -3.20 1.70 -1.70
6250.38 -9.10 -4.10 -0.80
6250.63 4.60 5.80 -1.60
6250.75 2.70 -6.30 -1.80
6250.88 16.20 -3.90 -1.60
6251.13 -1.40 -5.40 -1.00
6252.38 -7.30 0.40 -1.70
6252.50 -0.70 -2.70 -1.30
6252.63 1.70 -0.30 -1.80
6252.75 4.00 -3.00 -1.60
6252.88 5.50 -2.30 -1.70
6253.00 1.30 -2.50 -1.90
6253.13 3.70 -2.00 -2.60
6253.25 2.30 -3.20 -2.30
6253.38 0.70 -1.60 -2.30
6253.50 5.30 -1.20 -1.80
6253.63 1.90 -2.00 -2.20
6253.75 -0.20 -2.30 -1.70
6253.88 5.60 0.40 -2.40
6254.00 7.20 -1.60 -1.80
6254.13 6.30 1.10 -0.90
6254.25 6.80 0.20 0.10
6254.38 3.70 1.90 0.60
6254.50 4.40 1.10 1.00
6254.63 2.40 0.40 0.50
6254.75 4.10 0.20 0.60
6254.88 5.30 0.20 0.30
6255.00 3.50 -0.10 0.10
6255.13 5.70 -1.60 -0.20
6255.25 5.40 -0.10 0.30
6255.38 5.00 0.20 0.40
6255.50 3.90 0.20 0.10
6255.63 2.70 -0.50 -0.30
6255.75 2.90 -1.00 -0.60
6255.88 3.50 -1.60 -0.50
6256.00 3.60 -0.30 -0.70
6256.13 3.90 -0.30 -0.40
6256.25 4.00 -1.00 -0.40
6256.38 4.40 -0.80 0.00
6256.50 4.10 -0.30 -0.50
6256.63 2.50 0.60 -1.20
6256.75 3.20 -1.00 -1.40
6256.88 2.70 -0.50 -1.70
6257.00 3.70 -0.50 -1.30
6257.13 4.10 1.10 -1.60
6257.25 2.10 -2.00 -1.80
6257.38 4.90 -1.00 -1.60
6257.50 3.70 -1.60 -1.90
6257.63 1.90 -2.50 -1.80
6257.75 2.30 0.20 -1.90
6257.88 2.70 1.90 -2.30
6258.00 3.80 1.10 -2.90
6258.13 3.30 -0.30 -2.70
6258.25 2.80 -0.80 -1.90
6258.38 1.70 -0.30 -1.40
6258.50 2.10 0.40 -1.20
6258.63 2.30 2.20 -1.80
6258.75 0.30 2.20 -2.40
6258.88 1.10 1.10 -2.40
6259.00 2.40 -0.10 -2.40
6259.13 2.80 0.20 -2.10
6259.25 2.00 -0.30 -1.90
6259.38 1.70 0.70 -1.80
6259.50 -3.70 2.60 -2.30
6259.63 5.00 -3.20 -1.40
6259.75 -1.00 -0.30 -1.60
6259.88 1.20 -1.00 -2.00
6260.00 5.00 0.60 -2.10
6260.13 -0.60 -4.40 -0.90
6260.25 2.30 -1.20 -0.60
6260.38 2.50 -3.20 -0.30
6260.50 4.00 -0.10 -0.90
6260.63 1.90 -0.50 -0.80
6260.88 10.10 -3.70 -0.70
6261.00 -6.30 0.40 -0.50
6261.13 -1.70 -13.10 -0.30
6261.25 24.90 -20.00 -1.60
6261.75 -4.70 -12.10 -1.00
6262.00 4.70 -35.00 -0.20
6262.13 2.80 21.50 0.60
6262.63 -35.00 7.00 -0.30
6263.00 -3.80 -5.90 1.00
6263.38 8.10 4.80 -0.80
6263.50 1.00 1.90 -1.40
6264.00 1.30 -3.00 -0.70
6264.38 0.70 -4.90 -1.10
6264.50 17.60 -10.80 -0.80
6264.88 -21.90 11.40 -1.00
6265.00 -10.00 -11.20 -0.30
6265.13 -6.80 0.90 -1.20
6265.25 -1.10 -1.60 -1.00
6265.38 8.30 -3.20 -0.50
6265.50 -2.00 -2.50 -0.70
6265.63 -0.60 -3.00 -0.30
6265.75 1.00 -1.60 -1.10
6265.88 0.00 -3.90 -0.70
6266.00 -2.10 -1.80 -0.80
6266.13 1.30 -2.00 -0.70
6266.25 0.70 -1.00 -0.80
6266.38 -0.20 -1.80 -0.50
6266.50 1.60 -2.50 -0.40
6266.63 1.60 -3.00 0.10
6266.75 0.90 -2.70 0.00
6266.88 0.60 -2.70 -0.40
6267.00 0.90 -2.30 -1.00
6267.13 1.00 -1.60 -1.60
6267.25 1.20 -0.50 -1.80
6267.38 2.70 -0.50 -1.70
6267.50 2.40 -0.10 -1.20
6267.63 0.70 -0.10 -1.00
6267.75 1.40 -0.80 -1.10
6267.88 2.80 -0.80 -1.40
6268.00 2.10 -0.50 -1.80
6268.13 -0.20 0.70 -2.10
6268.25 2.00 -0.30 -1.70
6268.38 0.90 -0.80 -1.20
6268.50 1.30 -0.50 -0.90
6268.63 0.60 -1.80 -1.10
6268.75 1.10 -2.30 -1.20
6268.88 1.30 -1.60 -1.30
6269.00 3.60 -1.20 -0.80
6269.13 4.00 -0.50 -0.70
6269.25 2.80 -1.20 -0.60
6269.50 3.30 -0.30 -0.10
6269.63 2.90 -0.50 0.20
6269.75 2.40 -1.00 0.10
6269.88 1.40 -0.80 0.20
6270.00 -1.60 1.70 0.30
6270.13 1.10 0.20 0.00
6270.25 2.00 0.20 0.40
6270.38 -0.70 0.20 0.40
6270.50 2.20 0.40 0.60
6270.63 2.00 0.20 0.40
6270.75 2.30 -0.80 0.30
6270.88 0.70 -1.60 0.00
6271.00 1.30 -0.10 0.20
6271.13 1.30 0.90 0.00
6271.25 1.40 -0.30 0.10
6271.38 1.80 0.20 0.10
6271.50 1.40 0.60 0.20
6271.63 2.40 0.40 0.10
6271.75 2.50 -0.30 -0.20
6271.88 2.30 -0.80 -0.40
6272.00 1.60 -0.10 -0.70
6272.13 2.40 -0.50 -0.30
6272.25 1.40 -0.30 -0.30
6272.38 0.20 -0.10 -0.40
6272.50 3.10 1.10 -0.40
6272.63 2.00 -0.80 -1.00
6272.75 3.20 -0.50 -1.40
6272.88 3.50 -1.00 -1.30
6273.00 4.00 -0.50 -1.00
6273.13 3.80 -0.30 -0.60
6273.25 2.50 -0.30 -0.30
6273.38 2.50 -0.30 -0.10
6273.50 1.00 -1.00 -0.30
6273.63 2.40 -1.00 -0.60
6273.75 2.50 -0.30 -0.90
6273.88 2.70 -0.10 -1.10
6274.00 2.90 -0.10 -0.80
6274.13 2.10 -0.10 -0.60
6274.25 2.70 -0.10 -0.30
6274.38 2.30 -0.80 -0.30
6274.50 -0.20 -0.80 -0.80
6274.63 1.40 -1.20 -1.00
6274.75 2.30 -0.30 -1.10
6274.88 1.60 -0.50 -1.10
6275.00 3.10 -0.80 -1.20
6275.13 2.10 -1.00 -1.10
6275.25 3.70 -0.10 -1.10
6275.38 4.10 -0.30 -1.00
6275.50 3.70 0.40 -1.20
6275.63 6.00 -0.80 -1.00
6275.75 6.20 -1.60 -0.70
6275.88 4.60 -1.00 -0.50
6276.00 4.70 -0.80 -0.70
6276.13 4.10 -0.80 -0.60
6276.25 4.10 -1.20 -1.00
6276.38 3.70 -0.10 -1.60
6276.50 4.60 0.40 -1.80
6276.63 3.60 0.20 -1.80
6276.75 5.90 -0.10 -1.20
6276.88 4.10 -0.30 -0.60
6277.00 5.30 -0.80 -0.70
6277.13 4.00 -2.00 -0.70
6277.25 3.10 -0.80 -1.00
6277.38 3.70 -1.00 -1.20
6277.50 3.60 0.60 -1.60
6277.63 4.20 1.90 -1.30
6277.75 5.40 0.90 -0.80
6277.88 5.00 1.10 -0.20
6278.00 5.40 -0.10 0.80
6278.13 4.10 0.20 1.10
6278.25 3.70 -0.10 1.00
6278.38 1.40 0.60 0.70
6278.50 3.10 1.10 0.10
6278.63 3.10 0.60 0.10
6278.75 3.50 -0.10 0.20
6278.88 2.50 0.60 0.40
6279.00 2.40 -0.50 0.50
6279.13 2.80 -0.30 0.40
6279.25 1.40 -1.20 0.50
6279.38 3.50 -0.50 0.30
6279.50 2.50 -0.30 0.20
6279.63 1.90 -0.10 0.50
6279.75 0.60 -0.30 0.70
6279.88 2.30 0.20 1.10
6280.00 1.40 -1.20 0.70
6280.13 1.40 -0.80 0.40
6280.25 3.20 -0.10 0.10
6280.38 3.70 0.40 -0.10
6280.50 3.50 -0.10 -0.10
6280.63 3.60 -0.30 0.20
6280.75 1.30 -0.50 0.10
6280.88 1.90 -0.50 0.30
6281.00 2.00 -0.30 0.10
6281.13 1.40 -2.30 -0.40
6281.25 2.40 -2.00 -0.50
6281.38 3.50 -1.00 -0.20
6281.50 2.50 -0.30 -0.30
6281.63 2.30 -1.20 -0.20
6281.75 2.80 -1.20 0.10
6281.88 3.60 -1.20 0.00
6282.00 2.30 -1.80 -0.20
6282.13 2.80 -2.30 -0.40
6282.25 4.00 -1.60 -0.30
6282.38 3.20 -1.00 -0.20
6282.50 2.70 -1.00 0.10
6282.63 3.70 -1.00 0.30
6282.75 1.40 -0.30 0.00
6282.88 2.50 -0.80 -0.10
6283.00 1.80 0.20 -0.20
6283.13 2.80 0.20 -0.40
6283.25 2.90 -0.50 -0.30
6283.38 1.30 -0.50 -0.20
6283.50 3.30 0.20 0.00
6283.63 2.40 -1.00 -0.40
6283.75 0.60 0.20 -0.40
6283.88 0.60 -0.30 -0.40
6284.00 2.70 -0.50 -0.10
6284.13 2.40 -0.10 0.00
6284.25 2.40 0.40 -0.20
6284.38 3.50 0.40 -0.20
6284.50 5.00 0.20 -0.20
6284.63 2.90 0.90 -0.40
6284.75 2.90 0.40 -0.20
6284.88 3.90 1.10 0.30
6285.00 2.40 0.90 0.60
6285.13 2.80 1.10 0.80
6285.25 2.40 0.40 0.60
6285.38 1.60 0.40 0.50
6285.50 2.80 0.20 -0.10
6285.63 3.30 0.20 -0.10
6285.75 2.40 0.40 -0.10
6285.88 2.70 0.40 0.60
6286.00 2.00 0.60 0.70
6286.13 2.50 1.70 0.60
6286.25 2.40 1.90 0.60
6286.38 3.20 1.90 0.50
6286.50 3.30 2.20 0.40
6286.63 4.10 1.70 0.80
6286.75 3.30 1.70 0.90
6286.88 2.00 1.10 1.10
6287.00 1.80 1.10 1.10
6287.13 1.40 0.20 0.60
6287.25 3.10 0.20 0.40
6287.38 1.80 0.20 -0.40
6287.50 1.30 2.90 -0.70
6287.63 0.30 2.20 -1.10
6287.75 1.60 1.90 -0.40
6287.88 2.90 0.90 0.20
6288.00 2.50 0.60 0.50
6288.13 1.00 0.40 0.40
6288.25 1.80 0.60 -0.10
6288.38 2.80 -0.30 -0.20
6288.50 2.50 0.20 -0.20
6288.63 3.50 0.40 0.00
6288.75 2.90 1.90 0.10
6288.88 1.90 1.40 0.40
6289.00 1.60 2.40 0.60
6289.13 2.50 1.70 0.60
6289.25 1.10 1.70 0.00
6289.38 1.00 1.90 -0.50
6289.50 -0.50 2.60 -0.90
6289.63 2.50 1.70 -0.70
6289.75 3.10 1.70 -0.50
6289.88 2.10 1.40 -0.20
6290.00 2.80 1.70 0.00
6290.13 2.30 1.10 -0.30
6290.25 2.30 2.20 -0.50
6290.38 3.20 2.90 -1.00
6290.50 1.40 1.70 -1.90
6290.63 3.10 1.10 -1.70
6290.75 1.70 0.20 -1.30
6290.88 4.10 0.20 -0.90
6291.00 3.30 -0.80 -0.90
6291.13 2.50 0.20 -0.90
6291.25 2.00 0.20 -1.20
6291.38 3.30 1.10 -1.20
6291.50 2.50 0.60 -1.00
6291.63 1.00 -0.10 -1.20
6291.75 3.70 0.90 -0.80
6291.88 1.60 0.40 -0.90
6292.00 2.90 0.90 -0.90
6292.13 5.30 0.20 -0.90
6292.25 -0.20 0.20 -1.40
6292.38 2.50 -0.80 -1.10
6292.50 2.50 0.20 -0.90
6292.63 1.40 -1.80 -1.00
6292.75 1.40 -0.80 -1.40
6292.88 4.40 -0.80 -1.80
6293.00 2.90 0.90 -1.70
6293.25 5.00 1.10 -1.10
6293.38 2.50 -1.80 -0.90
6293.50 3.60 -0.80 -1.00
6293.63 1.70 -0.30 -1.10
6293.75 2.90 1.90 -1.60
6293.88 2.10 0.90 -1.90
6294.00 5.90 1.30 -1.30
6294.13 3.20 0.90 -0.60
6294.25 2.30 0.60 -0.30
6294.38 1.80 0.20 -0.50
6294.50 3.20 0.40 -0.60
6294.63 3.10 -0.30 -1.00
6294.75 4.00 1.90 -1.20
6294.88 3.80 1.70 -0.90
6295.00 2.70 0.90 -0.30
6295.13 2.40 0.40 -0.10
6295.25 2.30 -0.30 -0.10
6295.38 2.10 -0.10 -0.50
6295.50 3.70 0.40 -0.70
6295.63 5.30 1.10 -1.10
6295.75 3.60 0.20 -1.20
6295.88 3.80 -1.20 -1.10
6296.00 4.00 -1.60 -0.50
6296.13 4.60 0.40 -0.50
6296.25 0.50 -0.10 -1.10
6296.38 4.00 0.40 -1.30
6296.50 3.20 1.90 -1.80
6296.63 5.60 1.90 -1.60
6296.75 5.10 -1.60 -0.30
6296.88 1.30 -1.60 0.20
6297.00 -0.40 -0.80 0.20
6297.13 -0.80 -2.50 -0.30
6297.25 2.40 -0.50 0.00
6297.38 1.90 -0.50 -0.80
6297.50 2.70 0.40 -1.40
6297.63 4.90 1.30 -1.00
6297.75 4.70 1.70 -0.80
6297.88 4.00 1.30 -0.30
6298.00 3.50 0.40 0.20
6298.13 3.10 -0.30 0.40
6298.25 2.70 1.40 0.10
6298.38 1.60 0.90 -0.50
6298.50 1.70 1.10 -0.80
6298.63 3.70 0.90 -0.90
6298.75 2.80 1.70 -1.00
6298.88 0.90 2.20 -1.00
6299.00 0.60 2.20 -0.60
6299.13 1.60 0.90 -0.70
6299.25 1.60 0.90 -0.80
6299.38 2.00 0.60 -1.10
6299.50 2.00 0.70 -1.70
6299.63 1.90 2.40 -1.40
6299.75 2.80 1.70 -1.30
6299.88 1.60 1.40 -1.00
6300.00 1.70 0.60 -0.70
6300.13 0.70 -0.10 -0.60
6300.25 0.10 -0.30 -0.70
6300.38 2.00 -0.30 -0.60
6300.50 1.10 0.20 -0.80
6300.63 1.40 0.20 -0.80
6300.75 1.00 -0.10 -0.80
6300.88 2.10 0.90 -0.90
6301.00 2.70 0.90 -0.70
6301.13 1.90 0.90 -0.80
6301.25 2.80 1.10 -1.10
6301.38 2.40 0.40 -1.30
6301.50 2.70 -0.10 -1.20
6301.63 1.60 0.40 -1.20
6301.75 1.70 1.10 -0.90
6301.88 2.80 0.60 -0.80
6302.00 1.00 -0.10 -1.20
6302.13 5.10 0.90 -0.70
6302.25 3.60 2.20 -0.60
6302.38 2.80 0.20 -1.00
6302.50 1.60 1.40 -1.10
6302.63 1.70 1.70 -0.90
6302.75 1.10 1.70 -0.60
6302.88 0.60 1.10 -0.60
6303.00 0.60 1.10 -0.60
6303.13 2.10 -0.10 -0.70
6303.25 3.70 0.40 -0.70
6303.38 2.90 -0.50 -0.90
6303.50 2.90 -0.10 -0.70
6303.63 2.10 0.90 -0.60
6303.75 2.40 0.90 -0.50
6303.88 0.50 1.40 -0.70
6304.00 1.70 2.20 -0.70
6304.13 1.00 0.40 -0.80
6304.25 0.20 1.40 -1.20
6304.38 2.90 0.90 -0.80
6304.50 2.40 0.90 -0.80
6304.63 1.70 0.60 -0.80
6304.75 2.50 -0.80 -0.70
6304.88 3.30 -0.30 -0.70
6305.00 2.30 -0.30 -0.70
6305.13 3.10 -0.30 -0.90
6305.25 3.10 -0.80 -1.10
6305.38 2.80 0.20 -0.90
6305.50 3.70 -0.50 -0.70
6305.63 3.10 0.20 -0.70
6305.75 2.50 -0.30 -0.50
6305.88 2.50 0.20 -0.70
6306.00 3.60 -1.20 -0.80
6306.13 2.10 -0.50 -1.00
6306.25 1.70 -1.20 -1.20
6306.38 2.00 0.20 -1.10
6306.50 2.30 -0.80 -0.60
6306.63 2.40 -2.00 -0.10
6307.38 1.30 0.90 -0.90
6307.50 1.60 0.40 -1.20
6308.25 0.90 -2.30 0.10
6308.38 2.30 -2.30 -0.10
6312.88 5.70 3.80 0.40
6313.25 6.20 3.30 0.60
6313.38 0.20 2.40 0.40
6313.50 4.40 -0.30 0.00
6313.63 4.40 2.10 0.20
6313.75 4.70 3.60 0.90
6314.25 -0.40 -0.30 0.60
6315.00 2.40 0.90 0.50
6315.13 2.70 2.90 0.10
6315.25 0.60 1.10 0.50
6315.38 -0.80 1.90 -0.40
6315.50 0.20 1.40 0.20
6315.63 2.40 2.90 0.40
6315.75 0.60 2.60 0.70
6316.75 1.10 3.10 0.30
6316.88 3.50 4.80 0.00
6317.25 2.40 0.40 0.80
6317.38 2.70 0.40 0.40
6317.50 3.50 0.90 0.80
6317.75 3.90 1.10 0.80
6318.25 2.10 1.40 0.20
6318.38 2.50 -0.30 0.50
6318.50 3.10 0.60 0.80
6318.63 0.60 3.60 0.30
6318.75 0.30 -0.30 0.40
6318.88 1.30 0.90 0.30
6319.13 0.90 0.20 -0.10
6319.25 1.80 0.60 -0.10
6319.38 0.30 1.10 0.50
6319.50 -1.00 0.20 0.20
6319.63 4.70 3.10 0.80
6319.75 1.10 1.70 0.80
6319.88 -2.40 2.60 0.10
6320.13 1.80 3.60 0.10
6320.25 -0.30 0.40 0.50
6320.50 1.60 1.40 0.30
6320.88 0.50 0.40 0.30
6321.00 1.40 1.70 0.80
6321.13 2.20 -1.00 0.90
6321.25 1.80 1.10 0.90
6321.38 0.20 -2.00 0.80
6321.50 4.30 -1.00 0.50
6321.63 2.50 0.60 0.10
6321.75 2.80 0.20 0.00
6321.88 0.50 1.90 0.00
6322.00 0.20 1.40 -0.10
6322.13 3.20 0.90 0.60
6322.25 1.80 -0.30 0.80
6322.38 -0.20 -0.30 0.70
6322.50 2.00 -0.80 0.70
6322.63 2.00 0.60 0.00
6322.75 2.40 0.90 -0.10
6322.88 -0.20 2.20 -0.10
6323.00 0.30 -0.30 0.60
6323.13 0.70 0.90 0.70
6323.25 0.20 0.40 0.60
6323.38 2.30 0.60 0.70
6323.50 0.90 2.60 0.10
6323.63 3.20 -0.10 0.70
6323.75 1.80 0.60 0.70
6323.88 1.30 0.90 0.80
6324.00 1.40 1.10 0.60
6324.13 2.50 0.20 0.60
6324.25 0.50 -0.10 0.20
6324.38 4.20 2.40 0.30
6324.50 3.50 2.90 0.40
6324.63 3.30 2.20 0.50
6324.75 2.20 1.90 0.90
6324.88 -0.40 1.70 0.70
6325.00 -0.20 1.10 0.20
6325.13 0.70 0.90 -0.10
6325.25 0.90 2.20 -0.40
6325.38 1.90 2.90 -0.60
6325.50 2.30 2.20 -0.30
6325.63 0.70 2.40 0.20
6325.75 1.90 1.40 0.30
6325.88 2.30 2.60 0.40
6326.00 1.30 1.90 0.00
6326.13 -0.10 1.90 -0.40
6326.25 0.60 2.60 -0.80
6326.38 0.90 3.60 -0.70
6326.50 2.80 2.20 -0.30
6326.63 0.30 2.60 0.60
6326.75 0.60 2.20 0.40
6326.88 0.70 1.40 0.40
6327.00 0.20 0.90 -0.30
6327.13 2.40 0.40 -0.80
6327.25 1.70 2.20 -0.70
6327.38 0.60 1.10 -0.10
6327.50 0.60 2.20 0.30
6327.63 -0.40 0.20 0.80
6327.75 0.30 -0.30 0.70
6327.88 1.80 1.10 0.30
6328.00 1.30 -0.50 0.00
6328.13 2.90 0.90 -0.20
6328.25 0.70 2.90 -0.60
6328.38 0.70 2.90 -0.70
6328.50 -0.80 1.90 -0.60
6328.63 -0.10 4.30 -0.40
6328.75 3.30 0.60 0.40
6328.88 3.50 0.40 0.90
6329.00 0.30 0.70 0.70
6329.13 0.70 -0.50 0.40
6329.25 0.70 1.40 -0.50
6329.38 -0.80 0.40 -0.80
6329.50 1.10 1.70 -0.40
6329.63 2.00 -0.30 0.80
6329.75 1.00 -0.10 0.90
6329.88 2.50 1.10 0.70
6330.00 0.10 0.20 0.20
6330.13 2.50 0.20 -0.10
6330.25 2.50 0.20 -0.30
6330.38 2.40 -0.10 -0.30
6330.50 2.30 2.60 -0.40
6330.63 0.30 0.20 -0.50
6330.75 1.00 1.40 -0.40
6330.88 5.70 -0.50 0.10
6331.00 3.90 -0.30 -0.30
6331.13 0.70 -1.60 -0.10
6331.25 1.90 -1.60 0.10
6331.38 2.30 -1.20 0.30
6331.50 1.40 -1.20 0.30
6331.63 1.10 -0.80 0.20
6331.75 -1.00 -1.20 0.00
6331.88 -1.00 -1.80 -0.30
6332.00 1.60 0.40 -0.50
6332.13 0.50 -0.50 -0.20
6332.25 1.60 -0.50 0.20
6332.38 0.00 -0.50 0.30
6332.50 1.60 -0.10 0.50
6332.63 1.10 -0.80 0.40
6332.75 1.10 0.70 -0.50
6332.88 0.10 -1.20 -0.80
6333.00 0.20 -0.50 -1.30
6333.13 -0.10 -1.00 -1.40
6333.25 -1.20 0.70 -1.40
6333.38 -0.50 0.70 -1.20
6333.50 0.50 0.90 -1.20
6333.63 -1.00 -0.80 -0.70
6333.75 1.60 0.90 -0.50
6333.88 -0.30 -3.90 -0.80
6334.00 2.40 -1.00 -0.90
6334.13 2.00 -1.20 -0.80
6334.25 1.40 -2.70 -1.30
6334.38 1.60 -3.00 -0.90
6334.50 1.00 -2.50 -1.10
6334.63 0.60 -1.20 -0.80
6334.75 4.10 0.20 -1.10
6334.88 0.60 -0.80 -1.30
6335.00 0.90 -0.80 -1.30
6335.13 0.50 -0.50 -1.90
6335.25 -0.10 -0.50 -1.60
6335.38 0.70 0.40 -1.90
6335.50 1.90 -0.50 -1.40
6335.63 1.10 0.70 -1.30
6335.75 2.10 0.40 -1.00
6335.88 3.60 1.10 -0.60
6336.00 0.60 1.70 -0.90
6336.13 2.70 0.40 -0.40
6336.25 0.20 1.40 -0.80
6336.38 1.90 0.40 -0.70
6336.50 2.40 1.90 -1.00
6336.63 0.30 1.70 -1.30
6336.75 3.70 2.40 -1.10
6336.88 1.90 0.90 -1.00
6337.00 2.30 1.10 -1.10
6337.13 -0.20 0.70 -1.30
6337.25 -2.00 0.40 -1.10
6337.38 1.70 4.00 -1.70
6337.50 0.10 0.20 -1.70
6337.63 0.70 -0.10 -1.80
6337.75 3.20 1.90 -1.80
6337.88 3.20 0.90 -1.10
6338.00 0.90 -0.80 -0.90
6338.13 -0.80 -0.50 -0.80
6338.25 -0.80 -1.00 -0.70
6338.38 -1.40 0.90 -1.00
6338.50 0.20 0.90 -1.00
6338.63 0.10 0.20 -0.90
6338.75 1.10 1.10 -1.10
6338.88 -0.40 -0.30 -0.90
6339.00 2.10 0.40 -0.40
6339.13 -0.10 0.40 -0.60
6339.25 -3.70 -1.20 -1.20
6339.38 0.10 -0.30 -1.20
6339.50 0.50 -0.50 -1.20
6339.63 1.10 -0.80 -1.20
6339.75 0.20 -1.00 -1.00
6339.88 0.90 -0.30 -0.80
6340.00 0.60 -0.30 -0.60
6340.13 1.00 -0.50 -0.90
6340.25 -0.70 -1.80 -0.70
6340.38 0.90 -2.30 -1.20
6340.75 0.30 -2.70 -0.50
6340.88 4.20 -1.00 -0.10
6341.00 -1.00 1.10 -1.90
6341.13 -0.20 -0.30 -1.30
6341.25 -0.10 0.00 -1.40
6341.38 -0.70 0.20 -1.20
6341.50 0.30 0.20 -0.90
6341.63 -1.70 1.90 -0.50
6341.75 0.70 1.90 -0.20
6341.88 4.50 1.90 0.50
6342.00 -0.30 1.40 -0.30
6342.13 -0.80 0.40 -0.60
6342.25 -0.40 0.70 -0.60
6342.38 1.30 -0.50 -0.40
6342.50 -1.00 1.10 -0.70
6342.63 -2.30 2.90 -0.20
6342.75 0.70 0.40 -0.50
6342.88 2.00 2.20 -0.70
6343.00 0.60 2.20 -0.60
6343.13 0.20 2.40 -0.30
6343.25 0.50 1.90 -0.40
6343.38 1.80 0.20 -0.10
6343.50 -1.10 0.00 -0.20
6343.63 -1.60 0.20 -0.30
6343.75 -1.10 0.90 -0.60
6343.88 -1.10 -0.50 -0.40
6344.00 -1.00 -1.20 0.00
6344.13 0.30 1.70 -0.20
6344.25 -0.20 2.20 -0.50
6344.38 -0.70 1.70 -0.50
6344.50 -2.50 1.40 -0.70
6344.63 -0.40 -0.80 -0.30
6344.75 1.90 2.90 -0.50
6344.88 1.00 0.40 -0.50
6345.00 -0.10 2.90 -0.60
6345.13 0.20 1.90 -0.10
6345.25 1.40 1.70 0.30
6345.38 -1.90 1.10 0.10
6345.50 -0.80 1.40 -0.10
6345.63 -1.00 1.70 -0.20
6345.75 -1.40 1.40 -0.10
6345.88 -1.70 1.40 0.40
6346.00 -2.20 1.90 0.50
6346.13 -1.20 1.10 0.60
6346.25 0.70 1.90 0.50
6346.38 -0.20 0.70 0.20
6346.50 -1.20 1.70 -0.50
6346.63 -2.50 1.90 0.00
6346.75 -0.40 3.60 0.10
6346.88 -1.70 1.40 0.60
6347.00 -3.20 0.20 0.40
6347.13 -1.10 0.90 0.30
6347.25 -0.40 1.70 0.30
6347.38 0.50 0.90 0.60
6347.50 -2.20 -0.50 0.70
6347.63 -1.40 -1.60 0.90
6347.75 -1.60 0.20 0.60
6347.88 -1.90 0.70 0.60
6348.00 -2.00 0.90 1.10
6348.13 -1.40 0.90 0.80
6348.25 0.20 -0.10 0.90
6348.38 -2.00 1.90 1.60
6348.50 -1.40 1.40 1.30
6348.63 -2.00 -1.00 1.40
6348.75 -2.20 1.40 1.60
6348.88 0.00 -1.00 1.20
6349.00 -1.90 4.00 1.20
6349.13 0.00 0.40 1.70
6349.25 -4.20 -0.70 1.30
6349.38 1.40 -0.30 2.00
6349.50 -0.60 0.90 1.60
6349.63 0.20 -2.50 1.40
6349.75 -1.10 -2.50 1.40
6349.88 0.40 -1.20 1.20
6350.00 0.10 0.70 0.80
6350.13 -1.10 -0.50 1.20
6350.25 2.00 -0.30 1.70
6350.38 -1.30 -1.00 1.70
6350.50 -2.50 0.40 1.60
6350.63 -1.70 0.40 1.30
6350.75 0.60 0.20 1.20
6350.88 -1.60 1.10 0.90
6351.00 -1.00 0.20 1.00
6351.13 -2.40 0.70 1.40
6351.25 -2.10 0.20 2.00
6351.38 -1.20 0.70 2.40
6351.50 -1.20 -0.80 2.10
6351.63 -1.20 -0.30 1.60
6351.75 -0.60 -0.50 1.10
6351.88 -0.70 0.20 0.70
6352.00 0.30 0.70 0.90
6352.13 -1.80 1.10 1.10
6352.25 -1.20 0.20 1.90
6352.38 -0.70 2.20 1.90
6352.50 -2.40 -0.30 1.70
6352.63 -0.40 1.70 1.20
6352.75 -2.00 -1.00 1.20
6352.88 0.10 0.70 0.90
6353.00 -0.20 1.70 0.90
6353.13 -1.10 0.40 1.20
6353.25 -1.80 0.70 1.40
6353.38 1.00 -0.10 1.30
6353.50 -0.80 -0.50 1.20
6353.63 0.60 -0.80 1.00
6353.75 1.80 3.10 0.40
6353.88 1.00 2.40 0.70
6354.00 1.10 4.00 0.50
6354.13 3.60 6.00 0.50
6354.25 0.00 -2.00 1.60
6354.38 1.00 4.80 0.70
6354.50 1.00 0.40 1.40
6354.63 -0.70 0.70 1.00
6354.75 0.20 2.90 0.90
6354.88 -0.30 1.90 1.10
6355.00 0.30 2.20 0.80
6355.13 0.30 2.60 0.90
6355.25 0.00 2.40 0.80
6355.38 1.90 -0.10 1.20
6355.50 0.90 0.60 1.60
6355.63 1.80 2.20 1.40
6355.75 -0.60 0.40 1.10
6355.88 -0.40 0.70 0.80
6356.00 2.00 1.10 0.30
6356.13 -0.80 0.00 0.10
6356.25 0.60 2.20 -0.20
6356.38 -0.20 2.20 0.10
6356.50 2.40 4.80 0.40
6356.63 0.10 2.20 1.20
6356.75 0.70 0.40 0.90
6356.88 -2.80 1.90 0.00
6357.00 0.60 4.00 -0.70
6357.13 2.70 2.90 -1.00
6357.25 2.70 2.90 -0.20
6357.38 2.50 3.60 0.40
6357.50 0.50 3.30 1.10
6357.63 -0.40 1.10 1.20
6357.75 -1.00 0.20 1.20
6357.88 0.10 2.20 0.40
6358.00 0.60 2.20 0.40
6358.13 1.10 2.20 0.40
6358.25 0.10 3.60 0.30
6358.38 0.50 -0.50 0.30
6358.63 1.90 0.40 0.60
6358.75 0.20 1.90 0.60
6358.88 4.00 2.90 0.90
6359.00 4.40 4.00 1.00
6359.13 2.40 1.30 0.90
6359.25 -0.20 2.20 0.30
6359.38 0.70 2.90 0.20
6359.50 1.60 2.90 0.20
6359.63 1.90 5.30 0.00
6359.75 0.70 4.30 0.20
6360.50 0.50 2.40 0.10
6361.00 -1.20 -0.80 0.70
6361.25 0.70 1.40 -0.50
6361.38 1.10 3.60 -0.10
6361.63 2.30 4.00 0.10
6361.75 2.10 4.80 -0.10
6361.88 1.40 1.10 0.10
6362.00 2.90 3.30 -0.20
6362.13 1.40 2.60 -0.20
6362.38 0.30 3.60 0.20
6362.50 1.70 4.00 -0.20
6362.63 0.90 2.20 0.00
6362.75 1.00 4.30 -0.30
6362.88 2.80 1.10 0.70
6363.00 -2.30 2.90 -0.70
6363.13 0.30 1.10 -0.60
6363.25 -1.70 4.80 -0.40
6363.38 0.70 4.80 0.20
6363.50 -1.60 1.70 0.70
6363.63 -0.30 2.40 0.70
6363.75 1.10 2.20 0.70
6363.88 -1.70 1.90 0.50
6364.00 -0.70 -0.30 -0.10
6364.13 0.50 2.40 -0.10
6364.25 0.70 4.30 -0.20
6364.38 -0.60 2.40 0.60
6364.50 -0.20 4.00 0.20
6364.63 1.60 1.90 0.90
6364.88 2.00 2.60 0.50
6365.00 2.30 4.00 0.40
6365.13 0.50 0.90 1.00
6365.25 1.60 2.90 0.70
6365.38 0.10 2.60 0.40
6365.50 2.30 3.10 0.50
6365.63 0.50 0.90 0.70
6365.75 -1.10 1.90 0.30
6366.25 -0.80 0.40 0.60
6366.38 1.60 4.30 0.30
6366.50 2.80 0.60 0.60
6367.00 1.80 2.60 0.30
6367.50 -0.40 -1.20 0.50
6367.63 6.80 2.10 0.80
6367.75 -0.60 0.90 0.00
6367.88 1.90 4.30 0.00
6368.00 2.70 0.40 0.00
6368.13 -1.40 2.90 -0.20
6368.25 3.20 3.30 0.40
6368.63 2.90 2.90 1.10
6368.75 3.90 -0.80 1.20
6369.00 1.80 0.60 -0.10
6369.25 -2.80 -1.60 0.20
6369.38 0.70 2.90 0.10
6369.50 2.90 1.30 0.20
6369.63 2.90 3.80 0.70
6369.88 0.50 0.40 0.60
6370.00 3.50 0.40 0.50
6370.25 -0.60 0.00 -0.40
6370.63 1.10 0.20 0.50
6370.75 1.00 5.30 0.80
6370.88 -0.70 0.20 1.90
6371.13 -2.30 3.30 0.10
6371.25 -1.70 1.40 -0.50
6371.38 1.00 -1.00 0.80
6371.50 -0.20 1.10 -0.10
6371.63 0.60 3.10 0.00
6371.75 0.10 3.10 0.40
6371.88 -0.30 -3.40 1.10
6372.00 1.30 1.90 -0.10
6372.13 4.00 2.40 -0.40
6372.25 0.30 -0.80 -0.30
6372.38 1.40 -1.20 -0.60
6372.50 2.90 0.90 -0.60
6372.63 4.00 0.40 -0.50
6372.75 1.30 -0.10 -0.70
6372.88 0.20 0.90 -0.70
6373.00 1.60 1.90 -0.70
6373.13 1.00 1.40 -0.50
6373.25 1.60 -0.50 -0.50
6373.38 0.20 -0.50 -0.70
6373.50 2.80 0.20 -0.70
6373.63 -0.80 0.40 -1.30
6373.75 4.40 1.70 -0.90
6373.88 1.30 -0.10 -1.10
6374.00 0.60 -0.30 -0.60
6374.13 2.70 1.90 -0.20
6374.25 1.10 0.20 -0.50
6374.38 0.70 2.40 -0.90
6374.50 3.10 1.10 -0.60
6374.63 0.70 1.40 -0.70
6374.75 1.60 0.40 -0.20
6374.88 5.00 2.10 0.10
6375.00 1.00 1.90 0.00
6375.13 3.10 0.20 -0.70
6375.25 -0.20 1.10 -0.90
6375.38 1.70 0.70 -1.20
6375.50 2.30 3.60 -1.10
6375.75 0.50 1.40 -0.30
6375.88 4.00 -0.10 -0.60
6376.00 3.20 -0.10 -0.70
6376.13 1.90 0.40 -1.00
6376.25 1.30 1.40 -1.10
6376.38 0.70 1.90 -1.20
6376.50 2.00 2.20 -0.70
6376.63 1.10 0.70 -0.70
6376.75 2.30 0.60 -0.40
6376.88 1.00 1.90 -0.70
6377.00 2.10 -0.10 -0.80
6377.13 2.30 3.10 -1.60
6377.25 0.90 2.60 -1.60
6377.38 1.00 -0.10 -0.80
6377.50 1.30 0.90 -0.90
6377.63 3.20 -0.50 -0.50
6377.75 0.90 0.20 -0.60
6377.88 1.30 0.90 -1.10
6378.00 0.10 0.70 -1.40
6378.13 0.60 0.20 -1.30
6378.25 1.60 0.90 -1.30
6378.38 -0.30 0.40 -1.00
6378.50 1.10 1.10 -0.80
6378.63 -0.10 1.90 -0.80
6378.75 -0.10 0.90 -0.70
6379.13 5.00 0.60 -0.40
6379.25 -1.00 0.20 -1.00
6379.38 3.30 2.60 -0.60
6379.50 -0.80 1.40 -0.70
6379.75 2.40 1.40 0.10
6379.88 2.80 0.20 0.20
6380.00 0.50 1.90 0.40
6380.13 2.50 -0.80 0.00
6380.25 1.30 -0.10 0.20
6380.38 1.40 -0.30 0.10
6380.50 1.40 2.60 -0.10
6380.63 -3.20 3.10 -0.80
6380.75 0.90 1.70 -0.70
6380.88 0.60 2.20 -0.30
6381.00 2.00 1.10 0.00
6381.13 1.00 -0.10 0.20
6381.25 5.70 -1.00 0.40
6381.38 2.70 -2.00 0.30
6381.50 4.50 -2.00 0.00
6381.63 2.40 2.40 -0.20
6381.75 1.40 2.20 -0.10
6381.88 -0.80 0.40 0.20
6382.00 2.50 2.20 0.30
6382.13 2.70 -0.50 0.90
6382.25 2.40 0.40 0.60
6382.38 1.60 -1.60 0.80
6382.50 1.40 0.60 0.10
6382.63 2.10 -0.10 0.10
6382.75 2.10 0.40 0.10
6382.88 0.90 -0.80 0.40
6383.00 2.90 -0.50 -0.10
6383.13 3.10 0.60 0.10
6383.25 2.70 0.90 -0.20
6383.38 2.50 0.20 0.00
6383.50 2.30 2.60 0.20
6383.63 2.10 1.40 0.10
6383.75 -0.80 -1.60 0.40
6383.88 1.80 0.20 -0.40
6384.00 1.10 0.70 -0.50
6384.13 -0.60 -1.00 -0.60
6384.25 2.30 1.70 -1.30
6384.38 3.50 0.90 -0.30
6384.50 1.60 0.90 -0.10
6384.63 2.80 -0.80 -0.10
6384.75 0.10 -2.30 -0.10
6384.88 2.00 -1.20 -0.40
6385.00 0.60 -0.30 -0.60
6385.13 1.00 -0.10 -0.50
6385.25 1.10 0.20 -0.60
6385.38 1.30 0.90 0.10
6385.50 1.60 1.40 0.30
6385.63 1.00 -1.00 0.70
6385.75 0.60 1.10 0.30
6385.88 -0.20 -1.20 0.00
6386.00 -0.20 -1.20 0.00
6386.13 0.50 1.40 -0.50
6386.25 2.00 0.20 -0.20
6386.38 2.40 1.40 -0.10
6386.50 1.30 1.90 0.20
6386.63 2.20 0.40 0.40
6386.75 0.30 0.20 0.50
6386.88 0.30 -0.80 0.50
6387.00 0.70 -1.60 0.20
6387.13 1.00 -0.50 0.00
6387.25 1.30 -0.10 0.10
6387.38 1.30 0.90 0.10
6387.50 2.20 -0.10 0.50
6387.63 1.30 0.90 0.40
6387.75 1.00 -0.50 0.50
6387.88 0.00 -0.10 0.40
6388.00 -0.30 0.00 0.00
6388.13 0.10 -0.80 0.20
6388.25 1.60 -1.00 -0.20
6388.38 2.40 0.40 -0.10
6388.50 1.80 0.20 0.00
6388.63 1.30 1.90 0.20
6388.75 0.60 0.70 0.50
6388.88 0.30 0.20 0.60
6389.00 1.00 -0.10 0.30
6389.13 2.00 -0.80 -0.50
6389.25 0.60 -0.30 -0.70
6389.38 1.10 0.70 -0.80
6389.50 2.10 0.40 -0.30
6389.63 2.30 2.60 0.30
6389.75 0.50 0.90 0.90
6389.88 0.10 0.20 0.80
6390.00 0.70 -0.50 0.40
6390.13 -0.20 -0.30 -0.50
6390.25 0.90 0.70 -1.10
6390.38 0.70 0.40 -0.90
6390.50 -0.30 1.90 -0.80
6390.63 1.30 1.40 0.00
6390.75 1.00 -0.10 0.30
6390.88 1.10 -0.80 0.30
6391.00 0.70 -1.00 0.20
6391.13 0.70 0.40 -0.60
6391.25 0.60 -0.80 -0.90
6391.38 0.30 0.70 -1.10
6391.50 0.20 1.90 -1.00
6391.63 2.00 0.60 0.10
6391.75 2.00 0.20 0.00
6391.88 2.80 -0.80 0.40
6392.00 2.80 -1.80 0.10
6392.13 -0.20 -1.20 -0.20
6392.25 1.40 -0.30 -0.60
6392.38 0.70 -0.50 -0.50
6392.50 0.20 -0.10 -0.20
6392.63 1.60 0.90 0.20
6392.75 1.10 -0.80 0.60
6392.88 2.90 -0.50 0.60
6393.00 1.60 -1.00 0.20
6393.13 -2.80 0.90 -0.50
6393.25 1.30 1.90 -0.10
6393.38 1.80 1.10 0.20
6393.50 0.50 0.40 0.30
6393.63 2.30 0.20 0.30
6393.75 0.90 0.70 -0.10
6393.88 -0.80 0.00 -0.80
6394.00 1.40 0.20 -1.00
6394.13 1.40 1.10 -0.60
6394.25 1.40 2.20 -0.50
6394.38 0.60 1.10 -0.30
6394.50 0.30 -0.30 -0.40
6394.63 1.00 0.90 -0.10
6394.75 0.30 1.10 -0.40
6394.88 0.70 0.40 -0.70
6395.00 -0.70 0.70 -0.80
6395.13 -1.00 0.70 -0.70
6395.25 2.70 0.40 -0.20
6395.38 0.60 1.10 -0.40
6395.50 2.80 -0.30 -0.30
6395.63 0.10 0.70 -0.80
6395.75 2.50 1.70 -0.60
6395.88 1.70 0.60 -0.60
6396.00 1.10 1.10 -0.60
6396.13 1.10 0.70 -0.50
6396.25 0.60 2.20 -0.50
6396.38 -0.30 -2.00 -0.50
6396.50 1.60 0.90 -0.40
6396.63 1.90 0.40 0.10
6396.75 -0.30 0.90 0.20
6396.88 -0.80 -0.50 -0.30
6397.00 1.80 0.60 -0.40
6397.13 5.00 0.20 0.00
6397.25 2.00 0.60 -0.40
6397.38 0.20 0.40 -0.60
6397.50 3.30 1.10 -0.30
6397.63 1.10 0.20 0.00
6397.75 -0.80 0.00 0.10
6397.88 -2.50 -0.50 -0.40
6398.00 -0.10 0.00 -0.20
6398.13 1.40 0.70 -0.40
6398.25 -0.20 0.20 -0.70
6398.38 1.90 0.90 -0.60
6398.50 1.90 0.90 -0.60
6398.63 0.70 1.40 -0.70
6398.75 0.20 0.90 -0.50
6398.88 0.30 1.10 -0.40
6399.00 0.50 2.40 -0.30
6399.25 -2.00 0.00 -0.80
6399.50 1.60 -1.00 -0.90
6399.63 1.60 2.40 -0.90
6399.75 2.50 2.60 -0.70
6399.88 -1.00 0.20 -0.60
6400.00 0.90 2.20 0.20
6400.13 1.10 1.10 0.30
6400.25 -2.50 2.40 -0.10
6400.38 -0.20 -1.20 -0.60
6400.50 0.50 1.40 -1.10
6400.63 2.40 0.90 -1.40
6400.75 0.30 2.60 -1.20
6400.88 1.10 3.60 -1.10
6401.00 0.10 2.60 -0.40
6401.13 0.70 2.40 0.40
6401.25 1.10 0.20 1.20
6401.38 1.00 3.30 -0.10
6401.50 3.90 -1.20 -0.30
6401.63 1.10 1.10 -0.90
6401.75 2.00 2.60 -1.10
6401.88 0.70 2.90 -1.10
6402.00 0.50 1.40 -0.30
6402.13 0.10 2.20 -0.10
6402.25 2.40 0.90 0.40
6402.38 0.50 0.40 0.50
6402.50 2.70 0.40 0.00
6402.63 3.20 -0.10 -0.10
6402.75 0.50 0.40 -0.40
6402.88 1.40 2.60 0.10
6403.00 1.10 1.70 -0.30
6403.13 0.60 0.20 0.10
6403.25 2.00 1.70 0.10
6403.38 1.60 0.90 0.40
6403.50 1.40 3.10 0.10
6403.63 0.50 0.40 0.30
6403.75 0.90 1.70 0.00
6403.88 1.00 0.90 0.20
6404.00 0.90 1.70 -0.30
6404.13 2.00 2.20 0.00
6404.25 1.00 1.40 0.10
6404.38 1.10 2.20 -0.30
6404.50 0.50 0.40 -0.30
6404.63 1.80 2.60 0.00
6404.75 2.00 3.10 -0.10
6404.88 -0.10 1.90 -0.20
6405.00 2.00 2.20 0.00
6405.13 1.30 1.90 0.30
6405.25 0.20 0.90 0.40
6405.38 0.60 0.20 0.40
6405.50 1.80 1.10 0.30
6405.63 1.10 1.10 0.40
6405.75 1.40 2.20 0.30
6406.13 0.60 -0.30 0.60
6406.25 0.50 -1.00 0.50
6406.38 0.20 0.90 0.10
6406.50 1.90 2.40 0.20
6406.63 0.70 1.90 0.30
6406.75 0.90 3.10 0.10
6406.88 0.30 1.10 0.40
6407.13 -1.20 2.20 -0.10
6407.25 -0.80 1.90 0.10
6407.38 2.30 2.20 -0.10
6407.50 -0.40 1.10 0.30
6407.75 0.00 -0.50 0.40
6407.88 -0.20 -0.80 0.30
6408.00 5.40 -0.10 0.30
6408.13 -0.80 0.90 -0.90
6408.25 2.70 1.90 -0.20
6408.75 1.10 -0.80 0.90
6408.88 -0.80 0.00 0.50
6409.00 1.30 1.40 -0.30
6409.13 0.10 2.20 -0.20
6409.25 -0.60 2.40 -0.30
6409.38 0.10 1.70 -0.10
6409.50 1.40 1.10 0.20
6409.63 0.50 -0.50 0.20
6409.75 0.20 0.40 -0.30
6409.88 2.80 0.20 -0.10
6410.00 -1.10 0.00 -0.80
6410.13 1.80 0.60 -0.50
6410.25 1.10 0.70 -0.50
6410.38 0.10 0.70 -0.40
6410.50 1.40 1.10 -0.10
6410.63 0.90 1.10 -0.30
6410.75 0.70 1.40 -0.50
6410.88 0.90 2.20 -0.50
6411.00 -1.00 2.60 -0.90
6411.13 0.50 1.90 -0.80
6411.25 -0.30 1.40 -0.70
6411.38 0.10 0.70 -0.40
6411.50 -0.10 0.40 -0.50
6411.63 0.30 0.20 -0.70
6411.75 0.20 0.90 -0.90
6411.88 -0.50 0.70 -1.10
6412.00 -1.10 3.30 -1.40
6412.13 -0.20 2.60 -0.90
6412.25 -2.10 2.20 -0.60
6412.38 -0.80 0.00 -0.50
6412.50 -3.30 1.40 -0.60
6412.63 -2.00 0.90 -0.70
6412.75 -1.90 1.70 -0.60
6412.88 0.50 1.40 -0.30
6413.00 -0.80 0.90 -0.40
6413.13 -1.00 1.70 -0.40
6413.25 -2.80 -1.00 -0.10
6413.38 -0.60 0.90 -0.70
6413.50 -1.90 1.10 -0.10
6413.63 -2.00 -0.50 0.00
6413.75 -0.60 -0.50 0.00
6413.88 1.80 -0.30 0.70
6414.00 -2.50 -0.50 0.20
6414.13 -3.00 -2.50 0.30
6414.38 1.30 -2.00 0.40
6414.50 1.10 -2.70 0.50
6414.63 0.30 -2.70 -0.10
6414.75 0.70 -2.00 0.30
6414.88 -2.00 -2.50 0.30
6415.00 1.90 -3.00 0.60
6415.13 -2.00 -2.50 0.20
6415.38 1.60 -2.50 0.40
6415.50 -0.30 -3.00 0.20
6415.63 2.20 -3.00 0.30
6415.75 1.00 -2.00 0.20
6415.88 -0.20 -2.30 0.30
6416.00 0.20 -1.60 0.30
6416.13 -0.20 -1.20 0.60
6416.25 1.30 -1.60 0.70
6416.38 0.40 -3.20 1.00
6416.75 -1.20 -2.30 0.20
6417.00 1.10 -0.80 0.50
6417.13 0.20 -2.50 0.70
6417.25 1.80 -1.80 0.90
6417.38 -0.70 -3.20 1.10
6417.50 -0.20 -4.10 0.40
6417.63 0.50 -2.00 0.20
6417.75 0.90 -1.80 0.00
6417.88 0.10 -0.80 0.00
6418.00 0.60 -0.80 -0.10
6418.13 1.80 -0.30 0.40
6418.38 0.60 -2.30 0.30
6418.50 1.40 -2.70 0.30
6418.63 0.60 -1.80 -0.10
6418.75 2.90 -0.50 0.20
6419.00 2.40 -0.50 0.30
6419.13 2.90 -1.60 0.70
6419.25 1.40 -1.20 0.90
6419.38 1.00 -1.60 0.80
6419.50 1.40 -0.80 0.40
6419.63 3.10 -1.20 0.10
6419.75 4.40 0.60 0.30
6419.88 2.80 1.70 0.10
6420.00 1.00 -1.00 0.40
6420.13 2.90 -1.00 0.60
6420.25 3.50 -1.60 0.60
6420.38 1.00 -1.00 0.40
6420.50 3.10 -0.80 0.30
6420.63 3.20 -0.10 0.50
6420.75 3.90 0.60 0.70
6420.88 -1.40 -0.50 0.10
6421.00 1.90 -1.00 0.60
6421.25 1.40 -1.20 0.30
6421.38 3.10 -0.30 0.00
6421.50 4.00 -1.00 -0.10
6421.63 3.90 -0.30 0.40
6421.75 5.00 0.60 0.40
6421.88 2.30 0.20 0.60
6422.25 3.90 -0.80 0.10
6422.38 2.00 -0.30 -0.60
6422.50 3.20 -0.10 -0.30
6422.63 3.30 0.60 -0.10
6422.75 6.50 -0.10 1.00
6422.88 1.10 0.20 0.50
6423.00 1.60 -0.50 0.70
6423.13 2.30 -1.20 0.60
6423.50 5.10 0.90 0.20
6423.63 2.90 1.30 0.20
6423.88 3.30 0.60 1.20
6424.00 4.00 -0.10 1.40
6424.13 2.60 -0.80 0.90
6424.25 4.10 -0.30 0.90
6424.38 3.60 0.60 0.70
6424.50 4.10 1.70 0.80
6424.63 3.10 1.70 1.40
6424.75 3.30 2.10 1.90
6424.88 4.10 -0.30 2.60
6425.00 1.90 0.90 1.70
6425.13 3.70 -0.50 1.80
6425.50 0.60 1.10 0.60
6425.63 3.10 1.70 1.20
6425.75 4.00 0.90 1.30
6425.88 2.00 -0.30 1.70
6426.00 2.90 0.90 1.40
6426.13 0.70 -1.60 1.00
6426.25 0.50 -3.00 0.40
6426.38 2.00 -0.80 0.30
6426.50 4.00 -1.60 0.10
6426.63 1.60 0.90 0.30
6426.75 3.10 2.20 0.60
6426.88 2.90 1.30 0.90
6427.00 1.30 0.90 0.80
6427.13 3.60 0.20 0.90
6427.25 1.90 -0.50 0.10
6427.38 2.80 -0.30 0.10
6427.50 1.60 -0.10 0.30
6427.63 4.00 0.90 0.50
6427.75 4.10 1.70 0.30
6427.88 2.30 0.60 0.30
6428.13 2.30 -0.30 -0.20
6428.25 5.40 -0.50 -0.10
6428.38 2.90 -0.10 -0.50
6428.50 3.20 0.90 -0.60
6428.63 2.30 1.70 -0.50
6428.75 4.10 1.70 -0.30
6428.88 2.90 1.40 -0.50
6429.00 1.30 0.90 -0.70
6429.25 4.90 0.90 -0.60
6429.38 2.10 0.40 -0.70
6429.50 2.80 0.60 -0.50
6429.63 2.30 0.20 -0.30
6429.75 1.30 0.40 -0.20
6429.88 4.50 0.40 -0.10
6430.13 1.60 0.40 -1.10
6430.25 2.00 1.70 -1.40
6430.38 2.80 1.10 -0.90
6430.50 -0.10 0.90 -1.10
6430.63 3.90 0.60 -0.20
6430.88 2.10 -0.50 -0.70
6431.00 2.70 1.40 -1.70
6431.13 2.40 -1.00 -1.90
6431.25 4.20 0.40 -1.70
6431.38 2.80 2.20 -1.30
6431.50 0.20 1.90 -1.00
6431.63 3.30 1.10 -0.10
6431.75 2.00 0.20 -0.10
6431.88 2.40 -0.10 -0.30
6432.00 2.80 0.20 -0.60
6432.13 3.70 0.40 -0.60
6432.25 4.50 0.90 -0.80
6432.38 6.40 0.90 -0.20
6432.50 3.20 0.90 0.10
6432.63 0.20 0.90 -0.10
6432.75 1.40 0.60 0.10
6432.88 2.10 -0.10 0.10
6433.00 2.50 0.60 -0.10
6433.13 2.70 -1.00 0.10
6433.25 1.10 0.70 -0.20
6433.38 1.10 1.10 -0.50
6433.50 2.80 1.70 -0.10
6433.63 1.60 1.40 -0.30
6433.75 4.00 1.30 0.50
6434.13 1.60 0.90 0.60
6434.25 2.80 1.70 0.20
6434.38 1.80 1.70 0.10
6434.50 4.10 2.10 0.30
6434.63 1.10 1.10 0.70
6434.75 1.90 1.40 0.70
6434.88 5.10 1.30 1.30
6435.00 1.30 0.90 0.80
6435.13 2.20 0.40 0.70
6435.25 0.90 1.10 0.50
6435.38 0.30 0.70 0.20
6435.50 5.00 1.70 0.30
6435.63 4.00 0.90 -0.40
6435.75 2.90 1.90 -0.30
6435.88 2.90 0.90 0.20
6436.13 1.90 0.40 0.50
6436.25 3.10 1.10 0.20
6436.38 1.40 1.70 -0.10
6436.50 1.30 1.90 -0.60
6436.63 2.70 2.90 -0.70
6436.75 3.50 2.40 -0.40
6436.88 3.90 1.70 0.30
6437.13 1.80 0.20 0.60
6437.25 3.90 0.20 0.20
6437.38 1.40 1.10 -0.80
6437.50 0.90 0.20 -1.10
6437.63 4.10 1.10 -0.90
6437.75 1.70 1.10 -1.00
6437.88 2.70 3.30 0.10
6438.13 3.70 -0.50 0.50
6438.25 3.30 -0.80 0.00
6438.38 3.20 -0.10 -0.60
6438.50 3.60 0.20 -0.90
6438.63 3.50 0.40 -1.00
6438.75 5.80 0.60 -0.30
6438.88 4.40 0.60 0.20
6439.00 2.90 0.90 0.10
6439.13 3.60 -0.30 0.20
6439.25 2.10 -0.10 0.00
6439.38 3.50 -1.00 -0.80
6439.50 -0.20 2.20 -1.40
6439.63 2.90 2.40 -0.80
6439.75 1.00 2.90 -0.70
6439.88 2.80 2.20 -0.10
6440.00 3.70 2.40 0.40
6440.13 3.70 1.30 0.30
6440.25 3.90 0.20 0.20
6440.38 3.60 0.20 -0.10
6440.50 3.60 0.60 -0.30
6440.63 2.90 0.40 -0.60
6440.75 1.30 1.90 -0.80
6440.88 0.10 1.70 -0.90
6441.00 0.30 2.20 -0.80
6441.13 3.30 1.70 -0.10
6441.25 3.30 2.20 0.20
6441.38 2.20 0.40 0.50
6441.50 2.50 0.20 0.30
6441.63 1.40 -0.80 -0.20
6441.75 0.90 0.20 -1.00
6441.88 2.80 1.10 -1.40
6442.00 3.60 1.70 -1.70
6442.13 4.70 2.60 -1.10
6442.25 2.80 3.10 -0.80
6442.38 4.10 2.10 0.10
6442.50 4.50 -0.10 -0.10
6442.88 3.40 -0.10 -1.70
6443.00 7.20 1.90 -0.50
6443.13 2.80 1.70 -0.30
6443.25 3.20 1.30 0.60
6443.38 2.50 0.20 0.70
6443.50 1.90 -1.60 0.60
6443.63 3.30 0.20 -0.20
6443.75 2.80 -0.30 -0.50
6443.88 2.50 1.10 -0.70
6444.00 4.00 -0.10 -0.10
6444.13 2.40 1.90 -0.10
6444.25 3.10 0.20 0.40
6444.38 4.00 0.90 0.60
6444.50 5.70 -0.50 0.90
6444.63 2.30 -1.20 0.10
6444.75 2.90 -1.60 0.00
6444.88 3.10 0.20 0.20
6445.00 1.80 0.60 -0.30
6445.13 2.00 1.70 -0.10
6445.25 3.70 1.90 0.20
6445.38 2.00 1.70 0.30
6445.50 4.40 1.10 0.80
6445.75 3.10 0.60 0.30
6445.88 2.30 0.20 -0.10
6446.00 2.90 0.40 -0.50
6446.13 1.70 1.10 -1.10
6446.38 4.20 1.90 0.00
6446.50 2.50 1.70 0.40
6446.63 2.50 1.10 0.30
6446.75 2.30 0.60 -0.10
6446.88 3.30 1.70 -0.30
6447.00 2.40 1.90 -0.40
6447.13 3.10 1.70 -0.10
6447.25 2.40 2.40 0.00
6447.38 4.20 1.90 0.50
6447.63 2.10 1.40 0.00
6447.75 2.10 -0.10 -0.20
6447.88 3.90 0.60 -0.10
6448.00 2.70 0.90 -0.40
6448.13 3.60 1.10 -0.40
6448.25 3.20 0.90 -0.50
6448.38 3.70 0.90 -0.50
6448.50 2.30 1.10 -1.10
6448.63 1.00 0.40 -1.10
6448.75 2.40 1.40 -1.00
6448.88 4.50 1.90 -0.40
6449.00 2.50 0.60 -0.20
6449.13 2.70 0.40 -0.10
6449.25 3.50 -0.50 -0.10
6449.38 4.90 -0.50 -0.60
6449.50 2.10 -0.50 -1.00
6449.75 2.70 -0.10 -1.00
6449.88 -0.70 -0.30 -0.80
6450.00 1.00 0.40 -0.50
6450.13 -1.60 0.70 -0.90
6450.25 5.40 0.40 -0.40
6450.38 4.50 0.40 -0.10
6450.50 3.10 -0.30 -0.20
6450.75 1.00 -0.10 0.10
6450.88 3.50 1.30 0.10
6451.00 2.40 0.40 -0.60
6451.13 5.70 0.40 -0.50
6451.25 -0.50 1.70 -1.10
6451.38 -0.50 2.60 -0.50
6451.50 -0.30 2.90 -0.20
6451.63 1.30 3.30 0.00
6451.75 2.40 0.90 0.10
6451.88 4.40 0.20 -0.20
6452.00 1.60 1.90 -1.10
6452.13 2.00 2.60 -1.10
6452.25 2.80 2.60 -0.30
6452.38 2.00 3.10 0.30
6452.50 1.40 3.10 0.90
6452.63 2.00 1.70 0.90
6452.75 3.10 2.60 0.40
6452.88 3.30 1.10 -0.10
6453.00 3.20 1.90 -0.40
6453.13 2.10 2.90 -0.30
6453.25 2.50 3.10 0.10
6453.38 1.40 3.60 0.60
6453.50 0.70 2.90 0.50
6453.63 1.10 1.70 0.30
6453.75 1.40 1.10 -0.20
6453.88 0.30 1.10 -0.80
6454.00 1.90 1.40 -0.50
6454.13 2.70 1.40 -0.10
6454.25 2.30 1.70 0.30
6454.38 4.00 1.90 0.90
6454.50 2.00 1.70 0.70
6454.63 2.30 1.10 0.30
6454.75 1.60 1.40 -0.30
6454.88 2.40 1.90 -0.40
6455.00 -0.20 3.60 -0.70
6455.13 2.90 3.80 -0.10
6455.25 1.80 3.60 0.10
6455.38 4.40 3.10 0.70
6455.50 5.50 2.60 1.00
6455.63 3.20 2.40 0.80
6455.75 3.50 1.30 0.80
6455.88 2.70 0.90 0.40
6456.00 1.80 1.70 0.00
6456.13 2.90 1.90 -0.20
6456.25 2.90 3.30 0.20
6456.38 2.50 2.60 0.50
6456.50 2.50 2.60 0.70
6456.63 0.70 1.90 0.70
6456.75 1.10 0.60 0.80
6456.88 1.90 1.40 0.20
6457.00 2.30 0.20 -0.30
6457.13 1.60 0.40 -1.00
6457.25 2.80 2.20 -1.30
6457.38 2.00 2.20 -1.10
6457.50 3.20 3.30 -0.80
6457.63 3.50 2.40 -0.30
6457.75 1.90 3.30 -0.10
6457.88 3.30 1.10 -0.10
6458.00 2.00 2.20 -0.20
6458.13 1.70 1.10 -0.50
6458.25 1.00 0.40 -0.70
6458.50 5.70 1.90 -0.70
6458.63 4.20 1.30 -0.70
6458.75 5.40 1.90 -0.50
6458.88 4.40 1.70 -0.40
6459.00 0.10 2.60 -0.90
6459.13 4.70 2.10 -0.40
6459.25 1.30 1.40 -0.70
6459.38 3.60 1.70 -0.60
6459.50 3.50 1.90 -0.50
6459.63 2.80 1.10 -0.50
6459.75 5.10 1.30 -0.30
6459.88 8.40 1.30 0.20
6460.00 3.50 2.40 -0.50
6460.13 -0.60 1.40 -0.80
6460.25 2.30 1.70 -0.50
6460.38 2.30 0.60 -0.30
6460.50 3.20 1.30 -0.30
6460.63 1.90 1.40 -0.60
6460.75 0.60 2.60 -1.00
6460.88 3.80 3.10 -0.80
6461.00 1.40 1.70 -0.70
6461.13 4.20 2.90 -0.10
6461.25 1.60 1.90 -0.30
6461.38 1.60 2.90 -0.20
6461.50 2.80 0.60 -0.10
6461.63 3.30 1.10 -0.40
6461.75 3.70 1.30 -0.40
6461.88 0.90 1.70 -0.80
6462.00 3.70 2.90 -0.20
6462.13 3.10 3.10 0.00
6462.25 1.40 2.60 -0.20
6462.38 2.40 1.90 -0.20
6462.50 3.10 2.20 -0.20
6462.63 4.10 2.20 -0.40
6462.75 2.80 2.20 -0.50
6462.88 0.30 2.60 -0.80
6463.00 -0.10 2.40 -0.80
6463.13 2.70 4.30 0.00
6463.38 0.90 2.60 -0.10
6463.50 3.10 2.20 0.10
6463.63 4.20 1.30 0.40
6463.75 3.60 1.70 0.10
6463.88 2.30 1.10 0.00
6464.00 3.30 2.20 -0.10
6464.13 1.60 3.80 -0.50
6464.25 1.30 3.30 -0.30
6464.38 2.40 2.90 -0.20
6464.50 2.50 2.60 0.00
6464.63 2.80 2.20 0.00
6464.75 2.90 1.90 0.10
6464.88 3.60 2.20 -0.10
6465.00 3.50 2.90 -0.20
6465.13 3.50 2.40 0.00
6465.25 1.60 3.80 -0.10
6465.38 5.00 2.60 0.70
6465.50 3.70 2.90 0.60
6465.63 0.70 1.90 0.40
6465.75 1.30 0.90 0.50
6465.88 2.70 1.90 0.00
6466.00 0.70 3.30 -0.20
6466.13 3.50 1.30 -0.60
6466.25 3.30 2.60 -0.20
6466.38 2.80 3.60 0.00
6466.50 2.40 2.90 0.40
6466.63 1.80 3.10 0.30
6466.75 1.60 1.90 0.20
6466.88 2.50 1.70 0.00
6467.00 3.50 0.90 -0.30
6467.13 3.20 2.40 -0.30
6467.25 3.70 1.30 -0.40
6467.38 2.90 2.90 -0.20
6467.50 0.50 3.30 -0.30
6467.63 2.40 3.30 0.00
6467.75 1.60 1.90 -0.10
6467.88 2.70 2.40 0.20
6468.00 2.00 1.10 0.10
6468.13 1.90 2.40 0.20
6468.25 2.00 1.10 0.00
6468.38 2.10 1.40 -0.20
6468.50 2.50 2.20 -0.20
6468.63 2.10 2.40 -0.40
6468.75 2.50 2.60 -0.40
6468.88 1.90 2.90 -0.40
6469.00 2.30 2.60 -0.20
6469.13 2.30 2.60 0.10
6469.25 3.50 1.90 0.20
6469.38 2.90 1.90 0.10
6469.50 1.40 1.70 -0.30
6469.63 0.90 1.70 -0.90
6469.75 3.20 2.40 -0.90
6469.88 3.70 2.90 -0.60
6470.00 1.10 2.60 -0.90
6470.13 -0.70 3.60 -1.10
6470.25 4.00 0.90 -1.00
6470.38 0.90 0.20 -1.00
6470.50 3.80 2.60 -0.80
6470.63 3.80 3.10 -0.90
6470.75 3.50 2.40 -0.50
6470.88 1.30 2.40 -0.60
6471.00 3.10 1.70 -0.50
6471.13 3.60 2.60 -0.60
6471.25 1.30 1.40 -0.70
6471.38 1.70 1.70 -1.00
6471.50 2.10 2.40 -1.00
6471.63 2.00 2.20 -1.00
6471.75 0.60 2.60 -1.20
6471.88 2.40 1.40 -0.80
6472.00 -1.40 0.00 -1.00
6472.13 3.80 2.20 -0.60
6472.25 3.10 2.20 -1.00
6472.38 0.70 1.90 -1.00
6472.50 -0.50 2.20 -1.20
6472.63 1.10 0.70 -0.90
6472.75 2.90 2.90 -0.60
6472.88 1.70 3.10 -0.60
6473.00 2.50 3.10 -0.20
6473.13 2.70 2.40 0.10
6473.25 2.80 2.20 0.40
6473.38 1.30 1.90 -0.10
6473.50 1.90 1.90 -0.20
6473.63 0.90 1.70 -0.80
6473.75 3.70 2.40 -0.70
6473.88 2.50 2.20 -0.70
6474.00 1.70 3.10 -0.50
6474.13 0.90 2.60 -0.80
6474.25 0.50 2.90 -0.80
6474.38 1.60 2.90 -0.60
6474.50 2.30 3.10 -0.10
6474.63 3.10 2.60 -0.10
6474.75 2.30 2.60 -0.10
6474.88 2.90 3.30 0.00
6475.00 -0.30 3.80 -0.40
6475.13 1.00 1.90 -0.90
6475.25 1.00 2.90 -1.20
6475.38 0.20 2.90 -1.30
6475.50 1.90 3.80 -1.00
6475.63 1.40 2.60 -1.10
6475.75 0.70 3.80 -0.70
6475.88 2.80 3.10 -0.70
6476.00 1.70 3.10 -1.00
6476.13 2.00 3.60 -1.10
6476.25 2.30 3.60 -1.30
6476.38 1.60 3.80 -1.10
6476.50 2.10 3.30 -0.90
6476.63 1.60 2.40 -0.70
6476.75 2.40 1.90 -0.60
6476.88 1.70 1.70 -0.50
6477.00 2.90 2.40 -0.20
6477.13 1.90 2.40 -0.40
6477.25 1.70 3.10 -0.40
6477.38 1.90 3.30 -0.60
6477.50 3.20 2.40 -0.60
6477.63 -0.20 3.60 -0.50
6477.75 1.00 2.90 -0.40
6477.88 1.40 2.20 0.10
6478.00 2.70 1.30 0.30
6478.13 1.40 1.70 -0.10
6478.25 1.10 2.20 -0.50
6478.38 2.40 2.40 -0.70
6478.50 -0.10 2.90 -0.80
6478.63 -0.30 3.30 -0.50
6478.75 0.70 1.90 -0.30
6478.88 1.60 1.40 0.00
6479.00 2.80 2.20 0.10
6479.13 1.90 0.40 0.10
6479.25 2.50 0.20 -0.20
6479.38 2.90 0.90 -0.30
6479.50 0.10 1.70 -0.60
6479.63 0.60 2.60 -0.70
6479.75 2.00 2.60 -0.60
6479.88 0.60 1.70 -0.90
6480.00 0.70 1.40 -0.40
6480.13 2.80 2.20 0.10
6480.25 1.60 2.40 0.40
6480.38 1.30 1.90 0.30
6480.50 2.00 1.10 0.10
6480.63 1.90 3.30 0.10
6480.75 2.90 2.40 -0.40
6480.88 2.90 2.90 -0.40
6481.00 1.70 4.00 -0.20
6481.13 1.80 4.00 0.20
6481.25 0.70 3.30 0.40
6481.38 0.10 2.60 0.30
6481.50 -0.30 2.40 0.10
6481.63 1.00 2.40 0.10
6481.75 2.30 1.10 0.00
6481.88 1.90 1.40 -0.20
6482.00 0.60 1.70 -0.70
6482.13 0.60 2.20 -0.90
6482.25 -0.10 2.40 -1.10
6482.38 1.10 2.20 -1.00
6482.50 0.70 1.40 -0.80
6482.63 1.60 0.90 -0.50
6482.75 2.10 0.40 -0.40
6482.88 2.80 0.60 -0.60
6483.00 3.10 0.60 -0.90
6483.13 2.90 1.40 -1.00
6483.25 2.40 1.40 -0.90
6483.38 2.80 1.70 -0.80
6483.50 2.10 0.90 -0.50
6483.63 1.80 1.10 -0.30
6483.75 0.30 0.70 -0.60
6483.88 1.10 0.20 -0.80
6484.00 0.50 0.90 -1.10
6484.13 2.00 0.60 -1.00
6484.25 1.90 0.90 -1.00
6484.38 2.40 1.90 -0.90
6484.50 2.40 1.90 -0.50
6484.63 2.30 1.70 -0.30
6484.75 1.40 1.10 -0.60
6484.88 3.10 1.70 -0.70
6485.00 2.40 1.40 -0.90
6485.13 -0.20 3.10 -0.70
6485.25 3.50 2.40 -0.30
6485.38 1.70 3.60 -0.10
6485.50 0.50 2.90 -0.30
6485.63 2.40 1.90 -0.10
6485.75 2.80 1.70 0.00
6485.88 1.10 1.10 -0.50
6486.00 1.90 1.40 -0.80
6486.13 2.70 3.30 -1.10
6486.25 2.40 2.90 -0.80
6486.38 0.70 3.30 -0.60
6486.50 2.80 3.10 0.40
6486.63 1.40 2.20 0.30
6486.75 3.10 1.70 0.30
6486.88 0.50 2.40 -0.70
6487.00 3.10 0.20 -1.20
6487.13 2.70 2.90 -1.70
6487.25 1.70 4.00 -1.40
6487.38 0.20 3.30 -0.70
6487.50 2.10 3.30 0.40
6487.63 1.30 1.90 0.90
6487.75 0.60 0.70 0.50
6487.88 0.20 0.90 -0.40
6488.00 0.70 1.90 -1.00
6488.13 0.90 2.20 -1.10
6488.25 1.60 6.20 -0.80
6488.38 0.70 3.30 -0.20
6488.50 1.90 2.40 0.50
6488.63 1.80 2.20 0.40
6488.75 0.50 1.90 0.10
6488.88 2.40 1.40 -0.30
6489.00 2.10 1.40 -0.70
6489.13 1.90 2.40 -0.70
6489.25 2.00 2.20 -0.30
6489.38 0.50 2.90 0.10
6489.50 1.00 2.40 0.30
6489.63 1.10 2.60 0.40
6489.75 0.10 2.20 -0.10
6489.88 2.10 1.90 -0.20
6490.00 2.70 2.40 -0.10
6490.13 2.30 2.20 0.20
6490.25 1.40 3.10 0.30
6490.38 2.10 3.30 0.30
6490.50 1.80 0.60 0.40
6490.63 1.40 1.10 0.10
6490.75 1.30 0.40 0.00
6490.88 1.60 1.90 0.00
6491.00 -0.30 2.40 -0.20
6491.13 -0.70 2.60 -0.50
6491.25 1.30 0.90 -0.70
6491.38 1.70 1.70 -0.90
6491.50 0.30 1.10 -1.00
6491.63 0.60 1.70 -0.90
6491.75 0.30 1.70 -1.00
6491.88 1.60 3.30 -1.00
6492.00 3.20 3.80 -0.40
6492.38 2.90 0.90 -0.20
6492.50 1.70 0.20 -0.70
6492.63 0.20 1.40 -1.00
6492.75 2.80 3.60 -1.10
6492.88 1.90 1.90 -0.80
6493.00 1.40 2.60 -0.60
6493.13 0.60 2.20 -0.60
6493.25 -0.10 1.40 -0.80
6493.38 0.50 1.40 -0.50
6493.50 1.40 0.70 -0.40
6493.75 0.10 1.10 -0.80
6493.88 -2.80 1.40 -1.10
6494.00 5.10 2.40 -0.40
6494.13 1.40 1.70 -1.20
6494.25 0.90 1.70 -1.70
6494.50 2.30 1.10 -1.30
6494.63 2.80 1.10 -0.60
6494.75 2.10 0.90 -0.30
6494.88 1.30 0.90 -0.30
6495.00 2.80 0.60 -0.50
6495.25 1.40 1.10 -1.30
6495.38 1.60 2.40 -1.10
6495.50 0.30 2.60 -1.10
6495.63 1.00 2.40 -0.70
6495.75 -0.10 1.40 -0.70
6495.88 -0.20 1.70 -0.80
6496.00 3.60 1.70 -0.80
6496.13 4.00 1.30 -0.80
6496.25 1.10 2.20 -1.10
6496.38 2.00 1.70 -0.60
6496.50 4.70 1.10 -0.30
6496.63 0.10 1.70 -0.80
6496.75 2.10 1.40 -0.70
6496.88 2.90 1.40 -0.70
6497.00 1.40 0.70 -0.80
6497.13 -0.10 0.00 -0.90
6497.25 2.50 1.70 -0.20
6497.38 2.40 2.40 0.00
6497.50 2.00 1.70 -0.20
6497.63 3.30 2.20 -0.10
6497.75 1.90 1.90 -0.50
6497.88 2.00 2.20 -0.60
6498.00 2.00 1.10 -0.20
6498.13 2.40 0.90 -0.10
6498.25 2.90 0.90 0.20
6498.38 2.90 1.30 0.40
6498.50 4.10 1.10 0.50
6498.63 2.80 0.60 0.00
6498.75 1.40 0.60 -0.20
6498.88 3.60 1.70 -0.10
6499.00 2.90 0.90 -0.30
6499.13 0.90 2.60 -0.10
6499.25 2.50 2.20 0.20
6499.38 1.80 2.20 0.10
6499.50 3.10 0.20 0.30
6499.63 4.00 -1.00 -0.20
6499.75 2.00 0.20 -0.20
6499.88 2.50 0.20 -0.40
6500.00 3.10 1.10 -0.60
6500.13 4.20 -0.10 -0.80
6500.25 6.00 3.10 -0.70
6500.38 2.90 2.90 -0.30
6500.50 3.70 1.30 -0.10
6500.63 2.00 1.10 0.00
6500.75 1.30 1.90 0.00
6500.88 3.30 -0.30 0.00
6501.00 -3.00 0.40 -1.10
6501.25 3.80 2.20 -1.00
6501.38 3.70 1.30 -0.60
6501.50 2.70 0.90 -0.50
6501.63 2.30 0.20 -0.40
6501.75 2.70 0.40 -0.30
6501.88 4.40 0.20 -0.30
6502.00 2.80 1.10 -0.50
6502.13 2.80 1.10 -0.50
6502.25 3.50 -0.50 0.00
6502.38 2.80 0.20 -0.20
6502.50 5.30 0.20 0.30
6502.75 4.00 -0.10 0.60
6502.88 3.50 0.40 0.70
6503.00 2.40 1.90 0.30
6503.25 -2.80 2.40 -0.20
6503.38 -0.20 1.70 0.30
6503.50 0.50 0.40 0.50
6503.63 2.30 1.70 0.50
6503.75 2.80 0.60 0.70
6503.88 1.90 2.40 0.40
6504.00 1.80 1.70 0.70
6504.13 0.00 1.40 0.60
6504.25 1.80 1.70 0.60
6504.38 0.90 1.10 0.50
6504.50 0.30 1.10 0.60
6504.63 2.40 1.40 0.50
6504.75 2.40 2.40 0.50
6504.88 1.30 2.90 0.30
6505.00 3.60 2.60 0.20
6505.25 2.40 1.40 0.50
6505.38 0.10 1.10 0.40
6505.50 3.20 0.90 1.00
6505.63 0.90 0.70 0.60
6505.75 1.10 1.70 0.50
6505.88 2.00 1.10 0.40
6506.00 2.70 1.30 0.40
6506.13 4.00 1.30 0.30
6506.25 0.30 0.70 0.30
6506.38 2.80 2.20 0.00
6506.50 1.00 1.90 0.10
6506.63 0.70 2.90 -0.10
6506.75 1.60 2.40 0.50
6506.88 3.60 1.70 1.00
6507.00 2.40 0.90 1.10
6507.13 1.90 0.40 0.90
6507.25 2.20 0.90 0.60
6507.50 2.90 1.30 -0.10
6507.63 2.70 2.40 0.10
6507.75 1.60 1.40 -0.10
6507.88 4.40 3.10 0.80
6508.00 3.90 1.70 1.30
6508.13 3.20 0.90 1.20
6508.25 2.30 0.60 1.10
6508.38 1.80 1.70 0.40
6508.50 2.40 1.40 -0.10
6508.63 2.80 2.60 -0.10
6508.75 1.90 2.90 -0.30
6508.88 2.00 2.60 0.10
6509.00 0.90 3.10 0.60
6509.13 1.80 2.20 0.80
6509.25 1.40 1.10 0.50
6509.38 1.40 1.10 0.30
6509.50 3.30 0.60 0.00
6509.63 1.60 2.90 -0.20
6509.75 2.80 2.60 0.30
6509.88 2.70 2.40 0.50
6510.00 1.00 2.40 0.70
6510.13 -0.20 2.20 0.60
6510.25 2.40 0.90 1.00
6510.38 1.10 1.70 0.40
6510.50 1.60 0.90 0.20
6510.63 2.10 2.40 0.10
6510.75 2.30 2.20 -0.10
6510.88 1.00 1.90 -0.20
6511.13 1.10 3.10 -0.10
6511.25 1.40 2.20 -0.10
6511.38 3.20 3.30 0.20
6511.50 2.80 1.70 -0.10
6511.75 2.50 2.60 -0.10
6511.88 2.40 1.40 -0.30
6512.00 2.30 2.60 -0.20
6512.13 -0.10 1.90 -0.80
6512.25 2.40 4.30 -0.40
6512.38 2.00 1.70 -0.50
6512.50 2.70 1.40 -0.10
6512.63 2.90 -0.50 0.40
6512.75 2.80 0.20 0.60
6512.88 2.20 0.90 0.70
6513.00 3.30 -0.30 0.30
6513.13 3.20 -0.10 -0.10
6513.25 2.00 1.70 -0.40
6513.38 4.00 0.90 -0.20
6513.63 6.20 0.40 0.80
6513.75 1.30 0.90 0.40
6513.88 1.80 -0.30 0.20
6514.00 3.20 -1.00 0.10
6514.13 2.00 0.60 0.00
6514.38 0.60 2.60 -0.20
6514.50 0.60 2.60 0.00
6514.63 2.00 1.10 0.40
6514.75 0.50 1.40 0.20
6514.88 1.40 1.70 0.30
6515.00 2.00 1.70 0.10
6515.13 1.90 0.90 0.10
6515.25 2.80 1.10 0.10
6515.38 2.70 -0.10 -0.10
6515.50 0.90 1.10 0.10
6515.63 3.30 -0.80 0.30
6515.75 2.30 1.70 0.20
6515.88 2.40 0.90 -0.50
6516.00 1.40 2.60 0.00
6516.13 3.10 1.70 -0.10
6516.25 2.30 1.70 0.20
6516.38 2.50 1.70 0.20
6516.50 1.60 1.90 0.20
6516.63 1.00 0.90 0.30
6516.75 2.40 1.90 0.30
6517.13 1.90 2.40 0.20
6517.25 0.70 0.90 0.40
6517.50 -1.10 0.00 0.10
6517.63 0.30 2.20 0.10
6517.75 2.40 0.90 0.40
6517.88 2.40 0.90 -0.10
6518.00 2.70 1.90 0.00
6518.25 2.90 2.90 0.10
6519.00 2.00 1.10 -0.10
6519.13 2.10 2.40 0.10
6519.25 2.30 2.20 0.30
6519.38 -0.60 2.40 0.00
6519.50 2.50 1.70 0.20
6519.63 2.50 2.20 0.00
6519.75 1.40 2.20 -0.10
6519.88 3.30 1.70 -0.10
6520.00 1.60 1.90 0.20
6520.13 2.10 2.90 0.40
6520.25 1.30 1.90 0.30
6520.38 2.40 1.40 0.60
6520.50 0.30 2.20 0.10
6520.63 3.60 0.20 0.10
6520.75 1.90 0.90 -0.20
6520.88 1.90 1.40 -0.40
6521.00 3.10 1.70 -0.40
6521.13 1.90 1.90 -0.40
6521.25 3.10 0.20 -0.50
6521.63 3.30 2.20 -0.50
6521.75 3.10 2.20 -0.30
6521.88 2.80 2.20 -0.40
6522.00 1.60 2.40 -0.60
6522.25 0.20 2.40 -0.40
6522.38 -1.00 2.60 -0.60
6522.50 -1.40 0.90 -0.90
6522.63 3.20 -0.10 -0.40
6522.75 2.30 1.70 -0.30
6522.88 1.00 1.90 -0.20
6523.00 2.80 1.10 0.00
6523.13 1.60 2.40 0.00
6523.25 2.30 1.10 -0.20
6523.38 2.30 1.70 -0.10
6523.50 2.30 2.60 -0.20
6523.63 2.90 1.30 -0.30
6523.75 1.40 2.20 -0.40
6523.88 2.10 2.40 -0.20
6524.00 1.00 2.40 -0.10
6524.13 2.50 2.60 0.00
6524.25 0.50 2.40 0.10
6524.38 3.10 2.20 0.50
6524.75 7.90 2.40 0.80
6524.88 -2.10 1.70 -0.60
6525.00 2.50 3.60 0.10
6525.13 2.10 2.90 0.40
6525.25 3.30 3.10 0.50
6525.38 2.30 1.70 0.50
6525.50 3.60 2.60 0.00
6525.63 -1.60 2.20 -0.50
6525.75 -2.50 2.90 -0.60
6526.00 -0.60 3.80 -0.40
6526.13 2.80 2.60 0.40
6526.50 0.90 0.70 0.20
6527.38 2.90 0.90 0.50
6527.75 1.80 0.60 0.10
6527.88 2.90 0.90 0.20
6528.00 1.40 1.10 0.20
6528.13 1.00 1.40 0.00
6528.75 2.40 2.40 0.30
6528.88 0.60 0.70 0.60
6529.13 1.40 0.60 0.30
6529.25 1.00 0.40 0.30
6529.75 0.30 1.70 -0.60
6529.88 6.30 3.10 0.50
6530.00 -0.30 1.90 -0.40
6530.13 0.70 1.90 0.10
6530.25 0.20 0.90 0.20
6530.38 0.10 -0.80 0.30
6530.75 2.70 1.90 0.00
6530.88 0.90 1.70 0.00
6531.00 1.90 0.40 0.50
6531.13 -0.40 0.20 0.50
6531.25 1.10 1.10 0.50
6531.38 2.30 0.60 -0.10
6531.50 3.60 0.60 0.00
6531.75 2.00 2.20 0.10
6531.88 2.10 1.40 0.40
6532.00 0.10 1.10 0.40
6532.13 4.00 -0.10 0.60
6532.25 1.90 -0.50 0.10
6532.38 4.00 0.40 -0.20
6532.50 0.60 1.70 -0.60
6532.63 -0.80 1.90 -0.60
6532.75 1.40 2.60 0.20
6532.88 0.10 2.20 0.70
6533.00 0.50 0.90 0.60
6533.13 0.60 0.70 0.40
6533.25 -1.10 0.40 -0.30
6533.38 -0.20 1.70 -0.30
6533.50 2.30 2.60 0.20
6533.63 2.30 1.70 0.70
6533.75 -1.00 1.70 0.80
6533.88 1.60 -0.10 1.10
6534.00 1.30 -0.10 0.60
6534.13 1.80 2.20 0.00
6534.38 0.90 2.20 -0.10
6534.50 0.70 2.40 0.50
6534.63 0.30 2.20 0.80
6534.75 -0.80 1.40 0.70
6534.88 2.30 0.60 0.80
6535.00 -0.70 0.20 0.20
6535.13 0.90 1.70 0.10
6535.25 -0.70 2.20 0.00
6535.38 1.10 2.20 0.50
6535.50 1.10 1.70 0.30
6535.63 1.80 0.60 0.30
6536.25 0.50 2.40 0.60
6536.50 -0.40 0.20 0.90
6536.63 2.40 1.30 0.90
6536.75 2.40 1.40 0.70
6536.88 0.20 1.40 0.50
6537.00 0.30 1.10 0.40
6537.13 2.10 2.40 0.50
6537.25 1.00 2.40 0.70
6537.38 1.80 2.20 0.50
6537.50 1.40 2.60 0.90
6537.63 1.90 1.40 1.00
6537.75 1.40 0.60 0.80
6538.13 0.60 0.20 0.40
6538.50 0.40 0.70 1.10
6538.63 1.30 0.90 1.40
6538.75 -0.60 0.40 0.60
6538.88 2.90 0.90 0.60
6539.00 1.10 2.60 0.00
6539.13 1.00 1.90 0.50
6539.38 2.80 2.20 1.40
6539.50 0.20 1.40 1.10
6539.63 0.50 0.40 0.70
6539.88 1.40 0.20 -0.10
6540.25 3.10 1.70 1.40
6540.38 -6.80 0.90 0.60
6540.50 3.20 -0.50 1.30
6540.75 1.60 -2.00 0.60
6540.88 2.90 0.40 -0.20
6541.00 4.10 2.10 0.30
6541.13 0.60 0.70 0.60
6541.25 1.40 1.70 0.90
6541.38 0.20 0.90 0.90
6541.50 1.30 0.90 0.70
6541.63 1.60 0.90 0.60
6541.75 2.10 1.40 0.30
6541.88 4.70 1.70 0.70
6542.25 1.80 0.20 1.60
6542.50 2.80 -0.30 0.80
6542.63 2.00 0.20 0.70
6542.75 2.30 0.20 0.30
6542.88 0.70 -0.10 0.90
6543.25 0.90 0.60 1.30
6543.38 -3.70 0.20 0.80
6543.50 1.60 -0.50 0.70
6544.00 0.00 2.40 1.00
6544.13 -0.40 1.10 1.00
6544.25 0.50 1.40 0.80
6544.38 -0.20 0.70 0.50
6544.50 1.80 0.60 0.20
6544.63 1.80 1.10 0.00
6544.75 0.50 2.90 0.10
6544.88 2.30 1.10 0.60
6545.00 -0.70 1.70 0.40
6545.13 0.00 0.90 0.20
6545.25 2.20 -1.60 0.20
6545.50 2.70 0.90 -0.90
6545.63 2.10 3.30 -0.50
6545.75 -0.40 2.60 -0.30
6545.88 1.90 1.90 0.70
6546.00 2.90 1.90 1.00
6546.38 1.30 0.40 0.00
6546.50 -0.10 1.40 -0.50
6546.75 4.20 2.40 0.00
6546.88 -1.20 1.10 -0.50
6547.13 0.60 -0.80 0.10
6547.25 3.30 0.20 -0.10
6547.50 4.00 -0.50 -0.20
6547.63 3.20 -0.10 -0.40
6548.13 1.10 0.70 0.20
6548.50 3.60 -0.30 0.70
6548.63 3.10 -1.80 0.80
6548.88 0.30 -0.80 0.50
6549.00 1.30 0.40 0.50
6549.13 4.00 -0.10 1.30
6549.50 0.50 -0.50 0.40
6549.63 -1.00 -0.30 0.30
6549.75 0.60 0.70 0.30
6549.88 0.50 0.40 -0.30
6550.00 2.30 -0.30 -0.70
6550.25 1.30 1.90 -1.00
6550.38 2.90 2.90 -0.60
6550.50 3.90 1.70 -0.10
6550.63 3.90 -0.30 0.00
6550.75 0.20 2.90 0.00
6550.88 2.00 1.70 -0.20
6551.00 2.30 1.70 -0.40
6551.13 -0.20 1.10 -0.80
6551.88 0.70 1.40 0.50
6552.00 -0.70 0.20 0.40
6552.13 0.20 -0.10 0.70
6552.25 -0.40 1.10 0.80
6552.50 -3.20 1.10 0.50
6553.50 0.70 1.90 1.00
6553.63 0.30 1.70 0.60
6553.75 0.10 0.70 0.80
6553.88 0.70 1.90 0.50
6554.25 3.50 0.90 1.10
6554.38 -0.80 1.40 0.80
6554.50 1.10 1.70 0.70
6554.75 2.70 0.90 1.00
6554.88 1.30 0.90 0.80
6555.00 0.70 1.90 0.60
6555.25 0.30 2.20 0.10
6555.38 0.20 1.40 0.00
6555.50 3.20 2.40 -0.20
6555.63 0.50 0.40 -0.40
6555.88 0.30 2.20 -0.30
6556.00 -0.60 3.30 0.00
6556.13 0.60 0.70 -0.10
6556.25 1.90 0.90 0.30
6556.50 2.70 2.40 0.20
6556.63 1.80 0.60 0.40
6556.75 0.10 1.70 0.00
6556.88 1.00 0.90 0.20
6557.00 0.70 0.90 0.20
6557.25 1.40 0.60 0.30
6557.38 1.90 0.90 0.40
6557.50 1.30 -0.10 0.50
6557.63 2.30 0.20 0.50
6557.75 2.70 0.40 0.00
6557.88 1.40 0.60 0.00
6558.00 -0.40 1.10 -0.30
6558.38 3.30 2.20 0.30
6558.50 1.00 0.40 0.50
6558.63 1.60 -1.60 0.60
6558.75 2.30 2.20 -0.10
6559.00 1.30 -0.50 -0.30
6559.13 1.00 1.40 0.00
6559.25 3.10 1.10 0.60
6559.38 1.10 1.10 0.60
6559.50 2.70 0.40 0.70
6559.63 2.20 -0.10 0.40
6559.75 1.60 0.90 -0.10
6559.88 3.10 1.10 0.00
6560.00 1.60 1.40 -0.20
6560.13 0.50 2.40 0.10
6560.38 1.40 1.10 0.40
6560.50 1.40 0.60 0.00
6560.75 1.30 0.40 -0.50
6561.00 0.60 2.20 -0.30
6561.13 1.90 2.40 0.00
6561.25 0.90 1.70 -0.20
6561.38 0.60 0.20 0.20
6561.50 2.70 0.90 -0.20
6562.13 2.40 3.80 0.00
6562.25 1.60 0.90 -0.50
6562.38 2.40 1.40 -0.50
6562.88 2.90 1.90 -0.20
6563.00 1.80 1.10 -0.30
6563.13 2.30 1.10 -0.30
6563.25 1.40 0.20 -0.50
6563.38 2.30 -0.80 -0.40
6563.50 2.40 -1.00 0.00
6563.63 2.00 0.20 -0.10
6563.75 1.80 0.20 -0.30
6563.88 3.90 0.20 0.10
6564.00 1.80 1.10 -0.20
6564.13 1.90 0.90 0.20
6564.25 1.60 0.40 0.40
6564.38 -1.00 -1.20 0.40
6564.50 -1.20 -0.30 0.10
6564.63 2.70 0.40 0.80
6564.75 4.10 0.20 0.70
6564.88 2.30 1.10 0.40
6565.25 1.80 1.10 -0.20
6565.38 0.20 1.40 -0.40
6565.50 1.30 2.40 -0.10
6565.75 3.90 -0.30 0.00
6565.88 4.00 0.90 -0.50
6566.00 4.50 0.40 0.00
6566.13 5.80 0.60 -0.20
6566.25 3.20 0.40 -0.50
6566.75 0.20 0.40 0.30
6566.88 1.40 1.10 0.40
6567.00 1.60 -1.00 0.30
6567.13 2.00 -0.30 0.00
6567.25 1.90 1.40 -0.10
6567.50 4.00 -0.10 0.60
6567.63 2.30 0.20 0.30
6567.75 1.00 -0.10 0.30
6567.88 3.70 0.90 0.10
6568.00 -0.30 0.40 -0.70
6568.13 2.10 1.40 -0.40
6568.25 2.80 1.70 -0.10
6568.38 4.10 1.70 0.40
6568.63 4.30 -0.10 0.50
6568.88 4.00 0.40 0.00
6569.00 2.00 0.20 0.00
6569.13 2.80 1.70 0.40
6569.25 2.80 1.10 0.40
6569.50 1.60 1.40 0.20
6569.63 3.30 -0.30 0.60
6569.75 1.40 0.60 0.10
6569.88 0.90 -1.20 -0.10
6570.00 2.30 0.60 0.20
6570.13 1.40 0.20 0.70
6570.25 1.10 0.20 0.20
6570.38 0.50 0.40 0.30
6570.50 2.80 1.10 0.60
6570.63 2.70 1.30 0.50
6570.75 2.40 -0.10 0.00
6570.88 1.40 1.10 -0.10
6571.00 4.20 0.40 0.20
6571.13 2.50 0.20 -0.10
6571.25 2.40 -0.10 -0.30
6571.38 1.80 0.20 -0.20
6571.50 1.40 0.60 -0.20
6571.63 2.30 0.20 -0.40
6571.75 1.60 0.90 -0.60
6571.88 2.40 1.40 -0.20
6572.00 2.00 1.10 0.00
6572.13 5.00 0.60 0.70
6572.38 2.30 -0.30 0.20
6572.50 2.50 1.10 0.10
6572.63 -1.10 1.40 -0.60
6572.75 -4.50 3.10 -1.00
6572.88 1.80 1.70 0.00
6573.00 0.00 -0.50 0.70
6573.13 2.50 2.20 0.70
6573.88 -3.40 1.10 -0.80
6574.00 2.50 3.10 0.10
6574.13 2.00 2.20 0.60
6574.38 2.50 -0.30 0.90
6574.50 2.50 0.20 0.90
6574.75 3.10 2.20 0.10
6574.88 2.00 -0.30 -0.10
6575.13 -2.10 1.70 0.40
6575.25 -0.20 1.10 0.00
6575.38 2.30 0.60 0.70
6575.50 2.40 -0.10 0.80
6575.88 1.40 0.60 0.00
6576.00 1.10 -0.30 0.20
6576.38 2.30 -0.80 0.00
6576.50 1.90 0.90 0.10
6576.63 1.00 1.40 0.30
6576.75 1.60 1.40 0.00
6576.88 1.30 0.90 0.30
6577.00 0.90 0.20 0.40
6577.13 1.40 0.20 0.00
6577.25 2.30 0.60 -0.10
6577.38 5.10 1.30 0.30
6577.50 1.30 0.40 -0.10
6577.63 0.90 0.20 -0.50
6577.75 0.70 2.90 0.20
6577.88 -1.00 1.70 0.00
6578.00 0.90 -0.30 0.60
6578.13 -0.60 -1.00 0.60
6578.25 0.10 1.70 0.40
6578.38 0.20 1.90 0.20
6578.50 0.70 1.40 -0.10
6578.63 -0.10 0.40 -0.60
6578.75 3.70 1.90 0.20
6578.88 2.00 2.20 0.10
6579.00 -0.30 0.90 0.20
6579.13 -0.40 1.70 0.30
6579.25 -0.60 0.00 0.50
6579.38 -2.10 1.70 0.50
6579.50 1.00 -0.10 0.00
6579.63 0.60 1.10 -0.10
6579.75 0.90 0.70 -0.30
6579.88 1.00 0.90 0.00
6580.00 -0.80 0.40 -0.60
6580.13 1.10 -0.80 -0.50
6580.25 -1.40 -0.50 -1.00
6580.38 1.90 0.40 -1.10
6580.50 1.70 1.70 -1.20
6580.63 0.20 0.90 -1.20
6580.75 0.90 1.70 -1.10
6580.88 2.00 2.60 -1.10
6581.00 2.10 4.80 -1.60
6581.13 -0.20 1.10 -0.80
6581.25 1.00 1.90 -0.80
6581.38 0.30 1.10 -0.70
6581.50 1.10 0.70 -0.60
6581.63 1.30 0.40 -0.70
6581.75 0.30 -0.30 -1.00
6581.88 0.30 1.10 -1.30
6582.00 0.90 0.70 -1.20
6582.13 0.70 0.40 -1.20
6582.25 1.10 1.10 -0.90
6582.38 1.00 -0.10 -0.90
6582.50 3.50 0.40 -0.50
6582.63 1.40 0.20 -1.10
6582.88 -1.10 0.00 -1.30
6583.00 -0.10 0.40 -1.30
6583.13 0.20 0.00 -1.00
6583.25 1.70 0.70 -0.90
6583.63 2.80 -0.30 -0.40
6583.75 -1.40 -0.50 -0.80
6583.88 0.20 -0.50 -1.00
6584.00 1.00 0.90 -1.30
6584.13 1.40 1.70 -1.70
6584.25 1.90 1.40 -1.10
6584.50 -1.00 1.10 -0.30
6584.88 2.30 0.20 -1.60
6585.00 2.70 0.40 -1.70
6585.13 2.30 1.70 -1.60
6585.25 0.30 1.10 -0.90
6585.38 4.90 0.90 0.40
6585.50 1.00 -0.10 -0.30
6585.75 1.10 -1.20 -1.00
6585.88 0.50 -0.50 -1.30
6586.13 -0.10 0.00 -0.70
6586.25 1.70 2.60 -0.60
6586.38 2.50 1.10 -0.40
6586.50 1.10 0.20 -0.80
6586.63 0.30 0.20 -1.10
6586.75 3.10 0.20 -1.10
6586.88 1.90 0.40 -1.20
6587.00 2.70 1.40 -0.90
6587.13 -0.20 1.10 -0.80
6587.25 1.00 0.90 -0.60
6587.38 0.60 0.70 -0.60
6587.50 0.50 -0.10 -0.90
6587.63 1.30 -0.10 -0.80
6587.75 0.60 0.20 -0.80
6587.88 1.60 0.40 -0.90
6588.00 0.10 0.70 -0.90
6588.13 0.60 0.70 -1.20
6588.25 1.70 -0.30 -0.90
6588.38 1.90 -0.10 -1.00
6588.50 1.40 0.20 -1.00
6588.63 1.00 -0.50 -0.90
6588.75 1.10 0.20 -0.80
6588.88 2.30 0.60 -0.70
6589.00 1.70 1.10 -1.20
6589.25 -0.10 -1.00 -1.80
6589.38 0.60 0.20 -1.90
6589.88 1.00 -0.10 -0.70
6590.13 2.30 1.10 -2.00
6590.25 0.30 0.20 -1.60
6590.38 0.90 0.20 -1.40
6590.50 -0.60 0.90 -1.10
6590.63 2.30 0.60 -0.50
6590.75 1.70 0.60 -0.70
6590.88 3.70 -0.10 -0.40
6591.00 -0.30 0.00 -1.20
6591.13 2.30 -0.30 -1.00
6591.50 0.20 1.40 -0.40
6591.63 2.90 1.90 -0.30
6591.88 0.30 0.70 -0.50
6592.00 -1.00 -0.30 -1.00
6592.13 1.30 0.40 -0.80
6592.25 3.30 0.20 -0.20
6592.38 0.90 1.70 -0.30
6592.50 2.50 0.20 0.20
6592.63 1.00 -0.10 0.80
6592.75 1.10 0.20 0.40
6592.88 -1.10 -1.00 0.10
6593.00 2.90 -0.50 0.00
6593.13 0.60 1.70 -0.80
6593.25 4.40 1.70 -0.40
6593.38 0.60 0.70 -0.40
6593.50 2.40 1.40 0.30
6593.63 1.90 0.90 0.80
6594.00 -1.00 0.70 -0.70
6594.25 0.10 2.20 -1.30
6594.38 1.70 3.10 -0.20
6594.50 1.30 2.40 0.10
6594.63 1.10 0.20 1.00
6594.75 2.50 0.20 0.70
6595.00 -2.90 -2.30 -0.20
6595.13 -0.30 0.90 -0.80
6595.38 1.80 1.10 -0.20
6595.50 0.90 1.70 0.20
6595.63 2.00 0.20 0.00
6595.75 1.40 1.70 0.10
6595.88 -0.20 0.20 0.00
6596.00 1.00 0.90 -0.50
6596.25 1.00 0.40 0.00
6596.63 2.00 1.70 0.10
6596.75 1.30 -1.60 0.50
6596.88 2.00 -0.80 0.50
6597.00 1.30 -0.10 0.30
6597.13 0.60 -0.30 0.30
6597.25 0.30 -2.30 0.40
6597.38 0.70 1.40 -0.20
6597.50 3.90 0.60 0.10
6597.63 -0.20 -1.20 0.00
6598.50 3.80 0.60 -0.40
6598.75 -1.10 0.90 -0.80
6599.13 1.30 0.40 0.40
6599.25 0.60 -0.80 0.50
6599.38 0.00 -1.00 0.40
6599.50 1.80 -1.80 0.40
6599.75 1.90 0.90 -0.30
6599.88 0.10 0.70 -0.60
6600.50 -4.10 -0.50 -0.90
6600.63 3.30 -0.80 0.00
6601.00 0.50 1.40 0.50
6601.50 -1.20 0.70 -0.90
6601.63 -1.60 1.70 0.10
6601.75 2.90 1.90 -0.30
6601.88 2.30 0.60 0.50
6602.00 2.30 0.60 0.70
6602.13 1.00 1.90 0.30
6602.25 -0.40 0.20 0.30
6602.38 0.70 0.40 0.10
6602.50 -0.20 0.20 -0.10
6602.63 0.50 0.90 -0.10
6602.75 -0.80 0.90 -0.50
6602.88 2.00 0.60 0.30
6603.00 0.60 0.20 0.10
6603.13 0.60 1.10 0.00
6603.25 2.30 0.60 0.20
6603.38 0.70 0.40 0.20
6603.50 0.10 1.70 0.50
6603.63 1.90 0.40 0.10
6603.75 3.10 0.60 0.00
6603.88 2.40 -0.50 0.00
6604.00 -0.40 2.20 -0.20
6604.13 -0.80 0.40 0.10
6604.25 0.70 1.40 0.10
6604.38 2.00 1.10 -0.30
6604.50 2.10 -0.10 -0.20
6604.63 -0.20 0.70 -0.70
6604.75 -0.20 1.10 -0.70
6604.88 1.70 1.70 -0.70
6605.00 2.50 1.10 -0.10
6605.13 2.40 0.40 0.10
6605.25 2.50 -0.30 -0.20
6605.38 1.90 0.40 0.00
6605.50 -0.30 0.40 -0.50
6605.75 5.90 0.40 0.50
6606.13 1.90 1.40 -0.10
6606.25 2.00 -1.20 -0.20
6606.50 0.30 -1.80 -0.20
6606.75 1.90 -0.50 0.10
6606.88 -1.20 -0.80 0.30
6607.00 1.80 0.60 -0.20
6607.13 0.70 -1.00 0.20
6607.25 -1.20 1.10 0.10
6607.38 -1.90 0.20 -0.10
6607.75 0.00 0.40 0.70
6607.88 1.40 0.20 0.40
6608.00 3.90 -0.30 0.00
6608.13 1.30 -0.10 -0.10
6608.25 1.70 1.10 -0.50
6608.38 1.10 1.10 -0.60
6608.50 0.20 2.40 -0.50
6608.63 1.80 2.20 -0.10
6608.75 -0.40 1.10 0.20
6608.88 1.40 0.20 -0.10
6609.00 2.90 -0.50 -0.40
6609.13 1.30 0.40 -0.70
6609.25 2.70 0.40 -1.00
6609.38 5.70 0.40 -0.30
6609.50 2.70 0.90 -0.30
6609.63 1.00 0.40 0.30
6609.75 2.70 2.40 0.30
6610.13 -0.10 0.90 -0.60
6610.25 -3.20 2.20 -0.80
6610.38 3.20 0.90 0.40
6610.50 0.60 0.70 0.20
6610.63 1.00 -0.10 0.30
6610.75 0.60 0.70 0.40
6610.88 0.10 -0.80 -0.70
6611.00 2.90 0.90 -0.20
6611.13 1.90 1.90 0.10
6611.25 3.90 2.60 0.30
6611.38 1.10 0.20 0.80
6611.50 2.50 0.60 0.40
6611.63 1.30 -2.50 0.60
6611.75 4.50 -1.00 0.40
6612.13 1.60 1.40 1.00
6612.25 1.00 -0.10 0.80
6612.38 0.30 -0.80 0.50
6612.50 0.30 0.20 0.40
6612.63 3.20 -0.10 0.50
6612.75 2.50 1.10 0.40
6613.13 1.30 1.90 0.10
6613.50 1.40 1.70 0.30
6613.63 1.90 -1.00 0.90
6613.75 2.90 2.90 0.10
6613.88 2.00 1.70 0.40
6614.00 3.30 4.50 -0.10
6614.13 0.40 -1.20 0.90
6614.25 3.70 1.30 0.40
6614.38 2.30 0.20 0.40
6614.50 1.40 -0.80 0.40
6614.63 2.00 1.10 0.50
6614.75 1.00 -0.10 0.80
6614.88 1.40 1.10 0.90
6615.00 -0.70 -0.30 0.80
6615.25 4.00 0.40 0.90
6615.38 1.40 0.20 0.30
6615.50 2.70 -1.00 0.00
6615.63 -0.20 2.60 -0.40
6615.75 2.50 3.10 0.10
6615.88 0.10 1.70 0.70
6616.00 0.20 1.40 0.90
6616.13 0.10 0.70 0.70
6616.25 0.50 0.40 0.60
6616.38 1.60 -0.10 0.00
6616.50 2.50 1.10 -0.20
6616.63 1.40 1.70 0.10
6616.75 0.60 2.20 0.10
6616.88 1.90 1.90 0.60
6617.00 1.00 1.40 0.80
6617.13 2.20 1.40 0.60
6617.25 -0.20 -0.30 0.30
6617.38 1.00 1.40 0.10
6617.50 0.70 1.40 0.10
6617.63 0.20 0.40 0.40
6617.75 0.10 1.10 0.20
6617.88 0.30 1.10 0.40
6618.38 0.60 -0.80 0.40
6618.50 1.60 3.30 -0.50
6619.50 2.00 0.20 -0.10
6619.88 0.10 -0.30 0.50
6620.00 0.90 0.20 0.30
6620.38 2.70 -3.00 -0.90
6620.50 -0.60 1.90 0.00
6620.63 -1.40 1.90 -0.10
6620.88 -0.30 0.40 0.50
6622.00 -3.60 -1.40 0.90
6622.13 1.80 1.10 0.90
6622.25 0.60 -0.30 0.80
6622.38 0.70 -1.00 0.70
6622.50 1.00 -0.50 0.00
6622.63 -0.80 0.40 -0.60
6622.75 2.10 1.40 -0.30
6622.88 0.10 2.20 -0.30
6623.00 0.90 1.70 0.30
6623.13 1.80 0.60 0.80
6623.25 1.60 -0.10 0.90
6623.50 1.30 0.40 0.20
6623.63 0.30 0.70 -0.40
6623.75 0.90 1.10 -0.20
6623.88 1.40 1.10 0.00
6624.00 0.50 0.40 0.30
6624.13 1.30 0.90 0.40
6624.25 1.40 0.20 0.50
6624.38 1.10 0.70 0.30
6624.50 0.10 -0.80 0.10
6624.63 -0.80 0.00 -0.40
6624.75 1.30 -0.10 0.10
6624.88 0.30 0.20 0.10
6625.00 1.60 0.90 0.40
6625.13 2.10 1.90 0.20
6625.25 1.10 0.20 0.20
6625.38 3.60 -3.20 -0.70
6625.50 0.50 -2.00 0.00
6625.63 0.70 3.30 -0.20
6626.38 -0.30 0.90 -0.10
6626.50 -0.20 -0.30 0.40
6626.63 0.10 -0.30 0.40
6626.75 0.60 1.10 0.40
6627.13 1.30 0.40 0.20
6627.25 1.40 -0.30 0.30
6627.63 0.90 0.20 0.30
6627.75 0.20 -0.10 0.30
6627.88 2.00 1.70 0.30
6628.25 -0.40 -0.30 0.40
6628.38 -0.40 1.70 0.00
6628.50 0.20 1.90 0.20
6628.75 2.40 3.80 -0.50
6628.88 1.80 0.20 0.30
6629.25 2.10 2.90 -0.40
6629.38 -1.20 0.70 -0.30
6629.50 -3.80 1.90 -0.60
6629.63 -2.50 -1.60 -0.70
6629.75 -1.10 0.40 -0.30
6629.88 -0.20 1.10 0.20
6630.13 0.30 -0.30 0.30
6630.25 -0.70 3.10 0.00
6630.50 0.50 1.90 -0.60
6631.38 0.60 -0.80 -0.30
6631.63 -0.20 1.70 -0.60
6631.75 -2.00 1.40 -0.30
6632.00 -0.30 0.40 0.50
6632.13 1.00 0.40 0.50
6632.25 0.50 0.40 0.20
6632.38 1.40 -0.30 0.00
6632.50 -0.70 0.70 -0.10
6632.63 1.60 -0.10 -0.40
6632.75 -0.20 0.70 0.20
6632.88 0.10 0.70 0.50
6633.00 0.20 -0.10 0.70
6633.13 0.40 -0.30 0.80
6633.25 0.60 -0.80 0.50
6633.38 0.20 -0.50 0.00
6633.50 -0.20 1.70 -0.30
6633.63 0.10 0.70 -0.20
6633.75 -3.40 -0.70 -0.30
6633.88 -3.80 0.00 -0.30
6634.00 -1.10 -2.50 0.60
6634.13 -1.40 -3.00 -0.30
6634.25 -0.70 -0.80 0.00
6634.38 -0.80 -1.60 0.00
6634.50 0.50 -1.00 0.10
6634.63 -3.70 0.20 -0.20
6634.75 -1.90 0.20 0.00
6634.88 -2.20 0.00 0.10
6635.00 4.70 -0.30 0.90
6635.13 0.30 -0.80 0.40
6635.25 1.60 -0.10 0.00
6635.38 0.10 -1.20 -0.10
6635.50 -0.60 -1.60 0.20
6635.63 1.10 1.10 -0.20
6635.75 -1.40 0.00 0.20
6635.88 -0.60 0.40 0.40
6636.00 0.00 -0.50 0.60
6636.13 1.10 -0.80 0.50
6636.25 -2.40 -0.30 -0.30
6636.50 -2.40 -2.30 -0.10
6636.75 0.70 -0.10 0.60
6636.88 -1.20 0.20 0.60
6637.00 0.20 -1.60 0.60
6637.13 -1.00 -1.20 0.20
6637.25 2.50 -1.80 0.30
6637.38 -1.20 -0.30 -0.50
6637.50 -1.10 -1.00 0.30
6637.63 0.90 -1.20 0.60
6637.75 -1.70 0.00 0.80
6638.00 -1.40 0.00 0.60
6638.50 -0.80 -1.00 0.30
6638.63 0.50 -1.60 0.70
6638.75 0.70 -1.60 1.00
6638.88 0.10 -2.30 0.50
6639.00 1.30 -1.60 0.20
6639.13 1.80 -0.30 0.00
6639.25 1.40 -0.30 0.30
6639.50 2.20 -1.60 1.20
6639.63 2.60 -1.20 1.40
6639.75 4.40 0.60 1.20
6639.88 2.30 -0.80 1.20
6640.00 2.30 -2.70 1.30
6652.50 6.20 -2.50 0.70
6654.75 1.30 0.40 -0.90
6655.88 -1.00 0.70 -0.50
6657.00 4.90 1.90 0.70
6657.13 -1.40 0.00 0.60
6658.88 1.00 4.80 -0.50
6659.63 -2.30 2.40 -0.40
6661.38 -0.80 6.20 0.20
6661.75 1.90 1.90 0.50
6662.00 -0.10 0.40 -0.30
6662.38 -0.20 4.00 -0.30
6662.50 -0.30 2.90 0.20
6662.63 -2.10 2.60 -0.20
6663.13 -2.30 0.40 -0.50
6663.38 -1.10 4.80 -0.40
6663.50 0.30 2.60 0.10
6663.63 -2.10 3.10 0.10
6663.75 -1.10 3.30 -0.30
6664.00 -2.30 0.90 -0.70
6664.13 -0.30 3.80 -0.80
6664.25 -2.80 0.00 0.00
6664.50 -2.60 0.70 0.20
6664.63 -1.60 0.20 0.20
6665.00 -0.60 0.00 -0.90
6665.25 -3.70 0.70 -1.10
6665.38 -0.70 0.70 -0.40
6665.50 0.30 0.70 -0.30
6666.13 -1.90 0.70 -0.50
6666.38 1.10 0.20 -0.30
6666.50 -1.20 -0.30 -0.90
6666.63 -0.60 1.40 -1.10
6666.75 -0.20 1.10 -1.20
6666.88 0.90 0.70 -0.90
6667.00 0.20 1.90 -0.70
6667.13 0.20 0.90 -0.30
6667.25 -3.30 -0.50 -1.00
6667.38 -0.20 0.70 -0.30
6667.50 1.80 0.60 -0.50
6667.63 1.60 0.40 -0.10
6667.75 -0.30 1.90 -0.90
6668.13 0.90 -2.30 0.30
6668.38 2.40 0.40 0.10
6668.50 6.20 0.40 0.20
6668.88 5.30 2.60 -0.50
6669.00 0.20 0.40 0.30
6669.13 0.90 2.20 0.40
6669.25 -0.70 0.20 0.40
6669.38 0.10 0.70 0.20
6669.50 2.50 1.10 0.00
6669.63 2.90 0.40 -0.30
6670.38 -1.00 2.20 -0.60
6670.63 -0.10 1.90 -0.70
6670.75 7.90 -0.10 0.30
6670.88 4.00 0.40 0.30
6671.00 1.40 -0.30 -0.20
6671.38 -0.30 -0.50 -0.80
6671.63 -1.90 1.70 -0.70
6671.88 0.50 -1.60 0.00
6672.25 3.10 0.60 -0.60
6672.38 -1.00 1.70 -1.40
6672.50 1.30 2.40 -0.70
6673.13 2.40 0.40 -0.30
6673.25 -4.50 0.20 -1.20
6673.38 4.20 0.90 -0.20
6674.00 5.30 -0.80 0.40
6674.13 0.30 0.20 -0.10
6674.25 0.30 0.70 -0.30
6674.38 0.10 0.20 0.10
6674.50 -0.40 -0.30 0.40
6674.63 2.70 0.40 0.30
6674.75 0.60 0.20 0.00
6674.88 2.40 0.90 0.00
6675.00 0.70 1.40 0.30
6675.13 1.40 1.10 0.60
6675.25 0.90 0.70 0.70
6675.38 1.00 0.90 0.80
6675.50 1.30 -0.10 0.50
6675.63 1.60 0.90 0.00
6675.75 0.30 0.70 0.10
6675.88 1.00 0.90 0.30
6676.00 0.60 1.10 0.40
6676.13 1.30 -0.10 0.60
6676.25 0.60 0.20 0.50
6676.38 0.30 0.20 0.40
6676.75 -0.70 0.70 0.00
6676.88 1.00 0.40 0.10
6677.00 0.70 -0.10 0.10
6677.13 0.90 0.20 -0.10
6677.25 -0.30 0.90 -0.20
6677.38 2.00 1.70 0.30
6677.63 0.50 0.40 0.50
6677.75 -0.70 0.70 0.40
6677.88 0.10 -0.80 -0.10
6678.00 0.70 0.90 -0.20
6678.13 0.20 1.40 -0.50
6678.25 2.10 3.30 0.30
6678.38 3.30 1.70 0.40
6678.63 0.60 0.70 0.70
6678.75 -0.30 -0.10 0.60
6679.25 0.70 -0.50 -0.20
6679.38 1.30 0.90 0.20
6679.88 10.50 -1.60 0.80
6680.13 0.90 1.10 0.10
6680.25 1.60 -0.10 0.70
6680.38 0.60 0.70 0.50
6680.50 0.90 0.20 0.40
6680.88 0.90 1.10 -0.30
6681.00 2.50 0.60 -0.40
6681.13 1.60 2.40 0.20
6681.25 0.50 1.90 0.10
6681.38 0.60 0.70 0.80
6681.50 2.00 1.10 0.90
6681.63 0.70 -0.10 0.50
6681.75 1.10 2.60 -0.20
6681.88 -0.40 2.60 -0.30
6682.13 1.00 2.40 -0.20
6682.25 0.30 0.20 0.30
6682.38 2.30 0.60 0.90
6682.50 0.90 0.70 0.80
6682.63 1.80 0.60 0.40
6685.38 0.50 2.90 -0.10
6685.50 -0.40 0.20 0.30
6685.63 1.40 4.00 0.20
6687.13 0.50 -0.10 -0.10
6687.25 -0.40 -0.30 0.70
6687.38 -0.40 1.10 0.60
6687.50 -0.20 1.70 0.40
6687.63 -0.80 -1.00 0.40
6687.75 1.40 2.60 -0.60
6687.88 1.10 -0.30 -0.80
6688.00 0.50 -0.10 -0.40
6688.13 2.40 2.90 0.00
6688.25 0.10 2.20 0.00
6688.38 -0.80 0.00 0.70
6688.50 2.30 4.00 0.40
6688.63 -2.00 -0.50 -0.20
6688.75 1.00 4.30 -0.70
6688.88 0.70 4.80 -1.20
6689.00 3.70 5.80 -0.40
6689.13 0.20 2.90 -0.30
6689.25 0.10 3.60 -0.30
6689.38 -0.40 2.60 0.20
6689.50 2.50 2.20 0.10
6689.63 0.30 0.70 -0.50
6689.75 -0.30 1.90 -0.50
6689.88 1.90 -0.10 -0.50
6690.00 2.50 3.60 -0.10
6690.75 0.90 3.60 -0.40
6690.88 -0.70 3.60 -0.20
6691.00 0.20 2.90 0.10
6691.13 1.30 1.90 0.30
6691.38 4.00 1.30 -0.40
6691.63 1.00 2.40 -0.90
6691.75 -1.60 5.10 -1.30
6691.88 1.40 4.00 -0.30
6692.00 0.60 2.60 0.00
6692.13 1.40 1.70 0.00
6692.25 0.60 1.10 -0.70
6692.38 0.90 2.60 -1.30
6692.50 1.00 2.90 -1.60
6692.63 0.10 2.60 -1.30
6692.75 1.00 2.90 -0.90
6692.88 -0.10 3.30 -0.70
6693.00 0.10 2.60 -0.40
6693.13 -1.90 2.20 -0.40
6693.25 1.30 2.40 -0.80
6693.38 -0.50 0.20 -0.90
6693.50 0.30 1.10 -1.10
6693.63 3.10 2.20 -0.60
6693.75 7.50 2.80 0.20
6693.88 -0.10 2.90 -0.50
6694.00 2.50 0.60 0.50
6694.13 -1.40 1.90 -0.30
6694.25 0.50 0.90 -0.80
6694.38 1.70 2.60 -0.50
6694.50 -0.80 1.90 -0.50
6694.63 -1.60 4.00 -0.40
6694.75 1.80 2.60 -0.10
6694.88 3.60 2.20 0.20
6695.13 -0.20 1.70 -0.70
6695.25 1.70 0.70 -0.90
6695.50 0.20 3.30 -0.60
6695.63 2.10 3.30 0.10
6695.75 -0.40 1.10 1.00
6695.88 0.30 2.20 0.90
6696.00 0.20 0.90 0.50
6696.13 -1.90 0.20 0.10
6696.25 -0.20 3.10 -0.40
6696.38 2.90 1.30 0.30
6696.50 1.10 3.60 0.30
6696.63 -1.40 1.90 0.70
6696.75 -0.80 2.40 0.50
6696.88 -2.00 0.90 0.40
6697.00 -0.40 0.20 0.10
6697.13 -0.80 1.90 -0.60
6697.25 1.40 2.60 -0.20
6697.38 -0.60 2.90 -0.10
6697.63 -2.50 2.90 0.00
6697.75 1.00 2.40 0.40
6697.88 -1.90 1.10 -0.10
6698.00 0.10 0.70 -0.60
6698.13 -1.10 2.90 -0.70
6698.25 0.90 2.60 -0.20
6698.38 -3.00 2.90 -0.20
6698.50 -1.40 3.30 0.00
6698.63 -2.40 1.10 0.00
6698.75 -0.80 0.90 -0.10
6698.88 0.10 1.70 -1.00
6699.00 1.70 0.70 -0.90
6699.13 1.00 1.40 -1.30
6699.25 1.30 1.90 -1.00
6699.38 3.60 1.70 -0.60
6699.50 0.50 1.40 -0.60
6699.63 1.80 0.60 -0.50
6699.75 1.60 0.90 -0.70
6699.88 1.00 0.90 -0.60
6700.00 2.00 0.60 -0.40
6700.13 0.50 0.40 -0.60
6700.25 0.10 1.70 -0.90
6700.38 -0.10 1.40 -1.10
6700.50 0.50 2.90 -1.20
6700.63 1.30 2.40 -0.90
6700.75 0.70 1.40 -0.70
6700.88 0.30 1.70 -0.50
6701.00 0.60 0.70 -0.20
6701.13 0.50 0.40 -0.60
6701.25 1.70 0.70 -0.90
6701.38 1.90 2.40 -1.60
6701.50 -0.50 2.20 -1.40
6701.63 1.20 2.90 -1.00
6702.00 -0.60 2.40 -0.10
6702.13 2.30 -0.30 0.20
6702.25 -0.80 0.40 -0.70
6702.38 1.90 0.90 -0.70
6702.50 -0.30 1.40 -1.10
6703.00 1.80 1.10 0.20
6703.50 1.00 4.30 -0.60
6703.63 -0.60 1.90 0.10
6703.75 -0.60 1.40 0.40
6703.88 0.90 2.20 0.40
6704.00 0.90 0.70 0.40
6704.13 -0.80 1.90 -0.30
6704.25 -0.80 1.90 -0.40
6704.38 -0.60 1.90 -0.20
6704.50 3.90 2.10 0.60
6704.63 -0.30 0.90 0.30
6704.75 -0.70 1.70 0.10
6704.88 0.60 0.70 0.20
6705.00 -0.30 0.40 -0.10
6705.13 -1.00 0.20 0.20
6705.25 0.50 0.90 0.40
6705.38 -2.20 0.00 0.10
6705.50 -0.20 0.70 0.10
6705.63 -1.70 0.40 -0.40
6705.75 -0.70 0.20 -0.30
6705.88 -1.20 -0.30 -0.40
6706.00 -1.40 -1.00 0.10
6706.13 -0.60 0.00 0.40
6706.25 -2.20 -1.00 0.30
6706.38 -0.30 0.00 0.10
6706.50 0.50 -0.50 0.00
6706.63 -0.30 -1.00 -0.20
6706.75 -0.20 -0.80 -0.20
6706.88 0.10 -0.30 0.10
6707.00 -1.10 -0.50 0.10
6707.13 0.50 0.40 0.00
6707.25 -0.70 -1.20 -0.20
6707.38 0.00 -2.50 0.10
6707.50 1.00 -2.00 0.10
6707.63 3.60 -2.30 0.60
6707.75 0.70 -2.00 0.20
6707.88 3.10 -1.80 0.50
6708.00 2.60 -2.30 0.70
6708.13 1.60 -1.00 0.20
6708.25 1.30 -2.00 0.20
6708.38 2.70 0.40 0.40
6708.50 1.90 0.40 0.80
6708.63 1.60 0.90 1.20
6708.75 1.00 0.90 1.90
6708.88 0.50 0.40 2.20
6709.00 0.20 -0.50 2.60
6709.13 0.40 1.70 2.50
6709.25 0.70 3.80 2.50
6709.38 0.80 4.80 3.40
6709.50 -0.20 2.20 3.90
6709.63 -0.70 0.20 4.40
6709.75 0.80 0.90 4.00
6709.88 1.40 2.20 4.30
6710.00 1.40 0.20 4.30
6710.13 0.10 -4.10 5.10
6710.25 -4.20 -6.10 4.30
6710.38 -7.30 -7.80 3.20
6710.50 -8.30 -9.50 1.90
6710.63 -8.30 -6.60 0.80
6710.75 -5.40 -5.20 -0.10
6710.88 -4.70 -3.40 -0.50
6711.00 -4.50 -3.70 -2.00
6711.13 -3.00 -5.90 -2.60
6711.25 -10.60 -6.30 -0.60
6711.38 -8.10 -6.10 3.20
6711.50 -2.80 2.40 3.50
6711.63 1.70 3.60 -0.20
6711.75 5.80 -1.80 -3.90
6711.88 4.80 1.40 -5.40
6712.00 5.10 -0.10 -5.70
6712.13 6.50 0.20 -5.40
6712.25 5.10 -1.60 -4.40
6712.38 3.00 -1.80 -3.90
6712.50 1.90 -2.00 -3.60
6712.63 4.70 -0.80 -5.30
6712.75 3.60 -0.30 -5.10
6713.50 3.40 0.40 -5.30
6714.00 1.40 4.00 -4.40
6714.13 0.70 0.00 -3.10
6714.25 4.50 -0.50 -3.20
6714.38 3.00 2.60 -3.10
6714.50 1.90 -0.50 -3.00
6714.75 1.00 1.90 -4.40
6714.88 4.80 0.90 -3.60
6715.00 2.00 0.70 -3.50
6715.13 4.40 0.60 -3.00
6715.25 2.50 2.60 -1.90
6715.38 1.90 3.80 -1.20
6715.50 4.70 0.20 -1.70
6715.63 3.20 -0.50 -2.20
6715.75 1.40 0.20 -2.60
6715.88 3.70 1.40 -2.40
6716.00 1.20 1.90 -2.20
6716.13 0.10 2.20 -1.00
6716.25 -0.50 2.20 -1.20
6716.38 0.10 3.10 -0.50
6716.50 2.40 1.40 -0.40
6716.63 1.60 -0.10 -0.50
6716.75 -0.30 0.40 -1.30
6716.88 2.10 1.90 -1.00
6717.00 0.50 1.90 -1.00
6717.13 2.70 2.40 -1.10
6717.25 2.40 0.90 -0.50
6717.38 -0.30 1.40 -0.80
6717.50 1.60 2.40 -0.80
6717.63 0.30 0.20 -0.90
6717.75 1.60 -2.50 -0.90
6717.88 2.30 -3.20 -0.60
6718.00 1.40 -2.30 -1.00
6718.13 3.20 1.40 -1.30
6718.25 2.10 1.40 -0.90
6718.38 -0.40 0.20 -0.50
6718.50 1.40 1.10 -0.40
6718.63 1.90 1.40 -0.80
6718.75 0.30 3.10 -1.00
6718.88 -0.60 -1.00 -0.40
6719.00 -0.10 1.90 -0.40
6719.13 4.20 0.40 -0.10
6719.25 4.00 0.40 -0.40
6719.38 1.90 2.40 -0.70
6719.50 -0.60 2.90 -1.30
6719.63 0.90 -0.30 -0.50
6719.75 3.30 1.10 0.00
6719.88 2.90 1.90 0.00
6720.00 2.30 0.60 0.60
6720.13 -0.70 0.70 0.50
6720.25 0.00 -0.10 0.70
6720.38 -0.60 0.40 0.60
6720.50 0.90 0.20 0.00
6720.63 -2.10 0.70 -0.70
6720.75 0.90 2.60 -0.70
6720.88 1.40 1.70 0.00
6721.00 0.10 0.20 -0.30
6721.13 1.90 0.90 -0.40
6721.25 1.10 1.10 -0.60
6721.38 1.00 2.40 -0.40
6721.50 -2.80 0.90 -0.70
6721.63 3.20 1.30 -0.70
6721.75 -1.60 1.10 -1.00
6721.88 1.10 2.20 -1.10
6722.00 0.30 0.20 -1.00
6722.13 -0.80 0.90 -1.20
6722.25 1.70 2.20 -0.70
6722.38 2.40 2.40 -0.70
6722.50 1.90 1.90 -0.60
6722.63 1.30 2.40 -0.60
6722.75 -0.30 1.40 -0.70
6722.88 0.30 1.10 -0.70
6723.00 -0.20 0.70 -0.90
6723.13 0.10 1.70 -1.10
6723.25 -0.20 2.20 -1.40
6723.38 -1.10 2.90 -1.30
6723.50 -0.70 5.10 -0.80
6723.63 -1.10 3.30 -0.30
6723.75 -2.20 0.90 0.00
6723.88 -1.20 2.60 -0.40
6724.00 -3.70 -0.30 -0.40
6724.13 1.00 1.40 -0.10
6724.25 -1.10 1.40 -0.40
6724.38 -0.20 2.20 -0.50
6724.50 -0.20 2.20 -0.80
6724.63 -1.10 0.90 -1.10
6724.75 1.30 0.90 -1.00
6724.88 -1.70 1.90 -1.10
6725.00 -0.70 1.70 -0.60
6725.13 0.90 1.10 -0.30
6725.25 -0.40 1.10 -0.20
6725.38 1.90 0.40 -0.20
6725.50 0.90 1.10 -0.70
6725.63 -0.10 1.40 -1.00
6725.75 -1.00 1.70 -1.30
6725.88 -1.10 1.90 -1.10
6726.00 -1.20 1.10 -0.80
6726.13 -0.80 1.40 -0.50
6726.25 -0.60 0.90 -0.30
6726.38 -2.10 0.70 -0.90
6726.50 1.60 0.90 -0.90
6726.63 -2.70 1.10 -1.90
6726.75 -0.60 0.40 -1.70
6726.88 -0.10 0.40 -1.60
6727.00 -1.10 1.40 -1.30
6727.13 0.90 1.70 -1.30
6727.25 0.60 1.10 -1.70
6727.38 0.70 1.40 -2.10
6727.50 -0.20 2.20 -2.40
6727.63 -0.90 2.40 -2.00
6727.75 0.60 3.10 -1.00
6727.88 -0.80 1.90 -0.90
6728.00 -2.30 0.40 -0.90
6728.13 -2.10 0.70 -1.40
6728.25 -1.20 1.70 -2.00
6728.38 -1.20 2.60 -2.10
6728.50 -0.50 2.60 -1.70
6728.63 -0.70 3.60 -1.40
6728.75 -1.20 2.20 -1.00
6728.88 0.30 1.70 -0.80
6729.00 -1.40 1.40 -1.40
6729.13 -2.70 1.70 -1.90
6729.25 -1.90 2.60 -2.20
6729.38 -1.00 2.60 -1.90
6729.50 0.50 2.40 -1.60
6729.63 -0.80 1.90 -1.40
6729.75 1.40 2.20 -1.30
6729.88 1.00 2.40 -1.60
6730.00 -1.60 1.10 -1.90
6730.13 -0.20 0.70 -2.20
6730.25 1.70 0.20 -3.10
6730.38 -0.30 -1.00 -3.40
6730.50 -2.10 0.70 -3.50
6730.63 -2.10 1.10 -3.30
6730.75 -2.40 1.70 -3.00
6730.88 -2.40 1.70 -2.50
6731.00 -1.60 1.70 -2.40
6731.13 -2.70 0.20 -2.50
6731.25 -3.20 -1.20 -2.70
6731.38 -3.50 -0.70 -3.20
6731.50 -2.80 0.40 -3.90
6731.63 -1.40 1.40 -4.00
6731.75 -0.50 2.20 -3.60
6731.88 -0.20 0.70 -3.20
6732.00 -1.60 -0.30 -2.80
6732.13 0.20 -0.50 -3.10
6732.25 0.20 -1.60 -3.70
6732.38 -2.10 -4.10 -4.10
6732.50 -3.10 -4.90 -3.60
6732.63 -1.60 -3.20 -3.30
6732.75 -2.70 -2.30 -2.70
6732.88 -1.70 -1.00 -2.20
6733.00 -2.40 -0.70 -1.90
6733.13 -0.50 -0.30 -1.80
6733.25 -0.20 -0.80 -1.60
6733.38 -0.70 -1.80 -1.40
6733.50 -3.00 -2.50 -1.90
6733.63 -2.50 -3.00 -2.00
6733.75 -2.40 -1.80 -2.10
6733.88 -3.00 -1.00 -2.10
6734.00 -2.90 -0.70 -2.00
6734.13 -2.90 -1.20 -1.70
6734.25 -1.90 -2.70 -1.60
6734.38 -1.90 -2.70 -1.70
6734.50 -1.20 -2.30 -2.50
6734.63 0.10 -0.30 -3.50
6734.75 0.00 0.70 -4.20
6734.88 -0.20 1.10 -4.10
6735.00 2.50 2.20 -3.80
6735.13 2.50 4.00 -3.00
6735.25 1.20 2.40 -2.50
6735.38 1.70 2.60 -2.60
6735.50 1.10 1.10 -2.60
6735.63 1.20 0.90 -2.80
6735.75 1.60 -0.10 -2.70
6735.88 -0.70 -0.70 -2.90
6736.00 -1.40 -1.00 -2.70
6736.13 -1.40 -1.00 -2.70
6736.25 -1.40 -0.50 -2.90
6736.38 -1.90 -0.70 -3.00
6736.50 -1.10 -1.60 -3.30
6736.63 0.10 -1.20 -3.30
6736.75 -0.90 -1.00 -2.80
6736.88 -0.50 -1.20 -2.40
6737.00 -0.90 -1.60 -2.30
6737.13 -0.10 -1.00 -2.70
6737.25 -0.50 -2.30 -3.10
6737.38 -0.60 -3.00 -3.10
6737.50 -0.60 -3.40 -3.00
6737.63 -0.60 -2.50 -2.60
6737.75 0.60 -1.80 -2.40
6737.88 -0.50 -1.80 -2.30
6738.00 -0.60 -1.60 -2.30
6738.13 0.60 -0.30 -2.20
6738.25 0.60 -1.20 -1.90
6738.38 0.20 -3.40 -1.60
6738.50 0.20 -3.00 -1.40
6738.63 -0.80 -2.00 -1.40
6738.75 -0.50 -2.30 -1.60
6738.88 -0.10 -1.00 -1.40
6739.00 0.10 0.20 -1.80
6739.13 0.10 0.70 -1.80
6739.25 0.30 1.10 -1.90
6739.38 -0.20 0.20 -1.70
6739.50 -0.10 0.90 -1.20
6739.63 -1.20 0.70 -0.90
6739.75 -0.20 1.10 -0.60
6739.88 -0.20 1.10 -0.80
6740.00 -0.30 0.40 -0.80
6740.13 0.60 -0.30 -0.70
6740.25 -0.20 -0.30 -0.50
6740.38 0.10 -0.80 -0.60
6740.50 -1.40 -1.00 -0.40
6740.63 -3.20 -0.70 0.00
6740.75 -2.90 -0.70 0.50
6740.88 -2.40 -1.20 0.70
6741.00 -2.00 -1.00 0.60
6741.13 -1.80 -1.80 0.40
6741.25 -1.90 -1.80 -0.10
6741.38 -1.20 -0.80 -0.40
6741.50 -1.00 1.10 -0.40
6741.63 -1.40 0.90 -0.10
6741.75 -0.80 0.90 0.40
6741.88 -0.80 0.00 0.70
6742.00 0.60 -0.30 0.90
6742.13 0.70 -1.00 0.60
6742.25 0.90 -0.80 0.20
6742.38 -0.10 0.00 -0.20
6742.50 -1.10 0.90 -0.40
6742.63 -0.70 1.70 0.00
6742.75 0.00 1.90 0.50
6742.88 -0.80 0.90 0.70
6743.00 -0.60 0.00 0.80
6743.13 -0.40 -0.30 0.70
6743.25 0.30 -0.30 0.40
6743.38 -0.70 0.70 -0.10
6743.50 -1.40 0.90 -0.10
6743.63 -2.60 1.10 -0.10
6743.75 -2.40 0.70 -0.10
6743.88 -2.40 0.20 -0.30
6744.00 -2.00 0.00 -0.40
6744.13 -2.50 -0.50 -0.70
6744.25 -2.30 -1.00 -0.90
6744.38 -2.30 -1.60 -0.80
6744.50 -1.10 0.90 -0.90
6744.63 -0.30 0.40 -0.90
6744.75 -0.20 0.70 -1.00
6744.88 0.30 0.20 -0.90
6745.00 0.90 0.70 -0.80
6745.13 0.70 -0.50 -0.80
6745.25 1.00 -0.10 -0.90
6745.38 0.70 -0.10 -1.20
6745.50 2.10 0.40 -1.30
6745.63 2.00 1.70 -1.20
6745.75 0.60 0.70 -0.90
6745.88 -0.20 0.20 -0.90
6746.00 -0.20 0.20 -0.70
6746.13 0.70 -0.50 -0.80
6746.25 0.70 -1.00 -1.00
6746.38 1.10 -0.30 -1.10
6746.50 1.70 0.20 -1.00
6746.63 2.30 0.60 -0.70
6746.75 1.60 0.90 -0.60
6746.88 0.20 0.40 -0.70
6747.00 -0.20 1.10 -0.80
6747.13 0.10 0.70 -1.00
6747.25 0.60 0.20 -0.90
6747.38 1.00 0.40 -0.80
6747.50 0.90 0.20 -0.60
6747.63 1.80 -0.30 -0.60
6747.75 2.00 0.20 -0.90
6747.88 2.00 -0.30 -1.00
6748.00 2.70 0.40 -1.00
6748.13 1.00 0.90 -0.80
6748.25 1.00 -0.10 -0.60
6748.38 -0.30 -1.60 -0.50
6748.50 -0.70 -1.20 -0.60
6748.63 0.50 -1.60 -0.80
6748.75 1.40 -0.80 -1.00
6748.88 1.60 -0.10 -0.80
6749.00 1.60 0.90 -0.40
6749.13 0.90 0.20 -0.10
6749.25 0.00 -1.00 0.10
6749.38 0.50 -1.00 0.00
6749.50 -0.40 -2.30 -0.40
6749.63 0.30 -1.20 -0.60
6749.75 1.40 -0.80 -0.80
6749.88 0.60 -0.30 -0.80
6750.00 0.10 0.20 -0.70
6750.13 0.50 -0.10 -0.50
6750.25 0.30 0.20 -0.40
6750.38 0.30 -0.30 -0.30
6750.50 1.00 -0.10 -0.50
6750.63 1.40 -0.80 -0.60
6750.75 1.60 -0.50 -0.70
6750.88 1.40 -1.80 -1.10
6751.00 3.10 -1.80 -1.30
6751.13 2.10 -0.10 -1.10
6751.25 2.30 0.20 -1.20
6751.38 1.70 0.20 -0.90
6751.50 2.00 0.20 -0.90
6751.63 1.70 -0.30 -1.00
6751.75 1.10 -0.30 -1.30
6751.88 2.80 -0.80 -1.60
6752.00 3.30 -0.30 -2.10
6752.13 2.70 0.90 -2.40
6752.25 3.20 0.90 -2.20
6752.38 3.40 0.90 -2.10
6752.50 4.40 1.10 -1.90
6752.63 2.40 -0.10 -1.70
6752.75 2.40 -0.50 -1.90
6752.88 1.70 -0.30 -2.40
6753.00 4.90 -0.10 -1.90
6753.13 4.00 0.40 -1.40
6753.25 4.10 0.60 -0.60
6753.38 1.80 0.60 -0.10
6753.50 3.30 1.10 0.00
6753.63 2.50 0.20 -0.30
6753.75 3.50 0.90 -0.80
6753.88 3.30 1.10 -1.20
6754.00 2.50 2.20 -1.30
6754.13 3.50 1.90 -0.80
6754.25 2.30 1.10 -0.10
6754.38 1.00 1.40 0.10
6754.50 2.10 0.40 -0.40
6754.63 1.70 0.70 -0.90
6754.75 1.90 0.90 -1.30
6754.88 2.40 0.90 -1.60
6755.00 1.20 1.90 -1.20
6755.13 0.90 2.20 -0.60
6755.25 1.00 1.40 -0.30
6755.38 1.00 1.40 -0.50
6755.50 2.40 0.90 -1.20
6755.63 2.40 0.40 -1.80
6755.75 3.10 0.20 -2.00
6755.88 1.70 0.70 -2.20
6756.00 1.00 1.40 -2.20
6756.13 2.00 1.10 -1.80
6756.25 1.10 1.70 -0.80
6756.38 0.50 1.40 -0.50
6756.50 0.60 1.70 -0.50
6756.63 1.00 0.90 -1.10
6756.75 1.00 1.40 -1.40
6756.88 2.50 2.20 -1.60
6757.00 1.70 1.10 -1.40
6757.13 1.00 1.90 -1.30
6757.25 0.60 1.70 -0.60
6757.38 0.20 1.90 -0.10
6757.50 0.30 2.20 0.10
6757.63 0.20 1.90 -0.30
6757.75 1.10 1.10 -0.80
6757.88 2.40 0.90 -1.30
6758.00 3.20 0.90 -1.40
6758.13 3.20 1.40 -1.20
6758.25 2.90 0.90 -0.80
6758.38 2.00 0.60 -0.30
6758.50 1.30 0.90 -0.30
6758.63 1.00 0.40 -0.20
6758.75 2.30 -0.30 -0.20
6758.88 2.70 -1.00 0.00
6759.00 0.70 -1.60 -0.20
6759.13 2.70 -1.00 0.00
6759.25 1.40 -0.30 0.10
6759.38 1.00 0.90 0.30
6759.50 1.00 0.90 0.20
6759.63 1.30 0.90 0.10
6759.75 0.70 0.40 -0.10
6759.88 0.50 -0.10 -0.20
6760.00 1.10 -0.80 -0.60
6760.13 2.00 0.20 -0.50
6760.25 1.30 -0.10 -0.50
6760.38 0.70 -0.10 -0.70
6760.50 2.10 0.40 -1.00
6760.63 1.10 0.20 -1.10
6760.75 1.40 0.70 -1.20
6760.88 0.70 1.40 -1.30
6761.00 2.50 1.10 -0.90
6761.13 2.10 0.40 -0.80
6761.25 3.50 0.40 -0.80
6761.38 3.60 -0.80 -0.70
6761.50 2.50 -1.20 -0.60
6761.63 2.00 -0.30 -0.50
6761.75 1.60 0.40 -0.70
6761.88 1.30 0.40 -0.70
6762.00 2.40 -1.00 -0.60
6762.13 1.80 -1.80 -0.60
6762.25 1.80 -0.80 -0.30
6762.38 1.10 -0.80 -0.20
6762.50 0.90 -0.30 -0.20
6762.63 1.00 -1.00 -0.10
6762.75 1.00 -1.60 0.00
6762.88 1.40 -1.80 -0.30
6763.00 1.10 -1.80 -0.80
6763.13 1.60 -2.50 -1.00
6763.25 1.00 -2.50 -0.80
6763.38 1.10 -1.80 -0.60
6763.50 0.00 -3.90 -0.10
6763.63 -3.20 -5.60 0.40
6763.75 -3.80 -7.30 0.70
6763.88 -2.90 -3.20 0.60
6764.00 -2.60 -3.20 0.60
6764.13 -2.10 -3.20 0.50
6764.25 -1.00 -0.80 0.10
6764.38 1.30 1.40 -0.30
6764.50 0.70 2.40 -0.40
6764.63 1.60 1.90 -0.50
6764.75 2.40 1.40 -0.40
6764.88 2.00 0.20 -0.70
6765.00 1.60 -0.50 -1.30
6765.13 2.70 -0.50 -1.90
6765.25 2.70 -0.10 -2.30
6765.38 2.70 0.40 -2.00
6765.50 2.30 1.70 -1.30
6765.63 2.40 2.40 -0.60
6765.75 1.90 1.40 -0.40
6765.88 0.90 0.20 -0.90
6766.00 1.60 -0.50 -1.70
6766.13 1.60 -0.50 -2.30
6766.25 1.00 0.40 -2.30
6766.38 2.50 1.10 -2.10
6766.50 2.10 1.90 -1.20
6766.63 1.40 2.60 -0.30
6766.75 2.10 1.40 -0.30
6766.88 1.80 0.20 -0.50
6767.00 3.30 0.20 -0.70
6767.13 3.20 0.40 -1.20
6767.25 3.40 1.90 -1.20
6767.38 0.20 0.90 -0.90
6767.50 0.10 0.70 -0.70
6767.63 0.90 0.20 -1.00
6767.75 1.40 0.20 -1.20
6767.88 1.30 0.90 -1.10
6768.00 2.40 -0.10 -1.20
6768.13 3.10 -0.30 -0.60
6768.25 2.90 -1.00 -0.30
6768.38 2.70 -1.00 -0.20
6768.50 3.20 -1.00 0.10
6768.63 1.60 0.40 -0.50
6768.75 2.30 0.60 -0.60
6768.88 0.50 -0.50 -0.60
6769.00 1.00 0.90 -0.40
6769.13 2.10 -0.10 -0.30
6769.25 3.60 -0.80 0.00
6769.38 4.30 -1.60 0.50
6769.50 2.50 -1.20 0.30
6769.63 1.10 0.20 0.00
6769.75 -2.00 0.40 -0.60
6769.88 1.80 0.60 -0.40
6770.00 2.70 1.40 0.00
6770.13 2.70 0.90 0.50
6770.25 2.90 -0.50 1.20
6770.38 2.20 -0.50 1.00
6770.50 3.90 -2.30 0.80
6770.63 3.50 -0.50 -0.10
6770.75 2.10 0.40 -0.70
6770.88 0.60 0.20 -0.70
6771.00 -0.10 -0.50 -0.40
6771.13 2.90 3.30 -0.40
6771.25 1.30 1.40 -0.10
6771.38 0.90 2.20 0.00
6771.63 5.80 1.70 0.10
6771.75 2.10 1.90 -0.70
6771.88 2.40 1.40 -0.70
6772.00 0.60 2.20 -0.60
6772.13 1.70 2.20 -0.50
6772.25 4.00 -0.10 -0.10
6772.38 3.70 0.40 0.80
6772.50 2.50 0.60 0.40
6772.63 0.50 0.40 0.50
6772.75 0.60 -0.80 0.50
6772.88 2.00 0.20 0.50
6773.00 0.70 0.90 0.40
6773.13 1.90 0.40 0.70
6773.25 1.60 0.40 0.70
6773.38 1.10 0.20 0.70
6773.50 2.00 0.20 0.60
6773.63 1.10 -0.80 0.70
6773.75 1.00 -0.50 0.80
6773.88 2.00 1.10 0.60
6774.00 1.80 1.70 0.40
6774.13 1.90 1.40 0.50
6774.25 1.80 0.60 0.80
6774.38 2.40 0.90 0.80
6774.50 2.50 0.60 0.80
6774.63 2.70 1.90 0.40
6774.75 -0.60 0.40 -0.30
6774.88 3.50 0.40 -0.10
6775.00 0.60 0.70 -0.60
6775.13 4.50 1.90 0.00
6775.25 1.60 1.40 -0.50
6775.38 2.00 2.60 -0.10
6775.50 1.90 1.40 0.10
6775.63 2.50 1.70 0.30
6775.75 0.70 1.90 -0.10
6775.88 2.30 1.10 -0.10
6776.00 1.40 2.60 0.00
6776.13 0.60 1.10 -0.10
6776.25 1.30 0.90 -0.10
6776.38 2.40 1.40 0.00
6776.50 0.30 0.70 -0.20
6776.63 2.90 0.90 -0.20
6776.75 0.30 1.10 -0.50
6776.88 3.70 0.90 -0.30
6777.00 0.30 0.20 -0.60
6777.13 1.10 -0.30 -0.30
6777.25 1.60 -0.10 0.00
6777.38 1.60 0.40 0.20
6777.50 1.90 -0.10 0.10
6777.63 0.90 -0.30 -0.30
6777.75 3.20 -0.10 -0.10
6777.88 3.60 0.20 -0.30
6778.00 2.50 0.20 -0.20
6778.13 1.60 -1.00 -0.30
6778.25 0.20 0.40 -0.30
6778.38 0.60 1.70 -0.20
6778.50 1.80 1.70 -0.10
6778.63 2.50 1.10 0.00
6778.75 2.10 0.90 -0.10
6778.88 2.10 1.40 -0.10
6779.00 3.20 0.40 -0.10
6779.13 2.00 1.10 -0.30
6779.25 2.40 0.90 -0.30
6779.38 1.90 1.40 0.00
6779.50 2.30 2.20 0.30
6779.63 0.20 2.40 0.20
6779.75 0.90 1.10 0.00
6779.88 1.10 0.70 0.00
6780.00 2.30 0.20 -0.10
6780.13 2.30 0.60 0.10
6780.25 3.90 1.10 0.10
6780.38 0.70 0.40 0.40
6780.50 1.40 1.10 0.30
6780.63 2.50 0.60 0.10
6780.75 1.40 2.20 0.00
6780.88 2.70 1.40 0.10
6781.00 2.00 1.10 -0.10
6781.13 3.20 -0.10 0.10
6781.25 3.10 -1.20 0.30
6781.38 1.10 -1.20 0.30
6781.50 2.40 -0.10 0.00
6781.63 1.10 -0.80 -0.10
6781.75 1.40 0.20 -0.20
6781.88 2.00 1.10 -0.20
6782.00 2.90 1.30 -0.10
6782.13 2.30 0.20 0.40
6782.25 0.90 -0.80 0.40
6782.38 2.50 0.20 0.10
6782.50 1.90 0.40 0.10
6782.63 1.40 -0.80 0.20
6782.75 2.00 0.20 -0.10
6782.88 2.50 1.70 0.10
6783.00 3.70 0.40 0.50
6783.13 2.50 -0.30 0.30
6783.25 2.90 -0.10 0.30
6783.38 4.40 0.60 0.00
6783.50 3.70 0.40 -0.10
6783.63 2.10 0.90 -0.60
6783.75 2.90 1.30 -0.40
6783.88 2.50 1.70 -0.10
6784.00 2.70 0.90 0.20
6784.13 2.00 0.60 0.10
6784.25 1.90 -0.10 0.00
6784.38 2.80 -0.30 -0.30
6784.50 2.70 0.90 -0.60
6784.63 3.10 1.10 -0.70
6784.75 4.20 1.30 -0.50
6784.88 3.10 1.10 -0.30
6785.00 2.30 1.10 -0.10
6785.13 2.70 0.90 -0.10
6785.25 2.00 1.10 -0.40
6785.38 2.70 0.90 -0.60
6785.50 1.70 1.70 -0.80
6785.63 1.90 2.90 -0.70
6785.75 3.50 1.90 -0.10
6785.88 3.10 1.10 0.30
6786.00 1.60 0.40 0.60
6786.13 1.90 -0.10 0.40
6786.25 1.10 0.70 -0.20
6786.38 0.50 0.90 -0.60
6786.50 2.30 1.10 -0.50
6786.63 2.70 2.40 -0.30
6786.75 2.90 2.90 0.10
6786.88 2.40 2.40 0.50
6787.00 4.10 1.70 0.90
6787.13 1.60 0.90 0.50
6787.25 1.10 -0.30 -0.20
6787.50 6.70 0.90 -0.10
6787.63 3.80 1.70 -0.30
6787.75 2.50 1.70 0.50
6787.88 2.30 0.60 0.70
6788.00 3.60 0.20 0.90
6788.13 0.90 0.70 0.70
6788.25 2.70 -0.50 0.00
6788.38 2.40 0.90 -0.30
6788.50 1.10 0.20 -0.60
6788.63 1.00 1.40 -0.40
6788.75 2.80 0.60 0.40
6788.88 0.90 -0.80 0.60
6789.00 2.90 -0.50 1.10
6789.13 1.00 -0.10 0.80
6789.25 1.10 0.60 0.40
6789.38 0.70 0.90 -0.20
6789.50 1.10 1.10 -0.30
6789.63 1.60 -0.10 0.30
6789.75 3.70 0.90 0.90
6789.88 2.20 -0.50 1.20
6790.00 2.70 -0.50 1.30
6790.13 1.80 -1.20 0.70
6790.25 0.60 -0.30 0.10
6790.38 0.30 1.70 -0.50
6790.50 2.40 1.40 -0.10
6790.63 2.70 1.30 0.40
6790.75 0.30 2.20 0.70
6790.88 2.40 -0.10 1.20
6791.00 3.30 -0.30 1.20
6791.13 2.30 -1.20 0.90
6791.25 0.90 -0.30 0.10
6791.38 -1.20 1.70 -0.90
6791.50 1.00 1.90 -0.70
6791.63 0.60 3.10 -0.30
6791.75 4.50 3.30 0.30
6791.88 1.40 2.20 0.50
6792.00 2.20 -0.10 0.80
6792.13 2.20 -0.50 0.40
6792.25 2.80 0.20 -0.10
6792.38 0.90 0.70 -0.40
6792.50 0.70 1.90 -0.90
6792.63 3.10 1.70 -0.20
6792.75 1.00 0.40 -0.10
6792.88 2.40 -1.00 0.50
6793.00 0.90 -0.30 0.30
6793.13 2.90 -2.00 0.30
6793.25 1.00 -0.10 -0.30
6793.38 3.60 0.20 -0.40
6793.50 2.10 0.40 -0.60
6793.63 2.10 -0.10 -0.40
6793.75 3.20 -0.10 -0.50
6793.88 3.60 -0.30 -0.40
6794.00 3.20 -0.10 -0.60
6794.13 3.30 0.60 -0.30
6794.25 3.70 1.30 0.20
6794.38 1.90 0.40 0.30
6794.50 2.20 -1.00 0.00
6794.63 1.80 -0.80 0.10
6794.75 0.20 0.40 -0.70
6794.88 3.80 -0.80 -0.80
6795.00 2.80 1.70 -1.10
6795.13 2.00 1.70 -0.60
6795.25 2.70 0.40 0.00
6795.38 2.40 -0.10 0.50
6795.50 1.00 -1.00 0.20
6795.63 2.10 0.40 -0.30
6795.75 3.10 0.20 -0.40
6795.88 2.30 -1.20 -0.20
6796.00 2.80 -0.30 0.00
6796.13 4.90 1.90 0.30
6796.25 4.30 0.90 0.70
6796.38 1.90 0.40 0.40
6796.50 2.30 0.20 -0.10
6796.63 0.50 -0.10 -1.00
6796.75 3.80 0.20 -0.40
6796.88 2.00 1.70 -0.30
6797.00 2.20 -0.50 0.30
6797.13 2.70 -0.50 0.50
6797.25 3.10 1.10 0.50
6797.38 2.80 1.70 0.10
6797.50 0.90 0.20 0.10
6797.63 1.10 1.10 -0.40
6797.75 1.40 0.60 0.00
6797.88 2.80 1.70 0.10
6798.00 4.20 1.90 0.40
6798.13 2.40 1.40 0.10
6798.25 3.20 0.90 0.00
6798.38 4.40 0.60 -0.20
6798.50 1.40 0.20 -1.10
6798.63 2.30 1.10 -1.30
6798.75 1.10 0.20 -1.10
6798.88 0.50 0.40 -0.80
6799.00 1.30 -0.50 -0.20
6799.13 3.90 0.20 0.00
6799.25 4.20 -0.10 0.30
6799.38 1.10 0.20 -0.20
6799.50 4.10 1.10 -0.60
6799.63 4.40 0.60 -0.70
6799.75 3.30 2.20 -0.30
6799.88 3.60 2.60 0.70
6800.00 2.20 1.40 0.80
6800.13 -0.40 0.20 0.70
6800.25 1.80 -1.80 0.40
6800.38 2.50 -1.20 0.10
6800.50 3.50 -1.00 0.00
6800.63 3.60 0.20 -0.20
6800.75 2.90 1.30 -0.10
6800.88 2.40 0.90 -0.40
6801.00 0.60 1.10 0.00
6801.13 1.60 0.90 0.20
6801.25 2.10 1.40 0.00
6801.38 2.80 1.70 -0.20
6801.50 4.50 1.30 -0.10
6801.63 2.00 0.60 -0.70
6801.75 3.30 1.10 -0.50
6801.88 1.60 1.40 -0.60
6802.00 2.30 1.10 -0.50
6802.13 0.50 0.90 -0.50
6802.25 1.10 0.20 -0.60
6802.38 2.00 0.20 -0.50
6802.50 2.30 0.60 -0.50
6802.63 3.30 1.10 -0.50
6802.75 3.50 1.30 -0.40
6802.88 2.90 1.40 -0.50
6803.00 2.80 1.70 -0.60
6803.13 2.00 1.10 -0.70
6803.25 2.00 1.70 -0.70
6803.38 2.70 1.90 -0.90
6803.50 2.10 1.90 -0.80
6803.63 2.80 2.20 -0.70
6803.75 2.10 1.90 -0.60
6803.88 2.80 1.70 -0.50
6804.00 2.50 0.60 -0.30
6804.13 2.00 0.60 -0.40
6804.25 1.90 0.90 -0.50
6804.38 1.60 1.40 -0.90
6804.50 3.20 2.90 -0.80
6804.63 2.40 2.90 -0.80
6804.75 1.60 1.90 -0.70
6804.88 1.60 1.40 -0.20
6805.00 1.90 1.40 0.10
6805.13 2.00 1.10 0.10
6805.25 1.60 0.90 -0.20
6805.38 2.10 1.90 -0.30
6805.50 2.50 3.10 -0.10
6805.63 3.20 3.80 0.00
6805.75 1.10 2.20 0.20
6805.88 1.30 1.90 0.30
6806.00 1.80 1.10 0.00
6806.13 2.30 0.60 -0.20
6806.25 0.50 1.40 -0.90
6806.38 3.10 1.70 -0.70
6806.50 2.90 2.40 -0.70
6806.63 0.50 2.40 -0.80
6806.75 1.90 1.90 -0.50
6806.88 2.80 2.60 -0.40
6807.00 2.80 1.70 -0.40
6807.13 3.60 1.10 -0.30
6807.25 3.50 1.30 -0.30
6807.38 3.20 1.30 -0.40
6807.50 2.30 1.70 -0.40
6807.63 3.50 1.90 -0.40
6807.75 2.40 1.90 -0.70
6807.88 1.10 1.70 -0.90
6808.00 1.70 2.60 -1.00
6808.13 2.80 3.10 -1.00
6808.38 0.60 1.10 -0.90
6808.50 1.90 1.40 -0.70
6808.63 2.30 1.10 -0.60
6808.75 2.30 0.20 -0.50
6808.88 3.30 -0.30 -0.50
6809.00 3.10 -0.30 -1.20
6809.13 2.30 1.10 -1.60
6809.25 2.10 1.90 -1.30
6809.38 1.90 1.90 -1.30
6809.50 2.10 1.40 -0.60
6809.63 0.70 0.90 -0.50
6809.75 2.10 0.40 -0.40
6809.88 2.30 1.10 -0.80
6810.00 0.30 -3.20 -1.00
6810.13 0.70 -0.50 -1.40
6810.25 1.10 -1.80 -1.10
6810.38 -0.20 1.70 -1.00
6810.50 0.60 1.10 -0.90
6810.63 3.20 0.40 -0.70
6810.75 2.40 0.90 -0.90
6810.88 2.00 0.70 -1.70
6811.00 1.90 0.90 -1.70
6811.13 1.30 0.90 -1.20
6811.25 1.70 1.10 -0.80
6811.38 2.00 1.70 -0.50
6811.50 2.30 1.10 -0.20
6811.63 1.40 -0.30 -0.50
6811.75 1.00 -0.50 -0.80
6811.88 1.10 -0.80 -0.90
6812.00 2.10 1.40 -0.90
6812.13 1.40 1.10 -0.60
6812.25 2.40 1.40 -0.20
6812.38 2.40 1.90 0.10
6812.50 0.90 0.70 0.00
6812.63 3.20 -0.10 -0.20
6812.75 0.70 0.90 -0.70
6812.88 1.30 0.90 -1.00
6813.00 3.30 2.20 -0.70
6813.13 0.70 0.90 -0.40
6813.25 1.90 2.90 -0.10
6813.38 1.90 1.40 0.20
6813.50 -0.10 0.90 -0.20
6813.63 1.40 0.20 -0.40
6813.75 1.40 0.70 -0.60
6813.88 0.90 1.70 -0.70
6814.00 0.50 1.90 -0.40
6814.13 2.50 1.70 -0.20
6814.25 2.50 1.10 0.00
6814.38 2.30 1.10 -0.10
6814.50 2.00 -0.30 -0.30
6814.63 1.00 0.40 -0.50
6814.75 0.30 0.70 -0.80
6814.88 2.50 0.60 -0.50
6815.00 4.40 1.70 -0.20
6815.25 0.70 -0.50 -0.30
6815.38 2.10 -0.10 -0.30
6815.50 1.00 0.90 -0.20
6815.63 5.10 0.40 0.10
6815.75 1.10 1.10 -0.30
6815.88 1.00 1.40 0.20
6816.00 2.30 2.20 0.30
6816.13 2.40 2.40 0.30
6816.25 0.90 -1.80 0.70
6816.38 1.00 -0.50 0.40
6816.50 2.00 0.20 -0.30
6816.63 3.70 0.40 -0.10
6816.75 1.30 0.40 -0.60
6816.88 0.30 -0.30 -0.70
6817.00 -1.10 0.40 -0.80
6817.13 1.40 1.10 -0.30
6817.25 1.30 0.90 -0.40
6817.38 1.60 -0.10 -0.20
6817.50 2.40 0.40 -0.30
6817.63 1.60 -0.50 -0.40
6817.75 -2.90 -0.70 -1.20
6817.88 0.30 -0.30 -1.00
6818.00 1.30 0.40 -0.70
6818.13 -1.70 0.40 -0.90
6818.25 0.30 -0.30 -0.20
6818.38 1.60 -0.50 -0.10
6818.50 2.30 -1.20 0.10
6818.63 1.60 -0.50 -0.30
6818.75 0.20 -0.50 -0.90
6818.88 -0.10 0.00 -1.00
6819.00 1.10 1.10 -0.90
6819.13 0.20 0.40 -0.70
6819.25 0.30 0.20 -0.50
6819.38 -0.30 0.40 -0.30
6819.50 3.20 -1.00 0.00
6819.63 -0.10 -1.00 -0.80
6819.75 -0.20 -0.80 -1.00
6819.88 1.90 -0.10 -1.00
6820.00 0.90 -0.30 -1.00
6820.13 2.40 -0.50 -0.80
6820.25 -0.30 0.40 -0.90
6820.38 1.90 -0.50 -0.70
6820.50 1.90 0.40 -1.10
6820.63 3.10 0.60 -0.90
6820.75 1.60 0.90 -1.00
6820.88 2.70 0.40 -0.60
6821.00 3.50 -0.10 -0.30
6821.13 1.10 0.70 -0.70
6821.25 0.90 -1.20 -1.10
6821.38 0.30 -0.30 -1.20
6821.50 0.30 0.20 -1.40
6821.63 1.40 3.10 -1.30
6821.75 0.60 2.20 -0.90
6821.88 1.00 2.40 -0.50
6822.00 2.40 1.90 -0.10
6822.13 1.90 0.90 -0.30
6822.25 0.20 0.40 -1.00
6822.38 0.90 -0.30 -1.20
6822.50 1.00 -0.10 -1.30
6822.63 1.30 0.90 -1.10
6822.75 1.70 1.10 -0.70
6822.88 2.10 0.90 -0.40
6823.00 1.10 0.20 -0.50
6823.13 1.10 -0.80 -0.50
6823.25 1.60 -0.50 -1.00
6823.38 1.60 -0.10 -1.20
6823.50 1.00 0.40 -1.30
6823.63 1.70 0.20 -1.30
6823.75 1.90 1.40 -0.80
6823.88 4.00 1.30 -0.70
6824.00 2.90 0.90 -0.50
6824.13 3.50 1.30 -0.50
6824.25 2.10 0.40 -0.90
6824.38 2.40 0.90 -1.30
6824.50 2.10 0.40 -1.80
6824.63 2.00 2.20 -2.00
6824.75 2.40 1.40 -1.30
6824.88 2.90 0.40 -0.50
6825.00 0.90 0.20 -0.50
6825.13 2.00 1.70 -0.40
6825.25 -1.10 0.00 -1.10
6825.38 1.10 -0.30 -1.10
6825.50 1.40 1.10 -1.40
6825.63 0.50 -0.50 -1.20
6825.75 2.50 2.20 -1.00
6825.88 2.00 0.60 -0.50
6826.00 1.90 1.40 -0.40
6826.13 1.30 0.40 -0.30
6826.25 1.70 1.70 -0.50
6826.38 1.00 1.40 -1.10
6826.50 2.30 0.60 -1.10
6826.63 2.00 1.10 -1.10
6826.75 2.00 1.10 -0.90
6826.88 3.60 0.60 -0.50
6827.00 3.50 0.40 -0.10
6827.13 4.10 0.60 0.50
6827.25 2.00 0.60 0.30
6827.38 2.80 -0.30 -0.20
6827.50 2.40 -0.10 -0.60
6827.63 2.50 0.20 -0.90
6827.75 1.60 0.40 -0.90
6827.88 3.60 1.10 -0.40
6828.00 1.80 0.60 -0.10
6828.13 0.50 0.40 0.20
6828.25 2.40 -0.50 0.40
6828.38 0.60 -1.80 -0.10
6828.50 0.70 -0.50 -0.60
6828.75 2.40 -0.10 -1.20
6828.88 2.30 1.70 -0.80
6829.00 0.90 1.70 -0.50
6829.13 1.60 -0.10 -0.50
6829.25 1.10 0.20 -0.70
6829.38 1.00 -0.50 -1.20
6829.50 1.90 -0.10 -1.80
6829.63 2.80 0.60 -1.80
6829.75 1.90 0.90 -2.10
6829.88 2.30 0.60 -1.60
6830.00 2.10 1.90 -1.20
6830.13 3.10 0.20 -0.90
6830.25 1.70 -0.80 -1.00
6830.38 2.40 -0.10 -1.60
6830.50 2.10 -0.10 -1.70
6830.63 2.80 0.60 -1.90
6830.75 1.60 -0.10 -1.70
6830.88 1.20 1.90 -1.20
6831.00 -0.20 1.10 -0.70
6831.13 0.30 2.20 -1.00
6831.25 0.70 1.40 -0.90
6831.38 -0.60 1.90 -0.90
6831.50 0.10 0.70 -0.70
6831.63 0.30 1.70 -0.80
6831.75 1.90 1.40 -0.50
6831.88 2.10 0.90 -0.40
6832.00 1.30 0.90 -0.80
6832.13 1.60 0.40 -0.70
6832.25 0.50 0.90 -0.70
6832.38 0.50 1.90 -0.40
6832.50 0.90 2.20 -0.10
6832.63 0.10 1.10 -0.20
6832.75 0.20 0.90 -0.50
6832.88 0.30 1.10 -0.90
6833.00 1.70 0.70 -0.90
6833.13 1.10 1.10 -0.70
6833.25 0.60 0.70 -0.30
6833.38 0.70 0.90 -0.20
6833.50 0.20 1.40 -0.20
6833.63 -1.10 1.40 -0.80
6833.75 0.20 0.90 -0.60
6833.88 -0.30 1.40 -0.90
6834.00 0.90 1.10 -0.80
6834.13 0.10 0.70 -0.70
6834.25 1.90 0.40 -0.40
6834.38 1.40 0.20 -0.60
6834.50 -0.30 0.40 -0.80
6834.63 1.60 0.90 -0.60
6834.75 2.00 0.60 -0.50
6834.88 1.30 0.40 -0.50
6835.00 2.10 0.90 -0.40
6835.13 0.20 0.40 -0.50
6835.25 4.50 0.40 -0.20
6835.38 2.90 1.30 -0.20
6835.50 1.40 1.70 0.10
6835.63 1.30 0.90 0.40
6835.75 2.20 0.90 0.50
6835.88 1.10 0.20 0.50
6836.00 1.40 0.20 0.00
6836.13 2.30 0.60 0.10
6836.25 1.00 0.40 -0.10
6836.38 2.40 1.40 0.00
6836.50 1.30 2.40 0.20
6836.63 1.90 1.40 0.20
6836.75 0.20 1.40 0.00
6836.88 0.50 1.40 0.10
6837.00 2.30 1.70 0.10
6837.13 1.90 0.90 0.20
6837.25 2.10 1.40 0.20
6837.38 1.60 1.40 0.00
6837.50 2.00 1.70 -0.40
6837.63 1.60 0.90 -0.60
6837.75 2.50 0.60 -0.40
6837.88 1.60 0.90 -0.70
6838.00 2.10 0.40 -0.60
6838.13 2.40 1.40 -0.40
6838.25 1.60 1.90 -0.40
6838.38 4.20 0.90 -0.10
6838.50 1.00 -0.50 0.50
6838.63 2.10 1.90 0.20
6838.75 2.70 1.90 0.10
6838.88 2.00 1.70 -0.10
6839.00 0.30 1.10 -0.50
6839.13 0.70 1.40 -0.50
6839.25 1.10 1.10 0.00
6839.38 -1.00 1.10 0.10
6839.50 2.30 1.10 0.10
6839.63 3.50 0.40 0.10
6839.75 0.90 0.70 -0.80
6839.88 4.50 1.30 -0.40
6840.00 2.30 2.20 -0.80
6840.13 2.10 1.90 -0.20
6840.25 1.30 1.40 0.00
6840.38 1.30 0.90 0.10
6840.50 1.60 0.90 -0.10
6840.63 1.60 0.40 -0.50
6840.75 2.50 0.60 -0.70
6840.88 2.70 1.40 -0.70
6841.00 -0.10 0.90 -0.80
6841.13 1.60 1.90 -0.20
6841.25 -1.00 2.60 0.20
6841.38 1.30 2.40 0.10
6841.50 2.40 0.40 0.40
6841.63 2.00 0.60 0.00
6841.75 2.10 1.40 -0.20
6841.88 3.50 0.40 -0.40
6842.00 4.70 0.20 -0.30
6842.13 1.90 1.40 -0.50
6842.25 2.80 0.60 -0.50
6842.38 0.90 1.10 -0.30
6842.50 0.30 1.10 -0.20
6842.63 3.10 0.60 0.00
6842.75 5.80 0.60 -0.10
6842.88 1.10 0.20 -1.00
6843.50 0.50 1.40 -0.50
6843.75 2.70 1.40 -0.50
6843.88 1.70 3.10 -0.90
6844.00 1.30 0.90 -0.60
6844.13 0.50 1.90 -0.60
6844.25 3.30 0.20 -0.10
6844.38 2.00 1.10 0.30
6844.50 2.30 0.20 0.00
6844.63 2.50 0.60 -0.10
6844.75 0.70 1.90 -0.70
6844.88 -0.30 1.40 -1.10
6845.00 2.00 1.70 -0.70
6845.13 0.10 1.70 -0.50
6845.25 2.80 0.60 0.40
6845.38 2.50 1.70 0.20
6845.50 2.80 0.60 0.00
6845.63 1.60 0.40 -0.50
6845.75 0.10 1.10 -0.90
6845.88 1.10 2.20 -0.80
6846.13 -2.60 1.10 -0.10
6846.25 1.40 0.60 0.60
6846.38 0.60 0.70 0.40
6846.50 1.30 -0.10 0.30
6846.63 2.40 0.40 -0.30
6846.75 2.00 0.20 -0.90
6846.88 2.10 1.40 -0.70
6847.00 2.10 2.40 -0.40
6847.13 1.00 2.40 0.10
6847.25 1.00 1.40 0.10
6847.38 0.70 -0.10 -0.10
6847.50 0.70 0.90 -0.10
6847.63 2.40 1.40 -0.10
6847.75 5.50 1.70 0.20
6847.88 2.00 1.70 -0.40
6848.00 3.30 1.70 -0.20
6848.13 3.50 2.40 0.00
6848.25 1.00 1.90 -0.10
6848.38 1.60 1.90 0.20
6848.50 0.90 1.70 0.00
6848.63 1.90 1.40 0.10
6848.75 2.50 0.60 0.10
6849.00 1.10 2.60 0.20
6849.13 3.10 1.70 0.10
6849.25 2.30 1.10 0.00
6849.38 1.40 1.70 0.30
6849.50 1.90 1.40 0.30
6849.63 1.00 1.90 0.10
6849.75 0.90 0.20 0.20
6849.88 0.30 -1.80 0.50
6850.00 0.60 1.70 0.00
6850.13 0.70 1.40 0.10
6850.25 1.00 2.40 0.10
6850.38 0.70 2.40 0.20
6850.50 1.00 1.90 0.00
6850.63 0.70 1.40 -0.50
6850.75 1.80 0.60 -0.30
6850.88 0.30 1.70 -0.80
6851.00 1.30 3.30 -0.30
6851.13 -0.30 2.40 -0.30
6851.25 1.00 2.90 -0.10
6851.38 3.10 0.60 0.30
6851.50 2.30 1.10 0.40
6851.63 1.10 1.10 0.20
6851.75 1.00 0.90 0.00
6851.88 2.30 1.10 0.00
6852.00 2.30 1.70 0.00
6852.13 2.00 1.70 0.40
6852.25 2.80 2.60 0.40
6852.38 1.50 0.90 0.70
6852.50 1.40 0.20 0.50
6852.63 1.80 -0.30 0.40
6852.75 2.40 1.90 0.00
6852.88 2.10 1.90 -0.30
6853.00 2.80 2.60 0.00
6853.13 3.30 2.60 0.30
6853.25 4.40 2.60 0.90
6853.38 2.90 -0.50 1.90
6853.50 1.80 -2.30 2.10
6853.63 3.00 -0.50 2.00
6853.75 1.50 -2.00 1.30
6853.88 0.20 0.40 0.90
6854.00 1.40 -2.30 0.80
6854.13 1.90 -1.00 0.80
6854.25 0.10 -2.30 0.80
6854.38 -0.30 1.40 0.50
6854.50 1.80 0.20 0.60
6854.63 0.30 0.20 0.40
6854.75 1.30 -0.50 0.00
6854.88 2.50 0.20 0.20
6855.00 2.20 -1.50 0.20
6855.13 2.80 -0.80 0.10
6855.25 0.70 -0.10 0.10
6855.38 1.00 0.40 -0.30
6855.50 1.50 0.40 -0.20
6855.63 1.40 2.20 0.00
6855.75 -0.10 1.90 0.00
6855.88 4.10 0.60 -0.10
6856.00 1.90 0.40 -0.30
6856.13 2.30 0.60 -0.20
6856.25 2.80 1.70 0.10
6856.38 2.00 1.70 0.10
6856.50 1.50 1.40 0.20
6856.63 0.60 3.10 0.10
6856.75 0.70 1.40 -0.20
6856.88 0.90 1.10 -0.40
6857.00 1.10 1.10 -0.30
6857.13 2.10 0.90 -0.10
6857.25 1.80 1.10 0.10
6857.38 1.30 1.40 0.20
6857.50 0.20 1.40 0.00
6857.63 -0.10 1.40 -0.20
6857.75 0.70 0.90 -0.30
6857.88 -0.40 1.10 0.10
6858.00 2.50 2.20 0.10
6858.13 2.50 0.60 0.00
6858.25 2.50 1.70 -0.10
6858.38 2.00 1.10 -0.40
6858.50 1.10 2.60 -0.60
6858.63 2.80 2.20 -0.40
6858.75 2.80 2.20 0.10
6858.88 1.50 2.40 0.20
6859.00 1.30 1.40 0.20
6859.13 2.30 1.10 0.20
6859.25 3.10 0.60 0.00
6859.38 1.90 1.40 0.00
6859.50 1.00 2.40 0.10
6859.63 2.30 0.60 -0.10
6859.75 1.90 1.90 0.20
6859.88 1.40 1.70 0.20
6860.00 3.30 1.10 0.10
6860.13 0.90 2.20 -0.10
6860.25 1.40 2.20 0.00
6860.38 1.10 2.60 0.00
6860.50 1.30 1.90 0.20
6860.63 2.70 1.30 0.50
6860.75 0.90 0.20 0.60
6860.88 2.00 0.20 0.60
6861.00 2.10 1.40 0.20
6861.13 1.10 1.10 0.40
6861.25 4.20 1.30 0.20
6861.38 3.20 1.90 0.20
6861.50 2.70 0.90 0.80
6861.63 0.60 0.20 0.90
6861.75 2.30 1.10 0.80
6861.88 2.70 1.90 0.20
6862.00 4.00 -0.10 0.00
6862.13 3.10 -0.30 -0.30
6862.25 4.00 2.40 0.20
6862.50 1.30 1.40 0.80
6862.63 2.40 0.90 1.10
6862.75 7.40 0.60 0.90
6862.88 1.50 1.40 0.40
6863.00 1.40 3.60 0.50
6863.13 0.60 2.20 0.00
6863.25 1.00 1.90 0.30
6863.38 1.30 1.40 0.70
6863.50 2.40 0.40 0.80
6863.63 1.50 -0.10 0.60
6863.75 5.40 -1.50 0.10
6863.88 3.10 0.60 -0.10
6864.00 1.80 0.60 0.00
6864.13 2.20 -0.10 0.40
6864.25 2.90 4.80 -0.20
6864.38 1.90 0.40 0.40
6864.50 0.50 -0.50 0.80
6864.63 3.60 2.20 0.60
6864.75 3.60 3.60 0.00
6864.88 3.20 -0.50 0.20
6865.25 0.90 2.20 -0.10
6865.38 0.30 0.70 0.10
6865.50 1.00 3.30 0.00
6865.63 0.60 1.70 0.30
6865.75 1.10 1.10 0.20
6865.88 2.00 0.60 0.00
6866.00 3.10 0.60 -0.30
6866.13 2.40 0.90 -0.30
6866.25 1.30 0.90 -0.20
6866.38 0.50 1.40 -0.10
6866.50 0.50 1.90 0.00
6866.63 2.30 2.20 0.20
6866.75 0.90 0.70 0.20
6866.88 0.50 1.90 0.20
6867.00 2.70 0.40 -0.10
6867.13 2.30 -0.80 -0.10
6867.38 2.00 1.70 -0.20
6867.63 0.30 2.60 -0.20
6867.75 2.40 3.80 -0.30
6867.88 0.20 2.40 -0.10
6868.00 1.90 0.90 0.50
6868.13 3.20 0.40 0.60
6868.25 1.90 0.90 0.50
6868.38 2.00 1.70 0.00
6868.50 0.70 1.40 -0.60
6868.63 1.10 2.60 -1.10
6868.75 0.30 3.10 -1.40
6868.88 -0.30 2.90 -0.90
6869.00 0.90 3.60 -0.10
6869.13 1.50 2.90 0.40
6869.25 2.20 0.40 0.60
6869.38 0.30 -1.80 0.20
6869.50 1.90 -0.10 -0.60
6869.63 1.00 0.90 -1.20
6869.75 2.70 2.40 -1.20
6869.88 0.70 2.40 -0.90
6870.00 -0.10 3.80 -0.50
6870.13 -0.40 2.20 0.20
6870.25 2.30 0.20 0.70
6870.38 1.00 -0.50 0.30
6870.50 -0.60 -0.50 -0.50
6870.63 1.40 -0.30 -0.70
6870.75 1.50 0.90 -1.20
6870.88 0.50 1.90 -1.10
6871.00 2.00 0.20 -1.00
6871.13 1.80 3.10 0.00
6871.25 0.00 1.40 0.50
6871.50 3.30 -1.80 0.20
6871.63 1.90 -0.10 -0.20
6871.75 2.10 1.40 -0.90
6871.88 1.00 2.90 -1.30
6872.00 3.70 1.90 -0.60
6872.13 7.20 3.30 0.60
6872.25 0.70 0.90 0.60
6872.38 2.40 -1.00 1.00
6872.50 2.10 -0.10 -0.10
6872.63 -1.70 -1.00 -1.00
6872.75 2.30 0.60 -0.80
6872.88 2.70 0.90 -0.70
6873.00 0.50 2.90 -0.60
6873.13 3.20 3.30 0.10
6873.25 0.70 1.40 0.30
6873.38 1.00 1.90 0.10
6873.50 2.10 1.40 -0.20
6873.63 2.40 -2.00 -0.50
6873.75 2.40 -0.50 -0.60
6873.88 6.60 0.60 -0.20
6874.00 1.90 0.90 -0.10
6874.13 1.50 0.90 0.30
6874.25 1.90 0.40 0.30
6874.38 2.80 -0.30 0.10
6874.50 0.30 -1.80 -0.30
6874.63 0.20 -1.50 -0.90
6874.75 2.40 -1.00 -1.10
6874.88 -0.60 0.40 -1.00
6875.00 3.30 1.10 -0.80
6875.13 1.80 0.20 -0.30
6875.25 2.40 -0.50 0.50
6875.38 1.30 -2.00 0.50
6875.50 4.40 -3.20 0.80
6875.63 2.00 -1.80 -0.20
6875.75 1.30 -0.50 -0.50
6876.00 2.70 0.40 -0.40
6876.13 2.10 2.40 0.20
6876.38 2.70 1.40 0.10
6876.50 2.10 1.40 -0.10
6876.63 4.60 0.60 -0.20
6876.75 2.50 0.60 -0.60
6876.88 3.30 -1.20 -0.50
6877.00 2.00 -0.30 -0.50
6877.13 1.50 -0.50 -0.50
6877.25 2.40 -0.50 -0.60
6877.38 0.20 0.00 -0.90
6877.50 2.80 0.60 -0.90
6877.63 2.30 1.70 -0.80
6877.75 0.70 0.90 -1.20
6877.88 2.40 0.40 -0.80
6878.00 3.50 -0.10 -0.60
6878.13 2.50 -1.20 -0.70
6878.25 3.50 1.30 -0.40
6878.38 3.20 1.30 -0.60
6878.50 4.20 3.80 -0.50
6878.63 5.10 3.30 -0.80
6878.75 4.20 3.80 -1.10
6879.25 4.00 2.40 -0.30
6879.38 3.30 2.60 -0.80
6879.50 5.10 3.30 -1.00
6879.63 5.50 1.70 -1.20
6879.75 3.20 3.30 -1.30
6880.13 5.50 3.10 0.40
6880.38 2.30 -1.20 1.00
6880.50 4.30 -1.50 1.20
6880.63 -1.70 -2.50 0.40
6880.75 0.60 -3.20 0.50
6881.00 1.10 -2.70 0.30
6881.13 1.90 -2.50 0.50
6881.25 0.30 -1.80 0.40
6881.50 -0.60 -2.50 0.90
6881.63 -1.20 -4.10 1.00
6881.75 -0.30 -3.40 0.50
6881.88 2.90 -3.40 0.00
6882.00 2.80 -1.20 0.00
6882.13 2.30 -1.20 -0.40
6882.25 0.20 0.40 -0.50
6882.38 1.00 0.90 -0.40
6882.50 1.00 1.40 -0.50
6882.75 3.20 3.30 -1.20
6882.88 2.40 2.90 -1.50
6883.00 5.60 3.80 -1.50
6883.13 5.80 4.00 -1.00
6883.25 3.60 3.60 -0.90
6883.38 3.60 4.00 -1.10
6883.50 0.90 4.50 -1.30
6883.63 6.00 6.00 -0.50
6883.75 3.50 3.80 -0.20
6883.88 2.50 3.60 0.00
6884.00 3.10 2.60 0.30
6884.13 5.10 3.30 0.20
6884.25 3.10 0.60 0.40
6884.38 0.50 0.40 -0.10
6884.50 -1.70 -2.00 -0.30
6884.75 0.60 -3.20 0.20
6884.88 -0.30 -4.40 0.80
6885.00 -0.20 -3.70 1.00
6885.13 -1.20 -5.60 1.10
6885.25 -0.70 -4.10 0.50
6885.38 1.10 -4.60 0.30
6885.50 1.50 -1.00 -0.70
6885.63 1.30 -0.50 -1.20
6885.75 1.10 0.70 -1.80
6885.88 4.10 3.10 -1.30
6886.00 4.90 4.80 -1.00
6886.13 4.20 4.80 -0.80
6886.25 3.30 4.00 -0.90
6886.38 5.00 5.10 -0.70
6886.50 1.90 4.30 -1.50
6886.63 3.20 5.30 -1.70
6886.75 5.10 4.80 -1.50
6886.88 5.50 4.50 -0.70
6887.00 8.40 3.80 0.20
6887.13 4.50 2.90 0.60
6887.25 2.70 0.90 1.10
6887.38 1.30 -0.10 0.90
6887.50 0.20 -1.00 0.60
6887.63 -1.30 -3.90 0.90
6887.75 1.50 -2.00 1.00
6887.88 -0.30 -6.30 0.70
6888.00 -2.60 -5.20 0.80
6888.13 -0.30 -4.40 0.60
6888.25 -0.80 -4.40 0.30
6888.38 -0.70 -4.10 0.00
6888.50 0.60 -2.30 -0.60
6888.63 2.80 0.20 -0.90
6888.75 4.90 3.30 -1.90
6888.88 3.40 3.80 -1.70
6889.00 6.20 7.20 -1.20
6889.13 4.40 6.00 -0.70
6889.38 7.40 4.50 0.00
6889.50 4.90 2.40 -0.80
6889.63 6.20 2.80 -0.60
6889.75 4.60 0.20 -0.20
6889.88 2.80 1.70 0.80
6890.00 2.40 0.40 1.50
6890.13 -0.40 -3.70 1.90
6890.25 -1.80 -4.60 2.30
6890.38 -2.40 -7.50 1.70
6890.63 -2.40 -5.20 -0.30
6890.75 -1.20 -4.10 -0.50
6890.88 -0.40 -1.20 -0.70
6891.00 2.90 0.40 -0.30
6891.13 5.80 1.70 -0.10
6891.25 3.40 4.30 -1.10
6891.63 6.80 6.90 -1.80
6891.88 4.00 7.60 -0.60
6892.13 4.50 2.90 1.90
6892.25 2.70 1.90 2.80
6892.38 3.00 0.90 2.30
6892.50 -2.80 -4.40 2.00
6892.75 -1.80 -7.50 0.80
6892.88 -3.80 -4.40 0.30
6893.25 -0.40 -2.30 -0.50
6893.38 7.60 0.60 -0.50
6893.50 7.70 2.80 -1.40
6893.63 5.80 4.00 -2.10
6893.75 10.20 7.60 -2.10
6894.00 6.30 8.00 0.30
6894.13 7.60 6.00 1.50
6894.38 1.90 1.30 2.80
6894.50 3.40 -1.20 3.00
6894.75 -2.80 -6.80 1.50
6894.88 0.10 -5.60 1.30
6895.00 -2.50 -4.90 0.10
6895.13 -2.60 -3.20 -0.80
6895.25 2.00 -0.80 -1.30
6895.38 6.30 4.00 -1.40
6895.75 7.60 9.40 -1.70
6895.88 9.00 10.80 -0.40
6896.00 11.10 9.60 0.80
6896.13 7.00 6.70 2.50
6896.38 1.00 -3.00 3.20
6896.50 -0.50 -3.40 3.20
6896.63 -2.10 -7.50 2.40
6896.75 -4.50 -9.90 1.40
6896.88 -0.30 -5.90 0.30
6897.13 0.50 -2.00 -2.50
6897.25 2.40 1.90 -3.40
6897.38 6.30 6.00 -2.40
6897.50 6.70 10.50 -1.50
6897.63 9.50 9.80 -0.20
6897.75 11.80 8.00 0.80
6897.88 9.00 6.00 1.50
6898.00 8.40 3.80 3.00
6898.38 0.80 -6.30 2.90
6898.50 -2.50 -5.90 1.90
6898.63 -2.40 -5.20 -0.10
6898.75 -0.60 -4.90 -1.90
6898.88 1.20 -2.50 -2.90
6899.00 5.60 4.80 -3.40
6899.13 10.20 7.60 -2.80
6899.25 9.40 10.10 -2.00
6899.38 13.40 12.50 -0.20
6899.50 8.20 11.30 1.10
6899.63 6.80 8.40 2.10
6899.75 3.30 4.50 3.20
6899.88 2.00 0.20 3.80
6900.00 -6.10 -6.60 3.10
6900.25 -1.50 -6.10 0.60
6900.38 -4.50 -4.60 -2.00
6900.63 7.60 4.50 -4.00
6900.75 7.70 9.10 -3.50
6900.88 8.90 11.10 -1.90
6901.00 12.80 11.30 1.00
6901.13 7.00 10.10 2.90
6901.25 8.50 5.00 4.10
6901.38 2.70 -0.10 4.10
6901.50 0.00 -3.90 2.70
6901.63 -0.70 -3.20 1.90
6901.88 -1.90 -5.20 -1.70
6902.00 11.90 4.20 -3.00
6902.13 8.60 0.40 -4.00
6902.25 6.70 9.60 -3.40
6902.38 12.30 12.30 -2.20
6902.50 12.30 11.80 -0.50
6902.88 3.40 3.10 3.50
6903.00 2.60 -0.80 3.80
6903.13 -4.20 -4.10 2.40
6903.25 -3.90 -6.60 0.00
6903.38 -0.60 -4.90 -1.80
6903.50 -7.60 -1.00 -3.80
6903.63 2.80 3.60 -3.50
6903.75 8.20 8.00 -2.60
6903.88 7.70 9.60 -1.00
6904.25 5.00 2.60 2.90
6904.38 -0.60 -0.10 2.70
6904.50 -2.00 -3.40 1.80
6904.63 0.80 -4.40 0.90
6904.75 -0.60 -5.40 0.10
6904.88 0.20 -2.50 -1.50
6905.00 2.30 -0.30 -2.10
6905.13 6.00 4.00 -2.30
6905.25 7.10 6.00 -2.00
6905.38 3.30 6.50 -1.20
6905.50 5.40 6.70 0.40
6905.63 1.00 5.80 1.50
6905.75 -0.40 2.20 2.80
6905.88 2.20 -0.10 2.40
6906.00 -2.00 -3.90 1.00
6906.13 -0.80 -3.40 -0.40
6906.25 0.30 0.70 -1.80
6906.38 4.20 2.90 -2.40
6906.50 6.80 5.10 -2.10
6906.63 4.10 5.50 -1.40
6906.88 4.40 4.00 1.20
6907.00 0.90 2.20 1.70
6907.13 1.00 0.90 2.10
6907.25 0.70 0.40 1.30
6907.38 0.60 0.20 0.80
6907.50 1.80 0.60 -0.10
6907.63 2.40 0.90 -0.50
6907.75 4.00 1.30 -0.80
6907.88 5.40 2.40 -0.10
6908.00 4.40 2.10 0.60
6908.13 5.50 1.70 1.10
6908.25 5.40 2.80 1.10
6908.38 4.00 2.40 0.80
6908.50 0.30 2.20 -0.10
6908.63 1.00 1.90 0.00
6908.75 0.10 1.10 -0.30
6908.88 -0.60 2.40 -0.40
6909.00 3.70 0.90 -0.10
6909.13 3.90 1.70 0.00
6909.25 4.00 2.40 0.30
6909.38 2.90 2.40 0.40
6909.50 1.10 2.20 -0.20
6909.63 2.50 1.10 0.20
6909.75 3.20 0.90 0.00
6909.88 3.10 1.10 -0.20
6910.00 2.90 1.90 -0.30
6910.13 3.30 2.60 0.10
6910.25 4.10 2.60 0.70
6910.38 3.70 1.30 1.20
6910.50 2.80 2.20 1.80
6910.75 4.30 -0.10 1.30
6910.88 4.30 -0.10 0.90
6911.00 4.40 1.70 -0.30
6911.13 4.20 1.30 -0.80
6911.25 1.40 2.60 -1.70
6911.38 0.60 3.60 -1.20
6911.50 1.40 2.20 0.00
6911.63 1.10 2.60 0.30
6911.75 1.10 1.10 0.60
6911.88 1.90 0.90 0.60
6912.00 2.40 0.90 0.00
6912.13 4.60 1.70 -0.50
6912.25 3.10 2.20 -0.90
6912.38 4.10 2.60 -0.40
6912.50 2.90 0.40 0.00
6912.63 3.90 0.60 0.60
6912.75 3.20 0.90 0.40
6912.88 2.40 0.40 -0.20
6913.00 5.50 1.10 -0.10
6913.13 4.20 1.30 -0.50
6913.25 3.80 1.10 -0.30
6913.38 3.20 1.30 0.00
6913.50 4.00 1.90 0.20
6913.63 2.70 0.40 0.60
6913.75 3.50 0.90 0.50
6913.88 3.50 1.90 0.50
6914.00 2.70 1.40 0.00
6914.13 2.10 1.90 -0.20
6914.25 2.50 2.20 -0.20
6914.38 2.50 2.60 -0.20
6914.50 2.80 2.20 0.20
6914.63 4.90 2.90 0.40
6914.75 4.20 2.40 0.10
6914.88 5.40 1.30 0.30
6915.00 4.60 1.70 0.40
6915.13 2.10 2.40 0.20
6915.25 1.90 2.90 0.40
6915.38 3.60 2.60 0.60
6915.50 2.30 1.10 0.60
6915.63 1.90 0.90 0.60
6915.75 2.00 1.10 0.10
6915.88 3.60 2.60 0.10
6916.00 4.10 1.10 0.10
6916.13 3.20 0.90 -0.10
6916.25 3.10 1.10 0.00
6916.38 3.10 1.70 0.10
6916.50 2.50 2.60 0.00
6916.63 1.30 0.90 0.20
6916.75 6.20 1.90 0.60
6916.88 3.10 0.60 0.00
6917.00 3.10 1.10 -0.20
6917.13 3.30 0.60 -0.70
6917.25 3.10 0.20 -0.60
6917.38 4.10 2.20 -0.40
6917.50 1.90 2.40 0.00
6917.63 1.40 2.60 0.60
6917.75 1.80 2.20 0.70
6917.88 2.90 1.30 0.30
6918.00 2.00 1.70 -0.50
6918.13 4.00 1.30 -0.50
6918.25 3.70 2.40 -0.60
6918.38 4.40 2.60 0.10
6918.50 4.50 2.40 0.80
6918.63 3.90 2.10 0.80
6918.75 2.80 1.10 0.00
6918.88 4.50 0.90 -0.40
6919.00 5.40 1.90 -0.70
6919.13 4.00 1.30 -1.10
6919.25 2.00 2.20 -1.00
6919.38 3.60 2.20 -0.70
6919.50 4.00 0.90 -0.60
6919.63 2.70 2.40 -0.60
6919.75 3.10 1.70 -0.40
6919.88 5.10 1.30 -0.20
6920.00 2.80 0.60 -0.60
6920.13 3.80 -0.30 -0.80
6920.25 2.50 -0.30 -1.00
6920.38 1.00 0.40 -1.20
6920.50 5.50 2.60 -0.70
6920.63 3.10 2.20 -0.40
6920.75 3.50 1.90 0.10
6920.88 2.90 2.90 0.00
6921.00 2.70 2.90 -0.10
6921.13 2.90 0.40 -0.30
6921.25 3.60 1.10 -0.40
6921.38 3.50 1.30 -0.10
6921.50 4.60 1.70 0.00
6921.63 2.70 1.90 0.00
6921.75 2.80 1.10 -0.10
6921.88 1.90 0.90 -0.40
6922.00 1.50 0.40 -0.80
6922.13 2.00 1.70 -1.00
6922.25 3.10 2.20 -1.00
6922.38 5.00 1.10 -0.20
6922.50 4.00 1.30 0.10
6922.63 3.70 1.30 0.00
6922.75 3.70 1.30 -0.10
6922.88 4.20 1.90 -0.10
6923.00 5.00 1.70 0.30
6923.13 2.40 1.40 0.10
6923.25 2.80 1.70 -0.10
6923.38 2.70 1.90 -0.30
6923.50 2.50 2.60 -0.20
6923.63 3.60 0.60 -0.40
6923.75 4.90 1.30 0.10
6923.88 3.90 0.20 0.50
6924.00 3.50 -0.50 0.70
6924.13 2.80 -1.80 0.40
6924.25 3.10 -1.20 -0.10
6924.38 2.90 -0.50 -0.50
6924.50 2.30 -0.80 -0.60
6924.63 2.30 0.60 -0.50
6924.75 3.10 1.10 -0.30
6924.88 2.40 0.90 -0.20
6925.00 2.90 -0.50 0.00
6925.13 2.30 -0.80 0.00
6925.25 3.10 -1.20 0.10
6925.38 2.70 -1.00 -0.10
6925.50 3.50 -0.10 -0.10
6925.63 3.20 1.30 -0.30
6925.75 2.80 1.70 -0.10
6925.88 3.30 0.60 0.40
6926.00 3.70 0.40 0.40
6926.13 1.80 0.20 0.30
6926.25 2.30 0.20 0.20
6926.38 2.10 0.40 0.00
6926.50 2.70 0.90 -0.10
6926.63 2.30 -0.30 -0.30
6926.75 3.20 -0.50 -0.10
6926.88 2.50 0.60 0.00
6927.00 2.90 -0.10 0.00
6927.13 2.80 0.60 -0.30
6927.25 1.50 -0.10 -0.80
6927.38 2.50 -0.80 -0.70
6927.50 1.00 -1.50 -0.60
6927.63 2.40 -0.50 -0.20
6927.75 1.90 -0.10 0.20
6927.88 0.10 -0.30 0.20
6928.00 3.50 -0.50 0.20
6928.13 3.10 -1.20 0.10
6928.25 3.30 -0.80 0.00
6928.38 3.10 -1.20 0.30
6928.50 3.20 0.40 0.70
6928.63 0.90 0.70 0.50
6928.75 2.20 0.40 0.50
6928.88 1.80 0.20 0.80
6929.00 2.00 -1.80 0.90
6929.13 2.60 -1.20 0.80
6929.25 2.60 -1.80 0.90
6929.38 3.10 -1.80 0.90
6929.50 2.20 -1.50 0.70
6929.63 3.20 -1.00 1.00
6929.75 2.40 -0.10 0.90
6929.88 0.70 -0.10 0.90
6930.00 1.50 0.40 1.30
6930.13 1.30 -0.10 1.40
6930.25 1.40 0.20 1.30
6930.38 0.50 -0.10 0.90
6930.50 1.30 -0.50 0.70
6930.63 1.80 0.20 -0.30
6930.75 2.10 0.90 -0.30
6930.88 1.10 0.20 0.00
6931.00 -0.70 0.20 0.20
6931.13 -0.80 0.40 0.60
6931.25 -0.20 -0.30 0.70
6931.38 1.80 -0.80 0.50
6931.50 2.70 -0.50 0.20
6931.63 5.00 -0.30 0.10
6931.75 4.10 -0.80 -0.10
6931.88 1.10 0.70 0.20
6932.00 0.70 0.90 0.50
6932.13 2.00 -0.30 0.80
6932.25 2.40 -0.50 1.00
6932.38 2.20 -0.50 0.50
6932.50 0.00 -1.00 -0.10
6932.63 1.50 -0.10 -0.80
6932.75 2.30 0.20 -1.10
6932.88 0.70 0.90 -1.30
6933.00 0.10 1.10 -1.30
6933.13 2.40 1.90 -0.50
6933.25 2.30 2.20 -0.30
6933.38 1.70 2.20 -0.30
6933.50 1.90 0.90 -0.10
6933.63 2.80 1.70 -0.20
6933.75 3.70 1.90 -0.20
6933.88 3.10 1.10 0.00
6934.00 2.00 1.10 0.00
6934.13 2.50 1.10 0.10
6934.25 1.30 1.90 0.20
6934.38 2.00 1.70 0.40
6934.50 1.40 2.20 0.20
6934.63 0.50 0.40 0.30
6934.75 3.30 1.10 0.40
6935.00 1.30 1.90 0.50
6935.13 1.90 0.90 0.00
6935.25 2.10 0.90 -0.30
6935.38 0.20 1.40 -0.50
6935.50 4.60 0.60 0.00
6935.63 2.10 1.40 -0.20
6935.75 1.40 1.70 -0.40
6935.88 4.40 2.10 0.20
6936.00 2.80 1.70 0.60
6936.13 1.30 -0.10 0.80
6936.25 1.00 -0.10 0.80
6936.38 1.40 -0.80 0.50
6936.50 1.40 -0.30 0.00
6936.63 0.50 -0.10 -0.40
6936.75 3.90 0.20 0.00
6936.88 4.50 0.40 0.30
6937.00 2.70 0.90 0.60
6937.13 3.60 -0.80 0.70
6937.25 2.00 -0.30 0.50
6937.38 1.00 -0.50 0.10
6937.50 -0.60 -1.00 -0.30
6937.63 -1.10 0.90 -0.60
6937.75 0.10 1.70 -0.60
6937.88 2.70 2.40 0.00
6938.00 0.20 2.40 0.00
6938.13 0.90 1.10 0.10
6938.25 -0.30 0.90 -0.20
6938.38 0.20 0.40 -0.50
6938.50 0.60 0.20 -1.10
6938.63 -0.70 0.70 -1.20
6938.75 -2.10 1.10 -1.30
6938.88 0.70 1.90 -0.50
6939.00 1.10 2.20 0.30
6939.13 0.60 1.10 0.70
6939.25 0.90 1.70 0.30
6939.38 0.50 0.90 -0.20
6939.50 1.30 0.90 -0.60
6939.63 -1.00 0.70 -1.10
6939.75 0.70 0.90 -0.90
6939.88 1.00 1.40 -0.50
6940.00 1.50 1.40 -0.20
6940.13 0.50 1.40 -0.10
6940.25 -0.80 1.40 -0.40
6940.38 0.10 1.10 -0.70
6940.50 0.90 1.70 -1.00
6940.63 0.70 1.90 -1.10
6940.75 0.30 1.70 -1.10
6940.88 -0.50 2.20 -1.00
6941.00 -0.70 3.10 -1.00
6941.13 0.30 1.70 -0.80
6941.25 0.70 1.40 -0.70
6941.38 1.40 1.10 -0.80
6941.50 1.50 -0.10 -1.00
6941.63 2.00 -0.80 -1.80
6941.88 1.70 1.70 -1.80
6942.00 2.80 1.70 -1.70
6942.13 0.30 2.20 -1.50
6942.25 2.00 1.70 -1.00
6942.38 1.50 1.90 -1.10
6942.63 1.70 1.10 -1.30
6942.75 -3.20 2.60 -2.20
6942.88 -1.20 1.70 -1.90
6943.13 1.20 1.40 -1.40
6943.25 1.20 1.90 -1.20
6943.38 -0.30 1.90 -1.10
6943.50 0.50 1.40 -0.80
6943.63 0.20 1.40 -0.80
6943.75 -1.00 -0.30 -0.90
6943.88 0.70 -0.10 -1.20
6944.00 1.20 -1.00 -1.90
6944.13 2.10 0.90 -1.90
6944.25 3.20 0.90 -1.80
6944.38 2.40 1.90 -1.30
6944.50 0.20 1.40 -1.00
6944.63 1.50 1.40 -0.60
6944.75 1.40 0.70 -0.50
6944.88 -0.80 1.40 -1.30
6945.00 -1.00 2.60 -1.80
6945.13 0.70 3.30 -1.80
6945.25 -0.20 4.00 -1.90
6945.38 2.40 3.80 -1.10
6945.50 0.50 1.40 -0.70
6945.63 -0.30 0.90 -0.50
6945.75 -1.20 0.20 -0.50
6945.88 1.80 -0.80 -0.20
6946.00 0.60 -0.80 -0.50
6946.13 0.50 -1.00 -0.60
6946.25 1.40 0.20 -0.70
6946.38 2.50 1.10 -0.80
6946.50 0.30 1.10 -1.00
6946.63 1.40 1.70 -1.10
6946.75 0.90 1.10 -1.20
6946.88 0.10 1.10 -1.20
6947.00 -0.10 2.90 -1.50
6947.13 0.20 1.90 -0.70
6947.25 1.30 0.90 -0.50
6947.38 -0.20 0.70 -0.70
6947.50 0.10 0.70 -0.60
6947.63 -0.10 0.40 -0.90
6947.75 2.10 0.90 -0.90
6947.88 2.90 -0.10 -0.80
6948.00 3.80 1.10 -0.30
6948.13 3.10 0.20 -0.10
6948.25 2.00 0.60 -0.30
6948.38 2.30 1.10 -0.20
6948.50 1.40 0.20 -0.50
6948.63 2.40 1.40 -0.80
6948.75 1.30 1.40 -1.00
6948.88 1.00 1.40 -0.90
6949.00 1.00 2.40 -0.80
6949.13 1.90 1.90 -0.50
6949.25 0.70 1.40 -0.60
6949.38 4.00 1.90 0.00
6949.50 1.80 0.60 -0.40
6949.63 0.10 0.70 -0.60
6949.75 1.00 0.40 -0.60
6949.88 -0.10 0.90 -0.90
6950.00 2.00 1.10 -0.70
6950.13 2.80 1.10 -0.70
6950.25 3.10 0.60 -0.30
6950.38 2.00 0.60 -0.40
6950.50 0.60 0.70 -0.60
6950.63 0.50 1.40 -0.70
6950.75 1.70 1.10 -0.70
6950.88 3.70 1.30 -0.50
6951.00 4.60 1.10 -0.40
6951.13 1.30 1.40 -0.80
6951.25 1.90 1.40 -1.00
6951.38 0.30 1.70 -1.10
6951.50 1.20 2.90 -1.10
6951.63 -0.30 1.90 -0.90
6951.75 -0.10 2.40 -0.70
6951.88 2.50 2.60 -0.30
6952.00 2.10 1.90 -0.20
6952.13 2.50 1.10 -0.10
6952.25 2.50 1.10 -0.10
6952.50 3.70 0.90 -0.40
6952.63 0.10 2.20 -0.80
6952.75 2.40 2.40 -1.40
6952.88 1.50 1.90 -1.30
6953.00 2.40 1.40 -1.00
6953.13 3.50 0.90 -0.30
6953.25 1.30 0.40 0.10
6953.38 0.60 -0.80 0.10
6953.50 1.90 0.40 -0.30
6953.63 0.90 0.20 -1.00
6953.75 1.70 2.20 -1.20
6953.88 2.10 2.90 -1.00
6954.00 0.60 1.70 -0.30
6954.13 0.50 0.90 0.30
6954.25 0.20 0.40 0.50
6954.38 1.00 -1.00 0.50
6954.50 1.50 -2.00 0.30
6954.63 2.10 -1.50 -0.20
6954.75 2.10 -0.10 -0.50
6954.88 2.00 0.20 -0.60
6955.00 2.30 1.70 -0.20
6955.13 1.00 1.40 0.00
6955.25 0.90 1.70 0.00
6955.38 -0.30 1.40 0.00
6955.50 0.90 1.70 0.00
6955.63 1.40 1.10 -0.10
6955.75 1.80 1.10 0.10
6955.88 -0.10 1.40 -0.20
6956.00 1.80 1.10 -0.10
6956.13 1.00 1.40 -0.10
6956.25 1.10 1.70 -0.20
6956.38 1.80 1.10 -0.20
6956.50 2.10 0.90 0.10
6956.63 2.50 -0.30 0.10
6956.75 2.50 -0.80 0.10
6956.88 2.10 -0.50 -0.20
6957.00 6.10 0.60 0.00
6957.13 0.60 1.10 -0.50
6957.25 -1.90 2.20 -0.60
6957.38 1.50 1.90 -0.10
6957.50 1.50 1.90 0.20
6957.63 3.50 -0.10 0.20
6957.75 2.70 -0.50 0.10
6957.88 0.30 -0.30 -0.60
6958.00 4.20 -0.10 0.00
6958.13 2.00 0.20 -0.30
6958.25 0.30 1.10 -0.10
6958.38 1.90 -0.10 0.50
6958.50 1.50 -0.50 0.80
6958.63 1.10 -0.80 0.60
6958.75 2.00 -0.80 0.10
6958.88 1.80 -0.30 -0.30
6959.00 3.70 0.40 -0.40
6959.13 -1.40 0.90 -1.10
6959.25 4.60 1.70 -0.20
6959.38 1.00 1.40 -0.20
6959.50 1.10 1.10 0.20
6959.63 1.00 1.40 0.30
6959.75 0.90 0.70 0.20
6959.88 -0.30 0.00 -0.20
6960.00 2.10 0.90 -0.30
6960.13 3.30 1.10 -0.40
6960.25 3.20 1.90 -0.30
6960.38 3.20 1.90 0.10
6960.50 3.60 1.10 0.30
6960.63 3.10 0.20 0.60
6960.75 1.90 -0.50 0.40
6960.88 2.40 -1.00 0.10
6961.00 1.40 0.70 -0.50
6961.13 2.50 1.70 -0.70
6961.25 1.40 2.20 -0.50
6961.38 1.70 3.60 -0.30
6961.50 0.90 3.10 0.00
6961.63 0.30 1.10 0.40
6961.75 1.00 1.40 0.20
6961.88 1.10 0.70 0.20
6962.00 1.50 0.90 -0.30
6962.13 2.80 1.10 -0.40
6962.25 2.80 0.60 -0.40
6962.63 2.90 0.90 -0.40
6962.75 2.90 1.40 -0.50
6962.88 3.30 0.60 -0.40
6963.00 3.70 0.90 -0.50
6963.13 3.60 0.60 -0.70
6963.25 1.00 1.90 -1.20
6963.38 1.10 1.10 -0.80
6963.50 3.60 2.20 0.00
6963.75 2.30 0.60 0.70
6963.88 2.20 0.40 0.30
6964.00 3.90 0.60 0.30
6964.13 4.00 0.40 -0.30
6964.25 4.10 0.20 -0.10
6964.38 2.50 0.20 0.20
6964.50 1.80 1.70 0.20
6964.63 -0.70 1.10 0.10
6964.75 2.90 -0.10 0.60
6964.88 2.80 -0.80 -0.10
6965.00 6.30 -0.30 -0.10
6965.13 1.90 1.40 -1.40
6965.25 0.90 2.60 -1.20
6965.38 2.30 1.70 -0.10
6965.50 2.50 1.70 0.40
6965.63 2.30 0.60 0.90
6965.75 4.10 0.20 0.70
6965.88 2.00 0.20 0.00
6966.00 3.70 -0.50 -0.40
6966.13 3.60 0.60 -0.60
6966.25 3.70 -0.10 -0.20
6966.38 2.50 0.60 0.40
6966.50 2.90 0.90 0.40
6966.63 2.30 0.20 0.50
6966.75 2.70 -0.50 0.00
6966.88 4.60 1.10 -0.40
6967.00 4.00 2.40 -0.80
6967.25 1.90 2.40 -0.20
6967.38 2.80 1.10 0.40
6967.50 3.10 0.60 0.60
6967.63 2.90 -0.50 0.40
6967.75 3.50 -0.50 0.20
6967.88 3.50 0.40 0.10
6968.00 3.50 -0.10 0.00
6968.13 3.20 0.40 0.10
6968.25 1.30 -0.50 0.20
6968.38 2.70 -0.10 0.00
6968.50 2.80 0.60 -0.40
6968.63 2.50 0.60 -0.70
6968.88 2.50 3.10 -0.30
6969.00 1.30 3.30 0.00
6969.13 2.50 3.10 0.50
6969.25 3.70 2.40 0.70
6969.38 3.30 2.20 0.20
6969.50 2.90 -0.10 -0.20
6969.63 2.70 -0.10 -0.40
6969.75 1.30 1.40 -0.30
6969.88 2.30 1.10 -0.10
6970.00 5.00 -0.30 0.70
6970.13 5.50 1.10 0.90
6970.25 3.70 0.40 0.70
6970.38 5.00 1.70 0.50
6970.50 1.90 1.40 0.10
6970.63 1.10 2.20 -0.30
6970.75 1.80 2.20 -0.10
6970.88 0.70 2.40 0.10
6971.00 1.50 1.90 0.60
6971.13 3.90 0.60 1.00
6971.25 4.00 -0.10 1.10
6971.38 4.30 -1.00 0.90
6971.50 3.50 -0.50 0.60
6971.63 4.10 -0.80 0.80
6971.75 2.90 0.90 0.30
6971.88 1.30 1.40 0.10
6972.00 2.50 0.60 0.20
6972.13 2.10 1.90 0.10
6972.25 0.10 1.70 -0.20
6972.38 0.30 0.70 -0.60
6972.50 2.50 1.70 -0.20
6972.63 3.60 1.70 -0.10
6972.75 3.30 1.70 0.20
6973.00 3.10 -0.30 0.40
6973.13 2.20 -0.50 0.30
6973.25 2.00 -0.30 0.10
6973.38 2.20 -0.10 0.30
6973.50 2.70 0.40 0.40
6973.63 3.20 -0.10 0.60
6973.75 4.50 1.30 0.30
6973.88 2.80 1.10 0.00
6974.00 2.30 2.60 0.00
6974.13 3.20 2.40 -0.10
6974.25 1.00 2.40 -0.20
6974.38 2.90 2.40 0.00
6974.50 2.30 1.70 0.10
6974.63 3.20 0.90 0.50
6974.75 5.90 -0.50 0.90
6974.88 4.40 -0.30 0.10
6975.00 3.90 0.20 0.10
6975.13 5.00 1.10 0.20
6975.25 5.50 1.10 0.50
6975.50 6.70 0.90 0.90
6975.63 4.60 -0.30 0.70
6975.75 2.90 -1.00 0.30
6975.88 2.50 0.20 -0.40
6976.00 2.90 1.90 -0.10
6976.13 2.80 2.60 -0.20
6976.25 2.90 2.90 0.10
6976.38 4.10 2.60 0.50
6976.50 3.90 0.20 0.90
6976.63 3.50 0.90 1.00
6976.75 5.00 -1.20 0.70
6976.88 1.90 -1.00 0.00
6977.00 3.70 0.40 -0.40
6977.13 3.50 1.30 -0.50
6977.25 2.80 1.10 -0.20
6977.88 2.80 -1.20 0.00
6978.00 1.10 -1.20 -0.10
6978.13 2.50 -0.80 0.40
6978.25 3.10 0.20 0.60
6978.38 -0.20 -0.80 0.40
6978.50 3.50 0.40 0.90
6978.63 1.40 0.20 0.50
6978.75 2.00 0.60 0.50
6978.88 1.40 1.10 0.30
6979.00 2.70 1.30 0.40
6979.13 1.00 0.40 0.30
6979.25 2.40 0.90 0.30
6979.38 4.90 1.90 0.20
6979.50 1.50 0.90 0.20
6979.63 1.00 1.90 0.20
6979.75 2.00 1.10 0.80
6979.88 -1.40 0.00 0.50
6980.00 5.10 -1.00 1.30
6980.13 1.00 -2.00 0.50
6980.25 4.10 -0.30 0.40
6980.38 3.20 -1.50 -0.40
6980.50 2.80 0.20 -0.40
6980.63 1.90 0.90 -0.30
6980.75 1.00 1.40 -0.10
6980.88 1.50 0.90 0.50
6981.00 0.70 2.40 0.10
6981.25 1.80 0.20 0.90
6981.38 0.70 0.40 0.60
6981.50 -2.00 0.00 0.10
6981.63 3.50 -0.10 0.70
6981.88 3.70 0.40 0.20
6982.00 4.40 1.10 0.10
6982.13 6.20 1.30 0.70
6982.25 1.90 0.90 0.50
6982.38 3.60 0.60 0.80
6982.50 2.30 -0.30 0.70
6982.63 1.40 0.20 0.50
6982.75 2.50 0.20 0.50
6983.00 2.80 0.20 0.70
6983.13 4.30 0.40 1.10
6983.25 4.00 -0.50 1.20
6983.38 3.30 -0.30 1.00
6983.50 2.20 -0.50 0.70
6983.63 -0.70 0.20 0.00
6983.75 1.30 0.40 0.10
6983.88 3.20 0.90 0.00
6984.00 3.70 0.40 0.10
6984.13 0.60 1.10 0.00
6984.25 5.00 1.70 0.80
6984.38 1.40 1.10 0.70
6984.50 3.20 1.30 1.00
6984.63 1.90 -0.10 0.50
6984.75 3.10 0.60 0.10
6985.00 2.00 0.20 0.30
6985.25 2.20 0.40 0.90
6985.38 3.50 0.40 1.00
6985.50 2.20 -0.50 0.40
6985.63 3.10 -0.30 0.10
6985.75 2.50 0.20 -0.30
6985.88 1.80 0.60 -0.10
6986.00 2.00 1.10 0.10
6986.13 3.50 0.40 0.80
6986.25 3.90 0.20 0.80
6986.38 2.30 0.20 0.20
6986.50 4.00 -0.10 0.10
6986.63 2.30 -0.30 -0.30
6986.75 2.50 0.60 -0.30
6987.00 2.90 0.40 0.40
6987.25 2.20 -0.10 0.50
6987.38 3.10 0.20 0.20
6987.50 1.80 -0.30 -0.30
6987.63 1.80 0.20 -0.40
6987.75 3.50 0.90 -0.10
6987.88 2.00 1.70 0.30
6988.00 2.90 0.40 0.80
6988.13 2.80 0.20 1.00
6988.25 3.60 -1.80 0.90
6988.38 2.00 -1.80 0.30
6988.63 2.70 -0.10 -0.50
6988.75 -1.50 0.70 -1.10
6988.88 4.20 1.90 -0.30
6989.00 9.00 1.10 0.40
6989.13 2.10 2.40 0.00
6989.25 0.60 2.20 0.00
6989.38 2.50 1.70 0.30
6989.50 4.00 -1.50 0.60
6989.63 2.20 -1.50 0.10
6989.75 3.50 -1.50 -0.40
6989.88 2.40 -1.00 -0.90
6990.00 2.90 -0.10 -0.90
6990.13 6.30 0.20 -0.20
6990.25 -0.40 0.20 -0.60
6990.38 3.20 0.40 0.60
6990.50 2.30 -0.30 0.80
6990.63 3.70 -1.00 0.60
6990.75 1.50 -1.00 0.20
6990.88 4.10 -0.80 0.20
6991.00 3.60 -0.80 0.10
6991.13 6.60 0.20 0.70
6991.25 2.90 -0.50 0.90
6991.38 2.90 -0.50 0.90
6991.50 0.60 -0.80 0.50
6991.63 2.50 -0.80 0.30
6991.75 2.40 -1.00 0.00
6991.88 1.90 -0.10 0.10
6992.00 2.50 0.20 0.40
6992.13 1.80 0.20 0.70
6992.25 1.00 -0.10 0.70
6992.38 1.10 -0.80 0.60
6992.50 3.30 0.60 0.50
6992.63 1.50 -0.50 0.40
6992.75 2.80 -0.80 0.60
6992.88 1.00 -0.50 0.40
6993.13 3.60 -1.80 0.20
6993.25 2.80 -1.20 -0.30
6993.38 5.80 -0.80 -0.20
6993.50 -1.70 0.90 -1.10
6993.63 1.40 1.10 -0.30
6993.75 2.90 1.30 0.30
6993.88 1.30 0.40 0.50
6994.00 0.50 -0.10 0.50
6994.13 0.30 -0.80 0.40
6994.25 4.10 -1.20 0.40
6994.38 2.90 -0.10 0.00
6994.50 3.90 -0.30 -0.10
6994.63 3.10 -0.30 -0.10
6994.75 2.00 -0.30 -0.10
6994.88 2.70 -0.10 0.50
6995.00 2.50 0.20 0.50
6995.25 3.30 0.20 0.60
6995.38 3.60 -1.20 0.50
6995.50 1.90 -0.10 -0.30
6995.63 5.40 -0.50 -0.20
6995.75 1.10 -0.30 -0.30
6995.88 2.40 0.90 0.50
6996.00 4.00 -0.10 0.90
6996.13 3.20 -0.50 0.60
6996.25 1.30 -0.50 0.30
6996.38 2.80 -1.20 -0.20
6996.50 2.90 -1.00 -0.40
6996.63 4.10 -0.30 -0.10
6996.75 2.10 0.40 -0.20
6997.13 0.70 -1.00 0.40
6997.25 1.80 -1.20 0.00
6997.38 2.90 -0.50 -0.50
6997.50 -1.70 -0.50 -1.30
6997.63 1.70 0.20 -0.70
6997.75 2.40 -1.00 0.00
6997.88 1.80 -1.80 0.70
6998.00 5.70 -1.00 1.10
6998.13 2.60 -1.20 0.90
6998.25 2.40 -1.00 0.30
6998.38 3.50 -1.00 -0.20
6998.50 3.90 -0.30 -0.30
6998.63 4.10 0.20 -0.10
6998.75 3.20 0.40 0.40
6998.88 2.30 0.20 0.70
6999.00 2.20 -1.00 1.00
6999.13 1.10 -2.30 0.60
6999.25 1.30 -1.50 -0.20
6999.38 3.30 -0.30 -0.50
6999.50 6.80 1.10 -0.30
6999.63 3.70 0.90 -0.20
6999.75 3.30 1.10 0.40
6999.88 2.50 0.60 0.70
7000.00 2.40 -0.50 0.50
7000.38 1.40 1.70 -0.50
7000.75 2.20 0.90 0.70
7000.88 -0.30 1.40 0.70
7001.00 2.80 0.60 0.80
7001.13 0.60 0.20 0.30
7001.25 2.80 1.70 0.00
7001.38 3.10 -0.30 0.20
7001.50 2.90 0.90 0.30
7001.63 -1.20 1.10 0.20
7001.75 4.40 0.20 1.10
7001.88 3.30 0.60 0.70
7002.00 0.30 0.20 0.20
7002.13 1.80 1.10 -0.10
7002.25 2.70 1.90 -0.20
7002.38 4.00 1.90 -0.10
7002.50 1.40 1.70 0.40
7002.63 0.30 1.70 0.70
7002.75 -2.80 1.40 0.50
7002.88 0.90 0.20 0.80
7003.00 0.10 0.70 0.30
7003.13 1.40 0.20 0.00
7003.25 2.10 1.40 -0.30
7003.38 2.40 1.90 0.10
7003.50 1.30 1.90 0.50
7003.63 1.40 1.70 0.70
7003.75 2.40 0.90 0.70
7003.88 1.00 0.90 0.40
7004.00 2.00 2.20 -0.10
7004.13 2.10 -0.50 -0.30
7004.25 1.40 1.10 -0.40
7004.38 2.10 1.90 -0.20
7004.50 3.60 2.20 0.20
7004.63 1.00 1.90 0.20
7004.75 1.10 1.10 0.00
7004.88 1.00 0.90 0.10
7005.00 1.80 1.10 0.20
7005.13 2.50 1.70 0.30
7005.25 2.00 1.10 0.60
7005.38 1.50 0.90 0.40
7005.50 2.80 1.10 0.20
7005.63 3.70 0.90 -0.10
7005.75 3.50 1.90 -0.40
7005.88 1.50 2.40 -0.70
7006.00 3.20 3.80 0.20
7006.13 1.10 1.70 1.00
7006.25 -0.20 1.70 0.90
7006.38 0.50 0.90 0.80
7006.50 3.30 0.20 0.80
7006.63 2.50 0.60 0.00
7006.75 2.90 0.90 -0.20
7006.88 3.30 1.10 -0.20
7007.00 4.20 1.30 0.20
7007.13 5.90 1.90 0.70
7007.25 3.10 2.60 0.60
7007.38 0.60 1.10 0.30
7007.50 -0.70 0.70 0.10
7007.63 2.40 1.40 0.40
7007.75 1.00 1.40 0.10
7007.88 2.70 0.40 0.40
7008.00 2.30 1.10 0.60
7008.13 2.70 1.30 0.40
7008.25 3.30 1.70 0.20
7008.38 1.00 1.40 0.00
7008.50 2.10 1.90 -0.10
7008.63 -0.50 1.70 -0.70
7008.75 0.70 1.40 -0.70
7008.88 1.00 1.90 -0.50
7009.00 1.00 1.40 0.00
7009.13 2.50 1.10 0.50
7009.25 2.80 0.20 0.80
7009.38 2.30 0.60 0.20
7009.50 1.80 0.20 -0.20
7009.63 2.50 0.60 -0.30
7009.75 2.30 0.60 -0.30
7009.88 2.20 0.40 0.30
7010.00 0.30 0.70 0.60
7010.13 -3.70 1.10 0.30
7010.25 3.20 0.90 1.10
7010.38 3.70 1.90 0.60
7010.50 3.20 0.90 -0.20
7010.63 3.30 1.70 -0.10
7010.75 1.30 2.90 0.20
7010.88 1.10 3.10 1.10
7011.00 2.40 1.30 1.70
7011.13 1.00 0.40 1.30
7011.25 5.30 1.10 1.40
7011.38 1.40 1.10 0.20
7011.63 1.00 3.30 -0.20
7011.75 0.10 3.60 -0.20
7011.88 1.10 2.20 0.80
7012.13 2.80 1.10 1.40
7012.25 2.70 0.90 1.10
7012.38 2.80 1.10 0.90
7012.50 2.40 0.90 0.50
7012.63 2.40 0.40 0.40
7012.75 1.80 0.20 0.50
7012.88 0.30 1.70 0.70
7013.00 1.40 1.10 0.80
7013.13 1.80 1.70 0.80
7013.25 1.00 1.40 0.80
7013.38 2.50 1.70 0.20
7013.50 3.60 2.20 0.00
7013.63 0.30 1.70 -0.10
7013.75 2.00 2.20 0.40
7013.88 1.30 1.90 0.60
7014.00 2.20 1.40 0.90
7014.13 4.10 1.10 1.10
7014.25 3.10 0.60 0.60
7014.38 3.10 0.20 0.00
7014.50 1.90 1.90 -0.20
7014.63 0.50 2.40 -0.60
7014.75 2.30 3.10 0.00
7014.88 1.40 3.10 0.20
7015.00 1.40 2.60 0.50
7015.13 2.20 1.90 1.00
7015.25 2.40 0.90 1.20
7015.38 3.30 0.20 1.00
7015.50 2.70 -0.10 0.80
7015.63 2.00 1.10 0.70
7015.75 2.90 1.90 0.40
7015.88 1.10 2.20 0.40
7016.00 1.40 2.20 0.20
7016.13 0.70 2.40 -0.10
7016.25 2.70 2.40 0.10
7016.38 2.00 1.70 0.10
7016.50 1.50 1.40 0.20
7016.63 3.20 0.90 0.40
7016.75 1.40 0.60 0.30
7016.88 1.90 -1.00 0.20
7017.00 1.00 -0.10 0.10
7017.13 2.00 0.20 0.00
7017.25 3.30 1.10 0.20
7017.38 1.30 0.90 0.30
7017.50 4.30 -0.10 1.00
7017.63 5.30 0.20 1.30
7017.75 1.90 -0.10 0.50
7017.88 1.80 -0.30 0.00
7018.00 0.90 1.10 -0.10
7018.13 2.70 0.90 -0.10
7018.25 1.50 1.40 0.00
7018.38 3.10 1.10 0.60
7018.50 5.90 0.40 1.30
7018.63 3.10 0.60 0.90
7018.75 2.90 0.40 0.80
7018.88 2.00 0.20 0.60
7019.00 1.50 -0.10 0.30
7019.13 2.00 0.60 0.10
7019.25 0.30 -0.30 -0.20
7019.38 1.80 0.20 0.10
7019.50 2.10 1.90 0.00
7019.63 0.90 0.70 0.40
7019.75 2.20 1.40 0.80
7019.88 3.30 1.70 1.10
7020.00 3.50 0.90 1.00
7020.13 3.10 -0.30 0.70
7020.25 0.70 -0.10 0.30
7020.38 2.70 -0.10 0.10
7020.50 1.30 0.90 0.20
7020.63 2.00 1.70 0.60
7020.75 3.10 2.20 1.00
7020.88 1.50 1.90 1.20
7021.00 4.10 0.20 1.40
7021.13 1.00 -0.10 0.90
7021.25 0.50 -0.10 0.70
7021.38 1.90 -0.10 0.60
7021.50 1.50 0.90 0.30
7021.63 1.40 1.10 0.10
7021.75 1.90 1.90 0.10
7021.88 0.90 0.70 0.40
7022.00 2.20 1.40 0.80
7022.13 1.10 1.10 1.00
7022.25 -2.00 0.90 0.50
7022.38 2.00 0.60 0.90
7022.50 1.40 0.20 0.50
7022.63 2.90 0.90 0.30
7022.75 1.40 1.70 0.10
7022.88 2.50 1.70 0.20
7023.00 2.00 1.70 0.50
7023.13 0.60 1.10 0.30
7023.25 0.30 2.60 0.20
7023.38 1.10 1.70 0.20
7023.50 0.30 1.10 0.20
7023.63 1.90 1.40 0.50
7023.75 1.50 1.40 0.60
7023.88 1.30 0.40 0.50
7024.00 0.20 -0.50 0.20
7024.13 3.10 0.20 -0.10
7024.25 2.80 1.10 -0.50
7024.38 1.90 1.40 -0.30
7024.50 1.50 1.90 0.00
7024.63 0.70 0.90 0.70
7024.75 2.70 0.90 0.90
7024.88 2.20 -0.10 0.60
7025.00 1.90 -0.10 0.40
7025.13 2.40 -0.10 0.00
7025.25 2.50 0.20 0.00
7025.38 2.00 0.60 -0.10
7025.50 2.50 0.20 0.00
7025.63 1.90 1.90 0.20
7025.75 2.30 1.10 0.10
7025.88 2.10 0.90 0.10
7026.00 2.10 0.90 0.20
7026.13 1.00 0.90 0.30
7026.25 1.50 1.90 -0.10
7026.38 2.30 1.10 0.10
7026.50 0.60 0.20 0.10
7026.63 1.10 -0.30 0.00
7026.75 0.50 0.90 0.10
7026.88 3.20 0.40 0.50
7027.00 2.50 0.60 0.20
7027.13 4.00 0.40 0.50
7027.25 2.50 -0.30 0.10
7027.38 2.50 -0.30 0.00
7027.50 1.50 0.90 -0.20
7027.63 0.20 2.40 -0.10
7027.88 3.10 1.70 0.50
7028.00 2.00 0.60 0.60
7028.13 1.30 1.40 0.30
7028.25 2.90 0.90 0.20
7028.38 2.80 1.10 0.00
7028.63 2.80 1.70 -0.30
7028.75 2.10 1.90 0.30
7028.88 1.00 1.40 0.70
7029.00 0.10 0.70 0.50
7029.13 1.80 0.20 0.30
7029.25 1.50 -0.10 -0.20
7029.38 1.40 1.10 -0.70
7029.50 4.60 2.10 -0.40
7029.63 3.20 1.30 -0.10
7029.75 3.30 2.20 0.40
7029.88 1.00 1.40 0.60
7030.00 0.30 1.70 0.30
7030.13 1.40 1.10 -0.10
7030.25 2.50 0.60 -0.30
7030.38 2.30 2.20 -0.50
7030.50 3.30 1.70 -0.20
7030.63 3.10 2.20 0.30
7030.75 2.80 1.10 0.70
7030.88 1.50 0.40 0.50
7031.00 0.70 -0.10 0.10
7031.13 -0.60 -0.50 -0.70
7031.25 2.40 0.40 -0.90
7031.38 1.70 1.10 -1.00
7031.50 1.50 2.90 -0.80
7031.63 2.30 2.20 0.00
7031.75 1.40 1.10 0.40
7031.88 2.80 0.60 0.60
7032.00 1.80 0.20 0.20
7032.13 2.10 -0.10 -0.10
7032.25 2.40 -0.10 -0.70
7032.38 3.30 0.20 -0.60
7032.50 2.10 0.90 -0.60
7032.63 1.00 1.40 -0.50
7032.75 2.50 2.20 -0.10
7032.88 1.90 1.90 -0.20
7033.00 2.10 1.90 -0.40
7033.13 1.50 1.40 -0.20
7033.25 2.80 1.70 -0.10
7033.38 3.10 1.10 0.20
7033.50 2.30 1.70 -0.10
7033.63 1.90 1.40 -0.60
7033.75 3.30 2.20 -0.30
7033.88 3.10 1.70 -0.50
7034.00 2.00 2.20 -0.50
7034.13 2.10 1.40 0.10
7034.25 2.20 0.90 0.60
7034.38 2.70 0.40 0.50
7034.50 3.30 0.20 0.30
7034.63 3.20 -1.00 -0.50
7034.75 1.90 0.40 -1.00
7034.88 -1.00 0.70 -1.30
7035.00 2.80 2.60 -0.70
7035.13 1.50 2.40 -0.20
7035.25 1.30 1.40 0.30
7035.38 1.40 2.20 0.30
7035.50 1.40 1.10 0.20
7035.63 2.30 0.60 -0.20
7035.75 3.50 0.90 -0.30
7035.88 3.20 0.90 -0.30
7036.00 2.10 0.90 -0.20
7036.13 3.30 1.70 0.30
7036.25 4.90 1.90 0.70
7036.38 2.40 0.90 0.60
7036.50 2.00 1.10 0.30
7036.63 2.40 0.40 -0.10
7036.75 3.90 0.20 -0.30
7036.88 1.30 -0.10 -0.30
7037.00 3.70 0.40 -0.20
7037.13 1.10 1.10 -0.50
7037.25 4.10 1.10 0.10
7037.38 2.50 2.60 -0.30
7037.50 2.00 2.20 0.00
7037.63 1.40 1.10 0.00
7037.75 2.40 1.40 -0.10
7037.88 2.80 1.10 0.10
7038.00 2.30 1.10 0.00
7038.13 3.60 0.60 -0.20
7038.25 3.50 1.90 -0.30
7038.38 2.00 2.20 -0.60
7038.50 3.20 2.90 -0.10
7038.63 3.70 2.40 0.00
7038.75 1.50 -0.10 0.60
7038.88 2.80 -0.80 0.80
7039.00 2.80 -0.80 0.40
7039.13 3.50 -0.10 0.00
7039.25 3.30 0.60 -0.40
7039.38 4.60 1.70 -0.20
7039.50 3.20 2.40 0.00
7039.63 2.00 1.70 0.70
7039.75 2.00 1.70 0.40
7039.88 2.10 0.40 0.20
7040.00 2.80 0.20 -0.60
7040.13 -0.90 2.90 -1.80
7040.25 3.60 2.20 -1.00
7040.38 3.50 2.40 -0.60
7040.50 3.20 1.30 0.00
7040.63 5.40 2.40 0.80
7040.75 2.30 0.20 0.70
7040.88 2.70 -1.00 0.30
7041.00 3.90 -1.20 0.10
7041.13 2.30 -0.30 -0.50
7041.25 3.20 0.90 -0.60
7041.38 2.90 1.90 -0.40
7041.50 2.50 2.60 0.10
7041.63 2.50 2.20 0.30
7041.75 2.00 0.60 0.50
7041.88 1.30 0.90 0.30
7042.00 2.40 0.90 -0.10
7042.13 3.10 0.20 -0.30
7042.25 4.00 1.30 -0.20
7042.38 4.40 0.60 -0.10
7042.50 3.60 1.10 0.30
7042.63 1.40 0.60 0.50
7042.75 2.40 0.40 0.50
7042.88 1.50 0.90 0.00
7043.00 1.00 0.40 -0.40
7043.13 5.90 0.90 -0.30
7043.25 3.50 1.30 -0.80
7043.38 3.60 1.10 -0.50
7043.50 3.70 2.40 0.00
7043.63 2.40 2.40 0.30
7043.75 1.10 1.10 0.40
7043.88 2.10 1.40 0.00
7044.00 0.90 1.10 -0.70
7044.13 1.10 2.20 -1.30
7044.25 3.10 2.60 -1.00
7044.38 2.70 2.40 -0.50
7044.50 2.40 1.90 0.30
7044.63 0.20 2.40 0.20
7044.75 4.00 1.30 0.30
7044.88 3.20 -1.50 -0.20
7045.00 2.80 0.20 -0.70
7045.13 4.60 0.60 -0.90
7045.25 5.90 1.30 -0.50
7045.38 2.30 2.20 -0.40
7045.50 2.30 1.70 0.00
7045.63 2.40 1.40 0.30
7045.75 2.10 0.40 0.10
7045.88 2.80 0.60 -0.10
7046.00 2.80 0.20 -0.20
7046.13 3.70 0.90 -0.20
7046.25 4.50 0.90 -0.10
7046.38 3.10 0.20 0.10
7046.50 3.30 -0.30 -0.10
7046.63 2.80 0.20 -0.30
7046.75 2.50 0.20 -0.40
7046.88 3.60 1.10 -0.40
7047.00 3.10 1.10 -0.20
7047.13 3.20 0.90 0.10
7047.25 3.60 2.20 0.10
7047.38 2.90 1.90 0.20
7047.50 2.90 0.40 -0.20
7047.63 3.60 0.20 -0.50
7047.75 3.70 0.90 -0.70
7047.88 4.10 1.70 -0.70
7048.00 3.20 0.90 -0.40
7048.13 2.00 2.20 -0.30
7048.25 3.30 2.60 0.20
7048.38 3.70 3.30 0.50
7048.50 5.30 1.70 0.90
7048.63 6.70 1.30 0.80
7048.75 2.80 0.60 0.20
7048.88 2.40 1.90 -0.10
7049.00 2.40 0.90 -0.40
7049.13 2.40 2.40 -0.30
7049.25 2.30 2.20 -0.30
7049.38 2.40 3.30 -0.30
7049.50 3.10 2.60 0.20
7049.63 3.20 2.40 0.40
7049.75 3.20 0.90 0.50
7049.88 2.00 1.70 0.30
7050.00 2.40 1.40 0.10
7050.13 2.50 1.10 -0.10
7050.25 1.50 0.90 -0.40
7050.38 2.50 1.10 -0.50
7050.50 2.80 1.10 -0.80
7050.63 1.70 0.60 -0.80
7050.75 4.90 1.90 -0.50
7050.88 3.50 1.90 -0.40
7051.00 4.10 2.60 -0.30
7051.13 3.20 1.90 -0.40
7051.25 2.90 0.90 -0.40
7051.38 3.90 -0.30 -0.40
7051.50 3.50 0.40 -0.60
7051.63 4.90 0.40 -0.70
7051.75 3.20 0.90 -0.70
7051.88 3.90 0.60 -0.20
7052.00 2.50 2.20 0.10
7052.13 3.20 1.30 0.20
7052.25 3.50 -0.50 -0.10
7052.38 3.30 -0.30 -0.30
7052.50 3.30 0.20 -0.70
7052.63 4.40 0.60 -0.60
7052.75 3.50 0.90 -0.20
7052.88 3.60 2.20 -0.30
7053.00 2.50 1.70 -0.10
7053.13 1.40 2.20 -0.40
7053.25 2.90 0.90 -0.40
7053.38 1.00 1.40 -0.80
7053.50 2.40 -0.10 -0.70
7053.63 2.00 2.60 -1.10
7053.75 3.70 2.90 -0.70
7053.88 2.90 3.30 0.00
7054.00 2.50 1.70 0.00
7054.13 1.50 0.90 0.00
7054.25 2.00 0.60 -0.10
7054.38 2.40 0.40 -0.50
7054.50 3.60 1.10 -0.50
7054.63 4.50 2.40 -0.70
7054.75 3.80 1.70 -0.40
7054.88 2.00 3.10 -0.30
7055.00 3.30 2.60 0.30
7055.13 1.50 1.40 0.40
7055.25 2.50 0.60 0.10
7055.38 2.40 -0.10 -0.60
7055.50 5.40 0.90 -0.70
7055.63 3.10 0.20 -0.90
7055.75 3.30 2.20 -0.30
7055.88 3.50 1.90 0.20
7056.00 3.50 2.40 0.60
7056.13 2.90 1.30 0.40
7056.25 4.00 0.40 -0.20
7056.38 2.70 0.40 -0.90
7056.50 3.20 0.40 -1.20
7056.63 3.10 2.60 -1.00
7056.75 2.00 3.10 -0.30
7056.88 2.00 2.20 0.10
7057.00 4.60 1.10 0.80
7057.13 3.50 2.40 0.20
7057.25 4.50 -0.10 0.10
7057.38 4.20 -0.10 -0.10
7057.50 4.40 -0.30 -0.40
7057.63 2.50 0.20 -0.40
7057.75 4.00 -0.10 0.00
7058.25 2.90 -0.10 -0.50
7058.38 2.50 0.60 -0.20
7058.50 3.90 1.70 0.10
7058.63 1.50 -0.10 0.80
7058.75 -1.90 -0.30 0.20
7058.88 4.00 -1.50 1.00
7059.00 7.40 -0.80 1.20
7059.13 3.90 -0.80 0.70
7059.25 3.60 -0.30 -0.10
7059.38 4.10 1.70 -0.10
7059.50 2.30 1.70 0.10
7059.63 1.10 2.60 0.30
7059.75 3.90 2.10 0.60
7059.88 3.30 1.70 0.60
7060.00 2.40 0.90 0.90
7060.13 0.10 0.70 0.30
7060.38 3.30 0.60 0.50
7060.50 3.10 -0.30 0.30
7060.63 3.20 0.90 0.10
7060.75 2.50 1.10 0.50
7060.88 4.10 1.70 0.60
7061.00 2.50 0.60 0.50
7061.13 2.50 2.20 0.10
7061.25 3.20 -0.10 0.00
7061.38 3.10 1.70 0.10
7061.50 2.80 1.70 0.20
7061.63 3.10 2.20 0.50
7061.75 2.70 1.30 0.70
7061.88 2.40 1.40 0.70
7062.00 3.60 2.20 0.50
7062.13 4.00 -0.10 0.20
7062.25 2.50 1.70 0.20
7062.38 3.20 -0.10 0.20
7062.50 3.60 -0.30 0.20
7062.63 1.90 -0.10 0.30
7062.75 2.00 -0.30 -0.10
7062.88 1.10 2.20 0.20
7063.00 1.50 1.90 -0.20
7063.13 3.10 2.20 0.20
7063.25 3.10 0.20 0.60
7063.38 0.20 1.40 0.50
7063.50 -0.30 0.00 0.50
7063.63 2.40 -0.10 0.40
7063.75 2.10 0.40 0.20
7063.88 1.80 0.60 -0.20
7064.00 2.00 2.20 -0.30
7064.13 1.80 1.10 0.20
7064.25 3.70 1.90 0.50
7064.38 3.10 0.20 0.70
7064.50 2.30 0.20 0.30
7064.63 2.50 -0.30 -0.10
7064.75 2.50 -0.30 -0.20
7064.88 3.30 0.60 -0.10
7065.00 2.00 1.10 -0.10
7065.13 2.30 1.70 0.10
7065.25 2.90 2.40 -0.10
7065.38 2.50 1.70 -0.40
7065.50 2.00 1.10 -0.70
7065.63 1.10 1.70 -0.80
7065.75 2.70 1.90 -0.50
7065.88 2.90 1.90 -0.30
7066.00 2.70 0.90 0.00
7066.13 1.30 1.40 -0.10
7066.25 2.80 0.20 -0.40
7066.38 8.30 -0.30 0.00
7066.50 2.10 2.40 -1.40
7066.63 5.40 2.40 -0.70
7066.75 3.30 1.10 -0.60
7066.88 2.40 2.40 -0.10
7067.00 2.40 1.40 0.10
7067.13 3.60 -1.20 -0.30
7067.25 2.90 0.40 -0.20
7067.38 3.90 0.60 -0.20
7067.50 2.50 0.20 -0.20
7067.63 4.40 1.10 0.30
7067.75 3.30 1.10 0.10
7067.88 2.40 2.40 0.00
7068.00 2.80 1.10 -0.30
7068.13 1.50 0.40 -0.40
7068.25 2.70 2.40 0.20
7068.38 0.60 0.70 0.30
7068.50 1.50 0.40 0.50
7068.63 4.50 0.40 0.90
7068.75 4.50 -1.00 0.50
7068.88 2.80 0.60 0.10
7069.00 2.10 0.90 -0.30
7069.13 4.00 1.30 -0.30
7069.25 4.40 0.60 -0.20
7069.38 3.10 0.20 -0.30
7069.50 2.70 1.40 0.00
7069.63 3.10 0.20 0.10
7069.75 2.80 0.20 0.50
7069.88 3.30 0.60 0.10
7070.00 4.20 1.90 0.10
7070.13 5.30 0.20 -0.10
7070.25 4.50 0.40 -0.30
7070.38 4.20 1.30 -0.20
7070.50 3.60 0.60 -0.30
7070.63 4.00 0.90 -0.10
7070.75 3.70 1.90 -0.10
7070.88 2.90 1.90 0.10
7071.00 0.30 0.70 0.30
7071.13 3.10 1.70 0.10
7071.25 3.10 -0.30 0.00
7071.38 4.10 0.60 0.00
7071.50 4.50 -0.10 -0.20
7071.63 3.60 -0.80 -0.30
7071.75 2.80 0.60 -0.60
7071.88 2.70 0.90 -0.50
7072.00 3.60 0.60 -0.30
7072.13 3.60 0.20 -0.30
7072.25 5.00 0.60 -0.10
7072.38 4.10 0.60 -0.20
7072.50 5.10 -0.50 0.30
7072.63 4.10 0.20 0.20
7072.75 3.60 0.60 0.30
7072.88 3.70 0.90 0.30
7073.00 3.50 -0.10 0.10
7073.13 2.70 -1.00 -0.10
7073.25 3.30 -0.30 0.00
7073.38 3.10 0.60 0.00
7073.50 2.90 0.90 0.00
7073.63 3.50 0.40 0.00
7073.75 3.20 0.40 -0.10
7073.88 4.50 -0.10 -0.10
7074.00 5.80 -1.20 -0.30
7074.13 4.50 -0.10 -0.80
7074.25 4.50 1.30 -0.60
7074.38 3.80 2.20 -0.50
7074.50 2.30 2.20 -0.10
7074.63 2.50 1.10 0.00
7074.75 1.90 -0.10 0.00
7074.88 2.90 -1.00 -0.40
7075.00 4.40 -0.80 -0.70
7075.13 2.80 -0.30 -1.00
7075.25 7.50 -1.50 -0.70
7075.38 1.50 0.90 -0.60
7075.50 1.70 1.70 -0.40
7075.63 2.70 1.90 0.00
7075.75 1.10 2.20 -0.20
7075.88 4.10 1.10 -0.30
7076.00 3.30 1.10 -0.30
7076.13 3.60 2.20 0.00
7076.25 4.10 2.10 0.30
7076.38 2.90 0.90 0.30
7076.50 3.70 0.40 0.40
7076.63 2.90 -0.10 -0.20
7076.75 3.10 1.70 -0.90
7076.88 5.40 1.90 -1.00
7077.00 3.20 2.90 -1.00
7077.13 4.50 3.30 -0.30
7077.25 3.50 2.40 0.10
7077.38 3.70 1.90 0.10
7077.50 3.30 1.10 0.00
7077.63 2.90 0.90 -0.20
7077.75 2.80 0.20 -0.30
7077.88 2.10 0.40 -0.40
7078.00 2.50 0.60 -0.10
7078.13 2.90 2.40 0.00
7078.25 3.30 1.70 0.10
7078.38 3.30 0.20 0.20
7078.50 3.10 0.20 0.40
7078.63 4.10 0.20 0.20
7078.75 1.90 -0.10 -0.40
7078.88 2.10 0.40 -0.30
7079.00 2.90 0.40 -0.50
7079.13 3.60 0.60 -0.50
7079.25 2.70 0.40 -0.50
7079.38 1.80 1.10 -0.30
7079.50 2.40 1.40 -0.20
7079.63 5.10 -0.10 0.50
7079.75 2.00 0.20 0.50
7079.88 3.70 -0.10 0.20
7080.00 2.00 1.10 0.00
7080.13 2.90 -0.10 -0.40
7080.25 3.30 0.60 -0.50
7080.38 4.00 2.40 -0.40
7080.50 2.90 1.90 -0.40
7080.63 4.50 0.90 -0.20
7080.75 3.20 1.90 0.10
7080.88 0.60 0.20 0.30
7081.00 3.30 1.10 0.50
7081.13 2.40 0.40 0.00
7081.25 2.80 -0.30 -0.50
7081.38 5.00 1.10 -0.60
7081.50 3.20 -0.10 -0.60
7081.63 5.10 2.40 -0.40
7081.75 2.10 1.90 -0.10
7081.88 2.00 2.20 0.40
7082.00 3.50 -0.10 0.10
7082.13 2.90 -0.10 0.10
7082.25 4.10 -0.80 -0.20
7082.38 3.10 0.20 -0.20
7082.50 3.90 1.10 0.00
7082.63 2.50 -0.30 -0.30
7082.75 3.20 -0.10 -0.30
7082.88 2.30 0.60 -0.40
7083.00 3.60 0.20 -0.50
7083.13 3.50 0.90 -0.50
7083.25 3.10 1.10 -0.50
7083.38 1.30 0.40 -0.50
7083.50 2.80 0.60 -0.20
7083.63 3.60 0.20 0.10
7083.75 2.90 -1.50 0.10
7083.88 2.50 0.60 -0.20
7084.00 2.90 0.40 -0.40
7084.13 4.60 1.10 -0.30
7084.25 2.30 1.10 -0.60
7084.38 4.50 0.90 -0.20
7084.50 3.70 0.40 -0.10
7084.63 1.90 0.90 -0.20
7084.75 4.20 -0.50 -0.20
7084.88 1.10 -0.80 -0.90
7085.00 6.20 0.40 -0.40
7085.13 2.40 0.90 -0.80
7085.25 3.70 1.90 -0.50
7085.50 4.60 2.60 0.40
7085.63 3.20 0.90 0.00
7085.75 3.20 1.30 0.40
7085.88 2.70 0.40 0.10
7086.00 2.00 0.20 0.00
7086.13 4.00 -1.00 0.10
7086.25 4.20 -0.10 -0.20
7086.38 3.60 -0.30 -0.30
7086.50 2.30 0.20 -0.20
7086.63 2.50 1.10 0.00
7086.75 1.90 0.90 -0.20
7086.88 1.50 -0.50 -0.20
7087.00 3.50 -0.50 0.20
7087.13 2.20 -2.00 0.10
7087.25 5.00 -0.30 0.10
7087.38 1.10 -0.80 0.40
7087.50 1.30 0.40 -0.20
7087.63 0.60 0.20 -0.40
7087.75 1.30 -0.10 -0.50
7087.88 2.80 -0.30 -0.70
7088.00 2.80 0.60 -0.30
7088.13 2.30 0.60 -0.10
7088.25 3.20 0.90 0.80
7088.38 2.40 0.90 0.90
7088.50 3.70 0.40 0.90
7088.63 2.00 -0.80 0.50
7088.75 2.10 -0.10 -0.60
7088.88 1.10 0.70 -1.10
7089.00 4.20 2.90 -0.90
7089.13 3.50 2.90 -0.20
7089.25 2.80 2.20 0.50
7089.38 1.90 0.90 0.90
7089.50 3.70 -0.50 0.90
7089.63 2.30 -1.80 0.50
7089.75 3.10 -1.20 -0.10
7089.88 4.40 0.20 -0.50
7090.00 3.80 3.10 -0.80
7090.13 2.70 1.30 0.30
7090.25 1.40 2.60 0.40
7090.38 2.70 1.30 0.90
7090.50 6.10 1.10 1.40
7090.63 4.40 -0.30 0.70
7090.75 2.30 -0.80 0.40
7090.88 3.60 1.10 0.10
7091.00 3.20 0.40 0.20
7091.13 3.70 0.90 0.40
7091.25 3.20 0.90 0.60
7091.38 2.40 -0.10 0.70
7091.50 3.90 -0.30 0.80
7091.63 2.00 -0.30 0.50
7091.75 3.20 -0.10 0.50
7091.88 3.60 4.00 0.20
7092.00 3.70 -0.10 0.10
7092.13 3.50 0.90 -0.10
7092.25 3.10 1.10 -0.30
7092.38 2.80 0.20 0.00
7092.50 2.30 0.20 0.00
7092.63 1.50 -0.10 -0.10
7092.75 2.30 -1.20 0.30
7092.88 3.60 -1.20 0.30
7093.00 4.10 -0.30 0.10
7093.13 1.10 0.20 -0.50
7093.25 4.20 -0.50 -0.30
7093.38 3.10 -1.20 -0.30
7093.50 4.60 -0.30 -0.10
7093.63 3.30 -1.20 0.40
7093.75 -0.20 -0.80 0.30
7093.88 1.00 -1.00 0.70
7094.00 2.80 -0.80 0.70
7094.13 2.30 -1.20 0.10
7094.25 2.10 -0.50 -0.40
7094.38 2.50 -1.80 -0.20
7094.50 4.90 -0.50 0.10
7094.63 1.80 -1.80 0.40
7094.75 2.00 -2.30 0.70
7094.88 1.40 -1.20 0.40
7095.00 1.00 -1.50 -0.10
7095.13 2.50 -0.80 -0.40
7095.25 2.80 0.20 -0.50
7095.38 2.90 0.40 -0.10
7095.50 2.20 -1.00 0.80
7095.63 1.40 -1.80 1.00
7095.75 2.40 -2.00 0.60
7095.88 0.60 -2.30 -0.30
7096.00 0.90 -1.80 -0.90
7096.13 0.20 -1.00 -0.90
7096.25 4.00 0.90 -0.20
7096.38 2.70 2.40 0.00
7096.50 0.90 -0.30 0.60
7096.63 2.70 -0.50 0.70
7096.75 2.80 -2.30 -0.10
7096.88 3.50 -1.50 -0.50
7097.00 3.20 -0.10 -0.90
7097.13 3.20 -0.10 -0.70
7097.25 2.70 0.90 -0.30
7097.38 1.80 1.10 0.30
7097.50 1.00 -0.50 0.80
7097.63 3.20 -0.50 0.90
7097.75 1.90 -2.50 0.30
7097.88 3.10 -1.20 -0.30
7098.00 3.50 -1.00 -0.50
7098.13 4.00 1.30 -0.30
7098.25 3.10 1.10 0.20
7098.38 0.70 0.90 0.30
7098.50 5.80 -0.30 1.30
7098.63 3.60 -0.80 1.10
7098.75 2.70 -1.50 0.60
7098.88 1.40 -2.30 0.30
7099.00 2.70 0.40 0.10
7099.13 4.10 1.10 -0.20
7099.25 4.40 1.10 -0.10
7099.38 3.10 0.60 0.40
7099.50 -0.20 -1.20 0.30
7099.63 4.50 -1.00 0.90
7099.75 2.70 -1.00 0.60
7099.88 1.80 -1.20 0.30
7100.00 3.10 -0.30 0.10
7100.13 2.00 0.60 -0.10
7100.25 1.50 1.40 -0.10
7100.38 1.40 0.60 0.30
7100.50 1.10 0.20 0.50
7100.63 1.90 -0.50 0.60
7100.75 1.00 -1.00 0.40
7100.88 2.90 -1.50 0.20
7101.00 2.70 0.90 -0.30
7101.13 2.80 1.10 -0.30
7101.25 0.70 0.90 0.10
7101.38 0.70 0.40 0.30
7101.50 -0.30 -1.00 0.30
7101.63 1.00 -0.10 0.30
7101.75 1.50 -0.50 0.20
7101.88 1.80 0.20 0.10
7102.00 2.40 -0.50 0.40
7102.13 2.30 0.20 0.60
7102.25 2.00 0.20 0.30
7102.38 2.30 0.20 0.60
7102.50 2.50 0.20 0.30
7102.63 0.20 -0.10 0.30
7102.75 1.40 -0.80 0.40
7102.88 1.50 0.40 0.40
7103.00 2.80 -0.30 0.50
7103.13 1.10 0.20 0.20
7103.25 4.90 1.30 0.80
7103.38 1.90 0.90 0.70
7103.50 3.10 0.60 1.00
7103.63 3.10 -0.30 0.80
7103.75 1.50 -0.10 0.20
7103.88 4.10 -0.30 0.00
7104.00 0.60 1.10 -0.60
7104.13 2.10 0.90 -0.50
7104.25 2.00 2.60 0.00
7104.38 2.90 0.90 0.60
7104.50 2.50 0.60 0.80
7104.63 1.80 -0.80 0.60
7104.75 3.70 -0.50 0.20
7104.88 2.30 1.70 -0.10
7105.00 3.60 0.20 -0.30
7105.13 2.40 0.90 0.00
7105.25 3.50 -0.10 0.70
7105.38 1.00 0.40 0.70
7105.50 4.10 -0.80 0.90
7105.63 3.10 0.60 0.40
7105.75 1.50 -0.10 0.30
7105.88 2.00 0.20 0.00
7106.00 3.60 -0.30 0.70
7106.13 2.00 0.60 0.90
7106.25 3.30 -0.30 1.30
7106.38 1.40 -0.80 1.10
7106.50 1.10 -0.80 0.70
7106.63 1.90 -2.00 0.30
7106.75 2.40 -1.00 -0.20
7106.88 1.50 0.90 -0.10
7107.00 1.40 0.20 0.50
7107.13 1.30 0.90 0.50
7107.25 2.40 0.40 1.10
7107.38 3.20 -0.50 1.20
7107.50 2.30 -1.80 0.60
7107.63 1.50 -1.00 0.30
7107.75 2.00 -0.80 -0.10
7107.88 3.20 -0.10 0.00
7108.00 4.00 -1.50 0.10
7108.13 2.70 0.90 0.50
7108.25 2.70 0.90 0.70
7108.38 2.40 -0.10 0.90
7108.50 2.30 2.20 0.00
7108.63 2.80 0.60 -0.10
7108.75 2.90 -0.10 -0.10
7108.88 1.40 -0.30 0.00
7109.00 3.90 1.10 0.30
7109.13 2.00 -0.30 0.70
7109.25 3.50 -0.50 0.80
7109.38 1.80 -0.30 0.50
7109.50 1.30 -0.10 0.30
7109.63 2.90 -0.50 0.20
7109.75 2.00 -0.30 0.10
7109.88 2.40 0.90 0.10
7110.00 2.80 0.60 0.10
7110.13 0.50 -0.10 0.00
7110.25 3.10 -0.30 -0.30
7110.38 3.20 -0.50 -0.70
7110.50 2.90 0.40 -0.80
7110.63 3.70 2.90 -0.10
7110.75 2.40 0.90 0.40
7110.88 2.80 1.70 0.50
7111.00 1.40 1.10 0.30
7111.13 2.30 0.60 0.00
7111.25 4.40 1.10 -0.40
7111.38 2.50 0.20 -0.70
7111.50 3.80 1.10 -0.30
7111.63 2.90 0.40 0.00
7111.75 2.20 0.40 0.30
7111.88 1.10 0.20 0.30
7112.00 1.10 0.20 0.00
7112.13 2.10 0.40 -0.20
7112.25 3.70 1.30 -0.10
7112.38 3.30 1.10 -0.10
7112.50 2.80 0.20 0.70
7112.63 2.50 0.20 1.00
7112.75 2.20 -1.50 0.70
7112.88 0.60 -1.20 0.60
7113.00 -0.30 0.40 0.20
7113.13 2.00 -0.80 0.10
7113.25 2.80 0.20 0.40
7113.38 2.30 0.20 0.70
7113.50 1.80 -1.20 0.80
7113.63 3.50 -0.50 1.20
7113.75 1.30 -1.50 0.80
7113.88 0.00 -2.00 0.30
7114.00 0.70 -1.00 0.40
7114.13 1.00 -0.50 0.30
7114.25 2.00 0.20 0.60
7114.38 3.50 2.40 0.30
7114.50 4.10 2.60 0.90
7114.63 1.50 1.40 1.00
7114.75 2.40 0.40 1.20
7114.88 1.40 -0.80 0.80
7115.00 2.00 -0.80 0.70
7115.13 3.60 1.10 -0.20
7115.25 1.80 0.60 -0.30
7115.38 2.00 1.10 -0.40
7115.50 1.30 1.40 0.10
7115.63 2.30 1.10 0.60
7115.75 2.20 -0.50 1.20
7115.88 2.90 -1.00 1.30
7116.00 1.90 -1.00 1.00
7116.13 2.90 -2.50 0.40
7116.25 2.80 -2.30 0.00
7116.38 3.70 0.40 -0.20
7116.50 2.10 2.40 -0.30
7116.63 1.30 1.90 0.00
7116.75 2.10 1.90 0.50
7116.88 4.10 0.20 1.10
7117.00 3.90 -0.30 1.20
7117.13 1.80 1.10 0.80
7117.25 3.70 -0.10 0.90
7117.38 3.30 0.60 0.60
7117.50 2.90 0.90 0.10
7117.63 3.10 0.60 -0.10
7117.75 1.50 -0.10 -0.20
7117.88 1.10 1.10 -0.50
7118.00 1.40 0.60 0.20
7118.13 3.30 2.20 0.20
7118.25 3.10 1.10 1.00
7118.38 2.70 0.40 1.10
7118.50 1.30 -0.10 0.80
7118.63 2.80 -0.80 0.70
7118.75 1.80 -1.20 -0.10
7118.88 2.00 -1.20 -0.60
7119.00 3.10 0.20 -0.30
7119.13 4.10 2.10 0.00
7119.25 3.10 1.70 0.70
7119.38 2.80 0.20 1.40
7119.50 2.20 -1.50 1.70
7119.63 -0.70 -1.20 0.60
7119.75 2.20 -2.00 0.40
7119.88 2.40 -0.50 -0.10
7120.00 4.50 -0.10 -0.10
7120.13 2.90 1.30 -0.30
7120.25 0.90 1.10 0.20
7120.38 4.90 1.90 0.80
7120.50 1.50 0.90 0.90
7120.63 -2.80 -1.00 -0.10
7120.75 2.00 -1.20 0.30
7120.88 3.20 -0.50 -0.20
7121.00 5.00 0.60 -0.30
7121.13 5.00 1.10 -0.50
7121.25 2.50 2.20 -0.20
7121.38 4.50 1.30 0.20
7121.50 0.00 0.90 0.20
7121.63 1.90 -0.10 0.20
7121.75 3.90 -1.20 0.50
7121.88 2.30 -0.80 0.20
7122.00 2.50 -0.80 0.00
7122.13 3.20 -0.50 0.50
7122.25 5.90 0.90 0.50
7122.38 4.60 0.20 0.40
7122.50 2.70 -0.50 0.20
7122.63 3.60 0.20 0.00
7122.75 4.20 -0.50 0.10
7122.88 1.80 -1.20 0.50
7123.00 0.60 -0.30 0.40
7123.13 4.30 -1.50 1.50
7123.25 2.80 -0.80 1.30
7123.38 2.70 -0.10 0.90
7123.50 4.40 0.60 1.00
7123.63 2.50 2.20 0.20
7123.75 1.80 0.20 0.70
7123.88 4.10 0.60 1.00
7124.00 2.50 0.20 1.00
7124.13 3.60 0.60 1.00
7124.25 1.40 1.10 0.30
7124.38 0.90 0.20 0.30
7124.50 2.70 0.90 0.20
7124.63 2.40 1.40 0.40
7124.75 2.80 1.10 0.70
7124.88 1.50 0.90 0.80
7125.00 2.20 0.40 0.60
7125.13 2.90 0.40 0.00
7125.25 3.10 -0.30 -0.10
7125.38 2.70 -0.10 -0.20
7125.50 3.30 0.60 -0.20
7125.63 3.50 1.30 0.30
7125.75 4.30 -0.10 0.80
7125.88 1.80 -0.30 0.60
7126.00 2.20 -2.00 0.80
7126.13 0.90 1.10 0.10
7126.25 3.50 0.40 0.10
7126.38 1.80 1.10 0.00
7126.50 3.20 -0.10 0.00
7126.63 3.10 0.20 0.40
7126.75 3.90 1.70 0.30
7126.88 2.80 0.60 0.20
7127.00 2.00 1.10 -0.40
7127.13 3.20 0.40 -0.50
7127.25 3.20 0.40 -0.40
7127.38 2.10 0.40 -0.40
7127.50 2.70 -1.00 0.20
7127.63 5.00 0.20 0.40
7127.75 3.50 -0.50 0.20
7127.88 3.60 -0.80 -0.10
7128.00 2.70 -0.50 -0.60
7128.13 3.30 0.60 -0.50
7128.25 2.90 0.40 -0.30
7128.38 2.30 0.60 0.40
7128.50 2.50 1.70 0.50
7128.63 4.10 0.20 0.80
7128.75 2.50 0.60 0.10
7128.88 3.70 -0.50 0.00
7129.00 3.50 0.90 -0.40
7129.13 4.20 0.40 -0.10
7129.25 3.50 0.40 -0.10
7129.38 2.90 -0.10 -0.10
7129.50 3.50 -0.50 0.00
7129.63 2.70 -1.00 -0.30
7129.75 4.00 0.40 -0.10
7129.88 7.00 -0.10 0.80
7130.00 4.30 -1.00 1.10
7130.13 4.00 -0.50 0.90
7130.25 4.00 -1.50 0.90
7130.38 2.30 -1.20 0.50
7130.50 2.50 -1.20 0.30
7130.63 2.70 -0.50 0.00
7130.75 3.70 1.30 -0.10
7130.88 4.60 1.10 0.90
7131.00 3.50 -0.10 1.00
7131.13 3.70 -1.50 1.00
7131.25 3.60 -1.20 1.00
7131.38 5.40 -1.00 0.90
7131.50 2.50 -0.80 0.40
7131.63 3.30 1.10 0.50
7131.75 4.10 0.20 1.10
7131.88 2.80 -0.30 1.30
7132.00 3.10 -1.80 1.40
7132.13 4.00 -3.00 1.10
7132.25 2.70 -1.50 0.30
7132.38 2.40 -1.00 -0.10
7132.50 2.50 0.60 0.10
7132.63 2.00 0.20 0.40
7132.75 4.10 1.10 0.80
7132.88 1.90 -0.10 0.80
7133.00 4.50 -0.50 1.00
7133.13 3.90 -1.80 0.60
7133.25 3.60 -0.30 -0.10
7133.38 4.40 -0.30 -0.20
7133.50 3.60 0.60 -0.10
7133.63 3.20 0.90 0.50
7133.75 3.90 0.60 0.90
7133.88 2.50 -0.30 0.90
7134.00 1.80 -0.30 0.20
7134.13 4.40 -0.30 -0.40
7134.25 5.00 0.20 -0.70
7134.38 4.20 0.40 -0.70
7134.50 4.40 1.70 -0.10
7134.63 2.30 0.60 0.50
7134.88 0.50 3.80 0.80
7135.00 2.60 -2.70 0.50
7135.13 4.00 -0.10 0.10
7135.25 5.50 -0.30 0.40
7135.38 5.00 0.20 0.50
7135.50 3.10 -0.30 0.40
7135.63 2.20 -2.00 0.30
7135.75 2.30 0.20 0.00
7135.88 2.30 -0.30 0.00
7136.00 2.90 0.90 -0.20
7136.13 2.50 0.20 -0.20
7136.25 2.80 0.20 -0.20
7136.38 3.30 0.20 -0.20
7136.50 4.10 -0.30 -0.20
7136.63 3.60 -0.30 -0.10
7136.75 3.50 0.40 -0.20
7136.88 3.50 -0.50 0.00
7137.00 2.80 2.60 0.00
7137.13 2.10 1.90 0.50
7137.25 5.70 -0.10 0.80
7137.38 3.10 -0.30 0.50
7137.50 3.30 -0.80 0.20
7137.63 4.00 -0.10 -0.40
7137.75 3.30 0.60 -0.60
7137.88 2.50 0.60 -0.60
7138.00 2.00 1.10 -0.30
7138.13 3.30 0.60 0.50
7138.25 2.70 -0.50 0.60
7138.38 3.90 -1.20 0.50
7138.50 4.60 1.10 -0.10
7138.63 2.50 0.20 -0.60
7138.75 2.50 0.20 -0.50
7138.88 2.80 2.20 -0.40
7139.00 2.90 1.30 0.00
7139.13 3.10 0.20 0.60
7139.25 1.80 0.20 0.00
7139.38 1.80 -0.30 -0.20
7139.50 2.50 -0.30 -0.50
7139.63 2.50 0.20 -0.60
7139.75 3.50 0.90 -0.10
7139.88 5.00 1.70 0.60
7140.00 3.30 1.10 0.90
7140.13 2.30 -0.30 0.90
7140.25 2.90 -0.10 0.80
7140.38 2.40 1.40 -0.10
7140.50 4.50 -0.10 -0.30
7140.63 2.70 1.40 -0.20
7140.75 2.70 0.90 -0.20
7140.88 4.60 2.10 0.50
7141.00 3.20 1.30 0.80
7141.13 3.30 1.10 0.90
7141.25 2.70 -0.50 0.70
7141.38 1.80 0.20 0.30
7141.50 3.10 0.60 -0.30
7141.63 4.10 2.60 -0.60
7141.75 3.30 -0.30 -0.30
7141.88 3.30 2.60 0.00
7142.00 4.10 1.70 0.60
7142.13 3.90 2.10 1.30
7142.25 3.90 0.60 1.20
7142.38 2.80 0.60 0.70
7142.50 3.60 0.60 0.10
7142.63 2.80 1.70 -0.30
7142.75 2.80 1.70 -0.20
7142.88 4.40 2.10 0.50
7143.00 6.10 3.10 1.00
7143.13 4.10 1.70 1.20
7143.25 2.30 0.60 1.00
7143.38 6.80 1.10 1.00
7143.50 1.50 -1.50 0.70
7143.63 2.10 0.40 0.10
7143.75 3.20 -0.10 0.20
7143.88 3.70 0.40 0.00
7144.00 4.90 -1.00 0.00
7144.13 2.90 1.90 0.10
7144.25 2.30 2.20 0.10
7144.38 3.20 0.40 0.50
7144.50 2.40 0.90 0.60
7144.88 4.00 -1.00 0.50
7145.00 2.40 0.90 0.00
7145.13 1.90 2.40 0.10
7145.25 3.10 2.60 0.20
7145.38 1.30 1.90 0.50
7145.50 3.10 0.60 1.10
7145.63 3.60 -0.30 1.00
7145.75 1.30 -0.10 0.40
7145.88 2.50 -1.20 0.30
7146.00 3.50 0.90 0.20
7146.13 3.10 1.70 0.30
7146.25 3.10 1.70 0.50
7146.38 2.80 1.70 0.80
7146.50 4.50 -0.10 1.20
7146.63 2.90 0.40 0.60
7146.75 3.90 0.60 0.60
7146.88 3.50 0.90 0.20
7147.00 2.50 2.20 0.10
7147.13 2.20 0.90 0.50
7147.25 2.50 1.10 1.00
7147.38 4.30 0.40 1.30
7147.50 4.00 -0.10 1.40
7147.63 3.70 -0.10 0.60
7147.75 1.40 -0.30 0.40
7147.88 3.10 1.70 0.00
7148.00 2.40 1.90 0.10
7148.13 4.10 2.60 0.60
7148.25 3.70 0.90 1.00
7148.38 5.10 -0.50 1.70
7148.50 2.40 -0.10 0.90
7148.63 3.90 -0.80 0.50
7148.75 2.80 0.20 0.20
7148.88 2.10 0.90 0.20
7149.00 4.50 2.90 0.40
7149.13 4.50 1.90 1.30
7149.25 3.10 -2.30 1.90
7149.38 2.00 0.20 1.30
7149.50 4.50 -1.00 0.70
7149.63 3.30 -0.80 -0.20
7149.75 3.10 0.60 -0.50
7149.88 2.40 1.90 -0.60
7150.00 3.60 1.70 0.50
7150.38 3.10 1.10 1.00
7150.50 2.20 -0.50 0.40
7150.63 2.90 -1.00 0.00
7150.75 2.30 0.20 -0.30
7150.88 2.90 2.40 0.00
7151.00 5.30 2.60 0.70
7151.13 2.90 1.30 1.40
7151.38 0.60 -0.30 0.70
7151.50 2.40 0.40 0.30
7151.63 2.70 1.40 0.10
7151.75 2.50 2.20 0.30
7151.88 3.30 2.60 1.50
7152.00 1.80 -1.20 2.10
7152.13 3.30 1.70 1.20
7152.25 0.60 0.20 0.40
7152.38 3.50 -0.50 0.10
7152.50 1.80 0.60 -0.40
7152.63 5.90 2.40 0.40
7152.75 2.70 1.30 0.70
7152.88 2.00 0.60 1.20
7153.00 3.20 0.40 1.50
7153.13 3.10 -0.80 1.10
7153.25 2.70 -0.10 0.40
7153.38 4.50 -0.50 0.10
7153.50 3.20 -0.10 -0.30
7153.63 3.10 0.60 -0.20
7153.75 3.10 1.10 0.00
7153.88 2.70 1.30 0.20
7154.00 2.70 1.90 0.10
7154.13 5.00 0.60 0.30
7154.25 0.60 -2.70 0.60
7154.38 3.50 -0.10 0.10
7154.50 3.60 1.10 0.00
7154.63 3.90 0.60 0.30
7154.75 3.50 -0.10 0.00
7154.88 2.90 0.40 0.00
7155.00 2.40 0.40 0.30
7155.13 4.40 -0.80 0.10
7155.25 2.50 1.10 -0.30
7155.38 3.20 0.90 -0.30
7155.50 2.50 1.10 -0.10
7155.63 2.90 0.40 0.10
7155.75 4.20 1.30 0.40
7155.88 4.00 -0.50 1.10
7156.13 4.00 -1.00 0.30
7156.25 2.40 -0.10 -0.20
7156.38 2.30 0.20 0.00
7156.50 3.70 0.90 0.10
7156.63 4.90 2.40 0.60
7156.75 2.50 0.60 1.00
7156.88 1.90 -0.50 0.70
7157.00 4.30 -0.50 1.00
7157.13 4.30 -1.50 0.70
7157.25 3.60 -0.80 0.10
7157.38 2.10 0.40 0.00
7157.50 3.70 0.90 0.30
7157.63 3.70 0.40 0.90
7157.75 4.30 0.40 1.40
7157.88 1.30 -0.10 0.90
7158.00 4.10 1.70 0.60
7158.13 3.20 -1.50 -0.10
7158.25 4.20 0.90 -0.20
7158.38 4.00 1.30 0.00
7158.50 2.70 -0.50 0.90
7158.63 1.10 0.60 1.70
7158.75 2.00 -1.80 1.80
7158.88 0.90 -3.20 1.40
7159.00 2.40 -2.00 0.90
7159.13 3.30 0.20 0.30
7159.25 2.90 1.30 -0.20
7159.38 5.40 1.90 0.50
7159.50 2.40 1.90 0.80
7159.63 3.30 0.20 1.20
7159.75 3.60 0.20 0.90
7159.88 0.20 -1.50 0.00
7160.00 3.50 0.40 -0.40
7160.13 3.90 0.60 -0.30
7160.25 3.50 0.90 0.10
7160.38 1.80 0.60 0.70
7160.50 4.40 0.60 1.70
7160.63 1.90 -0.50 1.20
7160.75 2.20 -0.50 0.70
7160.88 3.10 -1.20 0.40
7161.00 3.20 -1.00 -0.30
7161.13 1.30 -0.50 -0.30
7161.25 3.80 3.10 0.00
7161.38 3.50 1.30 0.90
7161.50 2.00 1.10 1.40
7161.63 3.70 -1.50 1.20
7161.75 3.70 -0.50 0.60
7161.88 1.50 -1.50 0.30
7162.00 3.70 -0.10 -0.30
7162.13 3.20 0.90 -0.30
7162.25 2.30 2.60 0.00
7162.38 2.00 0.20 0.60
7162.50 2.70 -0.50 0.80
7162.63 2.80 0.20 0.80
7162.75 5.40 -1.00 0.90
7162.88 1.40 -1.80 0.10
7163.00 5.80 1.70 -0.40
7163.13 3.60 -1.20 -0.10
7163.25 3.50 -0.50 0.00
7163.38 3.30 -0.80 0.20
7163.50 4.10 3.10 -0.10
7163.63 1.10 0.20 0.30
7163.75 2.30 -0.80 0.70
7163.88 2.70 -0.10 0.80
7164.00 4.00 -1.00 1.00
7164.13 4.90 -1.00 0.80
7164.25 4.90 -0.10 1.00
7164.38 0.70 -1.00 0.60
7164.50 -0.70 -0.80 0.50
7164.63 2.30 -0.80 0.70
7164.75 2.00 -0.80 1.00
7164.88 4.30 1.90 0.80
7165.00 3.60 0.20 1.10
7165.13 4.00 -0.10 1.20
7165.25 1.80 -0.80 0.70
7165.38 1.50 -1.00 0.40
7165.50 3.20 -1.50 -0.20
7165.63 3.60 0.20 -0.60
7165.75 5.50 2.60 -0.20
7165.88 4.00 1.90 0.20
7166.00 2.70 2.90 0.40
7166.13 0.20 0.90 0.50
7166.25 1.90 -0.50 0.70
7166.38 3.50 -1.50 0.10
7166.50 3.30 -0.80 -0.10
7166.63 4.20 0.40 0.10
7166.75 2.00 -2.30 0.60
7166.88 3.20 0.40 0.90
7167.00 2.80 0.60 1.00
7167.13 3.50 0.40 0.60
7167.25 3.90 -0.30 0.30
7167.38 4.40 0.60 0.00
7167.50 1.80 -2.70 0.50
7167.63 8.30 -0.80 1.10
7167.75 5.80 0.60 1.10
7167.88 2.90 -0.10 0.80
7168.00 3.30 0.60 0.70
7168.13 3.10 0.20 0.30
7168.25 2.40 -0.10 0.00
7168.38 3.90 -0.30 -0.20
7168.50 4.00 -0.50 -0.30
7168.63 4.20 -0.50 0.20
7168.75 2.80 1.10 0.20
7168.88 1.40 -1.20 0.50
7169.00 4.10 -0.80 0.60
7169.13 2.90 -2.00 0.50
7169.25 3.20 0.40 0.00
7169.38 3.60 0.60 -0.20
7169.50 3.90 0.60 -0.30
7169.63 4.90 0.40 -0.10
7169.75 3.90 1.70 0.50
7169.88 1.80 0.60 0.20
7170.00 2.20 -0.10 0.20
7170.13 1.40 -1.20 0.00
7170.25 3.70 -0.10 -0.30
7170.38 4.90 -0.50 -0.40
7170.50 5.10 -0.10 -0.40
7170.63 4.10 0.20 -0.40
7170.75 3.90 0.60 -0.30
7170.88 2.80 -0.30 -0.30
7171.00 0.60 0.20 -0.60
7171.13 2.80 0.20 -0.30
7171.25 3.30 1.70 -0.20
7171.38 3.70 -0.10 0.00
7171.50 2.80 0.60 -0.10
7171.63 2.80 0.60 -0.30
7171.75 2.70 -0.50 -0.20
7171.88 2.90 -0.10 -0.40
7172.00 2.80 0.20 -0.30
7172.13 2.70 0.40 -0.20
7172.25 2.10 0.90 -0.20
7172.38 3.60 1.10 -0.30
7172.50 4.00 0.40 -0.40
7172.63 3.70 1.30 -0.40
7172.75 3.10 0.60 -0.30
7172.88 3.30 -0.30 -0.20
7173.00 3.10 -0.80 -0.20
7173.13 3.50 -0.50 -0.20
7173.25 1.70 0.60 -0.70
7173.38 3.30 1.10 -0.40
7173.50 2.70 1.40 -0.20
7173.63 4.20 1.30 0.40
7173.75 3.30 -0.80 0.50
7173.88 1.40 -2.30 0.20
7174.00 3.10 -2.70 0.10
7174.13 2.90 -1.00 -0.50
7174.25 2.80 0.20 -0.20
7174.38 2.90 1.30 0.20
7174.50 3.50 0.90 0.80
7174.63 0.90 0.70 0.50
7174.75 -0.40 -1.20 0.60
7174.88 -2.20 -0.50 0.20
7175.00 1.90 -0.10 0.40
7175.13 0.00 -1.00 -0.10
7175.25 2.30 0.20 0.30
7175.38 2.40 0.90 0.40
7175.50 0.60 -0.30 0.40
7175.63 -2.60 -1.20 0.20
7175.75 1.50 -1.50 0.70
7175.88 4.10 -1.20 0.50
7176.00 3.30 -1.20 -0.10
7176.13 4.20 -0.50 -0.30
7176.25 3.50 0.40 -0.40
7176.38 2.10 1.40 -0.30
7176.50 1.80 -0.30 0.00
7176.63 5.80 1.70 0.70
7176.75 4.00 -1.00 1.00
7176.88 2.20 -3.00 0.70
7177.00 4.30 -2.50 0.80
7177.13 3.20 -2.00 0.50
7177.25 4.20 -0.50 0.20
7177.38 2.50 0.20 0.20
7177.50 4.50 1.90 0.20
7177.63 3.30 1.10 0.30
7177.75 5.50 0.20 0.90
7177.88 7.40 0.20 1.10
7178.00 2.40 -0.10 0.60
7178.13 2.40 -0.10 0.90
7178.25 2.90 -0.10 0.70
7178.38 3.70 -0.10 0.80
7178.50 2.90 0.40 0.60
7178.63 4.40 0.20 0.80
7178.75 3.50 -0.10 0.80
7178.88 2.00 1.10 0.50
7179.00 1.30 0.40 0.50
7179.13 3.50 0.90 0.80
7179.25 2.50 0.60 0.50
7179.38 4.30 0.40 0.80
7179.50 5.50 0.20 0.80
7179.63 4.50 -0.50 0.90
7179.75 4.90 -0.50 1.00
7179.88 4.30 -0.50 0.90
7180.00 -2.10 0.20 0.00
7180.13 0.20 -1.00 0.40
7180.25 4.10 0.60 0.00
7180.38 3.30 -0.30 0.10
7180.50 2.50 -1.20 0.40
7180.63 4.00 1.30 0.30
7180.75 5.00 0.60 0.80
7180.88 3.30 -0.30 0.80
7181.00 4.40 -0.30 0.70
7181.13 4.20 -0.10 0.10
7181.25 6.40 0.40 -0.30
7181.38 5.30 -0.30 -0.50
7181.50 3.30 1.70 -0.60
7181.63 4.90 0.90 0.20
7181.75 5.00 0.60 0.80
7182.00 6.20 -2.00 0.50
7182.13 1.40 -2.70 -0.20
7182.25 4.20 -1.00 -0.40
7182.63 3.10 0.20 0.80
7182.75 4.00 -1.00 1.20
7182.88 1.80 -1.20 0.20
7183.00 2.80 -1.80 0.00
7183.13 4.60 -0.80 -0.20
7183.25 3.50 -1.00 -0.20
7183.38 4.40 -0.80 0.10
7183.50 4.00 -0.50 0.80
7183.63 4.60 -1.20 0.90
7183.75 4.90 -1.50 0.90
7183.88 5.90 -0.50 0.90
7184.00 3.50 -1.00 0.40
7184.13 4.10 -0.80 0.50
7184.25 5.90 -1.50 0.70
7184.38 2.20 -2.50 0.60
7184.50 2.30 -1.20 0.20
7184.63 3.50 -2.00 0.60
7184.75 3.50 -1.50 0.60
7184.88 1.80 0.60 0.20
7185.00 1.40 -1.80 0.30
7185.13 9.00 -1.20 1.00
7185.25 0.90 -1.80 0.30
7185.50 2.00 -0.30 0.60
7185.63 4.80 -2.30 0.90
7185.75 -1.20 -1.20 0.00
7186.00 2.00 -1.20 -0.10
7186.13 4.10 0.20 -0.10
7186.25 3.20 -0.10 -0.10
7186.38 4.40 0.20 0.10
7186.50 3.60 -0.80 0.50
7186.63 2.40 -1.00 0.60
7186.75 3.90 -0.80 0.90
7186.88 3.50 -0.50 0.80
7187.00 3.30 -0.80 0.20
7187.13 1.40 -0.80 0.10
7187.25 3.60 -1.20 -0.10
7187.38 2.40 -1.50 -0.30
7187.50 5.00 -0.30 0.00
7187.63 4.10 0.20 -0.10
7187.75 3.90 -0.80 0.30
7187.88 1.40 -0.80 0.40
7188.00 4.60 -2.30 0.80
7188.13 2.40 -1.50 0.40
7188.25 2.50 -3.20 0.30
7188.38 3.90 -1.80 0.30
7188.50 3.50 -1.00 0.10
7188.63 2.50 -0.30 0.00
7188.75 2.90 -0.50 0.50
7189.00 2.50 -1.20 0.50
7189.13 2.80 -1.80 0.20
7189.25 2.80 -1.80 -0.10
7189.38 2.70 -0.50 -0.20
7189.50 4.00 1.90 -0.20
7189.63 4.10 1.70 0.20
7189.75 5.00 0.20 1.00
7189.88 4.50 -0.10 0.90
7190.00 5.80 -0.30 1.10
7190.13 2.90 -0.50 0.20
7190.25 2.50 -1.20 -0.10
7190.38 5.10 0.90 -0.40
7190.50 3.30 1.70 -0.40
7190.63 3.50 1.30 0.50
7190.75 4.00 1.30 1.20
7190.88 3.90 0.60 1.20
7191.00 2.70 -0.50 1.00
7191.13 1.10 0.20 0.50
7191.25 2.70 -1.00 -0.10
7191.38 3.30 0.20 -0.30
7191.50 3.90 1.70 -0.10
7191.63 3.30 1.10 0.10
7191.75 2.70 1.30 0.40
7191.88 3.30 0.20 0.90
7192.00 3.60 -0.30 0.80
7192.13 0.70 -0.10 0.60
7192.25 0.50 -0.50 -0.30
7192.38 1.00 0.90 -0.90
7192.50 3.60 0.60 -0.50
7192.63 3.50 0.40 -0.40
7192.75 4.00 0.40 -0.20
7192.88 3.20 -0.10 -0.30
7193.00 2.80 0.20 -0.40
7193.13 1.90 -0.10 -0.50
7193.38 3.20 -0.50 -0.20
7193.50 1.80 0.20 -0.50
7193.63 3.10 -0.30 -0.30
7193.75 2.80 -0.80 -0.50
7193.88 3.30 -0.30 -0.50
7194.00 3.50 -0.50 -0.30
7194.13 2.10 -0.10 -0.40
7194.25 4.40 -0.80 -0.10
7194.38 2.10 0.90 -0.50
7194.50 3.10 0.20 -0.20
7194.75 3.10 0.60 0.20
7194.88 4.10 0.20 0.80
7195.00 5.80 0.20 1.20
7195.13 2.90 -0.50 0.80
7195.25 2.00 -0.30 0.30
7195.38 2.90 0.40 -0.20
7195.50 3.20 -0.10 -0.30
7195.63 2.70 1.40 0.10
7195.75 2.90 1.30 0.50
7195.88 3.30 0.20 0.80
7196.00 4.00 -0.10 0.90
7196.13 2.00 0.20 0.40
7196.25 1.90 -1.50 0.30
7196.38 1.40 -2.30 0.30
7196.50 3.10 0.60 -0.10
7196.63 3.90 1.10 0.20
7196.75 3.60 1.10 0.20
7196.88 2.40 1.40 -0.10
7197.00 0.70 0.90 0.10
7197.13 1.40 -0.80 0.60
7197.25 1.90 -1.00 0.70
7197.38 2.40 -0.10 0.30
7197.50 1.50 -1.00 0.30
7197.63 3.50 0.40 -0.20
7197.75 3.70 0.40 -0.70
7197.88 2.10 -0.50 -0.60
7198.00 3.50 2.90 -0.50
7198.13 2.70 2.40 0.10
7198.25 0.20 1.40 0.70
7198.38 3.50 -0.10 1.30
7198.50 2.90 -1.00 0.70
7198.63 2.40 -1.00 -0.40
7198.75 3.70 -1.00 -1.00
7198.88 2.00 0.70 -1.50
7199.00 6.20 3.30 -0.60
7199.13 3.10 3.10 0.20
7199.25 2.30 0.60 1.30
7199.38 1.90 -1.00 1.30
7199.50 0.50 -2.00 0.70
7199.75 2.90 -2.00 -0.50
7199.88 1.90 -0.10 -1.00
7200.00 1.30 1.40 -0.70
7200.13 3.60 2.20 0.40
7200.25 3.50 1.30 1.00
7200.38 3.70 0.40 1.30
7200.50 2.80 -0.30 1.00
7200.63 1.10 -0.30 0.40
7200.75 2.40 -1.00 0.40
7200.88 2.70 0.40 -0.10
7201.00 3.50 0.90 0.10
7201.13 4.10 1.10 0.20
7201.25 3.30 -0.80 0.90
7201.38 4.90 -0.10 0.70
7201.50 3.30 0.60 0.30
7201.63 3.10 0.20 0.30
7201.75 3.50 0.40 0.40
7201.88 4.60 -1.20 0.40
7202.00 2.90 0.40 0.40
7202.13 6.10 -0.80 1.00
7202.25 3.90 -1.20 0.70
7202.38 3.10 -0.30 0.20
7202.50 3.70 0.90 0.00
7202.63 2.90 0.40 -0.30
7202.75 2.40 1.90 0.30
7202.88 1.90 1.40 0.50
7203.00 4.30 0.40 1.30
7203.13 1.30 0.40 0.90
7203.25 7.00 0.40 1.10
7203.38 2.80 0.60 0.10
7203.50 1.90 0.90 -0.30
7203.63 2.00 1.70 -0.60
7203.75 3.30 2.20 -0.20
7203.88 3.10 2.20 0.00
7204.00 3.60 2.20 0.70
7204.13 3.60 1.10 1.10
7204.25 3.70 -0.10 0.90
7204.38 0.90 -1.20 0.60
7204.50 1.90 0.40 -0.30
7204.63 2.30 0.60 -0.40
7204.75 3.70 0.90 -0.20
7204.88 3.60 0.60 -0.10
7205.00 3.30 1.70 0.20
7205.13 3.10 1.10 0.50
7205.25 5.80 1.70 0.50
7205.38 3.50 -0.10 0.40
7205.50 2.80 -2.30 0.10
7205.63 3.70 -0.10 -0.30
7205.75 3.50 -0.10 -0.50
7205.88 3.90 0.60 -0.10
7206.00 2.70 0.40 0.00
7206.13 2.40 0.90 0.10
7206.25 2.50 -0.80 0.50
7206.38 3.30 0.20 0.10
7206.50 3.30 0.20 0.00
7206.63 4.00 -0.10 -0.10
7206.75 3.20 -1.50 -0.10
7206.88 3.90 0.20 0.40
7207.00 0.70 0.90 0.40
7207.13 0.60 -0.80 0.90
7207.25 1.40 1.70 0.50
7207.38 5.30 0.20 0.90
7207.50 3.10 -0.30 0.30
7207.63 4.10 -0.30 -0.10
7207.75 4.10 1.10 0.20
7207.88 3.10 1.10 0.10
7208.00 1.50 -0.10 0.60
7208.25 0.90 -0.80 0.50
7208.38 3.20 -1.00 0.40
7208.50 3.30 -1.80 0.20
7208.63 4.50 -0.50 -0.30
7208.75 4.40 1.10 -0.50
7208.88 2.80 1.70 -0.20
7209.00 2.10 1.40 0.30
7209.13 2.80 1.10 1.00
7209.25 1.10 -0.30 1.00
7209.38 4.40 0.20 0.90
7209.50 3.50 -2.00 0.20
7209.63 2.70 -0.10 -0.40
7209.75 0.60 0.20 -0.90
7209.88 2.40 0.40 -0.50
7210.00 3.30 1.10 0.50
7210.13 2.00 1.10 0.90
7210.25 1.80 0.20 0.90
7210.38 0.20 -0.10 0.30
7210.50 2.80 -1.20 0.10
7210.63 4.10 -0.80 -0.10
7210.75 3.80 0.20 -0.40
7210.88 1.90 1.90 -0.20
7211.00 3.10 1.70 0.40
7211.13 1.10 1.70 0.40
7211.25 1.90 0.90 0.10
7211.38 3.60 0.20 -0.10
7211.50 1.50 -0.50 -1.10
7211.63 4.90 0.40 -0.70
7211.75 4.10 0.60 -0.30
7211.88 3.70 0.90 0.10
7212.00 4.00 2.90 0.10
7212.13 3.10 0.20 0.40
7212.25 3.10 -0.80 0.00
7212.38 2.30 0.20 -0.20
7212.50 3.20 -0.10 -0.40
7212.63 4.50 -0.10 -0.30
7212.75 3.90 -0.30 -0.10
7212.88 3.50 -0.50 -0.10
7213.00 1.80 -1.20 0.00
7213.13 2.10 -0.50 -0.10
7213.25 3.30 -0.30 -0.30
7213.38 3.70 -0.10 -0.20
7213.50 3.70 -0.50 -0.10
7213.63 2.70 -1.00 -0.10
7213.75 3.30 -0.80 0.00
7213.88 0.90 -0.30 -0.60
7214.00 1.50 -0.50 -0.70
7214.13 1.30 -0.10 -0.60
7214.25 2.40 0.40 -0.40
7214.38 2.30 -0.30 -0.10
7214.50 2.70 -0.10 0.10
7214.63 3.20 0.40 -0.20
7214.75 3.50 -1.00 0.00
7214.88 3.10 -1.20 -0.20
7215.00 1.40 -0.30 -0.50
7215.13 4.40 -0.30 -0.40
7215.25 2.90 0.40 -0.40
7215.38 4.40 0.20 -0.30
7215.50 2.10 0.40 -0.50
7215.63 3.10 0.60 -0.30
7215.75 3.50 0.90 0.10
7215.88 2.30 0.20 -0.10
7216.00 0.10 0.70 -0.40
7216.13 -2.50 0.00 -0.90
7216.25 -0.70 0.20 -0.80
7216.38 0.10 0.20 -0.90
7216.50 3.30 0.60 -0.30
7216.63 3.90 -0.30 0.00
7216.75 2.90 -0.10 0.40
7216.88 4.10 1.10 0.30
7217.00 2.40 0.90 0.00
7217.13 2.30 -0.80 -0.30
7217.25 2.40 0.40 -0.60
7217.38 2.70 1.40 -0.50
7217.50 1.90 1.90 -0.10
7217.63 2.80 0.60 0.50
7217.75 1.50 0.40 0.60
7217.88 3.60 0.20 0.90
7218.00 0.60 -1.80 0.30
7218.13 2.80 2.20 -0.20
7218.25 2.70 -0.10 -0.10
7218.38 3.30 0.60 -0.20
7218.50 2.30 0.20 0.10
7218.63 4.20 3.30 0.20
7218.75 4.20 1.30 0.50
7218.88 1.40 0.60 0.30
7219.00 1.30 -0.10 0.40
7219.13 1.00 -0.10 -0.10
7219.25 3.20 -0.10 0.00
7219.38 4.20 0.90 0.20
7219.50 3.70 0.90 0.20
7219.63 1.50 0.40 0.40
7219.75 2.00 -0.30 0.70
7219.88 2.20 -0.10 0.50
7220.00 2.20 -0.10 0.30
7220.13 1.10 0.70 -0.10
7220.25 3.50 1.90 0.10
7220.38 3.20 -1.00 0.40
7220.50 3.50 0.40 0.40
7220.63 2.10 0.90 0.20
7220.75 2.80 0.60 0.10
7220.88 2.00 0.60 -0.20
7221.00 1.90 0.90 -0.10
7221.13 1.50 1.40 -0.20
7221.25 1.50 0.40 0.30
7221.38 2.90 0.90 0.00
7221.50 2.70 -0.10 0.00
7221.63 1.30 -0.10 -0.40
7221.75 -0.60 -0.50 -0.90
7221.88 3.20 -0.10 -0.50
7222.00 2.90 0.40 -0.20
7222.13 3.60 1.10 0.10
7222.25 3.30 -0.30 0.50
7222.38 2.80 -1.20 0.60
7222.50 1.00 -0.50 0.10
7222.63 2.80 -1.20 -0.30
7222.75 2.80 -0.80 -0.30
7222.88 2.80 -0.30 -0.40
7223.00 0.60 -0.30 -0.40
7223.13 3.10 0.20 0.00
7223.38 0.30 -1.20 0.50
7223.50 1.00 0.40 0.20
7223.63 1.30 -1.00 0.00
7223.75 1.40 -0.80 0.10
7223.88 1.80 -0.80 0.30
7224.00 1.40 -0.30 0.20
7224.13 0.60 -1.20 0.20
7224.25 -0.30 -1.00 0.00
7224.38 2.40 0.40 0.00
7224.50 0.60 0.70 -0.10
7224.63 1.40 0.20 0.00
7224.75 -0.20 -1.80 0.20
7224.88 1.10 -0.30 0.30
7225.00 1.80 -1.80 0.70
7225.13 2.80 -0.30 0.40
7225.25 1.40 -0.80 0.10
7225.38 2.50 -1.20 -0.10
7225.50 2.10 0.40 -0.40
7225.63 0.20 0.90 -0.60
7225.75 2.00 1.10 -0.10
7225.88 0.30 -1.20 0.60
7226.00 3.90 -0.30 0.90
7226.13 0.30 -0.30 0.70
7226.25 1.80 -0.80 0.50
7226.38 1.30 -0.50 0.10
7226.50 0.60 0.20 -0.30
7226.63 2.30 0.60 -0.20
7226.75 0.20 -1.00 0.20
7226.88 1.40 0.60 0.50
7227.00 1.40 -0.80 1.00
7227.13 0.90 -1.20 0.90
7227.25 0.40 -1.20 0.70
7227.38 -0.80 -1.50 0.20
7227.50 0.10 -1.20 -0.20
7227.63 -0.20 -1.20 -0.40
7227.75 1.90 -2.50 -0.10
7227.88 2.30 -0.30 0.50
7228.00 1.00 -1.00 0.70
7228.13 0.70 -2.00 1.00
7228.25 0.60 -2.30 0.30
7228.38 -1.70 -0.50 -0.80
7228.50 -0.10 0.00 -0.60
7228.63 0.70 0.90 -0.60
7228.75 1.80 2.20 0.00
7228.88 1.50 0.40 0.70
7229.00 2.70 -1.00 0.90
7229.13 1.10 -3.70 0.50
7229.75 -0.30 1.40 0.10
7229.88 1.30 -0.10 0.60
7230.00 0.10 -1.80 0.60
7230.13 0.40 -2.30 0.50
7230.25 -0.40 -2.30 0.30
7230.38 1.10 -2.30 -0.30
7230.50 3.30 -0.80 -0.10
7230.63 1.40 0.70 -0.40
7230.75 2.40 -1.00 0.00
7230.88 1.00 -0.50 0.60
7231.00 1.90 -1.00 0.70
7231.13 2.60 -2.70 0.70
7231.25 1.40 -0.80 0.60
7231.38 2.30 -0.80 -0.30
7231.50 3.10 -0.80 -0.30
7231.63 0.90 -0.80 0.00
7231.88 0.00 -0.10 0.40
7232.00 1.30 -0.10 0.50
7232.13 1.50 -1.00 0.70
7232.25 1.00 -2.00 0.50
7232.38 0.70 -1.50 0.20
7232.50 -0.20 -0.30 -0.10
7232.63 2.30 -0.80 0.20
7232.75 0.30 0.20 0.50
7232.88 4.50 0.40 1.10
7233.00 3.20 -0.10 1.30
7233.13 3.10 -1.20 0.70
7233.25 0.60 -0.80 0.40
7233.38 1.90 -1.00 0.00
7233.50 3.90 0.60 0.00
7233.63 2.00 -0.30 0.10
7233.75 2.70 0.90 0.80
7233.88 1.40 -0.30 1.30
7234.00 -0.60 -1.00 1.10
7234.13 -0.20 -0.80 0.70
7234.25 1.00 -0.50 0.30
7234.38 0.90 -1.20 -0.20
7234.50 2.90 0.40 0.00
7234.63 4.00 -0.50 0.60
7234.75 5.10 1.90 1.20
7234.88 2.00 0.60 1.40
7235.38 1.80 1.10 0.10
7235.50 2.50 0.60 0.20
7235.63 0.50 -1.50 0.70
7235.75 -1.50 0.20 0.60
7235.88 3.60 -0.30 1.30
7236.00 4.30 -1.00 1.40
7236.13 0.60 -0.30 0.80
7236.25 1.40 0.20 0.70
7236.38 2.30 0.60 0.60
7236.75 3.70 -0.50 0.70
7236.88 6.20 -1.00 1.00
7237.00 2.00 -1.20 0.80
7237.13 1.10 0.20 0.80
7237.25 1.30 -0.10 0.90
7237.38 5.00 0.20 1.30
7237.50 0.20 -0.50 0.70
7237.63 2.60 -0.80 1.00
7237.75 4.90 -0.50 1.00
7237.88 1.40 -0.80 0.40
7238.00 3.90 -0.30 0.90
7238.13 3.70 0.40 1.10
7238.25 4.00 -0.10 1.30
7238.38 2.40 -0.50 0.80
7238.50 2.30 0.60 0.30
7238.63 4.40 1.10 -0.10
7238.75 1.80 -0.30 -0.10
7238.88 2.00 0.20 0.00
7239.00 2.50 -0.30 0.80
7239.13 2.00 -0.30 1.30
7239.25 1.80 -0.30 1.40
7239.50 6.50 -1.50 1.00
7239.75 1.90 -1.00 0.60
7239.88 -3.30 -2.00 0.90
7240.00 0.80 -2.50 1.40
7240.13 2.20 -2.00 1.50
7240.25 4.40 -0.80 1.50
7240.38 -0.60 -0.50 0.70
7240.50 3.60 1.70 0.80
7240.63 2.20 1.40 0.80
7240.75 3.70 1.90 0.90
7240.88 -0.40 1.10 0.40
7241.00 2.50 1.10 0.30
7241.13 2.50 -0.30 0.10
7241.25 2.30 -1.80 0.40
7241.38 3.70 1.30 0.00
7241.50 4.10 1.10 0.40
7241.63 3.10 1.10 0.30
7241.75 3.20 1.30 0.40
7241.88 1.30 -0.10 0.20
7242.00 3.10 1.10 0.20
7242.13 2.70 0.40 0.40
7242.25 2.00 0.20 0.50
7242.38 2.00 -0.30 0.10
7242.50 2.70 0.40 -0.10
7242.63 2.00 0.20 -0.40
7242.75 3.50 -0.10 -0.30
7242.88 2.10 -0.10 -0.50
7243.00 2.20 -2.00 -0.10
7243.13 0.20 -1.50 -0.40
7243.25 2.50 -2.70 0.20
7243.38 1.00 -1.50 0.10
7243.50 3.30 -1.80 0.00
7243.63 1.00 -1.00 -0.30
7243.75 1.00 -0.50 -0.40
7243.88 -0.30 0.40 -0.50
7244.00 0.70 -3.00 0.20
7244.13 -0.20 -3.20 -0.10
7244.25 2.30 -2.30 -0.10
7244.38 2.30 -1.80 -0.40
7244.50 2.70 -0.10 -0.50
7244.63 1.70 0.60 -0.70
7244.75 1.80 0.60 -0.30
7244.88 1.30 0.40 0.10
7245.00 2.90 0.90 0.20
7245.13 2.00 0.60 -0.40
7245.25 2.30 -1.20 0.00
7245.38 3.30 0.20 -0.30
7245.50 2.20 -1.00 0.00
7245.63 2.80 1.70 0.00
7245.75 2.00 -0.30 0.70
7245.88 2.40 -1.00 0.80
7246.00 1.80 -0.80 0.20
7246.13 2.90 3.30 0.20
7246.25 4.50 1.90 -0.20
7246.38 2.20 -0.50 0.50
7246.50 2.40 -0.10 0.90
7246.63 -1.20 -0.30 0.80
7246.75 0.90 -0.80 0.70
7246.88 0.90 -0.30 0.30
7247.00 2.70 -0.10 0.20
7247.13 3.90 1.70 0.10
7247.25 -0.20 -0.30 0.40
7247.38 1.30 0.40 0.50
7247.50 3.10 0.20 1.30
7247.63 1.80 -0.80 1.00
7247.75 0.30 -1.20 0.50
7247.88 2.30 -1.20 0.00
7248.00 0.90 -0.80 -0.90
7248.13 2.30 2.20 -1.00
7248.25 0.30 3.10 -0.80
7248.38 1.90 2.90 0.10
7248.50 2.30 1.10 0.90
7248.63 2.40 -0.10 1.20
7248.75 2.00 -1.80 0.90
7248.88 2.00 -1.80 0.00
7249.00 1.40 -1.80 -0.70
7249.13 2.00 -0.30 -1.70
7249.25 2.00 1.70 -1.50
7249.38 3.60 2.60 -0.90
7249.50 4.10 2.60 0.00
7249.63 4.30 0.90 0.90
7249.75 2.40 -0.50 1.10
7249.88 1.10 -2.70 0.60
7250.00 -3.30 -2.50 -0.70
7250.13 3.60 -0.30 -1.20
7250.25 2.80 1.10 -2.20
7250.38 3.70 3.30 -2.20
7250.50 2.80 3.60 -1.20
7250.63 2.80 2.60 0.00
7250.75 2.70 2.40 0.80
7250.88 0.30 -1.20 0.40
7251.00 0.30 -1.80 -0.50
7251.13 1.40 -2.30 -1.40
7251.38 3.70 2.40 -1.70
7251.50 6.60 2.60 -0.50
7251.63 2.70 2.40 0.00
7251.75 0.60 0.20 0.30
7251.88 1.50 -1.00 0.30
7252.00 0.30 -1.20 -0.40
7252.13 0.30 -2.30 -1.00
7252.25 0.60 -0.30 -1.10
7252.38 1.90 -0.50 -1.00
7252.50 3.10 0.20 -0.50
7252.63 2.30 0.20 -0.20
7252.75 2.10 -0.10 -0.30
7252.88 -1.00 0.20 -0.50
7253.00 -0.30 -0.50 -0.60
7253.13 -0.80 -1.00 -0.70
7253.25 2.30 -0.30 -0.20
7253.38 3.30 -0.80 -0.20
7253.50 2.70 -0.50 -0.30
7253.63 5.40 -0.50 -0.20
7253.75 4.10 0.20 -0.30
7253.88 3.60 1.10 -0.40
7254.00 3.50 -0.10 -0.10
7254.13 0.20 0.40 -0.50
7254.25 1.10 0.20 0.00
7254.38 1.80 -0.80 0.40
7254.50 1.30 0.90 0.30
7254.63 1.30 -0.50 0.20
7254.75 1.50 0.40 -0.20
7254.88 2.80 -0.30 -0.10
7255.00 -0.20 0.70 -0.50
7255.13 -0.10 0.00 -0.80
7255.25 0.60 0.20 -0.30
7255.38 1.80 -0.80 0.10
7255.50 1.30 -3.00 0.40
7255.63 3.30 1.70 -0.10
7255.75 1.50 -0.50 0.40
7255.88 3.10 -1.20 0.10
7256.00 2.80 0.60 -0.30
7256.13 1.40 0.60 0.00
7256.25 2.10 0.40 -0.30
7256.38 2.30 -1.20 0.20
7256.50 2.30 -0.80 0.20
7256.63 4.10 1.10 0.30
7256.75 2.80 0.60 0.50
7256.88 2.50 0.20 0.70
7257.00 5.90 -0.10 1.10
7257.13 3.90 0.20 1.00
7257.25 5.80 -0.30 1.20
7257.38 2.50 -0.30 0.70
7257.50 0.30 0.70 0.60
7257.63 6.10 -0.30 1.10
7257.75 6.20 -0.10 1.00
7257.88 2.00 0.20 0.50
7258.00 0.10 -0.80 0.10
7258.13 2.30 0.20 0.50
7258.25 0.20 -0.50 0.70
7258.38 2.00 -0.30 0.80
7258.50 2.70 -0.50 0.80
7258.63 1.80 -1.80 0.60
7258.75 3.50 0.90 -0.20
7258.88 -0.10 0.90 -1.10
7259.00 2.30 2.20 -0.80
7259.13 -0.30 1.40 -0.70
7259.25 2.70 2.40 -0.20
7259.38 0.70 0.90 -0.40
7259.50 1.00 -0.50 -0.90
7259.63 3.10 -0.80 -1.00
7259.75 0.70 -1.50 -1.40
7259.88 3.30 0.60 -1.10
7260.00 3.30 1.70 -0.40
7260.13 3.50 1.30 0.20
7260.25 2.90 1.30 0.30
7260.38 1.90 -1.50 0.10
7260.50 0.90 -1.20 -0.60
7260.63 2.00 0.60 -0.90
7260.75 2.70 2.40 -1.50
7260.88 4.10 2.20 -0.70
7261.00 3.60 2.60 -0.10
7261.13 3.30 2.20 0.50
7261.25 3.60 0.60 0.70
7261.38 2.90 0.40 0.40
7261.50 2.90 -1.00 -0.20
7261.63 2.40 -0.10 -0.90
7261.75 3.10 -0.30 -1.20
7261.88 0.90 1.10 -1.30
7262.00 3.80 2.60 -0.40
7262.13 3.50 2.40 0.00
7262.25 3.10 2.60 0.20
7262.38 2.90 0.40 0.30
7262.50 2.70 -0.50 0.00
7262.63 3.90 -0.30 0.00
7262.75 3.30 0.20 -0.10
7262.88 3.10 0.60 0.10
7263.00 3.50 1.30 0.20
7263.13 3.10 0.60 0.10
7263.25 2.70 0.40 0.30
7263.38 3.60 -1.80 0.20
7263.50 2.00 -1.80 0.50
7263.63 2.20 -0.50 0.20
7263.75 1.10 0.20 -0.30
7263.88 2.70 -0.10 -0.40
7264.00 2.90 0.40 -0.30
7264.13 3.60 -0.30 0.00
7264.25 4.10 1.70 0.10
7264.38 2.30 -1.80 0.70
7264.50 2.00 -0.30 0.30
7264.63 1.30 0.40 -0.60
7264.75 3.50 -0.10 -0.60
7264.88 2.80 1.10 -0.80
7265.00 2.70 1.90 -0.40
7265.13 1.90 1.40 0.10
7265.25 1.80 0.60 0.00
7265.38 2.10 0.40 -0.10
7265.50 2.00 -0.30 -0.70
7265.63 3.20 -0.50 -0.70
7265.75 3.20 0.40 -0.90
7265.88 2.40 0.40 -0.70
7266.00 2.50 1.10 -0.50
7266.13 2.40 -0.10 -0.20
7266.25 2.40 0.40 -0.40
7266.38 2.70 -0.50 -0.50
7266.50 1.30 -0.50 -0.60
7266.63 2.50 0.60 -0.40
7266.75 1.80 0.20 -0.10
7266.88 4.00 0.90 0.10
7267.00 2.50 -0.80 0.10
7267.13 3.30 -1.20 -0.10
7267.25 2.70 -1.00 -0.50
7267.38 2.50 0.20 -0.80
7267.50 1.40 0.70 -0.80
7267.63 3.20 0.90 -0.30
7267.75 2.80 1.10 0.10
7267.88 2.50 1.10 0.00
7268.00 2.10 0.90 -0.10
7268.13 2.80 0.20 -0.20
7268.25 4.00 -0.50 -0.40
7268.38 4.00 -0.50 -0.40
7268.50 4.90 -0.50 -0.20
7268.63 3.70 0.40 0.10
7268.75 4.10 0.20 0.40
7268.88 1.90 0.90 0.30
7269.00 1.80 -0.80 0.30
7269.13 2.40 -1.50 0.00
7269.25 3.30 -1.20 -0.40
7269.38 4.50 -0.50 -0.50
7269.50 5.80 0.20 -0.20
7269.63 6.10 1.70 0.80
7269.75 4.90 2.90 0.60
7269.88 1.30 0.40 0.50
7270.00 2.50 0.60 0.60
7270.13 1.00 -1.50 0.00
7270.25 4.50 -0.10 -0.50
7270.38 2.70 1.40 -1.30
7270.50 5.00 1.10 -0.10
7270.63 3.90 1.10 0.60
7270.75 4.30 -0.10 1.10
7270.88 2.00 -0.30 0.90
7271.00 2.90 -1.50 0.40
7271.13 2.10 -0.50 -0.60
7271.25 2.10 -0.10 -1.30
7271.38 4.50 1.90 -1.30
7271.50 2.10 0.90 -0.70
7271.63 3.30 3.10 0.20
7271.75 0.50 -0.10 0.50
7271.88 5.70 -0.50 1.30
7272.00 0.70 -0.50 0.40
7272.13 3.30 -0.30 0.00
7272.25 3.70 0.40 -0.40
7272.38 3.80 1.10 -0.50
7272.50 2.90 0.90 -0.20
7272.63 5.70 0.90 0.50
7272.75 2.50 1.10 0.70
7272.88 0.70 0.40 0.60
7273.00 2.90 -0.50 0.60
7273.13 2.00 -0.30 0.50
7273.25 2.70 -0.10 0.10
7273.38 2.70 0.40 0.00
7273.50 2.90 0.90 -0.10
7273.63 1.90 -0.50 -0.20
7273.75 2.90 -0.50 -0.30
7273.88 1.00 -0.10 0.00
7274.00 2.70 0.40 0.10
7274.25 4.10 0.20 1.20
7274.38 1.90 -0.50 0.80
7274.75 4.40 0.20 -0.10
7274.88 1.90 1.40 -0.40
7275.00 2.70 2.90 0.30
7275.13 1.80 1.70 0.80
7275.25 2.20 0.90 1.30
7275.38 2.20 -0.10 1.40
7275.50 3.10 -0.80 1.10
7275.63 2.00 -1.20 0.50
7275.75 2.10 -0.50 -0.50
7275.88 2.30 0.60 -0.50
7276.00 2.00 2.20 -0.60
7276.13 2.00 1.70 -0.10
7276.25 1.50 1.90 0.40
7276.38 2.50 1.10 0.40
7276.50 2.00 -0.80 0.50
7276.63 0.20 -2.00 0.10
7276.75 2.90 -3.90 0.30
7276.88 0.30 -3.20 -0.10
7277.00 1.50 0.40 -0.30
7277.13 0.60 -3.20 0.30
7277.25 2.80 -2.30 0.40
7277.38 2.10 -0.10 -0.20
7277.50 2.40 -1.00 0.00
7277.63 1.80 -0.80 -0.30
7277.75 1.10 -0.30 -0.40
7277.88 3.10 -0.30 -0.20
7278.00 0.70 -1.00 -0.90
7278.13 0.30 -0.80 -1.10
7278.25 3.80 -3.20 -1.20
7278.38 2.10 -0.10 -1.30
7278.50 2.70 -1.50 -1.00
7278.63 0.30 -0.80 -1.10
7278.75 3.10 0.20 -0.10
7278.88 3.10 -1.20 0.00
7279.00 4.00 -1.00 -0.10
7279.13 2.50 -1.20 -0.30
7279.25 2.70 -0.10 -0.30
7279.38 1.50 -1.50 -0.10
7279.50 2.40 -2.00 0.40
7279.63 1.80 -1.20 -0.20
7279.75 2.40 -0.10 -0.20
7279.88 2.50 -0.30 -0.30
7280.00 2.80 -0.80 -0.30
7280.13 3.90 -1.20 0.20
7280.25 2.20 -0.50 0.20
7280.38 1.00 0.40 0.20
7280.50 0.00 -1.00 0.20
7280.63 2.10 -0.50 -0.30
7280.75 2.40 -0.10 -0.40
7280.88 2.80 0.60 -0.40
7281.00 2.70 -0.10 -0.10
7281.13 0.10 -0.80 -0.10
7281.25 2.20 -0.10 0.30
7281.38 1.80 -1.20 -0.30
7281.50 2.10 -0.10 -0.40
7281.63 1.90 -1.00 -0.70
7281.75 -0.30 0.00 -1.20
7281.88 4.20 -0.50 -0.50
7282.00 2.40 -0.10 -0.40
7282.13 2.40 -0.50 0.30
7282.25 0.50 -2.00 0.20
7282.38 0.30 -2.30 -0.20
7282.50 0.20 -1.50 -0.80
7282.63 -0.50 -1.20 -1.40
7282.75 1.20 -0.50 -1.90
7282.88 0.60 -0.80 -1.20
7283.00 3.80 1.70 -0.50
7283.13 2.80 0.20 0.20
7283.25 1.90 -1.00 0.40
7283.38 1.00 -2.00 -0.20
7283.50 0.70 -2.50 -1.00
7283.63 1.50 -1.50 -1.70
7283.75 2.40 -1.50 -1.30
7283.88 2.70 -1.00 -0.40
7284.00 3.90 -0.80 0.80
7284.13 1.40 0.60 0.90
7284.25 2.30 -1.20 0.60
7284.38 2.00 -0.80 -0.40
7284.50 2.00 -2.30 -1.10
7284.63 3.10 -1.20 -1.70
7284.75 2.90 0.40 -2.00
7284.88 3.50 1.30 -1.00
7285.00 1.90 -0.10 -0.30
7285.13 2.30 -0.30 0.20
7285.25 3.10 0.20 -0.20
7285.38 1.40 -2.30 -0.40
7285.50 4.50 -0.50 -0.50
7285.63 2.70 -1.00 -1.00
7285.75 0.60 0.70 -0.90
7285.88 1.90 0.90 -0.40
7286.00 0.50 1.90 -0.10
7286.13 1.10 -0.30 -0.40
7286.25 1.90 -0.50 -0.30
7286.38 -1.10 0.00 -1.10
7286.50 1.90 0.90 -1.00
7286.63 3.30 1.70 -0.70
7286.75 -1.40 2.40 -0.90
7286.88 2.00 1.10 -0.30
7287.00 1.30 0.40 0.00
7287.13 0.30 0.70 0.10
7287.25 3.50 -0.10 0.00
7287.38 0.60 -1.20 -1.10
7287.50 0.90 -1.20 -1.20
7287.63 3.40 0.90 -1.30
7287.75 3.40 2.40 -1.10
7287.88 0.30 2.20 -0.80
7288.00 1.90 0.90 0.10
7288.13 2.40 0.90 0.50
7288.25 3.10 -0.30 0.40
7288.38 1.30 -3.00 0.10
7288.50 1.80 -0.30 -0.40
7288.63 1.30 1.40 -1.20
7288.75 0.60 2.20 -1.00
7288.88 3.70 2.40 -0.20
7289.00 1.50 1.90 0.50
7289.13 1.00 0.40 0.80
7289.25 0.60 0.20 1.10
7289.38 2.50 0.20 0.40
7289.50 1.10 0.70 -0.70
7289.63 1.50 0.90 -1.40
7289.75 2.30 2.60 -1.70
7289.88 3.30 2.60 -1.00
7290.00 3.20 0.40 -0.20
7290.13 2.50 0.20 0.30
7290.25 1.40 1.70 0.20
7290.38 2.00 0.60 -0.30
7290.50 2.70 -0.10 -0.40
7290.63 4.10 0.20 -0.70
7290.75 3.10 0.20 -0.60
7290.88 2.70 0.40 -0.50
7291.00 1.00 0.40 -0.60
7291.13 0.90 0.20 -0.70
7291.25 2.70 -0.10 -0.50
7291.38 3.20 0.90 -0.90
7291.50 0.20 0.90 -1.00
7291.63 0.70 -1.00 -1.20
7291.75 3.20 -0.10 -1.00
7291.88 3.50 -0.10 -0.90
7292.00 2.80 -0.80 -0.70
7292.13 2.90 -1.00 -0.60
7292.25 4.20 -0.50 -0.50
7292.38 2.10 -0.10 -0.80
7292.50 2.40 2.40 -0.90
7292.63 2.10 2.40 -0.40
7292.75 2.50 2.20 0.10
7292.88 1.10 -0.30 0.40
7293.00 1.90 0.40 0.50
7293.13 1.80 -1.20 0.30
7293.25 0.60 -2.30 -0.10
7293.38 1.10 -0.30 -1.10
7293.50 0.30 0.70 -1.30
7293.63 0.30 1.70 -1.20
7293.75 2.10 1.90 -0.60
7293.88 1.30 1.90 -0.10
7294.00 1.30 -0.10 -0.10
7294.13 2.90 -0.10 -0.10
7294.25 1.10 -1.20 -0.60
7294.38 2.80 -0.30 -0.70
7294.50 4.10 0.20 -0.60
7294.63 0.90 0.70 -0.70
7294.75 1.50 0.90 -0.30
7294.88 1.40 1.10 0.00
7295.00 1.10 -0.80 0.70
7295.13 0.30 -1.20 0.60
7295.25 1.50 -1.50 0.30
7295.38 1.90 -0.10 -0.30
7295.50 -0.20 0.70 -0.70
7295.63 -2.50 1.90 -1.50
7295.75 1.30 0.90 -0.50
7295.88 0.20 1.90 -0.40
7296.00 0.10 1.70 -0.10
7296.13 0.10 0.70 -0.40
7296.25 0.10 0.20 -0.50
7296.38 1.50 -0.10 -1.00
7296.50 2.40 -1.00 -1.40
7296.63 3.30 0.60 -1.20
7296.75 2.50 -0.80 -0.60
7296.88 3.20 -0.10 -0.20
7297.00 1.50 -0.10 0.00
7297.13 0.60 -1.80 0.10
7297.25 0.20 -1.50 -0.50
7297.38 2.40 -1.00 -0.70
7297.50 3.60 0.20 -0.70
7297.63 4.40 0.60 -0.30
7297.75 3.50 1.90 0.20
7297.88 2.40 0.40 0.50
7298.00 1.40 -1.20 0.50
7298.13 1.10 -1.80 -0.10
7298.25 1.90 -0.50 -0.70
7298.38 1.90 -0.50 -1.20
7298.50 2.30 0.20 -1.20
7298.63 4.40 0.20 -0.30
7298.75 3.30 0.20 0.40
7298.88 3.90 0.20 1.20
7299.00 3.50 -0.50 1.20
7299.13 0.70 -0.50 0.60
7299.25 2.20 -1.00 0.00
7299.38 2.10 -0.50 -0.20
7299.50 4.00 -0.10 -0.10
7299.63 3.30 2.20 0.00
7299.75 4.20 0.90 0.10
7299.88 2.30 0.60 0.50
7300.00 2.20 -0.50 0.60
7300.13 1.30 -0.10 0.70
7300.25 1.30 -0.10 0.60
7300.38 2.20 -0.10 0.50
7300.50 1.90 -1.00 0.20
7300.63 2.00 -2.30 0.00
7300.75 0.10 0.20 -0.60
7300.88 -1.70 0.90 -1.00
7301.00 0.90 2.20 -0.40
7301.13 1.30 1.90 0.30
7301.25 3.10 2.60 0.80
7301.38 5.10 0.40 1.50
7301.50 1.30 -1.00 0.60
7301.63 -1.10 -2.00 -0.50
7301.75 2.10 -1.00 -0.90
7301.88 1.40 0.70 -1.40
7302.00 5.10 1.90 -0.80
7302.13 2.00 2.60 -0.20
7302.25 1.00 1.90 0.60
7302.38 1.50 -0.10 1.00
7302.50 1.90 -2.00 0.70
7302.63 0.70 -3.00 -0.20
7302.75 2.10 -2.50 -1.00
7302.88 1.00 -1.00 -1.40
7303.00 6.70 1.30 -0.50
7303.13 2.50 3.10 -0.10
7303.25 3.90 1.70 1.00
7303.38 3.20 -0.10 1.30
7303.50 1.00 -1.00 0.60
7303.63 -1.20 -0.80 -0.40
7303.75 2.50 -2.30 -0.60
7303.88 0.30 -0.80 -1.00
7304.00 1.30 0.40 -0.40
7304.13 2.90 1.90 0.40
7304.25 4.40 1.10 1.50
7304.38 5.30 1.10 1.80
7304.50 0.60 -0.80 0.70
7304.63 -1.40 -1.00 -0.50
7304.88 2.90 0.40 -0.40
7305.00 0.30 1.10 -0.10
7305.13 4.10 2.10 0.80
7305.25 0.30 1.70 1.00
7305.38 0.70 -0.10 0.70
7305.50 2.30 -0.80 0.40
7305.63 2.10 0.40 -0.40
7305.75 2.40 0.40 -0.90
7305.88 -0.50 1.10 -1.10
7306.00 -0.10 2.40 -0.60
7306.13 2.00 2.60 0.10
7306.25 3.10 1.10 0.80
7306.38 0.90 0.20 0.40
7306.50 1.90 -0.50 0.40
7306.63 1.00 0.40 -0.20
7306.75 1.00 -0.10 -0.40
7306.88 -0.30 0.90 -0.90
7307.13 0.20 1.40 -0.70
7307.25 3.20 0.40 -0.30
7307.38 2.90 0.40 -0.20
7307.50 2.40 0.90 -0.20
7307.63 1.80 0.60 -0.20
7307.75 2.90 1.30 -0.20
7307.88 1.90 1.40 -0.30
7308.00 3.60 -0.30 -0.60
7308.13 2.70 0.40 0.10
7308.25 1.80 1.10 0.20
7308.38 1.30 -0.10 0.60
7308.50 2.40 0.90 0.10
7308.63 2.10 0.90 -0.40
7308.75 2.50 1.10 -0.60
7308.88 1.50 2.40 -0.40
7309.00 3.20 2.40 0.00
7309.13 1.80 1.70 0.40
7309.25 2.90 1.30 0.50
7309.38 2.10 1.40 0.40
7309.50 2.70 1.40 -0.10
7309.63 2.30 2.20 -0.30
7309.75 3.60 1.70 -0.40
7309.88 2.10 2.90 -0.10
7310.00 3.90 4.00 0.60
7310.13 2.70 1.90 1.00
7310.25 1.10 1.70 0.90
7310.38 3.50 1.90 0.80
7310.50 2.10 1.40 0.40
7310.63 1.40 1.10 0.30
7310.75 2.90 2.90 0.20
7310.88 2.00 1.70 0.60
7311.00 1.50 0.40 0.90
7311.13 1.00 2.40 0.60
7311.25 1.30 1.90 0.80
7311.38 -1.00 1.70 0.60
7311.63 1.10 -0.30 0.40
7311.75 2.50 2.20 -0.20
7311.88 4.90 1.90 -0.10
7312.00 -0.10 2.40 -0.50
7312.13 -1.90 2.60 -0.30
7312.25 0.90 1.70 0.10
7312.38 -0.70 2.60 -0.20
7312.50 1.10 1.10 -0.30
7312.63 0.60 0.70 -0.70
7312.75 -1.40 -0.50 -0.80
7312.88 0.60 0.20 -0.90
7313.00 1.00 1.90 -1.20
7313.13 0.30 0.70 -1.00
7313.25 1.10 0.20 -1.00
7313.38 0.30 1.10 -0.80
7313.50 1.50 1.40 -1.10
7313.63 1.50 1.90 -1.00
7313.75 0.30 2.20 -0.90
7313.88 1.50 1.90 -0.30
7314.00 0.10 0.70 -0.40
7314.13 2.80 0.60 -0.20
7314.25 1.00 0.40 -0.70
7314.38 -1.10 0.40 -1.20
7314.50 0.30 -0.30 -1.20
7314.63 0.60 1.70 -1.40
7314.75 0.50 -1.00 -1.70
7314.88 1.70 0.70 -1.80
7315.00 0.50 0.90 -2.00
7315.13 2.50 1.10 -1.80
7315.25 0.20 0.90 -2.20
7315.38 -0.10 0.90 -2.30
7315.50 -0.60 0.40 -2.40
7315.63 0.10 0.20 -2.40
7315.75 2.30 -0.80 -2.10
7315.88 2.10 0.40 -2.30
7316.00 0.50 -0.50 -2.40
7316.13 -0.70 0.20 -2.80
7316.25 0.30 -0.30 -2.60
7316.38 1.90 -0.10 -2.60
7316.50 4.00 -0.10 -1.90
7316.63 2.90 -0.10 -2.00
7316.75 2.30 -1.80 -1.80
7316.88 0.50 -0.50 -1.50
7317.00 0.10 -0.80 -2.40
7317.13 1.00 -0.50 -2.30
7317.25 1.50 -0.10 -2.70
7317.38 1.40 0.70 -2.60
7317.50 0.90 0.70 -2.10
7317.63 -1.20 -0.30 -1.70
7317.75 -0.10 -0.50 -1.40
7317.88 2.30 -1.20 -1.20
7318.00 0.90 -3.20 -1.40
7318.13 0.70 0.40 -2.20
7318.25 1.00 0.40 -2.40
7318.38 -0.30 0.40 -2.40
7318.50 0.50 -0.50 -1.80
7318.63 -0.10 0.40 -1.40
7318.75 0.30 -0.80 -1.10
7318.88 0.30 -0.30 -1.20
7319.00 1.30 -0.50 -1.40
7319.13 -0.50 -0.80 -2.10
7319.25 0.90 0.20 -2.30
7319.38 -0.20 0.20 -2.20
7319.50 -2.10 0.70 -2.20
7319.63 -1.90 0.20 -2.10
7319.75 1.30 -0.50 -1.30
7319.88 -0.50 1.10 -1.20
7320.00 0.90 -0.80 -1.40
7320.13 2.00 -0.80 -1.80
7320.25 0.70 0.90 -2.00
7320.38 0.50 -0.50 -2.00
7320.50 -1.70 -0.50 -2.20
7320.63 -0.10 -1.50 -2.20
7320.75 0.30 -0.30 -2.10
7320.88 -0.90 0.40 -1.80
7321.00 1.00 -0.50 -1.20
7321.13 0.60 0.20 -1.10
7321.25 0.10 -1.20 -1.10
7321.38 1.30 -1.50 -1.50
7321.50 1.40 -1.20 -1.70
7321.63 2.00 -1.20 -1.30
7321.75 0.20 0.90 -1.40
7321.88 0.70 -0.10 -0.90
7322.00 0.30 -0.80 -0.80
7322.13 0.30 -0.80 -0.90
7322.25 1.30 -1.00 -1.40
7322.38 2.80 -0.80 -1.40
7322.50 -2.10 -1.20 -1.90
7322.63 1.00 -0.10 -1.40
7322.75 0.20 -1.00 -0.60
7322.88 -1.10 -0.50 -0.80
7323.00 -0.10 -0.50 -0.90
7323.13 -2.30 -2.00 -1.70
7323.25 2.50 -1.20 -1.30
7323.38 -3.40 -0.30 -2.50
7323.50 -0.10 -0.50 -1.40
7323.63 0.70 -0.10 -0.80
7323.75 -0.20 -0.80 -0.50
7323.88 -0.10 -0.50 -0.80
7324.00 -0.70 -0.80 -1.10
7324.13 -1.40 0.00 -2.00
7324.25 -2.50 -1.00 -2.30
7324.38 -0.10 0.90 -1.70
7324.50 0.70 0.90 -1.10
7324.63 -0.60 0.40 -0.80
7324.75 0.10 -0.30 -0.60
7324.88 -0.20 -0.30 -0.80
7325.00 1.20 0.90 -1.50
7325.13 1.20 0.90 -1.80
7325.25 0.70 0.90 -1.40
7325.38 1.40 1.10 -0.90
7325.50 0.60 0.70 -0.70
7325.63 1.40 0.20 -0.70
7325.75 -0.10 0.00 -1.20
7325.88 0.20 0.00 -1.30
7326.00 0.10 1.70 -1.40
7326.13 0.70 1.40 -1.10
7326.25 0.70 0.90 -0.90
7326.38 0.70 0.90 -0.50
7326.50 0.60 0.70 -0.80
7326.63 0.30 0.70 -1.20
7326.75 -0.20 -0.30 -1.70
7326.88 -0.30 1.90 -1.80
7327.00 -0.10 2.90 -1.50
7327.13 5.30 1.70 -0.30
7327.38 1.30 -0.10 -0.30
7327.50 -0.70 0.20 -0.90
7327.63 -0.70 0.20 -1.40
7327.75 0.60 0.70 -1.40
7327.88 1.10 1.10 -0.90
7328.00 1.90 0.90 -0.50
7328.13 0.60 1.10 -0.50
7328.25 2.00 0.20 -0.60
7328.38 1.00 0.40 -0.90
7328.50 -2.10 1.10 -1.50
7328.63 -2.10 1.10 -1.40
7328.75 0.10 1.70 -0.90
7328.88 0.60 0.70 -0.30
7329.00 2.90 0.40 -0.20
7329.25 1.50 0.40 -1.20
7329.38 -3.20 1.70 -2.00
7329.50 -0.70 2.20 -1.50
7329.63 -1.10 1.90 -0.80
7329.75 0.20 1.40 -0.10
7329.88 1.00 -0.10 0.20
7330.00 1.80 -0.80 0.20
7330.13 0.10 -1.20 -0.50
7330.25 -0.10 0.00 -1.20
7330.38 0.50 0.90 -1.30
7330.50 -0.60 2.40 -1.50
7330.63 -0.60 1.90 -1.00
7330.75 -1.90 2.60 -0.40
7330.88 2.70 1.90 0.00
7331.00 0.60 0.20 -0.30
7331.13 0.30 0.20 -0.40
7331.25 0.90 0.20 -0.70
7331.38 0.10 1.10 -0.80
7331.50 -0.50 1.70 -0.90
7331.63 1.10 0.70 -0.60
7331.75 0.10 1.10 -0.40
7331.88 0.50 0.40 -0.60
7332.00 -0.40 0.20 -0.70
7332.13 -0.80 0.40 -0.80
7332.25 0.10 0.70 -0.50
7332.38 -0.30 0.40 -0.70
7332.50 0.30 0.70 -0.70
7332.63 0.20 0.90 -0.60
7332.75 0.90 0.70 -0.70
7332.88 0.10 0.70 -0.70
7333.00 -0.70 0.20 -0.70
7333.13 -0.60 0.40 -0.60
7333.25 -0.30 0.40 -0.70
7333.38 -0.20 0.20 -0.50
7333.50 -1.50 0.20 -0.80
7333.63 -1.20 0.70 -0.70
7333.75 -1.10 0.00 -0.80
7333.88 0.30 -0.30 -0.60
7334.00 -0.10 0.00 -0.80
7334.13 0.10 0.20 -0.90
7334.25 -0.20 1.10 -0.80
7334.38 0.10 1.10 -0.70
7334.50 -0.20 1.10 -0.50
7334.63 -1.00 0.20 -0.40
7334.75 2.00 0.20 -0.10
7334.88 1.40 0.20 -0.10
7335.00 2.40 -0.10 -0.20
7335.13 -0.30 0.40 -0.50
7335.25 0.20 0.40 -0.50
7335.38 -0.10 0.90 -0.60
7335.50 -1.10 0.90 -0.60
7335.63 1.50 0.40 -0.10
7335.75 -1.20 0.20 -0.30
7335.88 2.30 0.20 -0.10
7336.00 0.60 1.10 -0.10
7336.13 0.90 0.70 0.00
7336.25 2.10 0.40 -0.10
7336.38 2.90 0.40 -0.10
7336.50 0.70 -0.10 -0.50
7336.63 -0.20 1.10 -0.50
7336.75 -1.40 1.40 -0.50
7336.88 0.30 1.70 -0.20
7337.00 0.60 1.10 0.10
7337.13 0.60 0.70 0.10
7337.25 -0.70 0.20 -0.20
7337.38 -2.00 0.00 -0.50
7337.50 2.40 -0.10 -0.50
7337.63 -0.40 0.70 -0.60
7337.75 -0.30 0.90 -0.70
7337.88 1.00 0.90 -0.30
7338.00 -0.20 1.70 -0.20
7338.13 2.10 0.90 -0.20
7338.25 -0.40 -0.80 -0.40
7338.38 2.70 -0.50 -0.10
7338.50 0.20 0.40 -0.60
7338.63 0.50 0.90 -0.20
7338.75 -0.30 0.40 0.00
7338.88 -0.70 0.20 0.00
7339.00 0.30 -0.30 0.20
7339.13 1.50 -1.00 -0.10
7339.25 0.20 -0.50 -0.50
7339.38 -2.30 0.00 -0.90
7339.50 3.30 1.10 0.10
7339.63 1.50 1.90 -0.20
7339.75 0.30 2.20 -0.20
7339.88 1.30 -0.10 0.30
7340.13 -0.30 0.00 -0.70
7340.25 0.60 -0.30 -0.60
7340.38 -4.60 0.40 -1.00
7340.50 -0.30 0.00 -0.20
7340.63 0.90 0.20 0.30
7340.75 1.40 0.60 0.30
7340.88 0.10 1.10 0.00
7341.00 2.00 0.20 -0.20
7341.13 -1.00 -0.80 -0.80
7341.25 0.60 0.20 -0.70
7341.38 0.90 0.20 -0.50
7341.50 1.80 1.10 0.00
7341.63 0.30 -0.80 0.20
7341.75 0.10 0.20 0.20
7341.88 0.50 -0.10 -0.10
7342.00 0.10 0.20 -0.30
7342.13 -1.50 0.20 -0.70
7342.25 -0.40 -0.30 -0.70
7342.38 -2.30 0.00 -0.60
7342.63 0.70 0.40 0.30
7342.75 0.90 -0.80 0.10
7342.88 2.30 -0.80 0.10
7343.00 3.60 -0.30 -0.10
7343.13 -0.80 0.00 -0.70
7343.25 1.10 -0.80 -0.70
7343.38 0.50 -0.10 -0.50
7343.50 1.90 0.40 -0.40
7343.63 1.30 0.40 -0.10
7343.75 0.70 1.40 -0.10
7343.88 0.30 0.20 0.30
7344.00 0.90 0.20 -0.10
7344.13 2.80 -0.30 -0.10
7344.25 1.00 0.40 -0.40
7344.38 0.50 0.40 -0.70
7344.50 0.30 0.20 -0.50
7344.63 -0.10 0.40 -0.40
7344.75 -0.20 1.10 -0.30
7344.88 0.20 0.40 -0.10
7345.00 1.40 -1.20 0.10
7345.13 0.70 -0.10 -0.30
7345.25 4.10 -0.30 0.00
7345.38 -0.10 1.40 -0.50
7345.50 -0.20 0.70 -0.40
7345.63 -0.70 0.70 -0.60
7345.75 -1.10 0.40 -0.40
7345.88 0.10 1.70 -0.10
7346.00 0.70 0.40 -0.30
7346.13 0.90 0.20 -0.10
7346.25 1.30 -0.50 0.00
7346.38 -0.10 0.40 -0.20
7346.50 0.50 -0.10 -0.30
7346.63 0.50 0.90 -0.40
7346.75 -0.60 1.40 -0.60
7346.88 -0.30 0.40 -0.30
7347.00 1.40 0.20 0.20
7347.13 1.50 1.40 0.00
7347.25 0.60 -0.80 0.30
7347.38 1.50 -1.50 0.40
7347.50 1.80 -0.30 -0.10
7347.63 0.60 0.20 -0.40
7347.75 -1.50 -0.30 -0.60
7347.88 1.50 0.40 -0.10
7348.00 0.50 -0.50 0.00
7348.13 1.00 0.90 0.00
7348.25 2.70 -0.10 0.40
7348.38 -0.30 -0.50 0.30
7348.50 1.00 0.90 -0.30
7348.63 2.00 0.60 -0.20
7348.75 0.00 -1.00 0.50
7348.88 1.90 2.40 0.00
7349.00 1.40 1.10 0.10
7349.13 1.40 -1.80 -0.10
7349.25 -0.40 -0.80 -0.30
7349.38 0.50 0.40 -0.20
7349.50 -0.10 0.40 -0.30
7349.63 1.00 0.90 0.10
7349.75 0.70 0.90 0.20
7349.88 -0.30 0.00 0.20
7350.00 1.40 0.60 0.00
7350.13 -1.00 -1.80 -0.40
7350.25 1.80 0.20 -0.30
7350.38 1.80 0.20 -0.20
7350.50 2.40 0.90 0.00
7350.63 0.90 -0.30 0.30
7350.75 -1.10 -0.50 0.20
7350.88 2.10 0.40 0.20
7351.00 0.30 0.20 -0.10
7351.13 -0.20 -0.30 -0.40
7351.25 0.70 0.40 -0.40
7351.38 0.70 0.40 -0.50
7351.50 -0.30 0.40 0.00
7351.63 -0.40 0.70 0.00
7351.75 0.10 -0.30 0.10
7351.88 -0.40 0.70 -0.20
7352.00 -3.30 -1.00 -0.60
7352.13 -1.10 -1.00 -0.40
7352.25 1.30 0.40 -0.30
7352.38 3.60 1.10 0.20
7352.50 0.10 0.70 -0.10
7352.63 -0.30 0.00 -0.10
7352.75 1.00 -0.50 0.00
7352.88 1.80 0.60 -0.30
7353.00 -0.60 0.40 -0.50
7353.13 1.10 0.20 -0.10
7353.25 0.70 -0.10 0.50
7353.38 1.80 0.20 0.70
7353.50 0.60 -0.30 0.80
7353.63 0.60 0.20 0.50
7353.75 -0.70 0.70 -0.20
7353.88 1.30 -0.10 -0.20
7354.00 2.30 1.70 0.10
7354.13 2.40 0.90 0.40
7354.25 1.10 0.20 0.70
7354.38 1.40 1.10 0.80
7354.50 -0.60 0.40 0.70
7354.63 0.60 0.20 0.50
7354.75 0.50 -0.10 0.10
7354.88 2.00 0.20 -0.10
7355.00 5.40 1.90 0.30
7355.13 0.20 0.90 -0.20
7355.25 0.90 1.70 0.20
7355.38 -0.20 1.10 0.60
7355.50 0.50 1.40 0.90
7355.63 0.50 -0.10 0.60
7355.75 0.50 -0.10 0.50
7355.88 1.90 -1.50 0.30
7356.00 1.10 0.20 -0.50
7356.13 0.70 0.40 -0.30
7356.25 1.30 1.90 -0.10
7356.38 0.50 1.90 0.30
7356.50 0.10 1.70 0.50
7356.63 -0.20 0.70 0.60
7356.75 0.60 0.20 0.50
7356.88 0.70 0.90 -0.30
7357.00 1.40 0.20 -0.20
7357.13 1.10 1.70 -0.30
7357.25 2.10 0.40 0.00
7357.38 0.20 0.40 0.30
7357.50 -0.70 1.10 0.30
7357.63 0.00 -0.10 0.60
7357.75 0.10 0.20 0.20
7357.88 1.10 -0.30 0.00
7358.00 0.10 1.10 -0.60
7358.13 2.90 0.90 -0.40
7358.25 6.30 1.70 0.10
7358.38 -4.50 2.60 -0.80
7358.50 -1.70 0.40 0.40
7358.63 -0.60 0.40 0.60
7358.75 0.20 -0.50 0.60
7358.88 -5.80 -2.50 -0.60
7359.00 1.40 -0.80 -0.80
7359.13 1.70 0.70 -1.00
7359.25 1.00 1.90 -1.20
7359.38 2.00 2.60 -0.10
7359.50 -1.10 1.40 0.50
7359.63 0.90 0.60 1.00
7359.75 1.50 0.40 0.60
7359.88 3.10 -1.20 0.30
7360.00 -0.40 -0.30 -0.80
7360.13 0.30 1.10 -0.90
7360.25 0.60 0.20 -0.50
7360.63 0.90 0.20 0.60
7360.75 -0.30 -0.50 0.10
7360.88 1.00 -1.50 0.30
7361.00 -8.40 -0.70 -1.40
7361.13 0.10 0.20 -0.50
7361.25 2.80 0.60 -0.20
7361.38 0.90 1.10 -0.10
7361.50 0.20 2.90 0.00
7361.63 -2.60 0.70 -0.20
7361.75 2.00 2.20 0.30
7361.88 -2.80 2.40 -0.70
7362.00 2.00 0.20 -0.30
7362.13 2.30 0.20 0.10
7362.25 1.40 -0.80 0.20
7362.38 2.30 1.10 0.00
7362.50 3.90 1.10 0.00
7362.63 -1.20 -0.30 -0.10
7362.75 -4.00 0.70 -0.70
7362.88 -2.50 1.90 -0.60
7363.00 1.10 2.60 -0.40
7363.13 1.30 2.90 -0.50
7363.25 1.30 -0.50 0.50
7363.38 0.70 -0.10 0.50
7363.50 1.10 1.10 0.00
7363.63 0.20 -3.00 0.00
7363.75 -0.80 0.40 -0.60
7363.88 -4.00 1.10 -0.80
7364.00 1.50 1.90 0.20
7364.13 1.40 -0.30 0.40
7364.25 0.90 0.20 0.30
7364.38 0.50 -0.50 0.10
7364.50 1.90 -0.50 -0.10
7364.63 2.00 0.20 -0.20
7364.75 1.30 0.90 -0.50
7364.88 0.60 1.10 -0.10
7365.00 2.90 0.90 0.20
7365.13 -0.20 1.10 0.00
7365.25 1.90 -0.50 0.40
7365.38 1.40 -0.30 0.00
7365.50 3.50 1.30 0.10
7365.63 0.60 0.70 0.20
7365.75 1.40 -1.20 0.40
7365.88 -0.40 0.20 0.20
7366.00 1.80 0.60 -0.10
7366.13 -0.40 -1.20 -0.60
7366.25 0.50 -1.00 -0.10
7366.38 -0.20 1.10 -0.10
7366.50 1.30 0.90 0.40
7366.63 0.50 0.40 0.30
7366.75 0.00 -0.50 0.30
7366.88 1.40 1.10 0.20
7367.00 -0.10 0.00 -0.50
7367.13 -0.80 1.40 -0.70
7367.25 -0.10 1.90 -0.40
7367.38 0.90 1.10 -0.10
7367.50 1.10 1.70 -0.10
7367.63 -0.70 0.20 0.00
7367.75 0.30 -0.80 -0.40
7367.88 0.50 0.90 -0.30
7368.00 0.10 1.10 -0.40
7368.13 -0.20 -0.30 -0.50
7368.25 1.00 0.90 -0.20
7368.38 2.30 1.10 -0.10
7368.50 0.60 -0.80 -0.20
7368.63 0.50 1.90 -0.10
7368.75 -0.80 0.00 -0.30
7368.88 -3.30 0.90 -0.50
7369.25 -0.60 0.00 0.30
7369.38 1.90 -0.10 0.10
7369.50 0.20 -2.00 0.40
7369.63 1.00 -0.10 0.50
7369.75 -1.90 -1.80 -0.20
7369.88 -0.30 0.90 -0.70
7370.38 1.50 2.40 0.50
7370.50 1.50 -0.10 0.80
7370.88 2.90 -0.10 -0.30
7371.00 2.30 0.60 -0.80
7371.13 1.50 3.30 -0.90
7371.25 -0.10 2.40 -0.40
7371.38 1.10 3.10 0.30
7371.50 0.60 1.70 0.90
7371.63 -0.30 0.00 0.50
7371.75 0.00 -0.50 0.50
7371.88 1.40 -0.80 0.30
7372.00 -0.30 -0.50 -0.30
7372.13 3.90 1.10 -0.20
7372.25 1.00 2.40 -0.50
7372.38 2.80 3.60 0.00
7372.50 1.80 3.10 0.10
7372.63 1.00 2.90 -0.10
7372.88 2.10 1.40 0.00
7373.13 -0.20 1.10 -0.40
7373.25 0.30 2.20 -0.30
7373.38 1.10 2.20 -0.40
7373.50 4.00 2.40 -0.20
7373.63 1.30 3.30 -0.70
7373.75 -0.20 1.70 -0.50
7373.88 0.60 2.20 -0.10
7374.00 0.70 1.90 0.50
7374.13 1.10 2.20 0.70
7374.25 1.80 1.10 0.70
7374.38 1.50 2.90 0.40
7374.50 1.40 1.70 0.10
7374.63 1.80 1.70 0.20
7374.75 1.80 3.10 0.00
7374.88 1.50 2.90 0.20
7375.00 2.30 3.10 0.30
7375.13 2.10 2.90 0.30
7375.25 2.40 2.40 0.40
7375.38 0.60 2.60 0.70
7375.63 0.30 1.70 0.50
7375.75 1.80 2.20 0.40
7375.88 1.80 2.20 0.10
7376.00 2.00 2.20 0.10
7376.13 2.00 1.70 -0.10
7376.25 1.70 2.60 -0.20
7376.38 -0.50 3.60 -0.40
7376.50 1.30 3.30 0.00
7376.63 1.70 4.00 0.10
7376.75 1.90 2.40 0.40
7376.88 2.50 2.60 0.20
7377.00 1.30 2.90 0.00
7377.13 0.60 2.20 -0.20
7377.25 4.00 2.40 0.10
7377.38 -0.20 3.60 -0.40
7377.50 0.30 3.60 -0.30
7377.63 0.30 3.60 0.40
7377.75 0.90 4.50 0.30
7377.88 -1.70 1.90 0.30
7378.13 0.50 0.90 -0.10
7378.25 -2.60 1.10 -0.70
7378.38 0.30 2.20 -0.50
7378.50 0.90 3.60 0.00
7378.63 0.30 4.00 0.40
7378.75 1.30 1.90 0.80
7378.88 1.10 2.20 0.70
7379.00 1.10 1.10 0.60
7379.13 1.40 1.10 0.30
7379.25 3.30 2.20 0.60
7379.38 0.70 1.90 0.90
7379.50 3.10 0.20 1.30
7379.63 1.00 1.40 1.20
7379.75 2.00 1.70 0.80
7379.88 2.40 1.90 0.50
7380.00 2.40 -0.10 0.90
7380.13 2.10 2.90 0.30
7380.25 1.90 1.90 0.90
7380.38 1.80 1.10 1.50
7380.50 0.10 1.10 1.10
7380.63 1.80 2.60 0.40
7380.75 1.40 3.10 0.20
7380.88 0.50 1.90 0.30
7381.00 -0.60 1.90 0.80
7381.13 0.60 3.60 0.90
7381.25 2.00 2.60 1.50
7381.38 1.00 0.90 1.30
7381.50 3.20 0.90 1.00
7381.63 1.90 1.90 -0.20
7381.75 0.70 2.40 -0.80
7381.88 0.30 4.00 -0.80
7382.00 2.10 4.80 -0.30
7382.13 -0.30 2.40 0.40
7382.25 2.50 3.10 0.60
7382.38 1.80 1.70 0.10
7382.50 -2.20 -0.50 -0.20
7382.63 2.90 1.40 -0.80
7382.75 3.30 3.60 -0.70
7382.88 -1.20 3.60 -0.90
7383.00 3.10 2.60 -0.20
7383.13 2.50 1.10 0.20
7383.25 2.10 1.40 0.10
7383.38 1.50 0.90 -0.40
7383.50 4.20 0.90 -0.20
7383.63 3.80 2.20 -0.80
7383.75 3.10 2.20 -0.40
7383.88 4.00 2.90 -0.10
7384.00 2.70 1.30 0.20
7384.13 2.50 1.10 -0.10
7384.25 1.40 0.20 -0.40
7384.38 0.30 0.70 -0.90
7384.50 2.70 1.90 -1.00
7384.63 3.70 2.40 -0.70
7384.75 4.50 1.30 -0.30
7384.88 4.10 0.60 -0.10
7385.00 2.40 0.90 -0.50
7385.13 0.90 1.10 -0.80
7385.25 0.30 2.60 -1.20
7385.38 0.20 2.90 -1.00
7385.50 0.70 2.40 -0.70
7385.63 1.40 4.00 -0.50
7385.75 5.50 2.60 -0.40
7385.88 4.40 0.60 -0.90
7386.00 4.10 -0.30 -1.00
7386.13 2.70 0.90 -1.70
7386.25 2.70 2.40 -1.40
7386.38 0.90 2.60 -1.30
7386.50 2.80 2.20 -0.40
7386.63 0.90 1.10 -0.60
7386.75 3.80 0.60 -0.90
7386.88 3.40 0.90 -1.90
7387.00 3.40 0.40 -2.00
7387.13 0.30 1.70 -2.10
7387.25 0.30 2.60 -1.20
7387.38 1.90 1.90 -0.10
7387.50 0.60 1.10 0.00
7387.63 0.30 -0.30 -0.60
7387.75 2.00 0.20 -1.10
7387.88 2.90 -0.10 -2.10
7388.00 1.50 0.40 -2.50
7388.13 2.10 0.40 -2.10
7388.25 1.10 0.70 -1.20
7388.38 0.90 1.10 -0.30
7388.50 0.70 -1.00 -0.40
7388.63 1.10 -2.70 -0.90
7388.75 1.10 -2.30 -1.50
7388.88 2.50 -0.80 -2.60
7389.00 5.00 1.10 -2.20
7389.13 4.00 2.40 -1.00
7389.25 2.80 1.10 0.40
7389.38 1.80 -0.30 1.70
7389.50 1.50 -1.00 1.40
7389.63 0.00 -1.50 0.50
7389.75 -0.40 -2.30 -0.80
7390.00 2.50 1.10 -1.40
7390.13 2.00 0.60 -0.50
7390.25 0.60 0.70 0.40
7390.38 2.60 0.20 1.10
7390.50 2.80 -0.80 1.10
7390.63 1.10 -2.30 0.40
7390.75 0.20 -0.50 -0.80
7390.88 3.10 1.10 -1.20
7391.00 1.70 2.20 -1.20
7391.13 -1.20 1.10 -1.10
7391.25 1.50 -0.10 0.20
7391.38 0.60 -0.30 0.50
7391.50 1.80 -0.80 0.20
7391.63 2.00 -1.20 0.00
7391.75 3.50 -1.00 -0.30
7391.88 2.50 -0.80 -0.30
7392.00 1.80 -0.80 0.00
7392.13 1.50 0.90 -0.30
7392.25 0.90 -0.30 0.00
7392.38 -1.50 -0.30 -0.50
7392.50 1.40 -1.80 -0.30
7392.63 1.80 -1.20 -0.90
7392.75 2.40 -1.00 -0.90
7392.88 2.30 0.60 -1.20
7393.00 1.40 0.70 -1.10
7393.13 2.00 -0.80 -0.70
7393.25 2.00 -0.80 -0.60
7393.38 1.50 -1.00 -0.60
7393.50 -0.20 0.20 -0.80
7393.63 1.70 -0.30 -0.80
7393.75 0.30 0.20 -0.90
7393.88 2.00 0.60 -0.80
7394.00 3.50 0.40 -0.80
7394.13 1.70 -0.80 -1.10
7394.25 1.40 -0.30 -1.40
7394.38 0.10 0.20 -1.40
7394.50 2.00 1.70 -1.30
7394.63 2.50 0.20 -0.80
7394.75 2.50 0.20 -0.50
7394.88 2.90 -0.50 -0.10
7395.00 2.40 -1.50 -0.10
7395.13 -1.10 -1.00 -0.70
7395.25 0.10 -0.80 -0.80
7395.38 3.20 -1.00 -0.50
7395.50 1.80 -0.80 -0.30
7395.63 2.00 0.20 -0.20
7395.75 1.50 -1.00 -0.20
7395.88 2.00 -0.80 -0.40
7396.00 1.70 0.20 -0.70
7396.13 1.10 0.70 -0.80
7396.25 0.50 0.40 -0.90
7396.38 1.50 1.40 -0.80
7396.50 1.00 0.90 -0.50
7396.63 2.90 0.40 -0.10
7396.75 1.10 -0.30 -0.10
7396.88 0.60 0.20 -0.30
7397.00 1.90 -0.50 -0.20
7397.13 1.80 -0.30 -0.50
7397.25 -0.30 0.00 -0.90
7397.38 1.90 0.40 -0.60
7397.50 0.30 0.70 -0.70
7397.63 -0.20 1.70 -0.20
7397.75 0.50 1.40 0.10
7397.88 2.00 1.70 -0.20
7398.00 1.40 0.60 -0.10
7398.13 0.30 1.70 -0.30
7398.25 1.50 1.40 0.20
7398.38 0.90 1.10 0.50
7398.50 -2.00 0.40 0.30
7398.63 3.10 0.60 0.80
7398.75 0.60 -0.30 0.20
7398.88 0.10 2.20 -0.40
7399.00 1.50 0.90 -0.20
7399.13 2.40 1.40 0.10
7399.25 3.10 1.10 0.70
7399.38 2.20 0.40 1.00
7399.63 1.30 -2.00 0.50
7399.75 2.40 -0.50 -0.20
7399.88 0.10 1.10 -0.70
7400.13 1.10 1.70 0.00
7400.25 2.50 0.20 0.80
7400.38 1.80 0.20 1.00
7400.50 3.50 -0.10 1.10
7400.63 0.70 -0.10 0.60
7400.75 0.60 0.20 0.10
7400.88 0.90 0.20 -0.10
7401.00 2.00 0.60 0.10
7401.13 1.80 1.10 0.20
7401.25 1.90 0.90 0.70
7401.38 2.00 0.20 1.00
7401.50 1.50 -0.50 0.90
7401.63 0.20 -0.10 0.60
7401.75 1.90 -0.50 0.60
7401.88 0.70 -0.10 0.30
7402.00 2.20 0.40 0.40
7402.13 1.80 -0.30 0.50
7402.25 1.40 0.20 0.50
7402.38 1.90 -0.10 0.80
7402.50 -0.80 -0.50 0.60
7402.63 1.10 0.20 0.50
7402.75 0.00 0.90 0.20
7402.88 -0.40 0.20 0.10
7403.00 0.70 -0.10 0.20
7403.13 1.50 -0.50 0.80
7403.25 0.50 -0.50 0.80
7403.38 1.40 -0.80 1.00
7403.50 0.50 -0.10 0.60
7403.63 -1.00 -0.30 0.30
7403.75 -0.20 -1.20 -0.20
7403.88 -0.30 -1.00 -0.40
7404.00 1.30 0.90 0.10
7404.13 2.40 0.90 0.60
7404.25 -0.20 0.70 0.60
7404.38 1.00 -0.50 0.80
7404.50 -1.20 -0.30 0.10
7404.63 -0.20 0.20 -0.40
7404.75 1.30 -0.10 -0.70
7404.88 1.00 1.40 -0.40
7405.00 3.30 1.10 0.50
7405.13 3.60 1.10 1.30
7405.25 2.20 0.90 1.30
7405.38 0.50 -0.10 0.60
7405.50 -3.70 0.20 -0.70
7405.63 2.50 1.10 -0.40
7405.75 4.90 -0.10 0.10
7405.88 2.70 1.90 0.30
7406.00 2.20 0.40 0.90
7406.13 0.40 0.70 1.00
7406.25 0.60 -0.80 0.80
7406.38 0.90 0.20 0.40
7406.50 -0.60 0.00 -0.40
7406.63 1.10 1.10 -0.60
7406.75 3.90 1.10 -0.20
7406.88 0.70 1.90 -0.20
7407.00 2.40 0.90 0.40
7407.13 1.50 -1.00 0.80
7407.25 -0.20 -1.80 0.70
7407.38 -0.70 -1.20 0.10
7407.50 -1.20 -0.80 -0.40
7407.63 -0.70 -0.30 -0.80
7407.75 0.90 0.70 -0.80
7407.88 2.50 1.70 -0.30
7408.00 2.00 2.20 0.00
7408.13 2.80 1.10 0.20
7408.25 1.10 -0.30 0.60
7408.38 1.90 -0.50 0.20
7408.50 1.10 -0.80 -0.20
7408.63 -0.30 -1.00 -0.80
7408.75 1.30 -0.50 -0.90
7408.88 2.30 2.20 -1.00
7409.00 2.00 1.70 -0.50
7409.13 2.40 1.90 0.30
7409.25 2.20 0.90 0.60
7409.38 5.80 -0.30 1.20
7409.50 1.80 -0.30 0.60
7409.63 1.50 -1.00 -0.10
7409.75 0.20 0.00 -0.60
7409.88 3.70 0.90 -0.10
7410.00 2.80 0.20 -0.20
7410.13 1.00 1.90 0.60
7410.25 1.50 0.40 1.00
7410.38 6.50 0.40 1.50
7410.50 2.30 -0.80 0.60
7410.63 0.60 2.20 0.00
7410.75 2.00 0.60 -0.40
7410.88 2.50 0.60 -0.20
7411.00 1.50 1.40 0.00
7411.13 0.90 -0.30 0.70
7411.25 0.70 0.40 0.70
7411.38 2.70 -0.50 0.50
7411.50 0.10 -1.20 0.30
7411.63 2.10 0.40 -0.50
7411.75 1.70 -1.20 -1.10
7411.88 3.20 1.90 -0.60
7412.00 3.60 0.60 -0.10
7412.13 2.50 2.20 -0.10
7412.25 4.10 -0.30 0.80
7412.38 2.20 -0.50 0.50
7412.50 1.10 -0.30 0.00
7412.63 1.10 -0.80 -0.60
7412.75 2.80 -0.80 -0.60
7412.88 2.70 0.40 -0.40
7413.00 3.60 1.10 0.00
7413.13 2.70 1.90 0.50
7413.25 1.90 0.40 0.80
7413.38 2.10 1.90 0.30
7413.50 1.80 0.20 0.00
7413.63 1.30 0.40 -0.40
7413.75 1.50 1.90 -0.40
7413.88 2.90 -0.50 -0.10
7414.00 2.00 2.20 0.00
7414.13 1.40 -0.80 0.50
7414.25 2.30 0.60 0.20
7414.38 0.50 1.40 -0.10
7414.50 1.80 1.10 -0.10
7414.63 2.90 0.40 -0.10
7414.75 2.90 -0.10 0.00
7414.88 -0.40 0.20 0.40
7415.00 2.80 0.60 0.50
7415.13 1.80 -1.20 0.20
7415.25 3.30 0.20 -0.10
7415.38 2.50 0.20 -0.30
7415.50 2.90 0.90 -0.20
7415.63 2.00 2.20 -0.30
7415.75 2.00 0.60 0.50
7415.88 2.30 0.60 0.90
7416.00 0.70 0.40 0.70
7416.13 2.40 0.40 0.50
7416.25 1.30 -0.10 0.00
7416.38 1.30 0.40 -0.50
7416.50 9.30 0.60 0.20
7416.63 2.90 0.40 -0.30
7416.75 2.50 1.70 0.20
7416.88 3.20 0.90 0.70
7417.00 2.20 0.90 0.50
7417.13 1.80 0.20 0.00
7417.25 3.20 1.30 -0.10
7417.38 3.20 1.90 -0.30
7417.50 0.60 2.20 -0.50
7417.63 3.70 2.90 0.10
7417.75 2.00 1.70 0.60
7417.88 2.50 0.20 0.60
7418.00 1.50 -1.00 0.40
7418.13 0.60 1.70 0.00
7418.25 3.10 1.10 -0.20
7418.38 0.70 1.90 -0.60
7418.50 2.50 1.70 0.00
7418.63 3.20 1.90 0.40
7418.75 1.90 0.90 0.70
7418.88 1.30 0.90 0.40
7419.00 1.30 1.40 0.10
7419.13 1.50 1.40 0.00
7419.25 2.10 1.40 0.10
7419.38 2.90 1.90 0.40
7419.50 4.30 -0.10 0.80
7419.63 3.30 1.10 0.10
7419.75 1.50 0.90 0.20
7419.88 1.00 2.90 0.10
7420.00 0.60 1.70 -0.10
7420.13 1.40 2.20 0.10
7420.25 1.90 2.40 0.40
7420.38 1.10 2.20 0.30
7420.50 2.50 2.60 0.20
7420.63 2.10 0.90 0.10
7420.75 2.00 1.10 0.00
7420.88 2.90 0.90 0.00
7421.00 2.00 2.20 0.00
7421.13 1.50 1.90 0.20
7421.25 2.70 1.90 0.30
7421.38 0.20 0.90 0.30
7421.50 1.00 0.90 0.50
7421.63 0.20 -0.50 0.50
7421.75 0.70 1.40 0.50
7421.88 1.30 1.40 0.10
7422.00 2.00 2.60 0.10
7422.13 0.90 0.20 0.80
7422.25 0.70 1.90 0.70
7422.38 1.30 0.90 0.70
7422.50 0.90 0.20 0.30
7422.63 1.40 -0.30 0.40
7422.75 0.30 -1.20 -0.20
7422.88 3.10 0.20 0.60
7423.00 2.70 -0.10 0.60
7423.13 1.90 2.90 0.40
7423.25 0.20 0.40 0.40
7423.38 -2.40 1.70 -0.60
7423.50 1.30 1.90 -0.50
7423.63 2.80 1.10 -0.50
7423.75 2.30 2.60 0.30
7423.88 1.80 2.20 0.60
7424.00 -0.20 1.10 0.60
7424.13 2.70 2.40 0.40
7424.25 -1.10 1.40 -0.50
7424.38 1.10 3.60 -0.50
7424.50 0.50 3.80 -0.40
7424.63 1.00 1.90 0.00
7424.75 1.80 2.60 0.80
7424.88 0.50 1.90 0.90
7425.00 3.50 0.40 1.00
7425.13 1.90 0.40 0.60
7425.25 0.50 0.90 -0.40
7425.38 3.60 2.20 0.00
7425.50 1.90 1.90 0.00
7425.63 3.10 2.20 0.50
7425.75 0.70 2.90 0.80
7425.88 1.10 2.20 0.50
7426.00 0.90 1.70 0.20
7426.13 1.30 1.90 0.00
7426.25 1.80 2.20 0.20
7426.38 1.10 3.10 0.30
7426.50 1.40 2.60 0.70
7426.63 1.10 1.70 0.80
7426.75 1.00 1.40 0.40
7426.88 -0.60 1.90 -0.10
7427.00 -1.10 0.90 -0.30
7427.13 2.70 0.40 0.10
7427.25 1.10 1.70 0.00
7427.38 0.70 1.90 0.30
7427.50 1.50 2.40 0.20
7427.63 0.20 1.40 0.30
7427.75 -1.00 1.10 -0.20
7427.88 -0.30 0.90 -0.50
7428.00 -4.00 2.20 -0.70
7428.13 -1.00 1.70 -0.30
7428.25 2.40 2.40 0.30
7428.38 1.40 2.20 0.30
7428.50 2.10 1.90 0.30
7428.63 0.20 2.40 0.30
7428.75 -0.20 1.10 0.60
7428.88 -0.80 0.90 0.60
7429.00 -0.20 1.70 0.10
7429.13 1.00 1.40 0.00
7429.25 0.60 2.20 -0.10
7429.38 -0.10 2.40 -0.30
7429.50 0.30 1.70 0.20
7429.63 2.90 5.30 -0.20
7429.75 1.00 1.40 0.60
7429.88 0.10 1.10 0.40
7430.00 0.20 0.40 0.10
7430.13 0.60 -0.30 0.10
7430.25 -0.30 1.40 -0.30
7430.38 -0.20 1.70 -0.30
7430.50 1.90 1.90 -0.10
7430.63 3.50 1.90 0.40
7430.75 1.00 -1.00 0.70
7430.88 0.90 0.70 0.60
7431.00 0.70 0.90 0.50
7431.13 -0.40 1.10 0.30
7431.25 2.10 2.40 0.40
7431.38 1.10 2.60 -0.10
7431.50 -0.20 2.20 -0.30
7431.63 1.10 1.70 0.30
7431.75 3.20 1.30 0.80
7431.88 0.50 1.90 0.60
7432.00 1.10 0.20 0.60
7432.13 -0.80 -0.50 0.40
7432.25 0.70 0.40 -0.40
7432.38 0.70 0.90 -0.60
7432.50 1.00 2.90 0.10
7432.63 1.40 2.60 0.30
7432.75 1.40 2.20 0.70
7432.88 1.30 1.40 0.60
7433.00 1.50 1.40 0.30
7433.13 0.60 1.70 -0.10
7433.25 5.30 0.60 -0.20
7433.38 -1.00 2.20 -0.60
7433.50 0.50 2.90 -0.10
7433.63 1.10 3.60 0.30
7433.75 0.30 1.10 0.80
7433.88 2.00 0.60 0.80
7434.00 1.90 1.90 0.40
7434.13 1.10 0.70 -0.10
7434.25 1.90 1.90 -0.50
7434.50 3.70 2.40 0.10
7434.63 0.60 0.70 0.30
7434.75 2.30 0.20 0.30
7434.88 1.30 0.40 0.40
7435.00 2.80 1.70 0.10
7435.13 1.50 -0.10 -0.10
7435.25 2.40 -0.10 -0.40
7435.38 1.10 0.20 -0.30
7435.50 1.80 0.20 0.00
7435.63 1.30 1.40 0.10
7435.75 1.80 1.10 0.00
7435.88 -0.10 1.90 0.20
7436.00 1.50 0.40 0.00
7436.13 1.30 -1.00 0.20
7436.38 1.40 -0.80 0.30
7436.50 3.10 0.60 0.20
7436.63 2.30 2.20 0.10
7436.75 2.20 0.40 0.30
7436.88 1.40 1.10 0.50
7437.00 2.10 3.30 0.00
7437.13 0.20 0.90 0.40
7437.25 1.30 1.40 0.10
7437.38 0.70 0.90 -0.10
7437.50 1.80 0.60 -0.10
7437.63 2.30 1.70 0.00
7437.75 1.00 0.90 0.30
7437.88 0.90 1.10 0.70
7438.00 0.00 0.90 0.80
7438.13 -0.70 1.10 0.70
7438.25 0.70 0.90 0.30
7438.38 -0.20 0.20 -0.30
7438.50 2.40 0.90 -0.30
7438.63 2.40 0.90 -0.10
7438.75 0.50 1.90 0.20
7438.88 2.20 0.90 0.70
7439.00 -0.20 0.70 0.80
7439.13 -0.60 -0.50 0.50
7439.50 0.20 2.40 -0.60
7439.63 -0.70 2.20 -0.60
7439.75 4.10 3.60 0.40
7439.88 0.70 1.90 0.50
7440.00 1.40 1.70 0.90
7440.13 1.30 0.40 0.60
7440.25 1.10 0.20 -0.30
7440.38 1.10 0.70 -0.80
7440.50 0.70 1.90 -0.80
7440.63 0.50 2.90 -0.40
7440.75 1.00 1.90 0.70
7440.88 0.70 0.40 1.00
7441.00 2.60 0.20 1.40
7441.13 0.90 -0.80 0.50
7441.25 2.40 -0.50 -0.10
7441.38 1.10 0.20 -0.30
7441.50 1.90 2.40 -0.10
7441.63 0.70 2.40 0.70
7441.75 -0.80 1.40 0.80
7441.88 0.60 -0.30 0.60
7442.00 -0.80 0.90 0.80
7442.13 0.60 -0.30 0.20
7442.25 0.50 -0.10 0.30
7442.38 0.70 0.90 0.60
7442.50 1.10 1.70 0.70
7442.63 0.70 -0.10 0.90
7442.75 0.20 -0.10 0.60
7442.88 0.10 0.20 0.30
7443.00 -1.90 1.10 0.20
7443.13 -0.30 1.40 0.30
7443.25 0.00 0.40 0.50
7443.38 1.30 0.40 0.80
7443.50 1.40 1.70 0.60
7443.63 0.50 1.40 0.20
7443.75 -0.70 0.70 0.30
7443.88 0.60 1.70 0.10
7444.00 0.60 1.10 0.70
7444.13 0.30 0.70 0.90
7444.25 0.20 1.40 0.80
7444.38 -0.30 1.40 0.40
7444.50 1.10 0.70 0.20
7444.63 0.20 1.90 0.00
7444.75 2.10 1.90 0.40
7444.88 1.80 1.70 0.50
7445.00 0.90 0.20 0.70
7445.13 1.90 0.40 0.80
7445.25 1.30 0.40 0.40
7445.38 -0.20 -0.30 0.30
7445.50 0.90 2.20 0.10
7445.63 1.80 0.20 0.70
7445.75 2.80 0.60 0.90
7446.00 1.40 1.10 1.10
7446.13 1.10 -0.30 0.70
7446.38 0.10 1.70 0.50
7446.50 0.10 1.70 0.60
7446.63 0.60 1.70 0.70
7446.75 1.10 0.60 0.70
7446.88 2.30 0.60 0.70
7447.00 0.60 1.10 0.10
7447.13 1.00 1.90 0.20
7447.25 2.00 1.10 0.60
7447.38 0.70 0.90 0.40
7447.50 1.30 1.40 0.30
7447.63 0.90 -0.30 0.20
7447.75 2.40 -0.50 -0.20
7447.88 3.10 0.60 -0.60
7448.00 5.30 0.60 -0.40
7448.13 0.50 1.90 -0.50
7448.25 1.10 2.60 -0.20
7448.38 1.40 1.70 0.20
7448.50 1.10 1.10 0.20
7448.63 0.60 1.70 0.10
7448.75 1.90 0.40 -0.30
7448.88 0.90 0.20 -0.60
7449.00 0.20 0.90 -0.60
7449.13 2.30 1.70 -0.20
7449.25 1.30 1.90 -0.10
7449.38 1.10 1.70 -0.20
7449.50 1.40 0.20 0.20
7449.63 2.00 0.20 -0.20
7449.75 3.90 0.60 0.00
7449.88 1.90 0.90 -0.70
7450.00 2.50 1.10 -0.60
7450.13 3.50 1.90 -0.60
7450.25 -0.50 2.20 -0.90
7450.38 2.30 2.20 -0.30
7450.50 2.40 1.90 -0.20
7450.63 2.30 1.10 0.10
7450.75 0.50 0.90 -0.20
7450.88 0.50 -0.10 -0.40
7451.00 0.60 0.20 -0.70
7451.13 3.20 -0.10 -1.00
7451.25 0.70 2.40 -1.30
7451.38 3.10 2.20 -0.70
7451.50 2.80 1.70 -0.60
7451.63 2.10 1.40 0.10
7451.75 0.50 0.90 0.20
7451.88 0.50 -0.50 0.40
7452.00 1.90 -0.50 0.30
7452.13 -0.80 0.00 0.00
7452.50 5.30 0.60 0.40
7452.63 0.00 0.40 0.10
7452.75 3.20 0.90 0.50
7452.88 2.50 2.60 0.20
7453.00 2.30 2.20 0.20
7453.13 2.70 2.90 0.20
7453.25 -1.50 2.20 -0.40
7453.38 -0.70 0.70 -0.70
7453.50 0.10 0.70 -0.90
7453.63 0.70 0.90 -0.70
7453.75 1.80 -0.30 -0.40
7453.88 2.70 1.30 0.40
7454.00 1.30 0.90 0.60
7454.13 2.90 -0.10 0.20
7454.25 0.10 0.20 -0.50
7454.38 0.70 -0.10 -0.80
7454.50 1.00 2.40 -0.90
7454.63 2.30 2.20 -0.10
7454.75 0.30 0.70 0.30
7454.88 1.30 0.90 0.60
7455.00 0.10 0.20 0.50
7455.13 1.00 1.40 0.20
7455.25 2.80 1.10 -0.30
7455.38 2.50 0.60 -0.60
7455.50 4.40 1.10 -0.20
7455.63 0.70 1.40 -0.30
7455.75 0.90 0.70 0.00
7455.88 1.30 0.40 0.10
7456.00 1.80 1.10 -0.10
7456.13 1.40 0.60 0.00
7456.25 1.10 1.10 -0.30
7456.38 1.40 0.20 -0.20
7456.50 1.90 -0.10 -0.20
7456.63 2.80 1.70 -0.10
7456.75 1.30 0.90 0.00
7456.88 2.30 0.60 0.30
7457.00 1.30 -0.50 0.60
7457.13 1.40 -0.30 0.70
7457.25 1.80 0.60 0.50
7457.38 1.90 0.40 0.40
7457.50 2.40 -0.10 0.10
7457.63 3.30 3.10 0.00
7457.75 1.90 0.90 0.50
7457.88 0.90 1.10 0.50
7458.00 1.80 1.10 0.90
7458.13 1.00 -0.50 0.80
7458.25 1.00 -1.00 0.60
7458.38 0.60 0.20 0.60
7458.50 1.40 -0.30 -0.20
7458.63 0.50 0.40 -0.30
7458.75 2.80 1.10 -0.10
7458.88 1.50 1.90 0.20
7459.00 1.30 1.90 0.30
7459.13 1.00 -0.10 0.70
7459.25 -0.80 0.90 0.50
7459.38 0.90 -1.20 0.40
7459.50 1.00 -2.00 0.20
7459.63 2.40 1.90 -0.20
7459.88 1.50 0.40 0.00
7460.00 0.50 -1.00 0.20
7460.38 3.10 0.20 0.00
7460.50 3.50 0.90 0.00
7460.63 2.10 -0.50 0.00
7460.75 2.30 -0.80 -0.30
7460.88 1.30 1.90 0.00
7461.00 1.50 0.90 0.60
7461.13 2.00 -0.30 0.70
7461.25 1.40 -0.30 0.50
7461.38 1.90 -0.50 0.30
7461.50 2.50 -0.80 0.10
7461.63 1.00 -0.10 -0.10
7461.75 0.60 0.70 0.00
7461.88 0.30 -0.30 -0.10
7462.00 0.90 -0.30 0.10
7462.13 1.10 -1.20 0.30
7462.25 1.30 -0.50 0.10
7462.38 1.40 -0.80 0.30
7462.50 1.00 -0.10 0.40
7462.63 2.50 0.60 0.60
7462.75 0.00 -0.10 0.30
7462.88 2.70 0.40 0.40
7463.00 2.30 -1.20 0.60
7463.13 2.30 -0.30 0.40
7463.25 -0.60 0.00 0.50
7463.38 1.50 -0.10 0.70
7463.50 1.90 -0.50 0.60
7463.63 1.00 0.90 0.40
7463.75 1.50 -0.10 0.60
7463.88 2.50 -0.30 0.70
7464.00 2.20 -0.50 1.10
7464.13 2.00 -1.80 1.40
7464.25 0.00 -1.50 0.70
7464.38 1.10 -1.20 0.50
7464.50 1.50 0.90 0.50
7464.63 0.60 1.10 0.30
7464.75 1.00 0.40 0.70
7464.88 0.70 0.40 1.00
7465.00 2.40 -0.50 1.20
7465.13 4.40 -0.30 1.40
7465.25 0.00 0.40 0.70
7465.38 0.70 -1.00 0.30
7465.50 0.50 0.90 0.20
7465.63 -0.20 0.20 0.70
7465.75 2.60 -1.20 1.40
7465.88 1.80 -0.30 1.70
7466.00 1.10 -1.80 0.80
7466.13 3.30 0.20 0.80
7466.25 2.10 1.40 0.00
7466.38 1.30 0.90 0.10
7466.50 -0.60 0.40 0.20
7466.63 -0.20 0.70 0.50
7466.75 0.70 0.90 0.50
7466.88 0.20 -0.50 0.40
7467.00 1.10 0.20 0.20
7467.13 2.30 0.20 -0.10
7467.25 1.10 -0.30 -0.30
7467.38 2.80 1.70 -0.30
7467.50 2.00 1.70 0.30
7467.63 1.90 0.40 0.20
7467.75 -0.60 0.90 -0.60
7467.88 1.10 0.20 -0.60
7468.00 -0.60 0.40 -1.10
7468.13 1.30 0.90 -0.70
7468.25 2.10 1.40 -0.30
7468.38 0.30 1.10 0.30
7468.50 2.50 1.10 0.60
7468.63 2.00 -0.80 0.60
7468.75 2.90 -0.10 -0.10
7468.88 0.50 0.90 -0.80
7469.00 2.90 1.40 -0.80
7469.13 1.00 1.90 -0.80
7469.25 -4.60 1.90 -1.10
7469.38 1.10 1.70 -0.40
7469.50 3.20 -1.50 -0.70
7469.63 1.90 1.40 -0.50
7469.75 1.30 1.40 -0.50
7469.88 1.30 1.40 -0.30
7470.00 2.00 2.20 -0.50
7470.13 1.50 0.90 -0.70
7470.25 1.00 1.40 -0.90
7470.38 0.90 1.10 -1.00
7470.50 1.00 2.40 -1.20
7470.63 2.00 1.70 -0.90
7470.75 4.60 1.70 -0.20
7470.88 0.60 2.20 -0.30
7471.00 3.50 -0.10 -0.80
7471.13 3.60 -0.30 -0.60
7471.25 2.10 1.40 -0.90
7471.38 1.20 2.90 -1.00
7471.50 0.10 1.70 -0.70
7471.63 0.60 1.10 -0.10
7471.75 2.40 0.90 0.10
7471.88 1.40 1.70 -0.20
7472.00 1.80 0.60 -0.50
7472.13 2.10 0.90 -1.10
7472.25 3.10 0.60 -0.40
7472.38 -2.80 2.90 -0.90
7472.50 1.30 2.90 0.00
7472.63 0.90 1.10 0.20
7472.75 -0.30 0.40 0.40
7472.88 0.10 -1.80 -0.30
7473.00 2.30 0.20 -0.50
7473.13 2.80 -0.30 -0.90
7473.25 2.80 2.60 -1.10
7473.38 5.10 1.90 -0.40
7473.63 3.70 -0.10 -0.40
7473.75 2.90 -0.50 -0.10
7473.88 2.90 0.90 -0.30
7474.00 2.10 0.40 -0.70
7474.13 3.50 2.40 -0.40
7474.25 1.40 2.20 -0.10
7474.38 1.00 -0.50 0.60
7474.50 1.30 -0.10 0.60
7474.63 1.80 -3.20 0.00
7474.75 0.10 0.20 -0.40
7474.88 2.10 1.40 -0.30
7475.00 0.60 2.20 -0.40
7475.13 2.50 2.60 0.30
7475.25 3.60 1.70 1.10
7475.50 -1.20 0.20 0.60
7475.63 3.30 -1.80 0.60
7475.75 0.60 -0.30 -0.20
7476.13 1.30 3.30 -0.10
7476.25 0.00 -0.10 0.70
7476.38 -1.40 -0.50 0.60
7476.50 2.30 -0.30 1.10
7476.63 2.00 -2.30 0.50
7476.75 -0.60 -0.50 -0.10
7476.88 2.10 0.40 -0.30
7477.25 1.10 3.10 -0.10
7477.38 1.50 1.40 0.60
7477.50 1.90 0.90 0.70
7477.63 -0.20 0.20 0.20
7477.75 1.40 0.20 -0.10
7477.88 2.80 0.60 -0.50
7478.25 4.40 2.10 0.50
7478.38 1.50 1.90 0.40
7478.50 0.50 -1.00 0.40
7478.63 2.20 -0.10 0.50
7478.75 2.50 1.10 0.20
7478.88 3.20 -1.00 0.40
7479.00 2.90 -1.50 -0.20
7479.13 2.40 1.40 -0.20
7479.25 2.10 0.40 -0.20
7479.38 0.30 0.20 -0.30
7479.50 0.20 1.90 -0.30
7479.63 1.50 0.90 0.20
7479.75 1.00 0.90 0.00
7479.88 2.00 0.20 0.40
7480.38 0.20 -0.10 -0.40
7480.88 1.40 1.70 -0.20
7481.00 1.40 2.20 0.20
7481.13 3.50 -2.00 -0.30
7481.25 1.80 0.60 -0.20
7481.38 4.10 0.60 0.20
7481.50 -3.60 0.90 -0.90
7481.63 3.20 1.30 -0.40
7481.75 -1.10 0.90 -0.80
7482.00 1.00 0.40 0.30
7482.13 -0.20 0.20 0.20
7482.25 2.00 -1.20 0.00
7482.38 0.30 0.70 -0.40
7482.50 1.70 1.10 -0.60
7482.63 1.00 0.90 -0.80
7483.00 1.80 1.70 0.10
7483.13 1.30 1.40 0.30
7483.25 2.10 0.90 0.30
7483.38 0.20 -1.50 0.40
7483.50 0.90 1.70 -0.10
7483.63 1.80 0.20 -0.50
7483.75 4.10 1.70 -0.40
7483.88 -1.00 2.60 -0.80
7484.00 0.50 2.40 -0.50
7484.25 1.30 1.90 0.10
7484.38 -0.30 1.90 -0.10
7484.63 2.30 1.10 -0.20
7484.75 1.80 1.10 0.00
7484.88 2.80 1.70 0.00
7485.00 1.90 2.90 -0.10
7485.13 3.20 1.30 -0.20
7485.25 2.30 0.60 -0.30
7485.38 4.20 0.90 -0.10
7485.50 2.80 1.70 -0.10
7485.63 3.30 1.70 0.50
7485.88 0.90 0.20 0.30
7486.13 5.40 1.30 -0.20
7486.25 2.40 2.40 -0.30
7486.63 1.90 -0.10 0.20
7486.75 -0.60 0.40 -0.70
7486.88 0.70 0.40 -0.80
7487.13 4.40 3.10 0.00
7487.25 1.30 0.40 0.00
7487.38 1.80 0.60 -0.20
7487.50 2.30 0.20 -0.40
7487.63 0.50 1.40 -0.80
7487.75 2.00 1.70 -0.70
7487.88 0.10 2.20 -0.80
7488.00 -0.40 2.60 -0.40
7488.13 0.90 1.70 0.00
7488.25 3.90 3.10 0.30
7488.50 1.40 1.10 -0.70
7488.75 -1.10 2.90 -2.00
7488.88 -1.70 1.90 -1.50
7489.00 -0.10 3.30 -1.30
7489.75 2.00 2.20 -1.00
7489.88 0.50 0.90 -0.40
7490.00 -0.10 1.40 -0.50
7490.13 -3.60 1.40 -0.80
7490.25 1.90 2.40 -0.50
7490.38 0.30 0.20 -0.90
7490.50 2.30 1.70 -1.20
7490.63 -0.30 1.90 -1.40
7490.75 1.50 1.40 -0.90
7490.88 2.00 1.10 -0.20
7491.00 1.00 1.90 -0.10
7491.13 3.50 0.90 0.10
7491.25 1.00 0.90 -0.80
7491.38 3.20 2.40 -1.20
7491.50 2.00 2.20 -1.40
7491.75 -1.20 2.60 -0.80
7491.88 1.00 1.90 0.00
7492.00 2.10 1.40 0.20
7492.13 2.00 -0.30 -0.10
7492.25 2.70 0.40 -0.50
7492.50 3.40 2.90 -1.20
7492.75 -1.70 2.90 -0.20
7492.88 2.00 2.20 0.70
7493.00 1.50 0.90 0.70
7493.13 0.90 0.70 0.10
7493.25 0.30 -0.80 -0.50
7493.38 -0.50 0.70 -1.00
7493.50 0.30 0.70 -0.80
7493.63 3.50 1.90 -0.30
7493.88 1.00 1.90 0.10
7494.00 0.70 0.40 0.60
7494.13 1.30 -0.10 0.20
7494.25 -0.70 1.10 -0.80
7494.38 5.80 0.60 -0.20
7494.63 1.30 2.40 -0.10
7494.88 2.40 0.90 0.10
7495.00 0.70 0.40 -0.20
7495.25 3.10 0.20 0.00
7495.38 -0.10 0.40 -0.40
7495.63 0.90 0.70 0.00
7495.75 0.90 1.10 -0.10
7495.88 1.40 0.20 -0.30
7496.00 1.00 1.40 -0.50
7496.50 0.70 -0.50 0.30
7496.63 0.90 -0.30 0.20
7497.00 8.40 1.90 0.10
7497.13 0.30 2.60 -0.60
7498.25 2.10 2.90 0.50
7498.50 0.70 0.90 0.70
7498.63 -0.20 -2.30 0.10
7499.13 2.10 2.90 -0.20
7499.25 2.30 3.10 0.30
7499.38 1.90 0.90 0.30
7499.50 3.20 0.90 0.40
7499.63 2.80 0.20 -0.40
7499.88 1.30 0.90 -0.40
7500.00 1.90 1.90 -0.70
7500.25 1.40 0.70 -0.60
7500.38 1.00 0.40 -0.10
7500.50 1.90 1.40 0.00
7500.63 3.30 -0.30 0.10
7500.75 -0.80 0.90 -0.60
7500.88 4.90 0.90 -0.30
7501.00 2.50 2.20 -0.40
7501.13 2.00 2.20 -0.10
7501.25 2.00 1.10 0.50
7501.38 2.20 -0.10 1.00
7501.50 1.80 0.60 0.50
7501.63 2.80 0.60 0.20
7501.88 3.70 0.90 -0.20
7502.00 2.70 1.90 -0.50
7502.13 2.40 2.40 -0.20
7502.25 1.50 2.40 0.00
7502.38 1.00 0.90 0.40
7502.50 1.00 1.40 0.20
7502.63 2.00 1.70 0.00
7502.75 0.70 -0.10 -0.70
7502.88 2.80 1.70 -0.50
7503.00 1.70 1.70 -0.40
7503.13 2.30 0.60 -0.20
7503.25 1.80 1.70 0.00
7503.38 1.90 2.90 0.10
7503.50 1.10 -0.30 0.30
7503.63 3.10 1.70 0.20
7503.75 3.30 -0.30 0.00
7503.88 4.10 0.60 -0.10
7504.13 2.20 -0.10 0.20
7504.25 1.90 1.40 0.30
7504.38 0.70 0.90 0.60
7504.50 1.10 0.20 -0.10
7504.63 1.90 0.40 0.00
7504.75 3.10 0.20 0.00
7504.88 2.50 0.60 0.30
7505.00 0.50 1.90 -0.10
7505.13 0.90 0.70 0.20
7505.25 1.50 -1.50 -0.20
7505.38 2.00 2.20 0.00
7505.50 1.30 -0.10 -0.20
7505.63 3.10 0.60 -0.10
7505.88 2.80 1.70 -0.50
7506.00 0.60 2.20 -0.30
7506.13 0.70 1.90 0.10
7506.25 2.30 1.70 0.40
7506.38 0.60 0.70 0.60
7506.50 3.70 3.80 -0.10
7506.75 2.00 1.70 -0.30
7506.88 3.10 2.20 -0.20
7507.00 2.40 0.90 -0.40
7507.25 0.30 -1.20 0.60
7507.38 0.70 -1.00 0.50
7507.50 2.40 0.90 0.10
7507.63 2.70 0.90 -0.10
7507.88 2.10 2.40 -0.80
7508.00 -0.80 1.90 -0.90
7508.13 1.50 2.40 -0.60
7508.25 2.50 0.60 -0.40
7508.38 2.00 3.10 0.30
7508.63 3.30 2.20 0.10
7508.88 4.20 1.30 0.00
7509.00 1.70 1.10 -0.70
7509.13 -0.20 1.70 -0.80
7509.25 -1.70 2.40 -1.30
7509.38 3.30 2.20 -0.60
7509.50 1.40 1.70 -0.60
7509.63 2.80 2.20 -0.40
7509.75 2.70 1.90 -0.10
7509.88 2.40 1.90 -0.10
7510.00 1.30 1.90 -0.30
7510.13 4.90 1.90 -0.20
7510.25 -0.10 2.40 -0.90
7510.38 5.80 2.10 -0.40
7510.50 0.10 2.20 -1.10
7510.63 2.80 2.20 -0.20
7510.75 1.50 1.90 0.00
7510.88 2.40 1.90 0.30
7511.00 0.90 1.70 0.10
7511.13 0.70 0.90 -0.40
7511.25 1.90 0.90 -0.40
7511.50 0.90 2.20 -0.60
7511.63 0.10 3.10 -0.10
7511.75 2.90 2.90 -0.10
7511.88 1.80 2.20 0.00
7512.00 3.30 3.10 0.40
7512.13 4.50 -0.10 0.80
7512.25 0.90 0.70 0.10
7512.38 2.30 1.10 0.30
7512.50 2.00 1.70 0.40
7512.75 2.90 0.40 -0.20
7512.88 3.10 0.60 -0.60
7513.00 0.70 2.40 -0.20
7513.13 1.30 1.90 0.20
7513.25 -1.00 2.20 0.40
7513.38 1.00 2.40 0.60
7513.50 0.50 0.90 0.40
7513.88 1.90 1.90 -0.80
7514.00 1.40 2.60 -0.80
7514.13 2.00 3.10 -0.20
7514.25 2.50 2.60 0.70
7514.38 5.10 1.30 1.30
7514.50 5.70 1.30 1.30
7514.63 2.00 0.60 0.60
7514.75 2.40 1.90 0.10
7514.88 0.50 0.90 -0.10
7515.00 1.90 2.40 0.10
7515.13 0.90 2.60 0.10
7515.38 -1.20 2.20 0.40
7515.50 2.70 2.40 0.50
7515.63 1.40 1.10 0.20
7515.75 2.70 0.40 -0.50
7515.88 -0.30 2.40 -0.70
7516.00 1.90 2.90 -0.20
7516.13 1.80 2.60 0.20
7516.25 1.00 2.40 0.50
7516.38 1.40 1.10 0.80
7516.50 2.80 2.20 0.20
7516.75 2.40 1.40 -0.60
7516.88 3.10 1.70 -0.40
7517.00 2.30 1.70 -0.40
7517.13 2.50 2.60 0.20
7517.25 0.70 1.90 0.60
7517.38 1.50 1.90 0.50
7517.50 2.30 1.10 0.60
7517.63 2.00 1.10 0.00
7517.88 0.20 2.40 -0.30
7518.00 1.50 1.90 0.20
7518.13 2.30 1.70 0.20
7518.25 2.50 2.60 0.00
7518.38 3.20 2.40 -0.20
7518.63 2.40 2.40 0.30
7518.75 0.30 2.20 -0.20
7518.88 2.00 3.10 0.10
7519.00 3.20 2.40 0.10
7519.13 3.30 1.10 0.30
7519.25 2.90 1.30 0.40
7519.38 2.50 0.20 0.20
7519.50 1.80 1.70 0.20
7519.63 2.00 1.10 0.40
7519.75 -0.20 1.70 0.30
7519.88 1.30 0.90 0.30
7520.00 2.90 2.40 0.20
7520.13 1.90 1.40 0.10
7520.25 0.90 0.20 0.00
7520.38 2.50 2.20 0.00
7520.50 0.20 0.40 -0.30
7520.63 0.50 0.40 -0.50
7520.75 -1.70 0.40 -0.80
7520.88 0.30 1.10 -0.70
7521.00 1.70 1.70 -0.60
7521.25 2.10 0.90 -0.30
7521.38 2.80 0.20 -0.10
7521.50 1.10 2.20 -0.10
7521.63 1.40 -0.80 -0.10
7521.75 0.90 -0.30 -0.40
7522.00 10.70 1.90 0.40
7522.13 3.70 1.90 -0.60
7522.25 2.80 1.70 -0.30
7522.38 2.70 1.30 0.20
7522.50 2.10 0.90 0.20
7522.63 2.90 1.30 0.10
7522.75 3.50 0.90 0.10
7522.88 -0.20 1.10 -0.70
7523.00 0.70 1.90 -0.70
7523.13 1.90 1.90 -0.40
7523.25 3.10 2.20 0.00
7523.38 2.90 0.90 0.30
7523.50 2.50 0.60 0.40
7523.63 4.00 2.40 0.10
7523.75 1.90 0.90 0.30
7523.88 0.90 0.70 0.00
7524.13 1.90 3.30 0.00
7524.25 0.90 3.60 -0.10
7524.63 3.60 1.10 0.20
7524.75 0.20 -0.10 0.20
7524.88 2.00 2.20 -0.20
7525.00 1.90 1.90 -0.30
7525.13 2.40 1.40 -0.30
7525.25 2.70 1.40 -0.20
7525.38 1.00 1.90 0.00
7525.50 1.10 1.70 0.80
7525.75 1.00 1.90 -0.10
7525.88 2.50 3.10 -0.20
7526.00 3.70 2.90 0.10
7526.13 0.90 2.20 0.10
7526.25 0.20 2.40 0.50
7526.38 0.10 2.20 0.50
7526.75 -1.00 1.10 -0.70
7526.88 0.20 2.40 -0.90
7527.00 1.00 3.30 -0.30
7527.13 3.90 3.10 0.60
7527.25 2.40 2.90 0.70
7527.38 0.50 -0.10 0.50
7527.50 1.50 0.40 -0.20
7527.63 1.50 2.90 -1.10
7527.75 2.00 3.10 -1.30
7527.88 3.30 2.60 -0.50
7528.00 1.90 4.30 0.40
7528.13 3.60 3.10 1.50
7528.25 0.60 0.70 1.30
7528.38 0.30 0.20 0.80
7528.50 0.10 -0.30 0.30
7528.63 2.30 0.20 -0.20
7528.75 2.10 2.40 0.30
7528.88 3.60 2.20 1.00
7529.00 0.70 1.40 0.70
7529.13 1.50 1.40 0.70
7529.25 1.50 -0.10 0.20
7529.38 0.20 3.30 0.00
7529.63 1.30 2.40 0.90
7529.75 0.00 0.40 1.10
7529.88 0.50 -0.10 1.30
7530.00 -0.70 -0.30 0.70
7530.13 0.90 0.20 -0.80
7530.25 0.30 3.10 -1.30
7530.38 1.90 3.30 -1.10
7530.50 2.90 4.30 -0.30
7530.63 -0.60 4.70 0.00
7530.75 0.00 0.40 0.60
7530.88 -3.00 0.00 -0.20
7531.00 0.60 -0.30 -0.20
7531.13 0.30 0.70 -1.50
7531.25 2.50 1.10 -2.20
7531.38 1.70 2.60 -2.00
7531.63 3.30 5.10 -0.60
7531.75 2.80 -0.30 -0.20
7531.88 1.90 1.40 0.00
7532.25 2.30 1.70 -1.80
7532.38 2.50 3.10 -1.20
7532.50 3.80 3.10 -1.10
7532.63 2.00 3.10 -0.30
7532.75 1.50 1.90 -0.20
7532.88 1.80 1.10 -0.30
7533.25 3.80 2.20 -0.10
7533.38 2.00 1.70 -0.30
7533.50 2.80 2.20 -0.40
7533.63 1.90 3.30 -0.10
7533.75 2.10 2.40 -0.30
7533.88 2.30 1.70 -0.10
7534.00 2.50 2.20 0.20
7534.13 4.10 2.10 0.40
7534.25 2.30 0.60 0.30
7534.38 1.50 0.90 0.40
7534.50 2.40 0.90 0.10
7534.63 2.30 1.70 0.30
7534.75 3.70 0.40 0.10
7534.88 1.30 -0.50 0.20
7535.00 1.30 1.40 0.20
7535.13 0.70 0.90 0.10
7535.25 1.10 0.20 -0.10
7535.38 2.30 1.70 0.20
7536.13 2.10 1.40 0.40
7536.25 1.80 1.70 0.30
7536.38 1.90 1.40 0.10
7536.50 0.90 1.70 -0.30
7536.63 2.70 1.40 -0.40
7536.75 3.30 1.70 -0.40
7537.00 4.10 3.10 0.40
7537.13 1.40 2.20 0.40
7537.25 1.90 2.40 0.30
7537.38 2.80 1.70 -0.10
7537.50 -0.70 1.10 -1.10
7537.63 2.00 2.20 -1.00
7537.75 3.80 3.10 -0.90
7537.88 1.90 2.40 -0.40
7538.00 2.80 1.70 -0.10
7538.13 3.10 1.10 0.70
7538.25 1.80 2.20 0.30
7538.38 3.30 2.60 0.10
7538.50 1.30 0.90 0.30
7538.63 3.50 0.90 -0.20
7539.00 4.20 1.90 0.20
7539.13 2.00 3.60 0.20
7539.25 1.50 2.40 0.40
7539.38 2.50 3.10 0.20
7539.50 2.80 1.10 0.10
7539.63 2.00 2.60 0.00
7539.75 2.00 2.20 0.00
7539.88 2.90 2.40 0.50
7540.00 0.50 1.40 0.70
7540.50 0.60 1.70 -0.60
7540.63 3.10 2.60 -1.00
7540.75 1.40 2.20 -0.80
7540.88 -1.00 2.60 -0.80
7541.00 1.70 1.70 -0.40
7541.13 0.60 3.60 0.20
7541.25 0.70 1.90 0.10
7541.38 -0.10 0.40 -0.60
7541.50 0.90 0.20 -0.90
7541.63 2.10 1.40 -1.10
7541.75 1.90 0.90 -0.60
7541.88 1.70 2.20 -0.70
7542.00 1.30 2.40 -0.40
7542.13 2.30 3.10 -0.10
7542.25 1.40 2.20 0.00
7542.38 0.90 1.10 0.00
7542.50 1.90 0.40 0.00
7542.63 -0.40 -1.80 0.60
7542.75 3.30 0.60 0.20
7543.13 -2.00 1.90 -0.90
7543.25 -0.80 1.40 -0.70
7543.50 2.00 0.60 0.30
7543.63 1.90 -0.50 0.50
7543.75 3.50 -3.00 0.20
7544.13 0.60 1.10 -0.70
7544.25 -0.10 1.40 -0.90
7544.38 1.10 2.60 -0.30
7544.50 1.50 1.40 0.20
7544.63 1.90 0.40 0.60
7544.75 3.60 0.20 0.20
7544.88 2.90 -0.10 0.00
7545.00 3.10 -0.30 -0.10
7545.13 3.50 1.30 -0.10
7545.25 0.20 2.40 -0.20
7545.38 1.50 1.90 -0.10
7545.50 2.70 1.90 0.30
7545.63 2.30 1.10 0.10
7545.75 2.50 1.10 0.00
7546.00 2.50 1.70 0.10
7546.25 1.80 2.20 0.10
7546.38 0.90 1.70 0.20
7546.50 2.10 1.40 0.10
7546.63 3.30 1.70 0.30
7546.75 0.90 1.70 0.10
7546.88 1.90 1.40 0.10
7547.00 1.80 0.60 -0.10
7547.38 1.00 1.90 -0.30
7547.50 3.10 2.20 0.30
7547.63 3.50 1.30 0.70
7547.75 1.40 1.70 0.30
7548.13 3.40 2.40 -1.10
7548.25 5.00 2.60 -0.40
7548.38 3.30 2.60 0.00
7548.50 0.50 1.40 0.40
7548.63 2.70 0.90 0.70
7548.75 -0.10 0.90 0.10
7548.88 -0.60 0.90 -0.70
7549.00 -0.50 0.20 -1.10
7549.25 2.10 2.40 -0.50
7549.38 2.80 0.60 -0.50
7550.00 3.30 0.60 -0.50
7550.25 5.10 1.90 -0.20
7550.38 -0.20 1.70 -0.70
7550.50 1.90 1.90 -0.30
7550.63 1.30 1.90 -0.30
7550.75 3.10 0.60 0.00
7550.88 0.60 0.70 -0.10
7551.00 2.10 0.40 0.20
7551.13 2.80 0.20 -0.10
7551.25 1.00 0.90 -0.30
7551.38 6.00 1.10 -0.40
7551.63 7.20 1.30 -0.20
7551.75 0.60 2.20 -0.50
7551.88 2.30 2.60 0.20
7552.00 1.40 1.10 0.50
7552.13 1.10 0.20 0.40
7552.25 1.50 -0.10 -0.10
7552.38 2.40 -0.10 -0.40
7552.50 7.50 -0.10 -0.10
7552.75 0.30 2.20 -0.40
7553.00 0.20 1.40 0.00
7553.38 3.50 0.90 0.00
7553.50 3.30 -0.30 -0.20
7553.75 2.00 0.60 -0.60
7553.88 2.90 0.40 0.00
7554.00 2.30 0.60 0.00
7554.13 1.90 -0.50 -0.10
7554.25 2.90 -0.50 -0.10
7554.38 2.30 0.20 -0.30
7554.50 0.90 0.70 -0.50
7554.63 6.30 0.60 0.10
7554.75 3.10 1.10 -0.20
7554.88 2.40 0.40 -0.20
7555.00 2.50 1.70 0.20
7555.13 2.80 1.10 0.00
7555.25 2.30 1.10 -0.10
7555.38 2.10 0.90 0.10
7555.50 2.70 1.30 0.20
7555.75 2.10 0.90 0.00
7555.88 2.70 -0.50 -0.20
7556.50 2.70 0.40 -0.20
7556.63 1.50 -0.10 -0.20
7556.75 2.80 0.60 -0.30
7556.88 1.90 0.40 -0.50
7557.00 2.80 1.10 -0.60
7557.13 3.70 1.90 -0.20
7557.25 2.70 1.90 0.10
7557.38 2.40 1.40 0.60
7557.50 2.50 0.20 0.60
7557.63 2.80 -0.80 0.40
7557.75 1.80 0.20 -0.20
7557.88 4.00 0.40 -0.40
7558.25 2.30 2.20 0.10
7558.38 -1.00 1.10 0.40
7558.50 -0.20 0.20 0.40
7558.63 2.80 0.20 0.20
7558.75 0.70 -1.00 -0.70
7558.88 1.40 0.70 -1.00
7559.00 1.70 2.60 -0.90
7559.13 7.90 3.10 0.40
7559.25 0.20 2.40 0.10
7560.13 3.40 2.40 -1.10
7560.25 -0.70 1.10 -0.70
7560.38 1.80 2.20 0.20
7560.50 1.30 0.40 0.60
7560.63 1.50 -0.50 0.00
7560.75 1.40 -1.80 -0.60
7560.88 4.00 -0.50 -1.70
7561.13 2.80 4.50 -1.30
7561.63 -3.30 -1.00 -0.10
7561.75 -0.70 0.70 -1.10
7562.13 3.60 2.60 -1.30
7562.25 3.20 0.90 -0.50
7562.38 0.10 1.10 -0.40
7562.50 0.90 0.70 -0.30
7562.63 2.70 -1.00 -0.70
7562.75 2.80 0.60 -1.20
7562.88 3.10 0.60 -1.50
7563.00 12.30 2.10 0.30
7563.13 1.90 2.40 0.10
7563.25 1.10 2.20 0.30
7563.38 1.00 -0.50 0.40
7563.50 3.90 -0.30 0.30
7563.63 5.00 -1.20 -0.40
7563.75 3.80 -0.30 -1.10
7563.88 -1.10 0.40 -1.30
7564.00 2.30 1.10 -0.60
7564.13 -0.30 1.90 -0.20
7564.25 2.10 1.90 0.30
7564.38 1.50 0.90 0.00
7564.63 3.70 -1.50 0.30
7564.88 0.70 1.40 -0.10
7565.50 1.50 -0.50 0.40
7565.63 2.90 -1.50 -0.30
7565.75 2.50 -0.30 -0.10
7565.88 2.30 0.60 -0.10
7566.00 2.00 0.60 -0.20
7566.13 3.30 0.60 -0.20
7566.25 1.80 0.60 -0.20
7567.00 2.80 0.60 -0.20
7567.13 3.10 -0.80 -0.10
7567.25 4.60 -0.80 0.10
7567.38 3.30 -1.80 0.30
7567.50 0.50 -0.10 0.40
7567.63 -0.20 0.20 0.20
7567.75 0.60 2.20 0.20
7567.88 2.30 0.60 -0.30
7568.00 2.80 0.60 -0.30
7568.13 2.80 0.60 -0.20
7568.25 2.80 0.20 0.10
7568.38 1.90 1.90 0.20
7568.50 0.70 -1.50 0.30
7568.75 2.50 1.10 -0.10
7568.88 2.90 0.90 -0.30
7569.00 0.60 1.70 -0.30
7569.13 2.50 0.60 -0.20
7569.25 3.20 -0.50 0.10
7569.38 1.40 0.60 0.50
7569.50 1.90 -0.10 0.30
7569.63 1.90 0.40 0.00
7569.75 -1.40 0.90 -0.50
7569.88 3.10 0.20 -0.30
7570.00 0.10 0.70 -0.60
7570.13 2.30 -0.80 0.00
7570.25 2.30 -0.30 0.80
7570.38 0.90 -0.80 0.50
7570.50 1.80 1.70 0.10
7570.63 -1.00 -0.80 -0.30
7570.75 -1.50 0.20 -1.00
7570.88 1.10 0.70 -0.70
7571.00 2.10 0.90 0.00
7571.13 2.00 -0.30 0.50
7571.25 2.20 0.40 0.70
7571.38 2.50 -0.30 0.80
7571.50 1.90 -1.00 0.50
7571.63 0.90 -0.30 0.00
7571.75 1.80 -0.30 0.10
7571.88 2.90 0.40 -0.20
7572.00 2.30 0.20 -0.20
7572.13 3.50 -0.10 0.00
7572.25 1.90 1.90 0.30
7572.38 1.30 1.40 0.70
7572.50 0.90 1.10 0.70
7572.63 0.20 0.40 0.60
7572.75 2.50 0.60 0.70
7572.88 2.00 0.60 0.50
7573.38 2.40 1.90 0.40
7573.50 2.10 0.90 0.30
7573.63 3.90 1.10 0.40
7573.75 4.50 -0.50 0.60
7573.88 2.70 1.90 0.50
7574.00 1.80 -1.20 -0.10
7574.13 2.40 0.40 -0.50
7574.25 3.30 1.10 -0.20
7574.38 2.40 2.40 0.00
7574.63 4.40 1.10 1.20
7574.88 -0.30 0.00 0.50
7575.00 -0.60 -0.50 -0.60
7575.50 3.50 0.90 1.10
7575.63 1.10 0.60 1.30
7575.88 1.10 -0.80 0.80
7576.00 -2.00 -1.00 -0.60
7576.13 2.50 0.60 -1.00
7576.25 -1.00 2.60 -1.00
7576.38 2.50 0.60 0.20
7576.63 2.00 0.20 1.40
7576.75 0.90 -1.20 0.70
7576.88 -2.40 0.20 -0.30
7577.00 -0.80 0.40 -0.90
7577.13 2.10 0.90 -0.90
7577.50 1.30 1.40 0.60
7577.63 0.50 0.40 0.60
7577.88 -1.50 0.70 -0.60
7578.00 0.10 1.10 -0.80
7578.13 1.90 1.40 -1.00
7578.25 -1.70 1.90 -0.80
7578.50 1.50 1.40 0.30
7578.63 1.10 1.70 0.30
7578.75 1.80 1.70 0.20
7579.00 5.10 -0.10 0.20
7579.13 2.30 0.60 -0.10
7579.25 0.90 1.70 -0.10
7579.38 4.20 0.90 -0.10
7579.50 0.50 1.90 -0.60
7579.63 1.70 3.60 -0.30
7579.75 1.30 1.90 -0.30
7579.88 1.90 1.40 0.10
7580.00 -0.30 1.40 0.10
7580.13 0.50 0.40 0.20
7580.25 0.90 0.20 -0.10
7580.38 1.50 0.90 -0.60
7580.50 0.50 0.90 -0.60
7580.63 3.20 2.90 -0.50
7580.75 1.30 2.90 -0.10
7580.88 0.10 3.10 0.10
7581.00 -0.70 -0.80 0.70
7581.38 0.50 0.40 -0.50
7581.63 2.00 0.60 -0.40
7581.75 1.30 1.90 0.10
7581.88 1.00 0.40 0.40
7582.00 1.50 3.30 -0.40
7582.13 0.70 -0.10 -0.40
7582.25 1.90 0.40 -0.40
7582.38 1.10 1.10 -0.70
7582.50 4.20 1.30 0.20
7582.63 0.50 1.90 0.00
7582.75 0.10 1.70 0.10
7582.88 1.80 1.10 0.30
7583.00 1.80 1.10 0.00
7583.13 -0.10 1.40 -0.80
7583.38 0.70 2.40 -1.00
7583.50 2.10 2.90 -0.40
7583.63 1.10 2.20 -0.30
7584.00 1.30 0.90 -0.40
7584.25 1.30 0.90 -0.80
7584.50 0.70 2.40 -0.50
7584.63 2.50 2.20 -0.10
7584.75 1.10 0.70 -0.20
7584.88 -1.00 -0.30 -0.20
7585.13 3.60 1.10 0.10
7585.38 0.20 0.40 -0.60
7585.50 -0.80 1.90 -0.70
7585.63 0.70 1.40 -0.60
7585.75 2.40 2.40 -0.40
7585.88 -0.70 1.70 -0.50
7586.00 0.90 1.10 -0.50
7586.13 0.50 -0.10 -0.50
7586.25 1.30 -1.50 -0.10
7586.38 2.70 0.90 0.30
7586.50 0.30 -0.30 -0.60
7586.63 0.50 -1.00 -0.60
7586.75 2.00 -1.20 -0.90
7586.88 -1.10 0.40 -1.50
7587.00 -0.20 -0.30 -1.80
7587.13 2.30 0.20 -1.30
7587.25 0.30 1.10 -1.10
7587.38 1.10 0.70 -0.80
7587.50 0.30 -0.30 -1.00
7587.63 0.90 0.20 -1.30
7587.75 2.40 -0.50 -1.80
7587.88 -0.90 -0.50 -2.40
7588.00 2.40 0.40 -1.80
7588.25 2.70 1.40 -0.50
7588.38 0.20 0.00 -0.80
7588.50 1.50 -0.50 -0.90
7588.63 1.70 0.20 -0.80
7588.75 -0.10 0.40 -1.40
7588.88 0.50 1.40 -1.30
7589.00 1.50 0.90 -0.90
7589.13 2.00 1.10 -0.70
7589.25 0.20 0.90 -0.70
7589.38 -3.00 0.90 -1.00
7589.50 5.90 -0.10 0.10
7589.75 -2.40 0.20 -0.80
7589.88 0.20 0.40 -0.40
7590.00 1.30 0.40 -0.40
7590.13 0.70 1.40 -0.20
7590.25 5.70 0.90 0.10
7590.38 2.40 -0.10 -0.30
7590.50 -0.40 0.70 -0.70
7590.63 1.40 0.20 -0.50
7590.75 -3.20 0.20 -1.10
7590.88 -0.20 0.20 -0.70
7591.00 1.90 1.40 -0.30
7591.13 2.30 0.60 -0.20
7591.25 1.00 0.90 -0.40
7591.38 2.30 1.10 -0.30
7591.50 1.30 0.90 -0.50
7591.63 0.70 1.90 -0.70
7591.75 0.60 1.10 -0.60
7591.88 2.00 0.60 -0.50
7592.00 -0.10 1.40 -0.70
7592.13 1.40 0.70 -0.60
7592.25 1.10 1.10 -0.90
7592.38 1.50 1.40 -0.80
7592.50 0.30 1.70 -0.90
7592.63 0.70 1.90 -0.80
7592.75 -0.60 1.40 -0.70
7592.88 -0.10 1.40 -0.90
7593.00 0.20 1.40 -0.50
7593.13 0.70 0.90 -0.60
7593.25 2.00 0.20 -0.70
7593.38 1.50 0.40 -0.90
7593.50 -0.10 1.40 -1.30
7593.63 0.50 1.40 -1.10
7593.88 0.50 2.40 -0.80
7594.00 0.20 1.40 -0.70
7594.13 3.60 2.20 -0.30
7594.25 3.90 1.10 -0.20
7594.38 1.50 1.40 -0.60
7594.50 1.30 -0.10 -0.80
7594.63 1.30 0.90 -0.90
7594.75 1.00 1.40 -0.90
7594.88 0.70 1.90 -1.00
7595.00 1.50 1.40 -0.90
7595.13 1.40 1.70 -0.70
7595.25 1.00 1.40 -0.80
7595.38 0.60 1.70 -0.90
7595.50 0.10 0.70 -1.00
7595.63 0.90 1.70 -1.00
7595.75 -1.20 0.70 -1.10
7595.88 1.00 0.40 -0.60
7596.00 0.20 0.40 -0.80
7596.13 1.50 0.40 -0.80
7596.25 -0.60 0.40 -1.00
7596.50 0.10 1.10 -1.20
7596.63 0.10 0.70 -0.80
7596.75 2.50 1.10 -0.50
7596.88 -0.70 0.70 -0.80
7597.00 -0.10 0.00 -0.80
7597.13 0.60 0.20 -0.80
7597.25 0.30 0.70 -1.10
7597.38 0.70 0.40 -1.20
7597.50 -0.50 0.70 -1.30
7597.63 0.90 1.10 -0.80
7597.75 0.30 1.10 -0.80
7597.88 0.70 0.90 -0.50
7598.00 0.20 -0.50 -0.90
7598.13 1.00 0.40 -0.90
7598.25 2.00 0.60 -1.30
7598.38 1.70 0.70 -1.10
7598.50 0.90 0.70 -1.00
7598.63 0.50 0.90 -0.70
7598.75 0.60 -0.30 -0.70
7598.88 0.90 0.70 -0.80
7599.00 0.60 -0.30 -1.10
7599.13 0.30 -0.30 -1.30
7599.25 0.20 0.90 -1.50
7599.38 0.70 0.40 -1.20
7599.50 0.70 0.40 -1.10
7599.63 2.40 0.40 -0.80
7599.88 -0.20 0.70 -1.20
7600.00 0.30 0.70 -0.90
7600.13 0.20 0.00 -0.90
7600.25 -0.30 0.90 -1.00
7600.38 1.40 1.70 -0.90
7600.50 0.20 0.90 -0.90
7600.63 1.00 1.90 -1.10
7600.75 2.30 0.20 -0.70
7600.88 2.50 0.20 -0.60
7601.00 0.90 0.20 -0.70
7601.25 -1.90 1.10 -0.90
7601.38 -0.50 1.70 -1.20
7601.50 0.20 0.40 -1.30
7601.63 2.90 1.40 -1.00
7601.75 3.20 1.90 -0.50
7601.88 0.20 0.40 -0.30
7602.00 -0.70 1.10 -0.30
7602.13 1.30 1.90 -0.30
7602.25 -0.20 0.20 -0.40
7602.38 -0.20 0.20 -0.80
7602.50 0.70 -0.50 -0.90
7602.63 2.00 0.60 -0.50
7602.75 1.00 -0.10 -0.50
7602.88 0.10 0.20 -0.60
7603.00 0.10 0.70 -0.70
7603.13 -1.00 1.10 -0.70
7603.25 -0.50 1.10 -0.90
7603.38 -1.20 0.70 -0.90
7603.50 -2.10 0.70 -1.10
7603.63 0.10 -0.80 -0.80
7603.88 0.70 -0.50 -0.70
7604.00 -0.20 -0.30 -0.80
7604.13 0.20 0.40 -0.50
7604.25 -0.30 0.00 -0.80
7604.38 0.30 0.70 -1.00
7604.50 -3.20 0.20 -1.70
7604.75 1.10 3.10 -1.00
7604.88 1.40 1.10 -0.40
7605.00 0.60 0.20 0.10
7605.38 0.10 -1.20 -1.40
7605.63 1.00 0.90 -1.50
7605.75 1.20 2.90 -1.10
7605.88 -1.20 2.20 -0.50
7606.00 0.50 -0.10 0.30
7606.13 0.60 -0.80 0.20
7606.25 1.90 -1.50 0.00
7606.38 3.50 -0.50 -0.40
7606.50 3.50 0.40 -0.80
7606.63 -2.80 0.40 -1.30
7606.75 4.50 0.90 -0.10
7606.88 3.90 1.70 0.10
7607.00 0.50 -0.50 0.10
7607.13 0.60 -0.30 0.30
7607.25 0.10 -3.70 0.20
7607.38 -0.40 -1.80 -0.20
7607.50 4.10 0.60 -0.10
7607.63 -0.20 0.70 -0.60
7607.75 3.10 0.20 -0.20
7607.88 4.60 0.60 0.10
7608.00 2.30 0.60 0.60
7608.13 0.60 0.20 0.50
7608.25 1.40 0.20 0.50
7608.38 2.30 -0.80 0.30
7608.50 1.30 -1.00 0.40
7608.63 -0.60 1.40 0.00
7608.75 -0.80 1.90 0.30
7608.88 -0.80 0.00 0.20
7609.00 2.80 1.10 0.40
7609.13 2.50 0.20 0.30
7609.25 1.90 0.40 0.20
7609.38 2.00 0.20 0.50
7609.63 2.30 0.20 0.70
7610.00 0.70 1.40 -0.30
7610.25 6.80 2.60 0.60
7611.00 5.50 -0.80 0.20
7611.38 0.70 -0.10 -0.50
7611.50 1.40 0.60 0.00
7611.63 -0.70 -1.20 0.20
7611.88 1.50 0.90 -0.40
7612.00 2.80 1.10 -0.40
7612.13 0.50 -1.00 0.00
7612.25 0.90 -0.80 0.20
7612.50 2.10 1.90 -0.10
7612.63 -0.70 -0.80 -0.20
7612.75 1.00 0.40 -0.20
7612.88 4.00 0.40 0.00
7613.00 1.50 0.40 0.20
7613.13 2.20 -0.50 0.40
7613.25 1.00 0.90 0.40
7613.38 0.30 1.10 0.30
7613.50 -0.30 0.40 0.00
7613.63 2.30 -0.30 0.00
7613.75 1.00 -0.50 0.00
7613.88 1.10 0.20 0.30
7614.00 1.40 0.20 0.30
7614.13 0.50 1.40 0.00
7614.25 0.30 -0.80 0.50
7614.38 -0.40 -0.80 0.50
7614.50 1.90 -0.10 0.40
7614.63 -0.70 1.10 -0.20
7614.88 1.10 0.20 -0.30
7615.00 0.30 0.70 -0.50
7615.13 0.70 -0.10 -0.40
7615.25 0.50 1.90 0.00
7615.38 0.60 -0.30 0.70
7615.63 -1.20 -1.20 0.30
7615.75 -1.00 -1.80 -0.20
7615.88 0.90 -1.20 -0.30
7616.00 -1.00 -0.30 -0.50
7616.25 2.80 -0.30 -0.20
7616.38 0.20 0.90 0.10
7616.50 2.00 0.20 0.40
7616.63 1.10 -0.30 0.60
7616.75 0.60 -0.80 0.40
7616.88 1.00 -0.10 0.50
7617.00 0.90 0.70 0.40
7617.13 2.50 -0.80 -0.40
7617.25 0.60 -0.80 -0.30
7617.50 -2.00 1.40 -0.60
7617.63 1.80 0.60 0.50
7617.75 0.00 -0.50 0.80
7617.88 -2.10 -0.30 0.70
7618.00 0.90 -1.20 0.50
7618.13 1.90 -1.00 -0.10
7618.25 -0.70 0.20 -1.10
7618.38 0.30 1.10 -1.30
7618.50 -0.60 1.90 -0.70
7618.63 0.30 1.70 0.40
7618.75 0.70 0.90 1.40
7618.88 4.10 0.20 1.40
7619.00 0.50 -0.10 0.50
7619.13 1.00 -1.50 -0.20
7619.25 0.90 -0.80 -0.70
7619.38 1.10 0.70 -0.80
7619.50 1.50 1.40 -0.40
7619.63 1.50 1.40 0.20
7619.75 0.10 1.70 0.30
7620.13 0.50 1.40 0.40
7620.38 2.10 0.90 0.20
7620.50 2.70 -0.50 0.10
7620.75 0.20 0.40 -0.30
7621.13 1.80 1.70 -0.10
7621.25 1.50 0.90 0.70
7621.38 -1.00 0.70 0.60
7621.63 1.80 -0.30 0.00
7621.75 3.70 -0.50 -0.20
7622.25 1.10 2.20 0.40
7622.75 2.50 -1.80 -0.20
7623.00 -1.50 0.70 -1.10
7623.25 -0.80 1.90 -0.10
7623.50 0.70 1.40 0.60
7623.75 -0.30 0.00 -0.50
7624.13 3.30 2.60 -0.50
7624.25 2.70 1.90 0.10
7624.38 0.60 0.70 0.50
7624.50 0.00 0.90 0.50
7624.63 0.50 -0.10 0.30
7625.13 2.10 2.90 -0.40
7625.25 1.80 3.10 0.00
7625.75 0.50 -1.50 -0.10
7625.88 1.90 -0.10 -0.30
7626.00 1.40 1.10 -0.90
7626.13 1.70 2.20 -0.90
7626.38 -0.10 2.40 0.10
7626.50 0.20 1.90 0.60
7626.63 -0.40 0.70 0.70
7626.75 0.00 -0.10 0.10
7627.13 -6.30 1.40 -1.70
7627.25 1.90 0.90 -0.60
7627.38 1.90 1.90 -0.10
7627.50 -1.40 0.90 -0.10
7627.63 0.70 1.40 0.20
7627.75 1.00 1.40 0.00
7627.88 2.30 0.20 -0.10
7628.00 2.40 0.90 -0.20
7628.13 1.10 1.10 -0.30
7628.38 -1.50 0.70 -0.70
7628.63 3.30 0.20 0.00
7628.75 0.20 1.40 -0.10
7628.88 0.60 0.20 -0.30
7629.38 -0.10 2.90 0.00
7629.63 1.10 1.10 -0.10
7630.00 -0.10 1.40 0.00
7630.13 2.30 2.20 0.10
7630.50 2.90 1.30 0.40
7630.75 5.70 1.90 0.10
7630.88 3.20 1.90 -0.40
7631.50 1.80 1.70 -0.20
7631.63 2.00 0.20 0.50
7631.75 1.10 1.10 0.20
7631.88 2.70 -0.10 0.10
7632.00 -0.10 2.90 -0.50
7632.13 -4.20 1.70 -1.20
7632.25 4.00 2.90 0.00
7632.38 0.70 2.90 -0.10
7632.50 1.90 1.40 0.50
7632.63 1.40 2.20 0.60
7633.13 0.60 2.20 -0.60
7633.38 -2.70 1.70 -0.80
7633.50 5.40 3.30 0.40
7633.63 -0.10 1.40 -0.30
7633.75 3.70 2.40 0.00
7633.88 2.50 1.10 0.00
7634.00 0.60 -0.80 -0.10
7634.13 1.50 -1.00 0.20
7634.38 -0.10 0.40 -1.00
7634.75 1.90 2.90 -1.00
7634.88 2.30 2.60 -0.20
7635.13 0.70 2.90 0.10
7635.25 1.40 2.20 0.20
7635.38 1.40 1.70 -0.10
7635.75 5.80 0.60 -0.30
7636.13 1.80 1.10 -0.10
7636.25 1.90 -0.10 -0.20
7636.38 2.70 0.40 -0.20
7636.50 0.70 0.90 -0.90
7636.63 3.80 1.70 -0.40
7636.75 -1.10 1.40 -0.90
7637.00 2.50 2.20 0.10
7637.38 3.20 1.90 -0.30
7637.50 1.40 1.70 -0.60
7637.63 5.30 3.60 -0.50
7637.75 1.50 3.80 -0.80
7638.00 1.40 2.60 -0.30
7638.13 2.50 2.60 0.10
7638.25 2.90 1.30 -0.10
7639.13 2.00 3.10 0.30
7639.25 2.10 2.90 0.30
7639.38 -0.20 3.10 0.20
7639.63 0.10 1.10 -0.30
7639.75 2.50 3.10 -0.10
7639.88 2.30 3.10 -0.10
7640.25 6.30 1.70 0.10
7640.75 2.10 1.90 -0.10
7641.13 1.50 1.90 -0.20
7641.25 0.20 1.90 -0.70
7641.63 -0.50 3.10 -0.60
7641.75 2.00 1.70 -0.60
7641.88 1.00 1.40 -0.70
7642.00 0.70 1.90 -0.80
7642.13 0.60 0.70 -0.90
7642.38 4.20 2.90 0.10
7642.50 2.40 2.40 -0.10
7642.63 2.80 3.10 -0.30
7642.75 1.10 3.10 -0.50
7643.00 -0.20 4.00 -0.50
7643.25 2.10 3.30 -0.20
7643.38 2.10 2.40 -0.30
7643.63 2.80 1.10 -0.10
7644.00 0.70 2.90 0.10
7644.13 2.50 -0.30 -0.60
7644.25 0.30 3.10 -0.40
7644.50 2.40 1.40 0.10
7644.63 1.10 2.60 0.00
7644.75 0.30 1.70 0.40
7645.00 3.30 0.20 0.90
7646.00 0.10 1.10 0.70
7646.13 0.50 1.90 -0.10
7646.38 1.80 3.10 0.00
7646.63 1.80 3.10 0.60
7646.75 2.00 4.50 0.40
7647.00 0.50 2.40 0.00
7647.13 1.00 2.90 -0.10
7647.38 1.10 3.10 0.20
7647.50 1.50 3.30 0.20
7647.63 -0.10 2.90 0.00
7647.75 0.90 2.60 0.10
7647.88 2.10 1.40 -0.10
7648.00 1.40 1.10 -0.10
7648.38 -2.00 4.30 -0.60
7648.75 1.90 2.90 0.00
7648.88 2.40 3.80 0.00
7649.00 3.10 2.20 0.10
7649.13 3.20 2.90 0.10
7649.25 1.90 3.30 0.30
7649.38 2.10 2.90 0.20
7649.50 1.90 2.40 0.10
7650.75 1.50 1.40 0.00
7650.88 0.20 2.40 -0.40
7651.00 3.30 1.70 -0.30
7651.13 2.10 2.90 -0.50
7651.38 1.00 4.30 -0.20
7651.50 0.10 4.00 0.00
7651.63 0.70 3.30 0.20
7651.75 0.20 2.90 0.10
7651.88 2.00 1.10 -0.20
7652.00 0.60 1.10 -0.60
7652.13 2.10 2.40 -0.60
7652.25 2.10 3.80 -0.30
7652.38 0.20 3.30 -0.20
7652.63 1.90 2.90 0.10
7652.75 2.10 2.40 0.00
7652.88 -0.30 1.90 -0.50
7653.00 -0.30 1.90 -0.60
7653.63 3.20 2.40 -0.20
7653.75 2.00 2.60 -0.60
7653.88 0.90 2.20 -0.80
7654.00 0.30 2.20 -0.80
7654.13 0.60 3.10 -0.60
7654.25 2.10 2.40 -0.40
7654.38 -2.30 1.90 -0.80
7654.50 1.30 2.40 -0.30
7654.75 3.30 1.70 -0.30
7654.88 1.00 1.40 -0.80
7655.00 1.70 2.60 -0.60
7655.13 1.40 2.20 -0.60
7655.25 2.30 1.70 -0.40
7655.38 0.20 2.40 -0.20
7655.50 3.30 2.60 0.00
7655.63 -0.80 1.40 -0.50
7655.75 1.10 0.70 -0.60
7655.88 2.50 1.10 -0.60
7656.00 3.10 2.60 -0.20
7656.13 0.50 2.40 -0.30
7656.25 0.50 1.90 -0.30
7656.50 0.70 1.40 -0.20
7656.63 1.50 1.40 -0.10
7656.75 0.70 1.90 -0.10
7656.88 -0.20 1.70 -0.10
7657.00 0.50 1.40 0.00
7657.13 -1.10 1.40 -0.30
7657.25 -2.40 1.10 -0.40
7657.50 1.80 0.20 -0.60
7657.63 2.50 0.20 -0.70
7657.75 1.70 0.60 -0.80
7657.88 0.10 0.70 -1.00
7658.00 2.10 0.90 -0.60
7658.13 4.90 0.90 0.00
7658.38 1.30 0.90 -0.20
7658.50 -1.90 0.70 -0.80
7658.63 -1.00 1.10 -0.70
7658.75 3.20 0.90 -0.50
7658.88 0.10 2.20 -0.80
7659.00 0.60 1.10 -0.80
7659.13 1.00 0.90 -0.40
7659.25 3.10 1.10 -0.10
7659.38 0.70 0.90 -0.20
7659.50 2.70 0.90 -0.20
7659.63 -1.00 0.70 -0.70
7659.75 1.70 1.70 -0.80
7659.88 -0.70 1.70 -1.10
7660.00 2.90 1.30 -0.40
7660.13 1.10 1.70 -0.30
7660.25 3.50 0.40 -0.20
7660.38 1.70 0.60 -0.70
7660.50 0.50 1.40 -0.90
7661.00 2.10 1.40 0.10
7661.25 -1.00 -1.20 -0.70
7661.38 1.70 0.20 -0.80
7661.50 -0.70 1.10 -1.20
7661.88 1.10 1.10 -0.20
7662.00 -0.20 1.10 -0.30
7662.13 0.50 -0.10 -0.50
7662.25 -0.30 -0.50 -0.80
7662.38 2.80 -0.80 -0.40
7662.50 1.10 -0.30 -0.40
7662.88 0.90 1.10 -0.90
7663.00 -1.40 0.90 -1.20
7663.50 3.30 0.60 -0.20
7663.63 0.60 0.70 -0.60
7663.75 1.90 1.40 -1.20
7663.88 2.30 3.60 -1.20
7664.00 0.90 2.20 -0.80
7664.25 1.90 1.90 0.00
7664.38 1.90 1.90 0.20
7664.50 2.70 -0.10 0.10
7664.63 3.20 -0.50 -0.30
7664.75 2.00 0.20 -0.70
7665.13 3.10 1.70 0.10
7665.25 2.30 1.10 0.20
7665.38 1.80 1.10 0.20
7665.50 1.30 -0.50 -0.30
7665.63 -1.50 1.10 -0.60
7665.75 0.90 1.70 -0.30
7666.00 0.20 0.90 0.20
7666.13 -0.30 -1.00 0.50
7666.38 2.30 0.20 0.20
7666.63 2.00 1.70 -0.10
7666.75 1.50 0.90 -0.30
7666.88 1.50 1.40 0.20
7667.00 2.30 1.70 0.10
7667.13 1.30 1.90 0.10
7667.25 0.60 2.20 0.10
7668.00 6.20 0.90 -0.20
7668.13 0.70 1.90 -0.80
7668.38 7.20 2.40 0.30
7668.50 1.50 1.40 0.00
7668.75 0.60 1.10 -0.60
7669.13 0.50 2.40 -0.60
7669.25 0.70 1.40 -0.20
7669.38 0.60 1.70 0.10
7669.50 0.90 0.70 0.20
7669.63 3.50 -0.10 -0.10
7669.75 1.70 1.10 -0.50
7669.88 0.30 1.70 -0.80
7670.00 -0.30 1.90 -0.60
7670.13 0.60 2.20 -0.10
7670.38 0.20 1.40 0.10
7670.50 -2.90 1.10 -0.50
7670.88 2.80 1.70 -0.50
7671.00 3.30 2.20 0.00
7671.13 3.30 1.10 0.20
7671.25 3.20 1.90 0.10
7671.38 2.90 0.40 0.20
7671.50 -0.10 0.00 -0.60
7671.63 3.30 1.10 0.00
7671.75 1.00 1.90 0.00
7671.88 1.80 1.10 0.00
7672.00 0.70 1.90 -0.10
7672.13 0.60 1.70 0.00
7672.25 5.70 1.90 0.20
7672.63 2.70 2.90 0.20
7672.75 2.30 1.70 0.80
7672.88 3.20 1.90 1.00
7673.00 1.80 1.70 0.50
7673.13 2.70 1.40 -0.30
7673.25 3.90 0.20 -0.30
7673.75 1.40 3.10 0.70
7673.88 2.20 2.40 0.80
7674.00 0.20 0.40 0.40
7674.13 -0.80 0.90 -0.30
7674.25 0.90 0.70 -0.30
7674.38 -1.40 0.90 -0.80
7674.50 0.20 1.90 -0.30
7674.63 1.50 1.90 0.20
7674.75 1.80 3.10 0.30
7674.88 2.20 1.40 0.50
7675.63 1.00 3.30 0.00
7675.75 1.80 1.70 0.20
7675.88 1.80 1.10 -0.10
7676.00 1.90 1.90 0.00
7676.38 0.30 2.20 -0.30
7676.50 -0.10 1.40 -0.80
7676.63 1.10 1.10 -0.80
7676.75 1.40 0.70 -0.80
7676.88 1.40 1.10 -0.70
7677.00 4.10 1.10 -0.10
7677.25 -1.20 2.20 -0.30
7677.38 2.10 1.40 0.10
7677.50 0.70 1.90 -0.30
7677.63 6.10 0.60 0.10
7677.75 0.50 1.90 -0.60
7677.88 0.60 1.70 -0.70
7678.00 0.90 1.70 -0.60
7678.13 0.20 1.40 -0.50
7678.25 -0.40 2.20 -0.40
7678.38 3.20 1.30 -0.10
7678.50 0.10 1.70 -0.60
7678.63 2.70 1.40 -0.40
7678.88 -1.70 1.90 -1.00
7679.13 2.50 1.10 -0.40
7679.25 1.30 0.90 -0.30
7679.38 2.10 0.40 -0.10
7679.50 0.60 1.10 -0.40
7679.63 2.30 1.70 -0.30
7679.75 -0.80 1.90 -1.00
7679.88 -0.20 2.20 -0.70
7680.00 -1.00 2.20 -0.60
7680.13 0.60 2.60 -0.10
7680.25 2.20 1.40 0.70
7680.38 1.50 0.40 0.90
7680.50 1.30 0.40 0.50
7680.63 2.70 0.90 0.10
7680.75 -0.80 1.40 -0.80
7680.88 6.20 1.90 0.10
7681.00 1.10 2.20 0.20
7681.13 1.10 1.70 0.80
7681.25 0.30 1.10 0.90
7681.38 1.00 0.40 0.80
7681.50 1.40 0.60 0.30
7681.63 2.10 2.40 -0.10
7682.25 2.50 1.70 0.90
7682.38 0.00 1.40 0.70
7682.63 0.50 1.90 0.10
7682.75 3.70 1.30 0.30
7683.00 2.40 0.40 0.40
7683.13 1.30 1.40 0.30
7683.25 0.60 -0.80 0.50
7683.38 1.30 1.40 0.20
7683.50 1.30 1.90 0.10
7683.63 1.00 0.40 0.10
7683.75 2.10 1.90 0.00
7683.88 1.90 1.40 -0.10
7684.00 0.30 1.70 -0.20
7684.13 1.50 -0.10 0.20
7684.25 1.30 1.40 -0.10
7684.38 2.30 1.70 0.00
7684.50 2.30 -0.30 -0.10
7684.63 2.30 1.10 0.00
7684.88 0.60 1.10 -0.20
7685.25 1.90 0.90 0.00
7685.75 0.60 0.70 0.60
7686.00 0.20 -0.50 0.40
7686.38 1.50 1.40 0.00
7687.13 3.20 0.90 -0.20
7687.25 2.50 0.20 -0.20
7687.38 1.80 1.10 0.00
7687.50 0.50 0.90 -0.10
7687.63 0.20 0.90 0.00
7687.75 3.10 2.20 -0.10
7688.00 1.30 0.40 -0.20
7688.38 1.40 0.60 0.40
7688.50 1.50 0.40 0.50
7688.63 0.50 1.90 0.20
7688.75 1.10 -0.80 0.50
7688.88 1.40 1.70 0.10
7689.00 1.90 0.90 0.10
7689.13 1.50 -0.10 0.40
7689.25 1.10 0.60 0.80
7689.38 1.90 0.40 0.70
7689.50 2.00 0.60 0.70
7689.63 1.10 -0.30 0.50
7689.75 -2.50 -2.00 0.40
7689.88 0.90 0.20 0.40
7690.25 2.30 1.10 0.40
7690.38 3.10 0.60 0.20
7691.00 2.50 0.60 0.80
7691.25 1.80 -1.80 -0.10
7691.38 2.00 1.10 -0.10
7693.00 -0.60 0.40 0.50
7693.13 0.50 0.40 0.20
7693.25 1.50 0.40 0.40
7693.38 2.40 1.90 0.30
7693.50 2.20 1.40 0.50
7693.63 2.30 0.20 0.70
7694.00 1.10 0.70 -0.10
7694.13 1.30 2.40 0.10
7694.25 1.80 1.10 0.10
7694.38 2.70 2.40 0.40
7694.50 0.50 1.90 0.30
7694.63 -0.60 0.90 0.50
7694.75 1.30 -0.10 0.70
7694.88 2.90 1.30 0.80
7695.13 -1.90 0.20 0.30
7695.50 2.40 0.90 0.60
7695.63 1.90 1.40 0.50
7695.75 -0.60 1.40 0.40
7695.88 1.80 1.10 0.80
7696.13 4.10 0.60 0.90
7696.25 2.70 0.90 0.70
7696.38 3.10 -0.30 0.60
7696.75 2.70 1.30 0.70
7697.38 2.30 -1.20 0.60
7697.75 3.60 2.60 0.20
7697.88 1.40 1.70 0.10
7698.25 0.30 1.70 -0.20
7698.38 2.70 1.90 0.40
7698.63 3.90 1.10 0.90
7698.88 5.00 -0.30 0.60
7699.38 2.10 1.90 -0.10
7699.50 1.40 1.70 0.00
7699.63 2.40 1.40 0.50
7700.63 1.00 0.40 0.70
7700.75 1.10 1.10 0.20
7700.88 1.40 1.70 0.10
7701.00 2.30 1.70 0.10
7702.88 1.90 2.40 0.30
7703.25 1.50 1.40 1.00
7703.88 2.50 1.70 0.40
7704.00 2.00 4.00 0.30
7704.13 3.30 1.10 0.90
7704.25 0.50 0.90 0.50
7704.38 1.00 0.40 0.60
7704.50 -0.10 1.40 0.00
7704.63 2.80 2.20 0.10
7704.88 3.30 2.60 0.30
7705.13 1.80 2.60 0.50
7705.50 -2.80 2.90 -0.40
7705.63 1.30 1.90 0.10
7705.75 -1.20 2.20 -0.40
7705.88 3.20 1.90 -0.30
7706.00 5.80 2.60 -0.20
7706.38 -0.60 1.90 0.30
7706.63 -0.30 0.90 0.10
7706.75 2.40 -0.50 -0.20
7706.88 0.20 0.00 -1.20
7707.00 1.50 1.90 -1.40
7707.13 0.50 5.30 -0.90
7707.25 1.30 4.30 -0.20
7707.50 0.90 2.20 0.50
7707.63 1.80 1.10 0.20
7707.75 -1.10 0.00 -0.60
7707.88 -0.10 0.40 -1.10
7708.00 3.20 0.90 -0.90
7708.50 0.50 1.90 0.30
7708.63 0.00 -0.50 0.20
7708.75 2.00 -1.20 0.40
7708.88 0.90 1.10 -0.10
7709.00 2.30 0.20 0.20
7709.13 1.30 1.90 0.30
7709.63 2.10 1.40 0.30
7709.75 1.30 1.90 0.20
7709.88 2.40 2.90 0.90
7710.00 1.50 1.90 1.20
7710.13 1.10 1.10 1.20
7710.38 2.90 0.90 0.10
7710.50 1.50 0.90 -0.40
7710.75 0.20 2.40 -0.20
7711.00 1.50 2.40 0.80
7711.38 1.80 0.60 0.50
7711.50 1.40 1.10 0.10
7711.63 1.50 1.40 0.30
7711.88 1.30 1.90 0.30
7712.00 0.10 1.10 0.10
7712.13 1.00 1.90 0.20
7712.25 3.50 1.30 0.60
7712.75 -0.70 0.20 0.60
7712.88 1.00 1.90 0.30
7713.00 1.50 0.90 0.40
7713.13 1.00 1.40 0.20
7713.25 2.00 -0.30 0.70
7713.38 0.50 -0.50 0.70
7713.88 0.50 -0.10 0.40
7714.00 1.00 0.90 0.00
7714.13 1.00 2.40 0.10
7714.25 2.10 1.40 -0.10
7714.75 2.80 0.60 1.30
7714.88 0.70 -0.50 0.90
7715.63 2.20 1.90 1.70
7715.75 -1.40 0.00 1.00
7715.88 -1.50 -0.30 0.50
7716.00 -3.40 -0.70 -0.60
7716.13 -2.40 0.20 -0.80
7716.25 2.40 1.40 -0.50
7716.50 0.60 0.70 0.60
7716.63 4.10 1.10 1.30
7716.75 -5.00 0.40 0.40
7716.88 0.90 -0.80 0.60
7717.00 0.60 -1.80 0.30
7717.25 0.70 1.40 -0.30
7717.38 1.50 0.90 -0.10
7717.50 3.30 1.70 0.70
7717.63 2.50 0.60 1.10
7717.75 -0.20 -0.80 0.80
7717.88 4.90 -1.00 1.10
7718.00 2.30 -1.80 0.30
7718.13 2.90 -1.00 -0.50
7718.25 3.60 1.10 -0.40
7718.50 0.20 2.90 0.30
7718.63 1.80 1.70 1.30
7718.75 2.90 0.40 1.70
7718.88 -0.20 -0.80 0.80
7719.00 1.40 -1.80 0.60
7719.13 3.70 -0.10 -0.10
7719.25 1.70 1.10 -0.50
7719.38 -0.80 2.40 -0.50
7719.75 -0.60 0.40 1.00
7720.00 0.30 -0.80 0.50
7720.13 1.10 -1.20 0.40
7720.25 2.30 0.60 -0.10
7720.38 2.40 3.80 0.00
7720.50 0.60 1.10 0.60
7720.63 0.90 0.20 0.90
7720.75 0.50 0.40 0.90
7720.88 1.00 -0.10 0.70
7721.00 1.30 -0.10 0.10
7721.13 1.50 -0.10 0.30
7721.25 0.90 1.70 -0.20
7721.38 2.20 1.90 0.70
7721.63 2.40 -0.10 1.20
7721.75 0.00 -0.10 0.80
7721.88 -2.10 -0.30 0.20
7722.00 0.10 0.70 -0.20
7722.50 2.20 1.40 1.00
7722.63 0.70 0.90 0.80
7722.75 0.00 0.90 0.60
7722.88 0.30 0.20 0.50
7723.00 -0.20 0.70 0.00
7723.50 0.60 1.10 0.80
7723.63 1.80 0.60 0.90
7723.75 1.50 -0.10 0.90
7723.88 0.60 0.20 0.50
7724.00 3.10 0.20 0.60
7724.13 -0.70 -0.30 0.10
7724.88 0.90 0.20 0.40
7725.00 1.80 1.10 0.60
7725.13 1.10 -1.20 0.60
7725.25 1.40 -0.30 0.10
7725.38 2.30 -1.20 0.00
7725.50 2.10 0.40 0.00
7725.63 2.10 0.40 0.20
7725.75 2.00 2.20 0.40
7725.88 0.90 0.70 0.70
7726.00 1.10 -0.30 0.60
7726.13 2.30 0.60 0.80
7726.25 1.30 0.40 0.50
7726.38 1.00 -0.10 0.60
7726.88 0.90 0.70 0.30
7727.00 0.20 0.90 -0.10
7728.00 3.70 -1.50 0.50
7728.13 1.40 -1.80 0.30
7728.25 2.00 -0.80 0.50
7728.63 1.90 -0.50 0.80
7728.75 -0.40 -0.80 0.70
7729.13 1.50 -2.50 0.50
7730.38 1.80 -1.20 0.40
7730.63 2.30 -0.30 0.90
7730.75 0.20 -1.50 0.30
7730.88 2.10 -0.10 -0.10
7731.13 1.90 -0.10 -0.40
7731.25 3.50 0.90 0.40
7731.38 2.80 0.60 1.30
7731.50 0.80 -1.50 1.80
7731.63 1.10 -1.20 1.40
7731.75 0.10 -0.80 0.60
7731.88 0.20 0.90 0.00
7732.00 1.80 2.20 -0.10
7732.13 -0.30 0.90 0.30
7732.25 -2.50 1.40 0.60
7732.63 2.70 -2.00 1.20
7732.75 0.10 -2.30 -0.10
7732.88 -2.80 0.00 -1.00
7733.00 1.90 0.90 -0.50
7733.13 0.70 1.90 -0.60
7733.50 1.40 -0.30 1.10
7733.63 3.20 -1.50 1.40
7733.75 1.90 -2.50 0.60
7734.00 3.10 0.60 -0.50
7734.25 0.50 2.40 -0.20
7734.38 2.00 2.20 0.80
7735.25 2.80 0.60 0.70
7735.63 -1.10 -0.50 0.50
7735.75 -0.20 -0.30 0.40
7736.00 1.40 -0.30 -0.40
7736.25 0.90 1.10 0.60
7736.38 3.20 -0.10 1.30
7736.50 2.00 -0.80 1.20
7736.63 1.30 -1.50 1.10
7736.75 0.50 -2.00 0.50
7737.88 0.20 -2.00 0.80
7738.13 1.10 -1.20 0.20
7738.38 8.40 -1.00 0.80
7738.50 0.00 -0.50 0.10
7738.63 1.90 0.40 0.50
7738.88 -0.30 -0.10 0.70
7739.00 -4.20 -0.30 0.10
7739.50 0.90 -0.30 -0.10
7739.63 -0.70 0.20 0.00
7739.75 1.40 -0.30 0.30
7739.88 1.10 0.60 0.60
7740.38 -0.40 -0.80 0.10
7741.13 -0.60 -0.50 0.10
7741.50 0.90 -1.20 0.60
7741.63 -0.30 -0.50 -0.10
7741.75 2.30 -0.30 -0.20
7741.88 2.00 0.20 -0.40
7742.00 1.50 0.40 -0.50
7742.13 1.40 1.10 0.10
7742.25 -0.20 -0.30 0.30
7742.38 0.40 -0.80 0.70
7742.50 0.50 -1.50 0.40
7742.63 1.10 -1.20 0.00
7742.75 2.30 0.60 -0.30
7742.88 -0.10 0.00 -0.70
7743.00 0.50 -0.10 -0.60
7743.13 2.90 -0.10 -0.30
7743.25 1.30 0.90 -0.20
7743.38 1.30 -0.50 0.20
7743.50 2.70 -1.00 0.40
7743.63 2.00 -1.20 -0.10
7743.75 0.60 -1.20 -0.40
7744.13 0.70 0.40 -0.30
7744.38 0.70 -1.00 0.60
7744.50 2.40 -0.50 0.60
7745.50 -0.40 -0.30 -0.40
7745.63 2.30 0.60 -0.10
7745.75 3.30 -0.30 0.40
7745.88 2.00 -1.20 0.60
7746.00 0.10 -1.80 0.30
7746.13 2.00 -1.80 0.30
7746.25 1.00 -1.50 -0.10
7746.38 -0.30 -1.50 -0.50
7746.50 3.70 -0.10 0.00
7746.63 -1.20 0.70 -0.50
7746.75 2.00 -0.30 0.50
7746.88 -0.80 0.40 0.40
7747.00 1.00 -1.00 0.70
7747.13 0.90 -1.20 0.50
7747.25 2.90 -2.00 0.40
7747.75 0.00 0.40 0.30
7747.88 0.90 -0.30 0.50
7748.38 4.40 -0.30 0.60
7748.88 0.90 0.20 0.40
7749.00 1.50 -1.00 0.60
7749.13 -0.20 -0.80 0.40
7749.38 -1.00 -2.30 -0.40
7749.50 -7.10 -1.40 -1.10
7749.75 -2.10 -0.70 -0.60
7750.00 1.10 -0.30 -0.40
7750.13 0.70 -1.00 -0.20
7750.25 2.30 -1.20 0.10
7750.38 2.80 1.10 -0.10
7750.50 0.60 -0.30 0.00
7750.63 1.90 -0.50 0.20
7750.75 3.30 0.60 0.00
7751.00 2.30 -0.30 -0.20
7751.13 4.60 0.20 0.10
7751.25 -3.30 -1.00 -0.70
7751.38 3.20 -1.50 0.10
7751.50 1.90 -2.00 0.20
7751.63 0.70 -2.00 -0.20
7751.75 -1.40 -2.00 -0.80
7752.00 -0.30 -0.50 -0.80
7752.13 -1.00 -0.30 -0.70
7752.25 1.40 -0.30 0.20
7752.75 -0.10 -1.00 -0.70
7752.88 -1.90 -0.30 -0.90
7753.00 1.90 0.40 -0.30
7753.50 3.50 -2.00 0.40
7753.63 0.20 -2.00 -0.30
7753.75 -1.00 -0.80 -0.70
7753.88 0.60 -0.30 -0.50
7754.00 -1.50 0.20 -0.70
7754.13 -0.10 0.90 -0.60
7754.63 2.30 -0.30 -0.40
7754.75 1.30 -0.50 -0.80
7754.88 -0.70 0.20 -1.00
7755.13 1.10 1.10 -0.70
7755.38 -0.20 -0.30 -0.90
7755.63 0.30 0.20 -1.10
7755.75 1.80 0.20 -0.60
7756.00 4.10 0.20 0.20
7756.13 5.00 -0.30 0.10
7756.25 -0.50 -0.30 -1.00
7756.38 1.40 -1.20 -1.20
7756.50 -1.20 1.10 -1.40
7756.63 -0.10 0.90 -1.50
7756.75 2.00 0.60 -0.70
7757.00 -0.70 0.70 0.30
7757.13 2.80 -1.80 0.00
7757.25 -0.70 -0.80 -0.90
7757.38 0.20 -1.50 -1.50
7757.63 2.10 1.40 -1.00
7757.75 -0.70 1.70 -0.50
7757.88 -0.70 0.70 0.20
7758.00 1.40 0.60 0.30
7758.13 2.80 -1.80 0.20
7758.25 -0.30 -1.50 -1.00
7758.38 -8.40 -1.20 -2.80
7758.63 1.10 2.60 -1.20
7758.75 0.10 2.20 -0.30
7758.88 0.90 0.70 0.40
7759.00 0.60 -0.30 0.50
7759.13 -0.30 -2.00 -0.10
7759.25 -0.20 -2.70 -0.60
7759.38 -0.50 -1.20 -1.40
7759.50 0.90 -0.30 -1.20
7759.63 0.90 0.70 -1.00
7759.75 -0.10 0.90 -0.70
7759.88 -0.30 0.40 0.00
7760.00 1.90 -0.10 0.30
7760.13 -3.60 -1.40 -0.40
7760.25 -0.60 -4.90 -0.30
7760.38 -0.60 -1.50 -1.00
7760.50 0.70 -0.50 -1.20
7760.63 0.90 1.70 -1.00
7760.75 1.00 0.90 -0.40
7760.88 1.40 0.60 0.40
7761.00 1.10 -0.30 0.60
7761.13 0.20 -1.50 0.40
7761.25 2.30 -1.20 0.30
7761.38 -1.40 -1.50 -0.70
7761.50 0.70 -0.50 -0.70
7761.63 1.00 0.40 -0.70
7761.75 2.70 -0.10 -0.20
7761.88 -0.30 0.00 0.00
7762.13 -0.60 -1.50 0.40
7762.25 -1.90 -1.20 0.20
7762.38 -2.60 -1.20 -0.50
7762.50 0.60 -0.80 -0.60
7762.63 -0.20 0.20 -0.70
7763.00 1.30 -0.10 0.50
7763.25 4.30 -1.00 0.70
7763.38 -2.30 0.00 -0.40
7763.75 2.10 0.40 0.00
7764.00 -1.40 0.40 0.30
7764.13 0.90 0.20 0.20
7764.25 -1.20 0.20 -0.10
7764.38 1.10 1.10 -0.10
7764.50 -3.80 0.40 -0.80
7764.63 1.30 -1.00 0.20
7764.75 0.50 1.40 0.00
7764.88 0.60 1.10 0.10
7765.00 1.50 1.40 -0.10
7765.13 0.50 0.90 0.00
7765.25 0.20 -0.10 -0.20
7765.38 1.00 0.40 0.00
7765.50 -1.00 0.70 -0.40
7765.63 0.60 0.70 -0.30
7765.75 -0.10 0.90 -0.40
7765.88 -0.70 1.70 -0.40
7766.00 -1.00 0.70 -0.10
7766.13 -0.10 0.40 0.00
7766.25 -0.40 0.20 -0.20
7766.38 2.50 1.10 -0.10
7766.50 2.70 -0.10 0.20
7766.63 -0.40 0.20 -0.40
7766.75 0.20 -0.50 -0.20
7766.88 2.00 0.20 -0.30
7767.00 0.90 -0.30 -0.60
7767.13 1.50 1.40 -0.40
7767.25 2.50 0.60 0.00
7767.50 -0.10 1.40 0.20
7767.63 0.30 0.20 0.40
7767.75 -2.00 -0.50 -0.30
7767.88 1.00 -0.50 -0.30
7768.00 0.90 0.70 -0.70
7768.13 -1.20 1.70 -0.90
7768.38 2.00 2.20 0.50
7768.50 0.30 1.10 0.70
7768.63 -1.40 0.00 0.50
7768.75 0.30 -0.80 0.30
7768.88 -1.20 -0.80 -0.40
7769.00 2.50 -0.80 -0.10
7769.13 1.50 -0.10 -0.20
7769.25 1.50 1.40 0.20
7769.38 0.90 1.70 0.60
7769.50 0.60 1.10 0.90
7769.63 -0.60 0.00 0.60
7769.75 -0.30 -0.50 0.10
7769.88 2.00 -0.80 0.00
7770.00 0.50 0.40 -0.10
7770.13 2.20 0.90 0.40
7770.25 0.60 1.10 0.60
7770.38 1.10 1.10 1.00
7770.50 -0.40 0.20 0.80
7770.63 -0.40 -0.80 0.50
7770.88 0.00 -1.50 -0.20
7771.00 1.00 0.40 -0.10
7771.13 1.90 1.40 0.40
7771.25 1.10 0.70 -0.10
7771.50 1.00 0.90 0.50
7771.63 0.30 0.20 0.50
7771.75 -0.40 0.20 0.50
7771.88 -1.40 -0.50 0.30
7772.00 -1.70 -1.00 0.10
7772.13 3.50 -1.50 0.30
7772.25 -2.90 -0.70 -0.80
7772.38 2.90 0.40 -0.20
7772.50 0.90 0.20 0.20
7772.75 0.90 0.70 0.50
7772.88 0.50 0.40 0.40
7773.00 0.20 -0.10 0.50
7773.13 0.70 -1.00 0.20
7773.25 -0.30 -1.50 0.00
7773.38 1.90 -0.50 0.10
7773.50 1.30 -0.10 0.00
7773.63 1.40 0.60 0.40
7773.75 0.20 0.40 0.30
7773.88 -0.70 1.10 0.30
7774.00 -0.70 0.70 0.30
7774.13 0.20 0.40 0.30
7774.25 1.40 -0.80 0.40
7774.38 0.10 -0.30 0.30
7774.50 0.60 -1.20 0.20
7774.63 0.70 -0.50 0.20
7774.75 0.60 -0.30 0.10
7774.88 -1.10 0.00 0.00
7775.00 2.70 0.90 0.40
7775.13 2.90 -0.50 0.40
7775.25 0.10 0.20 0.40
7775.38 0.90 -1.80 0.10
7775.50 1.10 -0.30 0.30
7775.63 -3.00 0.40 -0.40
7775.88 3.60 0.20 0.00
7776.13 0.30 -0.30 0.10
7776.25 -1.50 -1.20 0.10
7776.38 0.60 0.20 0.00
7776.50 1.00 0.40 0.10
7776.63 0.10 -1.20 0.00
7776.75 0.20 -1.50 0.10
7776.88 3.50 0.90 0.20
7777.25 2.00 1.10 -0.10
7777.38 1.30 -0.10 0.10
7777.50 -1.50 0.70 -0.40
7777.63 -1.50 1.10 0.10
7777.75 -1.00 0.20 0.20
7777.88 -1.20 -0.30 0.30
7778.00 0.30 -0.80 0.30
7778.13 0.60 -1.20 -0.20
7778.25 0.50 -0.10 -0.40
7778.38 -0.20 1.10 -0.50
7778.63 0.90 0.20 0.70
7778.75 1.10 -0.30 1.00
7778.88 0.20 -1.50 0.70
7779.00 1.50 -2.00 0.30
7779.25 -7.20 0.70 -1.50
7779.63 -0.30 0.40 0.50
7779.88 0.00 -1.00 0.30
7780.00 -0.60 0.90 0.30
7780.13 -0.30 0.40 -0.20
7780.25 0.60 1.10 -0.10
7780.63 -0.40 1.10 0.00
7780.75 0.10 0.70 0.00
7781.00 2.00 0.20 0.60
7781.13 0.20 -1.00 0.40
7781.50 1.90 -0.50 0.40
7781.63 -2.10 -0.30 -0.60
7781.75 -0.30 0.90 -0.40
7782.13 0.90 0.70 0.40
7782.25 0.60 1.70 0.60
7782.38 1.00 -0.10 0.60
7782.50 1.90 -0.50 0.30
7782.63 2.30 -0.30 0.30
7783.00 2.40 1.40 0.00
7783.50 1.40 -0.80 0.30
7783.63 -0.30 -1.50 -0.30
7783.75 2.10 0.40 -0.10
7783.88 0.30 0.70 -0.30
7784.00 2.30 0.60 0.30
7784.13 1.50 0.40 0.60
7784.50 6.20 -1.00 0.60
7785.50 0.20 0.90 0.00
7785.63 0.30 0.20 0.40
7785.88 1.10 0.70 0.30
7786.00 -0.30 0.90 -0.10
7786.13 1.80 1.10 0.20
7786.25 -1.90 -0.30 -0.20
7786.38 -0.60 0.00 0.30
7786.50 -0.20 0.20 0.30
7786.63 0.20 -0.10 0.40
7786.75 1.80 0.60 0.20
7786.88 1.30 -0.10 -0.10
7787.00 0.10 -0.30 -0.50
7787.13 -0.40 -1.20 -0.50
7787.25 0.20 -0.10 0.10
7787.38 -0.30 1.90 -0.20
7787.50 0.60 2.20 -0.20
7787.63 -0.70 0.70 -0.50
7788.00 0.60 0.70 0.50
7788.13 0.50 1.40 0.60
7788.25 2.00 -0.30 0.60
7788.75 1.00 0.90 -0.20
7788.88 -1.20 1.10 -0.40
7789.00 2.90 0.90 0.00
7789.13 3.30 1.70 0.20
7789.25 1.30 0.90 0.30
7789.38 -0.80 1.40 0.20
7789.50 1.50 0.90 0.40
7789.63 1.00 1.40 0.10
7789.75 1.90 1.40 0.10
7789.88 1.40 1.10 0.00
7790.00 1.80 1.10 -0.10
7790.13 2.70 2.90 0.30
7790.25 -0.60 0.90 0.40
7790.38 0.00 0.40 0.60
7790.50 -0.60 0.00 0.20
7790.63 2.00 1.10 0.00
7790.88 1.50 -0.10 -0.50
7791.00 1.50 0.40 -0.30
7791.13 0.50 0.90 0.10
7791.25 -0.20 0.70 0.20
7791.38 -0.80 0.00 -0.30
7791.50 1.50 -0.10 -0.50
7791.63 0.70 1.40 -0.90
7791.75 0.10 1.70 -0.80
7791.88 3.50 0.90 -0.10
7792.00 2.00 -0.30 0.00
7792.13 1.80 -0.80 0.10
7792.25 2.40 0.40 0.30
7792.38 -0.80 -1.00 -0.70
7792.50 0.70 -0.10 -0.70
7792.63 0.70 1.40 -0.80
7792.75 2.40 0.90 -0.50
7792.88 2.40 1.90 -0.10
7793.00 1.30 0.40 0.20
7793.13 0.90 0.20 0.20
7793.25 1.80 -0.80 0.10
7793.38 -0.30 -0.50 -0.80
7793.50 2.40 0.40 -0.80
7793.63 0.20 0.90 -0.70
7793.75 2.10 1.40 -0.50
7793.88 1.90 1.40 -0.30
7794.00 1.10 1.10 -0.20
7794.13 -3.00 0.00 -0.70
7794.25 0.10 -0.30 -0.50
7794.38 -0.60 0.00 -1.40
7794.50 0.60 1.10 -1.30
7794.88 0.90 2.20 -0.40
7795.00 3.60 0.20 0.10
7795.25 -0.20 -0.30 -0.70
7795.38 0.90 0.70 -0.70
7795.50 0.90 1.10 -0.60
7795.63 3.20 0.90 -0.30
7795.75 0.60 1.10 -0.40
7795.88 4.40 0.60 0.20
7796.00 1.30 -0.10 -0.30
7796.13 2.70 0.90 -0.30
7796.25 1.10 0.70 -0.30
7796.38 3.70 1.30 0.30
7796.50 2.30 1.70 0.20
7796.75 2.70 1.40 0.00
7796.88 2.40 -0.10 -0.30
7797.13 2.50 0.60 0.00
7797.25 1.80 1.70 -0.30
7797.38 2.70 0.40 0.00
7797.50 2.30 1.10 0.10
7797.63 1.30 1.40 -0.30
7797.75 2.80 1.70 -0.30
7797.88 -2.40 2.60 -0.60
7798.00 0.60 2.20 -0.10
7798.13 1.00 1.40 0.40
7798.25 0.50 0.90 0.90
7798.38 1.80 1.10 0.60
7798.50 1.10 0.60 0.60
7798.63 2.30 1.10 0.30
7798.75 1.50 1.90 0.50
7798.88 0.50 2.90 0.10
7799.00 1.10 2.20 0.30
7799.13 0.70 2.40 0.30
7799.25 1.10 1.70 0.50
7799.38 0.50 1.40 0.60
7799.50 1.90 0.40 0.50
7799.63 1.50 1.40 0.30
7799.75 1.50 0.90 -0.10
7799.88 1.70 3.60 0.00
7800.00 2.50 2.60 0.00
7800.13 1.50 1.90 0.20
7800.25 2.10 2.40 0.40
7800.38 2.50 1.10 0.70
7800.63 1.00 0.90 0.10
7800.75 0.90 1.10 -0.30
7800.88 1.50 1.90 -0.60
7801.25 1.30 1.90 0.50
7801.38 1.50 0.90 0.70
7801.50 2.20 0.40 0.40
7801.63 2.10 0.90 0.20
7801.75 1.90 0.90 -0.20
7801.88 1.70 1.70 -0.40
7802.00 1.50 0.90 -0.40
7802.13 3.10 1.10 0.10
7802.50 0.70 0.40 -0.20
7802.75 0.60 1.10 -0.80
7802.88 0.30 2.20 -0.50
7803.00 1.30 1.90 -0.30
7803.13 1.40 1.70 -0.10
7803.25 2.00 0.60 0.00
7803.38 1.50 0.90 -0.20
7804.00 0.10 3.10 -0.10
7804.13 0.30 1.70 0.10
7804.25 0.70 0.90 -0.10
7804.50 0.30 0.70 -1.20
7804.75 0.20 2.90 -0.70
7804.88 3.30 3.10 -0.20
7805.25 3.70 1.90 -0.30
7805.38 0.10 1.70 -0.90
7805.50 2.70 2.90 -0.70
7805.63 2.10 3.80 -0.50
7805.75 1.90 3.30 -0.10
7805.88 1.40 2.60 0.10
7806.13 1.30 0.90 -0.40
7806.25 2.70 1.40 -0.50
7806.38 1.50 2.40 -0.80
7806.50 3.10 1.70 -0.40
7806.63 2.30 2.60 -0.10
7806.75 1.10 2.20 0.20
7806.88 0.60 1.70 0.10
7807.00 -1.50 1.70 -0.30
7807.38 2.40 2.40 -0.50
7807.50 2.50 3.60 -0.10
7808.00 -0.30 0.00 -0.20
7808.25 -1.10 0.90 -1.50
7808.50 -0.30 2.40 -1.00
7808.75 0.70 1.90 -0.20
7808.88 1.90 0.90 -0.40
7809.00 0.90 1.70 -0.80
7809.13 -1.10 0.40 -1.00
7809.25 -0.60 1.40 -0.80
7809.38 0.10 3.60 -0.80
7809.50 0.70 1.90 -0.80
7809.63 1.00 2.40 -0.40
7809.75 0.50 2.40 -0.60
7810.00 2.30 2.20 0.30
7810.13 2.50 2.60 0.40
7810.38 -5.80 3.30 -1.10
7810.50 0.20 2.90 -0.30
7810.63 2.90 2.90 0.20
7810.75 -0.30 2.40 0.20
7810.88 0.70 1.90 0.70
7811.63 0.90 2.60 -0.20
7811.88 1.90 2.40 1.10
7812.13 0.10 0.20 0.50
7812.25 2.10 0.40 0.20
7812.38 -0.10 1.90 -0.80
7812.50 0.50 1.90 -0.80
7812.63 7.20 3.30 0.30
7812.75 1.10 4.00 0.60
7812.88 -1.00 1.70 1.10
7813.00 -1.50 0.20 1.10
7813.13 0.60 0.20 0.80
7813.38 1.10 1.10 -0.40
7813.50 1.50 0.90 -0.30
7813.88 0.70 2.40 0.80
7814.00 -1.90 1.10 0.60
7814.13 1.50 0.90 0.90
7814.25 0.50 0.90 0.20
7814.38 0.60 1.10 0.10
7814.50 2.00 2.60 0.30
7814.63 2.30 0.60 0.60
7814.75 1.90 0.90 0.90
7814.88 0.50 0.90 0.90
7815.00 1.80 1.10 1.00
7815.13 0.60 0.70 0.60
7815.25 0.90 0.70 0.00
7815.38 -1.40 1.90 -0.10
7815.50 -0.20 1.10 0.30
7815.63 0.30 1.70 0.80
7815.75 1.00 0.40 1.20
7815.88 2.40 -0.10 1.70
7816.00 0.60 0.20 0.80
7816.13 2.20 -0.50 0.30
7816.25 3.50 0.90 -0.10
7816.50 -0.30 0.90 0.50
7816.88 -0.60 -0.50 0.60
7817.00 -1.40 0.00 0.30
7817.63 2.80 0.60 1.30
7817.75 0.40 0.70 1.00
7817.88 1.10 0.20 0.90
7818.00 0.70 -0.50 0.50
7818.13 -1.00 1.70 -0.20
7818.25 4.40 1.10 0.60
7818.50 2.40 2.90 0.30
7818.63 -0.20 1.10 0.50
7818.75 0.60 1.10 0.50
7818.88 -1.40 0.40 0.10
7819.00 -1.00 -0.30 0.10
7819.13 -0.80 0.90 -0.10
7819.38 2.40 0.90 0.00
7820.13 -3.80 0.40 -0.80
7820.25 -1.40 0.90 -0.20
7820.38 1.80 1.70 0.10
7820.50 1.50 0.90 0.20
7820.63 2.70 -0.50 -0.10
7821.00 0.60 -0.30 -0.60
7821.13 2.30 0.60 -0.10
7821.25 2.30 0.60 0.00
7821.38 1.30 0.90 0.20
7821.75 1.50 0.40 -0.20
7821.88 2.40 1.40 -0.10
7822.00 2.80 -0.30 -0.20
7822.13 1.80 1.10 0.00
7822.25 1.90 -0.10 0.40
7822.38 3.70 0.90 0.60
7822.50 2.50 0.20 0.90
7822.63 2.00 -0.80 0.60
7822.75 0.50 1.40 0.30
7822.88 -1.40 1.40 -0.50
7823.00 0.50 -0.10 -0.70
7823.13 2.90 1.90 0.00
7823.50 2.30 1.10 1.20
7823.63 2.00 0.60 0.90
7823.75 2.10 -0.50 -0.10
7823.88 1.80 1.70 -0.30
7824.00 0.70 1.90 -0.60
7824.13 2.00 2.60 -0.30
7824.25 0.90 1.70 0.40
7824.38 0.90 0.70 0.60
7824.50 1.90 0.90 0.60
7824.63 -0.60 -0.50 0.40
7824.75 -1.10 1.40 -0.50
7825.00 -0.30 1.90 -0.90
7825.25 2.70 -0.10 0.40
7825.38 1.50 -0.50 0.60
7825.50 2.20 -0.50 0.50
7825.63 1.10 -1.80 0.00
7825.75 3.70 -1.00 -0.40
7825.88 1.90 -0.10 -1.20
7826.00 5.50 -0.30 -0.90
7826.50 3.10 -0.80 0.90
7826.63 0.70 -2.00 0.30
7826.75 2.80 -1.20 -0.40
7826.88 3.10 0.20 -0.40
7827.00 1.80 1.70 -0.30
7827.13 2.40 2.90 0.10
7827.25 1.10 1.10 0.90
7827.50 -0.70 0.20 0.40
7827.75 2.00 0.60 -0.60
7828.50 1.30 -0.50 0.50
7828.63 0.70 -0.10 0.10
7828.75 1.30 -0.10 -0.50
7829.25 2.20 1.40 0.70
7829.38 -0.40 -0.30 0.80
7829.50 0.50 -0.10 0.80
7829.63 0.70 -0.50 0.40
7829.75 3.60 -0.30 0.50
7829.88 0.90 0.70 -0.20
7830.25 2.40 0.90 0.90
7830.38 -0.60 0.00 0.50
7830.50 3.60 0.20 0.90
7830.75 1.80 -0.80 0.40
7831.25 2.90 0.90 0.10
7831.50 1.50 0.40 0.40
7832.00 0.10 -1.20 0.40
7832.13 2.00 0.20 0.70
7832.25 3.20 -0.10 0.50
7832.38 2.30 1.10 0.30
7832.50 2.40 1.40 0.40
7832.75 2.40 0.90 0.90
7832.88 1.40 0.60 0.70
7833.00 0.90 0.20 0.60
7833.13 0.20 1.40 0.60
7833.25 0.90 0.20 0.50
7833.38 -0.20 -0.30 0.40
7833.50 3.20 -0.10 0.70
7833.63 4.10 0.20 0.80
7833.75 4.00 -0.10 0.80
7833.88 1.50 0.40 0.30
7834.00 0.50 1.40 0.40
7834.13 2.40 -0.10 0.70
7834.25 1.30 0.40 0.80
7834.38 0.70 -0.10 0.90
7834.63 0.30 0.20 0.40
7834.75 1.40 -0.80 -0.10
7834.88 2.40 0.40 -0.50
7835.00 1.50 1.40 -0.60
7835.13 1.10 0.70 -0.40
7835.25 3.20 0.90 0.00
7835.38 2.90 0.40 0.20
7835.63 3.10 -0.80 -0.30
7835.88 4.90 0.90 -0.40
7836.00 1.70 1.10 -0.70
7836.13 0.20 1.90 -0.30
7836.25 1.30 1.90 0.00
7836.38 1.90 1.40 -0.10
7836.50 2.00 1.10 -0.30
7836.63 2.50 0.20 -0.40
7836.75 -1.20 1.10 -1.10
7836.88 -0.10 0.00 -1.30
7837.25 3.80 0.60 -0.50
7837.38 4.00 -0.10 -0.50
7837.50 3.20 -0.10 -0.10
7837.63 3.10 0.20 0.00
7837.75 2.00 -0.30 -0.20
7837.88 2.90 -1.00 -0.30
7838.00 2.40 -1.50 -0.60
7838.13 2.90 -0.50 -0.60
7838.25 2.30 -0.30 -0.50
7838.38 3.20 -0.10 -0.10
7838.50 2.40 0.40 -0.10
7838.63 2.70 -1.00 0.30
7838.88 1.30 -2.00 -0.90
7839.00 2.90 -1.50 -1.30
7839.13 2.00 1.10 -1.20
7839.50 2.90 1.90 0.30
7839.63 0.90 0.70 -0.20
7839.75 1.30 -0.10 -0.70
7839.88 1.00 -0.50 -1.30
7840.00 1.00 0.90 -1.80
7840.13 1.10 1.70 -1.20
7840.25 3.20 1.30 -0.50
7840.50 1.30 1.90 0.10
7840.63 0.90 -0.30 -0.50
7840.75 0.90 -0.80 -0.80
7840.88 2.10 -0.10 -1.50
7841.00 1.90 0.90 -2.20
7841.13 1.40 1.10 -1.70
7841.25 4.00 0.90 -0.50
7841.38 3.10 1.70 0.20
7841.50 5.80 0.60 1.20
7841.63 1.10 -1.80 0.60
7841.75 2.70 -1.00 0.10
7841.88 2.70 -0.50 -0.50
7842.00 2.50 0.20 -0.80
7842.13 4.40 1.70 -0.50
7842.25 4.90 1.90 -0.10
7842.38 2.00 1.70 0.10
7842.50 1.50 -0.10 0.40
7842.63 2.50 -0.30 0.00
7842.75 2.30 -0.30 0.20
7842.88 2.40 0.90 0.30
7843.00 1.90 0.40 0.10
7843.13 0.70 1.90 -0.40
7843.25 3.60 1.70 -0.60
7843.38 0.20 1.40 -1.00
7843.50 4.20 1.90 -0.90
7843.63 5.10 1.30 -0.30
7843.75 1.30 1.40 -0.40
7843.88 3.10 2.20 0.40
7844.00 2.10 1.40 0.40
7844.13 2.20 -0.50 0.40
7844.25 1.10 -1.20 -0.40
7844.38 0.30 -1.20 -0.90
7844.50 1.40 -0.80 -1.10
7844.63 2.00 1.70 -1.00
7844.75 1.50 2.90 -0.50
7844.88 3.20 2.40 0.10
7845.00 3.20 0.90 0.40
7845.13 1.40 -1.20 0.20
7845.25 4.20 -0.50 -0.20
7845.38 1.50 -2.00 -0.60
7845.50 2.70 -0.50 -0.60
7845.75 1.90 0.90 -0.80
7845.88 0.70 1.40 -0.90
7846.00 2.30 2.20 -0.60
7846.13 3.30 2.20 -0.30
7846.25 1.00 1.40 -0.20
7846.38 2.10 1.90 0.00
7846.50 1.40 1.10 -0.30
7846.63 3.20 1.30 -0.40
7846.75 2.00 1.10 -0.80
7846.88 2.80 1.70 -1.10
7847.00 2.10 2.40 -1.20
7847.25 1.90 1.90 -0.30
7847.38 2.40 1.90 0.10
7847.50 1.40 1.10 -0.10
7847.63 0.90 0.70 -0.40
7847.75 2.90 0.90 -0.60
7847.88 2.10 0.40 -0.80
7848.00 -0.60 0.90 -0.90
7848.13 2.40 0.90 -0.20
7848.25 2.70 1.30 0.30
7848.38 2.70 0.90 0.20
7848.50 1.90 0.40 0.20
7848.63 3.20 0.90 -0.20
7848.75 -2.30 0.90 -1.00
7848.88 3.70 0.90 -0.40
7849.00 3.50 0.90 -0.40
7849.13 3.90 1.10 -0.20
7849.25 2.00 1.70 -0.40
7849.38 3.20 1.90 -0.20
7849.50 0.70 1.40 -0.50
7849.63 2.70 1.40 -0.20
7849.75 3.30 0.60 -0.20
7849.88 0.50 0.90 -0.30
7850.00 0.90 0.70 0.00
7850.13 0.90 0.70 -0.20
7850.25 -5.20 0.90 -1.00
7850.38 0.60 1.70 -0.50
7850.50 4.50 1.30 -0.20
7850.63 1.00 2.40 -0.30
7850.75 1.90 1.40 0.00
7850.88 0.00 -0.50 0.50
7851.00 2.50 -0.30 0.60
7851.13 1.30 -0.50 0.20
7851.25 2.50 -0.30 0.00
7851.38 0.60 -0.80 -0.30
7851.50 2.00 0.60 -0.30
7851.75 1.40 1.10 0.10
7851.88 2.40 0.40 0.70
7852.00 3.20 -0.10 0.90
7852.13 1.40 0.20 0.40
7852.25 1.80 -0.30 -0.10
7852.38 2.70 0.40 -0.30
7852.50 2.00 1.70 -0.60
7852.63 2.00 2.60 -0.60
7852.75 -5.50 2.90 -1.10
7852.88 2.70 2.40 0.20
7853.00 -0.20 1.10 0.40
7853.13 2.50 1.10 0.60
7853.25 1.90 -0.10 0.40
7853.38 -0.80 0.90 -0.30
7853.50 -0.20 0.70 -0.50
7853.63 1.30 1.90 -0.70
7853.75 0.50 2.40 -0.80
7853.88 1.00 2.90 -0.30
7854.00 0.20 1.40 -0.20
7854.13 0.70 0.40 0.40
7854.25 2.30 -0.80 0.40
7854.38 1.40 -0.80 -0.10
7854.50 2.00 -0.80 -0.80
7854.63 1.90 0.40 -1.20
7854.75 2.30 0.60 -1.00
7854.88 -0.70 1.70 -1.10
7855.00 2.00 1.70 -0.10
7855.13 1.50 -0.10 0.40
7855.25 1.80 -0.80 0.30
7855.38 1.50 -0.50 -0.10
7855.50 2.40 0.40 -0.20
7855.63 5.80 1.10 0.00
7855.75 2.50 1.70 -0.70
7855.88 3.60 2.20 -0.50
7856.00 1.10 2.20 -0.70
7856.13 2.70 1.90 -0.20
7856.25 2.40 0.90 -0.20
7856.38 0.30 0.70 -0.30
7856.50 2.50 0.60 0.10
7856.63 0.90 0.20 -0.10
7856.75 2.10 2.40 0.10
7856.88 1.80 0.20 0.00
7857.00 1.10 -0.80 -0.10
7857.13 3.70 0.40 0.00
7857.25 2.30 1.70 -0.10
7857.38 2.80 1.10 -0.20
7857.50 2.80 1.70 0.20
7857.63 2.30 1.10 0.10
7857.75 1.40 0.20 0.50
7857.88 1.50 0.40 0.70
7858.00 1.50 0.40 0.50
7858.13 1.40 0.20 0.00
7858.25 -2.70 1.70 -0.80
7858.38 0.90 1.70 -0.50
7858.50 1.10 2.20 -0.40
7858.63 2.50 1.70 0.10
7858.75 2.30 1.70 0.30
7858.88 1.80 1.70 0.30
7859.00 -0.40 1.10 0.00
7859.13 0.30 3.10 -0.40
7859.25 -0.30 1.90 -0.90
7859.38 0.50 2.40 -0.80
7859.50 2.30 3.10 -0.30
7859.63 1.40 2.60 0.10
7859.75 2.50 1.70 0.50
7859.88 1.00 0.90 0.30
7860.00 1.50 1.40 -0.10
7860.13 -0.80 0.40 -0.70
7860.25 -0.20 1.10 -0.60
7860.38 1.80 1.70 -0.30
7860.50 1.40 1.70 -0.10
7860.63 2.50 0.60 -0.30
7860.75 2.90 -0.10 -0.20
7860.88 2.00 0.20 -0.60
7861.00 3.30 0.20 -0.40
7861.13 2.30 0.60 -0.80
7861.25 1.00 1.40 -0.60
7861.38 3.50 1.30 -0.20
7861.50 1.90 2.90 0.10
7861.63 1.80 1.70 0.20
7861.75 1.10 2.20 -0.10
7861.88 0.60 1.10 -0.50
7862.00 2.50 1.10 -0.30
7862.13 1.40 2.20 -0.30
7862.25 2.70 1.40 0.10
7862.50 1.80 -0.30 0.10
7862.63 2.30 -0.30 -0.20
7862.75 2.50 -0.30 -0.40
7862.88 2.90 -0.50 -0.60
7863.00 2.30 -0.30 -0.60
7863.13 2.70 -0.10 -0.10
7863.25 1.80 0.20 -0.10
7863.38 3.20 -0.50 -0.10
7863.50 1.40 0.20 -0.60
7863.88 2.70 1.40 -0.20
7864.00 3.30 2.20 0.10
7864.13 2.10 2.90 0.20
7864.25 1.90 0.40 0.30
7864.38 -3.00 0.90 -0.70
7864.50 0.70 1.40 -0.80
7864.63 0.20 2.40 -1.00
7864.75 4.10 2.20 -0.20
7864.88 1.40 2.20 0.00
7865.13 1.30 0.40 0.20
7865.25 1.40 1.70 -0.10
7865.38 -2.50 1.40 -1.30
7865.50 1.00 1.40 -0.70
7865.63 3.70 3.30 -0.10
7865.75 2.10 1.90 0.30
7865.88 2.90 -0.50 0.80
7866.00 2.40 -0.10 0.50
7866.13 2.80 0.60 -0.10
7866.25 0.60 1.10 -0.50
7866.38 5.10 2.40 -0.10
7866.50 0.30 2.20 -0.60
7866.63 1.40 2.20 -0.20
7866.75 1.30 1.40 0.00
7867.25 3.70 2.90 -0.20
7867.38 2.30 2.60 -0.20
7867.50 1.80 2.20 -0.10
7867.63 0.90 0.70 -0.10
7867.75 2.50 -0.30 0.10
7867.88 2.30 -0.30 0.00
7868.00 1.40 -0.30 -0.20
7868.13 1.80 -0.30 -0.40
7868.25 1.70 1.10 -0.50
7868.38 1.40 1.10 -0.40
7868.50 2.10 -0.50 -0.30
7868.63 1.90 -0.10 -0.30
7868.75 3.90 0.20 -0.10
7868.88 2.80 1.10 -0.50
7869.00 3.30 2.60 -0.20
7869.13 2.70 3.30 -0.20
7869.25 2.00 2.60 -0.20
7869.38 2.00 2.20 -0.20
7869.50 2.90 1.30 0.00
7869.63 2.30 2.20 0.00
7869.75 1.80 1.70 -0.10
7869.88 1.30 1.40 -0.10
7870.00 1.00 1.40 0.20
7870.13 1.90 1.90 0.30
7870.25 1.00 1.90 0.30
7870.38 3.50 0.40 0.10
7870.50 2.90 0.40 -0.30
7870.63 3.30 1.10 -0.10
7870.75 3.70 1.90 0.20
7871.00 1.90 1.90 0.10
7871.13 1.90 0.40 -0.10
7871.25 -0.10 2.40 -0.40
7871.38 1.00 1.90 -0.70
7871.50 2.30 2.20 -0.70
7871.88 0.30 2.20 -0.30
7872.13 1.90 1.40 -0.10
7872.25 3.10 1.10 -0.30
7872.38 -0.30 1.40 -0.90
7872.50 2.30 2.20 -0.20
7872.63 2.30 2.20 -0.10
7872.75 1.80 1.70 0.10
7872.88 3.50 1.30 0.10
7873.00 2.30 -0.30 0.00
7873.13 2.90 -2.00 -0.20
7873.25 2.90 -0.50 -0.50
7873.38 1.00 1.40 -0.90
7873.50 2.50 1.10 -0.40
7873.63 5.10 2.40 0.10
7873.75 2.50 0.20 -0.20
7873.88 1.00 1.90 -0.10
7874.00 1.90 0.90 -0.30
7874.13 0.30 0.70 -0.90
7874.25 3.10 1.70 -1.00
7874.38 1.30 1.90 -0.90
7874.50 1.50 3.30 -0.90
7874.63 0.30 1.70 -1.10
7874.75 -1.50 1.70 -1.10
7875.13 1.30 0.40 -0.30
7875.25 2.70 2.40 -0.40
7875.38 3.50 2.40 -0.40
7875.50 4.60 2.10 -0.70
7875.63 2.70 0.90 -0.70
7875.75 4.40 0.60 -0.60
7876.00 1.50 0.90 -0.20
7876.13 0.30 0.20 -0.70
7876.25 2.70 1.40 -0.40
7876.38 1.70 1.10 -1.00
7876.50 0.20 1.90 -1.20
7876.75 1.50 2.90 -0.40
7877.25 0.70 0.40 0.50
7877.38 1.90 0.40 -0.20
7877.63 2.70 0.90 -0.20
7878.25 -4.40 2.90 -1.00
7878.50 1.10 2.20 -0.10
7878.75 3.70 0.90 0.10
7878.88 4.90 2.90 -0.10
7879.25 1.50 4.30 -0.80
7879.63 -1.20 1.10 0.50
7879.88 2.10 1.40 0.10
7880.00 4.00 1.30 -0.40
7880.13 3.70 2.40 -0.60
7880.25 4.10 1.70 -0.40
7880.50 2.90 4.30 0.60
7880.75 0.10 2.60 0.30
7880.88 0.50 1.90 0.00
7881.00 0.50 2.40 -0.60
7881.38 1.50 2.90 -0.10
7881.63 0.60 3.10 0.50
7881.75 1.00 0.90 0.00
7881.88 2.00 1.70 -0.10
7882.00 2.00 1.70 -0.70
7882.13 5.70 1.90 -0.30
7882.25 2.40 1.40 -0.40
7882.38 2.50 1.70 -0.10
7882.50 2.50 0.60 0.10
7882.63 0.20 0.90 -0.60
7882.75 -1.10 0.40 -1.10
7882.88 2.90 0.90 -0.80
7883.00 2.30 2.20 -0.70
7883.13 0.70 2.90 -0.50
7883.25 -0.60 2.90 -0.70
7883.38 4.60 1.10 0.00
7883.50 5.10 1.30 0.00
7883.63 4.20 0.90 -0.10
7883.75 1.80 0.60 -0.20
7883.88 2.40 0.40 -0.10
7884.00 1.10 0.70 -0.40
7884.13 1.00 -0.10 -0.50
7884.25 1.40 0.20 -0.60
7884.38 -0.20 0.20 -0.80
7884.50 3.50 0.40 -0.20
7884.63 3.10 0.20 -0.20
7884.75 1.80 0.60 -0.40
7884.88 0.70 -0.10 -0.50
7885.00 0.20 0.40 -0.80
7885.13 0.20 0.40 -0.80
7885.25 0.20 0.90 -0.80
7885.38 0.70 0.90 -0.80
7885.50 2.00 1.10 -0.70
7885.63 2.10 1.40 -0.70
7885.75 1.50 1.40 -0.60
7885.88 2.70 1.90 -0.30
7886.13 2.30 0.60 -0.20
7886.63 7.40 0.20 0.10
7886.75 2.30 0.60 -0.60
7886.88 1.90 0.40 -0.50
7887.00 1.00 -0.10 -0.70
7887.13 2.10 0.40 -0.70
7887.25 0.70 0.40 -0.80
7887.38 2.10 0.40 -0.70
7887.50 4.90 0.40 -0.20
7887.88 -4.20 0.20 -1.30
7888.00 2.10 -1.00 -0.50
7888.13 1.90 -0.10 -1.10
7888.25 3.30 -0.30 -0.60
7888.38 0.30 0.70 -0.80
7889.63 1.80 1.10 -0.30
7889.75 5.50 0.60 0.10
7889.88 4.20 -0.10 -0.50
7890.00 0.70 -0.10 -1.00
7890.13 -0.70 0.20 -1.30
7890.25 1.70 0.20 -1.00
7890.38 2.40 -0.10 -0.90
7890.50 1.70 0.20 -0.90
7890.63 1.50 -1.00 -0.80
7890.75 1.50 -1.00 -0.90
7890.88 2.80 0.20 -1.00
7891.00 1.00 -0.10 -1.20
7891.38 0.50 1.40 -0.50
7891.50 0.20 1.40 -0.60
7891.63 -0.10 0.00 -0.70
7891.88 1.40 0.70 -0.40
7892.00 -0.60 0.90 -0.70
7892.25 -0.30 0.00 -0.90
7892.38 2.80 -0.80 -0.50
7892.63 0.70 -0.50 -0.80
7892.75 2.50 -0.30 -0.60
7892.88 3.50 -0.10 -0.30
7893.00 3.60 0.60 -0.40
7893.13 1.90 -0.50 -0.50
7893.25 2.30 0.20 -0.40
7893.38 -0.30 0.90 -0.60
7893.50 -3.00 0.90 -0.90
7893.63 3.60 1.10 -0.20
7893.75 0.30 0.70 -0.60
7893.88 2.50 0.60 -0.40
7894.00 3.80 1.10 -0.30
7894.13 2.30 0.20 -0.30
7894.38 2.40 -0.50 -0.10
7894.50 2.40 -0.10 -0.40
7894.63 3.60 0.20 -0.60
7894.75 1.50 0.40 -0.80
7894.88 1.70 1.70 -0.70
7895.00 1.40 2.20 0.10
7895.50 1.90 -0.10 -0.20
7895.63 1.50 -0.50 -0.90
7895.75 2.70 0.90 -0.60
7895.88 2.80 0.60 -0.10
7896.13 2.70 -0.10 0.80
7896.25 0.90 -0.80 0.40
7896.50 0.90 -0.30 -0.70
7896.63 1.00 0.40 -1.10
7896.75 1.70 1.10 -0.80
7896.88 2.00 1.70 -0.20
7897.00 3.30 1.70 0.40
7897.13 1.50 0.90 0.50
7897.25 -0.40 -0.30 0.30
7897.38 0.30 -0.30 0.30
7897.50 -1.00 0.20 -0.40
7897.63 1.10 -0.80 -0.40
7897.75 2.70 -0.50 -0.70
7898.25 -0.30 0.00 0.50
7898.38 1.40 1.10 0.50
7898.50 2.40 0.90 -0.20
7898.63 0.70 0.90 -0.80
7898.75 -0.30 2.40 -1.20
7898.88 3.20 3.80 -0.40
7899.00 0.90 4.00 0.20
7899.38 0.60 0.70 0.60
7899.50 -1.70 1.40 0.00
7900.25 0.30 0.20 0.30
7900.38 0.60 -0.30 -0.20
7900.50 0.30 -0.30 -0.70
7900.63 -0.20 1.10 -0.90
7900.75 -0.70 0.20 -1.10
7900.88 0.30 0.70 -0.30
7901.00 3.60 2.20 0.60
7901.13 -0.60 1.40 0.80
7901.50 -0.30 0.40 -0.60
7901.75 2.30 1.10 -0.60
7901.88 -0.70 1.70 -0.40
7902.13 -0.30 2.40 0.20
7902.25 -1.70 1.90 -0.20
7902.50 0.70 2.90 -0.70
7902.75 1.40 2.60 0.10
7902.88 1.30 0.40 0.70
7903.00 0.00 0.90 0.80
7903.13 0.10 1.10 0.50
7903.25 0.00 0.40 0.20
7903.38 -1.00 2.20 -0.20
7903.50 -1.20 2.20 -0.40
7903.63 -1.50 2.20 -0.40
7903.75 0.20 1.40 0.00
7903.88 1.00 1.90 0.30
7904.00 1.00 0.90 0.40
7904.13 -1.00 1.10 -0.10
7904.25 -3.70 1.70 -0.40
7904.38 3.70 1.90 0.40
7904.50 1.50 1.90 0.20
7904.63 0.70 1.40 0.20
7904.75 0.10 2.20 -0.10
7904.88 1.50 1.40 0.20
7905.00 1.50 1.40 -0.10
7905.13 -0.40 1.70 0.10
7905.25 2.50 1.10 0.10
7905.38 1.50 2.40 -0.20
7905.50 4.40 3.60 0.20
7905.75 -0.10 3.30 -0.30
7906.00 4.90 2.90 0.40
7906.13 5.90 1.90 0.50
7906.25 8.30 3.50 0.90
7906.38 3.80 2.60 0.00
7906.50 0.70 1.90 0.10
7906.75 2.40 0.90 0.60
7906.88 1.90 1.90 0.20
7907.00 2.70 -0.10 -0.10
7907.13 -0.30 1.40 -0.70
7907.25 2.00 1.70 -0.70
7907.50 -6.00 2.90 -0.80
7908.00 0.70 0.90 -0.30
7909.00 0.60 2.60 -0.90
7909.13 2.90 1.90 -0.40
7910.13 1.30 2.40 -0.40
7910.50 0.70 0.90 0.50
7910.75 -0.60 0.90 -0.20
7910.88 -2.50 1.90 -0.70
7911.00 1.90 1.40 0.00
7911.63 2.70 -0.50 -0.10
7911.75 1.50 -1.50 0.40
7911.88 -0.20 -0.30 0.10
7912.00 1.80 1.10 0.00
7912.13 1.10 1.70 0.00
7912.25 1.90 1.90 -0.10
7912.75 4.50 1.30 0.20
7913.00 -1.00 0.70 0.80
7914.25 -2.90 3.10 1.10
7914.75 1.10 2.20 0.00
7915.00 1.40 3.60 0.60
7915.38 -1.10 0.40 0.40
7915.50 -2.00 1.40 -0.40
7915.63 0.50 2.90 -0.20
7915.75 -5.00 3.80 -1.10
7916.38 1.00 1.40 0.30
7916.75 0.10 2.20 -0.50
7917.00 4.10 2.10 0.10
7917.13 0.60 3.10 -0.30
7917.25 0.30 2.20 -0.40
7917.63 1.90 2.40 0.40
7917.75 2.70 1.90 0.60
7917.88 1.10 0.70 0.30
7918.00 2.10 1.40 0.00
7918.13 2.90 0.90 -0.10
7918.25 0.90 1.10 -0.70
7918.38 0.50 2.40 -0.90
7918.63 -1.00 3.60 -0.30
7918.75 -1.90 4.00 -0.30
7919.00 1.50 2.40 0.50
7919.50 2.70 0.90 -0.50
7919.63 2.70 2.90 -0.50
7919.75 2.50 3.60 -0.20
7919.88 -0.80 2.40 -0.60
7920.00 -0.60 2.40 -0.30
7920.25 1.50 1.40 0.20
7920.38 0.20 -0.10 0.40
7920.50 1.90 2.40 0.10
7920.63 2.30 0.60 0.40
7920.75 1.00 0.90 -0.10
7920.88 1.30 0.40 -0.20
7921.13 3.20 1.30 -0.20
7921.25 3.30 2.20 -0.10
7921.38 1.90 2.90 0.00
7921.50 0.30 2.20 -0.20
7921.63 -0.10 2.40 0.00
7921.75 -1.90 1.70 -0.10
7921.88 1.30 0.90 0.20
7922.00 -0.60 1.40 0.10
7922.50 -3.60 1.90 -0.90
7922.63 0.60 2.60 -0.40
7922.75 -0.60 2.40 -0.40
7922.88 1.00 1.90 -0.20
7923.00 0.10 2.20 -0.20
7923.13 -0.80 1.90 -0.30
7923.38 1.40 1.70 0.20
7923.63 -0.30 2.40 0.00
7923.75 5.90 0.90 0.40
7923.88 2.80 2.60 0.50
7924.13 -1.20 2.20 -0.70
7924.38 1.80 2.20 -0.10
7924.50 -0.70 1.70 0.10
7924.88 2.00 -0.30 1.00
7925.38 2.90 0.40 -0.40
7925.50 0.90 2.20 -0.20
7925.63 1.80 1.10 0.20
7926.25 -0.60 1.40 -0.60
7926.50 3.60 3.10 0.40
7926.63 5.30 1.10 1.20
7927.00 0.60 1.10 -0.20
7927.25 3.60 4.50 -0.20
7927.38 4.10 4.50 0.10
7927.50 2.80 4.50 0.70
7928.25 1.80 2.20 0.00
7928.38 1.10 2.20 -0.10
7928.50 1.90 2.40 0.20
7928.63 2.40 1.40 0.30
7928.75 1.10 1.70 0.20
7928.88 0.70 1.90 0.40
7929.00 1.40 2.60 0.20
7929.13 0.00 0.40 0.50
7929.38 2.00 3.10 0.50
7929.50 2.10 2.40 0.10
7929.63 2.30 2.20 0.40
7930.00 -1.20 0.70 0.60
7930.13 0.30 1.70 0.80
7930.25 1.00 1.40 0.50
7930.38 2.00 2.20 -0.20
7930.50 1.50 1.40 -0.20
7930.63 3.20 1.90 -0.10
7930.75 3.10 2.20 0.10
7930.88 2.80 3.10 0.60
7931.13 -0.70 1.10 0.70
7931.50 1.00 1.40 0.30
7931.63 2.90 0.40 0.50
7932.25 1.10 2.20 0.00
7932.38 0.60 0.70 -0.10
7932.50 2.10 1.40 -0.20
7932.75 0.70 1.90 0.20
7932.88 -2.50 2.40 0.60
7933.13 0.70 0.90 0.80
7933.25 0.70 1.40 0.50
7933.63 -0.20 0.70 -0.60
7934.13 0.30 2.60 0.90
7934.25 2.50 2.20 1.00
7934.38 5.00 0.20 1.20
7934.50 2.50 0.20 0.30
7934.63 3.20 -1.00 0.00
7934.75 3.60 0.60 -0.10
7934.88 -2.50 0.90 -0.80
7935.00 -4.70 2.20 -0.90
7935.13 -0.70 1.70 -0.20
7935.25 -0.40 1.70 0.10
7935.38 0.20 1.90 0.20
7935.50 2.10 2.90 0.40
7935.63 0.90 1.10 0.40
7935.75 2.50 1.70 0.30
7935.88 0.20 -1.00 0.50
7936.25 3.10 1.70 -0.60
7936.38 -0.50 2.20 -0.70
7936.50 0.50 2.90 0.20
7936.63 1.00 2.40 0.60
7936.75 0.90 2.20 0.60
7936.88 1.10 1.70 0.40
7937.00 0.70 1.40 0.10
7937.13 4.00 1.30 0.10
7937.25 2.30 1.70 -0.20
7937.38 2.40 0.90 0.00
7937.50 2.50 2.20 -0.10
7937.63 1.10 2.20 -0.10
7937.75 0.50 1.90 -0.10
7937.88 -0.70 1.70 0.00
7938.00 1.80 0.60 0.60
7938.75 2.00 2.20 -0.30
7938.88 2.30 1.10 -0.60
7939.00 0.50 2.40 -1.00
7939.13 -1.20 1.70 -0.80
7939.25 0.60 1.70 0.00
7939.38 0.90 1.10 0.50
7939.63 2.90 -0.10 0.30
7940.63 4.10 0.60 0.30
7940.75 1.10 -0.80 -0.20
7940.88 2.90 0.40 0.00
7941.13 2.50 0.60 0.30
7941.25 3.50 0.90 0.40
7941.63 1.10 3.10 -0.20
7941.75 -1.70 2.90 -0.50
7941.88 -0.10 3.30 0.10
7942.13 -0.30 2.40 0.40
7942.75 3.30 1.70 -0.40
7942.88 4.20 3.30 -0.80
7943.00 1.00 6.70 -0.80
7943.13 1.50 3.80 -0.10
7943.38 1.40 2.20 0.90
7943.63 1.90 0.40 0.40
7943.75 2.00 -0.30 -0.30
7943.88 1.10 0.70 -1.00
7944.13 1.40 3.60 -0.10
7944.25 0.90 2.60 0.50
7944.50 4.40 1.10 1.80
7944.63 -1.00 0.20 0.40
7945.00 2.90 2.40 -0.10
7945.50 1.90 0.40 1.20
7945.63 2.00 0.60 0.50
7945.75 0.60 1.70 0.00
7945.88 2.70 1.30 0.40
7946.38 2.80 1.10 1.10
7947.00 0.50 2.90 1.20
7947.13 1.00 1.40 1.10
7947.25 -2.50 1.40 1.10
7947.38 1.40 1.10 1.40
7948.00 1.00 4.30 0.40
7948.13 0.50 3.30 0.50
7948.25 0.10 1.70 0.70
7948.38 0.10 2.20 0.60
7948.50 0.10 2.60 0.30
7948.63 1.50 3.30 0.40
7949.00 1.30 2.40 0.20
7949.25 -0.20 1.70 0.50
7949.38 1.10 0.20 0.40
7950.38 2.70 0.90 0.30
7950.50 1.80 1.70 0.00
7951.00 0.30 1.70 0.90
7951.13 -0.70 0.20 0.70
7951.25 2.80 0.60 1.20
7951.38 1.10 2.20 0.50
7951.50 0.10 2.20 0.10
7951.75 0.90 4.00 0.40
7951.88 1.90 3.80 1.00
7952.13 2.80 1.70 1.20
7952.25 4.00 1.90 1.40
7952.38 5.00 2.10 1.00
7952.88 2.70 1.90 1.70
7953.00 2.80 2.20 1.70
7953.13 1.30 0.90 1.30
7953.25 3.20 1.30 1.50
7953.38 1.00 1.40 1.00
7953.63 -0.20 1.10 0.60
7954.00 0.50 2.40 0.50
7954.75 4.10 2.60 0.00
7954.88 3.90 1.70 0.20
7955.00 1.30 2.40 0.30
7955.13 1.50 2.40 0.50
7955.25 0.90 2.60 0.40
7955.38 -1.10 1.90 0.20
7955.50 0.50 2.90 0.40
7955.63 2.50 3.10 0.50
7955.88 3.90 2.60 0.50
7956.38 0.50 2.40 0.70
7956.63 0.90 2.20 0.50
7956.75 2.50 2.60 0.40
7956.88 1.50 3.30 0.20
7957.00 1.90 3.80 0.20
7957.38 1.10 2.20 1.40
7957.50 2.20 0.40 1.10
7957.63 2.20 0.90 0.90
7957.75 2.00 1.10 0.10
7957.88 0.20 1.90 0.10
7958.00 0.90 2.60 0.00
7958.13 1.40 3.10 0.40
7958.25 0.30 3.60 0.70
7958.38 8.30 3.10 1.90
7958.50 1.90 1.40 1.10
7958.63 -6.50 1.40 0.20
7958.88 2.20 0.40 0.40
7959.00 1.50 2.40 0.00
7959.13 1.10 2.20 -0.10
7959.25 2.10 3.30 0.10
7959.38 0.90 4.00 0.50
7959.50 0.10 3.10 0.90
7959.63 1.30 1.90 1.40
7959.75 -0.30 0.90 0.90
7959.88 2.00 3.10 0.60
7960.00 1.00 2.40 0.40
7960.13 1.00 3.30 0.10
7960.25 1.00 2.90 0.10
7960.38 1.00 2.90 0.20
7960.50 1.50 2.40 0.50
7960.63 0.90 1.70 0.30
7960.75 1.30 2.90 0.30
7960.88 0.20 0.40 0.60
7961.00 1.90 2.90 0.30
7961.13 1.00 1.40 0.60
7961.38 -0.70 0.20 0.20
7961.50 2.40 0.90 0.30
7961.63 1.30 1.40 -0.20
7961.75 1.50 1.90 -0.30
7962.13 -0.20 3.10 0.60
7962.25 0.10 1.70 0.90
7962.38 0.30 0.70 0.70
7962.50 1.30 0.40 0.10
7962.63 1.40 0.60 0.00
7962.75 3.10 1.70 0.00
7962.88 3.20 2.90 0.10
7963.25 0.20 1.40 0.80
7963.38 2.40 0.90 0.80
7963.50 1.10 2.20 0.00
7964.88 -3.70 1.70 0.60
7965.38 6.30 1.70 1.80
7965.50 1.40 1.70 0.70
7966.75 3.70 1.30 1.80
7966.88 4.30 0.40 1.70
7967.00 0.70 2.40 1.20
7967.38 -1.50 1.10 0.50
7968.25 2.20 0.40 0.30
7968.38 2.70 1.30 0.50
7969.00 1.00 0.40 1.20
7969.13 1.90 -0.10 0.60
7969.25 1.50 -0.10 0.50
7970.00 0.90 -0.30 1.20
7970.13 -0.60 0.00 0.70
7970.25 0.30 1.10 0.30
7971.13 1.30 -0.10 -0.20
7971.63 2.00 -0.80 -0.20
7971.88 1.00 0.40 -0.40
7972.00 2.00 -0.30 0.00
7972.13 2.00 -0.80 -0.30
7972.25 0.90 -0.80 -0.40
7972.63 2.00 -0.30 -0.30
7972.75 1.30 0.40 0.00
7972.88 0.90 0.70 0.10
7973.00 1.10 1.10 0.30
7973.13 0.90 0.20 -0.10
7973.25 2.90 -0.50 0.30
7973.38 2.20 0.40 0.40
7973.50 1.80 0.20 0.80
7973.75 0.10 -0.30 0.50
7974.25 2.90 0.40 0.40
7974.88 2.90 0.90 0.20
7975.00 1.80 0.20 0.10
7975.13 3.50 0.90 0.20
7975.25 2.00 0.20 -0.20
7975.38 1.90 -0.10 -0.10
7975.50 0.70 -0.50 -0.60
7975.63 2.00 0.60 -0.60
7975.75 3.20 0.90 -0.40
7975.88 1.50 1.40 -0.10
7976.13 2.30 0.20 0.80
7976.63 0.90 -0.30 -1.00
7976.75 2.10 1.40 -0.40
7977.75 1.00 0.90 -0.40
7978.00 0.60 -0.30 0.40
7978.38 0.20 -2.00 0.20
7978.63 -0.40 0.20 -0.80
7978.75 0.90 1.70 -0.80
7978.88 3.20 1.90 -0.20
7979.00 1.80 0.20 0.60
7979.13 0.50 0.40 0.80
7979.75 1.50 1.40 -0.70
7979.88 -0.80 2.40 -0.60
7980.00 -0.60 1.40 0.10
7980.25 1.80 0.60 0.70
7980.38 2.20 -1.00 0.20
7980.75 -1.50 1.10 -0.70
7980.88 1.00 1.40 -0.20
7981.63 2.80 1.70 -0.10
7981.75 2.90 0.40 0.50
7981.88 -1.90 0.20 0.50
7982.00 0.30 0.20 0.70
7982.13 2.30 -0.80 0.50
7982.38 2.00 1.70 0.40
7982.63 0.10 1.70 0.50
7983.00 -2.10 -0.70 0.00
7983.13 1.30 0.40 -0.40
7983.25 -1.10 0.00 -0.70
7983.38 2.80 0.20 -0.10
7983.50 2.50 1.10 0.20
7983.63 1.00 0.40 0.40
7983.75 0.00 -1.00 0.40
7984.25 1.40 1.10 -0.40
7984.75 3.60 0.60 0.00
7985.00 2.10 1.90 -0.70
7985.75 2.80 -0.80 -0.50
7985.88 2.10 0.40 -1.00
7986.25 1.50 1.90 0.20
7986.75 -0.60 -0.50 -0.50
7987.13 3.80 2.60 -0.20
7987.88 1.00 1.40 -0.60
7988.00 -1.10 2.40 -0.20
7988.38 0.50 -0.50 0.30
7988.63 0.10 0.20 -0.60
7988.88 2.00 2.20 0.10
7989.00 1.40 0.20 0.70
7989.13 -0.60 0.40 0.80
7989.25 0.50 -1.00 0.90
7989.38 -2.00 0.00 0.40
7989.50 2.30 -0.80 0.10
7989.75 1.10 1.10 0.30
7989.88 0.90 1.70 0.80
7990.00 -0.60 0.90 1.00
7990.13 -0.20 0.20 1.20
7990.25 -1.10 0.00 1.00
7990.38 -2.20 -1.00 -0.10
7990.63 2.10 2.40 0.20
7990.88 0.10 1.10 1.20
7991.50 -3.60 0.90 -0.60
7991.63 -2.10 0.70 -0.20
7991.75 -0.80 1.40 0.30
7992.13 1.30 0.90 0.80
7992.38 1.50 -0.50 0.60
7992.50 0.20 0.40 0.50
7992.63 0.00 -0.10 0.50
7992.75 -2.00 0.00 0.20
7992.88 -0.20 0.20 0.60
7993.00 1.10 -0.30 0.70
7993.13 0.30 0.20 0.60
7993.25 -5.50 0.40 0.10
7993.38 -1.00 -0.80 0.60
7993.50 -3.60 0.00 0.30
7993.63 2.30 -0.80 0.90
7993.88 0.20 0.40 -0.30
7994.00 -1.40 1.40 -0.50
7994.13 -1.40 0.90 -0.30
7994.25 1.80 2.20 0.20
7994.38 -1.40 0.90 0.30
7994.50 -0.60 0.40 0.60
7994.63 -1.50 -0.30 0.30
7994.75 0.20 -0.10 0.10
7994.88 -1.40 0.00 -0.60
7995.00 -0.70 0.70 -0.80
7995.13 -0.60 1.90 -0.60
7995.38 -1.40 -0.50 0.40
7995.50 0.00 -0.10 0.60
7996.00 -1.90 0.20 -0.60
7996.13 -1.70 0.90 -0.60
7996.88 -0.30 0.90 -0.10
7997.88 2.00 3.10 0.90
7998.00 1.00 1.90 1.20
7998.13 -0.60 0.40 0.80
7998.25 0.50 -1.00 0.90
7998.38 -0.30 0.00 0.40
7998.50 -0.30 0.00 0.50
7998.63 0.70 1.90 0.30
7998.75 0.20 1.90 0.40
7998.88 0.50 2.90 0.50
7999.00 0.20 1.40 0.70
7999.13 0.70 -0.10 0.80
7999.25 1.80 -0.80 0.70
7999.50 1.90 -0.10 0.60
7999.88 1.00 0.40 0.80
8000.00 1.10 2.20 0.60
8000.13 0.20 0.40 0.50
8000.25 -0.20 0.20 0.60
8000.38 1.90 1.40 0.80
8001.38 2.50 0.60 0.60
8001.50 2.20 0.90 0.60
8002.25 0.50 2.40 0.10
8002.88 -1.70 0.90 0.50
8003.25 -2.30 3.30 -0.50
8003.63 0.20 1.40 0.80
8003.75 0.10 0.20 1.10
8004.38 -3.00 2.90 -1.00
8004.75 2.40 1.30 0.90
8005.25 -0.80 2.90 -0.80
8005.38 -2.60 1.70 0.00
8005.50 -0.70 4.00 0.40
8006.50 1.90 2.40 0.30
8006.63 -0.30 3.30 0.50
8006.75 0.60 1.10 0.60
8006.88 -0.20 1.10 0.40
8007.00 0.70 1.40 0.20
8007.13 0.10 0.20 -0.30
8007.25 0.10 0.20 -0.50
8007.38 2.40 1.40 -0.40
8007.50 3.30 2.20 0.20
8007.63 -0.10 3.30 0.00
8007.75 0.70 2.90 0.30
8007.88 -1.00 2.20 0.30
8008.00 1.40 2.60 0.50
8008.25 0.00 0.90 0.40
8008.38 0.60 1.70 0.10
8008.88 0.20 2.40 0.00
8009.00 0.10 3.10 0.10
8009.63 0.20 0.90 0.50
8009.88 3.10 1.10 0.20
8010.13 3.60 2.60 0.20
8010.25 3.70 2.40 0.40
8010.50 0.20 1.40 0.70
8010.75 2.20 0.40 0.60
8011.00 -0.30 1.90 -0.20
8011.13 2.40 2.40 0.50
8011.88 1.00 0.90 0.10
8012.00 -0.40 1.10 0.30
8012.13 0.10 2.20 0.70
8012.25 0.30 3.10 1.00
8012.38 2.50 -0.30 0.70
8012.50 0.10 0.70 0.40
8013.38 -0.30 2.90 0.50
8014.38 -0.30 1.40 0.40
8015.38 0.60 1.70 0.40
8015.50 0.00 -1.50 0.70
8015.75 2.40 2.40 0.00
8015.88 0.50 2.40 -0.20
8016.13 2.00 2.60 0.40
8016.25 0.70 3.30 0.30
8016.38 1.40 1.70 0.50
8017.00 2.00 1.10 0.80
8017.25 1.40 3.10 0.10
8017.63 0.10 2.20 0.40
8017.75 -0.70 2.20 0.40
8017.88 1.00 1.90 0.80
8018.00 1.50 2.40 0.70
8018.38 5.90 2.40 0.80
8018.50 -0.40 -1.20 -0.80
8018.63 0.50 3.30 0.10
8018.75 -0.20 3.10 -0.20
8018.88 1.10 3.60 0.50
8019.00 1.00 2.40 0.90
8019.13 1.40 1.10 0.80
8019.25 2.00 0.60 0.50
8019.63 0.90 1.70 -0.40
8019.75 -1.20 1.70 0.10
8019.88 1.30 2.90 0.60
8020.00 0.50 3.30 0.50
8020.13 2.40 2.40 0.70
8020.63 1.30 0.90 0.60
8021.00 0.20 2.90 0.10
8021.13 2.40 2.40 0.30
8021.25 2.30 2.20 0.70
8021.38 4.30 1.90 0.80
8021.75 0.60 -0.80 0.50
8022.00 -0.30 0.90 -0.80
8022.13 2.80 3.10 -0.50
8022.25 2.90 3.80 0.20
8022.38 2.50 1.70 0.90
8022.50 1.90 1.90 1.30
8022.63 1.30 1.90 1.40
8022.75 -0.70 -0.30 0.40
8022.88 2.40 1.40 0.00
8023.00 1.30 0.90 -0.40
8023.25 3.80 3.10 0.10
8023.38 0.50 2.40 0.70
8023.50 0.30 3.60 0.90
8023.63 0.00 2.40 0.50
8023.75 -0.30 0.90 0.20
8023.88 2.10 0.40 -0.20
8024.00 2.80 1.70 -0.10
8024.13 2.90 1.30 -0.20
8024.25 3.50 1.90 -0.30
8024.38 1.10 1.70 -0.50
8024.50 2.80 1.70 -0.30
8024.63 3.50 1.30 0.00
8024.75 2.10 1.40 0.10
8025.13 1.40 2.20 0.10
8026.00 -0.70 -0.80 0.10
8026.13 -1.10 0.00 -0.50
8026.63 -0.70 2.60 -1.10
8026.75 0.30 2.20 0.10
8027.13 2.40 0.40 -0.40
8027.25 3.30 2.20 -0.80
8027.38 3.60 1.70 -1.20
8027.63 1.00 3.80 -0.70
8027.75 2.30 4.00 0.10
8027.88 1.10 1.70 0.80
8028.25 -1.20 0.70 -0.80
8028.88 -0.40 -0.30 0.70
8029.38 -4.40 0.90 -1.70
8029.50 4.50 1.90 -0.60
8029.63 3.80 2.20 -0.60
8029.75 4.60 2.60 -0.30
8029.88 2.90 2.90 0.00
8030.00 5.70 -0.10 -0.20
8030.13 2.50 2.20 -0.20
8030.25 1.50 1.40 -1.00
8030.38 0.90 2.60 -1.20
8030.50 0.10 2.60 -1.30
8031.00 0.50 1.40 -0.80
8031.13 1.10 1.10 -1.00
8031.38 -0.50 3.10 -1.20
8031.50 0.60 3.10 -0.40
8031.63 3.10 1.70 0.20
8031.75 2.30 1.10 -0.10
8031.88 3.90 1.10 -0.20
8032.13 2.80 1.10 -0.80
8032.38 2.00 1.70 -0.40
8032.50 1.90 1.90 0.00
8032.75 3.70 0.40 0.00
8032.88 2.90 0.40 -0.40
8033.00 -0.10 1.90 -0.90
8033.13 3.10 1.70 -0.70
8033.25 2.10 1.90 -0.70
8033.38 3.30 2.20 -0.60
8033.50 2.30 2.60 -0.50
8033.63 3.30 1.10 -0.30
8033.75 0.50 -0.10 -0.70
8033.88 2.40 -0.10 -0.70
8034.00 0.30 0.20 -1.10
8034.13 2.70 0.90 -1.10
8034.25 2.70 0.90 -1.20
8034.38 1.50 1.90 -1.20
8034.50 3.60 2.60 -0.60
8034.75 2.80 1.10 -0.10
8034.88 3.30 0.20 -0.10
8035.00 5.10 0.40 -0.20
8035.13 3.10 1.70 -1.20
8035.25 3.30 2.20 -1.30
8035.38 1.00 2.90 -1.40
8035.50 1.90 3.80 -0.80
8035.63 2.70 3.30 -0.40
8035.75 -0.50 2.60 -0.50
8035.88 0.30 0.20 -0.60
8036.00 0.50 0.40 -0.90
8036.13 0.90 0.20 -1.20
8036.25 3.10 1.10 -1.20
8036.38 1.00 0.90 -0.80
8036.50 3.70 2.90 0.10
8036.63 1.10 0.70 0.20
8036.75 3.10 -0.80 -0.10
8036.88 -1.40 -0.50 -0.90
8037.00 2.00 0.20 -1.20
8037.38 3.50 3.80 0.00
8037.50 2.30 2.60 0.50
8037.63 1.80 1.10 0.80
8037.75 1.10 0.60 0.60
8037.88 -2.40 -0.30 -0.60
8038.00 2.30 0.60 -0.80
8038.38 0.90 3.60 -0.30
8038.50 2.00 2.20 0.10
8038.75 2.40 0.40 0.10
8039.00 3.10 1.10 -0.60
8039.13 2.50 1.70 -0.40
8039.50 0.60 2.20 0.40
8039.63 1.00 1.40 0.20
8040.00 3.20 0.90 0.00
8040.13 2.10 1.90 0.10
8040.25 3.90 1.70 0.40
8040.38 1.50 0.90 0.20
8040.50 1.90 0.90 0.00
8040.63 2.00 -0.30 -0.20
8040.75 2.90 0.40 -0.20
8041.00 1.90 1.90 0.00
8041.13 2.50 2.20 0.10
8041.25 0.90 3.60 0.20
8041.38 2.00 1.10 0.00
8041.50 2.30 2.20 0.20
8041.63 0.70 -1.00 0.30
8041.75 1.30 0.40 0.10
8041.88 1.10 0.70 -0.10
8042.00 1.30 1.40 -0.10
8042.63 3.70 -2.50 -0.20
8042.75 0.30 1.10 -0.40
8042.88 3.60 1.10 -0.20
8043.00 -2.40 0.70 -0.90
8043.13 0.50 2.40 -0.20
8043.25 1.90 1.90 -0.10
8043.38 2.70 0.40 -0.10
8043.50 2.90 0.40 -0.10
8043.63 2.50 0.20 -0.20
8043.75 2.00 0.60 -0.40
8043.88 2.10 0.90 -0.40
8044.00 2.40 -0.10 0.00
8044.13 1.50 0.90 0.20
8044.25 1.00 -0.50 0.50
8044.38 1.50 -0.10 0.20
8044.50 3.50 0.40 0.00
8044.63 -5.60 1.70 -1.30
8044.88 1.80 2.20 0.00
8045.00 2.00 1.70 0.40
8045.13 1.80 0.20 0.50
8045.25 1.30 -0.10 0.40
8045.38 2.70 0.40 0.10
8045.50 1.50 0.90 0.00
8045.63 2.30 1.10 0.20
8045.75 2.10 0.40 0.20
8045.88 5.70 1.30 0.80
8046.00 1.00 0.90 0.50
8046.25 3.70 1.30 0.80
8046.38 4.60 0.60 0.80
8046.50 0.20 0.40 0.00
8046.63 2.30 0.20 -0.10
8046.75 2.00 1.10 -0.20
8046.88 1.90 1.40 -0.20
8047.00 2.70 1.90 0.20
8047.38 1.90 0.90 0.30
8047.63 2.90 0.40 0.30
8047.88 2.70 0.90 0.80
8048.00 2.80 0.20 0.70
8048.13 1.30 -0.10 0.50
8048.25 4.00 1.30 0.20
8048.38 2.80 1.10 -0.10
8048.50 3.60 1.70 0.10
8048.75 1.90 2.40 0.10
8048.88 2.30 2.60 0.40
8049.00 0.60 0.20 0.40
8049.13 4.10 -0.30 0.70
8049.25 2.50 0.20 0.30
8049.38 3.60 0.60 0.10
8049.63 3.50 2.90 0.10
8049.75 3.50 2.90 0.20
8049.88 6.40 2.40 1.10
8050.00 1.90 1.40 0.60
8050.13 0.50 0.40 0.20
8050.25 4.40 -0.30 0.10
8050.38 3.70 0.90 -0.10
8050.63 3.10 1.70 0.30
8051.38 2.90 0.90 -0.20
8051.50 2.30 1.10 -0.20
8051.63 3.30 1.10 0.00
8051.75 2.00 0.60 0.50
8051.88 2.00 -0.30 0.60
8052.00 2.50 1.10 0.50
8052.25 1.30 -1.00 0.00
8052.38 2.80 0.20 -0.10
8052.50 4.00 -0.10 0.20
8052.63 3.70 0.90 0.60
8052.75 1.80 0.20 0.70
8052.88 1.50 -0.50 0.70
8053.00 2.20 -1.00 0.50
8053.13 3.50 -0.10 0.00
8053.25 3.50 0.40 -0.10
8053.38 3.70 1.30 -0.40
8053.50 4.20 2.40 0.10
8054.00 1.90 -2.00 0.70
8054.13 4.30 -2.50 0.40
8054.25 2.80 -0.80 -0.20
8054.38 4.00 0.40 -0.30
8054.50 4.90 0.40 0.10
8054.63 2.90 1.90 0.40
8054.75 1.90 0.40 0.70
8054.88 3.10 -0.80 0.80
8055.00 3.30 -1.20 0.30
8055.13 2.30 0.20 -0.30
8055.25 2.50 0.20 -0.40
8055.38 2.00 0.20 -0.40
8055.50 2.10 0.40 0.00
8055.63 2.00 -0.30 0.50
8055.75 1.80 -1.20 0.50
8055.88 2.30 -0.30 0.50
8056.00 2.00 -0.80 -0.10
8056.13 1.90 -0.50 -0.60
8056.25 4.00 -0.10 -0.50
8056.38 2.90 0.40 -0.20
8056.75 2.20 -2.00 0.10
8056.88 -0.40 0.20 -0.70
8057.00 2.30 0.20 -1.00
8057.13 2.10 0.40 -1.30
8057.25 3.30 0.20 -0.90
8057.38 3.50 0.40 -0.40
8057.50 1.30 -1.00 -0.10
8057.63 1.50 -1.50 0.00
8057.75 1.10 -1.20 -0.50
8057.88 1.50 -0.50 -0.90
8058.00 1.30 -0.50 -1.10
8058.13 4.00 1.30 -1.40
8058.25 4.40 0.60 -0.60
8058.38 2.40 0.90 -0.30
8058.50 2.40 0.40 0.10
8058.63 2.40 -1.00 0.40
8058.75 1.40 -1.20 -0.50
8058.88 2.30 -1.80 -1.20
8059.00 2.30 -0.80 -1.70
8059.13 1.20 -0.10 -1.80
8059.25 1.00 0.40 -0.80
8059.38 2.80 0.60 -0.20
8059.50 2.90 -1.00 0.00
8059.63 1.30 -1.00 -0.40
8059.75 4.20 -1.00 -0.70
8059.88 2.40 -0.10 -1.40
8060.00 1.40 -0.80 -1.40
8060.13 0.50 0.90 -1.20
8060.25 2.10 1.40 -0.20
8060.50 2.30 0.20 -0.10
8060.63 2.40 0.40 -0.40
8060.88 3.10 0.60 -0.90
8061.00 2.40 0.90 -0.60
8061.13 2.80 0.20 -0.10
8061.25 4.20 1.30 0.50
8061.38 2.70 -0.10 0.10
8061.50 3.30 -0.30 -0.20
8061.63 1.90 -0.10 -0.70
8061.75 1.40 0.20 -1.00
8061.88 1.10 0.20 -0.80
8062.00 4.00 -0.10 -0.20
8062.13 3.20 -0.50 0.00
8062.38 3.20 -0.10 -0.10
8062.50 0.90 0.70 -0.80
8062.63 0.10 1.10 -1.20
8062.75 4.90 -0.50 -0.70
8062.88 6.80 2.10 -0.30
8063.00 0.30 2.20 -0.40
8063.13 2.90 1.30 0.30
8063.25 1.90 0.40 0.50
8063.38 2.90 0.40 0.50
8063.50 3.10 -0.30 0.20
8063.63 3.30 0.20 -0.10
8063.75 5.10 0.40 -0.10
8063.88 3.10 1.10 0.00
8064.00 1.50 2.90 0.00
8064.13 2.00 2.20 0.50
8064.25 2.20 1.40 0.50
8064.38 1.40 -0.30 0.40
8064.50 2.40 -0.10 -0.20
8064.63 3.10 -0.80 -0.30
8064.75 2.10 -0.10 -0.60
8064.88 3.50 0.90 -0.20
8065.00 2.40 0.90 0.00
8065.13 2.00 0.60 0.10
8065.25 0.60 -0.30 0.30
8065.38 1.90 -0.50 0.20
8065.50 1.40 -0.80 0.30
8065.63 2.90 -0.10 -0.10
8065.75 2.40 0.40 -0.30
8065.88 2.80 0.20 -0.50
8066.13 2.50 1.70 0.30
8066.25 3.70 0.40 1.10
8066.38 -0.30 -0.50 0.70
8066.50 2.40 -0.10 0.60
8066.63 1.90 -0.50 0.20
8066.75 2.90 0.40 -0.30
8066.88 -2.30 0.90 -1.20
8067.00 1.90 0.90 -0.40
8067.13 2.00 1.10 -0.20
8067.25 1.50 0.90 0.40
8067.38 1.00 -0.10 0.20
8067.50 1.00 -0.50 0.10
8067.63 1.10 -0.30 -0.40
8067.75 2.40 -0.10 -0.50
8067.88 0.60 0.20 -0.70
8068.00 1.80 -0.30 -0.60
8068.13 2.10 -0.10 -0.40
8068.25 0.70 0.40 -0.20
8068.38 1.40 -0.30 0.00
8068.50 1.50 -0.50 0.00
8068.63 1.50 0.40 -0.10
8068.75 -0.10 0.00 -0.50
8068.88 0.70 0.40 -0.60
8069.00 -0.20 0.70 -0.90
8069.13 2.90 -0.10 -0.40
8069.25 2.70 -0.10 -0.20
8069.38 1.40 0.60 -0.20
8069.50 1.90 0.40 0.10
8069.63 -0.30 0.90 -0.40
8069.75 -0.70 -0.30 -0.80
8069.88 0.70 -0.10 -0.70
8070.00 -1.20 0.70 -1.00
8070.13 3.70 0.90 -0.20
8070.25 3.10 0.60 -0.20
8070.38 1.40 0.60 -0.10
8070.50 0.90 -0.80 -0.30
8070.63 1.50 -0.10 -0.50
8070.75 -0.30 -0.50 -0.70
8070.88 2.00 0.20 -0.50
8071.00 0.20 0.40 -0.70
8071.13 -3.30 0.00 -1.10
8071.25 -0.30 0.00 -0.70
8071.50 1.30 0.40 -0.70
8071.75 0.90 0.20 -0.70
8072.00 1.10 -0.30 -0.40
8072.13 -0.10 -1.00 -0.70
8072.25 0.50 -0.50 -0.90
8072.38 1.50 -0.10 -1.50
8072.50 0.60 0.70 -2.20
8072.63 1.20 2.90 -1.50
8072.75 -1.00 3.10 -0.80
8072.88 0.10 2.20 -0.30
8073.00 -0.40 -1.20 0.30
8073.13 1.50 -0.50 -0.70
8073.25 2.00 -0.30 -1.30
8073.38 0.90 -0.30 -2.00
8073.50 -0.10 1.40 -2.00
8073.63 2.10 1.90 -0.90
8073.75 2.50 1.10 -0.10
8073.88 3.30 2.20 0.40
8074.00 0.90 0.20 0.20
8074.13 2.80 0.20 -0.30
8074.25 2.30 0.20 -0.40
8074.38 1.30 1.90 -0.70
8074.50 -0.10 2.40 -0.70
8074.63 1.90 1.90 -0.30
8074.75 1.10 3.60 -0.20
8074.88 2.50 1.70 -0.10
8075.00 -0.60 1.40 -0.50
8075.13 2.00 2.20 -0.50
8075.25 -0.50 3.60 -0.60
8075.38 -0.40 1.10 -0.70
8075.50 2.00 1.10 -0.40
8075.63 1.90 0.40 -0.60
8075.75 1.90 -0.10 -0.70
8075.88 0.90 0.20 -1.00
8076.00 1.50 0.40 -1.00
8076.13 2.10 0.40 -1.10
8076.25 1.90 0.90 -1.00
8076.38 1.30 0.40 -0.80
8076.50 1.40 0.70 -0.50
8076.63 2.70 0.90 -0.30
8076.75 -0.10 0.90 -0.80
8076.88 0.20 1.40 -0.80
8077.00 2.00 0.60 -0.80
8077.13 2.10 2.40 -0.30
8077.25 2.50 0.20 0.30
8077.38 1.50 0.40 0.30
8077.50 2.20 -1.50 0.30
8077.63 1.90 -0.10 -0.10
8077.75 1.50 0.40 -0.40
8077.88 -1.00 1.10 -0.70
8078.00 1.10 1.10 -0.50
8078.13 1.10 0.20 -0.20
8078.25 3.70 -0.10 0.00
8078.38 -1.40 0.00 -0.40
8078.50 0.60 -1.20 -0.70
8078.63 0.70 -0.50 -1.10
8078.75 1.30 -1.00 -1.40
8078.88 0.50 0.00 -1.40
8079.00 0.70 -0.50 -1.10
8079.13 0.90 -0.80 -0.90
8079.25 0.60 -0.80 -1.10
8079.38 1.00 -0.10 -1.40
8079.50 2.00 1.10 -1.40
8079.63 2.40 1.90 -1.70
8079.75 1.00 0.90 -2.00
8079.88 1.50 1.40 -1.40
8080.00 2.90 0.90 -1.40
8080.13 1.30 0.40 -1.30
8080.25 1.20 0.90 -1.40
8080.38 1.40 0.70 -1.80
8080.50 1.70 0.20 -2.00
8080.63 1.10 1.70 -2.10
8080.75 1.90 1.90 -2.00
8080.88 2.30 1.70 -1.40
8081.00 1.50 1.40 -0.80
8081.13 1.40 0.70 -0.40
8081.25 0.60 -0.30 -0.60
8081.38 1.50 -0.50 -0.90
8081.50 1.90 -0.50 -1.30
8081.63 2.10 1.90 -1.70
8081.75 2.70 0.40 -1.50
8081.88 -1.40 0.90 -1.20
8082.00 -2.00 0.90 -0.80
8082.13 -1.40 -2.00 -0.60
8082.25 -1.20 -1.20 -0.70
8082.38 -1.00 -0.30 -1.30
8082.50 0.30 -0.80 -1.70
8082.63 2.90 0.90 -1.80
8082.75 1.40 1.10 -1.50
8082.88 1.10 1.10 -1.40
8083.00 0.50 0.40 -0.80
8083.13 0.10 0.20 -0.70
8083.25 -0.80 -1.00 -0.70
8083.38 0.20 -2.00 -1.00
8083.50 0.20 0.00 -1.30
8083.63 1.90 -0.10 -1.70
8084.00 -0.70 1.10 -1.00
8084.13 -0.40 0.70 -0.80
8084.25 1.50 -0.10 -0.10
8084.38 -1.50 -1.80 -0.70
8084.50 -1.10 -2.00 -0.80
8084.63 2.30 -0.80 -1.00
8084.75 -0.60 0.40 -2.10
8084.88 -0.20 1.10 -2.30
8085.00 -0.50 1.70 -1.70
8085.13 -1.20 0.70 -1.10
8085.25 1.40 0.70 -0.40
8085.38 -0.30 -0.50 -0.50
8085.50 0.20 -1.50 -1.20
8085.63 1.90 -0.50 -1.40
8085.75 -0.20 -2.30 -2.40
8085.88 0.30 0.20 -2.40
8086.00 -0.30 2.40 -2.40
8086.13 0.90 2.20 -1.50
8086.25 -0.60 2.90 -1.00
8086.38 1.00 1.90 -0.40
8086.50 1.10 0.20 -0.70
8086.63 1.30 -0.10 -1.30
8086.75 2.30 -0.30 -1.70
8086.88 3.30 2.20 -2.00
8087.00 3.60 1.10 -1.90
8087.13 0.60 1.10 -1.30
8087.25 0.50 1.40 -0.60
8087.38 0.30 1.10 -0.60
8087.50 2.80 1.10 -0.50
8087.63 1.70 -0.80 -1.00
8087.75 0.20 0.00 -1.40
8087.88 1.10 1.70 -1.40
8088.00 0.30 1.10 -1.10
8088.13 1.70 2.60 -0.80
8088.25 3.60 2.20 0.00
8088.38 2.90 2.40 -0.40
8088.50 2.90 1.90 -0.30
8088.63 0.90 1.10 -0.80
8088.75 1.70 2.20 -1.00
8088.88 0.50 2.40 -1.00
8089.00 0.60 2.60 -0.90
8089.13 1.30 2.90 -0.70
8089.25 -0.50 2.20 -0.70
8089.38 -0.30 1.40 -0.40
8089.50 0.70 1.40 0.10
8089.63 -0.30 0.90 -0.30
8089.75 -0.80 0.40 -0.70
8089.88 -0.10 1.90 -1.00
8090.00 0.60 1.70 -0.90
8090.13 1.40 2.20 -0.80
8090.25 1.50 1.40 -0.40
8090.38 0.10 0.70 -0.30
8090.50 -1.00 1.70 -0.30
8090.63 -1.10 0.40 -0.40
8090.75 -1.70 0.90 -0.60
8090.88 -1.90 0.20 -1.00
8091.00 0.20 0.90 -1.30
8091.13 -0.20 0.70 -1.40
8091.25 0.90 0.20 -1.00
8091.38 1.30 0.90 -1.00
8091.50 1.00 1.40 -0.70
8091.63 0.60 0.70 -0.60
8091.75 0.50 0.90 -0.80
8091.88 0.20 1.40 -1.00
8092.00 1.10 1.10 -1.10
8092.13 1.30 0.40 -1.10
8092.25 3.30 1.10 -1.00
8092.38 2.30 0.20 -0.70
8092.50 2.50 1.70 -0.20
8092.63 2.10 1.90 0.00
8092.75 1.80 1.10 0.10
8092.88 0.10 0.20 0.00
8093.00 4.50 -0.10 0.20
8093.13 -1.10 0.90 -0.60
8093.25 2.90 0.90 -0.10
8093.38 2.50 2.20 -0.10
8093.50 1.10 1.10 0.00
8093.63 1.10 1.10 0.00
8093.75 0.90 -2.30 0.30
8093.88 0.90 0.70 0.30
8094.00 0.90 0.20 -0.10
8094.13 2.50 -0.80 0.00
8094.25 0.30 1.70 0.10
8094.38 -0.40 -0.80 0.50
8094.50 1.30 -0.10 0.30
8094.63 0.60 0.20 0.00
8094.75 3.70 0.40 -0.10
8094.88 3.20 0.90 -0.30
8095.00 0.10 1.10 -0.40
8095.13 0.90 0.70 0.10
8095.25 0.60 0.70 0.80
8095.38 1.10 0.20 1.00
8095.50 0.10 -0.30 0.90
8095.63 0.60 -0.80 0.70
8095.75 0.90 -0.80 0.10
8095.88 0.60 0.70 -0.20
8096.00 -0.30 0.40 -0.70
8096.13 1.10 1.10 -0.40
8096.25 -1.10 0.40 -0.20
8096.38 -0.10 1.40 0.10
8096.50 0.20 -0.50 0.00
8096.63 -0.40 1.10 0.00
8096.75 -0.60 0.00 -0.50
8096.88 0.50 -0.10 -0.80
8097.00 0.30 1.10 -0.80
8097.13 2.70 1.40 -0.40
8097.25 3.20 -0.10 -0.10
8097.38 1.00 0.40 0.30
8097.50 -0.40 0.20 -0.40
8097.63 0.10 1.70 -0.90
8097.75 0.10 1.10 -1.30
8097.88 0.50 0.90 -1.00
8098.00 1.10 2.60 -0.60
8098.13 0.70 2.90 0.30
8098.25 -0.40 2.20 0.60
8098.38 -0.30 0.00 0.50
8098.50 -0.10 -0.50 -0.50
8098.63 -0.30 0.40 -1.00
8098.75 2.30 1.70 -1.10
8098.88 0.70 3.30 -0.80
8099.00 0.20 1.90 -0.20
8099.13 0.10 1.70 0.40
8099.25 0.20 -0.10 0.40
8099.50 -2.30 -1.00 -0.60
8099.63 0.90 1.10 -1.00
8099.75 2.10 1.40 -1.20
8099.88 0.30 1.70 -1.10
8100.00 2.00 1.10 -0.50
8100.13 1.50 0.90 -0.20
8100.25 0.30 -0.80 0.20
8100.38 1.50 -1.00 -0.10
8100.50 -2.50 -1.00 -1.00
8100.63 -0.80 0.00 -1.10
8100.75 0.50 0.40 -0.70
8100.88 5.00 0.20 -0.20
8101.00 1.00 0.40 -0.30
8101.13 2.40 -0.10 0.00
8101.25 -0.30 0.00 -0.40
8101.38 1.00 -0.10 -0.30
8101.50 0.20 1.40 -0.50
8101.63 0.20 0.40 -0.50
8101.75 1.00 1.40 -0.10
8101.88 1.50 0.40 0.20
8102.00 2.80 0.60 0.50
8102.13 1.00 -0.10 0.20
8102.25 1.10 1.10 -0.10
8102.38 0.50 1.40 0.00
8102.50 1.00 0.40 -0.10
8102.63 0.50 0.90 -0.30
8102.75 0.20 1.90 0.30
8102.88 0.90 1.10 0.40
8103.00 0.10 1.10 0.40
8103.13 -0.40 0.20 0.40
8103.25 -0.60 0.00 0.20
8103.38 -0.30 0.00 -0.10
8103.50 -0.10 1.40 0.10
8103.63 2.40 1.40 0.10
8103.75 0.30 0.20 0.50
8103.88 1.50 0.40 0.70
8104.00 0.10 -0.80 0.50
8104.13 0.10 -0.30 0.20
8104.25 -0.80 0.40 0.00
8104.38 -0.60 0.00 -0.30
8104.50 0.90 1.10 -0.10
8104.63 1.50 -0.10 -0.10
8104.75 0.90 0.20 0.00
8104.88 1.80 -0.30 0.00
8105.00 0.00 -0.50 0.30
8105.13 0.90 1.10 -0.10
8105.25 1.10 0.60 0.40
8105.38 0.00 -0.10 0.40
8105.50 -0.30 -1.00 0.40
8105.63 0.70 0.90 0.10
8105.75 0.10 -1.20 0.00
8105.88 1.80 0.60 -0.30
8106.00 -2.80 0.90 -1.00
8106.13 -2.50 0.90 -0.60
8106.25 0.30 -0.30 0.40
8106.38 1.00 -0.10 0.50
8106.50 0.60 0.70 0.20
8106.63 0.20 0.40 -0.10
8106.75 2.00 -0.30 -0.60
8106.88 -0.20 0.70 -0.90
8107.00 4.40 2.10 0.00
8107.13 0.20 -0.50 0.50
8107.25 1.00 0.40 0.60
8107.38 1.30 -0.10 0.40
8107.50 1.90 -0.10 0.00
8107.63 -0.10 0.40 -0.50
8107.75 0.60 0.70 -0.60
8107.88 -0.60 0.40 -0.50
8108.00 -0.30 0.40 0.20
8108.13 0.10 -0.30 0.40
8108.25 1.30 -0.10 0.50
8108.38 2.00 -0.30 0.50
8108.50 -0.30 0.40 0.00
8108.63 -0.80 0.00 -0.40
8108.75 3.60 0.60 0.30
8108.88 0.70 0.40 0.20
8109.00 1.10 0.20 0.40
8109.13 0.50 -0.10 0.00
8109.25 1.40 -0.30 0.00
8109.38 2.80 0.20 -0.20
8109.50 -0.20 -0.30 -0.10
8109.63 3.60 0.60 0.20
8109.75 0.60 -0.30 -0.20
8109.88 -2.60 1.70 -0.40
8110.00 0.70 0.40 -0.50
8110.13 0.10 1.10 -0.70
8110.25 1.40 1.70 -0.50
8110.38 1.00 1.40 -0.40
8110.50 1.40 1.70 0.00
8110.63 -0.20 1.70 0.20
8110.75 -2.30 1.90 0.10
8110.88 -0.40 0.20 0.00
8111.00 -0.70 1.10 -0.40
8111.13 -0.60 1.40 -0.70
8111.25 1.30 1.90 -0.80
8111.38 5.30 2.10 -0.30
8111.50 -0.20 1.10 -0.70
8111.63 0.30 2.60 -0.40
8111.75 -1.40 0.90 0.10
8111.88 4.30 -0.10 0.50
8112.00 0.50 0.40 -0.70
8112.13 -0.20 -0.30 -1.00
8112.25 1.40 2.20 -1.30
8112.38 3.40 3.80 -0.90
8112.50 3.80 3.10 0.10
8112.63 2.90 4.30 0.20
8112.75 -1.40 1.40 0.70
8112.88 0.00 1.40 0.60
8113.00 0.70 -0.50 0.30
8113.13 3.20 0.90 -0.10
8113.25 3.10 1.70 -0.30
8113.38 3.50 1.90 -0.20
8113.50 1.40 3.60 0.00
8113.63 1.10 2.60 0.20
8113.75 1.10 1.70 0.50
8113.88 2.20 0.90 0.60
8114.00 2.90 2.40 0.30
8114.13 2.70 1.30 0.20
8114.25 -0.20 0.70 -0.80
8114.38 4.00 2.40 -0.30
8114.50 8.10 2.80 0.20
8114.63 1.90 3.30 0.10
8114.75 0.60 2.60 0.30
8114.88 0.30 1.70 0.60
8115.00 -1.50 2.60 -0.10
8115.13 0.60 -0.30 -0.50
8115.25 0.10 2.20 -0.90
8115.38 0.50 2.90 -0.70
8115.50 7.60 2.60 0.30
8115.75 2.10 2.40 0.50
8115.88 0.70 -0.10 0.50
8116.00 1.10 0.20 0.00
8116.13 1.90 0.40 -0.30
8116.25 0.50 1.40 -0.70
8116.38 -1.40 5.30 -0.50
8116.50 -2.10 2.60 -0.70
8116.63 -1.20 2.20 0.00
8116.75 -2.20 1.40 0.30
8116.88 0.60 1.10 0.60
8117.00 2.10 1.40 0.20
8117.38 -0.60 3.30 -0.50
8117.50 -1.00 2.60 -0.10
8117.63 -1.10 2.40 0.20
8117.75 0.00 0.90 0.60
8117.88 -0.20 1.70 0.40
8118.00 0.20 0.90 -0.20
8118.13 3.10 1.10 -0.10
8118.25 0.60 2.60 -0.20
8118.38 1.30 2.40 -0.10
8118.50 0.50 3.80 0.10
8118.63 1.50 2.90 0.20
8118.75 1.30 2.90 -0.10
8118.88 -1.90 1.70 -0.20
8119.00 0.50 1.90 0.10
8119.13 -0.60 0.90 0.30
8119.25 1.10 1.70 0.30
8119.38 1.00 0.40 0.20
8119.63 1.80 1.10 -0.30
8119.75 -0.70 1.10 -0.20
8119.88 -0.30 1.40 0.30
8120.00 0.20 2.40 0.40
8120.13 1.40 1.10 0.50
8120.25 2.50 2.20 0.40
8120.38 1.30 0.40 0.00
8120.50 2.00 2.20 0.10
8120.63 0.30 1.70 -0.30
8120.75 1.50 1.90 0.00
8120.88 0.60 2.60 0.10
8121.00 -0.30 1.90 0.10
8121.13 0.10 1.70 0.20
8121.25 0.60 1.70 0.10
8121.38 1.30 2.40 -0.10
8121.50 -0.70 1.10 -0.30
8121.63 2.80 2.20 0.00
8121.75 -1.40 2.40 -0.50
8121.88 -0.10 1.40 -0.40
8122.00 3.60 3.10 0.00
8122.13 -1.70 2.40 -0.40
8122.25 -1.50 2.20 -0.10
8122.38 0.60 2.60 0.20
8122.50 1.10 2.20 0.30
8122.63 2.40 0.40 0.30
8122.75 -0.10 0.40 -0.60
8122.88 -2.70 2.20 -0.90
8123.00 3.70 2.40 -0.20
8123.13 -0.70 2.60 -0.30
8123.25 0.00 1.90 0.40
8123.38 -0.60 0.40 0.60
8123.50 -1.10 1.90 0.30
8123.63 1.50 -0.10 0.00
8123.75 0.30 1.10 -0.40
8123.88 -0.70 0.20 -0.60
8124.00 -0.70 0.70 -0.70
8124.13 -3.80 1.40 -0.90
8124.25 -1.20 2.60 -0.10
8124.50 0.20 0.90 0.80
8124.63 0.20 1.40 0.40
8124.75 0.90 1.10 0.10
8124.88 1.50 1.40 0.00
8125.13 -1.90 2.20 -0.40
8125.38 3.60 2.60 0.60
8125.50 1.30 3.80 0.10
8125.63 -0.10 2.90 0.20
8125.75 0.30 1.10 -0.20
8125.88 -0.40 0.20 -0.70
8126.00 0.10 0.70 -0.80
8126.13 1.30 1.90 -0.70
8126.25 -0.70 2.20 -0.80
8126.38 -2.80 3.80 -0.60
8126.50 1.40 3.10 0.00
8126.63 1.10 1.70 0.00
8126.75 0.50 0.90 0.00
8126.88 4.10 0.60 0.10
8127.00 -0.30 1.90 -0.50
8127.13 0.20 1.90 -0.70
8127.25 -1.10 2.90 -0.80
8127.38 -0.60 2.40 -0.50
8127.50 0.20 2.90 -0.10
8127.63 2.10 3.30 0.20
8127.75 1.80 2.20 0.00
8127.88 3.20 2.40 -0.30
8128.13 1.00 2.40 -1.10
8128.25 2.00 3.10 -1.20
8128.38 2.10 3.80 -1.00
8128.50 1.40 4.50 -0.70
8128.63 1.10 3.60 -0.30
8128.75 0.60 3.60 0.10
8128.88 1.90 2.40 0.50
8129.00 0.50 1.40 0.40
8129.13 2.70 0.90 0.30
8129.25 -2.00 1.90 -0.80
8129.38 0.50 2.40 -1.10
8129.63 1.50 4.30 -0.80
8129.75 -0.50 4.50 -0.20
8129.88 3.70 3.80 0.90
8130.00 0.20 1.40 1.30
8130.13 2.30 0.20 1.10
8130.25 -2.40 0.70 -0.50
8130.38 0.50 2.40 -1.00
8130.50 0.70 4.70 -1.10
8130.88 1.30 4.70 1.00
8131.13 -4.10 0.90 -0.40
8131.25 -3.20 2.20 -0.70
8131.38 0.90 2.20 -1.00
8131.50 0.30 3.60 -0.70
8131.63 -0.80 4.30 -0.70
8131.75 0.90 3.10 -0.10
8131.88 0.30 3.10 -0.20
8132.00 -0.30 1.90 -0.50
8132.13 1.90 2.40 -0.50
8132.25 2.10 2.90 -0.40
8132.38 0.60 4.00 -0.30
8132.50 1.40 4.00 0.10
8132.63 0.90 2.60 -0.20
8133.00 0.30 2.60 -0.70
8133.13 1.00 1.90 -0.80
8133.25 -0.70 3.10 -0.80
8133.38 -0.50 2.60 -0.70
8133.50 1.50 2.90 -0.10
8133.63 2.00 1.10 -0.30
8133.75 1.10 2.20 -0.40
8133.88 1.50 1.40 -0.50
8134.00 3.80 2.20 -0.20
8134.13 2.90 1.40 -0.50
8134.25 1.70 2.20 -0.80
8134.38 1.50 2.90 -0.80
8134.63 -1.40 2.90 -0.70
8134.75 0.90 1.70 0.30
8134.88 0.90 2.20 0.20
8135.00 2.80 1.70 0.00
8135.13 2.30 2.20 -0.40
8135.25 2.10 2.90 -1.10
8135.38 1.00 3.80 -1.30
8135.50 1.50 3.80 -1.00
8135.63 1.90 2.90 -0.30
8136.00 2.30 1.70 0.20
8136.13 2.30 1.70 -0.10
8136.25 2.10 2.90 -0.40
8136.38 5.90 0.40 -0.20
8136.50 2.40 1.90 -0.50
8136.63 2.50 2.20 -0.10
8136.75 1.40 2.20 -0.20
8136.88 1.00 1.40 -0.20
8137.00 3.30 2.20 -0.10
8137.13 -3.00 3.30 -0.80
8137.25 1.10 2.60 -0.60
8137.38 2.40 2.90 -0.10
8137.50 1.50 2.40 0.20
8137.63 2.00 3.10 0.60
8137.75 0.00 0.40 0.60
8137.88 0.20 1.90 0.40
8138.00 0.70 1.40 -0.40
8138.13 1.80 2.20 -0.20
8138.38 1.30 3.30 -0.10
8138.50 1.10 2.60 0.20
8138.63 2.30 2.60 0.20
8138.75 1.90 1.40 0.20
8138.88 0.10 0.70 -0.40
8139.00 0.20 0.90 -0.70
8139.13 1.20 2.90 -1.00
8139.25 -0.70 3.60 -0.90
8139.38 1.50 3.30 -0.50
8139.50 1.80 3.10 0.30
8139.63 1.80 1.10 0.50
8139.75 1.40 0.60 0.10
8139.88 1.40 0.20 -0.60
8140.00 0.60 1.70 -1.20
8140.13 0.90 3.60 -1.40
8140.25 0.20 3.80 -0.80
8140.38 1.00 3.30 0.20
8140.50 1.10 1.70 0.80
8140.63 0.00 2.40 0.80
8140.75 1.40 0.60 0.30
8140.88 1.10 -0.80 -0.60
8141.00 0.70 -0.50 -1.00
8141.13 0.60 2.20 -1.40
8141.25 2.30 3.60 -0.80
8141.38 0.70 2.90 0.10
8141.50 1.40 3.60 0.60
8141.63 0.60 -0.30 0.60
8141.75 2.20 0.40 0.30
8141.88 -0.10 1.40 -0.40
8142.00 2.50 0.60 -0.70
8142.13 2.40 2.90 -1.20
8142.25 0.70 3.30 -0.40
8142.38 0.60 2.60 -0.10
8142.50 1.00 1.90 0.20
8142.63 1.50 1.40 0.60
8142.75 0.90 0.70 0.30
8142.88 2.10 -0.50 0.00
8143.00 3.70 0.40 -0.30
8143.13 3.60 0.60 -0.80
8143.25 1.30 1.90 -0.80
8143.38 1.00 3.30 -0.40
8143.50 0.70 3.30 0.10
8143.63 1.30 3.30 0.70
8143.75 2.00 1.10 1.10
8143.88 0.60 0.20 0.40
8144.00 2.80 0.20 -0.10
8144.13 -0.10 0.40 -0.80
8144.25 2.10 2.40 -0.60
8144.38 1.90 3.80 -0.30
8144.50 1.50 3.80 0.30
8144.63 1.10 2.20 0.80
8144.75 -0.30 1.90 0.40
8144.88 1.90 1.90 0.10
8145.00 4.50 0.40 0.00
8145.13 2.40 2.40 -0.70
8145.25 1.50 3.30 -0.70
8145.38 2.10 2.90 0.10
8145.50 1.30 3.30 0.10
8145.63 2.50 1.10 1.00
8145.75 -0.70 0.70 0.50
8145.88 1.30 0.40 0.50
8146.00 1.40 0.20 -0.20
8146.13 2.00 0.60 -0.60
8146.25 4.00 1.90 -0.40
8146.38 2.50 1.70 0.00
8146.50 3.30 1.70 0.30
8146.63 2.30 3.60 0.30
8146.75 -1.20 1.10 0.00
8147.13 3.50 1.30 -0.30
8147.25 0.60 2.20 -0.60
8147.38 1.90 2.90 -0.30
8147.50 0.70 2.90 0.10
8147.75 2.30 1.70 0.60
8147.88 3.10 0.60 0.20
8148.00 -2.90 1.10 -1.10
8148.13 0.70 0.90 -1.00
8148.25 0.50 1.90 -1.10
8148.38 2.80 3.10 -0.70
8148.50 3.60 2.20 -0.30
8148.63 2.90 1.30 -0.10
8148.75 1.80 3.10 0.20
8148.88 1.10 2.20 0.00
8149.00 2.70 1.40 0.00
8149.13 1.50 0.90 -0.10
8149.25 3.70 0.90 0.20
8149.38 1.30 1.40 0.20
8149.50 3.50 0.90 0.00
8149.63 1.40 3.10 0.00
8149.88 3.60 0.60 -0.10
8150.00 2.70 2.90 0.30
8150.13 2.70 1.40 0.00
8150.25 3.90 0.60 -0.10
8150.38 2.90 1.30 -0.10
8150.50 2.50 0.60 -0.20
8150.63 1.80 1.10 -0.10
8150.75 1.30 0.40 -0.20
8150.88 1.50 -1.00 -0.40
8151.13 3.60 1.70 -0.40
8151.25 2.50 0.60 -0.50
8151.38 3.10 1.70 -0.40
8151.50 0.90 2.20 0.00
8151.63 2.90 0.90 0.30
8151.75 1.50 1.90 0.20
8151.88 1.00 0.90 0.60
8152.00 1.90 -0.10 0.30
8152.13 2.30 0.60 -0.10
8152.25 2.80 0.60 -0.50
8152.38 2.40 1.40 -0.80
8152.50 1.70 2.20 -0.40
8152.63 0.70 1.90 -0.20
8152.75 2.50 2.20 0.30
8152.88 1.80 0.60 0.40
8153.00 3.20 0.40 0.00
8153.13 4.50 -1.00 -0.20
8153.25 3.10 0.60 -0.50
8153.38 3.10 2.20 -0.50
8153.50 0.60 3.10 0.00
8153.63 3.30 1.70 0.40
8153.75 2.80 -0.30 0.80
8153.88 3.30 1.10 0.40
8154.00 4.00 0.90 -0.10
8154.13 0.30 0.70 -0.70
8154.38 2.70 1.40 -0.10
8154.50 1.40 -0.80 0.70
8154.63 1.50 0.40 0.70
8155.25 3.30 0.60 0.00
8155.38 1.90 0.90 0.20
8155.63 2.50 0.60 0.90
8155.88 3.30 0.20 0.80
8156.13 2.00 0.20 0.50
8156.25 0.70 -2.00 0.60
8156.38 2.80 -1.20 0.00
8156.50 0.50 0.40 -0.40
8156.63 0.10 1.10 -0.50
8156.75 0.20 0.40 -0.70
8156.88 2.70 1.90 -0.50
8157.00 2.50 2.20 -0.50
8157.13 -0.10 1.40 -0.80
8157.25 5.10 0.90 -0.20
8157.38 3.50 0.90 -0.60
8157.50 2.70 1.90 -1.10
8157.75 -0.20 2.20 -0.90
8157.88 1.00 3.30 -1.10
8158.00 3.70 1.90 -0.30
8158.13 2.30 0.20 -0.40
8158.25 2.40 -0.10 -0.50
8158.38 4.50 -0.10 -0.40
8158.50 3.10 0.60 -1.10
8158.63 2.80 1.10 -1.10
8158.75 2.40 1.90 -0.70
8158.88 1.30 0.90 -0.70
8159.00 1.00 2.40 -0.10
8159.13 1.90 1.40 -0.10
8159.25 3.30 0.60 -0.30
8159.38 3.10 0.60 -0.60
8159.50 4.40 1.10 -0.70
8159.63 2.10 0.90 -0.80
8159.75 2.30 1.70 -0.20
8160.00 2.30 1.10 0.00
8160.13 2.90 0.40 -0.30
8160.25 -1.10 0.90 -1.00
8160.38 1.70 1.10 -0.90
8160.50 0.20 0.40 -0.50
8160.63 2.30 1.70 0.00
8160.75 3.60 1.10 0.10
8160.88 2.90 0.40 -0.10
8161.00 2.80 0.60 0.00
8161.13 2.10 0.40 -0.40
8161.25 1.00 0.90 -0.60
8161.38 0.30 0.70 -0.50
8161.50 1.30 1.40 0.00
8161.75 3.10 -1.20 0.30
8161.88 2.40 -0.50 0.10
8162.00 1.80 0.20 0.10
8162.25 1.30 0.40 -0.20
8162.38 1.30 -0.10 -0.20
8162.50 1.10 0.60 0.40
8162.63 2.40 0.40 0.10
8162.75 2.40 0.90 0.30
8163.00 1.80 1.10 0.00
8163.13 1.40 0.20 -0.40
8163.25 0.60 0.70 -0.30
8163.38 1.10 0.70 -0.10
8163.50 2.00 1.10 0.30
8163.63 3.20 -0.10 0.90
8163.75 1.00 -0.10 0.70
8163.88 1.50 -0.50 0.20
8164.00 2.10 -0.50 -0.30
8164.13 4.00 0.40 -0.10
8164.25 1.90 -0.10 -0.20
8164.38 3.10 0.60 0.20
8164.50 4.00 1.30 0.70
8164.63 1.00 -0.10 0.40
8164.88 1.40 -0.80 0.00
8165.13 2.40 1.40 0.00
8165.25 0.90 -0.30 -0.30
8165.38 2.80 0.60 -0.30
8165.50 -1.00 1.70 -0.50
8165.63 1.40 0.70 -0.30
8165.75 1.30 0.90 0.00
8165.88 2.20 1.40 0.50
8166.00 0.90 -0.30 0.20
8166.25 1.80 -0.30 -0.40
8166.38 3.20 0.90 -0.50
8166.50 1.10 0.70 -0.90
8166.63 4.20 1.30 -0.40
8166.75 2.80 2.20 -0.10
8166.88 0.50 1.90 0.20
8167.00 1.90 0.90 0.70
8167.13 0.90 0.20 0.70
8167.25 1.30 -0.10 0.50
8167.38 1.30 -1.50 0.30
8167.50 1.30 -0.50 -0.40
8167.63 1.40 0.70 -0.60
8168.00 3.20 2.40 0.60
8168.13 -1.20 1.10 0.70
8168.25 1.90 -0.10 0.70
8168.75 2.30 0.20 -0.30
8168.88 1.40 0.60 -0.10
8169.00 2.50 1.70 0.30
8169.13 1.30 0.90 0.40
8169.25 2.40 0.40 0.70
8169.38 1.80 -0.80 0.30
8169.50 -0.20 -2.30 -0.20
8169.63 3.20 -1.00 -0.10
8169.75 4.10 -0.30 -0.10
8169.88 2.40 0.40 -0.60
8170.00 0.60 1.10 -0.60
8170.13 2.30 1.10 -0.30
8170.25 -1.40 0.40 -0.70
8170.38 3.70 0.40 -0.10
8170.50 2.10 0.40 -0.50
8170.63 0.70 -0.10 -0.70
8170.75 7.00 -0.10 -0.10
8170.88 4.10 1.10 -0.20
8171.00 3.20 -2.00 0.00
8171.13 1.30 -0.50 0.10
8171.25 0.30 -1.20 0.20
8171.38 2.40 -1.50 0.00
8171.50 1.30 -0.10 -0.30
8171.75 2.10 0.90 0.00
8171.88 2.90 -0.10 0.10
8172.00 0.90 0.20 0.30
8172.13 1.30 -1.50 0.20
8172.25 1.40 -0.80 0.20
8172.38 0.60 -0.30 -0.20
8172.50 4.00 -0.50 -0.10
8172.63 4.20 -0.50 -0.30
8172.75 2.00 1.10 0.10
8172.88 2.20 0.40 0.60
8173.00 0.60 0.20 0.50
8173.13 1.50 0.40 0.80
8173.25 1.90 -1.00 0.30
8173.38 1.00 0.90 0.20
8173.50 2.50 1.70 -0.20
8173.63 2.70 0.40 -0.30
8173.75 2.40 1.40 0.10
8173.88 1.00 0.90 0.40
8174.00 2.40 0.40 0.80
8174.13 1.90 0.90 0.30
8174.25 1.80 -0.30 0.00
8174.38 2.70 0.90 -0.30
8174.50 4.20 1.30 -0.20
8174.75 1.30 1.40 0.40
8174.88 1.10 0.60 0.90
8175.00 -0.20 0.70 0.60
8175.13 -0.60 0.00 0.20
8175.38 0.10 0.70 -0.80
8175.50 -2.00 0.90 -1.00
8175.63 1.50 0.90 0.00
8175.75 2.30 0.60 0.80
8176.00 0.90 -0.80 0.90
8176.13 1.30 -1.50 0.10
8176.25 -1.40 -0.50 -0.80
8176.38 -0.70 1.10 -1.10
8176.50 1.30 0.90 -0.80
8176.63 -0.30 2.90 -0.70
8176.75 0.30 1.10 0.50
8176.88 0.60 0.20 0.60
8177.00 1.10 -0.30 0.50
8177.13 1.00 -0.50 -0.30
8177.25 -0.10 0.40 -1.10
8177.38 3.30 1.70 -1.00
8177.50 -0.20 3.10 -0.90
8177.75 1.00 0.40 0.90
8177.88 -1.20 -1.20 0.20
8178.00 -0.80 0.00 -0.50
8178.13 -1.10 1.90 -1.40
8178.25 1.50 2.40 -1.30
8178.38 0.90 3.60 -0.70
8178.50 3.80 2.60 0.00
8178.63 1.90 0.40 0.40
8178.75 0.00 -1.00 0.50
8178.88 -1.00 -2.70 -0.20
8179.00 1.10 -2.30 -0.90
8179.13 -0.70 -1.20 -1.90
8179.25 2.50 1.70 -1.80
8179.38 0.10 2.20 -1.70
8179.50 3.70 0.90 -0.50
8179.63 3.60 -0.30 0.50
8179.75 2.20 -2.00 0.60
8179.88 1.30 -3.00 0.20
8180.00 0.70 -3.00 -0.80
8180.13 2.80 -1.20 -1.20
8180.25 0.70 -1.00 -1.50
8180.38 0.90 0.20 -1.20
8180.50 2.70 1.90 -0.50
8180.63 0.70 -0.50 0.40
8180.75 0.70 -1.00 0.60
8180.88 2.90 -3.00 0.50
8181.13 3.50 -1.00 -0.30
8181.25 2.70 -0.10 -0.50
8181.38 2.90 -0.10 -0.50
8181.50 1.80 0.20 -0.40
8181.63 1.00 0.40 0.20
8181.75 1.30 -0.50 0.40
8181.88 0.90 -0.80 0.30
8182.00 1.40 -0.80 0.30
8182.25 1.50 -0.10 -0.10
8182.38 2.10 -0.10 -0.30
8182.50 2.10 0.90 -0.10
8182.63 -1.40 -1.50 0.30
8182.75 2.50 0.20 0.30
8182.88 0.30 -1.20 0.40
8183.00 1.10 0.70 0.30
8183.13 1.90 -0.50 -0.40
8183.25 -5.00 1.40 -1.30
8183.38 1.90 0.90 -0.10
8183.50 0.50 -0.10 0.20
8183.63 2.50 -0.30 0.30
8183.75 1.40 -0.80 0.40
8183.88 1.90 -1.50 0.20
8184.00 1.00 -1.50 -0.30
8184.13 2.70 -0.50 -0.40
8184.25 2.40 0.40 -0.50
8184.38 2.30 1.10 -0.20
8184.50 1.50 1.40 0.00
8184.63 1.10 2.20 -0.10
8184.75 0.70 0.40 -0.10
8184.88 1.50 -0.10 0.00
8185.00 1.50 -0.10 0.20
8185.13 2.90 0.90 0.00
8185.25 3.10 0.20 0.20
8185.50 1.10 1.10 0.30
8185.63 3.60 -0.30 0.10
8185.75 0.20 -0.10 -0.40
8185.88 1.80 -0.30 -0.20
8186.00 3.30 1.10 -0.10
8186.13 2.20 -0.50 0.10
8186.25 1.50 -0.10 -0.10
8186.38 1.50 -0.50 -0.10
8186.63 2.90 0.40 -0.20
8186.75 1.80 0.20 -0.30
8186.88 2.70 -0.10 0.20
8187.00 1.50 -1.00 0.50
8187.13 2.20 -0.10 0.50
8187.25 1.40 -0.30 0.40
8187.38 1.10 -0.30 -0.20
8187.63 1.80 0.20 -0.20
8187.75 0.90 0.70 0.00
8187.88 2.80 0.20 0.80
8188.00 -0.70 -0.30 0.50
8188.50 0.70 1.40 -0.60
8188.63 -2.40 1.10 -0.60
8188.75 1.00 2.40 0.10
8188.88 2.50 2.20 0.30
8189.00 1.00 0.90 0.70
8189.13 0.90 -0.30 0.30
8189.25 3.60 3.10 -0.50
8189.38 -1.10 0.00 -0.50
8189.50 3.10 1.10 -0.30
8189.63 1.70 0.60 -0.70
8189.75 0.50 1.90 -0.40
8189.88 1.40 2.20 0.30
8190.00 1.50 1.90 0.70
8190.13 1.00 0.40 0.50
8190.38 -0.40 -0.80 -0.40
8190.50 2.70 -0.50 -0.40
8190.63 1.50 0.40 -0.20
8190.75 1.30 0.90 0.10
8190.88 1.90 0.90 0.70
8191.00 2.00 0.20 0.70
8191.13 0.60 0.20 0.40
8191.25 3.30 -0.80 0.10
8191.38 3.60 0.20 -0.20
8191.50 -0.70 0.20 -0.70
8191.63 0.50 0.90 -0.30
8191.75 0.70 1.40 0.30
8191.88 0.60 0.20 0.50
8192.00 0.60 -0.30 0.60
8192.13 0.60 -0.80 0.40
8192.25 -0.60 0.90 -0.30
8192.38 3.60 1.10 -0.40
8192.50 1.00 1.40 -0.70
8192.63 -0.50 3.10 -1.00
8192.75 3.20 2.40 0.20
8193.00 2.20 -0.10 0.60
8193.13 1.30 0.40 0.50
8193.63 1.50 1.90 -0.20
8193.88 2.20 -0.10 0.40
8194.00 2.20 -0.10 0.60
8194.50 2.00 -0.30 -0.20
8194.63 1.10 0.70 -0.20
8194.88 1.90 -1.00 0.00
8195.00 1.40 0.60 0.00
8195.13 3.30 0.60 -0.20
8195.25 -2.50 0.90 -1.00
8195.50 1.90 0.40 -0.10
8195.63 0.10 1.10 0.30
8195.75 -0.20 0.20 0.80
8195.88 0.70 -0.10 0.60
8196.00 0.70 0.40 0.30
8196.13 -1.00 0.20 -0.50
8196.25 2.10 0.90 -0.90
8196.38 1.40 2.20 -0.90
8196.50 -1.70 2.40 -0.70
8196.63 0.30 3.60 0.40
8196.75 1.80 -0.30 0.90
8197.00 -3.30 -1.00 -0.20
8197.25 1.50 0.90 -0.90
8197.38 2.40 2.40 -0.50
8197.50 1.50 1.40 0.40
8197.75 1.30 0.90 1.00
8197.88 -0.20 -0.80 0.70
8198.00 1.30 0.90 -0.50
8198.13 0.20 -0.10 -0.50
8198.25 2.30 1.10 -0.20
8198.38 1.90 2.40 0.10
8198.50 2.10 2.40 0.10
8198.63 1.00 1.90 0.40
8198.75 1.30 -0.10 0.50
8198.88 0.00 0.90 0.40
8199.00 0.00 -0.10 0.30
8199.13 0.70 -1.00 -0.20
8199.25 -0.10 0.40 -0.60
8199.38 1.10 0.20 -0.40
8199.50 6.20 0.90 0.20
8199.63 -2.80 0.90 -0.70
8199.75 2.00 1.10 -0.20
8199.88 -0.30 1.40 0.00
8200.00 1.40 1.70 0.00
8200.38 4.20 -0.50 0.10
8200.50 1.80 -2.30 -0.30
8200.75 2.70 -0.50 -0.20
8200.88 3.50 -0.10 -0.10
8201.00 -0.60 0.40 -0.50
8201.13 1.00 1.90 0.10
8201.25 -0.40 1.10 0.30
8201.38 2.00 -0.30 0.10
8201.50 0.70 -2.00 0.20
8202.00 0.50 0.40 0.10
8202.13 0.60 2.60 -0.20
8202.25 0.70 2.90 0.40
8202.38 1.90 1.40 0.60
8202.50 0.00 -1.00 0.30
8203.25 0.50 1.90 -0.50
8203.38 -0.10 1.40 -0.40
8203.50 2.50 0.20 -0.10
8203.63 3.10 -0.30 0.30
8203.75 2.40 -0.50 0.70
8203.88 0.30 -2.70 0.20
8204.00 -0.30 0.00 -0.30
8204.13 -2.90 -0.70 -0.80
8204.25 -3.60 0.00 -1.00
8204.38 0.10 0.20 -0.50
8204.50 -1.50 0.70 -0.60
8204.63 1.10 0.70 -0.10
8204.75 1.90 0.90 -0.10
8204.88 -1.10 0.40 -0.50
8205.00 1.70 1.10 -0.70
8205.13 -0.10 0.40 -0.80
8205.25 1.10 0.70 -0.70
8205.38 1.00 -0.10 -0.50
8205.50 -0.20 0.20 -0.70
8205.63 2.50 0.60 -0.50
8205.75 0.50 0.40 -0.90
8205.88 -0.20 0.70 -0.90
8206.00 1.30 0.90 -0.70
8206.13 2.00 1.10 -0.60
8206.25 2.50 1.10 -0.20
8206.38 1.30 0.40 -0.30
8206.50 6.30 1.70 0.30
8206.63 1.10 1.10 -0.60
8206.75 1.90 1.90 -0.40
8206.88 0.20 0.90 -0.80
8207.00 -2.00 1.90 -0.70
8207.13 0.70 1.40 -0.50
8207.25 -0.70 2.60 -0.30
8207.38 2.70 1.90 -0.30
8207.50 3.30 1.70 -0.30
8207.63 0.30 1.10 -0.40
8207.75 1.30 1.90 -0.10
8207.88 0.60 0.70 0.30
8208.00 1.40 0.60 0.20
8208.13 2.40 0.90 -0.10
8208.38 2.30 0.60 -0.50
8208.63 1.90 1.90 -0.10
8208.75 0.90 1.10 0.20
8208.88 0.60 0.70 0.50
8209.00 0.20 0.40 0.50
8209.13 1.30 0.90 0.60
8209.38 3.30 1.10 0.20
8209.50 0.20 0.00 -0.80
8209.75 0.50 1.90 -0.40
8209.88 0.00 0.40 0.50
8210.00 0.20 0.90 0.50
8210.13 -0.70 -0.30 0.40
8210.25 0.30 0.70 -0.10
8210.75 0.60 1.10 0.00
8210.88 1.80 1.10 0.10
8211.00 -0.80 2.90 0.10
8211.13 -3.30 1.40 -0.70
8211.25 4.90 0.40 0.10
8211.38 -3.20 1.10 -0.50
8211.50 -1.10 -0.50 0.50
8211.63 0.50 0.40 0.30
8211.75 0.20 -1.00 0.00
8211.88 2.10 -0.50 -0.20
8212.00 4.60 -0.30 0.10
8212.13 0.60 1.10 -0.70
8212.25 1.00 1.90 -0.50
8212.38 1.00 1.90 -0.10
8212.63 3.30 0.20 0.70
8212.75 0.10 0.20 0.40
8213.00 1.10 0.20 -0.50
8213.38 3.50 1.90 -0.20
8213.50 2.80 2.60 0.40
8213.63 3.20 1.90 0.40
8213.75 1.90 -0.10 0.60
8213.88 -1.00 1.10 0.40
8214.00 0.50 -0.10 -0.30
8214.13 2.00 1.70 -0.20
8214.25 3.50 1.30 0.00
8214.38 3.50 1.90 0.00
8214.50 1.80 2.20 0.10
8214.63 0.30 0.70 0.60
8214.88 1.00 -0.50 0.80
8215.00 1.80 -0.80 0.70
8215.13 2.40 0.90 0.30
8215.25 0.20 1.40 0.00
8215.38 4.50 1.90 0.20
8215.50 -1.40 2.40 -0.50
8215.63 0.20 1.90 0.20
8216.13 0.70 0.90 0.60
8216.25 -0.40 2.60 0.20
8216.50 -0.30 2.40 0.00
8216.63 -2.80 1.90 -0.70
8216.75 -2.00 -1.50 0.30
8216.88 1.00 -0.10 0.70
8217.00 -2.00 0.40 0.60
8217.13 -0.30 -1.00 0.40
8217.38 -0.80 -0.50 -1.00
8217.75 0.90 2.20 0.40
8218.00 3.90 -0.30 1.30
8218.13 1.90 -0.50 0.50
8218.25 -0.70 -0.80 -0.80
8218.50 2.40 1.40 -1.00
8218.63 1.90 2.40 -0.10
8218.75 4.10 1.10 1.40
8218.88 0.00 0.90 1.10
8219.00 3.50 -1.50 1.10
8219.13 2.70 -3.00 0.30
8219.25 7.40 -1.80 -0.10
8219.38 -4.60 0.00 -1.30
8219.50 1.90 1.90 -0.30
8219.63 2.10 2.90 0.50
8219.75 1.30 1.90 0.60
8219.88 2.00 0.60 0.80
8220.00 1.10 0.20 0.00
8220.13 2.90 -1.00 0.00
8220.25 2.70 -0.10 -0.10
8220.50 2.80 0.60 0.70
8221.00 2.10 -0.10 -0.20
8221.13 2.50 0.60 -0.10
8221.25 0.70 0.90 0.10
8221.38 0.30 0.20 0.30
8221.50 0.90 0.70 0.40
8221.63 0.90 -0.30 0.40
8221.75 1.50 -0.10 0.60
8221.88 1.00 -0.10 0.40
8222.00 1.80 -0.80 0.40
8222.13 1.10 0.20 0.20
8222.38 -0.60 0.00 0.20
8222.50 2.30 -0.30 0.10
8222.63 0.50 1.90 0.10
8222.75 0.70 0.40 0.10
8222.88 -0.30 0.00 0.20
8223.00 0.20 0.40 0.60
8223.13 0.70 0.40 0.50
8223.25 0.50 -1.50 0.90
8223.50 -1.10 -1.00 -0.10
8223.63 -0.70 0.70 -0.50
8223.75 0.20 1.40 -0.30
8223.88 1.10 1.70 -0.10
8224.13 3.60 0.60 1.10
8224.38 0.50 -0.10 0.70
8224.75 0.10 1.70 -0.50
8224.88 -4.40 1.90 -0.70
8225.00 -1.70 0.00 0.50
8225.13 1.80 1.70 1.00
8225.50 -1.50 -0.80 0.20
8225.63 2.00 -0.30 -0.40
8225.88 0.50 2.90 -0.50
8226.00 1.90 2.90 0.40
8226.13 -1.40 2.90 1.00
8226.38 -0.40 -1.20 0.80
8226.50 0.30 -0.30 0.40
8226.88 -1.20 1.70 -0.80
8227.00 0.70 0.90 0.60
8227.13 -1.40 1.40 0.90
8227.25 0.60 0.20 0.90
8227.38 1.30 -1.00 0.30
8227.63 2.50 0.60 -0.60
8227.88 0.60 2.60 0.00
8228.00 -0.30 1.90 0.50
8228.13 -1.00 0.20 0.70
8228.25 -1.00 0.20 0.20
8228.38 -1.00 -0.30 -0.40
8228.50 -0.80 0.90 -0.60
8228.63 -0.20 1.10 -0.90
8228.75 0.60 1.70 -0.60
8228.88 -0.60 1.40 0.00
8229.00 1.10 1.10 0.70
8229.13 2.30 1.70 0.20
8229.25 0.70 -1.00 0.20
8229.38 -0.40 0.20 -0.70
8229.50 -0.10 0.40 -0.90
8229.63 1.40 2.20 -0.80
8229.75 2.90 2.90 -0.30
8229.88 2.30 2.20 0.10
8230.00 1.50 0.40 0.60
8230.13 2.50 0.20 0.50
8230.25 1.90 -0.50 0.00
8230.38 -1.90 1.70 -0.50
8230.50 0.60 -0.30 -0.80
8230.63 1.30 1.40 -0.90
8230.75 0.60 1.70 -0.80
8230.88 -0.80 1.90 -0.60
8231.00 1.30 1.40 0.30
8231.13 1.90 1.40 0.50
8231.25 1.80 -0.30 0.40
8231.38 3.30 0.20 0.10
8231.50 -0.30 0.00 -0.80
8231.63 0.30 0.20 -1.00
8231.75 -0.10 1.40 -1.20
8231.88 4.20 1.30 -0.20
8232.00 0.70 2.40 -0.10
8232.13 2.80 3.10 0.50
8232.25 0.90 1.70 0.40
8232.38 1.30 0.40 0.20
8232.50 1.80 1.10 -0.10
8232.63 0.90 0.70 -0.40
8232.75 2.30 1.10 -0.20
8232.88 2.40 1.40 -0.10
8233.00 -1.00 1.10 0.00
8233.13 -0.60 2.40 -0.20
8233.25 0.50 0.40 0.20
8233.38 1.10 0.20 -0.20
8233.50 2.00 0.20 -0.30
8233.63 1.90 1.40 -0.40
8233.75 1.50 0.90 -0.40
8233.88 1.00 1.40 -0.20
8234.00 0.50 1.40 0.00
8234.13 -0.40 0.20 -0.20
8234.25 0.50 1.90 -0.10
8234.38 2.80 0.60 -0.30
8234.50 1.40 1.70 -0.70
8234.63 -0.10 2.40 -0.80
8234.75 1.50 2.40 -0.20
8234.88 1.10 2.60 -0.20
8235.00 2.10 2.40 0.20
8235.13 2.10 2.40 0.00
8235.25 2.00 1.70 0.00
8235.63 0.60 2.60 -0.30
8235.75 1.30 1.90 0.00
8235.88 0.70 1.90 0.10
8236.00 1.40 1.70 0.30
8236.13 2.70 0.40 0.20
8236.25 2.40 0.90 0.10
8236.38 1.40 1.70 0.00
8236.50 1.00 0.90 0.20
8236.63 1.80 1.70 0.40
8236.75 0.70 0.40 0.40
8236.88 0.30 0.70 0.20
8237.00 1.00 1.40 0.10
8237.13 1.00 0.40 0.00
8237.25 2.00 0.60 0.30
8237.38 2.80 1.70 0.40
8237.50 0.50 -0.10 0.20
8237.63 0.50 -1.00 0.30
8237.75 2.30 -1.80 0.10
8237.88 -2.60 -0.30 -0.50
8238.00 1.30 -0.10 -0.80
8238.13 1.50 0.40 -0.90
8238.25 5.50 1.10 -0.20
8238.38 3.20 2.40 0.10
8238.50 2.70 0.90 0.50
8238.63 1.10 1.10 0.20
8238.75 0.70 -0.50 0.10
8238.88 -0.50 1.10 -0.80
8239.00 -0.20 1.10 -1.00
8239.13 0.60 1.70 -1.20
8239.38 4.90 3.30 0.00
8239.50 1.10 2.20 0.20
8239.63 2.40 0.90 0.60
8239.75 2.00 0.20 0.60
8239.88 2.40 1.90 -0.40
8240.13 -0.50 0.20 -1.30
8240.25 -0.10 0.40 -1.30
8240.50 2.10 1.90 -0.50
8240.63 3.70 3.30 0.60
8241.13 1.90 -0.50 -0.30
8241.38 3.80 2.60 -1.00
8241.63 0.70 1.90 0.50
8241.75 0.10 1.70 0.90
8241.88 -0.80 0.40 0.60
8242.00 0.30 1.10 -0.20
8242.13 -1.20 0.20 -0.60
8242.25 4.90 0.90 -0.50
8242.38 4.20 0.90 -0.30
8242.50 0.20 1.40 0.10
8242.63 3.10 2.20 0.80
8242.75 -1.50 0.70 0.50
8242.88 1.30 0.40 0.40
8243.00 0.70 0.90 -0.20
8243.13 1.50 0.90 -0.70
8243.25 1.70 2.20 -1.20
8243.38 2.80 3.10 -1.10
8243.50 2.40 2.90 -0.50
8243.63 2.30 3.10 0.20
8243.75 1.40 1.70 0.30
8243.88 1.40 -0.80 0.30
8244.00 2.20 -3.00 0.30
8244.13 1.90 0.40 -0.20
8244.25 3.80 0.20 -0.40
8244.38 4.10 0.20 -0.40
8244.50 2.40 0.90 -0.50
8244.63 2.80 1.70 -0.10
8244.75 1.10 1.70 0.00
8244.88 1.50 1.90 0.30
8245.00 -1.00 0.70 0.20
8245.13 2.30 1.70 0.10
8245.25 0.90 0.20 0.20
8245.50 2.80 1.10 -0.10
8245.63 3.50 1.90 0.10
8245.75 3.20 1.30 0.40
8246.00 1.90 1.40 0.70
8246.13 0.70 -0.10 0.40
8246.25 2.00 0.20 -0.10
8246.38 -0.20 1.10 -0.50
8246.50 2.00 0.60 -0.70
8246.63 2.40 1.90 -0.50
8246.88 3.10 2.20 0.90
8247.00 2.40 1.40 0.70
8247.13 2.30 0.20 0.50
8247.25 0.70 0.40 0.10
8247.38 0.90 -0.30 -0.50
8247.50 0.30 0.70 -0.60
8247.63 2.70 1.40 -0.10
8247.75 3.20 1.30 0.10
8247.88 2.10 1.90 0.10
8248.00 1.30 1.40 0.10
8248.13 0.70 1.40 0.10
8248.63 0.30 1.10 0.30
8248.75 2.80 1.10 -0.10
8248.88 3.10 -0.80 0.30
8249.00 2.30 0.20 -0.10
8249.13 2.40 0.90 -0.20
8249.25 0.70 2.40 -0.40
8249.38 4.60 3.10 0.20
8249.50 1.30 3.30 -0.20
8249.63 0.70 1.90 -0.10
8249.75 2.50 0.60 0.40
8249.88 2.90 -0.10 0.60
8250.13 1.00 -0.50 -0.20
8250.25 -0.80 0.90 -0.90
8250.38 0.90 2.20 -0.50
8250.50 2.30 2.20 0.00
8250.63 3.10 2.60 0.30
8250.75 2.00 0.60 0.50
8250.88 1.80 1.10 0.20
8251.00 2.50 -0.80 -0.20
8251.13 -0.80 0.90 -1.00
8251.25 1.50 1.90 -0.60
8251.38 3.50 2.90 -0.10
8251.50 5.70 3.80 0.50
8251.63 1.40 2.60 0.00
8251.75 1.40 2.20 0.10
8251.88 3.30 0.60 -0.10
8252.00 3.60 0.60 -0.40
8252.13 2.00 0.60 -0.50
8252.25 0.90 0.70 -0.50
8252.38 0.50 2.40 -0.20
8252.50 1.00 1.40 -0.10
8252.63 4.00 1.30 0.10
8252.75 2.10 0.90 -0.20
8252.88 2.80 -0.30 -0.30
8253.13 2.40 1.90 0.00
8253.25 0.70 1.90 0.10
8253.38 0.70 0.40 0.30
8253.50 2.50 1.10 0.00
8253.63 1.10 1.10 -0.60
8253.75 3.80 2.20 -0.10
8253.88 1.00 1.90 -0.30
8254.00 2.00 2.20 0.10
8254.13 2.90 0.90 0.80
8254.25 0.10 -0.30 0.50
8254.38 1.50 -0.50 0.30
8254.50 0.20 -0.10 -0.40
8254.88 4.20 2.40 -0.70
8255.00 1.10 1.70 0.00
8255.13 0.70 0.40 0.70
8255.25 1.00 -1.50 0.60
8255.38 2.20 -1.50 0.20
8255.50 1.80 -1.80 -0.30
8255.63 2.30 -1.20 -1.10
8255.75 2.10 0.40 -1.10
8255.88 2.90 0.40 -0.30
8256.00 1.30 0.40 0.20
8256.13 2.70 -0.10 0.90
8256.25 1.90 -0.50 0.80
8256.38 1.00 -0.50 0.40
8256.50 1.40 -0.30 0.00
8256.63 0.90 0.20 -0.60
8256.75 2.30 1.10 -0.50
8256.88 2.40 0.90 -0.50
8257.00 5.10 0.90 0.30
8257.13 3.10 1.10 0.50
8257.25 4.60 0.20 0.80
8257.38 1.90 -0.10 0.60
8257.50 1.50 0.90 0.00
8257.63 2.70 0.90 0.40
8257.75 0.60 0.70 0.20
8257.88 -0.40 1.10 0.20
8258.00 1.50 0.40 0.60
8258.13 5.70 -0.10 0.90
8258.25 4.90 1.30 0.60
8258.38 2.70 0.90 0.10
8258.50 0.50 0.40 -0.30
8258.75 -0.40 0.70 -0.50
8258.88 1.50 0.40 0.00
8259.00 2.30 0.60 0.10
8259.13 1.30 0.40 0.00
8259.25 2.10 0.90 -0.10
8259.38 1.80 0.60 -0.30
8259.50 2.10 0.40 -0.50
8259.63 0.90 1.70 -0.50
8259.75 2.70 1.40 0.00
8259.88 1.90 1.40 -0.10
8260.00 1.10 1.70 -0.50
8260.13 -0.10 0.00 -1.00
8260.25 0.30 1.70 -1.00
8260.38 1.90 3.30 -0.80
8260.50 2.70 2.40 -0.20
8260.63 2.30 3.10 0.20
8260.75 0.50 0.40 0.80
8260.88 2.00 0.60 0.70
8261.00 1.90 -1.00 0.10
8261.13 0.10 -0.30 -0.70
8261.25 -0.10 0.40 -1.20
8261.38 0.20 1.90 -0.70
8261.50 0.90 2.60 -0.20
8261.63 -2.00 1.40 0.20
8261.75 0.60 1.10 0.50
8261.88 1.80 -0.30 0.20
8262.00 0.60 0.70 -0.20
8262.13 1.90 0.90 -0.70
8262.25 1.90 1.40 -0.60
8262.38 -0.80 1.90 -0.30
8262.50 0.50 1.90 0.20
8262.63 0.30 1.10 0.50
8262.75 0.60 0.20 0.50
8262.88 1.10 0.20 -0.20
8263.00 -0.10 0.90 -0.60
8263.25 2.10 0.90 -0.50
8263.38 -0.70 1.10 0.00
8263.50 -0.20 1.10 0.30
8263.63 0.70 0.90 0.20
8263.75 2.30 1.10 0.00
8263.88 -0.30 0.90 -0.50
8264.00 1.90 2.40 -0.30
8264.13 1.10 1.10 0.30
8264.25 0.90 0.70 0.50
8264.38 1.30 0.40 0.50
8264.50 0.60 -0.80 0.00
8264.63 1.50 0.40 -0.40
8264.75 2.50 1.70 -0.30
8264.88 3.10 2.60 0.30
8265.00 5.10 1.30 1.30
8265.13 1.10 0.60 1.30
8265.25 -0.70 0.70 1.70
8265.38 0.00 -0.50 0.60
8265.50 1.40 -0.30 0.20
8265.63 0.70 1.40 -0.70
8265.75 3.30 2.20 -0.50
8265.88 2.40 2.40 -0.10
8266.00 0.90 2.60 0.70
8266.13 3.20 2.90 1.30
8266.25 -1.20 1.70 1.00
8266.38 0.30 0.70 0.80
8266.50 1.10 0.70 0.30
8266.63 2.30 0.20 -0.30
8266.75 3.30 1.10 -0.50
8266.88 2.70 1.90 -0.30
8267.00 1.80 3.10 0.10
8267.13 0.90 2.60 0.30
8267.25 0.70 1.90 0.50
8267.38 1.30 1.40 0.20
8267.50 3.50 0.40 -0.10
8267.63 1.30 0.90 -0.30
8267.75 4.20 0.90 -0.10
8267.88 1.10 0.70 -0.20
8268.00 1.50 2.40 0.20
8268.13 1.80 1.70 0.10
8268.25 2.10 1.40 -0.20
8268.38 -2.50 0.90 -0.90
8268.50 1.00 1.40 -0.60
8268.63 2.80 2.20 -0.10
8268.75 1.50 1.40 0.00
8268.88 1.50 1.90 0.30
8269.00 1.80 0.60 0.50
8269.13 1.90 -1.00 -0.20
8269.25 1.10 1.10 -0.40
8269.50 3.10 1.70 -0.30
8269.63 2.00 2.60 0.00
8269.75 1.50 1.90 0.40
8269.88 1.00 1.40 0.30
8270.00 1.80 0.60 0.50
8270.13 1.50 -0.50 -0.10
8270.50 5.10 0.90 -0.30
8270.63 2.90 1.90 -0.20
8270.75 2.10 1.90 0.00
8270.88 1.80 1.10 0.00
8271.00 1.40 1.70 -0.20
8271.13 2.50 0.60 -0.40
8271.25 5.40 1.30 -0.30
8271.38 4.00 0.90 -0.40
8271.50 4.20 1.90 -0.20
8271.63 3.10 2.60 0.30
8271.75 0.70 -0.10 0.60
8271.88 5.50 -0.30 0.70
8272.00 1.10 0.20 0.20
8272.13 4.40 1.70 0.10
8272.25 2.90 1.30 0.00
8272.38 1.10 1.70 -0.10
8272.50 1.80 2.20 -0.10
8272.63 2.50 2.20 0.10
8272.75 3.20 1.30 0.40
8272.88 2.80 0.20 0.40
8273.00 2.30 0.20 0.30
8273.13 3.70 -0.10 0.20
8273.25 2.10 0.40 -0.20
8273.38 2.10 0.90 -0.20
8273.50 2.50 1.70 0.10
8273.63 6.30 1.70 0.70
8273.75 2.40 0.40 0.60
8273.88 2.10 1.90 -0.10
8274.00 4.00 0.90 -0.30
8274.13 3.30 0.60 -0.30
8274.38 3.20 1.30 0.40
8274.50 6.60 0.60 1.30
8274.75 0.90 0.20 0.50
8274.88 1.90 -2.00 -0.20
8275.00 3.10 1.10 0.10
8275.13 1.80 0.60 -0.30
8275.25 1.90 1.90 0.10
8275.38 2.40 1.90 0.40
8275.50 0.10 1.70 0.00
8275.88 1.30 2.90 0.00
8276.00 0.50 1.40 0.40
8276.13 0.60 2.60 0.40
8276.25 0.70 1.40 0.40
8276.38 2.40 1.40 -0.10
8276.50 3.80 2.20 -0.50
8276.63 2.80 1.70 -0.50
8276.75 -2.40 1.70 -1.30
8276.88 0.50 1.40 0.10
8277.00 1.40 1.70 0.40
8277.13 1.80 0.60 0.60
8277.38 2.00 0.20 -0.70
8277.50 2.10 0.40 -1.10
8277.63 5.30 2.60 -0.70
8277.75 1.30 1.40 -0.50
8277.88 2.80 2.20 0.20
8278.00 1.90 2.90 0.60
8278.13 1.80 1.10 0.50
8278.25 2.50 0.60 -0.10
8278.38 4.40 0.60 0.00
8278.50 4.50 0.90 -0.40
8278.63 0.30 1.70 -0.90
8278.75 -0.70 2.20 -0.70
8278.88 2.10 1.90 0.00
8279.00 2.70 0.90 0.50
8279.13 0.10 -0.80 0.90
8279.25 2.50 1.70 0.40
8279.38 1.40 1.10 0.10
8279.50 2.30 0.60 -0.50
8279.63 2.30 2.60 -1.00
8279.75 -4.60 3.30 -1.30
8279.88 3.50 2.90 0.30
8280.00 2.30 2.60 0.80
8280.13 0.60 1.70 0.80
8280.25 0.20 -0.10 0.60
8280.75 0.90 1.10 -0.70
8280.88 1.30 3.80 -0.20
8281.38 0.60 1.10 0.50
8281.63 -4.60 0.40 -1.10
8281.88 -0.30 1.90 -0.90
8282.00 2.40 2.90 0.10
8282.13 1.10 2.60 -0.10
8282.25 1.40 2.60 0.20
8282.50 1.40 2.20 -0.10
8282.63 0.50 0.90 0.20
8282.75 0.50 0.40 0.20
8282.88 0.70 -0.10 -0.60
8283.00 0.10 1.70 -0.60
8283.13 2.90 1.90 -0.50
8283.25 4.50 3.30 -0.10
8283.38 2.30 3.10 -0.20
8283.50 0.50 2.40 0.20
8283.63 -1.20 1.10 0.50
8283.75 1.80 1.70 0.50
8283.88 -0.40 1.10 -0.30
8284.00 6.20 -0.50 0.10
8284.38 2.70 2.40 0.00
8284.50 1.30 0.90 0.40
8284.75 -1.40 1.40 -0.20
8285.00 0.90 3.10 -1.20
8285.25 5.00 3.10 -0.10
8285.38 1.50 2.90 0.50
8285.50 3.60 5.50 0.10
8285.63 1.30 2.90 0.30
8285.88 -0.30 -0.50 -0.50
8286.13 1.10 2.60 0.00
8286.38 0.20 0.90 0.10
8287.00 2.00 2.60 0.10
8287.13 0.00 0.90 0.30
8287.25 3.30 1.10 0.20
8287.38 4.20 0.90 -0.20
8287.63 1.40 4.00 -0.60
8287.75 -0.30 2.40 0.10
8287.88 0.60 3.60 0.60
8288.25 -4.70 -0.30 -1.00
8288.38 1.10 1.70 -0.80
8288.50 0.30 2.60 -0.90
8288.63 3.60 2.60 -0.10
8288.75 1.50 3.80 0.60
8289.00 1.50 1.90 0.40
8289.13 1.80 1.10 0.20
8289.25 0.60 1.70 -0.50
8289.50 -0.70 2.60 -0.50
8289.63 2.00 3.10 0.10
8289.88 0.60 2.20 0.30
8290.00 0.10 1.70 0.00
8290.13 1.50 1.40 0.00
8290.25 -0.20 1.70 0.00
8290.38 2.70 1.90 0.20
8290.50 0.00 0.00 0.00
8290.63 1.50 2.40 0.30
8290.75 1.30 2.90 -0.10
8290.88 1.00 2.40 0.10
8291.00 3.50 -0.10 -0.20
8291.13 -0.40 1.70 -0.50
8291.25 1.90 1.40 0.00
8291.38 0.70 1.90 0.20
8291.50 1.30 0.40 0.60
8291.63 0.20 0.90 0.60
8291.75 1.50 1.40 0.30
8291.88 4.50 0.40 0.10
8292.00 -0.80 1.40 -0.90
8292.13 3.50 1.90 -0.60
8292.25 -1.40 2.40 -0.80
8292.38 0.50 1.90 0.10
8292.50 2.00 1.10 0.90
8292.63 -0.30 1.90 0.50
8293.00 2.40 1.40 0.30
8293.38 0.90 2.60 -0.20
8293.63 0.90 2.20 0.00
8293.88 0.50 1.90 0.10
8294.00 0.50 1.90 0.10
8294.13 0.30 1.10 0.30
8294.25 2.30 1.10 0.40
8294.38 3.70 1.90 0.30
8294.63 2.00 0.60 0.40
8294.75 -0.30 0.90 -0.10
8294.88 1.10 1.10 -0.10
8295.00 2.50 1.70 0.30
8295.13 2.10 1.40 0.30
8295.75 1.90 2.40 -0.20
8296.00 1.80 0.60 0.30
8296.13 0.70 0.90 0.40
8296.25 3.70 0.40 0.70
8296.50 3.70 -2.50 0.00
8296.63 3.10 -1.20 0.00
8296.75 2.70 1.90 -0.20
8296.88 0.60 1.70 0.10
8297.00 1.30 1.90 0.20
8297.13 1.00 1.40 0.40
8297.25 0.90 0.70 0.50
8297.38 3.60 1.10 0.30
8297.50 0.70 1.40 0.10
8297.63 0.90 0.20 -0.20
8297.75 2.10 1.40 -0.10
8297.88 0.70 1.40 0.10
8298.00 1.00 1.90 0.20
8298.13 0.90 2.20 0.10
8298.25 0.30 0.70 0.20
8298.38 2.10 1.40 0.00
8298.50 1.90 0.90 -0.30
8298.63 1.00 1.90 -0.20
8298.75 1.80 2.20 -0.10
8298.88 2.00 1.70 0.00
8299.00 2.10 1.40 0.40
8299.13 3.20 1.30 0.20
8299.38 -0.70 1.70 -0.20
8299.63 3.80 1.70 -0.60
8299.88 1.40 2.60 -0.10
8300.00 3.30 1.70 0.50
8300.38 1.00 0.40 0.30
8301.00 2.50 2.60 0.20
8301.13 1.80 1.10 0.60
8301.25 1.30 1.90 0.20
8301.38 3.70 0.90 0.20
8301.50 1.30 1.40 -0.30
8301.75 2.30 2.60 -0.10
8301.88 -0.10 2.40 -0.20
8302.00 1.00 2.40 0.30
8302.13 1.10 1.10 0.40
8302.25 0.90 1.70 0.40
8302.38 1.90 1.40 0.30
8302.50 2.30 2.20 0.30
8302.75 3.30 0.60 0.10
8302.88 2.10 0.40 0.20
8303.00 7.10 0.20 1.20
8303.13 3.30 0.60 0.60
8303.25 0.70 1.40 0.40
8303.38 0.70 0.90 -0.10
8303.50 0.20 1.90 -0.80
8303.63 1.30 1.40 -1.10
8303.75 0.90 1.70 -1.20
8303.88 2.30 2.20 -0.60
8304.00 1.10 1.10 -0.50
8304.25 2.30 1.70 -0.10
8304.38 2.00 0.60 -0.50
8304.50 3.60 0.20 -0.60
8304.63 1.00 0.90 -0.90
8304.75 2.40 1.40 -0.80
8304.88 -3.00 1.40 -1.00
8305.00 0.60 1.70 0.00
8305.13 2.90 1.30 0.70
8305.25 2.70 1.30 0.20
8305.38 4.50 1.30 0.20
8305.50 3.60 0.60 -0.30
8305.63 1.10 1.70 -0.50
8305.75 -0.10 0.90 -0.40
8305.88 1.80 0.20 0.20
8306.00 0.50 -0.10 0.40
8306.25 1.50 -0.50 0.20
8306.50 1.80 0.20 -0.30
8306.63 0.20 0.90 -0.50
8306.75 0.60 1.70 -0.30
8306.88 2.10 2.40 0.00
8307.00 2.80 1.70 0.40
8307.13 1.40 1.70 0.50
8307.25 2.30 1.10 0.60
8307.38 1.10 1.70 0.60
8307.50 2.80 1.10 0.20
8307.63 4.00 0.90 -0.20
8307.75 0.50 1.40 -0.60
8307.88 3.10 1.10 -0.30
8308.00 2.50 0.60 -0.10
8308.13 2.40 0.40 0.70
8308.25 2.50 1.70 0.90
8308.38 3.10 0.20 1.40
8308.50 1.00 -1.00 0.80
8308.63 0.00 -2.00 -0.10
8308.75 3.10 -0.80 -0.50
8308.88 1.50 1.40 -1.10
8309.00 1.10 2.60 -0.90
8309.13 3.60 4.00 0.00
8309.25 0.20 4.30 0.30
8309.38 1.90 1.90 1.00
8309.50 1.90 -0.10 0.70
8309.63 4.30 -2.00 0.40
8309.75 0.70 0.40 -0.40
8310.00 1.20 2.40 -1.10
8310.13 2.40 2.90 -0.40
8310.25 2.80 2.20 0.40
8310.63 0.60 -1.20 0.40
8310.75 0.70 0.40 -0.70
8311.00 0.10 3.60 -1.00
8311.13 2.70 1.90 -0.30
8311.25 0.60 1.70 0.10
8311.38 2.70 1.90 0.30
8311.50 2.00 0.60 0.50
8311.63 3.50 -0.50 0.10
8311.75 4.60 -0.30 0.00
8311.88 3.20 0.40 -0.50
8312.00 7.90 1.70 0.20
8312.13 0.10 2.60 -0.40
8312.25 0.70 1.40 0.10
8312.50 2.40 0.40 0.70
8312.63 2.40 0.40 0.50
8312.75 1.90 -0.10 0.40
8312.88 1.90 0.40 -0.40
8313.00 3.50 1.30 -0.30
8313.25 0.10 2.20 -0.40
8313.38 2.00 2.20 0.30
8313.63 2.90 1.30 0.10
8313.75 3.70 -0.10 0.20
8314.50 1.80 1.10 -0.20
8314.63 2.30 2.20 0.00
8314.88 1.80 0.60 -0.10
8315.00 2.00 -0.80 -0.10
8315.13 3.30 2.20 -0.30
8315.25 2.10 0.90 -0.70
8315.38 2.50 1.70 -0.60
8315.50 3.90 0.60 -0.10
8315.63 2.90 0.90 0.10
8315.75 1.10 1.70 -0.10
8315.88 3.60 1.10 0.00
8316.25 1.90 1.40 -0.30
8316.38 2.70 1.40 0.00
8316.50 1.40 0.20 0.00
8316.63 2.10 0.90 -0.20
8316.75 1.50 0.40 -0.50
8316.88 2.90 1.30 -0.30
8317.00 1.40 1.70 -0.20
8317.13 1.00 1.90 0.00
8317.25 1.00 1.40 0.30
8317.38 1.40 -1.20 0.40
8317.50 1.40 0.60 0.10
8317.63 0.10 1.70 -0.40
8317.75 2.10 1.40 -0.40
8317.88 2.10 1.40 -0.10
8318.00 1.50 1.90 0.00
8318.13 2.70 1.30 0.20
8318.25 0.60 2.60 0.00
8318.38 2.00 1.10 0.00
8318.63 1.30 1.40 0.20
8318.75 0.50 2.40 0.10
8318.88 2.30 1.10 0.40
8319.00 1.50 0.90 0.60
8319.13 3.60 0.60 0.60
8319.25 2.00 0.20 0.50
8319.38 4.20 1.90 0.20
8319.50 2.70 -0.10 -0.30
8319.63 1.90 0.90 -0.30
8319.75 1.70 2.20 -0.50
8320.00 2.90 1.90 0.40
8320.25 -0.20 -0.30 0.70
8320.38 1.50 -1.00 0.40
8320.63 2.30 0.20 -0.10
8320.75 1.40 0.60 -0.10
8320.88 -0.20 2.20 0.00
8321.00 2.70 1.90 0.60
8321.13 1.00 0.90 0.60
8321.50 1.10 1.10 0.00
8321.63 2.10 0.90 0.20
8322.25 2.40 1.90 -0.30
8322.38 -2.40 0.70 -0.60
8322.63 2.30 0.60 0.00
8323.00 1.50 -0.10 0.60
8323.13 3.50 0.90 0.50
8323.25 1.30 -1.00 0.20
8323.38 4.10 2.10 0.00
8323.50 -0.60 0.40 -0.70
8323.63 1.40 1.10 -0.80
8323.75 4.10 1.70 -0.40
8323.88 5.00 1.70 0.00
8324.00 4.40 2.10 0.20
8324.38 3.60 1.10 0.50
8324.75 1.50 3.80 -1.50
8325.00 0.50 2.90 -0.20
8325.13 2.00 1.70 0.90
8325.25 2.70 0.90 1.00
8325.38 -0.40 -0.30 0.30
8325.50 2.20 -0.10 0.20
8325.63 2.70 -0.10 -0.20
8325.75 4.90 0.40 -0.30
8325.88 3.30 1.70 -0.10
8326.00 2.00 0.60 0.50
8326.25 6.10 0.20 1.80
8326.38 -1.20 -1.20 0.40
8326.50 1.40 0.20 0.10
8326.63 3.30 0.60 -0.30
8326.75 -1.40 1.90 -1.10
8327.00 1.40 2.60 0.40
8327.13 0.20 1.90 1.00
8327.25 0.40 -0.80 1.00
8327.50 2.80 -0.80 0.00
8327.75 0.20 2.40 -0.40
8327.88 2.10 1.40 0.00
8328.00 0.10 0.20 0.80
8328.25 1.00 1.40 0.70
8328.38 1.80 -0.30 0.60
8328.50 2.90 0.90 0.20
8328.63 3.30 2.20 0.10
8329.00 0.10 1.70 0.60
8329.13 1.90 -0.50 0.50
8329.25 -2.00 0.40 -0.10
8329.38 2.50 1.70 0.30
8329.50 2.90 1.30 0.70
8329.63 3.90 1.70 1.30
8329.75 1.50 0.90 1.20
8330.25 -0.70 -0.30 -0.80
8330.50 -0.10 1.40 -0.40
8330.63 2.10 2.40 0.50
8331.13 2.90 -0.50 0.80
8331.75 0.70 1.90 0.30
8331.88 0.60 2.20 0.90
8332.00 -0.30 -0.10 0.80
8332.13 2.30 0.60 0.90
8332.50 4.40 1.10 -0.20
8332.75 2.80 2.20 0.10
8332.88 3.60 1.10 1.10
8333.00 2.30 1.10 1.20
8333.13 2.30 0.20 1.20
8333.25 1.40 0.20 0.70
8333.38 1.50 0.90 0.00
8333.50 1.10 1.10 -0.40
8333.63 2.30 1.10 -0.50
8333.88 3.60 0.60 0.90
8334.00 -0.70 2.20 0.70
8334.13 4.90 0.90 1.50
8334.50 0.10 0.20 -0.90
8334.63 -0.50 2.20 -0.90
8334.75 -0.30 2.90 -0.30
8334.88 2.00 3.10 0.50
8335.00 1.10 0.20 0.90
8335.38 1.80 -1.80 0.30
8335.75 2.80 0.20 0.20
8336.13 0.60 2.60 0.20
8336.25 1.30 1.40 -0.10
8336.38 1.30 0.40 0.20
8336.50 4.10 0.60 0.90
8336.63 1.00 -0.50 0.80
8337.00 0.70 -0.10 0.10
8337.38 2.00 1.70 -0.10
8337.63 7.50 0.90 1.90
8338.00 0.30 -0.80 0.40
8338.13 -2.10 -1.20 -0.50
8338.25 0.20 1.40 -0.10
8338.38 1.30 1.90 0.20
8338.63 -2.40 0.20 0.40
8338.75 -0.30 0.40 0.50
8338.88 0.50 -1.00 0.40
8339.00 5.50 0.20 0.30
8339.13 2.90 -0.10 0.00
8339.38 2.40 1.40 0.30
8339.50 2.20 1.40 0.50
8339.63 2.90 2.40 0.30
8339.75 1.40 0.60 0.30
8339.88 2.30 0.20 0.30
8340.13 2.70 0.40 0.50
8340.38 2.30 0.20 0.40
8340.50 0.70 -1.00 0.40
8340.63 0.90 0.70 0.00
8340.75 2.30 1.10 -0.10
8340.88 2.40 1.90 0.30
8341.00 0.60 0.70 0.30
8341.13 0.70 0.90 0.70
8341.25 1.80 -0.80 0.70
8341.38 2.70 -1.00 0.50
8341.50 2.50 -0.30 -0.10
8341.63 2.80 0.20 -0.30
8341.75 1.50 0.40 -0.50
8341.88 1.40 1.10 -0.20
8342.00 1.00 1.40 0.50
8342.13 1.30 0.90 0.70
8342.25 1.80 0.60 0.80
8342.38 0.70 -0.50 0.60
8342.50 1.40 0.60 0.40
8342.63 1.10 -0.30 -0.10
8342.75 2.00 0.20 -0.30
8342.88 3.60 1.70 0.20
8344.00 -0.40 0.70 -0.40
8344.13 3.70 3.80 0.20
8344.25 4.50 1.90 1.10
8344.38 10.50 0.90 2.00
8344.50 3.30 -0.30 0.80
8344.63 2.10 -0.10 0.00
8344.75 2.70 0.40 -0.10
8344.88 2.50 0.60 -0.20
8345.00 3.50 1.30 0.20
8345.13 5.40 0.90 0.90
8345.25 -3.30 1.40 0.30
8345.38 0.00 -0.10 0.60
8345.50 5.30 -0.80 0.90
8345.63 2.80 0.20 0.40
8345.75 1.90 0.90 -0.20
8345.88 3.50 1.90 -0.40
8346.00 2.40 1.90 -0.60
8346.13 1.00 2.40 -0.30
8346.25 2.90 1.90 0.40
8346.38 -1.70 1.90 0.30
8346.63 1.10 0.20 0.40
8346.75 3.90 -0.30 -0.20
8346.88 3.80 -0.30 -0.60
8347.00 4.50 2.90 -0.90
8347.13 2.70 2.40 -0.50
8347.25 2.40 2.90 0.60
8347.50 2.70 -0.10 1.90
8347.75 3.60 -1.20 0.80
8348.25 1.90 1.40 0.70
8348.38 3.20 1.30 1.10
8348.50 3.10 1.10 1.00
8348.63 4.30 0.90 1.00
8348.75 2.00 -0.30 0.50
8348.88 1.50 -0.50 0.00
8349.00 1.30 -1.00 -0.10
8349.13 2.70 0.40 0.00
8349.25 2.70 0.40 -0.30
8349.38 4.00 1.30 -0.10
8349.50 2.50 1.70 -0.30
8349.63 3.50 0.90 -0.20
8349.75 1.90 0.40 -0.20
8349.88 2.80 -0.30 0.00
8350.00 0.90 -0.30 -0.40
8350.13 2.50 0.60 -0.20
8350.25 3.50 -0.50 -0.60
8350.38 4.20 0.40 -0.40
8350.50 3.50 -0.10 -0.30
8350.63 4.00 0.90 0.10
8350.75 1.80 0.20 -0.10
8350.88 2.00 0.20 -0.30
8351.00 0.10 0.20 -0.80
8351.13 2.00 1.70 -0.60
8351.25 2.50 2.20 -0.40
8351.38 3.60 2.20 0.10
8351.50 2.80 1.10 0.40
8351.63 1.10 0.60 0.40
8351.75 0.00 -1.00 0.30
8351.88 4.20 -0.50 -0.20
8352.00 3.80 0.60 -0.50
8352.13 -0.30 1.90 -0.70
8352.25 3.20 4.30 -0.10
8352.38 1.40 3.60 0.20
8352.50 3.70 1.90 0.80
8352.63 1.10 0.20 0.60
8352.75 3.90 -0.80 0.10
8352.88 3.30 0.60 -0.60
8353.00 3.30 1.10 -0.70
8353.13 2.70 1.40 -1.00
8353.25 2.00 1.70 -0.40
8353.38 1.40 1.10 -0.20
8353.50 1.50 -1.50 0.30
8353.63 2.50 -1.20 0.50
8353.75 2.90 -1.00 0.30
8353.88 3.70 -1.50 0.40
8354.00 3.10 0.60 -0.10
8354.13 2.90 0.40 -0.40
8354.25 2.80 1.10 -0.30
8354.38 1.90 0.40 -0.30
8354.50 1.30 -0.10 -0.20
8354.63 3.50 -1.00 0.40
8354.75 2.20 -2.50 0.20
8354.88 3.60 -1.80 0.30
8355.00 3.30 -0.30 0.50
8355.13 3.60 -3.20 0.30
8355.25 3.10 -0.80 0.00
8355.38 2.90 -0.10 0.20
8355.50 1.90 -0.10 0.50
8355.63 0.90 -1.20 0.60
8355.75 3.50 -1.50 1.00
8355.88 1.50 -1.50 0.70
8356.00 2.30 -1.20 0.60
8356.13 2.80 0.20 0.60
8356.25 3.50 1.30 0.30
8356.38 2.30 0.20 0.40
8356.50 3.30 -1.20 0.80
8356.63 3.50 -1.00 1.10
8356.75 2.00 -1.80 0.60
8356.88 3.50 -1.50 0.40
8357.00 3.10 0.20 0.00
8357.13 3.20 -0.10 0.00
8357.25 2.90 0.40 0.30
8357.38 3.20 0.40 0.80
8357.50 2.30 -0.80 1.00
8357.63 2.40 -0.50 0.90
8357.75 1.50 -1.50 0.10
8357.88 0.90 -0.30 -0.30
8358.00 3.50 -1.00 -0.20
8358.13 3.70 -0.10 0.00
8358.25 0.90 -0.80 0.30
8358.38 1.30 -0.10 0.50
8358.50 2.20 -0.50 0.70
8358.63 1.00 -0.10 0.30
8358.75 1.30 -0.50 0.00
8359.00 3.30 0.60 0.00
8359.13 2.80 1.10 0.00
8359.25 3.10 2.20 0.20
8359.38 2.80 0.60 0.70
8359.50 1.80 -0.80 0.60
8359.63 0.70 -1.50 0.50
8359.75 1.30 -1.00 0.50
8359.88 2.70 -1.00 0.30
8360.00 3.50 -0.50 -0.30
8360.13 1.40 1.10 -0.40
8360.25 2.40 1.40 -0.40
8360.38 2.80 1.70 -0.20
8360.50 1.90 1.90 0.20
8360.63 4.30 0.90 0.70
8360.75 1.80 0.20 0.70
8360.88 3.90 -1.20 0.80
8361.13 1.50 -0.10 0.20
8361.25 2.80 0.20 0.00
8361.38 2.40 0.40 0.30
8361.50 4.00 0.90 0.70
8361.63 1.40 0.20 0.80
8361.75 3.20 0.40 1.30
8361.88 2.70 -0.50 1.20
8362.00 0.60 -0.80 0.70
8362.13 -0.30 -0.50 0.40
8362.25 3.90 0.20 0.50
8362.75 2.00 1.10 1.00
8362.88 2.80 -0.30 1.00
8363.00 2.90 -0.10 0.70
8363.13 3.30 -0.80 0.60
8363.25 2.50 -0.30 -0.10
8363.38 1.80 -0.30 0.00
8363.50 2.80 -0.30 0.10
8363.63 3.90 1.10 0.20
8363.75 2.10 1.90 -0.10
8363.88 4.20 0.40 0.10
8364.00 4.10 0.20 0.10
8364.13 3.60 -0.30 0.00
8364.38 4.10 -1.20 0.20
8364.50 2.40 -0.10 -0.20
8364.63 2.50 -0.30 -0.20
8364.75 2.90 0.40 -0.10
8364.88 4.60 0.20 0.20
8365.00 6.30 -0.30 0.60
8365.13 4.50 1.30 0.40
8365.25 2.20 -0.50 0.30
8365.38 3.20 -0.50 0.00
8365.50 2.70 -0.50 -0.10
8365.63 1.10 -0.30 -0.50
8365.75 1.10 1.10 -0.50
8365.88 4.40 1.10 -0.20
8366.00 -0.30 0.00 -0.70
8366.13 3.70 -0.10 -0.10
8366.25 1.10 -1.20 -0.60
8366.38 2.80 0.20 -0.60
8366.50 2.30 -0.30 -0.60
8366.63 0.20 0.40 -0.90
8366.75 4.10 0.20 -0.50
8366.88 1.90 0.40 -0.60
8367.00 0.90 -0.80 -0.60
8367.13 2.90 -0.10 -0.40
8367.25 1.90 -1.00 -0.60
8367.38 1.10 -0.80 -0.60
8367.50 3.10 -0.80 -0.50
8367.63 3.50 1.90 -0.40
8367.75 3.10 0.60 -0.40
8367.88 2.90 0.40 -0.10
8368.00 3.60 0.20 0.10
8368.13 2.40 -0.50 0.40
8368.25 0.50 -1.50 0.10
8368.38 2.40 -0.10 -0.60
8368.50 2.30 -0.30 -0.70
8368.63 1.00 0.90 -1.10
8368.75 5.00 2.10 -0.30
8368.88 1.50 1.40 -0.10
8369.00 2.70 1.40 0.10
8369.13 1.50 -1.00 -0.10
8369.25 -1.10 -0.50 -1.20
8369.38 2.80 -0.80 -1.00
8369.50 3.30 0.20 -0.90
8369.75 2.90 1.90 -0.40
8369.88 2.20 -0.10 0.50
8370.00 3.20 -0.50 0.40
8370.13 2.40 -0.50 0.30
8370.25 0.90 0.20 -0.30
8370.50 0.20 0.40 -0.30
8370.63 2.00 1.10 -0.20
8370.75 0.90 0.70 -0.40
8371.13 1.10 0.20 0.30
8371.25 1.90 -1.00 0.00
8371.38 2.70 -0.10 0.00
8371.50 1.40 0.20 -0.80
8371.63 2.80 0.60 -0.90
8371.75 1.10 1.70 -0.60
8371.88 1.80 1.10 -0.10
8372.00 1.00 1.40 0.20
8372.13 1.40 -0.30 0.50
8372.25 1.80 -1.20 0.30
8372.38 3.30 -0.30 -0.20
8372.50 -0.80 -0.50 -1.10
8372.63 2.90 0.90 -0.80
8372.88 1.70 2.60 -0.20
8373.00 1.30 1.40 0.20
8373.13 0.90 1.70 0.40
8373.25 2.40 0.40 0.40
8373.38 1.10 -1.20 0.20
8373.50 2.90 0.40 -0.30
8373.63 2.50 -0.30 -0.30
8373.75 2.30 1.10 -0.20
8373.88 0.30 0.70 -0.30
8374.00 1.80 0.60 0.10
8374.13 -0.30 -1.00 0.30
8374.25 1.90 -2.00 0.30
8374.63 2.90 -0.50 -0.30
8374.75 -3.40 -0.70 -1.10
8374.88 1.30 -1.00 -0.60
8375.00 0.50 -0.50 -0.40
8375.13 0.50 -0.50 -0.30
8375.25 1.80 -2.30 0.10
8375.38 2.70 -0.50 -0.20
8375.50 2.80 -0.30 -0.20
8375.63 3.50 -0.50 -0.30
8375.75 2.40 0.40 -0.40
8375.88 3.10 0.20 0.00
8376.00 1.40 1.10 0.10
8376.13 0.50 -0.10 0.20
8376.25 1.30 -0.10 0.00
8376.38 1.10 0.20 -0.30
8376.50 3.20 0.40 -0.20
8376.63 3.20 0.90 -0.10
8376.75 3.90 1.10 0.40
8376.88 2.50 -0.30 0.40
8377.00 3.80 3.10 -0.10
8377.25 1.50 -0.10 -0.20
8377.38 2.10 -0.10 -0.20
8377.63 3.70 0.40 -0.10
8377.75 2.30 1.10 -0.20
8377.88 2.40 -0.50 0.40
8378.00 2.20 -0.10 0.40
8378.13 1.30 -1.00 0.60
8378.25 2.20 -0.10 0.30
8378.38 2.80 -0.80 0.10
8378.50 1.00 -0.50 -0.60
8378.88 0.60 0.20 -0.60
8379.00 3.50 1.30 -0.10
8379.25 4.20 0.90 0.10
8379.38 3.30 0.20 0.00
8379.50 3.20 -0.50 0.10
8379.63 1.30 -1.50 0.10
8379.75 0.70 -0.50 -0.10
8380.00 1.40 0.70 -1.10
8380.13 3.20 1.90 -1.10
8380.50 3.70 1.30 -0.30
8380.63 -0.10 -0.50 -0.50
8380.75 2.90 0.40 -0.20
8380.88 0.60 0.70 -0.60
8381.00 2.40 -0.10 -0.60
8381.13 0.90 0.20 -0.90
8381.25 1.10 0.70 -0.80
8381.38 2.00 1.10 -0.70
8381.50 3.70 0.90 -0.10
8381.63 1.50 -0.10 -0.10
8381.75 2.90 0.90 0.10
8381.88 2.00 0.20 0.10
8382.00 -0.20 -0.80 -0.40
8382.13 -1.20 -0.70 -0.90
8382.25 0.70 -0.10 -1.00
8382.38 2.10 0.40 -1.00
8382.50 0.50 0.90 -1.00
8382.75 -0.60 1.40 -0.70
8382.88 2.70 0.90 -0.10
8383.00 1.00 0.40 -0.20
8383.13 1.30 -0.10 -0.40
8383.25 4.10 -0.80 -0.10
8383.38 3.20 -1.00 -0.60
8383.63 2.70 -0.10 -0.90
8383.75 0.50 2.40 -1.30
8384.00 -2.80 2.40 -1.10
8384.13 3.10 1.70 -0.10
8384.25 2.30 0.60 0.10
8384.38 2.10 1.40 0.30
8384.63 2.80 -0.30 -0.20
8384.75 2.00 0.20 -0.70
8384.88 1.30 -0.10 -1.00
8385.00 1.90 0.90 -1.40
8385.13 1.70 1.70 -1.10
8385.25 2.90 1.90 -0.40
8385.38 0.90 0.20 0.40
8385.50 4.40 0.20 1.30
8385.63 0.90 -0.80 0.70
8385.75 1.50 -2.00 0.00
8385.88 1.80 -0.80 -0.80
8386.00 3.20 0.40 -1.30
8386.13 0.70 1.40 -1.40
8386.25 -1.20 2.60 -0.90
8386.38 -1.00 1.70 0.30
8386.50 2.80 0.60 1.00
8386.63 1.40 0.20 0.50
8387.13 2.00 2.20 -1.00
8387.25 1.00 4.30 -0.70
8387.38 1.00 2.40 0.30
8387.50 1.50 2.40 0.80
8387.75 2.50 -1.20 0.30
8387.88 4.10 -1.80 0.00
8388.00 0.90 0.20 -1.00
8388.13 1.10 1.70 -1.20
8388.25 -0.30 2.40 -0.80
8388.38 2.10 2.90 0.10
8388.50 2.50 1.70 0.60
8388.63 0.10 -0.30 0.60
8388.75 0.90 -1.20 0.00
8388.88 2.00 0.60 -0.50
8389.00 1.40 -0.30 -0.60
8389.13 0.10 0.70 -1.10
8389.38 1.10 2.60 -0.80
8389.50 -2.90 2.20 -1.20
8389.63 0.20 1.90 -0.30
8389.75 2.50 1.10 -0.20
8389.88 1.30 0.40 -0.40
8390.00 2.30 -0.30 -0.30
8390.13 0.90 -0.30 -0.60
8390.25 0.70 -0.50 -0.80
8390.38 0.70 0.40 -0.80
8390.50 0.60 1.10 -0.60
8390.63 2.00 1.10 -0.40
8390.75 1.90 0.90 -0.30
8390.88 2.00 -0.30 -0.50
8391.00 5.80 0.20 0.00
8391.13 2.30 -0.80 -0.60
8391.25 -0.20 0.70 -0.90
8391.38 2.90 -0.10 -0.30
8391.50 -1.20 0.20 -0.50
8391.63 -2.10 -0.30 -0.60
8391.75 -0.70 0.20 -0.50
8392.00 1.90 0.90 -0.70
8392.13 1.30 1.90 -1.10
8392.25 0.70 2.40 -1.00
8392.50 0.30 1.70 0.10
8392.63 0.90 0.70 0.40
8392.75 2.70 0.90 0.20
8392.88 1.10 0.20 -0.50
8393.00 1.90 0.90 -1.30
8393.13 2.00 2.20 -1.40
8393.25 1.00 3.30 -1.10
8393.50 1.90 2.40 0.50
8393.63 3.70 0.40 1.20
8393.75 0.60 0.70 0.40
8393.88 1.90 -0.10 -0.30
8394.00 1.70 1.10 -0.80
8394.13 1.90 3.30 -1.20
8394.50 2.30 4.50 0.00
8394.63 1.50 3.30 -0.30
8394.75 5.50 1.70 0.20
8394.88 3.30 1.10 -0.40
8395.00 3.70 1.30 -0.50
8395.38 0.90 1.70 0.00
8395.50 1.40 2.60 -0.10
8395.63 1.40 -0.80 0.10
8395.75 2.30 -0.30 -0.10
8395.88 -1.10 0.90 -0.90
8396.00 3.20 0.90 -0.60
8396.25 2.50 1.70 -0.20
8396.38 2.10 1.40 0.00
8396.50 -0.10 1.40 0.10
8396.63 0.90 0.70 0.00
8396.75 0.10 0.20 0.00
8396.88 -1.00 1.10 -0.60
8397.25 2.50 1.70 0.10
8397.38 -0.70 1.70 -0.30
8397.50 2.80 0.60 0.10
8397.63 0.60 1.10 -0.10
8397.75 -1.10 0.00 -0.50
8397.88 -1.20 0.20 -0.60
8398.00 4.10 0.20 0.10
8398.13 0.50 0.90 -0.20
8398.38 3.70 0.90 0.40
8398.50 1.10 0.70 -0.20
8398.63 -0.70 0.70 -0.60
8398.75 5.90 0.90 0.10
8398.88 -2.00 1.90 -0.70
8399.00 0.10 1.10 -0.30
8399.25 0.10 0.20 0.40
8399.38 -1.90 0.20 -0.50
8399.50 -1.50 -0.30 -1.00
8399.63 1.70 1.70 -1.10
8399.75 2.50 1.70 -1.00
8399.88 1.70 3.10 -1.00
8400.00 -2.50 2.40 -0.50
8400.13 -0.20 3.10 0.30
8400.25 -0.70 0.70 0.30
8400.38 1.30 -0.50 0.00
8400.50 1.10 0.20 -0.70
8400.63 0.50 0.90 -1.00
8400.75 2.00 2.60 -1.00
8400.88 0.90 1.70 -0.20
8401.13 0.10 0.70 0.30
8401.25 -2.60 0.20 0.00
8401.38 -2.00 0.90 -0.40
8402.13 1.80 1.70 -0.10
8402.25 1.80 1.10 -0.30
8402.38 3.90 0.60 -0.10
8402.50 -0.20 -0.30 -0.60
8402.63 0.70 0.90 -0.80
8402.75 0.50 1.90 -0.70
8402.88 0.30 1.70 -0.50
8403.00 1.10 1.10 -0.30
8403.13 2.50 0.60 0.00
8403.25 -1.10 -0.50 -0.50
8403.38 2.40 -0.50 -0.60
8403.50 -0.50 0.70 -1.10
8403.63 2.50 1.10 -1.10
8403.75 3.50 1.30 -1.00
8403.88 -1.70 1.40 -1.10
8404.00 -0.10 2.90 -0.90
8404.13 0.70 1.90 -0.60
8404.25 0.60 0.70 -0.60
8404.38 1.50 0.40 -0.60
8404.75 0.10 1.10 -1.20
8404.88 1.40 1.70 -1.20
8405.38 0.20 1.90 -0.20
8405.50 2.50 0.60 0.30
8405.88 1.00 0.40 -1.70
8406.00 1.50 1.40 -1.40
8406.13 1.90 2.90 -1.50
8406.25 2.70 3.80 -0.70
8406.38 -1.70 2.90 0.00
8406.50 0.90 2.60 0.60
8406.63 1.00 0.90 0.60
8406.75 0.10 1.10 -0.20
8406.88 0.70 0.40 -0.70
8407.00 2.30 1.70 -1.20
8407.13 0.90 2.20 -1.10
8407.25 -1.10 2.40 -0.90
8407.38 0.10 2.60 -0.20
8407.50 0.60 1.70 0.50
8407.63 1.10 0.60 0.50
8407.75 0.20 -0.50 0.10
8407.88 0.50 -0.10 -0.30
8408.00 0.70 -0.10 -0.70
8408.13 0.20 1.40 -0.90
8408.38 -0.30 2.40 -0.50
8408.50 0.60 2.20 -0.20
8408.63 1.10 0.20 0.30
8408.75 1.00 -0.10 0.50
8408.88 1.00 -0.50 0.50
8409.00 0.00 -0.50 0.10
8409.13 2.10 -0.10 0.00
8409.25 -1.70 0.90 -0.90
8409.38 3.60 1.70 -0.40
8409.50 -0.30 1.90 -0.60
8409.63 0.60 2.20 -0.20
8409.75 1.10 2.60 -0.10
8410.00 1.30 1.40 0.50
8410.25 0.50 -0.10 0.30
8410.38 0.20 -0.50 0.00
8410.63 -3.30 1.40 -1.20
8410.75 0.60 1.10 -0.60
8411.00 -2.10 -0.30 0.10
8411.13 -1.00 1.10 0.20
8412.00 2.90 2.40 -0.60
8412.38 2.50 2.60 0.30
8412.50 -5.50 1.90 -0.80
8412.63 -3.80 0.90 -0.90
8412.75 -2.50 0.90 -1.10
8412.88 2.00 0.60 -0.80
8413.00 0.90 1.10 -1.00
8413.13 0.60 0.70 -0.70
8413.25 2.90 0.90 -0.10
8413.38 2.00 1.70 0.00
8413.50 0.30 1.70 -0.10
8413.75 1.40 0.20 -0.50
8413.88 2.00 0.60 -0.90
8414.00 2.10 1.40 -1.10
8414.25 3.30 2.20 0.20
8414.38 0.30 1.70 -0.10
8414.50 3.20 1.90 0.00
8414.63 0.10 0.20 -0.70
8414.75 0.10 0.70 -1.10
8415.13 -0.80 1.40 -0.60
8415.25 -5.80 0.40 -1.10
8415.38 1.90 1.40 -0.50
8415.63 1.10 1.70 -1.40
8415.75 1.40 2.20 -1.20
8415.88 0.60 2.20 -0.60
8416.13 2.00 0.20 0.60
8416.25 0.70 -0.10 0.20
8416.38 -1.70 -1.50 -0.40
8416.50 0.50 0.90 -0.90
8416.63 1.90 0.40 -1.10
8416.75 3.70 0.90 -0.60
8416.88 2.70 1.40 -0.20
8417.00 2.40 1.40 0.40
8417.13 1.80 0.20 0.60
8417.25 -0.20 -0.30 0.30
8417.38 -2.80 0.40 -0.60
8417.50 -2.10 -0.30 -1.10
8417.63 0.60 1.10 -0.90
8417.75 -1.10 1.40 -1.00
8417.88 4.20 1.90 0.20
8418.00 1.80 2.60 0.20
8418.13 0.50 1.90 0.70
8418.25 4.70 0.60 1.40
8418.38 0.90 0.70 0.80
8418.50 0.10 -1.20 0.10
8418.63 3.50 0.40 -0.10
8418.75 1.80 1.10 -0.40
8418.88 3.30 1.70 0.00
8419.13 1.90 0.90 0.60
8419.25 -1.00 1.70 0.40
8419.38 0.00 -0.50 0.10
8419.75 4.20 0.90 0.00
8419.88 0.30 0.20 -0.60
8420.00 1.00 -0.10 -0.20
8420.25 2.80 0.20 -0.10
8420.50 5.00 0.20 0.00
8421.25 2.80 0.20 -1.00
8421.38 0.60 0.70 -1.10
8421.63 -0.70 1.10 -0.70
8421.75 -2.80 0.40 -1.00
8422.38 -3.40 1.70 -1.20
8422.50 1.50 0.40 -0.40
8422.63 -1.00 0.20 -0.70
8422.75 2.00 -0.30 -1.10
8422.88 2.90 0.40 -1.30
8423.25 1.90 0.90 -0.40
8423.38 2.90 0.40 0.00
8423.63 2.40 -0.10 -0.60
8423.75 2.90 -0.10 -1.40
8423.88 3.40 0.40 -2.10
8424.00 3.70 1.30 -1.90
8424.13 2.70 1.40 -1.10
8424.25 2.30 1.70 -0.20
8424.38 2.80 1.10 0.10
8424.50 2.50 -0.30 -0.20
8424.63 0.90 -1.80 -0.90
8424.75 1.20 -0.50 -2.00
8424.88 2.30 0.70 -2.30
8425.00 3.20 1.90 -1.40
8425.38 4.10 -0.80 0.60
8425.63 2.40 -0.50 -1.00
8425.75 1.20 0.40 -2.20
8425.88 2.70 2.40 -1.80
8426.00 -0.10 3.30 -1.10
8426.13 1.50 2.90 0.20
8426.25 2.90 1.30 0.90
8426.38 2.00 0.20 0.60
8426.63 0.90 -0.30 -1.00
8426.75 3.20 -0.50 -1.20
8427.13 2.90 1.30 -0.30
8427.50 4.40 -0.30 -0.20
8427.63 3.90 -1.20 -0.20
8427.88 4.20 -0.10 -0.40
8428.00 0.30 -0.30 -1.00
8428.13 -1.90 0.70 -1.20
8428.25 1.00 0.90 -0.70
8428.38 1.90 -0.10 -0.70
8428.50 -1.00 0.20 -1.00
8428.63 5.30 0.20 0.00
8428.75 1.00 0.90 -0.30
8428.88 0.70 -0.50 -0.40
8429.00 0.30 -0.80 -0.60
8429.13 -2.30 0.00 -1.00
8429.25 8.60 -0.10 -0.10
8429.38 2.50 0.60 -0.90
8429.50 6.60 0.60 0.10
8430.25 -2.30 0.90 -1.30
8431.38 2.00 1.10 0.30
8431.50 2.70 1.90 0.10
8431.63 0.70 -0.50 0.10
8431.75 1.50 -0.10 -0.80
8431.88 0.50 0.90 -1.20
8432.00 3.50 1.90 -0.80
8432.13 1.40 2.60 -0.30
8432.25 2.40 0.40 0.40
8432.38 0.90 -0.30 0.30
8432.63 2.40 -0.10 -0.80
8432.75 1.00 1.90 -1.40
8432.88 -1.20 2.60 -1.10
8433.00 1.10 2.20 0.00
8433.38 -0.30 -0.50 0.30
8433.50 2.70 -1.50 -0.10
8433.63 1.70 -0.80 -1.00
8433.75 1.30 0.40 -1.10
8433.88 1.50 2.40 -0.90
8434.00 2.90 2.40 -0.10
8434.13 2.30 0.20 0.50
8434.25 0.00 -0.10 0.30
8434.38 1.80 -1.20 0.10
8434.50 1.40 -0.80 -0.50
8434.63 0.90 -0.30 -1.00
8434.75 1.70 0.70 -0.90
8434.88 -1.20 0.20 -0.80
8435.00 1.10 1.10 0.00
8435.13 2.50 -0.30 0.40
8435.25 1.50 -1.50 0.30
8435.38 0.20 -1.50 -0.40
8435.50 -0.50 -0.30 -1.00
8435.63 0.90 -0.30 -0.90
8435.75 4.00 -0.50 -0.20
8435.88 2.00 1.10 -0.10
8436.00 2.80 0.60 0.10
8436.13 3.50 0.90 0.20
8436.25 1.90 -0.50 -0.20
8436.38 -0.20 -0.80 -0.70
8436.50 2.80 0.20 -0.80
8436.63 0.50 0.90 -1.00
8436.75 2.10 1.40 -0.50
8436.88 4.10 1.10 0.00
8437.00 2.70 1.90 0.10
8437.50 3.10 -0.30 -0.10
8437.63 3.60 0.20 -0.20
8437.75 3.70 0.40 -0.20
8437.88 2.30 1.10 -0.20
8438.13 1.80 1.70 0.00
8438.38 2.50 0.20 0.00
8438.50 3.10 -0.80 -0.10
8438.63 3.10 -0.30 -0.20
8438.75 2.10 0.40 -0.20
8438.88 2.40 0.90 -0.20
8439.00 2.10 1.40 0.10
8439.13 0.60 1.10 0.20
8439.25 0.60 1.70 0.00
8439.88 1.00 0.40 -0.20
8440.13 1.50 1.90 0.30
8440.25 0.60 0.70 0.30
8440.38 0.50 0.90 0.10
8440.50 2.50 1.10 -0.20
8440.63 2.70 0.40 -0.10
8440.75 2.30 0.60 -0.20
8440.88 2.80 1.10 0.10
8441.00 2.10 1.90 0.20
8441.13 1.50 -0.50 0.70
8441.50 1.40 0.20 -0.20
8441.63 -3.80 0.00 -1.00
8441.75 1.10 0.70 -0.40
8441.88 1.90 1.40 0.00
8442.00 1.30 0.90 0.30
8442.13 1.90 0.90 0.50
8442.25 3.10 2.20 0.20
8442.38 2.50 -0.80 0.00
8442.50 2.80 0.20 -0.30
8442.63 -1.00 2.20 -0.50
8442.75 -2.50 2.40 -0.60
8442.88 1.90 0.90 0.30
8443.00 1.40 0.60 0.40
8443.13 1.90 -0.50 0.50
8443.25 2.40 -0.10 0.30
8443.38 2.10 -0.10 -0.40
8443.50 0.20 1.90 -1.00
8443.63 1.90 2.90 -0.80
8443.75 1.10 2.20 -0.40
8444.00 0.60 0.70 0.10
8444.50 -2.70 1.10 -1.20
8444.88 1.30 1.40 -0.30
8445.00 4.00 0.40 0.00
8445.13 1.30 0.40 -0.40
8445.25 0.30 0.70 -0.60
8445.38 4.50 1.30 0.10
8445.50 0.90 1.70 -0.20
8445.63 3.30 1.70 0.10
8445.75 -0.80 -1.50 -0.40
8446.13 0.60 1.70 -0.90
8446.25 0.70 2.90 -0.80
8446.38 3.50 2.90 0.10
8446.50 2.40 1.90 0.50
8446.63 2.30 1.10 0.70
8446.75 2.90 0.90 0.40
8446.88 2.40 -0.10 -0.20
8447.00 1.80 0.60 -0.40
8447.25 1.10 2.20 0.00
8447.38 0.30 0.70 0.10
8447.50 1.40 0.60 0.40
8447.63 -1.00 1.10 0.10
8447.75 1.10 1.10 0.20
8447.88 0.50 0.40 -0.10
8448.00 1.00 0.40 0.10
8448.13 3.50 2.90 0.20
8448.38 2.10 -0.10 0.00
8448.75 2.10 0.90 -0.50
8448.88 -1.00 1.70 -0.40
8449.00 2.00 2.20 0.50
8449.13 1.00 2.40 0.60
8449.38 0.90 0.20 0.40
8449.50 0.20 -0.50 0.20
8449.63 -1.40 0.00 -0.70
8449.75 0.30 0.20 -0.80
8450.00 5.00 1.70 0.00
8450.25 2.10 3.30 0.50
8450.38 0.70 1.90 1.00
8450.50 2.90 -0.10 1.10
8450.63 1.30 -0.50 0.30
8450.75 1.80 0.20 -0.10
8450.88 3.50 0.90 -0.20
8451.00 2.30 1.70 -0.40
8451.13 0.60 1.70 -0.20
8451.25 2.00 1.70 0.70
8451.38 1.80 1.70 1.00
8452.00 2.30 3.10 -0.10
8452.13 1.90 2.40 0.00
8452.25 -0.30 1.90 0.10
8452.38 1.30 0.40 0.40
8452.50 0.50 1.40 0.40
8452.63 0.70 0.90 0.40
8452.75 -1.00 1.10 -0.20
8452.88 -1.50 1.10 -0.50
8453.25 1.30 1.90 -0.20
8453.38 2.00 0.20 0.00
8453.50 0.30 1.10 -0.60
8453.63 2.10 0.40 -0.60
8453.75 0.70 0.90 -1.00
8454.00 2.70 0.90 -0.30
8454.13 1.90 1.90 -0.40
8454.25 1.50 0.90 0.20
8454.38 0.60 0.70 0.20
8454.50 2.40 0.40 0.40
8454.75 0.60 -0.80 -0.20
8455.00 3.50 1.90 0.00
8455.13 2.00 1.70 0.00
8455.25 2.00 1.70 0.00
8455.38 0.30 0.20 -0.20
8455.50 0.90 1.70 -0.40
8455.63 4.00 0.90 -0.30
8455.88 1.90 1.90 0.10
8456.00 1.80 1.10 0.60
8456.13 -0.30 0.90 0.60
8456.25 3.70 0.40 0.90
8456.38 2.00 -0.30 0.10
8456.50 1.50 -1.00 -0.20
8456.63 2.10 1.40 -0.40
8456.88 -0.10 1.90 0.30
8457.00 3.20 2.40 1.00
8457.13 0.30 1.70 0.80
8457.25 2.20 0.40 0.80
8457.38 0.20 -0.50 0.40
8457.50 0.20 0.40 0.10
8457.63 -0.30 -1.50 0.10
8457.75 2.80 0.60 0.20
8457.88 9.00 0.60 0.70
8458.25 3.50 -0.10 0.20
8458.38 0.70 0.90 -0.30
8458.50 1.30 -1.00 0.20
8458.63 0.30 1.10 -0.50
8458.75 5.50 0.20 -0.10
8458.88 -2.70 2.20 -1.00
8459.00 0.10 2.60 -0.70
8459.13 -4.40 2.40 -0.70
8459.25 2.80 0.20 -0.20
8459.50 3.20 0.40 -0.10
8459.75 0.90 1.70 -0.70
8459.88 3.50 1.90 -0.30
8460.00 1.10 1.70 -0.10
8460.13 1.30 1.90 -0.10
8460.25 0.50 0.40 0.20
8460.38 0.10 1.70 -0.40
8460.50 -1.50 0.20 -0.90
8460.75 2.10 1.90 -0.50
8460.88 -2.90 2.60 -0.90
8461.13 0.70 1.90 0.10
8461.25 2.40 0.40 -0.20
8461.63 1.30 -0.50 -0.70
8461.75 -1.10 0.90 -0.70
8461.88 1.10 -0.30 0.00
8462.00 2.20 0.40 0.50
8462.13 2.80 0.20 0.50
8462.25 1.90 -0.10 0.00
8462.38 1.10 -0.80 0.20
8462.50 1.80 0.20 -0.50
8462.63 0.90 0.70 -0.50
8462.75 1.90 0.40 -0.10
8462.88 0.10 -0.30 0.30
8463.00 2.30 0.60 0.60
8463.13 3.20 -1.00 0.90
8463.25 -0.20 -0.30 0.40
8463.38 1.30 -1.50 0.40
8463.50 4.00 0.90 -0.10
8463.63 -2.40 0.70 -0.80
8463.75 1.80 1.10 -0.20
8463.88 2.00 1.10 0.10
8464.00 2.40 2.90 -0.20
8464.13 0.20 0.40 0.40
8464.38 2.40 -0.10 -0.10
8464.50 1.40 2.20 0.00
8464.63 0.50 0.40 0.50
8464.75 0.60 1.10 0.50
8465.00 2.40 -0.10 0.10
8465.13 4.40 -2.30 0.20
8465.25 -0.20 -1.20 -0.40
8465.38 2.40 1.90 0.00
8465.50 1.00 0.90 0.50
8465.63 -2.60 1.70 0.50
8465.75 2.30 1.10 1.10
8465.88 0.50 -0.10 0.50
8466.00 0.50 -0.50 -0.10
8466.13 0.10 -0.30 -0.70
8466.25 -0.30 0.00 -0.60
8466.38 2.30 2.20 -0.20
8466.63 3.70 0.90 1.00
8466.75 1.40 1.10 1.20
8466.88 1.10 0.20 0.80
8467.00 -0.40 0.20 0.40
8467.13 -2.40 -0.70 -0.40
8467.38 0.90 0.70 -0.40
8467.50 1.40 1.10 -0.20
8467.63 0.10 2.20 0.00
8467.75 0.50 1.90 0.20
8468.13 -2.60 -1.20 -0.20
8468.25 1.30 -1.50 -0.10
8468.75 2.00 0.60 0.40
8468.88 1.80 0.60 0.10
8469.00 2.80 -1.20 -0.10
8469.13 2.10 -0.50 -0.40
8469.25 -0.80 0.90 -0.50
8469.38 0.90 1.10 -0.60
8469.50 -1.20 0.70 -0.60
8469.63 1.80 1.10 0.10
8469.75 2.40 1.90 0.10
8469.88 2.00 1.10 -0.10
8470.00 -1.90 0.70 -0.50
8470.13 -1.10 1.40 -0.80
8470.50 2.50 2.20 -0.30
8470.63 3.10 1.70 0.20
8470.75 2.50 2.20 0.20
8470.88 1.80 0.20 0.20
8471.00 -2.50 0.40 -0.80
8471.13 -0.50 1.70 -0.90
8471.25 -1.00 1.10 -0.90
8471.38 1.70 2.20 -0.60
8471.50 3.30 1.10 0.20
8471.63 2.20 -1.00 0.50
8471.88 3.50 0.40 0.10
8472.25 3.90 0.20 0.10
8472.50 2.50 0.20 -0.20
8472.75 2.00 0.60 -0.20
8473.00 1.10 0.70 -0.10
8473.13 -1.70 -2.00 0.50
8473.25 5.50 3.10 0.20
8473.38 -2.60 -0.30 -0.50
8473.50 6.40 0.40 0.50
8473.88 1.50 1.90 0.00
8474.00 1.40 1.10 0.40
8474.13 -0.30 0.00 0.20
8474.25 0.10 0.20 0.00
8474.63 1.80 0.20 0.70
8474.75 1.00 0.40 0.60
8475.00 2.80 0.20 0.20
8475.13 2.00 -0.30 -0.10
8475.25 2.30 0.60 -0.10
8475.38 -0.20 2.20 -0.10
8475.50 -0.80 2.40 0.30
8475.63 0.60 1.70 0.80
8476.38 0.70 -0.10 0.60
8476.63 1.40 1.10 0.70
8476.75 1.80 0.20 0.60
8476.88 0.10 -0.30 0.20
8477.00 -0.20 0.70 0.10
8477.13 0.20 -0.10 0.30
8477.25 0.00 0.40 0.30
8477.38 -0.70 0.70 0.20
8477.50 -0.60 0.90 0.30
8477.63 0.50 0.40 0.40
8478.00 0.10 0.20 0.50
8478.13 -0.20 0.20 0.60
8478.25 3.60 0.20 1.00
8478.38 0.70 -0.50 0.70
8478.50 2.30 -0.30 0.30
8478.63 0.10 0.70 0.30
8478.75 0.70 0.90 -0.20
8478.88 -1.40 1.90 -0.20
8479.00 0.50 2.40 0.10
8479.13 0.00 0.90 0.40
8479.25 0.90 0.20 0.70
8479.38 1.50 -0.10 0.60
8479.50 2.00 -0.30 0.40
8479.63 0.70 -0.50 0.20
8479.75 -0.20 0.20 0.00
8479.88 0.60 0.70 0.40
8480.13 0.20 0.40 0.40
8480.25 -0.30 0.40 0.30
8480.38 1.90 -0.10 0.20
8480.50 0.00 -0.50 0.30
8480.63 1.40 0.20 0.40
8480.75 0.60 0.20 0.50
8480.88 0.20 -0.10 0.40
8481.00 1.40 0.20 0.30
8481.13 0.10 0.70 0.00
8481.25 3.60 0.20 0.30
8482.88 0.60 0.70 0.20
8483.25 -1.00 0.70 0.50
8483.38 0.30 1.10 0.70
8483.50 -0.20 0.70 0.60
8483.63 -0.60 0.00 0.50
8483.75 -0.30 0.00 0.30
8483.88 0.50 -0.50 0.30
8484.00 -0.60 0.40 0.10
8484.13 0.50 0.90 0.40
8484.25 2.50 -0.80 0.40
8485.13 1.30 0.40 -0.20
8485.50 0.00 0.40 0.40
8485.63 0.70 1.90 0.20
8485.75 0.60 1.10 0.30
8485.88 3.20 -1.00 0.40
8486.00 1.30 0.40 -0.30
8486.13 1.30 0.90 -0.50
8486.38 1.80 1.70 0.20
8488.13 -2.00 2.40 -0.80
8488.25 2.80 2.20 0.80
8488.50 1.40 1.70 1.80
8488.63 -0.30 -1.50 0.70
8488.88 -0.10 0.00 -1.00
8489.00 2.30 2.60 -0.70
8489.13 2.50 3.60 0.10
8490.50 1.90 1.40 1.10
8490.63 -1.10 0.00 1.00
8490.75 -1.30 -2.00 1.10
8490.88 1.90 -1.00 0.50
8491.00 -0.70 0.20 -0.50
8491.13 0.30 0.20 -0.80
8491.25 1.90 0.90 -0.50
8491.38 2.80 2.20 0.20
8491.75 0.20 0.90 1.00
8491.88 0.30 1.70 0.20
8492.25 -1.00 2.20 -0.30
8492.63 0.30 1.10 0.40
8492.75 -3.70 1.10 -0.20
8492.88 -0.20 1.10 -0.50
8493.25 2.70 0.40 1.20
8493.38 -0.30 -0.10 0.90
8495.50 0.00 1.90 0.50
8495.63 1.00 1.90 0.60
8495.75 1.90 1.40 0.50
8495.88 1.90 0.40 0.50
8496.00 0.70 -0.50 0.40
8496.13 0.10 1.70 0.10
8496.25 -0.10 1.90 0.30
8496.38 0.20 0.90 0.70
8496.50 -0.20 1.10 0.70
8496.63 0.00 0.40 0.60
8496.75 0.90 0.70 0.40
8496.88 -0.20 -1.80 0.00
8497.00 1.90 0.90 -0.10
8497.88 -0.80 -1.00 0.20
8498.00 0.60 1.70 0.10
8499.00 -4.00 0.20 -1.00
8499.25 1.10 0.20 -0.20
8499.50 2.20 -0.10 0.80
8499.63 0.20 0.90 0.60
8499.88 0.90 1.10 0.30
8500.00 -0.40 0.20 -0.50
8500.25 3.30 -0.30 0.20
8500.38 1.80 0.60 0.20
8500.50 2.20 0.40 0.50
8500.63 0.70 0.90 0.40
8501.00 1.90 -1.00 0.40
8501.25 -0.80 -1.00 -0.40
8501.38 -2.60 0.70 -0.50
8501.88 0.60 0.20 0.30
8503.38 -1.20 -0.30 -0.40
8503.50 1.00 1.40 0.10
8503.63 1.40 1.70 0.30
8503.75 1.40 0.60 0.60
8503.88 0.50 0.40 0.50
8504.00 1.80 -0.30 0.50
8504.25 -0.80 0.00 -0.40
8504.38 -0.10 0.90 -0.20
8504.50 2.80 1.70 0.10
8504.63 2.30 1.10 0.40
8504.75 1.30 -0.50 0.30
8504.88 1.30 0.40 0.30
8505.00 2.50 0.60 0.00
8505.50 0.70 1.90 -0.10
8505.63 1.00 1.90 -0.20
8506.88 1.10 1.10 0.20
8507.00 2.40 -1.00 0.40
8507.25 -2.00 0.90 -1.00
8508.50 -1.50 1.70 -0.90
8509.38 1.50 1.40 0.20
8509.50 0.70 1.90 -0.10
8509.63 2.30 2.20 0.30
8509.75 2.80 1.10 0.00
8510.38 1.50 -0.10 0.50
8510.63 1.90 -0.10 0.30
8510.88 0.70 0.40 -0.40
8511.00 7.50 -1.00 0.30
8512.38 0.10 2.60 -0.20
8512.88 0.70 -0.10 1.10
8513.00 1.00 -0.50 0.50
8513.63 -2.00 4.30 0.90
8513.88 -5.80 1.90 0.70
8514.00 1.30 -0.50 0.70
8514.13 10.10 1.70 0.70
8514.25 4.90 0.90 -0.60
8515.38 1.30 2.40 0.10
8515.50 -0.40 2.60 0.50
8515.63 1.90 2.40 1.00
8515.75 4.50 1.90 1.80
8515.88 0.60 1.10 0.40
8516.00 0.70 1.90 -0.10
8516.13 -0.30 2.40 -0.40
8516.25 -0.70 2.60 -0.40
8516.75 4.10 1.70 1.00
8517.00 2.50 2.20 0.10
8517.13 -1.40 1.40 -0.40
8517.38 -5.60 1.70 -1.10
8517.63 0.60 2.60 0.60
8517.75 1.50 2.40 1.00
8517.88 0.50 1.90 0.60
8518.00 2.20 1.90 0.60
8518.13 0.20 0.40 0.30
8518.25 0.10 1.70 0.00
8518.38 0.50 1.40 -0.10
8518.50 1.80 2.20 0.00
8518.63 -0.80 2.40 -0.10
8518.75 1.50 2.40 0.40
8518.88 0.70 2.90 0.10
8519.00 1.00 2.90 0.10
8519.13 2.70 1.40 0.00
8519.25 1.80 1.10 -0.20
8519.75 -1.50 1.10 -0.70
8519.88 2.10 2.90 0.00
8520.00 0.10 3.10 -0.30
8520.13 1.30 2.90 -0.20
8520.25 2.30 2.60 0.10
8520.38 0.60 1.70 0.20
8520.50 0.10 0.20 0.40
8520.63 1.00 0.40 0.30
8520.75 0.30 0.70 -0.30
8520.88 3.30 2.20 -0.30
8521.00 -0.30 2.40 -0.90
8521.13 1.50 2.90 -0.50
8521.25 1.70 3.60 -0.10
8521.38 -0.10 3.30 0.50
8521.50 -0.30 2.40 0.60
8521.63 3.10 2.60 0.50
8521.88 -1.70 0.40 -0.70
8522.25 0.50 2.90 0.10
8522.38 1.00 1.90 0.50
8522.50 0.70 2.40 0.50
8522.63 2.10 2.40 0.30
8522.75 1.50 0.90 -0.30
8522.88 1.90 1.40 -0.30
8523.00 1.50 1.40 -0.40
8523.13 2.50 1.70 -0.10
8523.38 0.70 1.90 -0.30
8523.50 0.90 2.20 0.00
8524.00 0.50 2.40 -0.10
8524.13 2.80 2.60 0.50
8524.25 2.00 2.20 0.50
8524.50 1.40 0.20 0.40
8524.88 -0.20 1.70 -0.90
8525.00 2.10 3.30 -0.80
8525.25 1.50 2.90 -0.10
8525.38 1.50 1.90 0.30
8525.50 2.00 0.60 0.50
8525.63 1.30 -0.50 0.10
8525.75 2.40 0.40 -0.50
8525.88 4.40 2.20 -1.00
8526.00 2.90 1.90 -0.80
8526.13 3.20 2.90 -0.50
8526.25 3.10 2.60 0.00
8526.38 1.90 0.90 0.20
8526.50 2.70 0.40 0.00
8526.63 2.90 -0.50 -0.50
8526.75 0.90 0.70 -1.10
8526.88 0.50 0.90 -1.10
8527.25 1.30 0.90 -0.30
8527.38 2.50 0.60 -0.30
8527.50 -1.00 0.70 -1.00
8527.75 2.50 0.60 -0.90
8528.00 1.90 1.40 -0.30
8528.50 2.90 -0.10 -0.30
8528.63 -0.10 1.40 -1.10
8528.75 1.50 1.40 -0.60
8528.88 2.40 1.40 -0.20
8529.00 1.90 1.90 0.20
8529.13 3.10 0.60 0.60
8529.25 2.00 -0.30 0.30
8529.38 3.30 -0.30 0.00
8529.63 1.00 0.90 -0.60
8529.75 1.70 1.70 -0.40
8529.88 -1.00 2.20 -0.20
8530.00 0.10 1.10 -0.20
8530.13 1.40 0.70 -0.30
8530.25 3.10 0.20 -0.10
8530.38 3.20 0.40 -0.30
8530.50 1.90 0.40 -0.30
8530.63 3.60 0.20 -0.10
8530.75 -3.20 -0.30 -0.90
8530.88 -0.70 0.70 -0.70
8531.00 0.30 0.70 -0.60
8531.13 1.40 1.10 -0.40
8531.88 -3.70 1.10 -1.10
8532.00 0.60 -0.30 -0.50
8532.38 7.40 1.10 -0.10
8532.50 1.40 1.10 -0.80
8532.63 -0.20 0.70 -0.90
8532.75 0.20 1.90 -0.90
8534.50 1.40 2.20 -1.80
8534.63 1.20 2.40 -1.80
8534.75 1.00 4.70 -1.30
8534.88 2.40 2.90 0.00
8535.00 2.80 -0.30 0.80
8535.13 1.00 -0.50 0.00
8535.25 3.60 -0.30 -0.70
8535.75 2.30 2.60 -0.20
8535.88 2.00 2.20 0.50
8536.13 3.20 -1.00 0.10
8536.25 4.60 -0.30 -0.20
8536.38 0.90 0.20 -1.10
8536.50 1.70 1.10 -1.30
8536.63 1.40 3.10 -1.20
8536.75 -0.30 1.90 -0.80
8536.88 1.40 1.10 -0.20
8537.25 -1.00 0.20 -0.90
8537.38 0.70 0.40 -0.80
8537.50 4.10 0.60 -0.80
8537.63 0.90 1.10 -1.10
8537.75 0.50 1.90 -1.10
8537.88 1.90 1.90 -0.40
8538.00 0.90 1.70 0.00
8538.13 -0.20 0.20 0.30
8538.25 -0.30 -1.00 0.30
8538.38 -0.20 -0.30 -0.20
8538.50 0.70 -0.50 -1.00
8538.63 2.70 0.90 -1.20
8538.75 2.80 1.70 -1.30
8538.88 0.10 1.10 -0.90
8539.00 1.90 2.90 -0.20
8539.13 -0.70 1.10 0.20
8539.25 1.30 0.40 0.50
8539.38 -0.80 0.90 -0.50
8539.50 2.00 0.20 -0.70
8539.63 1.90 0.40 -1.30
8539.75 0.70 2.90 -1.70
8539.88 4.40 1.70 -0.60
8540.13 2.50 1.10 0.70
8540.25 0.70 0.40 0.70
8540.38 2.30 0.60 0.50
8540.50 -0.40 0.20 -0.50
8540.63 1.70 0.60 -0.80
8540.75 2.10 1.40 -0.90
8540.88 1.40 1.70 -0.70
8541.00 0.60 -0.80 0.00
8542.25 2.10 -0.10 0.10
8542.38 2.50 0.60 0.00
8542.50 1.00 0.40 -0.30
8542.75 1.40 1.10 0.00
8542.88 2.10 0.90 0.00
8543.00 2.00 0.20 0.00
8543.13 1.80 0.60 0.10
8543.25 2.80 1.70 -0.10
8543.38 2.40 1.40 -0.10
8543.50 2.30 2.20 -0.10
8543.63 0.50 1.90 -0.30
8543.75 2.10 1.40 -0.20
8543.88 2.90 0.90 0.00
8544.00 2.10 1.40 -0.10
8544.13 -0.10 1.40 -0.20
8544.50 1.40 2.60 0.00
8544.63 0.90 2.20 0.00
8544.75 1.80 1.70 0.10
8544.88 1.80 1.10 0.10
8545.00 1.10 0.70 -0.30
8545.13 0.70 1.40 -0.50
8545.25 2.00 2.60 -0.10
8545.38 2.50 2.20 0.40
8545.50 0.50 1.40 0.30
8545.63 0.30 0.70 0.50
8545.75 1.30 0.90 -0.10
8545.88 2.50 -0.30 -0.40
8546.00 -0.50 1.70 -0.70
8546.13 2.50 1.70 -0.30
8547.00 4.40 1.70 -0.30
8547.13 2.30 3.10 0.00
8547.25 1.50 0.90 -0.30
8547.38 1.50 0.40 -0.10
8547.50 -0.60 0.40 -0.60
8547.88 0.10 1.10 -1.40
8548.00 0.60 1.10 -0.90
8548.25 4.40 2.60 -0.40
8548.38 -0.60 2.40 -0.70
8548.63 -0.70 0.20 -0.80
8549.25 -3.70 2.20 -1.80
8549.63 2.30 0.20 -0.20
8549.75 2.80 -0.30 -0.40
8549.88 5.30 1.10 0.00
8550.13 0.90 0.20 -0.50
8550.38 1.50 1.40 0.40
8550.50 3.10 1.10 0.70
8550.63 1.80 0.60 0.40
8550.88 1.50 1.40 0.00
8551.00 1.80 1.10 -0.20
8552.00 4.40 1.70 -0.30
8552.13 0.90 1.70 0.00
8552.25 3.20 1.30 0.70
8552.38 2.30 -0.30 0.90
8552.50 0.00 -1.00 0.40
8552.63 2.90 0.90 0.40
8552.75 2.90 -0.10 -0.20
8552.88 0.90 0.20 -0.90
8553.00 -0.60 1.40 -1.10
8553.13 -4.40 0.90 -1.40
8553.25 -0.30 1.90 -0.80
8553.50 1.40 0.60 -0.10
8554.50 2.90 0.40 0.20
8554.63 1.40 0.70 -0.40
8554.75 4.40 0.20 -0.30
8555.00 1.10 0.70 -1.50
8555.13 1.10 2.60 -1.70
8555.25 0.70 2.90 -1.10
8555.38 2.10 2.40 -0.40
8555.63 2.50 1.10 -0.20
8555.88 1.90 -0.50 -1.30
8556.00 1.20 0.90 -1.70
8557.00 1.00 -0.10 -1.10
8557.13 1.40 1.70 -0.70
8557.25 2.70 -0.50 -0.20
8557.50 1.00 -0.50 0.30
8557.63 2.80 -0.80 0.10
8557.75 3.20 -1.50 -0.30
8557.88 -0.30 -1.00 -0.80
8558.13 -3.30 0.90 -0.80
8558.25 1.40 0.60 0.30
8558.50 2.80 0.20 0.00
8558.88 3.80 -0.30 -1.40
8559.00 3.30 2.20 -1.30
8559.13 2.30 2.60 -1.10
8559.25 3.50 1.30 -0.20
8559.38 0.20 0.90 0.20
8559.50 0.10 -0.80 0.20
8559.63 0.90 -1.20 -0.20
8559.88 2.30 -0.30 -0.50
8560.13 -2.50 0.90 -1.30
8560.25 8.20 1.10 0.00
8560.63 1.90 0.40 -0.30
8561.63 -4.00 1.10 -1.30
8561.75 -0.80 0.90 -0.70
8562.25 0.50 0.40 -0.60
8562.50 1.70 1.10 -1.00
8562.63 0.60 2.20 -1.20
8562.75 1.50 1.40 -0.90
8562.88 5.10 1.90 -0.10
8563.00 -0.50 2.60 -0.60
8563.13 -0.60 1.40 -0.70
8563.25 3.70 0.90 -0.30
8563.38 2.10 0.40 -0.60
8563.50 2.30 1.70 -1.20
8563.63 1.40 1.10 -1.30
8563.75 1.70 2.20 -1.40
8563.88 2.90 0.40 -0.80
8564.00 -0.30 1.40 -1.00
8564.25 2.10 0.90 -0.40
8564.38 2.40 -0.10 -0.30
8564.50 3.20 -0.10 -0.10
8564.63 1.40 -0.80 -0.30
8564.75 0.50 -0.50 -0.90
8564.88 0.30 0.70 -1.30
8565.00 1.70 1.10 -1.00
8565.13 3.10 2.60 -0.50
8565.38 5.80 1.70 0.90
8565.50 2.00 0.20 0.80
8565.63 0.30 -0.80 0.20
8565.75 3.10 -0.30 -0.30
8565.88 1.90 1.40 -1.10
8566.00 0.30 2.60 -1.40
8566.13 4.90 2.40 -0.30
8566.25 1.90 2.90 0.10
8566.38 3.20 1.30 0.50
8566.50 0.90 -0.80 0.30
8566.63 2.70 -0.10 -0.10
8566.75 -1.70 0.40 -1.10
8566.88 2.50 -0.30 -0.90
8567.00 1.40 0.70 -1.10
8567.13 1.30 -0.10 -0.70
8567.38 4.60 -0.80 0.00
8567.50 4.40 0.20 -0.40
8567.63 0.90 -0.80 -1.20
8567.75 2.80 1.10 -1.00
8567.88 0.60 1.10 -1.50
8568.00 1.10 0.20 -0.80
8568.13 2.30 -0.80 0.00
8568.25 3.10 -1.20 0.00
8568.38 0.10 -1.20 -0.70
8568.50 2.10 -0.10 -1.20
8568.63 0.30 -0.30 -1.90
8568.75 1.20 0.90 -1.90
8568.88 4.00 3.80 -1.20
8569.00 4.50 2.40 0.00
8569.13 2.30 0.20 0.40
8569.25 1.00 -0.50 0.20
8569.38 1.50 2.40 -0.50
8569.50 2.10 -1.50 -0.80
8569.63 0.30 0.70 -1.30
8569.75 1.00 1.90 -1.30
8569.88 1.40 2.20 -0.80
8570.00 0.70 1.90 -0.50
8570.13 2.40 1.40 0.00
8570.25 1.90 0.40 -0.10
8570.38 1.90 0.40 -0.20
8570.63 -1.50 0.70 -1.10
8570.75 2.50 1.10 -0.70
8571.38 3.10 -0.30 -0.90
8571.50 -1.00 0.20 -1.40
8571.63 0.90 0.70 -1.20
8571.75 1.40 1.10 -0.80
8572.38 1.70 1.10 -1.80
8572.50 1.10 3.10 -2.00
8572.63 3.10 3.10 -1.40
8572.88 3.20 1.30 0.40
8573.13 -1.10 -2.50 -0.60
8573.25 2.10 -0.50 -1.20
8573.50 1.20 2.40 -2.40
8573.75 4.90 3.30 -0.20
8574.63 2.10 0.90 -0.90
8574.75 2.40 2.90 -1.00
8574.88 4.60 1.10 -0.30
8575.00 -2.90 0.70 -1.10
8575.13 5.50 0.60 0.10
8575.50 -0.50 0.70 -0.90
8575.63 2.50 0.60 -0.60
8575.75 1.30 -0.10 -0.90
8575.88 1.90 0.40 -1.10
8576.00 1.70 0.70 -1.10
8576.13 2.40 1.40 -1.00
8576.25 2.40 2.40 -0.70
8576.38 2.00 1.70 -0.50
8576.50 0.10 1.70 -0.50
8576.63 -0.60 0.40 -0.80
8576.75 0.60 0.20 -1.10
8576.88 -0.30 0.40 -1.70
8577.00 1.70 0.20 -1.50
8577.13 3.30 1.70 -1.10
8577.25 3.70 3.30 -0.90
8577.38 1.40 1.70 -0.60
8577.50 4.60 0.60 0.00
8577.63 0.70 -0.10 -0.70
8577.75 2.90 -0.10 -0.80
8578.00 1.40 -0.80 -1.70
8578.13 3.10 1.70 -1.30
8578.25 2.70 1.90 -1.40
8578.38 2.70 1.40 -1.00
8578.50 2.10 -0.50 -0.80
8578.63 1.30 -0.10 -1.10
8578.75 2.00 0.60 -1.10
8578.88 0.30 0.70 -1.20
8579.00 0.10 0.70 -1.10
8579.13 -2.40 0.70 -1.10
8579.25 0.60 0.70 -0.50
8579.38 0.90 0.20 -0.50
8579.50 -3.40 -0.70 -1.40
8579.75 1.50 -0.50 -1.40
8579.88 1.20 1.40 -1.70
8580.00 3.80 2.20 -1.10
8580.13 -1.70 2.90 -0.90
8580.38 0.10 0.70 0.40
8580.50 0.90 0.70 0.00
8580.75 1.90 0.90 -1.10
8580.88 1.00 0.40 -0.90
8581.00 1.90 1.90 -0.60
8581.13 1.40 1.70 -0.10
8581.25 0.90 0.20 0.20
8581.50 -2.20 0.40 -0.10
8581.63 -2.10 0.20 -0.80
8582.00 2.10 0.40 -0.90
8582.13 5.70 0.90 -0.40
8582.25 2.80 1.70 -0.40
8582.38 2.10 1.90 0.00
8582.50 0.60 0.20 -0.20
8582.63 1.80 0.60 -0.20
8582.75 -0.30 0.40 -0.80
8582.88 0.20 1.40 -1.20
8583.00 1.00 1.40 -1.30
8583.13 2.00 0.60 -1.00
8583.25 3.70 0.90 -0.10
8583.38 1.80 1.10 0.00
8583.50 -1.20 0.70 -0.10
8583.63 0.10 1.10 -0.30
8583.75 -0.10 0.90 -0.80
8583.88 1.10 1.10 -1.00
8584.00 3.60 0.60 -0.70
8584.13 5.90 0.40 0.10
8584.25 3.60 0.20 0.20
8584.50 0.50 -0.10 0.20
8584.75 0.20 0.40 -1.30
8584.88 2.00 1.10 -1.30
8585.00 -0.30 0.00 -1.00
8585.13 3.20 1.90 -0.60
8585.25 0.70 1.40 -0.30
8585.38 1.80 -0.30 0.20
8585.50 -1.10 -0.50 -0.40
8585.63 0.90 0.20 -0.80
8585.75 0.50 0.40 -1.20
8585.88 -0.10 0.40 -1.30
8586.00 1.90 1.40 -1.20
8586.13 0.60 0.20 -0.90
8586.25 2.40 1.40 -0.80
8586.50 1.90 0.90 -0.80
8586.63 2.10 0.90 -0.80
8586.88 1.40 0.70 -0.60
8587.00 -0.80 0.40 -1.00
8587.13 1.50 0.40 -0.80
8587.25 2.00 0.60 -0.90
8587.38 2.30 0.60 -1.10
8587.50 0.60 0.20 -1.20
8587.63 -1.90 1.10 -1.20
8587.75 0.20 1.40 -0.80
8587.88 0.30 1.70 -0.70
8588.13 1.00 0.90 -0.70
8588.25 0.30 1.10 -1.10
8588.38 -0.50 -0.30 -1.40
8588.50 0.70 -0.10 -1.80
8588.63 0.30 0.70 -1.50
8588.75 1.90 1.90 -1.10
8588.88 1.10 1.70 -0.50
8589.38 4.10 0.20 -0.70
8589.50 2.80 0.60 -1.10
8589.63 0.30 -0.30 -1.00
8589.75 0.60 2.60 -1.40
8589.88 1.40 1.70 -0.80
8590.00 2.10 1.90 -0.70
8590.13 -0.10 2.40 -0.60
8590.25 1.30 1.90 -0.20
8590.38 1.50 0.90 -0.10
8590.50 1.10 0.20 -0.40
8591.25 0.70 2.40 -0.60
8591.38 -0.30 0.90 -0.60
8591.50 0.60 1.70 -0.90
8591.63 1.10 1.10 -1.20
8591.75 -0.30 0.00 -1.20
8591.88 1.30 0.90 -1.10
8592.00 2.00 0.20 -0.70
8592.13 -0.60 0.40 -0.90
8592.25 1.50 0.40 -1.00
8592.38 0.20 1.40 -1.30
8592.50 0.10 0.70 -1.10
8592.63 1.10 1.70 -1.00
8592.75 0.10 0.70 -0.70
8592.88 0.70 0.90 -0.60
8593.00 1.10 0.20 -0.70
8593.13 0.70 0.90 -1.20
8593.25 0.70 0.90 -1.30
8593.38 0.90 1.70 -1.50
8593.50 0.60 1.10 -1.30
8593.63 0.50 1.40 -0.90
8593.75 0.30 2.20 -0.60
8593.88 1.00 0.90 -0.50
8594.00 -0.40 1.10 -0.70
8594.13 -0.20 1.10 -1.20
8594.25 -1.20 0.20 -1.30
8594.38 0.30 1.10 -1.30
8594.50 2.30 1.10 -1.20
8594.75 2.00 1.70 -0.50
8595.00 -0.40 0.20 -0.50
8595.13 0.10 0.70 -0.90
8595.25 -2.00 0.40 -1.50
8595.38 1.40 1.10 -1.40
8595.50 2.70 2.40 -1.40
8595.63 0.20 1.90 -0.90
8595.75 1.40 0.70 -0.50
8595.88 -4.20 -0.30 -0.60
8596.00 0.70 -1.00 -0.30
8596.13 -0.30 -0.50 -0.80
8596.25 -0.20 -0.30 -1.30
8596.38 2.30 1.10 -1.50
8596.50 0.50 0.90 -1.50
8596.63 -0.70 0.70 -1.10
8596.75 0.90 1.10 -0.80
8596.88 2.10 0.90 -0.40
8597.00 -0.80 0.40 -0.60
8597.13 0.70 0.40 -0.60
8597.25 -0.60 0.40 -1.00
8597.38 0.70 0.40 -0.80
8597.50 0.30 0.20 -0.80
8597.63 1.10 0.70 -0.80
8597.75 1.40 1.10 -0.80
8597.88 0.70 1.40 -1.10
8598.00 -0.10 1.40 -1.40
8598.13 -1.70 0.90 -1.10
8598.25 -0.80 1.90 -0.90
8598.38 0.50 1.40 -0.10
8598.50 -0.30 0.40 -0.10
8598.88 -9.20 0.20 -2.80
8599.38 0.50 2.40 0.60
8599.50 -0.20 0.20 0.70
8599.63 0.50 0.90 -0.30
8599.88 0.20 0.00 -1.70
8600.00 1.10 1.10 -0.80
8600.13 2.30 3.10 0.00
8600.25 0.00 2.40 0.60
8600.38 -1.50 1.70 0.60
8600.50 -1.00 0.70 0.30
8600.63 -1.00 -0.80 -0.40
8600.75 -0.20 -0.80 -0.80
8601.13 1.40 3.10 -0.30
8601.50 0.60 0.20 0.30
8601.63 3.70 -0.10 0.10
8601.75 0.30 0.70 -0.80
8601.88 -0.30 0.40 -1.10
8602.00 1.70 1.70 -0.70
8602.13 -0.20 2.60 -0.40
8602.50 0.70 0.40 0.10
8602.63 3.30 0.20 -0.10
8602.75 -0.30 0.40 -1.40
8602.88 -0.90 1.90 -1.80
8603.00 0.70 1.40 -0.90
8603.13 0.20 1.90 0.10
8603.25 0.60 0.20 0.90
8603.38 -1.00 -0.30 0.70
8603.50 -1.90 -0.30 -0.20
8603.63 0.70 -1.00 -0.80
8603.75 1.10 0.70 -1.20
8603.88 0.70 1.90 -0.90
8604.00 3.50 2.40 0.00
8604.13 1.40 1.70 0.60
8604.25 0.70 -0.10 0.80
8604.38 0.90 -0.80 0.60
8604.50 -1.40 -1.00 -0.40
8604.63 -1.00 -0.80 -0.70
8604.75 -0.10 0.40 -0.70
8604.88 2.10 0.90 -0.20
8605.00 0.20 1.40 -0.10
8605.13 1.50 0.90 0.40
8605.25 1.30 -0.10 0.50
8605.38 0.50 -1.00 0.10
8605.50 -0.60 0.00 -0.30
8605.63 -0.60 -1.00 -0.60
8605.75 -0.60 0.40 -0.70
8605.88 -0.20 1.10 -0.70
8606.00 -0.30 0.90 -0.40
8606.50 0.50 -1.00 -0.70
8606.63 -0.10 0.00 -0.90
8606.75 -2.00 0.00 -1.10
8606.88 0.60 1.70 -0.90
8607.00 -0.20 2.20 -1.00
8607.13 -0.80 1.40 -0.90
8607.38 -1.00 1.10 -1.30
8607.50 -0.20 1.10 -1.30
8607.75 1.30 1.90 -0.80
8607.88 1.10 0.70 -0.60
8608.00 -0.30 0.40 -0.80
8608.13 0.50 1.40 -0.90
8608.25 -0.70 0.70 -1.30
8608.38 -0.20 0.20 -1.40
8608.50 1.70 1.70 -1.20
8608.63 2.80 1.70 -1.00
8608.75 0.50 0.90 -0.90
8609.00 -0.60 0.90 -0.70
8609.13 -0.20 1.10 -0.80
8609.25 -2.00 1.40 -1.00
8609.38 0.10 2.20 -1.10
8609.50 0.70 0.90 -0.90
8609.63 -0.20 0.70 -0.70
8609.75 3.60 1.10 -0.30
8609.88 4.10 0.20 0.10
8610.00 0.70 -0.10 -0.60
8610.13 -0.30 0.00 -0.90
8610.63 -0.20 3.10 -0.70
8610.75 0.30 2.20 -0.20
8610.88 0.50 1.90 0.30
8611.00 -0.20 0.70 0.30
8611.13 -0.30 0.40 -0.60
8611.25 1.30 0.40 -1.00
8611.38 1.50 1.40 -1.40
8611.50 -0.20 2.60 -1.50
8611.63 4.40 2.60 -0.40
8611.75 2.00 1.10 0.00
8611.88 2.40 0.40 0.40
8612.00 2.70 0.40 0.20
8612.13 0.30 -0.80 -0.60
8612.25 1.30 -0.10 -0.90
8612.38 2.50 1.70 -1.40
8612.50 4.00 2.40 -1.20
8612.63 1.70 3.10 -1.10
8612.75 3.20 2.90 -0.40
8612.88 -0.30 2.40 -0.10
8613.00 0.20 1.90 0.10
8613.13 1.30 0.90 0.10
8613.25 1.50 -0.50 -0.30
8613.38 0.50 0.40 -1.30
8613.50 2.40 1.40 -1.40
8613.63 0.20 2.40 -1.30
8613.75 0.10 3.60 -0.80
8613.88 0.50 2.40 0.30
8614.00 -2.40 1.10 0.30
8614.13 0.10 0.70 0.30
8614.25 2.40 -1.50 -0.20
8614.38 0.70 -0.50 -0.70
8614.50 0.70 0.40 -1.10
8614.63 1.00 1.90 -1.20
8614.75 0.10 1.70 -0.80
8615.38 -0.50 0.20 -0.90
8615.50 2.90 0.90 -0.40
8615.63 -0.20 1.10 -0.90
8615.75 0.60 2.20 -0.80
8615.88 0.30 2.60 -0.80
8616.00 -0.10 1.90 -0.50
8616.13 -0.10 1.40 -0.50
8616.38 -1.20 0.20 -0.70
8616.50 0.50 -0.10 -0.70
8616.63 -0.60 0.90 -0.80
8616.75 1.90 0.90 -0.60
8616.88 0.50 0.90 -0.70
8617.00 1.00 1.90 -0.20
8617.13 2.40 1.90 0.00
8617.25 0.10 1.70 -0.20
8617.38 2.10 0.40 -0.10
8617.50 2.90 0.40 -0.20
8617.63 -0.20 1.10 -0.80
8617.75 1.10 1.70 -0.90
8618.13 2.10 2.90 -0.20
8618.25 -0.30 2.40 -0.20
8618.38 0.60 1.10 0.10
8618.50 -0.10 0.90 -0.30
8618.63 3.90 0.20 -0.20
8618.75 -1.20 0.20 -1.20
8619.00 1.00 2.90 -1.10
8619.13 0.70 3.80 -0.80
8619.25 0.30 2.60 0.10
8619.50 2.30 0.60 0.50
8619.63 2.30 1.10 -0.20
8619.88 -0.50 2.20 -1.30
8620.00 0.60 3.10 -1.00
8620.25 -1.70 2.40 -0.60
8620.50 0.30 1.70 0.10
8620.75 -0.80 0.40 -0.70
8621.00 -0.70 1.10 -1.00
8621.13 -2.10 1.70 -0.70
8621.38 4.00 0.90 0.10
8621.50 3.30 0.60 0.00
8621.75 1.70 1.70 -0.90
8621.88 -1.20 1.70 -1.00
8622.00 0.70 1.90 -0.30
8622.13 -2.00 1.90 -0.30
8622.25 0.00 0.40 0.30
8622.38 -0.20 -0.30 0.40
8622.50 1.00 -0.10 0.30
8622.63 -0.10 1.40 -0.50
8622.75 1.10 0.70 -0.40
8622.88 -1.50 1.70 -0.80
8623.00 -0.30 1.90 -0.70
8623.13 -0.80 2.90 -0.40
8623.25 1.10 2.20 0.30
8623.38 1.50 1.40 0.80
8623.50 -2.40 0.20 0.30
8623.63 2.50 -0.80 0.30
8624.00 -0.50 1.10 -0.80
8624.25 -1.10 1.40 -0.10
8624.38 1.50 2.40 0.40
8624.50 1.90 2.40 0.60
8624.63 1.50 0.90 0.70
8624.75 0.90 0.20 0.50
8624.88 -0.60 0.40 -0.10
8625.00 1.00 0.40 -0.30
8625.13 -1.40 1.40 -0.80
8625.25 2.00 2.60 -0.80
8625.38 -1.20 3.10 -0.60
8625.50 0.90 3.10 0.30
8625.63 0.00 1.40 0.80
8625.75 -0.80 0.90 0.60
8625.88 1.00 -1.00 0.30
8626.00 -0.20 -0.80 -0.50
8626.13 0.70 0.40 -1.00
8626.25 1.50 2.90 -0.90
8626.38 -0.20 2.60 -0.30
8626.50 -0.10 2.40 0.40
8626.63 -0.20 0.70 0.60
8626.88 -4.20 -0.70 -0.50
8627.00 0.70 -0.50 -0.40
8627.13 -0.10 0.00 -0.80
8627.25 0.20 0.90 -0.80
8627.38 0.50 0.90 -0.60
8627.50 -0.30 1.90 -0.60
8627.63 0.20 0.90 -0.50
8627.75 -0.80 0.90 -0.70
8627.88 -1.50 0.20 -1.10
8628.00 0.10 0.70 -1.10
8628.13 0.10 0.70 -0.90
8628.25 0.30 0.70 -0.40
[truncated: 11,253,214 more chars]
