# Supplementary material for: Barnacles as biological flow indicators
Source: PeerJ. 2023 Apr 18;11:e15018. doi: 10.7717/peerj.15018 (PMC10120587; doi:10.7717/peerj.15018)
Supplement: Supplemental Information 13 [file peerj-11-15018-s013.dat]

FILE  : C:\Users\lsmee\Desktop\joey temp\CSWY Aug 3\CSWY204 Aug 3.VEC
PROBE : 1
VELOCITIES (U, V, W):
0.00 -3.20 -6.60 -1.30
0.13 -1.00 -8.10 -0.40
0.25 -1.00 -7.60 0.10
0.38 -3.70 -5.20 0.10
0.50 -8.10 -2.20 -0.40
0.63 -11.90 -0.30 -0.80
0.75 -12.70 1.10 -0.90
0.88 -10.10 0.40 -1.10
1.00 -6.00 -1.40 -1.10
1.13 -3.20 -5.20 -0.90
1.25 -1.80 -7.60 -0.50
1.38 -2.80 -7.80 0.00
1.50 -4.10 -6.80 0.50
1.63 -6.40 -3.70 0.40
1.75 -8.70 -1.00 0.00
1.88 -9.80 1.40 -0.70
2.00 -9.40 2.60 -1.30
2.13 -8.90 0.70 -1.70
2.25 -6.90 -4.70 -0.70
2.38 -3.90 -8.10 -0.10
2.50 -1.00 -9.00 0.40
2.63 -1.10 -7.30 0.50
2.75 -4.20 -4.10 0.20
2.88 -8.40 0.70 -0.20
3.00 -12.10 2.20 -0.70
3.13 -12.40 1.70 -0.60
3.25 -8.00 -2.90 -0.30
3.38 -2.90 -7.60 -0.10
3.50 -0.70 -9.00 -0.50
3.63 -2.00 -8.30 -0.70
3.75 -6.30 -4.50 -0.70
3.88 -9.10 -1.80 -0.30
4.00 -11.10 -1.20 -0.10
4.13 -11.10 -2.20 0.40
4.25 -8.60 -4.10 0.10
4.38 -7.20 -4.70 0.80
4.50 -5.50 -7.80 0.70
4.63 -3.40 -7.60 0.10
4.75 -5.60 -5.60 -0.40
4.88 -6.80 -3.90 0.00
5.00 -6.80 -2.90 -0.70
5.13 -8.60 -2.20 -0.50
5.25 -6.90 -2.20 -0.90
5.38 -7.60 -2.70 -0.80
5.50 -5.90 -4.70 0.40
5.63 -1.10 -3.90 0.80
5.75 -2.60 -4.70 0.30
5.88 -5.10 -5.20 -0.30
6.00 -8.70 -2.90 -0.40
6.13 -10.50 -1.80 -0.10
6.25 -8.70 1.90 0.20
6.38 -5.20 -1.00 1.20
6.50 0.50 -3.00 2.10
6.63 2.60 -4.10 2.20
6.75 0.00 -5.90 2.00
6.88 -4.60 -4.10 0.90
7.00 -8.80 2.90 -0.60
7.13 -12.10 6.00 -0.40
7.25 -10.00 0.90 1.00
7.38 -3.10 -3.20 2.10
7.50 2.80 -7.00 1.80
7.63 1.40 -6.60 0.60
7.75 -3.30 -4.50 -0.30
7.88 -10.20 0.20 -0.50
8.00 -15.80 2.90 0.30
8.13 -15.50 1.40 0.70
8.25 -8.20 -2.90 0.60
8.38 -2.90 -6.60 1.60
8.50 -0.20 -7.60 1.90
8.63 -3.00 -6.80 2.20
8.75 -6.70 -3.20 2.30
8.88 -10.30 0.90 2.00
9.00 -12.10 1.10 2.10
9.13 -10.90 0.00 1.60
9.25 -8.10 -2.20 1.10
9.38 -6.40 -3.20 1.20
9.50 -4.70 -3.40 1.80
9.63 -3.70 -2.30 2.70
9.75 -3.40 -1.80 3.60
9.88 -3.80 -2.50 4.20
10.00 -5.20 -3.00 4.50
10.13 -7.20 -2.20 3.60
10.25 -8.50 -0.50 3.10
10.38 -7.30 2.40 1.30
10.50 -6.90 3.60 0.60
10.63 -5.00 3.30 2.00
10.75 -0.80 -0.10 2.90
10.88 0.50 -3.00 3.10
11.00 1.20 -3.20 3.10
11.13 -1.20 -1.20 1.90
11.25 -9.00 0.40 0.80
11.38 -12.50 2.40 0.90
11.50 -12.10 5.60 1.60
11.63 -6.40 4.60 2.70
11.75 -0.60 0.90 3.00
11.88 3.40 -1.20 3.10
12.00 1.20 -2.30 2.80
12.13 -2.10 -0.80 2.30
12.25 -7.50 1.70 2.40
12.38 -9.80 4.30 2.60
12.50 -10.00 4.80 3.30
12.63 -5.30 3.60 2.90
12.75 -0.80 2.40 2.80
12.88 1.20 -0.80 2.80
13.00 0.60 -2.30 2.90
13.13 -1.60 -2.30 2.50
13.25 -5.50 -1.00 1.90
13.38 -6.30 2.90 2.40
13.50 -5.70 4.30 3.20
13.63 -5.70 2.40 3.10
13.75 -6.90 0.70 2.10
13.88 -6.40 1.10 1.60
14.00 -4.60 3.10 2.40
14.13 -2.90 2.60 4.00
14.25 -2.10 0.20 5.30
14.38 -1.80 -1.20 5.40
14.50 -4.20 -4.10 3.90
14.63 -8.10 0.20 2.70
14.75 -9.50 1.90 2.30
14.88 -9.30 3.30 1.70
15.00 -3.40 0.70 2.10
15.13 1.80 -3.70 2.20
15.25 5.40 -4.90 2.10
15.38 1.80 -8.10 0.80
15.50 -5.20 -6.30 1.20
15.63 -8.50 -0.50 1.10
15.75 -12.50 1.40 1.40
15.88 -12.20 0.40 1.40
16.00 -8.30 -1.20 1.80
16.13 -5.00 -3.90 1.70
16.25 -1.70 -7.30 1.70
16.38 -1.70 -6.30 1.80
16.50 -4.20 -1.80 2.10
16.63 -6.10 0.20 2.60
16.75 -5.20 0.90 2.10
16.88 -7.70 -3.40 2.20
17.00 -7.90 -5.90 1.90
17.13 -3.80 -5.40 0.90
17.25 -1.40 -4.90 -0.30
17.38 -0.80 -2.00 -0.50
17.50 -2.10 -1.20 0.00
17.63 -2.50 -0.50 1.00
17.75 -3.80 -2.50 2.20
17.88 -3.30 -4.90 3.10
18.00 -6.30 -4.50 3.40
18.13 -7.30 -2.00 2.80
18.25 -5.00 0.40 1.70
18.38 -3.20 0.70 -0.90
18.50 -2.30 0.90 -0.90
18.63 -0.70 -1.20 0.10
18.75 -1.00 -3.20 0.70
18.88 -4.80 -4.10 1.10
19.00 -3.70 -3.70 0.80
19.13 -6.70 0.20 -0.80
19.25 -8.60 4.60 -0.60
19.38 -6.30 4.30 -0.80
19.50 -1.90 2.20 -0.60
19.63 0.70 -4.90 -0.50
19.75 1.40 -11.50 0.50
19.88 1.00 -8.30 1.00
20.00 -2.40 -5.20 -0.30
20.13 -5.90 0.70 -1.30
20.25 -10.10 4.80 -2.70
20.38 -11.60 4.00 -2.90
20.50 -4.10 -3.90 -3.30
20.63 2.30 -8.50 -2.80
20.75 4.50 -10.50 -1.80
20.88 2.00 -9.90 -1.20
21.00 -1.90 -5.20 -1.20
21.13 -4.70 0.00 -3.20
21.25 -12.50 3.30 -3.60
21.38 -12.80 3.80 -2.80
21.50 -5.40 -2.70 -2.10
21.63 0.20 -6.30 -1.40
21.75 1.30 -7.80 0.10
21.88 0.90 -5.60 -0.10
22.00 -4.60 -4.10 -0.70
22.13 -7.60 0.20 -1.10
22.25 -11.10 2.60 -2.00
22.38 -12.30 1.40 -3.40
22.50 -9.20 -0.70 -4.80
22.63 -4.70 -3.90 -3.80
22.75 1.00 -4.90 -3.00
22.88 3.10 -4.70 -2.10
23.00 3.60 -4.10 -1.40
23.13 1.00 -3.00 -1.80
23.25 -2.50 -2.00 -3.30
23.38 -11.50 0.00 -3.70
23.50 -11.10 4.00 -4.50
23.63 -9.80 5.30 -4.90
23.75 -3.80 -0.50 -3.70
23.88 0.70 -3.90 -2.30
24.00 4.10 -5.60 -0.80
24.13 1.00 -4.50 -0.60
24.25 -2.70 -1.20 -1.70
24.38 -9.00 3.30 -3.00
24.50 -12.40 4.60 -5.00
24.63 -15.40 2.20 -5.70
24.75 -6.30 -2.00 -4.70
24.88 1.60 -6.30 -3.60
25.00 4.50 -7.00 -2.60
25.13 2.50 -6.10 -2.50
25.25 -1.60 -3.20 -3.00
25.38 -10.60 1.10 -3.80
25.50 -14.70 2.90 -4.20
25.63 -14.40 3.10 -4.80
25.75 -9.20 -1.20 -4.70
25.88 -1.90 -6.10 -3.70
26.00 2.50 -8.10 -2.50
26.13 1.90 -7.80 -1.30
26.25 0.10 -6.10 -0.90
26.38 -5.00 -3.00 -1.40
26.50 -10.10 0.40 -2.40
26.63 -14.50 2.40 -3.60
26.75 -13.60 2.20 -3.80
26.88 -7.70 -2.90 -3.40
27.00 -0.30 -6.80 -2.00
27.13 2.30 -8.10 -0.60
27.25 1.90 -6.80 -0.10
27.38 -1.00 -5.60 -0.20
27.50 -5.60 -2.70 -0.80
27.63 -9.90 1.10 -1.90
27.75 -10.80 4.00 -2.40
27.88 -11.00 2.40 -2.20
28.00 -3.70 -3.70 -2.30
28.13 -0.20 -8.50 -2.10
28.25 0.70 -8.80 -1.00
28.38 -1.30 -7.80 0.20
28.50 -2.60 -5.60 0.40
28.63 -6.10 -3.20 0.10
28.75 -8.20 -1.00 -0.70
28.88 -11.00 1.40 -1.70
29.00 -11.20 0.90 -1.90
29.13 -7.30 -0.50 -2.20
29.25 -4.10 -4.50 -2.30
29.38 -1.60 -8.10 -1.70
29.50 0.10 -9.00 -1.00
29.63 -2.60 -7.60 0.00
29.75 -4.10 -4.50 0.10
29.88 -8.00 -1.00 -0.70
30.00 -12.30 1.40 -0.90
30.13 -12.50 1.40 -0.50
30.25 -8.60 -2.20 -0.30
30.38 -1.00 -5.60 -0.60
30.50 0.60 -8.50 -1.20
30.63 -0.70 -8.50 -1.20
30.75 -3.60 -6.30 -1.40
30.88 -7.70 -3.90 -1.70
31.00 -11.10 -0.30 -0.90
31.13 -10.70 0.00 -0.30
31.25 -6.30 -1.00 -0.20
31.38 -3.00 -3.40 -0.80
31.50 -3.00 -5.90 -1.20
31.63 -4.70 -6.30 -1.60
31.75 -6.60 -4.90 -1.90
31.88 -9.10 -2.70 -1.00
32.00 -6.30 -1.40 0.30
32.13 -3.30 -2.00 0.80
32.25 -1.10 -4.90 0.60
32.38 -2.60 -6.60 0.20
32.50 -4.80 -6.10 -0.90
32.63 -9.40 -3.20 -1.40
32.75 -9.90 -0.70 -1.30
32.88 -7.80 -0.30 -1.00
33.00 -5.60 -2.70 -0.40
33.13 -2.10 -6.10 0.10
33.25 -1.80 -9.50 -0.10
33.38 -2.50 -9.70 -0.40
33.50 -4.70 -6.30 -0.90
33.63 -8.00 -1.00 -1.90
33.75 -11.70 2.90 -2.20
33.88 -14.20 0.90 -1.40
34.00 -7.80 -5.20 -0.60
34.13 -2.40 -9.00 0.00
34.25 -0.30 -10.20 -0.10
34.38 -1.80 -8.50 -0.70
34.50 -5.40 -3.20 -1.30
34.63 -11.00 0.90 -1.40
34.75 -14.70 2.40 -2.00
34.88 -13.40 -1.40 -0.20
35.00 -4.20 -6.60 0.50
35.13 -0.60 -9.20 0.80
35.25 0.60 -9.50 0.90
35.38 -1.80 -7.60 0.10
35.50 -6.30 -2.90 -1.00
35.63 -9.90 0.20 -2.00
35.75 -13.10 1.40 -2.90
35.88 -11.40 -1.80 -2.60
36.00 -4.00 -6.10 -2.20
36.13 -1.20 -8.10 -1.60
36.25 -0.70 -7.60 -1.20
36.38 -3.40 -5.60 -1.80
36.50 -10.10 -2.00 -2.60
36.63 -14.10 -2.20 -3.30
36.75 -16.00 -2.00 -2.40
36.88 -6.00 -3.40 -1.20
37.00 0.30 -5.20 -1.80
37.13 1.60 -6.30 -1.70
37.25 -1.60 -6.10 -2.00
37.38 -7.70 -5.40 -2.60
37.50 -12.10 -3.20 -3.40
37.63 -14.00 -1.40 -4.20
37.75 -12.90 -1.80 -4.30
37.88 -7.00 -4.70 -3.10
38.00 -1.40 -6.80 -2.30
38.13 1.00 -7.80 -2.90
38.25 -2.00 -7.30 -3.90
38.38 -7.70 -4.90 -5.10
38.50 -13.60 -3.20 -5.40
38.63 -13.80 0.20 -5.70
38.75 -10.10 -1.00 -5.50
38.88 -4.70 -3.40 -4.30
39.00 -0.60 -5.90 -3.80
39.13 1.20 -6.80 -3.60
39.25 0.60 -5.20 -4.20
39.38 -7.10 -3.40 -5.00
39.50 -12.90 -1.80 -4.50
39.63 -11.80 0.90 -4.00
39.75 -7.00 -0.70 -4.90
39.88 -2.40 -2.20 -5.30
40.00 1.00 -5.40 -5.30
40.13 1.20 -9.20 -4.70
40.25 -2.70 -8.50 -3.00
40.38 -5.90 -4.70 -1.70
40.50 -6.70 0.70 -2.20
40.63 -7.60 2.60 -3.60
40.75 -6.20 9.90 -4.50
40.88 -1.90 6.50 -2.60
41.00 1.40 2.20 -2.90
41.13 2.40 -4.90 -3.60
41.25 1.60 -7.30 -3.00
41.38 0.90 -4.70 -2.40
41.50 -1.70 0.00 -2.50
41.63 -3.10 3.80 -3.10
41.75 -5.00 7.70 -2.30
41.88 -5.50 2.90 -1.30
42.00 -5.90 -0.30 -1.60
42.13 -4.10 -2.00 -1.00
42.25 0.20 -2.50 -0.70
42.38 3.60 -1.20 -1.80
42.50 3.70 1.30 -2.20
42.63 1.00 1.90 -3.30
42.75 -4.50 3.30 -4.00
42.88 -7.60 4.00 -2.70
43.00 -7.70 4.30 -2.70
43.13 -4.20 3.60 -1.90
43.25 1.10 1.70 -1.20
43.38 4.20 0.40 -1.60
43.50 5.00 1.10 -2.20
43.63 2.10 3.30 -2.80
43.75 -4.20 6.00 -3.10
43.88 -7.00 8.90 -2.90
44.00 -7.10 5.80 -1.80
44.13 -4.20 3.10 -1.40
44.25 1.10 0.70 -1.90
44.38 3.80 -0.80 -1.30
44.50 4.10 -1.80 -1.10
44.63 1.40 0.70 -1.70
44.75 -3.70 2.60 -1.90
44.88 -6.60 3.30 -2.40
45.00 -5.80 5.80 -3.70
45.13 -5.00 3.30 -3.60
45.25 -1.70 0.40 -3.00
45.38 2.80 -1.80 -2.40
45.50 2.50 -3.20 -2.40
45.63 -0.90 -3.40 -2.80
45.75 -5.10 -0.30 -3.30
45.88 -9.70 2.60 -3.60
46.00 -10.30 1.90 -3.10
46.13 -5.10 -1.80 -2.60
46.25 1.00 -5.40 -1.80
46.38 5.10 -7.80 -0.90
46.50 3.90 -5.60 -0.80
46.63 -1.60 0.20 -1.60
46.75 -7.50 2.90 -2.40
46.88 -11.10 4.00 -2.80
47.00 -10.30 1.40 -1.70
47.13 -0.60 -4.50 -0.40
47.25 4.60 -7.80 -0.10
47.38 4.90 -7.80 -0.20
47.50 1.40 -4.70 -0.40
47.63 -4.70 0.00 -1.00
47.75 -9.80 3.30 -1.40
47.88 -10.80 5.10 -1.60
48.00 -7.30 1.40 -1.20
48.13 -1.70 -2.50 -0.60
48.25 0.90 -6.10 -0.50
48.38 2.40 -6.30 -0.20
48.50 1.00 -3.00 -0.40
48.63 -4.50 0.00 -1.00
48.75 -7.70 2.40 -1.60
48.88 -10.10 3.30 -1.30
49.00 -9.90 0.20 0.10
49.13 -6.10 -4.70 2.00
49.25 0.90 -4.70 2.70
49.38 2.70 -3.00 2.30
49.50 0.00 -1.60 1.40
49.63 -4.80 -0.30 1.70
49.75 -9.50 -0.50 2.20
49.88 -8.10 -0.30 1.70
50.00 -5.60 -0.70 1.60
50.13 -1.10 2.90 1.10
50.25 1.40 1.70 1.10
50.38 3.30 -0.30 1.10
50.50 4.60 -3.00 1.30
50.63 1.30 -3.00 1.40
50.75 -4.20 -1.20 0.70
50.88 -6.20 0.20 -0.30
51.00 -8.10 1.70 -1.20
51.13 -6.60 1.90 -1.20
51.25 -2.00 -0.50 -1.10
51.38 3.20 -2.00 -0.50
51.50 5.10 -3.00 0.20
51.63 4.30 -3.90 -0.20
51.75 -1.40 -4.50 -1.00
51.88 -8.10 -0.70 -1.90
52.00 -11.20 4.30 -1.60
52.13 -10.30 6.70 -0.80
52.25 -3.20 -0.70 0.20
52.38 1.30 -4.90 1.00
52.50 3.10 -7.00 1.80
52.63 1.20 -6.10 1.90
52.75 -1.70 -2.50 1.20
52.88 -6.40 0.70 0.10
53.00 -9.50 3.80 -0.70
53.13 -9.40 3.60 -0.80
53.25 -4.70 -1.40 -0.20
53.38 -1.00 -6.60 0.50
53.50 0.40 -9.50 1.30
53.63 0.50 -7.30 1.10
53.75 -2.50 -3.40 0.70
53.88 -7.20 1.10 0.10
54.00 -9.90 2.20 0.10
54.13 -10.70 0.40 0.40
54.25 -5.50 -3.90 1.20
54.38 -1.30 -6.30 1.70
54.50 1.00 -6.80 1.60
54.63 0.00 -4.50 1.20
54.75 -3.90 -1.20 0.50
54.88 -8.70 0.40 0.00
55.00 -10.70 0.40 -0.10
55.13 -8.70 -1.40 0.50
55.25 -2.90 -4.10 1.10
55.38 1.20 -6.10 1.40
55.50 2.20 -5.40 1.60
55.63 -0.20 -3.20 1.00
55.75 -5.40 -0.70 0.40
55.88 -9.50 0.40 -0.20
56.00 -11.90 0.70 -0.20
56.13 -8.70 -1.40 0.20
56.25 -2.40 -4.70 0.60
56.38 0.20 -8.30 1.30
56.50 2.00 -7.00 2.00
56.63 1.90 -4.90 2.10
56.75 -3.40 -1.80 1.90
56.88 -8.90 0.20 1.10
57.00 -10.90 1.40 0.40
57.13 -10.90 0.40 -0.60
57.25 -5.00 -3.40 -0.70
57.38 -0.60 -6.30 -0.50
57.50 2.00 -6.60 0.10
57.63 0.50 -4.90 0.80
57.75 -2.80 -2.00 1.30
57.88 -7.90 -0.50 1.10
58.00 -9.40 0.70 0.70
58.13 -9.00 0.00 -0.50
58.25 -7.60 -1.20 -1.70
58.38 -5.50 -2.90 -1.60
58.50 -2.60 -5.20 -0.60
58.63 -2.00 -5.40 0.50
58.75 -0.40 -6.10 1.90
58.88 0.20 -4.50 2.00
59.00 -2.00 -1.60 1.20
59.13 -5.80 0.40 -0.50
59.25 -10.70 0.90 -2.10
59.38 -13.10 -0.50 -2.10
59.50 -8.10 -3.20 -1.10
59.63 0.40 -4.70 0.40
59.75 5.20 -4.90 1.30
59.88 5.00 -4.70 1.30
60.00 -1.40 -3.00 0.20
60.13 -10.10 0.00 -1.10
60.25 -16.40 0.90 -2.40
60.38 -15.30 1.40 -2.10
60.50 -5.80 -2.00 -1.20
60.63 3.50 -6.30 0.00
60.75 4.80 -6.60 0.90
60.88 3.20 -4.90 1.00
61.00 -3.30 -2.50 0.60
61.13 -11.30 0.20 -0.40
61.25 -15.50 0.90 -1.30
61.38 -14.10 0.70 -1.80
61.50 -7.30 -2.50 -1.20
61.63 0.60 -5.20 -0.10
61.75 3.10 -6.60 0.80
61.88 2.00 -5.20 1.60
62.00 -1.30 -4.50 1.60
62.13 -6.80 -2.00 0.80
62.25 -12.40 0.20 -0.50
62.38 -14.60 1.70 -1.60
62.50 -10.60 0.70 -1.60
62.63 -2.60 -4.10 -0.80
62.75 2.20 -6.80 -0.10
62.88 2.90 -6.30 0.40
63.00 0.60 -6.10 0.50
63.13 -5.60 -3.20 0.30
63.25 -11.30 -0.70 -0.10
63.38 -12.50 0.90 -0.50
63.50 -8.60 1.70 -1.20
63.63 -3.00 -1.00 -1.60
63.75 0.70 -3.90 -1.90
63.88 0.30 -5.20 -2.20
64.00 -3.80 -5.90 -2.10
64.13 -7.30 -3.40 -1.20
64.25 -9.30 -1.40 -0.60
64.38 -9.10 -0.70 0.00
64.50 -6.70 -2.20 -0.10
64.63 -6.00 -4.50 -0.60
64.75 -6.90 -4.10 -0.50
64.88 -5.40 -4.70 -0.70
65.00 -5.40 -2.70 -2.20
65.13 -6.20 -4.70 -2.00
65.25 -4.80 -5.20 -0.80
65.38 -4.10 -5.90 -0.90
65.50 -4.30 -5.90 -1.00
65.63 -5.00 -3.00 -1.60
65.75 -6.60 0.00 -2.30
65.88 -9.60 0.40 -2.90
66.00 -11.00 -0.50 -2.70
66.13 -8.20 -3.40 -2.80
66.25 -4.60 -6.60 -2.10
66.38 -2.40 -7.00 -1.80
66.50 -2.40 -5.60 -1.90
66.63 -5.40 -1.80 -2.20
66.75 -9.90 1.10 -2.80
66.88 -12.40 1.70 -3.40
67.00 -12.80 0.40 -3.40
67.13 -9.20 -3.20 -3.20
67.25 -4.90 -5.60 -2.70
67.38 -0.30 -5.90 -2.00
67.50 0.50 -4.90 -1.80
67.63 -2.30 -3.90 -2.00
67.75 -6.80 -2.50 -2.10
67.88 -10.30 0.00 -2.60
68.00 -12.90 0.70 -3.10
68.13 -12.50 -1.40 -2.40
68.25 -7.60 -4.10 -1.70
68.38 -1.90 -5.20 -1.10
68.50 0.00 -7.80 -1.60
68.63 -0.80 -7.80 -1.30
68.75 -2.90 -6.10 -0.90
68.88 -6.50 -3.90 -0.70
69.00 -8.00 -1.00 -1.00
69.13 -7.70 0.90 -1.40
69.25 -8.50 0.40 -1.70
69.38 -7.70 -3.40 -1.60
69.50 -5.00 -6.30 -1.20
69.63 0.00 -7.80 -0.90
69.75 0.20 -8.30 -1.10
69.88 -1.20 -5.60 -1.10
70.00 -4.70 -3.40 -1.30
70.13 -8.90 -1.20 -1.40
70.25 -10.20 0.70 -1.60
70.38 -8.80 -0.50 -1.30
70.50 -4.10 -3.40 -0.90
70.63 -1.60 -7.00 -0.80
70.75 -1.10 -8.80 -0.70
70.88 -2.00 -7.30 -0.60
71.00 -4.30 -3.90 -0.60
71.13 -4.80 -1.80 -0.70
71.25 -4.20 -0.30 -0.80
71.38 -3.60 -2.50 -1.00
71.50 -4.10 -4.90 -1.10
71.63 -5.20 -7.30 -0.60
71.75 -4.10 -7.80 0.10
71.88 -2.80 -6.30 0.30
72.00 -2.00 -3.40 -0.10
72.13 -2.40 -1.20 -0.40
72.25 -4.20 -1.20 -0.60
72.38 -6.20 -2.70 -0.90
72.50 -7.80 -4.70 -0.60
72.63 -6.40 -5.60 -0.30
72.75 -4.30 -6.80 0.10
72.88 -2.00 -6.30 0.40
73.00 -0.80 -4.50 0.50
73.13 -2.40 -2.70 0.10
73.25 -4.60 -0.70 -0.20
73.38 -6.80 -2.50 -0.90
73.50 -10.30 -3.40 -1.00
73.63 -7.20 -5.60 -1.20
73.75 -3.00 -5.90 -1.20
73.88 0.10 -6.60 -1.20
74.00 -0.30 -4.90 -1.10
74.13 -3.00 -5.40 -0.90
74.25 -7.80 -3.20 -0.80
74.38 -9.40 -2.20 -0.40
74.50 -8.10 -2.70 -0.90
74.63 -5.90 -2.70 -1.40
74.75 -3.00 -3.00 -2.10
74.88 -2.90 -3.70 -2.30
75.00 -3.30 -4.50 -1.90
75.13 -3.80 -4.50 -1.20
75.25 -4.00 -3.70 -0.70
75.38 -5.10 -2.20 -0.30
75.50 -6.50 -2.90 -0.30
75.63 -7.30 -2.00 -0.10
75.75 -8.10 -2.20 -0.70
75.88 -8.40 -1.20 -1.40
76.00 -6.70 -0.70 -1.20
76.13 -4.10 -3.90 -0.20
76.25 -1.30 -8.30 1.00
76.38 0.50 -10.20 2.20
76.50 0.40 -9.50 2.10
76.63 -3.10 -4.70 1.30
76.75 -8.90 1.10 -0.20
76.88 -12.90 4.60 -1.20
77.00 -12.00 1.40 -1.60
77.13 -3.00 -6.30 -0.30
77.25 0.60 -11.50 1.20
77.38 2.40 -11.20 2.30
77.50 0.60 -8.10 2.00
77.63 -6.00 -2.50 1.00
77.75 -10.90 1.90 0.00
77.88 -12.70 4.00 -0.80
78.00 -11.10 -0.30 -0.90
78.13 -4.20 -5.60 -0.10
78.25 0.40 -9.50 0.40
78.38 0.50 -9.70 0.40
78.50 -0.40 -7.00 0.50
78.63 -4.30 -3.40 0.30
78.75 -8.50 0.40 -0.20
78.88 -9.80 1.40 -0.60
79.00 -9.70 -2.20 -1.10
79.13 -8.10 -4.10 -1.00
79.25 -3.40 -6.10 -0.90
79.38 -1.00 -7.00 -0.70
79.50 -1.10 -6.30 -0.30
79.63 -3.20 -5.20 0.20
79.75 -5.70 -4.50 0.40
79.88 -7.10 -4.50 1.10
80.00 -5.90 -3.70 1.20
80.13 -4.80 -3.70 0.70
80.25 -3.60 -3.40 -0.30
80.38 -6.50 -3.90 -1.00
80.50 -8.30 -4.70 -0.60
80.63 -7.20 -5.60 -0.40
80.75 -6.50 -5.40 0.00
80.88 -3.90 -4.70 0.50
81.00 -3.90 -4.70 0.80
81.13 -4.10 -5.40 0.70
81.25 -6.30 -4.90 0.10
81.38 -8.60 -5.20 -0.60
81.50 -8.90 -3.20 -1.20
81.63 -8.90 -2.70 -1.70
81.75 -8.40 -2.70 -1.00
81.88 -6.10 -4.10 -0.40
82.00 -4.10 -5.40 -0.40
82.13 -3.70 -7.60 -0.10
82.25 -3.30 -8.30 -0.10
82.38 -5.10 -6.60 -0.60
82.50 -8.50 -3.90 -1.10
82.63 -10.70 -1.40 -0.70
82.75 -9.50 -1.00 -0.90
82.88 -6.90 -2.70 -1.70
83.00 -4.70 -5.40 -1.10
83.13 -2.20 -7.80 -0.70
83.25 -2.80 -10.20 -0.90
83.38 -5.90 -9.00 -1.30
83.50 -9.90 -5.10 -2.00
83.63 -10.60 -2.20 -2.70
83.75 -10.60 0.70 -3.70
83.88 -7.60 0.70 -3.70
84.00 -4.90 -1.80 -3.10
84.13 -5.00 -4.90 -2.80
84.25 -6.60 -8.80 -2.60
84.38 -6.30 -9.20 -2.70
84.50 -6.90 -9.00 -3.30
84.63 -5.60 -6.60 -3.80
84.75 -6.20 -2.20 -5.20
84.88 -8.80 4.30 -5.40
85.00 -11.10 3.10 -4.20
85.13 -10.10 -2.00 -3.90
85.25 -6.20 -5.60 -2.20
85.38 -1.20 -8.10 -2.30
85.50 -0.70 -5.20 -2.80
85.63 -3.80 -2.00 -3.70
85.75 -8.10 2.60 -4.60
85.88 -12.00 6.70 -5.80
86.00 -11.80 6.30 -5.50
86.13 -4.50 1.90 -4.50
86.25 3.20 -2.00 -4.30
86.38 4.80 -4.90 -5.00
86.50 0.80 -5.20 -3.70
86.63 -3.70 -4.10 -3.30
86.75 -9.40 0.70 -4.20
86.88 -12.00 4.90 -5.30
87.00 -10.50 7.80 -6.10
87.13 -4.10 2.90 -6.10
87.25 -0.40 -2.50 -5.80
87.38 -0.20 -7.60 -3.90
87.50 -0.60 -5.40 -2.60
87.63 -5.10 -3.70 -2.30
87.75 -9.50 -1.00 -1.90
87.88 -11.70 0.00 -2.50
88.00 -14.00 4.30 -4.10
88.13 -8.90 5.10 -4.80
88.25 -0.70 0.70 -4.60
88.38 -0.60 -6.30 -4.00
88.50 -0.40 -7.60 -2.40
88.63 -2.00 -8.80 -1.00
88.75 -4.30 -5.40 0.00
88.88 -8.50 -2.00 -1.60
89.00 -13.70 4.30 -3.40
89.13 -9.80 7.80 -4.10
89.25 -5.70 0.20 -3.70
89.38 -1.70 -5.40 -2.70
89.50 0.90 -6.60 -1.30
89.63 -0.40 -7.60 0.40
89.75 -3.40 -4.10 0.80
89.88 -7.70 0.90 0.00
90.00 -12.30 4.80 0.40
90.13 -10.30 3.80 0.30
90.25 -5.80 -2.00 0.10
90.38 -0.20 -4.70 0.30
90.50 0.20 -6.80 0.00
90.63 -3.30 -6.30 -0.20
90.75 -6.50 -2.50 -0.50
90.88 -10.20 1.10 -0.90
91.00 -11.50 2.90 -1.30
91.13 -11.10 0.70 -1.40
91.25 -6.90 -4.10 -0.60
91.38 -4.30 -8.30 -0.30
91.50 -3.20 -8.10 -0.10
91.63 -2.80 -5.40 -0.40
91.75 -6.20 -0.70 -0.80
91.88 -9.30 2.40 -1.00
92.00 -11.50 1.90 -1.20
92.13 -11.70 -1.40 -1.70
92.25 -8.50 -4.90 -1.40
92.38 -4.20 -7.00 -1.00
92.50 -1.70 -7.80 -0.70
92.63 -2.00 -4.90 -0.50
92.75 -4.70 -2.00 -0.70
92.88 -9.50 0.00 -1.00
93.00 -12.50 -0.50 -1.20
93.13 -11.50 -1.00 -1.10
93.25 -8.10 -2.20 -0.70
93.38 -3.90 -4.10 -0.30
93.50 -1.10 -6.30 0.10
93.63 -1.80 -7.60 -0.10
93.75 -5.10 -5.60 -0.50
93.88 -9.10 -1.80 -1.10
94.00 -11.60 2.20 -1.60
94.13 -11.40 3.10 -1.40
94.25 -7.20 -3.20 -1.20
94.38 -3.30 -8.30 -0.60
94.50 -0.60 -10.70 0.00
94.63 -1.20 -9.00 -0.40
94.75 -4.70 -3.90 -0.70
94.88 -8.60 1.70 -1.30
95.00 -11.20 2.90 -1.80
95.13 -12.50 0.40 -2.00
95.25 -8.10 -5.20 -0.60
95.38 -4.60 -8.50 0.20
95.50 -1.80 -8.50 0.00
95.63 -2.10 -5.60 -0.60
95.75 -5.40 -1.80 -1.00
95.88 -9.80 -0.50 -1.00
96.00 -12.00 -1.40 -0.60
96.13 -10.00 -3.90 0.20
96.25 -6.40 -5.60 0.00
96.38 -3.70 -6.10 0.20
96.50 -2.80 -5.40 0.20
96.63 -4.30 -4.50 0.20
96.75 -7.10 -3.40 0.70
96.88 -7.90 -4.90 1.10
97.00 -6.80 -4.90 1.00
97.13 -5.50 -5.90 0.20
97.25 -5.40 -5.20 -1.80
97.38 -8.00 -3.40 0.10
97.50 -3.90 -2.70 1.10
97.63 0.20 -3.40 0.50
97.75 -0.40 -4.70 -0.30
97.88 -1.10 -6.30 -1.20
98.00 -6.90 -7.00 -2.20
98.13 -10.50 -5.60 -0.70
98.25 -9.10 -4.70 -0.80
98.38 -10.30 -2.90 -0.60
98.50 -5.20 -1.00 0.00
98.63 -3.30 -4.90 0.30
98.75 -2.10 -9.00 1.90
98.88 -4.20 -9.00 3.50
99.00 -6.50 -7.30 2.20
99.13 -9.00 -4.90 1.60
99.25 -9.90 0.20 1.40
99.38 -9.50 3.80 0.40
99.50 -6.80 3.80 0.00
99.63 -4.30 2.90 0.10
99.75 -3.20 0.70 0.80
99.88 -2.00 -3.40 1.20
100.00 -2.60 -7.00 1.30
100.13 -4.70 -6.30 2.40
100.25 -6.10 -5.20 2.50
100.38 -8.10 -1.80 2.00
100.50 -7.60 1.70 -0.30
100.63 -9.80 2.40 -2.50
100.75 -8.60 0.20 -2.20
100.88 -3.20 -2.30 -1.70
101.00 0.60 -4.10 -1.80
101.13 4.60 -6.30 -2.30
101.25 0.70 -7.30 -3.00
101.38 -8.60 -5.60 -4.00
101.50 -14.20 -2.00 -3.50
101.63 -15.80 0.40 -3.40
101.75 -12.80 3.30 -2.30
101.88 -5.20 -0.50 -2.10
102.00 -0.10 -2.50 -2.70
102.13 -3.30 -6.30 -3.50
102.25 -7.10 -6.80 -2.80
102.38 -10.10 -2.90 -3.10
102.50 -14.30 -0.30 -3.30
102.63 -12.80 0.90 -2.50
102.75 -8.80 -1.00 -1.80
102.88 -3.30 -5.40 -1.60
103.00 -1.60 -6.60 -1.40
103.13 -3.20 -6.10 -2.20
103.25 -8.10 -2.20 -3.00
103.38 -13.70 -1.40 -3.50
103.50 -15.10 -0.70 -3.90
103.63 -10.30 -2.50 -3.20
103.75 -2.90 -5.60 -2.00
103.88 0.90 -7.60 -0.80
104.00 0.90 -7.00 -0.70
104.13 -3.40 -4.70 -2.00
104.25 -13.40 0.00 -3.00
104.38 -17.10 1.70 -3.50
104.50 -17.30 1.10 -3.50
104.63 -8.50 -2.90 -2.50
104.75 -1.10 -7.30 -1.70
104.88 1.00 -7.80 -0.60
105.00 -0.40 -5.60 -0.30
105.13 -6.00 -3.90 -0.80
105.25 -13.10 -1.00 -1.80
105.38 -17.30 1.70 -2.80
105.50 -16.10 2.90 -3.40
105.63 -10.10 -2.00 -2.80
105.75 -2.50 -5.40 -1.10
105.88 2.00 -7.00 -0.40
106.00 0.90 -6.60 -0.30
106.13 -3.40 -4.10 -0.80
106.25 -8.80 -1.40 -1.90
106.38 -13.40 2.40 -2.30
106.50 -13.40 4.30 -2.40
106.63 -9.00 0.40 -2.00
106.75 -3.80 -5.40 -0.60
106.88 -1.00 -9.00 0.50
107.00 -1.10 -7.30 0.90
107.13 -2.00 -5.40 0.50
107.25 -5.80 -1.00 0.20
107.38 -9.90 2.20 -0.40
107.50 -11.20 2.40 -0.50
107.63 -8.70 0.00 -0.60
107.75 -4.30 -3.00 -0.30
107.88 -1.10 -4.90 -0.60
108.00 0.50 -4.90 -0.70
108.13 -0.60 -3.40 -0.50
108.25 -4.60 -2.70 -0.20
108.38 -7.60 -1.20 0.10
108.50 -8.20 -1.40 -0.40
108.63 -7.80 -1.20 -0.60
108.75 -5.90 -1.20 -0.70
108.88 -4.20 -1.20 -0.70
109.00 -1.90 -2.30 -0.30
109.13 -0.40 -4.10 0.10
109.25 -1.00 -5.60 0.30
109.38 -2.20 -4.90 0.40
109.50 -5.60 -2.20 -0.30
109.63 -8.50 0.00 -1.20
109.75 -9.50 1.90 -1.40
109.88 -8.00 0.90 -1.00
110.00 -3.30 -3.00 0.10
110.13 0.10 -5.20 0.90
110.25 4.00 -6.80 1.60
110.38 0.60 -6.10 1.30
110.50 -3.30 -2.50 0.80
110.63 -8.40 -0.30 -0.30
110.75 -11.70 2.40 -0.80
110.88 -12.50 3.80 -1.00
111.00 -6.00 -2.00 -0.30
111.13 1.10 -3.70 0.20
111.25 2.70 -6.80 0.50
111.38 -0.20 -6.60 1.00
111.50 -3.90 -3.20 1.10
111.63 -8.00 0.90 0.30
111.75 -11.00 4.30 -0.50
111.88 -11.30 5.10 -0.90
112.00 -8.10 -0.30 -0.70
112.13 -4.20 -5.60 0.30
112.25 -0.30 -7.80 0.70
112.38 -1.70 -7.80 1.10
112.50 -3.70 -4.70 0.70
112.63 -7.70 0.00 -0.10
112.75 -11.00 1.90 -1.10
112.88 -11.30 2.20 -1.40
113.00 -11.20 -0.50 -0.90
113.13 -9.30 -5.90 0.30
113.25 -5.10 -7.00 0.40
113.38 -3.90 -8.10 0.90
113.50 -3.40 -5.60 1.60
113.63 -3.20 -2.70 1.60
113.75 -6.30 -1.00 1.20
113.88 -10.00 -1.40 0.80
114.00 -12.10 -3.60 0.80
114.13 -11.90 -3.60 0.50
114.25 -9.70 -4.10 0.30
114.38 -6.00 -4.90 0.70
114.50 -3.20 -6.10 0.90
114.63 -1.60 -8.10 1.20
114.75 -2.90 -9.00 1.40
114.88 -5.60 -6.60 0.70
115.00 -11.10 -3.20 0.40
115.13 -13.70 -0.50 0.40
115.25 -13.50 -1.20 0.20
115.38 -9.50 -3.90 0.90
115.50 -5.20 -8.30 1.80
115.63 -2.00 -9.70 2.40
115.75 -2.40 -8.50 1.10
115.88 -6.70 -5.60 1.10
116.00 -9.00 -0.50 0.50
116.13 -7.60 2.20 -2.00
116.25 -9.70 2.60 -2.70
116.38 -7.10 3.80 -1.60
116.50 -5.20 -4.90 -1.30
116.63 -2.10 -8.10 0.20
116.75 -0.70 -7.00 -0.10
116.88 -4.10 -5.90 -0.10
117.00 -8.90 -4.10 0.10
117.13 -9.30 -1.00 -0.10
117.25 -9.30 0.90 0.00
117.38 -7.30 0.40 -0.40
117.50 -3.60 0.90 -0.60
117.63 -1.10 -3.40 -1.60
117.75 -2.50 -7.30 -1.60
117.88 -3.60 -7.30 -0.40
118.00 -3.90 -6.10 -0.10
118.13 -6.90 -2.20 0.60
118.25 -9.10 1.70 0.70
118.38 -12.80 0.40 0.80
118.50 -11.30 -0.70 0.10
118.63 -7.50 -5.60 0.70
118.75 -4.10 -7.80 1.80
118.88 -0.60 -10.20 0.90
119.00 -4.80 -6.60 0.60
119.13 -8.90 -3.20 0.30
119.25 -12.90 -0.70 -0.20
119.38 -13.20 -0.30 -0.50
119.50 -10.90 -1.00 -0.40
119.63 -2.50 -3.00 -0.10
119.75 1.00 -6.30 0.20
119.88 2.30 -6.60 1.00
120.00 -0.30 -5.90 1.60
120.13 -6.00 -5.40 1.20
120.25 -9.40 -0.70 0.30
120.38 -13.00 -0.50 -0.80
120.50 -12.80 1.40 -1.30
120.63 -4.80 -3.70 -0.90
120.75 -3.00 -7.30 1.00
120.88 1.80 -8.10 1.20
121.00 0.40 -7.00 1.40
121.13 -3.70 -6.10 1.40
121.25 -7.80 -0.70 0.90
121.38 -12.80 1.40 -0.10
121.50 -13.20 0.20 -0.80
121.63 -8.00 -3.40 -0.70
121.75 -3.30 -7.30 0.70
121.88 3.00 -8.80 2.40
122.00 1.80 -7.60 2.10
122.13 -1.80 -7.60 2.20
122.25 -7.10 -4.50 1.70
122.38 -10.50 -2.20 -0.50
122.50 -12.70 -2.20 -1.10
122.63 -8.90 -1.80 -1.40
122.75 -5.60 -4.70 -0.40
122.88 -3.30 -8.80 1.20
123.00 -1.60 -7.60 2.30
123.13 -2.50 -7.30 3.90
123.25 -3.80 -2.50 4.00
123.38 -3.40 -0.70 2.80
123.50 -6.90 1.10 -0.20
123.63 -11.30 0.70 -0.70
123.75 -6.30 -1.40 -0.80
123.88 -0.20 -5.60 -0.20
124.00 3.90 -6.60 0.70
124.13 2.70 -8.80 1.20
124.25 0.60 -7.00 0.90
124.38 -6.90 -4.70 0.00
124.50 -11.10 0.70 -1.10
124.63 -13.40 0.90 -1.60
124.75 -12.60 -1.80 -0.30
124.88 0.00 -7.30 0.90
125.00 2.30 -10.50 1.90
125.13 4.50 -9.50 2.50
125.25 -0.60 -5.40 1.80
125.38 -7.90 -0.50 0.90
125.50 -13.80 3.60 -1.10
125.63 -15.90 6.00 -2.20
125.75 -11.20 4.30 -1.10
125.88 -3.00 1.40 -1.80
126.00 2.00 3.10 -1.90
126.13 2.00 -0.30 -2.80
126.25 -2.90 0.20 -3.20
126.38 -8.40 3.10 -3.00
126.50 -9.30 4.30 -3.60
126.63 -12.20 5.60 -4.60
126.75 -8.80 4.80 -3.90
126.88 -3.60 2.90 -4.60
127.00 -1.80 0.00 -4.30
127.13 -2.50 -3.40 -3.20
127.25 -4.10 -3.90 -1.70
127.38 -2.50 -2.00 -0.90
127.50 -2.60 -2.30 -0.30
127.63 -4.60 -1.20 -0.40
127.75 -7.10 0.00 -1.20
127.88 -9.30 0.00 -2.20
128.00 -9.50 -2.00 -2.50
128.13 -7.60 -2.70 -2.50
128.25 -4.00 -3.20 -2.00
128.38 -0.10 -4.50 -1.10
128.50 0.50 -4.90 -0.20
128.63 -1.60 -4.10 0.00
128.75 -4.70 -3.40 -0.60
128.88 -9.40 -1.20 -1.80
129.00 -12.40 1.10 -2.50
129.13 -12.70 2.20 -2.90
129.25 -8.20 -1.40 -2.10
129.38 -1.60 -5.60 -0.80
129.50 1.90 -7.80 0.10
129.63 1.60 -6.80 0.10
129.75 -0.80 -3.90 -0.40
129.88 -6.70 -0.30 -1.20
130.00 -11.40 1.10 -2.10
130.13 -13.80 0.70 -2.30
130.25 -11.00 -2.50 -2.00
130.38 -3.70 -6.60 -1.80
130.50 -0.60 -6.80 -1.40
130.63 1.90 -7.30 -1.10
130.75 0.30 -5.20 -1.00
130.88 -3.60 -3.00 -0.90
131.00 -8.40 -2.20 -0.70
131.13 -9.50 -2.00 -1.00
131.25 -9.50 -2.50 -1.10
131.38 -7.80 -2.20 -1.60
131.50 -6.20 -3.20 -2.00
131.63 -4.90 -3.20 -2.20
131.75 -4.90 -3.20 -2.10
131.88 -4.00 -4.10 -1.40
132.00 -3.80 -4.50 -0.30
132.13 -1.80 -5.20 0.20
132.25 -2.90 -4.70 -0.10
132.38 -6.40 -2.70 -1.00
132.50 -9.70 -1.80 -2.20
132.63 -12.80 -0.50 -2.30
132.75 -11.50 -0.50 -1.60
132.88 -4.30 -3.00 -0.40
133.00 1.80 -6.60 0.40
133.13 3.60 -7.00 0.70
133.25 1.90 -6.80 0.20
133.38 -5.20 -5.40 -1.10
133.50 -12.80 -2.50 -2.20
133.63 -15.90 0.70 -2.90
133.75 -12.70 0.20 -2.20
133.88 -3.20 -5.20 -1.10
134.00 3.50 -8.30 -0.10
134.13 4.00 -7.80 0.10
134.25 0.70 -5.90 -0.20
134.38 -5.90 -3.20 -0.90
134.50 -13.00 -1.00 -1.00
134.63 -15.60 -0.30 -2.10
134.75 -12.70 -1.20 -1.40
134.88 -3.70 -4.70 -1.20
135.00 2.20 -6.80 -0.80
135.13 2.90 -7.30 -0.50
135.25 -0.60 -6.30 -0.40
135.38 -6.50 -4.50 -0.70
135.50 -12.40 -2.70 -0.50
135.63 -13.70 -1.40 -0.80
135.75 -11.30 -0.70 -1.00
135.88 -6.70 -2.70 -0.60
136.00 -2.00 -5.40 -0.70
136.13 -1.80 -6.60 -0.10
136.25 -3.20 -6.60 0.20
136.38 -5.10 -6.60 0.10
136.50 -7.80 -4.10 0.00
136.63 -8.50 -2.00 -0.30
136.75 -7.30 -2.00 -1.20
136.88 -6.30 -1.40 -1.70
137.00 -5.10 -2.70 -2.00
137.13 -5.40 -2.70 -2.10
137.25 -6.50 -7.30 -0.90
137.38 -5.50 -7.30 0.50
137.50 -5.00 -8.30 0.90
137.63 -3.80 -7.80 1.10
137.75 -4.70 -5.90 0.90
137.88 -6.40 -3.70 0.40
138.00 -8.10 -1.80 -0.30
138.13 -9.10 -1.80 -0.10
138.25 -9.10 -3.20 1.00
138.38 -5.90 -3.70 2.50
138.50 -2.10 -9.90 1.20
138.63 -3.30 -8.30 0.50
138.75 -5.50 -7.30 0.80
138.88 -5.40 -3.70 0.70
139.00 -8.50 -0.50 -0.40
139.13 -9.70 -1.20 -1.00
139.25 -10.80 -2.70 -1.00
139.38 -8.50 -5.40 -2.10
139.50 -6.20 -4.10 -1.90
139.63 -0.40 -5.20 -1.70
139.75 4.20 -4.50 -1.70
139.88 4.90 -2.00 -1.90
140.00 0.50 -1.00 -3.00
140.13 -10.00 3.10 -4.80
140.25 -11.60 1.10 -4.20
140.38 -11.40 3.10 -3.80
140.50 -4.70 0.00 -1.40
140.63 2.40 -2.50 -1.10
140.75 5.30 -6.60 -0.70
140.88 2.30 -6.10 0.20
141.00 -4.10 -5.90 0.60
141.13 -10.90 0.00 -0.30
141.25 -14.90 2.20 -1.20
141.38 -13.50 1.10 -0.50
141.50 -6.00 -1.40 -0.60
141.63 0.70 -3.90 -0.40
141.75 4.00 -10.20 -0.10
141.88 2.00 -4.10 0.10
142.00 -2.60 -6.10 -0.60
142.13 -5.90 -3.20 0.70
142.25 -6.90 -1.80 -0.90
142.38 -10.60 2.20 -3.30
142.50 -10.70 2.40 -2.70
142.63 -8.10 -2.20 -1.30
142.75 -2.90 -4.70 0.00
142.88 1.30 -6.80 0.50
143.00 1.40 -7.00 1.30
143.13 -1.70 -5.90 1.40
143.25 -6.10 -4.10 1.20
143.38 -10.00 -0.50 1.00
143.50 -10.50 1.10 0.20
143.63 -10.70 0.40 -0.60
143.75 -6.70 -1.80 -0.60
143.88 -3.70 -4.70 -0.10
144.00 -2.00 -7.30 0.60
144.13 -1.30 -8.80 1.40
144.25 -0.60 -7.80 1.10
144.38 -3.30 -5.40 0.00
144.50 -10.10 0.00 -0.20
144.63 -13.40 2.90 -0.10
144.75 -13.50 3.10 0.10
144.88 -8.50 -2.00 0.50
145.00 -2.00 -6.80 0.50
145.13 -0.20 -10.50 0.80
145.25 0.10 -7.60 0.80
145.38 -3.80 -2.00 0.00
145.50 -5.60 2.60 0.10
145.63 -6.30 5.30 -0.60
145.75 -9.40 3.60 -1.60
145.88 -10.10 0.00 -1.90
146.00 -7.10 -5.40 -2.90
146.13 -1.90 -8.10 -2.40
146.25 0.30 -5.60 -1.70
146.38 1.80 -2.70 -1.00
146.50 -0.10 -3.90 -1.00
146.63 -4.60 -3.20 -1.60
146.75 -8.80 -2.50 -3.20
146.88 -10.70 0.00 -4.50
147.00 -10.70 1.90 -5.50
147.13 -9.70 1.70 -4.60
147.25 -2.70 -3.70 -3.40
147.38 1.40 -4.70 -3.30
147.50 1.40 -7.60 -3.20
147.63 -3.70 -6.10 -2.00
147.75 -8.70 -3.90 -1.20
147.88 -12.40 -1.80 -1.60
148.00 -12.00 0.90 -2.50
148.13 -10.80 -0.70 -2.00
148.25 -6.70 -2.70 -1.30
148.38 -4.00 -5.20 -1.20
148.50 -3.80 -6.80 -1.10
148.63 -4.10 -5.90 -0.80
148.75 -5.80 -4.90 -0.20
148.88 -7.60 -1.20 0.20
149.00 -8.50 -1.00 -0.40
149.13 -8.20 0.00 -0.60
149.25 -6.20 -0.30 -2.10
149.38 -6.80 -1.40 -2.90
149.50 -7.20 -4.10 -2.80
149.63 -6.00 -4.50 -2.30
149.75 -5.80 -3.40 -2.20
149.88 -6.20 -3.20 -2.20
150.00 -7.80 -3.20 -1.90
150.13 -8.20 -2.00 -1.40
150.25 -9.00 -3.40 -1.20
150.38 -5.90 -3.20 -0.80
150.50 -6.90 -3.20 -1.30
150.63 -6.20 -3.20 -1.20
150.75 -5.50 -2.00 -0.80
150.88 -3.80 -3.00 -1.10
151.00 -5.10 -4.10 -2.00
151.13 -7.60 -3.20 -2.80
151.25 -9.90 0.20 -2.70
151.38 -8.00 0.00 -2.30
151.50 -7.20 -2.20 -1.70
151.63 -4.70 -3.90 -0.70
151.75 -3.60 -4.50 -1.60
151.88 -7.70 -3.90 -2.00
152.00 -8.10 -1.80 -2.50
152.13 -8.60 4.60 -2.40
152.25 -6.70 5.10 -1.40
152.38 -6.80 2.40 -1.30
152.50 -5.00 -2.50 -1.10
152.63 -5.20 -8.30 -1.10
152.75 -5.40 -8.10 -1.40
152.88 -6.70 -4.10 -2.10
153.00 -8.90 1.70 -2.30
153.13 -10.80 5.10 -2.30
153.25 -10.10 3.80 -1.60
153.38 -6.00 -1.40 -0.60
153.50 -2.60 -7.60 -0.70
153.63 -1.70 -7.30 -1.00
153.75 -2.40 -4.10 -1.40
153.88 -5.80 0.90 -2.00
154.00 -10.60 3.10 -2.00
154.13 -12.10 2.20 -1.40
154.25 -9.90 -2.20 -1.00
154.38 -4.60 -5.60 -0.80
154.50 0.30 -6.60 -0.60
154.63 1.40 -4.10 -0.40
154.75 -0.70 -2.70 -0.50
154.88 -5.50 -2.00 -0.40
155.00 -9.70 -2.70 -0.50
155.13 -11.70 -2.50 -1.30
155.25 -10.20 -0.70 -2.00
155.38 -8.60 -0.30 -1.30
155.50 -3.60 -0.50 -0.70
155.63 -0.60 -3.90 -0.50
155.75 -0.20 -6.60 -0.40
155.88 -2.40 -8.10 -0.40
156.00 -5.10 -6.10 -0.50
156.13 -9.40 -2.70 -0.70
156.25 -12.10 1.10 -1.00
156.38 -11.60 2.20 -1.70
156.50 -7.10 -2.90 -1.20
156.63 -2.50 -6.30 -0.90
156.75 0.70 -9.20 -0.60
156.88 -1.40 -7.30 -0.30
157.00 -5.00 -4.90 -0.80
157.13 -10.80 -1.80 -1.20
157.25 -15.30 0.90 -1.90
157.38 -14.30 0.70 -1.70
157.50 -7.30 -3.90 -1.00
157.63 -2.80 -7.30 -0.60
157.75 0.10 -8.50 -0.30
157.88 -2.40 -8.10 -0.40
158.00 -6.70 -5.20 -0.70
158.13 -11.20 -1.40 -1.60
158.25 -14.10 0.70 -2.00
158.38 -12.50 0.40 -1.60
158.50 -8.50 -2.50 -0.70
158.63 -4.20 -7.00 -0.10
158.75 -0.70 -9.50 0.00
158.88 -2.00 -9.20 -0.30
159.00 -6.80 -6.30 -0.40
159.13 -11.20 -1.40 -0.90
159.25 -15.10 0.70 -0.90
159.38 -12.90 -0.30 -1.10
159.50 -6.30 -4.90 -0.40
159.63 -1.20 -8.10 0.10
159.75 0.80 -10.20 0.10
159.88 -2.90 -8.50 -0.20
160.00 -10.50 -3.60 -1.00
160.13 -15.50 0.40 -1.20
160.25 -16.80 2.20 -0.80
160.38 -9.80 -3.90 0.10
160.50 -2.90 -5.20 0.30
160.63 1.10 -7.00 -0.20
160.75 -3.30 -8.30 -1.00
160.88 -7.80 -4.10 -1.40
161.00 -10.80 0.20 -2.00
161.13 -14.70 0.40 -2.00
161.25 -11.70 -0.50 -0.90
161.38 -5.20 -4.90 -0.50
161.50 -2.10 -7.60 -1.20
161.63 -3.20 -8.50 -1.40
161.75 -4.80 -8.10 -1.60
161.88 -8.20 -5.90 -1.20
162.00 -9.70 -3.20 -1.10
162.13 -10.80 -2.70 -1.40
162.25 -10.30 -2.90 -0.80
162.38 -6.70 -4.70 -0.40
162.50 -4.00 -4.70 -0.60
162.63 -5.40 -3.70 -0.80
162.75 -6.80 -3.40 -0.70
162.88 -10.20 -2.70 -0.70
163.00 -12.10 -2.20 -0.80
163.13 -11.30 -2.70 -0.40
163.25 -7.10 -3.90 0.00
163.38 -3.30 -3.90 0.20
163.50 -1.80 -3.70 0.00
163.63 -5.50 -3.90 -0.70
163.75 -10.80 -3.20 -1.30
163.88 -15.20 -3.40 -1.20
164.00 -12.10 -4.10 -0.60
164.13 -5.10 -5.60 -0.80
164.25 0.10 -6.60 -0.30
164.38 1.60 -9.70 0.10
164.50 -3.00 -7.30 0.50
164.63 -9.50 -4.90 0.20
164.75 -13.70 -2.50 -0.80
164.88 -15.10 -0.70 -1.00
165.00 -9.90 -1.20 -1.10
165.13 -4.20 -2.70 -0.80
165.25 -1.00 -6.10 -0.60
165.38 -1.10 -6.80 -0.70
165.50 -5.10 -4.70 -1.30
165.63 -9.70 -2.20 -1.70
165.75 -12.30 0.90 -2.10
165.88 -12.80 0.40 -2.10
166.00 -10.30 -3.40 -1.60
166.13 -5.20 -5.90 -1.70
166.25 -3.80 -7.30 -1.30
166.38 -3.30 -6.30 -1.20
166.50 -5.10 -3.70 -1.00
166.63 -7.80 -2.70 -1.00
166.75 -9.50 -2.50 -0.90
166.88 -9.40 -4.10 -0.80
167.00 -7.10 -4.50 -0.80
167.13 -5.20 -3.40 -1.20
167.25 -5.10 -1.80 -1.70
167.38 -6.80 -2.00 -1.90
167.50 -7.30 -4.50 -2.00
167.63 -8.10 -6.60 -1.60
167.75 -5.00 -6.30 -0.90
167.88 -4.70 -4.90 -0.90
168.00 -6.30 -2.90 -2.00
168.13 -9.70 -0.30 -2.70
168.25 -10.60 0.70 -2.90
168.38 -9.00 0.00 -3.00
168.50 -2.90 -5.20 -2.40
168.63 -0.60 -6.80 -1.40
168.75 0.20 -10.20 -0.90
168.88 -2.10 -9.90 -0.60
169.00 -5.50 -5.40 -0.90
169.13 -8.60 0.70 -2.00
169.25 -11.10 4.60 -2.70
169.38 -8.90 3.10 -2.60
169.50 -3.20 -5.20 -1.90
169.63 -0.60 -9.70 -0.80
169.75 0.10 -9.50 0.00
169.88 -2.00 -6.80 0.10
170.00 -5.50 0.40 -0.20
170.13 -10.10 1.90 -1.20
170.25 -14.10 1.10 -2.70
170.38 -12.70 -1.20 -4.70
170.50 -4.50 -3.90 -4.80
170.63 -0.70 -7.60 -3.00
170.75 2.00 -7.60 -1.20
170.88 0.00 -5.40 -0.90
171.00 -3.30 -2.00 -1.90
171.13 -11.00 -2.00 -3.30
171.25 -12.50 -0.50 -3.80
171.38 -8.00 0.40 -4.60
171.50 -3.30 -1.00 -4.60
171.63 0.40 -3.00 -4.10
171.75 1.00 -4.50 -3.70
171.88 -2.10 -6.10 -2.80
172.00 -4.70 -5.40 -2.60
172.13 -8.10 -4.10 -2.20
172.25 -8.80 -2.00 -2.50
172.38 -5.90 -0.30 -3.20
172.50 -4.00 0.20 -3.60
172.63 -2.30 1.90 -3.70
172.75 -3.40 -1.20 -3.00
172.88 -4.60 -3.70 -2.30
173.00 -6.60 -2.00 -2.00
173.13 -9.70 -2.70 -0.70
173.25 -7.30 -2.50 0.40
173.38 -4.20 -0.30 0.00
173.50 -0.80 -1.60 -1.10
173.63 -1.70 -1.60 -1.80
173.75 -2.80 -2.00 -2.50
173.88 -2.70 -0.30 -2.50
174.00 -2.70 1.10 -2.30
174.13 -4.20 1.10 -2.30
174.25 -6.00 0.40 -2.00
174.38 -6.40 -1.20 -1.80
174.50 -4.10 -3.00 -1.90
174.63 -3.30 -3.00 -2.30
174.75 -4.10 -1.00 -3.00
174.88 -5.10 2.20 -3.40
175.00 -8.60 3.10 -3.30
175.13 -9.80 3.80 -2.60
175.25 -8.00 0.00 -1.80
175.38 -3.40 -4.70 -0.50
175.50 1.90 -6.80 -0.20
175.63 1.30 -6.80 -0.80
175.75 -1.90 -4.70 -1.80
175.88 -8.20 1.90 -2.50
176.00 -10.30 2.40 -3.20
176.13 -13.70 1.40 -2.50
176.25 -5.90 -4.10 -1.40
176.38 -0.70 -8.50 -0.40
176.50 2.60 -11.00 0.20
176.63 -0.40 -8.50 -0.10
176.75 -6.10 -4.70 -0.60
176.88 -11.20 0.40 -1.30
177.00 -13.80 3.60 -2.00
177.13 -12.90 2.20 -2.00
177.25 -5.60 -4.10 -1.20
177.38 -1.80 -9.50 0.00
177.50 0.90 -9.90 0.80
177.63 -0.40 -8.50 1.00
177.75 -6.80 -4.50 0.20
177.88 -12.90 0.20 -0.60
178.00 -14.90 3.10 -0.80
178.13 -12.00 0.40 -0.80
178.25 -4.80 -4.70 -0.20
178.38 0.20 -8.80 0.10
178.50 0.10 -9.50 0.40
178.63 -2.60 -7.60 0.90
178.75 -6.50 -4.50 0.80
178.88 -10.20 -2.70 0.40
179.00 -11.70 -1.40 -1.10
179.13 -10.70 0.00 -1.90
179.25 -8.10 -1.20 -1.60
179.38 -4.70 -4.90 -0.90
179.50 -2.10 -7.60 -0.10
179.63 -1.00 -8.50 0.50
179.75 -2.20 -7.80 0.80
179.88 -5.00 -4.50 0.40
180.00 -8.70 -1.00 -0.50
180.13 -12.10 1.10 -1.30
180.25 -13.20 1.70 -1.90
180.38 -8.90 -2.70 -1.80
180.50 -3.40 -7.00 -1.60
180.63 -1.10 -9.20 -0.80
180.75 -0.40 -10.50 -0.50
180.88 -2.20 -7.80 -0.40
181.00 -6.50 -4.50 -0.90
181.13 -11.50 -1.00 -1.90
181.25 -12.40 1.70 -1.40
181.38 -11.30 0.70 -1.20
181.50 -8.40 -2.20 -1.00
181.63 -6.00 -5.90 -0.70
181.75 -3.80 -7.80 0.20
181.88 -2.40 -8.10 0.50
182.00 -2.60 -6.10 0.50
182.13 -5.00 -3.40 -0.10
182.25 -9.40 -2.70 -1.20
182.38 -12.40 -2.20 -2.40
182.50 -13.40 -1.40 -2.60
182.63 -11.20 -2.90 -1.40
182.75 -5.50 -4.50 -1.30
182.88 -2.00 -6.30 -0.80
183.00 0.90 -8.50 0.10
183.13 -2.60 -9.50 0.30
183.25 -7.70 -5.40 -0.10
183.38 -13.50 -1.20 -0.90
183.50 -16.40 2.40 -1.40
183.63 -15.30 1.90 -2.40
183.75 -10.30 -3.40 0.00
183.88 -2.50 -4.50 0.40
184.00 -2.50 -9.70 -0.80
184.13 -3.50 -10.70 -0.50
184.25 -7.60 -7.00 -1.30
184.38 -12.90 -2.70 -1.80
184.50 -15.00 1.90 -2.60
184.63 -11.60 -0.70 -3.30
184.75 -6.20 -7.00 -3.60
184.88 -2.40 -11.00 -0.80
185.00 0.10 -9.00 0.60
185.13 -2.80 -3.90 -0.60
185.25 -7.10 -0.50 -2.50
185.38 -12.30 3.30 -5.60
185.50 -15.70 6.50 -5.00
185.63 -9.20 1.70 -5.00
185.75 -4.00 -7.00 -4.10
185.88 -1.20 -9.90 -3.70
186.00 -2.70 -8.50 -3.70
186.13 -7.10 -7.30 -4.20
186.25 -12.40 -3.60 -5.30
186.38 -16.40 3.40 -6.10
186.50 -14.00 3.80 -5.20
186.63 -8.40 -3.20 -3.60
186.75 -1.40 -6.30 -2.70
186.88 0.90 -8.10 -2.90
187.00 -3.70 -7.60 -2.90
187.13 -7.80 -1.80 -3.00
187.25 -13.40 2.40 -4.50
187.38 -17.60 5.60 -4.90
187.50 -13.60 2.20 -4.00
187.63 -7.20 -4.70 -3.60
187.75 -2.30 -9.20 -3.00
187.88 -1.00 -9.50 -2.70
188.00 -2.70 -6.10 -3.00
188.13 -7.60 -1.20 -2.20
188.25 -8.10 1.70 -1.40
188.38 -7.80 0.70 -2.40
188.50 -8.80 -2.50 -2.60
188.63 -6.80 -6.80 -1.90
188.75 -5.50 -7.80 -1.20
188.88 -2.80 -6.80 -0.70
189.00 -3.20 -4.70 -0.70
189.13 -5.10 -1.80 -1.30
189.25 -9.00 0.40 -2.60
189.38 -11.90 0.70 -2.90
189.50 -10.20 -1.80 -2.50
189.63 -4.70 -3.00 -2.00
189.75 -1.20 -5.20 -1.30
189.88 -0.20 -6.60 -1.00
190.00 -4.00 -6.10 -1.30
190.13 -10.60 -1.80 -1.90
190.25 -15.00 2.40 -2.50
190.38 -13.80 3.10 -2.50
190.50 -5.10 -3.20 -1.90
190.63 0.00 -6.80 -0.40
190.75 3.20 -8.30 0.50
190.88 -0.40 -7.60 0.20
191.00 -9.80 -3.40 -0.90
191.13 -16.00 1.40 -2.00
191.25 -15.80 6.30 -3.00
191.38 -9.20 0.20 -2.80
191.50 -1.90 -6.10 -1.60
191.63 1.00 -9.70 -0.50
191.75 0.40 -8.50 0.40
191.88 -3.50 -6.30 0.60
192.00 -7.90 -3.40 0.50
192.13 -12.00 0.90 -0.40
192.25 -13.10 3.80 -0.60
192.38 -11.50 1.40 -1.00
192.50 -6.30 -4.90 -0.80
192.63 -2.40 -8.50 -0.70
192.75 -1.30 -10.70 -0.20
192.88 -1.80 -9.00 0.70
193.00 -4.70 -3.40 0.40
193.13 -7.60 0.20 -0.70
193.25 -10.80 2.20 -2.60
193.38 -13.80 0.70 -3.20
193.50 -11.00 -1.40 -2.60
193.63 -6.00 -5.40 -1.60
193.75 -2.80 -8.80 -0.90
193.88 -2.80 -9.70 -0.70
194.00 -5.50 -7.30 -0.60
194.13 -7.80 -4.10 -1.00
194.25 -10.60 0.20 -1.60
194.38 -9.80 0.90 -1.80
194.50 -10.10 -0.50 -1.90
194.63 -9.00 -4.30 -1.80
194.75 -9.40 -6.60 -1.60
194.88 -7.10 -7.30 -1.30
195.00 -5.90 -5.60 -1.20
195.13 -5.00 -3.00 -0.90
195.25 -4.60 -1.80 -0.90
195.38 -6.00 -1.40 -1.00
195.50 -9.50 -2.50 -1.10
195.63 -12.00 -3.90 -0.90
195.75 -10.30 -3.90 -1.10
195.88 -6.40 -4.10 -1.60
196.00 -5.40 -4.70 -1.60
196.13 -4.70 -3.40 -1.20
196.25 -7.10 -4.50 -0.80
196.38 -8.10 -5.20 -0.20
196.50 -6.90 -4.10 0.70
196.63 -5.50 -4.50 0.40
196.75 -6.80 -3.90 -0.50
196.88 -9.00 -2.00 -1.30
197.00 -13.10 -0.50 -1.90
197.13 -13.80 -0.70 -1.70
197.25 -9.40 -2.20 -1.30
197.38 -6.30 -3.90 -1.00
197.50 -3.80 -5.90 -0.80
197.63 -3.00 -6.30 -0.80
197.75 -5.10 -3.70 -0.70
197.88 -8.20 -2.00 -1.70
198.00 -11.00 -2.00 -2.00
198.13 -12.00 -2.00 -1.70
198.25 -9.70 -3.20 -0.70
198.38 -6.50 -4.90 0.30
198.50 -5.10 -6.60 0.10
198.63 -6.20 -5.60 -1.10
198.75 -9.00 -2.90 -2.20
198.88 -12.40 0.20 -2.10
199.00 -13.10 1.40 -1.90
199.13 -10.80 -2.20 -1.30
199.25 -8.00 -7.80 -0.80
199.38 -3.20 -11.00 -0.50
199.50 -2.10 -10.50 -1.30
199.63 -6.40 -6.60 -2.00
199.75 -11.50 -1.00 -2.90
199.88 -15.10 2.60 -3.40
200.00 -13.80 2.20 -2.50
200.13 -10.10 -3.40 -2.00
200.25 -6.80 -9.20 -0.70
200.38 -2.90 -11.00 -0.50
200.50 -4.00 -8.10 -1.40
200.63 -8.40 -2.70 -2.30
200.75 -11.10 1.70 -2.70
200.88 -11.60 2.20 -2.40
201.00 -11.00 0.40 -1.90
201.13 -5.80 -6.80 -1.90
201.25 -6.40 -11.00 -1.10
201.38 -5.00 -9.20 -1.10
201.50 -6.90 -5.60 -1.70
201.63 -9.10 -1.80 -1.70
201.75 -10.70 0.40 -2.00
201.88 -9.00 0.40 -2.00
202.00 -9.70 -4.10 -1.70
202.13 -8.70 -5.40 -0.80
202.25 -8.10 -5.60 -1.30
202.38 -9.00 -2.90 -1.40
202.50 -7.80 0.20 -1.20
202.63 -7.80 1.70 -1.30
202.75 -6.60 -1.00 -1.10
202.88 -6.80 -4.90 -0.80
203.00 -7.20 -7.60 0.00
203.13 -6.30 -6.80 0.30
203.25 -5.50 -3.00 0.10
203.38 -6.80 0.00 -0.30
203.50 -9.50 0.40 -0.10
203.63 -10.70 -1.40 -0.10
203.75 -11.10 -3.60 -0.40
203.88 -9.50 -4.90 -1.00
204.00 -6.20 -4.10 -0.80
204.13 -3.60 -1.40 -0.60
204.25 -3.80 -0.50 -0.50
204.38 -6.70 -0.70 -0.50
204.50 -10.10 -2.90 -0.80
204.63 -12.00 -4.30 -0.70
204.75 -10.30 -5.40 0.10
204.88 -6.80 -2.00 -0.70
205.00 -5.80 -1.00 -1.10
205.13 -6.00 -2.50 -0.90
205.25 -6.40 -5.60 -0.30
205.38 -5.70 -7.80 0.20
205.50 -5.40 -7.00 0.30
205.63 -5.20 -3.40 0.20
205.75 -5.10 -0.70 -0.10
205.88 -6.90 1.10 -0.40
206.00 -7.70 0.40 -0.50
206.13 -6.90 -3.20 -0.40
206.25 -8.10 -7.00 0.10
206.38 -4.80 -9.00 0.80
206.50 -3.70 -6.60 0.60
206.63 -3.90 -2.70 0.10
206.75 -6.50 0.00 -0.30
206.88 -8.50 0.90 -0.50
207.00 -8.90 -1.80 -0.10
207.13 -6.30 -5.90 0.50
207.25 -2.50 -8.30 0.60
207.38 -1.60 -8.50 0.20
207.50 -3.80 -5.40 0.10
207.63 -7.60 -2.20 -0.50
207.75 -12.00 -0.50 -0.70
207.88 -11.30 0.70 -0.80
208.00 -7.70 -3.40 -1.10
208.13 -4.20 -6.60 -0.70
208.25 -0.60 -9.70 -0.70
208.38 -2.20 -9.70 -0.80
208.50 -4.70 -7.30 -0.50
208.63 -7.30 -3.90 -0.30
208.75 -9.30 -1.40 -0.20
208.88 -9.70 -0.30 -0.60
209.00 -9.00 -1.40 -0.90
209.13 -9.40 -2.70 -1.20
209.25 -9.70 -5.60 -0.70
209.38 -7.80 -8.10 -0.30
209.50 -5.60 -7.60 0.20
209.63 -3.50 -4.50 0.50
209.75 -3.20 -1.20 0.40
209.88 -6.00 -0.50 -0.10
210.00 -9.30 -2.50 -0.40
210.13 -10.90 -2.50 -0.30
210.25 -8.90 -4.10 -0.70
210.38 -6.40 -4.70 -0.70
210.50 -3.90 -3.70 0.10
210.63 -3.40 -4.10 0.90
210.75 -3.10 -5.20 1.60
210.88 -5.60 -6.10 1.10
211.00 -10.00 -3.90 0.40
211.13 -12.60 -0.70 -0.40
211.25 -15.80 -0.50 -0.40
211.38 -11.80 -3.20 0.80
211.50 -4.10 -7.30 1.80
211.63 0.50 -10.20 2.20
211.75 -1.10 -9.70 2.00
211.88 -6.30 -6.30 1.30
212.00 -14.70 -2.00 -0.10
212.13 -20.40 1.40 -1.60
212.25 -18.50 0.40 -1.60
212.38 -9.40 -5.60 -1.20
212.50 -3.20 -9.50 -0.30
212.63 -1.10 -10.20 0.20
212.75 -2.90 -8.50 0.50
212.88 -7.10 -6.30 0.30
213.00 -11.90 -3.20 0.00
213.13 -13.70 -0.50 -0.20
213.25 -12.50 -0.50 -1.90
213.38 -13.40 -3.40 -0.70
213.50 -6.70 -6.10 0.20
213.63 -2.90 -8.50 -0.40
213.75 -3.40 -8.10 -0.60
213.88 -6.70 -6.10 -0.90
214.00 -11.30 -3.20 -0.70
214.13 -12.10 -0.70 -0.10
214.25 -10.70 0.00 0.10
214.38 -5.60 -3.70 0.50
214.50 -1.60 -7.60 1.40
214.63 -2.10 -8.10 1.60
214.75 -5.10 -6.60 1.30
214.88 -10.20 -3.20 0.00
215.00 -15.90 -0.30 -0.80
215.13 -17.60 -0.30 -0.90
215.25 -14.20 -0.50 -2.50
215.38 -4.60 -5.60 -2.90
215.50 -0.60 -8.30 -2.10
215.63 -1.00 -8.50 -0.50
215.75 -2.80 -6.80 0.00
215.88 -6.70 -4.10 -0.40
216.00 -10.90 -2.00 -0.40
216.13 -13.50 -0.30 -0.60
216.25 -12.00 -0.50 -0.70
216.38 -9.00 -1.40 -1.20
216.50 -7.80 -4.70 -1.40
216.63 -6.40 -7.60 -1.30
216.75 -5.80 -7.80 -0.50
216.88 -5.60 -6.60 0.10
217.00 -5.20 -4.90 0.60
217.13 -4.80 -3.70 0.60
217.25 -6.80 -2.00 0.40
217.38 -9.50 -0.50 -0.40
217.50 -12.40 -2.20 -0.80
217.63 -12.60 -3.20 -0.40
217.75 -9.10 -6.10 0.20
217.88 -5.20 -6.80 0.40
218.00 -0.70 -6.10 1.30
218.13 -0.30 -6.80 1.80
218.25 -2.60 -6.60 2.00
218.38 -8.70 -5.40 1.60
218.50 -13.00 -2.00 0.10
218.63 -15.40 0.20 -1.70
218.75 -14.50 -1.40 -1.80
218.88 -7.80 -6.10 -0.10
219.00 -2.80 -9.70 -0.30
219.13 0.60 -9.00 -1.10
219.25 -2.60 -9.90 -1.00
219.38 -5.80 -5.40 -1.40
219.50 -11.90 0.20 -3.30
219.63 -15.50 5.80 -5.00
219.75 -14.10 2.20 -5.90
219.88 -3.30 -3.40 -5.00
220.00 3.40 -5.40 -4.20
220.13 4.90 -6.30 -3.60
220.25 0.30 -8.10 -4.30
220.38 -11.60 -3.60 -3.90
220.50 -16.10 1.90 -3.80
220.63 -16.00 2.40 -2.70
220.75 -10.60 -1.80 -1.30
220.88 -0.60 -7.30 -1.20
221.00 4.90 -9.30 -0.30
221.13 3.20 -8.30 0.00
221.25 -2.00 -5.40 -0.10
221.38 -8.70 -1.00 -0.50
221.50 -13.50 1.70 -0.30
221.63 -13.20 2.20 -0.90
221.75 -12.30 -0.50 -0.80
221.88 -6.30 -3.40 -1.10
222.00 -3.70 -7.00 -1.70
222.13 -3.00 -7.80 -2.10
222.25 -4.80 -5.60 -1.60
222.38 -5.00 -3.00 -0.40
222.50 -5.20 -2.00 1.00
222.63 -5.30 -2.70 2.20
222.75 -4.70 -3.00 2.60
222.88 -5.50 -3.40 2.20
223.00 -6.90 -2.70 1.10
223.13 -8.70 -1.40 0.10
223.25 -9.80 -1.00 -0.60
223.38 -8.60 -0.70 -0.80
223.50 -6.40 -3.70 -0.50
223.63 -2.60 -6.10 0.60
223.75 -0.30 -7.30 1.40
223.88 0.00 -6.80 1.40
224.00 -2.90 -4.70 0.80
224.13 -9.70 -1.20 -0.20
224.25 -13.20 0.70 -0.70
224.38 -14.10 2.20 -1.60
224.50 -9.50 -1.40 -1.20
224.63 -3.20 -5.60 -0.70
224.75 0.40 -9.00 -0.40
224.88 -0.60 -8.30 0.10
225.00 -1.80 -6.10 0.30
225.13 -5.80 -2.50 0.10
225.25 -9.70 0.20 0.00
225.38 -9.00 1.40 -0.10
225.50 -8.20 -1.00 -0.20
225.63 -7.10 -4.90 0.00
225.75 -4.10 -7.30 0.40
225.88 -2.50 -7.80 0.50
226.00 -2.80 -5.90 0.30
226.13 -5.60 -2.70 -0.10
226.25 -9.80 0.00 -0.30
226.38 -11.70 1.40 -0.50
226.50 -10.90 -1.00 0.10
226.63 -6.10 -5.20 0.20
226.75 -3.00 -7.30 0.50
226.88 -1.60 -9.00 0.60
227.00 -3.00 -7.80 0.60
227.13 -6.50 -4.50 1.00
227.25 -9.40 -0.70 1.20
227.38 -11.30 0.20 1.60
227.50 -9.80 -1.00 0.80
227.63 -8.70 -3.40 0.10
227.75 -7.20 -5.60 -0.30
227.88 -5.90 -6.60 -0.40
228.00 -4.30 -5.90 -0.30
228.13 -3.60 -4.90 0.00
228.25 -2.80 -4.90 0.30
228.38 -3.00 -5.40 0.60
228.50 -4.70 -5.90 0.50
228.63 -5.20 -5.90 -0.30
228.75 -8.60 -4.10 -1.30
228.88 -11.70 -0.50 -1.10
229.00 -9.70 1.70 -2.60
229.13 -8.60 -1.20 -3.10
229.25 -4.20 -6.10 -2.30
229.38 0.50 -9.70 -1.20
229.50 0.40 -10.50 -0.90
229.63 -1.00 -8.50 -0.90
229.75 -7.30 -3.90 -1.10
229.88 -12.70 0.20 -2.20
230.00 -16.70 0.90 -3.40
230.13 -15.70 -2.20 -3.70
230.25 -5.90 -4.70 -2.70
230.38 1.40 -8.10 -1.70
230.50 2.90 -7.30 -0.50
230.63 -0.40 -5.20 -1.00
230.75 -5.50 -1.00 -1.60
230.88 -12.00 2.40 -2.20
231.00 -13.20 3.10 -2.50
231.13 -11.80 0.00 -3.50
231.25 -7.70 -4.30 -3.20
231.38 -3.00 -6.30 -1.10
231.50 0.20 -7.80 0.00
231.63 -1.70 -4.90 0.30
231.75 -5.60 -0.70 -0.60
231.88 -10.30 1.90 -1.70
232.00 -13.10 3.80 -2.50
232.13 -12.30 0.90 -3.10
232.25 -6.60 -2.90 -2.60
232.38 -0.60 -6.80 -3.30
232.50 0.20 -7.30 -3.00
232.63 -2.50 -5.40 -3.20
232.75 -7.70 -2.50 -3.00
232.88 -12.70 0.20 -3.00
233.00 -13.60 -0.30 -3.20
233.13 -11.00 -0.50 -3.80
233.25 -5.50 -4.50 -3.50
233.38 -1.90 -6.10 -3.20
233.50 0.20 -5.40 -3.30
233.63 -3.10 -4.50 -3.40
233.75 -8.40 -4.10 -3.00
233.88 -11.60 -2.70 -2.10
234.00 -12.10 -1.80 -1.20
234.13 -8.00 -2.00 -1.00
234.25 -2.80 -3.00 -0.80
234.38 0.70 -4.50 -0.80
234.50 -0.20 -6.60 -0.60
234.63 -4.30 -6.80 -0.40
234.75 -9.40 -4.70 -0.40
234.88 -11.90 -1.20 -0.10
235.00 -9.00 0.40 0.40
235.13 -4.70 0.90 0.50
235.25 0.00 -1.60 0.30
235.38 -0.30 -5.40 0.00
235.50 -5.10 -8.50 -0.30
235.63 -9.80 -6.30 -0.10
235.75 -11.30 -4.10 0.20
235.88 -7.10 1.90 -0.20
236.00 -3.00 3.80 0.10
236.13 0.30 2.20 0.20
236.25 -0.30 -1.00 0.10
236.38 -3.40 -3.20 -0.40
236.50 -10.60 -6.10 -1.60
236.63 -11.60 -3.20 -1.20
236.75 -9.90 -2.20 -1.60
236.88 -6.70 -0.70 -1.70
237.00 -3.60 -1.00 -1.80
237.13 -3.20 -2.70 -1.80
237.25 -5.40 -5.60 -1.10
237.38 -5.90 -7.60 -0.20
237.50 -5.60 -7.00 0.10
237.63 -5.00 -5.40 -0.10
237.75 -6.00 -2.50 -0.90
237.88 -8.00 0.00 -1.60
238.00 -9.20 -0.70 -2.10
238.13 -10.60 -2.70 -2.10
238.25 -9.10 -5.20 -0.60
238.38 -5.40 -5.60 0.50
238.50 -2.80 -6.30 0.50
238.63 -1.60 -4.70 0.30
238.75 -4.30 -2.50 -0.40
238.88 -9.70 -1.20 -1.10
239.00 -14.50 -1.40 -1.60
239.13 -16.00 -1.40 -1.40
239.25 -12.70 -1.80 -1.30
239.38 -5.60 -3.20 -0.80
239.50 -0.80 -4.50 -0.50
239.63 0.10 -4.10 -0.40
239.75 -3.40 -5.20 -0.60
239.88 -8.70 -3.90 -0.90
240.00 -12.50 -2.50 -1.60
240.13 -13.90 -1.40 -1.90
240.25 -12.10 0.20 -0.80
240.38 -6.00 -1.40 0.00
240.50 -3.20 -5.20 -0.30
240.63 -3.50 -8.30 -0.40
240.75 -3.70 -8.50 -0.10
240.88 -5.50 -6.30 -0.30
241.00 -7.10 -4.50 0.00
241.13 -7.90 -3.90 0.40
241.25 -8.70 -4.30 0.20
241.38 -8.70 -3.90 -0.20
241.50 -8.10 -3.60 -0.80
241.63 -7.80 -3.20 -0.70
241.75 -6.90 -3.20 -0.50
241.88 -6.90 -4.70 -0.30
242.00 -7.90 -5.90 -0.10
242.13 -8.60 -5.20 0.20
242.25 -7.90 -5.40 -0.10
242.38 -8.20 -3.40 -0.60
242.50 -8.90 -2.20 -1.00
242.63 -10.70 -2.00 -1.10
242.75 -10.70 -2.90 -0.80
242.88 -8.20 -5.40 -0.20
243.00 -5.00 -8.30 0.20
243.13 -2.80 -8.80 0.40
243.25 -3.00 -7.30 0.10
243.38 -7.80 -4.10 -0.30
243.50 -11.70 -1.40 -0.70
243.63 -13.20 -0.30 -0.50
243.75 -9.90 -3.60 0.40
243.88 -5.00 -6.80 1.30
244.00 -0.50 -9.70 1.40
244.13 -0.90 -9.00 1.30
244.25 -3.30 -5.90 0.80
244.38 -8.00 -3.40 -0.10
244.50 -12.30 0.00 -0.20
244.63 -15.10 -0.70 0.70
244.75 -8.70 -3.40 -0.10
244.88 -6.10 -8.50 -0.20
245.00 -2.00 -7.30 0.70
245.13 -1.00 -7.00 0.90
245.25 -2.40 -7.60 1.20
245.38 -6.40 -5.20 1.10
245.50 -10.00 -2.50 1.20
245.63 -12.90 -2.20 0.70
245.75 -13.50 -1.20 1.00
245.88 -9.90 -0.70 1.40
246.00 -6.00 -1.40 1.30
246.13 -2.90 -4.70 0.80
246.25 -1.60 -5.20 1.00
246.38 -1.80 -7.00 0.70
246.50 -5.20 -5.90 1.90
246.63 -7.20 -2.70 2.00
246.75 -8.70 -0.50 0.40
246.88 -9.30 1.90 -0.40
247.00 -2.50 -0.50 -1.60
247.13 -5.30 -2.50 -3.40
247.25 -3.10 -3.40 -3.70
247.38 -2.80 -4.90 -3.20
247.50 -3.80 -9.20 -1.80
247.63 -2.10 -13.40 0.80
247.75 -1.30 -7.30 0.80
247.88 -4.30 -2.50 -0.70
248.00 -8.50 0.00 -2.00
248.13 -12.00 3.80 -3.80
248.25 -13.10 3.30 -4.00
248.38 -4.50 -3.40 -3.80
248.50 1.60 -8.30 -2.90
248.63 1.00 -11.20 -0.80
248.75 3.50 -5.40 -0.50
248.88 -4.00 -5.60 -1.70
249.00 -8.80 -3.40 -2.40
249.13 -10.70 1.90 -3.80
249.25 -9.70 2.60 -5.30
249.38 -8.40 -2.70 -6.10
249.50 -5.10 -4.10 -5.40
249.63 -5.10 -10.50 -3.30
249.75 -3.20 -9.00 -0.50
249.88 -1.60 -7.60 1.80
250.00 -2.40 -1.80 2.50
250.13 -6.90 -0.70 1.60
250.25 -8.60 0.20 0.20
250.38 -10.30 -0.50 -1.90
250.50 -9.70 -0.70 -2.50
250.63 -6.30 -2.90 -3.10
250.75 -3.60 -7.80 -1.90
250.88 1.00 -9.20 0.30
251.00 1.90 -5.90 1.20
251.13 0.20 -2.00 0.40
251.25 -4.80 0.20 -0.80
251.38 -9.70 2.20 -2.00
251.50 -11.40 0.70 -2.50
251.63 -10.80 0.20 -3.50
251.75 -9.30 -3.90 -3.50
251.88 -6.00 -5.90 -3.00
252.00 -3.80 -7.30 -2.50
252.13 -3.00 -6.80 -2.30
252.25 -4.60 -4.10 -2.40
252.38 -8.60 -0.30 -2.70
252.50 -13.60 0.70 -2.40
252.63 -16.00 0.00 -1.80
252.75 -13.80 -3.20 -1.00
252.88 -9.30 -5.90 -0.80
253.00 -4.10 -5.90 -0.30
253.13 -0.80 -4.90 -0.40
253.25 -1.60 -2.70 -0.60
253.38 -6.00 -0.50 -0.70
253.50 -12.00 -1.40 -0.90
253.63 -14.30 -2.20 -0.90
253.75 -11.20 -2.90 -0.80
253.88 -6.40 -2.70 -1.10
254.00 -3.30 -2.50 -1.20
254.13 -3.00 -3.40 -1.10
254.25 -4.10 -3.90 -0.80
254.38 -6.30 -4.50 -0.70
254.50 -8.00 -4.50 -0.90
254.63 -8.20 -3.40 -0.80
254.75 -9.10 -3.20 -1.40
254.88 -9.00 -3.40 -1.60
255.00 -8.50 -4.30 -1.10
255.13 -7.60 -5.20 -0.60
255.25 -6.30 -5.90 0.20
255.38 -5.20 -5.40 0.40
255.50 -5.60 -4.10 -0.30
255.63 -9.70 -2.20 -1.00
255.75 -13.00 -0.50 -1.20
255.88 -13.50 0.20 -1.00
256.00 -13.00 -2.00 -1.20
256.13 -10.10 -5.40 -1.10
256.25 -5.60 -8.50 -0.70
256.38 -4.70 -7.80 0.40
256.50 -3.70 -6.60 1.70
256.63 -4.20 -5.60 0.50
256.75 -8.70 -2.50 -0.60
256.88 -13.00 -2.00 -1.10
257.00 -13.70 -1.40 -1.80
257.13 -13.20 0.20 -1.20
257.25 -9.10 -0.30 -0.80
257.38 -6.50 -2.90 -0.30
257.50 -4.60 -5.60 -0.30
257.63 -3.30 -7.30 -0.90
257.75 -7.20 -6.60 -1.10
257.88 -9.90 -2.70 -1.10
258.00 -12.30 0.90 -1.20
258.13 -12.30 2.40 -1.10
258.25 -11.50 0.90 -0.50
258.38 -7.70 -3.90 -0.10
258.50 -4.20 -7.60 0.10
258.63 -4.60 -7.60 0.20
258.75 -5.00 -5.90 0.00
258.88 -6.50 -2.90 0.10
259.00 -8.50 -0.50 0.30
259.13 -8.00 0.00 0.20
259.25 -7.70 -2.00 -0.40
259.38 -8.00 -4.50 -0.60
259.50 -8.60 -5.20 -0.90
259.63 -9.00 -4.90 -1.40
259.75 -8.90 -5.60 -1.40
259.88 -7.10 -4.50 -0.60
260.00 -3.80 -5.40 0.50
260.13 -1.20 -7.00 0.80
260.25 -1.20 -9.50 0.60
260.38 -5.80 -6.30 -0.40
260.50 -13.20 -2.20 -1.30
260.63 -16.70 1.90 -1.40
260.75 -12.50 -0.50 -0.80
260.88 -2.60 -6.60 0.00
261.00 3.40 -11.00 1.30
261.13 2.20 -9.20 2.00
261.25 -2.00 -6.30 1.10
261.38 -11.10 -1.20 0.40
261.50 -15.60 1.70 -1.30
261.63 -15.50 1.90 -1.40
261.75 -6.00 -4.50 -1.70
261.88 -1.40 -9.70 -0.80
262.00 0.50 -10.20 0.60
262.13 -0.80 -7.80 1.10
262.25 -4.80 -3.70 0.80
262.38 -9.30 -0.50 0.30
262.50 -12.90 0.20 -0.20
262.63 -13.10 -1.00 -1.80
262.75 -10.20 -1.80 -2.00
262.88 -4.00 -4.70 -1.40
263.00 -0.60 -7.30 -0.90
263.13 -0.80 -6.30 -0.40
263.25 -3.40 -5.60 0.00
263.38 -6.50 -4.90 0.10
263.50 -10.70 -3.90 -0.10
263.63 -12.00 -2.90 -0.20
263.75 -11.60 -2.20 -0.60
263.88 -10.10 -3.40 -1.00
264.00 -7.10 -4.50 -0.80
264.13 -5.90 -4.70 -0.40
264.25 -4.70 -6.30 0.20
264.38 -5.00 -5.90 0.50
264.50 -7.30 -5.40 0.30
264.63 -10.30 -3.40 0.00
264.75 -12.50 -1.40 -0.10
264.88 -12.90 -0.30 0.00
265.00 -10.50 -1.80 0.30
265.13 -6.80 -4.50 0.20
265.25 -5.60 -6.60 -0.20
265.38 -5.20 -6.30 -0.30
265.50 -6.80 -6.30 -0.10
265.63 -9.00 -4.90 0.30
265.75 -9.90 -2.70 0.50
265.88 -9.40 -2.20 0.80
266.00 -8.90 -2.70 0.90
266.13 -8.70 -4.50 1.00
266.25 -8.20 -4.90 0.80
266.38 -8.20 -3.90 1.00
266.50 -5.20 -2.00 1.10
266.63 -7.30 -2.90 0.60
266.75 -8.20 -2.50 0.90
266.88 -9.70 -2.20 1.00
267.00 -9.40 -3.60 0.20
267.13 -9.00 -4.90 -0.60
267.25 -8.20 -4.50 -0.20
267.38 -5.40 -2.70 0.30
267.50 -4.30 -1.40 0.40
267.63 -6.50 -4.90 0.40
267.75 -9.50 -6.30 0.30
267.88 -11.30 -5.60 0.20
268.00 -11.20 -3.40 -0.10
268.13 -8.60 0.70 -0.60
268.25 -6.20 1.10 -0.60
268.38 -3.60 -2.50 -0.40
268.50 -1.10 -5.90 -1.30
268.63 -3.00 -9.70 -2.30
268.75 -6.20 -8.50 -2.20
268.88 -5.50 -2.00 -1.90
269.00 -6.60 2.90 -2.50
269.13 -8.00 3.80 -2.40
269.25 -7.00 2.60 -1.60
269.38 -6.40 -1.20 -0.10
269.50 -2.50 -5.40 0.70
269.63 -0.20 -6.10 0.20
269.75 -0.80 -4.50 -0.20
269.88 -5.10 -1.20 -0.40
270.00 -11.10 -1.20 0.40
270.13 -7.70 0.00 0.20
270.25 -8.00 -1.00 0.30
270.38 -3.40 -3.70 0.40
270.50 0.70 -4.50 0.20
270.63 1.10 -3.70 -0.40
270.75 -2.10 -3.20 -0.60
270.88 -5.90 -0.70 -0.60
271.00 -9.80 1.40 -0.60
271.13 -9.30 0.40 -1.00
271.25 -7.60 -2.20 -0.20
271.38 -2.00 -2.00 0.10
271.50 3.30 -0.30 0.10
271.63 5.40 0.40 -0.20
271.75 3.70 -2.00 -0.70
271.88 -4.80 -4.10 -1.30
272.00 -9.10 -1.80 -1.20
272.13 -8.10 1.70 -1.30
272.25 -6.20 2.20 -1.20
272.38 -3.40 2.20 -0.80
272.50 -0.30 0.00 -0.20
272.63 2.70 -2.50 0.30
272.75 2.00 -4.10 0.50
272.88 -2.20 -1.60 -0.50
273.00 -7.30 2.40 -1.60
273.13 -10.00 3.60 -3.10
273.25 -13.10 0.40 -3.90
273.38 -5.90 -2.70 -3.50
273.50 0.60 -6.60 -2.30
273.63 2.50 -7.00 -1.80
273.75 0.20 -6.30 -2.20
273.88 -7.30 -3.90 -3.20
274.00 -15.90 -1.80 -4.00
274.13 -17.70 0.90 -3.70
274.25 -11.00 -2.50 -3.70
274.38 -2.10 -6.10 -2.50
274.50 1.90 -7.80 -1.80
274.63 2.30 -6.10 -1.40
274.75 -1.20 -4.70 -2.40
274.88 -10.80 -1.80 -4.70
275.00 -16.90 0.00 -5.00
275.13 -20.30 -0.30 -3.20
275.25 -11.60 -2.70 -1.90
275.38 -6.60 -4.50 -2.20
275.50 -0.80 -5.40 -1.30
275.63 -3.20 -6.60 -1.00
275.75 -6.40 -6.60 -0.60
275.88 -9.70 -4.70 -1.10
276.00 -9.50 -1.00 -1.30
276.13 -9.30 0.00 -2.10
276.25 -7.60 -0.30 -3.30
276.38 -4.30 -0.30 -4.90
276.50 -7.20 -1.80 -5.10
276.63 -10.30 -5.80 -2.20
276.75 -4.00 -4.10 -1.80
276.88 -3.30 -2.50 -3.00
277.00 -5.90 0.20 -2.50
277.13 -5.90 0.70 -1.70
277.25 -6.20 -0.30 -1.70
277.38 -8.20 -1.40 -1.90
277.50 -8.10 -2.20 -1.80
277.63 -8.10 -1.80 -2.10
277.75 -10.60 -1.80 -2.20
277.88 -9.50 -1.40 -1.70
278.00 -6.50 -2.90 -1.20
278.13 -3.00 -3.90 -0.80
278.25 -1.90 -5.20 -0.60
278.38 -3.70 -6.60 -0.80
278.50 -8.70 -5.40 -0.70
278.63 -11.90 -2.70 -0.80
278.75 -12.90 0.20 -1.40
278.88 -10.20 1.70 -1.60
279.00 -5.60 -1.80 -1.70
279.13 -3.00 -5.40 -1.60
279.25 -2.20 -8.80 -1.40
279.38 -4.10 -9.20 -1.10
279.50 -4.70 -6.30 -0.90
279.63 -7.60 -2.20 -0.90
279.75 -8.40 0.20 -1.60
279.88 -9.40 0.70 -2.00
280.00 -10.10 -2.50 -0.90
280.13 -8.60 -6.60 -0.80
280.25 -6.00 -8.30 -0.50
280.38 -3.50 -7.80 0.00
280.50 -0.80 -5.90 0.30
280.63 -3.20 -5.60 0.00
280.75 -7.80 -4.70 -0.20
280.88 -13.70 -3.40 -0.50
281.00 -13.50 -1.80 -0.60
281.13 -9.40 -2.70 -0.50
281.25 -5.20 -5.40 -0.70
281.38 -0.80 -6.80 -0.50
281.50 -0.70 -9.00 -0.50
281.63 -3.80 -9.70 -0.40
281.75 -7.90 -8.30 0.00
281.88 -7.70 -4.90 -0.30
282.00 -9.50 -2.90 -0.40
282.13 -6.70 -1.20 -0.20
282.25 -5.40 -1.80 -0.30
282.38 -5.80 -3.90 0.10
282.50 -5.10 -6.10 0.80
282.63 -5.00 -5.40 0.00
282.75 -7.80 -6.60 0.10
282.88 -6.90 -3.70 0.70
283.00 -4.60 -4.10 0.80
283.13 -4.30 -4.50 0.50
283.25 -7.30 -4.90 0.00
283.38 -10.20 -6.10 0.60
283.50 -6.90 -4.70 1.30
283.63 -5.40 -1.20 0.00
283.75 -6.70 -0.30 -0.10
283.88 -5.60 -1.20 0.60
284.00 -4.80 -3.20 1.10
284.13 -6.70 -5.60 1.80
284.25 -6.70 -5.60 2.40
284.38 -7.70 -5.40 3.40
284.50 -6.50 -2.50 4.00
284.63 -6.80 1.90 3.00
284.75 -6.50 0.40 2.70
284.88 -7.70 0.00 2.10
285.00 -10.30 -0.50 2.00
285.13 -9.60 -1.80 2.80
285.25 -9.40 0.70 3.50
285.38 -5.20 -3.00 4.60
285.50 -2.70 -5.40 4.90
285.63 -4.00 -5.40 4.70
285.75 -7.30 -2.50 3.40
285.88 -12.50 0.90 2.40
286.00 -13.70 5.30 1.30
286.13 -6.80 3.30 1.00
286.25 -1.20 -3.20 1.70
286.38 0.50 -9.20 3.50
286.50 -0.10 -9.00 6.20
286.63 -1.10 -4.50 5.60
286.75 -5.10 1.70 4.10
286.88 -10.50 3.10 3.10
287.00 -10.80 5.10 1.90
287.13 -10.80 4.00 1.60
287.25 -3.10 -1.80 2.20
287.38 0.10 -5.60 3.50
287.50 -0.30 -8.80 5.20
287.63 0.70 -6.10 6.00
287.75 -2.90 -3.20 5.80
287.88 -6.50 3.30 4.60
288.00 -11.70 6.70 3.90
288.13 -12.10 4.60 2.50
288.25 -10.10 2.40 0.60
288.38 -4.30 -2.00 0.80
288.50 0.20 -3.40 1.90
288.63 3.40 -3.70 3.10
288.75 2.40 -0.50 3.20
288.88 3.10 2.60 3.00
289.00 -3.20 5.50 1.90
289.13 -10.60 5.50 0.70
289.25 -11.20 5.80 0.00
289.38 -7.60 3.60 -0.10
289.50 -0.80 0.00 0.90
289.63 4.50 0.20 1.70
289.75 6.70 -0.50 2.20
289.88 3.20 -1.00 2.70
290.00 -1.80 2.20 2.30
290.13 -9.00 2.90 1.90
290.25 -11.70 2.90 2.60
290.38 -4.80 2.60 1.80
290.50 4.80 0.20 2.10
290.63 8.30 -3.20 3.80
290.75 5.20 -2.50 4.60
290.88 -0.10 -2.70 4.10
291.00 -5.70 0.00 3.40
291.13 -11.30 2.60 2.00
291.25 -12.60 6.50 1.60
291.38 -7.10 3.30 2.50
291.50 0.60 -2.70 3.30
291.63 1.80 -2.70 4.90
291.75 1.20 -2.30 4.80
291.88 -1.60 0.20 3.70
292.00 -6.30 4.30 3.00
292.13 -9.80 8.20 1.90
292.25 -12.10 6.50 0.60
292.38 -8.60 5.50 1.80
292.50 -2.00 0.90 2.30
292.63 2.70 -1.00 1.70
292.75 0.20 -0.50 0.80
292.88 -3.00 0.90 0.20
293.00 -7.60 4.60 0.50
293.13 -7.80 7.50 1.10
293.25 -4.10 8.20 1.90
293.38 0.00 5.80 2.50
293.50 3.10 1.10 2.10
293.63 2.40 -0.10 1.30
293.75 -1.10 0.90 0.00
293.88 -5.20 3.80 -1.20
294.00 -6.30 5.30 -3.00
294.13 -6.30 6.70 -3.10
294.25 -1.70 6.20 -1.60
294.38 2.10 2.40 -0.70
294.50 3.30 -1.20 -0.50
294.63 1.40 -4.10 -1.10
294.75 -3.40 -3.70 -2.30
294.88 -7.90 1.10 -3.40
295.00 -9.70 5.10 -4.50
295.13 -7.60 7.50 -3.30
295.25 -3.30 4.80 -2.10
295.38 2.50 -1.80 -1.40
295.50 5.00 -6.60 -1.90
295.63 0.70 -6.80 -2.20
295.75 -3.20 -4.10 -2.40
295.88 -9.00 -1.00 -2.70
296.00 -10.60 2.20 -2.70
296.13 -9.60 1.90 -2.80
296.25 -6.60 0.00 -2.30
296.38 -2.80 -3.00 -1.80
296.50 -1.10 -4.50 -1.60
296.63 -1.10 -5.90 -1.70
296.75 -3.30 -4.90 -2.00
296.88 -6.30 -2.90 -1.80
297.00 -8.10 -0.70 -2.00
297.13 -8.90 -0.70 -1.70
297.25 -7.60 -1.80 -0.90
297.38 -4.70 -3.40 -0.30
297.50 -0.40 -5.20 0.10
297.63 0.10 -5.60 0.00
297.75 -2.60 -5.20 -0.50
297.88 -8.10 -2.20 -1.00
298.00 -10.20 -0.70 -1.70
298.13 -11.10 0.20 -1.90
298.25 -8.20 -0.50 -0.60
298.38 -2.90 -3.20 0.60
298.50 0.50 -4.90 0.90
298.63 -0.20 -5.60 0.70
298.75 -4.20 -5.20 0.30
298.88 -7.20 -3.20 0.00
299.00 -8.60 -0.70 -0.40
299.13 -8.60 1.70 -0.80
299.25 -9.10 1.70 -0.50
299.38 -5.60 -1.80 0.30
299.50 -2.40 -5.20 0.70
299.63 -1.70 -8.80 1.20
299.75 -2.00 -7.80 1.10
299.88 -4.60 -5.20 0.60
300.00 -7.70 -1.40 0.00
300.13 -8.60 1.70 -0.30
300.25 -8.50 0.90 0.20
300.38 -5.80 -2.90 0.00
300.50 -4.20 -6.60 0.20
300.63 -2.20 -8.30 0.50
300.75 -4.20 -6.60 1.00
300.88 -5.00 -3.90 1.40
301.00 -7.80 -1.20 1.40
301.13 -9.00 -1.40 1.30
301.25 -9.40 -3.20 1.30
301.38 -8.30 -4.70 0.80
301.50 -7.30 -4.90 0.40
301.63 -5.10 -3.70 0.60
301.75 -3.80 -3.40 1.10
301.88 -1.60 -5.60 1.80
302.00 -1.20 -7.60 1.90
302.13 -4.90 -8.30 1.30
302.25 -7.50 -7.00 1.00
302.38 -8.90 -3.60 0.50
302.50 -10.70 0.40 0.20
302.63 -9.30 1.40 0.90
302.75 -6.30 -0.50 1.10
302.88 -3.50 -5.40 1.70
303.00 -1.20 -9.90 1.80
303.13 0.60 -9.50 1.00
303.25 -1.20 -8.10 0.80
303.38 -0.20 -4.70 0.50
303.50 -4.50 1.40 -1.40
303.63 -11.40 5.10 -2.30
303.75 -11.50 5.80 -2.20
303.88 -8.90 -1.80 -0.60
304.00 -1.30 -6.80 0.90
304.13 4.00 -7.80 1.80
304.25 3.00 -8.30 1.30
304.38 -0.70 -5.20 1.60
304.50 -4.30 0.00 0.70
304.63 -8.10 2.20 0.50
304.75 -9.80 3.80 -0.20
304.88 -10.10 2.40 -1.40
305.00 -6.30 -1.00 -0.50
305.13 -0.60 -4.90 0.10
305.25 2.70 -5.90 0.80
305.38 3.20 -7.80 1.70
305.50 0.90 -5.60 1.90
305.63 -4.60 -2.70 1.30
305.75 -9.40 4.00 0.40
305.88 -11.70 4.80 0.70
306.00 -12.00 3.80 2.10
306.13 -5.00 -2.50 2.20
306.25 -0.40 -4.70 2.50
306.38 1.00 -5.40 2.80
306.50 -0.70 -3.20 1.40
306.63 -7.80 1.10 1.30
306.75 -12.10 3.60 1.70
306.88 -15.20 7.20 2.10
307.00 -8.50 9.60 3.40
307.13 -4.70 2.40 2.20
307.25 0.50 -0.10 2.40
307.38 1.20 -1.80 2.30
307.50 -5.90 -1.80 2.10
307.63 -9.60 -0.70 2.10
307.75 -13.00 1.90 2.00
307.88 -14.00 2.60 2.20
308.00 -8.60 3.10 1.80
308.13 -3.40 -0.30 1.30
308.25 -1.60 -4.10 1.40
308.38 -0.40 -6.60 2.00
308.50 -2.70 -7.30 2.50
308.63 -3.80 -2.50 2.70
308.75 -6.90 2.20 1.90
308.88 -6.70 5.50 2.40
309.00 -5.60 3.60 2.70
309.13 -3.90 0.70 2.90
309.25 -1.30 -1.60 2.80
309.38 0.10 -2.30 2.50
309.50 -0.60 -0.10 2.00
309.63 -3.20 4.00 1.40
309.75 -6.70 5.50 1.10
309.88 -8.50 5.30 2.20
310.00 -4.70 -0.50 2.90
310.13 -2.10 -3.70 3.60
310.25 2.10 -4.10 4.30
310.38 1.40 0.20 4.30
310.50 -2.10 4.00 3.60
310.63 -7.10 5.80 2.40
310.75 -9.80 4.30 1.30
310.88 -11.80 1.10 2.00
311.00 -3.50 -3.00 3.00
311.13 2.60 -5.60 4.60
311.25 5.20 -6.30 5.90
311.38 2.10 -5.20 6.10
311.50 -2.30 -1.80 5.10
311.63 -6.30 7.20 3.20
311.75 -8.60 8.50 1.90
311.88 -7.10 6.20 2.10
312.00 -1.00 1.70 1.90
312.13 5.40 -3.40 0.90
312.25 9.70 -4.90 -0.70
312.38 5.40 -4.50 -2.10
312.50 1.60 -2.00 -3.20
312.63 -2.40 1.10 -3.50
312.75 -6.80 1.90 -4.00
312.88 -6.60 -2.00 -3.70
313.00 -2.50 -3.00 -3.50
313.13 -0.50 -4.10 -3.40
313.25 1.20 -6.80 -3.40
313.38 -1.00 -7.00 -3.30
313.50 -2.70 -6.60 -2.80
313.63 -3.80 -4.90 -2.30
313.75 -3.60 -2.00 -2.00
313.88 -4.90 -0.70 -1.70
314.00 -5.20 -2.50 -1.40
314.13 -5.90 -5.60 -1.90
314.25 -6.00 -6.30 -2.80
314.38 -7.30 -4.30 -2.80
314.50 -5.50 -3.40 -2.80
314.63 -5.40 -1.80 -2.20
314.75 -5.50 -3.40 -1.30
314.88 -3.60 -3.90 -0.50
315.00 -3.70 -5.60 -0.60
315.13 -5.50 -5.40 -0.70
315.25 -5.40 -3.20 -1.60
315.38 -6.30 -1.40 -2.10
315.50 -5.80 -2.50 -2.20
315.63 -5.10 -4.70 -2.20
315.75 -4.20 -5.20 -1.90
315.88 -3.20 -6.10 -2.00
316.00 -2.80 -5.40 -1.30
316.13 -2.00 -4.90 -1.30
316.25 -3.20 -4.10 -1.60
316.38 -6.40 0.20 -2.80
316.50 -9.70 0.70 -2.80
316.63 -7.20 0.70 -2.90
316.75 -5.00 -2.00 -2.30
316.88 -3.30 -3.90 -1.10
317.00 -1.10 -3.40 0.00
317.13 -1.20 -2.70 -1.00
317.25 -5.50 -2.90 -2.00
317.38 -9.90 1.70 -1.70
317.50 -6.70 4.00 -0.70
317.63 -5.10 2.60 0.00
317.75 0.00 -2.00 0.60
317.88 2.00 -5.60 0.10
318.00 0.90 -7.00 -0.40
318.13 -0.60 -5.40 0.00
318.25 -7.10 -2.50 0.10
318.38 -9.90 2.20 0.20
318.50 -8.30 7.50 2.20
318.63 -4.60 3.60 2.60
318.75 -0.70 0.20 2.80
318.88 0.80 -4.50 3.00
319.00 1.90 -4.50 2.80
319.13 0.90 -1.20 1.20
319.25 -0.40 -0.80 0.20
319.38 -5.10 2.20 0.30
319.50 -7.10 4.30 0.60
319.63 -5.50 5.80 0.60
319.75 -4.70 3.80 0.50
319.88 -2.20 -0.50 0.20
320.00 0.60 -2.30 0.20
320.13 3.30 -3.20 -0.10
320.25 2.90 -3.40 -0.90
320.38 -0.30 -2.00 -1.40
320.50 -5.10 1.70 -2.20
320.63 -11.10 3.10 -2.50
320.75 -11.40 3.10 -2.60
320.88 -8.20 0.90 -2.50
321.00 -2.90 -2.30 -1.60
321.13 0.50 -4.90 -1.00
321.25 1.00 -6.30 -0.50
321.38 -1.40 -5.40 -0.50
321.50 -6.00 -2.50 -0.70
321.63 -8.90 1.70 -1.20
321.75 -10.60 4.00 -1.40
321.88 -9.30 1.40 -1.60
322.00 -3.60 -3.40 -0.90
322.13 0.70 -6.80 -0.60
322.25 1.80 -7.00 -0.50
322.38 -0.60 -4.90 -0.80
322.50 -5.90 -0.30 -1.30
322.63 -10.80 2.20 -1.40
322.75 -12.00 3.30 -1.20
322.88 -6.40 -2.20 -0.30
323.00 -0.80 -6.80 0.30
323.13 1.90 -8.80 0.50
323.25 0.00 -7.30 0.20
323.38 -4.30 -3.90 -0.50
323.50 -9.00 0.40 -1.00
323.63 -11.10 3.10 -0.90
323.75 -9.30 2.40 -0.60
323.88 -4.00 -3.20 -0.60
324.00 -0.70 -7.00 -0.60
324.13 0.50 -7.80 -0.40
324.25 -0.40 -6.10 -0.70
324.38 -3.40 -1.80 -1.10
324.50 -6.80 1.40 -1.40
324.63 -11.00 0.90 -1.70
324.75 -10.80 0.20 -1.20
324.88 -7.60 -3.60 -0.20
325.00 -1.80 -5.60 0.20
325.13 1.30 -5.90 0.10
325.25 0.90 -4.70 -0.30
325.38 -3.00 -2.50 -0.80
325.50 -8.80 -0.50 -1.10
325.63 -11.10 -0.30 -1.60
325.75 -11.30 -0.70 -1.40
325.88 -8.00 -2.00 -0.40
326.00 -2.10 -5.20 -0.10
326.13 0.90 -6.60 0.00
326.25 0.50 -7.30 -0.10
326.38 -1.70 -5.40 -0.30
326.50 -7.20 -2.20 -0.90
326.63 -12.30 0.40 -1.00
326.75 -11.60 0.70 -0.80
326.88 -7.30 -2.00 -0.70
327.00 -2.90 -4.70 -0.80
327.13 -0.20 -6.10 -0.80
327.25 -0.80 -6.30 -0.90
327.38 -5.10 -5.60 -1.00
327.50 -9.10 -2.70 -1.10
327.63 -11.70 -0.50 -0.50
327.75 -9.30 0.00 -0.60
327.88 -5.20 -1.00 -0.70
328.00 -2.60 -4.70 -0.80
328.13 -2.90 -7.60 -0.80
328.25 -4.60 -8.50 -0.60
328.38 -5.60 -6.10 -0.60
328.50 -6.90 -2.70 -0.60
328.63 -8.60 -0.30 -0.70
328.75 -7.30 0.00 -0.80
328.88 -5.50 -2.50 -0.80
329.00 -4.70 -4.90 -0.90
329.13 -4.10 -5.90 -0.80
329.25 -3.60 -5.90 -0.60
329.38 -4.30 -4.50 -0.40
329.50 -5.00 -2.00 -0.50
329.63 -6.70 -0.70 -0.70
329.75 -7.60 -1.80 -1.00
329.88 -8.00 -2.50 -1.30
330.00 -7.10 -2.90 -1.00
330.13 -4.10 -2.50 -0.60
330.25 -2.40 -2.30 -0.10
330.38 -2.40 -2.70 0.10
330.50 -4.70 -4.50 -0.20
330.63 -8.40 -4.70 -1.00
330.75 -10.30 -2.00 -1.70
330.88 -9.40 0.70 -1.90
331.00 -6.80 1.40 -1.10
331.13 -3.70 -1.80 0.00
331.25 -1.20 -5.60 0.80
331.38 -0.80 -8.80 1.00
331.50 -3.00 -7.80 0.50
331.63 -6.40 -3.20 -0.60
331.75 -10.10 1.40 -1.90
331.88 -11.90 4.00 -2.20
332.00 -8.80 0.40 -1.30
332.13 -2.90 -5.20 0.40
332.25 0.90 -9.00 1.30
332.38 1.80 -8.10 1.70
332.50 -1.20 -5.20 0.80
332.63 -8.30 -0.70 -0.10
332.75 -11.50 2.90 -0.60
332.88 -12.30 4.30 -0.90
333.00 -8.10 -0.70 -0.70
333.13 -0.70 -5.60 0.10
333.25 2.40 -8.80 0.90
333.38 2.00 -7.60 1.80
333.50 -0.90 -5.60 1.30
333.63 -6.80 -2.90 0.80
333.75 -9.90 -0.30 0.10
333.88 -9.70 2.20 0.00
334.00 -7.80 1.70 -0.40
334.13 -4.00 -2.70 -0.30
334.25 -1.40 -5.90 0.30
334.38 0.60 -8.50 0.60
334.50 -1.10 -7.80 0.60
334.63 -4.70 -4.90 0.30
334.75 -7.70 -0.50 -0.30
334.88 -10.10 1.40 -0.50
335.00 -7.80 1.70 0.00
335.13 -3.90 -1.80 0.40
335.25 -2.10 -7.60 0.40
335.38 -2.50 -9.20 0.10
335.50 -3.70 -8.50 -0.70
335.63 -7.30 -3.40 -1.40
335.75 -9.10 0.70 -1.00
335.88 -7.60 1.10 -0.60
336.00 -5.40 -1.80 0.30
336.13 -2.40 -6.60 1.00
336.25 -1.70 -9.70 1.10
336.38 -2.40 -8.10 0.20
336.50 -6.90 -3.20 -0.60
336.63 -9.90 1.10 -1.00
336.75 -11.30 2.20 -1.10
336.88 -8.40 -2.70 -0.80
337.00 -3.30 -7.80 0.00
337.13 0.20 -11.70 0.30
337.25 1.00 -10.20 0.40
337.38 -2.20 -5.40 -0.10
337.50 -7.80 -0.30 -1.10
337.63 -12.40 1.70 -1.40
337.75 -13.20 -0.30 -0.60
337.88 -5.20 -6.30 0.10
338.00 -0.30 -10.70 0.40
338.13 0.90 -10.50 0.50
338.25 -1.60 -6.60 0.10
338.38 -6.00 -2.50 -0.40
338.50 -11.20 2.90 -1.30
338.63 -11.10 3.60 -2.40
338.75 -11.60 -3.20 -2.70
338.88 -8.30 -6.10 -1.20
339.00 -2.50 -6.80 -0.80
339.13 -2.20 -6.30 -1.40
339.25 -2.20 -5.90 -0.80
339.38 -5.40 -2.70 -0.50
339.50 -8.90 -1.20 -0.60
339.63 -11.30 -2.70 -0.70
339.75 -10.50 -3.20 -0.50
339.88 -5.80 -4.50 -0.80
340.00 -3.00 -3.90 -1.00
340.13 -2.90 -3.70 -1.30
340.25 -5.50 -2.90 -1.30
340.38 -7.70 -2.90 -1.30
340.50 -8.10 -2.70 -1.80
340.63 -8.40 -3.20 -1.40
340.75 -6.50 -4.90 -1.00
340.88 -3.80 -4.50 -1.00
341.00 -5.10 -4.10 -1.00
341.13 -6.70 -4.10 -0.90
341.25 -7.60 -2.70 -1.10
341.38 -6.90 -1.80 -1.40
341.50 -6.70 -1.20 -1.70
341.63 -6.70 -2.70 -2.00
341.75 -6.20 -5.60 -2.20
341.88 -5.00 -7.30 -1.60
342.00 -3.30 -6.30 -1.30
342.13 -4.00 -4.10 -1.20
342.25 -5.80 -2.50 -1.20
342.38 -8.60 -0.70 -1.60
342.50 -9.50 -1.00 -1.70
342.63 -7.80 -3.20 -1.90
342.75 -5.20 -5.40 -1.90
342.88 -2.90 -6.60 -1.80
343.00 -3.00 -6.30 -2.00
343.13 -5.10 -5.60 -1.60
343.25 -8.00 -3.40 -1.20
343.38 -8.90 -2.20 -1.30
343.50 -9.80 -2.50 -0.80
343.63 -6.30 -2.90 -0.80
343.75 -3.60 -3.90 -1.10
343.88 -2.60 -5.20 -1.10
344.00 -3.20 -5.60 -1.00
344.13 -5.40 -5.20 -1.20
344.25 -8.60 -3.60 -1.30
344.38 -8.10 -2.20 -2.40
344.50 -9.20 0.20 -2.40
344.63 -6.80 0.90 -2.60
344.75 -5.60 -0.30 -2.60
344.88 -5.10 -3.70 -2.20
345.00 -5.10 -6.60 -1.90
345.13 -6.00 -7.80 -1.40
345.25 -5.90 -6.10 -1.30
345.38 -7.60 -2.20 -1.40
345.50 -6.70 -0.30 -1.70
345.63 -8.80 0.40 -2.60
345.75 -8.20 0.00 -2.10
345.88 -8.10 -2.70 -1.80
346.00 -6.30 -3.40 -0.90
346.13 -4.70 -4.90 -0.50
346.25 -2.40 -7.00 -0.50
346.38 -3.00 -8.30 0.00
346.50 -1.60 -2.70 -0.40
346.63 -6.00 -1.40 -1.80
346.75 -10.10 1.90 -2.00
346.88 -10.80 4.60 -2.00
347.00 -8.10 3.10 -1.60
347.13 -5.40 -2.70 -1.80
347.25 -3.00 -5.40 -1.90
347.38 -0.30 -8.80 -0.90
347.50 -0.20 -7.00 0.10
347.63 -3.20 -3.70 -0.20
347.75 -9.40 -0.70 -0.70
347.88 -12.80 2.90 -1.10
348.00 -14.10 3.10 -1.10
348.13 -8.10 0.70 -0.80
348.25 -2.10 -3.70 -0.50
348.38 -0.80 -6.80 0.10
348.50 -1.30 -7.30 0.60
348.63 -2.40 -5.20 -0.10
348.75 -7.10 -2.50 -0.80
348.88 -11.20 0.40 -0.60
349.00 -11.00 1.40 -1.10
349.13 -9.90 1.70 -1.70
349.25 -7.80 -1.80 -1.90
349.38 -5.90 -5.20 -1.70
349.50 -5.00 -7.80 -1.30
349.63 -2.50 -6.80 -0.60
349.75 -0.70 -5.20 -0.80
349.88 -2.60 -4.70 -1.20
350.00 -7.20 -2.70 -1.90
350.13 -10.60 0.20 -1.40
350.25 -12.10 1.10 -2.30
350.38 -14.20 1.90 -2.10
350.50 -6.30 -1.40 -0.90
350.63 -1.10 -4.90 -0.70
350.75 -1.70 -7.30 -0.50
350.88 -3.40 -6.60 0.10
351.00 -6.90 -3.20 -0.40
351.13 -12.50 0.40 -1.80
351.25 -15.50 2.90 -2.60
351.38 -13.20 2.20 -2.60
351.50 -6.80 -2.90 -2.10
351.63 -1.90 -6.60 -1.70
351.75 -0.30 -7.80 -1.20
351.88 -2.20 -5.90 -1.10
352.00 -6.60 -3.90 -1.80
352.13 -10.10 -0.50 -2.30
352.25 -13.20 1.10 -2.60
352.38 -12.30 0.40 -2.40
352.50 -5.90 -3.20 -1.60
352.63 -1.00 -5.60 -1.00
352.75 -0.20 -7.00 -1.60
352.88 -3.60 -6.80 -1.80
353.00 -7.30 -3.40 -2.10
353.13 -12.10 -0.70 -2.00
353.25 -12.70 1.70 -1.10
353.38 -7.80 -0.70 -0.70
353.50 -1.90 -4.70 -0.60
353.63 1.60 -7.30 -0.90
353.75 -0.80 -6.80 -1.70
353.88 -6.00 -3.90 -2.70
354.00 -14.30 0.70 -2.80
354.13 -14.50 3.80 -1.10
354.25 -8.90 0.70 -0.10
354.38 -0.40 -4.70 1.00
354.50 4.90 -5.90 1.40
354.63 2.60 -5.60 0.50
354.75 -3.80 -3.90 -0.80
354.88 -13.50 0.70 -2.00
355.00 -16.70 2.90 -2.10
355.13 -14.90 0.70 -1.20
355.25 -5.10 -5.20 0.00
355.38 0.80 -8.80 1.10
355.50 1.70 -8.80 1.80
355.63 -1.20 -7.00 2.40
355.75 -6.30 -3.00 2.00
355.88 -12.40 -0.70 0.20
356.00 -15.00 0.90 -1.70
356.13 -14.70 0.00 -2.80
356.25 -5.50 -3.90 -2.60
356.38 1.60 -7.80 -1.70
356.50 2.70 -8.30 -0.30
356.63 2.80 -8.10 0.60
356.75 -2.20 -6.80 0.30
356.88 -10.70 -3.40 -0.70
357.00 -17.10 0.20 -1.80
357.13 -17.70 1.40 -2.70
357.25 -11.60 -0.70 -2.30
357.38 -2.30 -5.90 -1.70
357.50 0.50 -7.80 -1.20
357.63 -0.70 -8.10 -1.20
357.75 -6.40 -6.60 -1.20
357.88 -11.50 -2.50 -1.10
358.00 -15.00 -1.00 -1.80
358.13 -14.30 -0.70 -1.70
358.25 -10.20 -2.20 -1.70
358.38 -5.50 -5.90 -1.30
358.50 -2.20 -7.80 -1.40
358.63 -2.50 -7.30 -1.20
358.75 -4.30 -5.90 -1.10
358.88 -6.90 -3.20 -1.10
359.00 -8.50 -2.00 -1.40
359.13 -11.50 -2.00 -1.60
359.25 -10.80 -3.60 -1.30
359.38 -10.60 -4.10 -1.30
359.50 -8.60 -4.70 -0.90
359.63 -6.50 -4.90 -0.50
359.75 -5.00 -4.90 0.00
359.88 -3.90 -4.10 0.40
360.00 -6.00 -4.90 -0.20
360.13 -9.30 -4.30 -0.90
360.25 -12.50 -3.40 -1.60
360.38 -11.90 -2.20 -1.80
360.50 -10.20 -1.80 -1.40
360.63 -6.20 -3.70 -0.60
360.75 -3.70 -6.60 0.10
360.88 -2.50 -8.80 0.10
361.00 -5.60 -8.10 -0.20
361.13 -8.60 -4.70 -0.70
361.25 -11.70 0.00 -1.30
361.38 -10.80 3.60 -0.90
361.50 -5.80 1.40 -0.40
361.63 -0.60 -3.00 -0.70
361.75 -0.40 -8.10 -1.00
361.88 -1.20 -8.50 -0.60
362.00 -3.80 -4.90 -0.90
362.13 -9.00 1.40 -1.60
362.25 -11.70 4.80 -0.90
362.38 -12.80 4.30 -0.20
362.50 -6.40 0.20 0.40
362.63 -3.70 -6.10 0.00
362.75 -1.30 -6.30 0.30
362.88 -1.10 -6.30 -0.40
363.00 -3.60 -3.00 -0.50
363.13 -6.70 0.70 -0.40
363.25 -9.70 3.10 -0.50
363.38 -10.90 1.40 -0.50
363.50 -10.10 -3.90 -0.60
363.63 -8.70 -7.30 -0.50
363.75 -6.80 -7.30 0.80
363.88 -2.40 -3.70 0.50
364.00 -3.00 -0.50 0.00
364.13 -5.80 2.40 0.30
364.25 -7.30 1.40 0.40
364.38 -8.30 -2.20 0.30
364.50 -8.50 -4.90 0.40
364.63 -7.20 -5.60 -0.20
364.75 -5.80 -2.90 -0.80
364.88 -7.10 0.00 -1.30
365.00 -7.20 3.10 -1.70
365.13 -6.70 3.60 -1.40
365.25 -5.10 -0.30 -0.30
365.38 -3.70 -5.20 1.00
365.50 0.10 -8.50 1.90
365.63 -0.80 -7.30 0.60
365.75 -5.20 -2.90 -1.80
365.88 -12.10 3.60 -2.50
366.00 -16.20 6.00 -2.90
366.13 -12.30 2.90 -2.90
366.25 -4.60 -4.70 -1.80
366.38 0.40 -8.10 -0.60
366.50 0.40 -8.50 0.60
366.63 -1.80 -9.50 2.00
366.75 -6.50 -7.80 1.30
366.88 -9.90 -0.30 -0.70
367.00 -12.50 2.90 -1.70
367.13 -12.30 1.90 -2.00
367.25 -6.60 -4.50 -1.90
367.38 -3.30 -8.30 -1.10
367.50 -1.30 -9.70 -0.40
367.63 -2.40 -8.10 0.10
367.75 -4.60 -4.70 0.20
367.88 -8.50 -0.50 -0.20
368.00 -10.90 0.90 -0.90
368.13 -12.80 0.40 -1.20
368.25 -11.50 -2.50 -1.10
368.38 -8.00 -4.90 -1.10
368.50 -3.60 -6.30 -1.30
368.63 -2.20 -7.80 -1.00
368.75 -3.40 -6.60 -0.10
368.88 -5.50 -5.90 0.50
369.00 -8.30 -4.10 0.30
369.13 -10.70 -3.40 -0.40
369.25 -11.30 -2.20 -1.10
369.38 -10.10 -2.50 -1.60
369.50 -9.50 -1.40 -0.70
369.63 -6.40 -4.70 -0.10
369.75 -5.30 -7.00 0.60
369.88 -4.20 -7.00 0.60
370.00 -5.20 -5.90 0.10
370.13 -6.80 -2.50 -0.50
370.25 -9.90 0.70 -1.00
370.38 -11.90 1.10 -1.80
370.50 -10.20 -0.70 -1.40
370.63 -7.70 -3.90 -1.20
370.75 -4.60 -5.20 -0.40
370.88 -2.10 -5.60 -0.60
371.00 -2.10 -5.20 -0.80
371.13 -5.60 -2.70 -1.30
371.25 -12.00 -0.50 -1.80
371.38 -14.60 -0.30 -1.80
371.50 -13.90 -0.50 -0.80
371.63 -6.30 -2.90 -0.20
371.75 -0.60 -4.50 -0.10
371.88 1.00 -6.30 -0.20
372.00 -1.00 -6.10 -0.20
372.13 -5.40 -3.70 -0.20
372.25 -9.30 -1.40 -0.50
372.38 -11.90 -0.70 -0.70
372.50 -10.30 0.40 -1.10
372.63 -7.30 -1.00 -1.30
372.75 -4.20 -3.70 -0.70
372.88 -2.20 -7.30 0.00
373.00 -2.40 -9.00 0.70
373.13 -3.40 -8.10 0.80
373.25 -5.60 -3.70 0.00
373.38 -9.40 0.70 -1.40
373.50 -12.30 2.90 -1.70
373.63 -9.80 0.40 -1.90
373.75 -5.00 -5.40 -1.20
373.88 -1.60 -9.90 0.00
374.00 -0.20 -9.50 0.80
374.13 -2.50 -6.30 0.80
374.25 -9.00 -2.00 0.00
374.38 -13.20 1.70 -0.70
374.50 -15.10 2.60 -1.20
374.63 -10.30 -2.50 -1.00
374.75 -2.00 -7.30 0.10
374.88 0.50 -10.20 0.70
375.00 -1.80 -9.50 1.10
375.13 -4.30 -6.30 1.20
375.25 -9.90 -1.20 0.10
375.38 -14.70 1.90 -1.30
375.50 -16.00 1.40 -1.70
375.63 -8.90 -4.70 0.90
375.75 0.90 -8.50 1.80
375.88 3.90 -10.00 0.40
376.00 -0.60 -9.20 -0.10
376.13 -8.10 -5.20 -0.20
376.25 -12.10 -2.70 0.00
376.38 -14.50 0.40 -0.80
376.50 -12.30 -2.00 -1.00
376.63 -5.00 -5.90 0.70
376.75 0.50 -8.30 0.70
376.88 0.50 -8.30 0.30
377.00 -4.30 -5.90 -0.50
377.13 -10.60 -2.70 -1.30
377.25 -16.50 -1.20 -1.60
377.38 -13.50 -1.80 -1.10
377.50 -6.30 -1.40 -0.70
377.63 -1.80 -6.60 -0.40
377.75 0.00 -6.80 0.20
377.88 -3.70 -6.60 -1.20
378.00 -10.20 -5.60 -1.90
378.13 -17.10 -2.20 -2.60
378.25 -15.90 0.20 -2.90
378.38 -10.30 -2.90 -1.60
378.50 -3.60 -6.80 -0.60
378.63 -1.80 -9.50 0.00
378.75 -2.60 -8.10 0.00
378.88 -6.10 -7.00 -0.20
379.00 -11.70 -3.40 -0.80
379.13 -14.10 -1.20 -1.10
379.25 -13.50 -0.70 -1.30
379.38 -9.00 -1.40 -1.00
379.50 -3.30 -3.90 -1.10
379.63 0.10 -4.10 -0.50
379.75 -0.80 -6.30 -0.80
379.88 -3.20 -7.00 -0.30
380.00 -5.10 -5.60 -0.60
380.13 -9.90 -1.80 -1.10
380.25 -14.60 4.60 -1.30
380.38 -14.10 4.60 -1.90
380.50 -12.90 3.60 -1.90
380.63 -6.40 -2.20 -1.30
380.75 -2.10 -5.60 -0.80
380.88 -0.20 -8.50 -0.10
381.00 -2.40 -9.00 0.90
381.13 -5.10 -6.10 0.80
381.25 -10.20 -0.70 -0.90
381.38 -15.50 1.40 -2.60
381.50 -13.70 2.90 -3.10
381.63 -8.60 -0.70 -2.40
381.75 -2.10 -5.60 -0.90
381.88 0.80 -8.80 0.00
382.00 -1.10 -8.30 0.50
382.13 -4.70 -5.90 0.00
382.25 -9.90 -1.20 -0.90
382.38 -13.10 1.90 -1.80
382.50 -11.70 1.90 -2.50
382.63 -6.20 -0.30 -3.20
382.75 -4.00 -6.10 -2.80
382.88 -2.20 -9.20 -1.10
383.00 0.60 -7.60 -0.70
383.13 -0.40 -6.60 -1.60
383.25 -6.30 -4.90 -2.30
383.38 -10.80 -1.80 -2.20
383.50 -12.70 1.10 -2.70
383.63 -12.40 2.20 -2.80
383.75 -9.40 0.20 -2.10
383.88 -4.70 -3.40 -1.40
384.00 -1.90 -6.10 -1.30
384.13 -1.40 -7.30 -1.10
384.25 -4.00 -6.60 -1.10
384.38 -7.80 -2.70 -1.40
384.50 -10.60 0.70 -2.00
384.63 -12.70 2.20 -2.20
384.75 -10.30 0.40 -2.30
384.88 -8.10 -2.20 -2.20
385.00 -4.10 -5.40 -2.20
385.13 -2.40 -6.60 -2.10
385.25 -3.30 -5.40 -2.10
385.38 -6.70 -3.60 -2.00
385.50 -10.10 -1.40 -1.70
385.63 -11.70 -0.50 -1.80
385.75 -11.30 -1.20 -1.90
385.88 -8.60 -2.70 -2.00
386.00 -4.50 -5.90 -1.80
386.13 -2.40 -7.00 -1.70
386.25 -3.00 -5.90 -1.80
386.38 -5.80 -3.90 -1.80
386.50 -8.50 -0.50 -2.10
386.63 -10.60 -0.70 -1.90
386.75 -10.70 -0.50 -1.10
386.88 -6.40 -3.20 -0.30
387.00 -4.80 -4.70 -0.40
387.13 -5.00 -4.90 -0.80
387.25 -6.20 -2.20 -0.90
387.38 -7.20 -0.30 -0.50
387.50 -6.40 -0.30 -0.10
387.63 -6.00 -2.00 0.10
387.75 -4.60 -4.10 0.50
387.88 -3.00 -5.40 0.30
388.00 -5.10 -4.70 -0.30
388.13 -6.20 -2.20 -0.80
388.25 -5.60 -1.20 -2.20
388.38 -6.20 -0.30 -2.80
388.50 -4.70 -1.40 -2.50
388.63 -3.30 -5.40 -1.80
388.75 -3.70 -8.50 -0.30
388.88 -3.70 -8.50 0.40
389.00 -5.20 -6.30 -0.20
389.13 -8.10 -2.70 -1.00
389.25 -9.70 1.10 -1.70
389.38 -9.50 1.90 -1.70
389.50 -7.30 -1.40 -1.10
389.63 -3.50 -7.30 -0.10
389.75 0.10 -9.50 0.60
389.88 0.60 -8.10 -0.10
390.00 -2.00 -4.90 -1.10
390.13 -8.10 -1.20 -1.40
390.25 -11.70 1.90 -0.90
390.38 -11.50 1.40 -0.90
390.50 -8.20 -2.00 -0.40
390.63 -2.20 -4.90 0.10
390.75 0.20 -6.80 0.20
390.88 -1.40 -6.30 0.10
391.00 -4.70 -4.50 0.00
391.13 -9.00 -2.00 -0.20
391.25 -11.50 1.90 -0.20
391.38 -10.50 1.70 0.40
391.50 -7.30 -2.50 0.30
391.63 -4.70 -6.30 -0.40
391.75 -4.30 -9.70 -0.30
391.88 -4.20 -7.60 0.20
392.00 -4.80 -3.70 0.00
392.13 -6.20 -0.70 -0.10
392.25 -7.80 0.70 -0.40
392.38 -9.70 -0.70 -0.40
392.50 -8.70 -4.30 -0.20
392.63 -6.50 -5.90 -0.20
392.75 -4.80 -5.60 -0.10
392.88 -3.60 -3.90 0.20
393.00 -4.10 -2.00 0.40
393.13 -5.40 -2.20 0.40
393.25 -6.70 -3.20 0.10
393.38 -6.80 -4.50 -0.20
393.50 -6.40 -3.70 -0.60
393.63 -6.40 -3.20 -0.60
393.75 -7.20 -3.20 -0.40
393.88 -5.50 -3.00 0.20
394.00 -4.30 -3.00 0.70
394.13 -4.10 -4.50 0.70
394.25 -5.60 -6.10 0.30
394.38 -8.20 -5.90 -0.20
394.50 -9.50 -4.90 -0.70
394.63 -9.00 -2.00 -1.00
394.75 -5.90 -1.80 -0.90
394.88 -3.30 -3.00 -0.60
395.00 -3.20 -5.60 -0.40
395.13 -5.40 -7.60 -0.70
395.25 -9.10 -6.60 -0.50
395.38 -10.10 -2.90 -0.20
395.50 -9.40 -0.70 0.10
395.63 -6.50 -0.50 0.20
395.75 -4.30 -3.00 -0.20
395.88 -3.20 -7.00 -0.50
396.00 -4.30 -7.80 -0.10
396.13 -3.80 -7.30 0.40
396.25 -4.10 -4.90 0.30
396.38 -6.40 -3.20 0.10
396.50 -9.00 -2.00 -0.20
396.63 -10.50 -2.20 -0.40
396.75 -10.90 -3.40 0.10
396.88 -6.70 -5.60 0.80
397.00 -0.20 -7.00 1.10
397.13 2.40 -7.80 1.40
397.25 0.50 -7.80 1.00
397.38 -3.80 -6.80 -0.30
397.50 -12.40 -5.60 -0.70
397.63 -14.80 -2.70 -0.90
397.75 -10.20 -1.80 -1.40
397.88 -2.90 -5.20 -2.00
398.00 1.40 -6.60 -1.30
398.13 4.70 -9.50 -0.70
398.25 0.30 -6.10 -1.80
398.38 -8.00 -5.40 -3.10
398.50 -14.90 -2.70 -4.10
398.63 -15.80 -1.00 -3.90
398.75 -12.00 -6.80 -4.20
398.88 -1.40 -10.20 -2.00
399.00 2.70 -9.20 -0.80
399.13 -0.20 -9.50 -1.80
399.25 -5.80 -8.80 -2.20
399.38 -11.90 -4.70 -3.50
399.50 -14.70 -0.50 -3.20
399.63 -11.50 0.40 -3.10
399.75 -5.50 -2.00 -2.30
399.88 -0.10 -6.30 -2.20
400.00 0.90 -7.60 -3.00
400.13 -4.20 -6.10 -3.80
400.25 -10.80 -1.20 -4.10
400.38 -15.30 0.90 -4.20
400.50 -13.20 3.10 -3.80
400.63 -8.00 0.90 -3.60
400.75 -5.40 -7.00 -2.40
400.88 -2.60 -9.00 -1.70
401.00 -3.40 -8.50 -1.20
401.13 -6.70 -5.20 -2.20
401.25 -11.20 -1.40 -2.80
401.38 -13.10 1.90 -2.20
401.50 -9.70 1.70 -2.20
401.63 -6.20 -1.20 -1.80
401.75 -4.80 -6.10 -1.70
401.88 -4.60 -9.00 -1.70
402.00 -5.60 -7.60 -2.00
402.13 -7.20 -4.70 -2.90
402.25 -8.60 0.70 -3.10
402.38 -9.00 3.30 -2.70
402.50 -8.00 0.90 -2.20
402.63 -6.80 -3.90 -1.40
402.75 -4.80 -9.50 -0.80
402.88 -4.10 -9.20 -0.90
403.00 -4.80 -4.10 -1.90
403.13 -9.00 1.90 -3.00
403.25 -12.50 4.30 -3.70
403.38 -12.30 2.40 -3.50
403.50 -6.30 -3.40 -2.00
403.63 -0.70 -8.10 -0.60
403.75 0.50 -8.30 -0.30
403.88 -2.40 -5.20 -0.80
404.00 -8.20 0.00 -2.20
404.13 -14.00 3.30 -3.10
404.25 -16.50 4.10 -3.40
404.38 -11.00 0.00 -3.00
404.50 -1.70 -4.90 -2.20
404.63 1.30 -7.30 -1.20
404.75 0.10 -7.60 -0.20
404.88 -3.60 -3.90 0.00
405.00 -8.70 -0.50 -0.30
405.13 -12.70 1.70 -1.90
405.25 -15.80 1.90 -2.40
405.38 -12.30 0.40 -2.70
405.50 -5.00 -4.90 -2.10
405.63 -0.20 -7.60 -1.80
405.75 0.00 -8.80 -0.90
405.88 -0.70 -7.00 -0.70
406.00 -4.80 -4.70 -0.90
406.13 -9.40 -2.70 -1.00
406.25 -13.40 -0.50 -0.70
406.38 -11.90 -0.30 -1.10
406.50 -7.30 -1.00 -2.60
406.63 -4.00 -4.10 -3.30
406.75 -3.30 -7.80 -2.50
406.88 -2.50 -7.30 -1.60
407.00 -3.40 -5.60 -1.00
407.13 -6.20 -3.20 -0.80
407.25 -9.80 -1.00 -0.70
407.38 -11.90 -0.70 -1.10
407.50 -10.80 -2.20 -1.90
407.63 -9.70 -4.10 -2.80
407.75 -6.70 -4.70 -3.20
407.88 -5.40 -5.60 -2.80
408.00 -3.70 -5.60 -1.40
408.13 -2.40 -4.10 0.10
408.25 -3.20 -3.20 0.90
408.38 -4.20 -3.20 0.00
408.50 -9.70 -4.70 -1.30
408.63 -12.70 -3.20 -2.50
408.75 -14.50 -1.40 -3.30
408.88 -12.40 -2.20 -2.80
409.00 -3.20 -5.20 -1.10
409.13 -1.40 -6.80 -0.20
409.25 2.00 -7.60 -0.10
409.38 -0.30 -7.30 -0.70
409.50 -6.90 -4.70 -1.40
409.63 -14.70 -1.40 -2.00
409.75 -17.70 0.40 -2.20
409.88 -15.80 -1.00 -2.00
410.00 -7.10 -5.40 -1.00
410.13 -1.10 -9.20 -0.30
410.25 0.60 -10.50 0.00
410.38 -2.40 -8.10 0.00
410.50 -6.40 -4.70 -0.40
410.63 -11.50 -1.40 -0.80
410.75 -14.70 0.90 -1.10
410.88 -13.90 -0.50 -1.20
411.00 -7.80 -4.70 -1.10
411.13 -2.00 -7.30 -0.90
411.25 -0.60 -8.30 -0.30
411.38 -0.40 -7.00 -0.10
411.50 -4.80 -5.60 -0.10
411.63 -9.30 -3.90 -0.30
411.75 -13.20 -2.20 -0.80
411.88 -13.20 -0.30 -1.00
412.00 -12.00 0.00 -0.80
412.13 -6.80 -3.40 -0.30
412.25 -4.20 -6.10 0.30
412.38 -2.00 -6.80 0.70
412.50 -2.20 -6.80 0.70
412.63 -5.10 -5.20 0.50
412.75 -8.90 -2.70 0.10
412.88 -12.30 -1.00 -0.20
413.00 -13.20 -0.70 -0.60
413.13 -10.60 -0.70 -1.20
413.25 -7.20 -2.70 -1.10
413.38 -5.00 -4.90 -0.50
413.50 -4.10 -7.30 0.10
413.63 -3.80 -7.30 0.60
413.75 -5.00 -5.90 1.00
413.88 -6.40 -3.70 0.90
414.00 -8.60 -1.20 -0.10
414.13 -11.60 0.20 -0.90
414.25 -11.20 0.00 -1.00
414.38 -10.30 -2.00 -0.60
414.50 -6.50 -4.50 0.40
414.63 -3.40 -7.60 1.10
414.75 -0.70 -8.10 1.30
414.88 -2.90 -7.00 0.70
415.00 -7.80 -2.70 0.10
415.13 -13.00 -0.50 -0.60
415.25 -14.80 0.70 -0.30
415.38 -11.60 -0.30 1.20
415.50 -5.50 -4.50 1.80
415.63 -0.70 -7.00 2.10
415.75 0.10 -7.00 2.10
415.88 -2.00 -4.90 1.60
416.00 -7.60 -2.20 0.30
416.13 -12.10 -1.20 0.00
416.25 -11.30 -0.70 -0.40
416.38 -7.70 -2.90 -0.10
416.50 -5.10 -5.20 0.50
416.63 -1.30 -7.30 0.50
416.75 -2.80 -6.80 0.40
416.88 -6.00 -3.40 0.70
417.00 -9.90 -1.80 0.60
417.13 -10.50 -1.80 1.60
417.25 -8.10 -3.60 2.10
417.38 -4.30 -6.80 1.60
417.50 -4.20 -7.60 0.80
417.63 -6.30 -5.40 0.20
417.75 -10.50 -3.20 0.20
417.88 -11.30 -1.80 0.60
418.00 -9.50 -2.50 0.20
418.13 -6.80 -4.50 0.80
418.25 -4.60 -8.10 0.70
418.38 -3.80 -9.20 -0.10
418.50 -6.90 -7.60 -0.40
418.63 -10.50 -3.20 -0.80
418.75 -11.90 -0.70 -1.00
418.88 -13.20 -0.70 -1.00
419.00 -10.20 -3.60 -0.20
419.13 -6.40 -8.10 0.80
419.25 -2.20 -10.20 1.20
419.38 -1.10 -8.80 0.20
419.50 -4.70 -5.90 -0.40
419.63 -9.00 -1.40 -1.20
419.75 -13.70 0.40 -2.30
419.88 -15.80 0.40 -2.60
420.00 -11.90 -3.60 -2.00
420.13 -4.80 -6.60 -0.80
420.25 -0.80 -10.20 0.50
420.38 -1.20 -9.00 0.70
420.50 -4.60 -7.00 0.10
420.63 -10.10 -2.90 -0.80
420.75 -13.40 0.40 -1.70
420.88 -12.80 0.40 -1.70
421.00 -8.60 -2.20 -3.40
421.13 -6.30 -4.50 -3.30
421.25 1.20 -8.80 -4.00
421.38 -2.70 -6.10 -3.90
421.50 -5.40 -2.70 -3.20
421.63 -7.60 -1.80 -2.60
421.75 -10.20 -1.80 -3.10
421.88 -10.80 0.20 -4.60
422.00 -10.70 -2.90 -3.90
422.13 -6.40 -3.60 -2.50
422.25 -2.50 -2.50 -2.00
422.38 -0.10 -1.00 -2.10
422.50 0.90 -0.30 -2.40
422.63 -0.60 -1.60 -2.30
422.75 -4.60 -2.20 -2.30
422.88 -7.50 0.00 -2.80
423.00 -10.00 0.70 -3.50
423.13 -12.50 0.90 -3.60
423.25 -9.30 0.40 -3.50
423.38 -5.50 -1.40 -3.00
423.50 -3.60 -3.90 -2.20
423.63 -2.50 -4.90 -1.90
423.75 -3.80 -6.30 -2.10
423.88 -6.70 -5.20 -1.70
424.00 -8.40 -1.80 -1.40
424.13 -7.80 0.70 -1.60
424.25 -7.70 0.40 -1.70
424.38 -5.90 -1.20 -2.10
424.50 -5.40 -2.20 -2.90
424.63 -7.80 -4.70 -2.30
424.75 -4.30 -4.90 -0.90
424.88 -1.60 -3.70 -1.40
425.00 -5.60 -5.20 -2.00
425.13 -8.20 -4.30 -2.10
425.25 -9.50 -5.40 -2.10
425.38 -8.40 -4.70 -2.80
425.50 -8.90 -4.10 -3.50
425.63 -8.20 -3.40 -3.30
425.75 -8.60 -4.10 -3.40
425.88 -8.00 -6.30 -2.60
426.00 -7.20 -8.50 -2.00
426.13 -6.70 -9.00 -1.20
426.25 -6.90 -6.60 -0.30
426.38 -6.70 -1.80 0.10
426.50 -6.50 -1.40 0.30
426.63 -10.30 -1.00 -0.30
426.75 -11.20 -1.40 -0.30
426.88 -8.30 -2.20 0.00
427.00 -5.10 -4.10 0.10
427.13 -3.90 -5.20 1.00
427.25 -0.80 -3.00 1.80
427.38 -0.30 -1.60 1.90
427.50 -3.90 -0.70 1.30
427.63 -8.70 -1.00 0.40
427.75 -12.30 0.00 -0.20
427.88 -12.50 0.90 -0.70
428.00 -7.10 0.40 -0.70
428.13 -2.10 -5.20 -0.90
428.25 -0.40 -6.60 -0.30
428.38 -0.80 -6.80 -0.20
428.50 -5.20 -5.40 0.00
428.63 -9.00 0.00 0.00
428.75 -12.00 2.90 -0.20
428.88 -12.90 3.10 -0.30
429.00 -8.70 -2.00 -0.30
429.13 -4.30 -7.30 -0.60
429.25 -2.20 -8.80 -0.90
429.38 -2.50 -5.90 -1.30
429.50 -1.70 -1.00 -2.20
429.63 -2.90 4.00 -2.40
429.75 -5.00 5.80 -2.00
429.88 -8.50 2.90 -2.20
430.00 -9.00 -1.00 -3.00
430.13 -7.60 -5.20 -3.00
430.25 -5.20 -3.90 -3.00
430.38 -2.70 -1.20 -2.30
430.50 -2.30 1.40 -1.20
430.63 -1.40 0.90 -0.80
430.75 -1.70 -1.00 -0.60
430.88 -3.70 -4.10 -0.60
431.00 -5.90 -5.60 -0.50
431.13 -6.70 -2.20 -1.10
431.25 -5.20 0.00 -1.30
431.38 -5.80 3.30 -1.00
431.50 -4.60 0.70 0.50
431.63 -2.00 -1.60 0.90
431.75 1.10 -2.70 1.00
431.88 -0.80 -4.90 0.10
432.00 -2.20 -2.50 -0.70
432.13 -6.30 1.90 -1.80
432.25 -6.10 3.80 -3.70
432.38 -6.30 4.30 -4.70
432.50 -2.90 3.10 -3.80
432.63 -0.20 -1.20 -3.40
432.75 1.90 -4.50 -3.20
432.88 3.20 -2.50 -2.70
433.00 1.20 0.90 -2.50
433.13 -3.20 3.10 -3.30
433.25 -5.40 6.00 -3.50
433.38 -7.10 7.20 -3.70
433.50 -7.00 1.70 -4.20
433.63 -2.30 -3.00 -3.90
433.75 0.30 -6.10 -3.00
433.88 2.50 -3.70 -1.80
434.00 2.80 0.60 -1.60
434.13 -0.60 2.40 -1.80
434.25 -6.30 4.80 -1.40
434.38 -8.60 3.60 -0.40
434.50 -9.30 4.80 -1.60
434.63 -6.00 4.30 -1.60
434.75 1.20 4.30 -2.00
434.88 4.20 2.90 -1.70
435.00 4.50 -0.30 -0.80
435.13 0.90 -0.30 -0.60
435.25 -2.50 0.40 -0.80
435.38 -3.70 3.60 -1.30
435.50 -5.10 5.10 -1.00
435.63 -3.10 5.30 -1.00
435.75 2.00 3.10 -1.10
435.88 1.10 -0.80 -2.60
436.00 2.40 1.90 -2.60
436.13 0.20 0.90 -1.70
436.25 -2.80 3.80 -1.80
436.38 -6.30 5.30 -0.90
436.50 -7.10 3.80 -0.10
436.63 -4.20 5.50 -0.70
436.75 0.50 4.30 -1.60
436.88 -2.80 3.30 -1.70
437.00 -5.10 2.60 -0.80
437.13 -6.00 1.90 0.10
437.25 -2.10 1.70 1.00
437.38 1.00 -0.10 1.30
437.50 3.20 0.40 0.90
437.63 1.00 1.40 0.20
437.75 -2.30 1.40 -0.40
437.88 -8.10 4.60 -0.20
438.00 -7.20 5.10 0.20
438.13 -7.30 4.80 0.00
438.25 -1.90 1.70 0.10
438.38 2.30 -2.30 0.30
438.50 4.60 -5.40 0.40
438.63 3.30 -5.20 0.30
438.75 -2.50 -2.50 0.10
438.88 -6.00 2.40 -0.50
439.00 -6.80 6.20 -0.40
439.13 -3.20 6.00 -0.20
439.25 0.30 1.10 -0.20
439.38 3.50 -4.50 0.00
439.50 2.80 -9.00 -0.50
439.63 -2.10 -8.10 -0.80
439.75 -5.90 -3.70 -0.20
439.88 -6.90 0.70 0.00
440.00 -5.60 2.60 -0.20
440.13 -3.30 1.90 -0.60
440.25 -3.00 -1.00 -1.00
440.38 -3.20 -4.10 -1.20
440.50 -5.00 -4.90 -1.80
440.63 -5.90 -4.10 -2.00
440.75 -5.50 -3.40 -1.70
440.88 -6.30 -2.50 -1.10
441.00 -6.40 -3.20 -0.10
441.13 -6.10 -4.10 0.30
441.25 -6.70 -4.70 0.30
441.38 -6.10 -4.10 0.10
441.50 -7.10 -2.50 0.00
441.63 -8.70 -1.00 -0.30
441.75 -9.10 -0.30 -0.10
441.88 -4.70 -1.00 -1.20
442.00 -4.20 -4.70 -1.00
442.13 -2.00 -6.30 -0.10
442.25 0.20 -5.90 0.10
442.38 -2.00 -4.50 -0.20
442.50 -7.30 -3.40 -0.70
442.63 -11.50 -2.90 -0.50
442.75 -12.00 -2.50 -0.80
442.88 -11.10 -1.80 -0.80
443.00 -7.10 -2.50 -0.20
443.13 -3.60 -3.90 0.20
443.25 -3.40 -5.20 0.30
443.38 -2.60 -5.60 0.70
443.50 -3.50 -4.90 0.40
443.63 -6.70 -3.70 0.10
443.75 -10.80 -2.70 -0.30
443.88 -12.40 -0.70 -0.70
444.00 -12.30 -0.50 -1.20
444.13 -9.90 -0.30 -1.60
444.25 -8.00 -2.00 -1.00
444.38 -5.00 -3.40 -0.80
444.50 -5.00 -6.30 -0.40
444.63 -4.60 -7.00 0.00
444.75 -6.50 -6.30 0.20
444.88 -6.80 -2.50 -0.10
445.00 -9.80 1.90 -0.90
445.13 -12.10 4.60 -1.30
445.25 -11.60 2.60 -1.30
445.38 -6.70 -4.70 -1.40
445.50 -4.60 -8.50 -0.70
445.63 -1.30 -11.70 0.60
445.75 -2.60 -8.50 0.90
445.88 -3.80 -3.40 0.20
446.00 -8.90 1.70 -0.80
446.13 -13.80 3.10 -1.20
446.25 -15.00 5.30 -1.70
446.38 -10.60 4.00 -0.70
446.50 -3.20 -0.70 -0.60
446.63 -0.80 -7.30 0.30
446.75 1.30 -6.80 0.70
446.88 -0.80 -4.90 -0.30
447.00 -6.70 -2.70 -1.10
447.13 -13.50 0.70 -2.10
447.25 -14.90 2.60 -2.40
447.38 -11.90 3.60 -1.10
447.50 -2.50 -2.50 -0.80
447.63 2.70 -5.40 -0.20
447.75 2.60 -6.60 0.00
447.88 -2.20 -5.40 -0.40
448.00 -8.10 -4.10 -0.90
448.13 -12.70 -0.70 -1.30
448.25 -15.40 1.70 -0.90
448.38 -8.20 1.90 -0.90
448.50 -3.60 -1.40 -1.30
448.63 -2.10 -4.70 -1.10
448.75 -2.20 -6.80 -0.60
448.88 -3.90 -8.10 -0.30
449.00 -6.00 -5.90 -0.40
449.13 -10.80 -1.80 -1.40
449.25 -12.70 1.10 -1.70
449.38 -11.10 0.70 -1.20
449.50 -7.30 -0.50 -1.30
449.63 -6.20 -3.20 -0.60
449.75 -5.70 -5.40 0.30
449.88 -3.00 -5.40 0.10
450.00 -4.60 -4.10 -0.80
450.13 -7.80 -2.20 -0.50
450.25 -7.60 -1.80 -0.60
450.38 -8.50 -1.40 -0.90
450.50 -9.80 -2.50 -0.60
450.63 -7.10 -3.90 -0.40
450.75 -4.20 -3.70 -0.40
450.88 -2.10 -5.60 -0.40
451.00 -3.00 -5.90 -0.30
451.13 -5.10 -6.10 -0.10
451.25 -8.60 -6.10 0.20
451.38 -9.90 -3.60 0.30
451.50 -7.60 -2.20 0.80
451.63 -4.70 -1.40 0.60
451.75 -3.20 -1.80 0.10
451.88 -3.80 -3.00 -0.30
452.00 -6.80 -3.40 -0.30
452.13 -6.80 -2.50 -0.10
452.25 -5.50 -1.00 -0.20
452.38 -3.00 0.90 -0.30
452.50 -1.00 0.20 -0.30
452.63 -0.10 -1.00 -0.40
452.75 -2.60 -3.20 -0.60
452.88 -6.70 -4.70 -0.70
453.00 -9.30 -4.90 -0.80
453.13 -9.80 -2.90 -0.60
453.25 -6.80 -1.00 -0.30
453.38 -1.90 -0.30 0.20
453.50 1.40 -1.20 0.80
453.63 2.00 -3.70 1.30
453.75 -2.10 -5.60 1.20
453.88 -6.90 -5.20 0.40
454.00 -11.10 -2.20 -0.60
454.13 -11.60 1.70 -1.10
454.25 -8.40 2.60 -0.80
454.38 -3.20 0.20 -0.40
454.50 0.00 -3.40 0.20
454.63 -0.80 -8.30 0.40
454.75 -4.60 -9.50 0.70
454.88 -8.70 -5.40 0.30
455.00 -10.50 -1.20 0.40
455.13 -9.00 1.40 0.40
455.25 -5.40 0.20 0.50
455.38 -1.60 -2.30 0.80
455.50 -1.30 -6.30 0.60
455.63 -4.10 -8.80 0.10
455.75 -8.20 -6.30 0.10
455.88 -9.50 -1.00 0.20
456.00 -6.90 2.20 0.20
456.13 -3.40 1.70 0.20
456.25 -1.10 -2.00 0.50
456.38 -1.60 -7.00 0.50
456.50 -3.90 -8.10 -0.10
456.63 -8.00 -5.40 -0.70
456.75 -10.10 -1.00 -1.20
456.88 -9.00 3.30 -1.20
457.00 -6.70 2.20 -1.00
457.13 -5.00 -2.00 -1.10
457.25 -4.20 -6.10 -1.00
457.38 -5.70 -8.80 -0.50
457.50 -5.70 -5.90 0.00
457.63 -5.50 -2.50 -0.10
457.75 -5.90 -0.30 -0.10
457.88 -6.00 -1.40 -0.50
458.00 -6.40 -4.10 -0.80
458.13 -6.70 -6.10 -0.70
458.25 -5.50 -6.30 -0.20
458.38 -3.20 -3.70 -0.50
458.50 -3.40 -1.20 -0.50
458.63 -4.30 -2.00 -0.30
458.75 -5.50 -4.90 0.10
458.88 -6.30 -6.80 0.40
459.00 -7.30 -6.30 0.60
459.13 -6.80 -2.90 0.60
459.25 -5.60 -0.70 0.60
459.38 -5.10 -0.70 0.30
459.50 -5.10 -2.20 0.00
459.63 -7.70 -4.50 -0.30
459.75 -8.00 -5.90 -0.40
459.88 -8.60 -6.10 -0.20
460.00 -5.60 -4.10 0.50
460.13 -3.60 -2.50 0.70
460.25 -3.40 -2.70 0.40
460.38 -6.30 -2.90 -0.30
460.50 -8.90 -6.10 -0.10
460.63 -5.80 -6.30 -0.50
460.75 -7.70 -2.90 -1.30
460.88 -4.50 0.90 -2.60
461.00 -6.70 1.10 -3.60
461.13 -8.10 -1.80 -3.40
461.25 -8.00 -3.90 -2.00
461.38 -5.00 -5.90 -1.00
461.50 -4.70 -4.90 -0.50
461.63 -5.40 -3.20 -0.30
461.75 -6.70 -1.80 -0.60
461.88 -10.10 0.00 -1.60
462.00 -12.80 0.00 -2.30
462.13 -12.70 -0.70 -2.70
462.25 -7.30 -2.90 -2.60
462.38 -3.20 -3.70 -2.70
462.50 0.50 -3.40 -1.90
462.63 2.00 -4.10 -0.90
462.75 -1.10 -5.90 -0.40
462.88 -6.50 -4.50 -1.00
463.00 -11.20 0.00 -2.20
463.13 -14.20 3.40 -3.30
463.25 -12.40 3.10 -3.70
463.38 -5.60 -4.70 -2.40
463.50 1.00 -8.30 -0.60
463.63 4.50 -8.50 0.50
463.75 1.40 -6.60 0.30
463.88 -6.20 -0.70 -0.40
464.00 -13.50 4.10 -1.20
464.13 -15.30 5.30 -1.90
464.25 -11.10 3.10 -2.10
464.38 -3.60 -3.40 -1.70
464.50 0.60 -8.10 -1.40
464.63 0.90 -9.50 -1.60
464.75 -3.60 -5.90 -1.10
464.88 -8.70 -1.00 -0.30
465.00 -12.30 1.40 -0.10
465.13 -13.40 3.30 -0.10
465.25 -11.70 2.40 -1.10
465.38 -6.40 -1.80 -1.70
465.50 -4.20 -6.10 -1.90
465.63 -1.20 -8.50 -1.20
465.75 -3.30 -8.80 0.00
465.88 -5.70 -4.50 0.80
466.00 -8.20 -1.00 0.70
466.13 -11.90 2.20 0.50
466.25 -12.50 2.90 1.00
466.38 -7.70 1.40 1.30
466.50 -4.60 -2.20 0.10
466.63 -4.80 -4.10 -0.90
466.75 -5.90 -6.10 -0.30
466.88 -5.40 -5.20 0.40
467.00 -4.30 -2.50 0.80
467.13 -2.80 0.40 0.50
467.25 -5.00 1.40 0.30
467.38 -7.20 -0.30 -0.20
467.50 -9.80 -3.40 0.20
467.63 -8.70 -5.40 0.60
467.75 -5.20 -6.30 -0.60
467.88 -5.40 -5.60 -1.00
468.00 -4.60 -4.10 -0.80
468.13 -5.20 -2.00 -0.80
468.25 -6.60 0.00 -0.90
468.38 -6.20 -0.30 -0.40
468.50 -5.50 -2.50 0.00
468.63 -5.00 -6.80 0.50
468.75 -5.60 -6.60 0.70
468.88 -7.10 -4.50 0.10
469.00 -9.10 -1.20 0.10
469.13 -7.80 2.20 0.40
469.25 -5.20 1.40 0.30
469.38 -4.20 -1.20 0.30
469.50 -3.30 -6.30 0.60
469.63 -4.30 -9.70 1.80
469.75 -5.10 -9.90 1.40
469.88 -4.80 -5.60 1.20
470.00 -3.90 0.20 1.00
470.13 -3.80 4.30 1.40
470.25 -3.20 3.60 1.90
470.38 -2.10 0.70 2.40
470.50 -2.50 -5.90 1.70
470.63 -4.90 -10.70 1.40
470.75 -5.30 -6.60 0.90
470.88 -5.40 -0.30 0.10
471.00 -4.80 5.10 0.10
471.13 -3.80 5.30 0.30
471.25 -2.10 0.70 0.90
471.38 -2.40 -5.60 1.00
471.50 -3.70 -10.50 1.00
471.63 -6.00 -8.80 0.70
471.75 -6.50 -2.90 0.40
471.88 -6.80 2.90 0.30
472.00 -4.70 3.30 0.50
472.13 -3.00 0.00 1.00
472.25 -0.20 -5.60 2.00
472.38 2.20 -8.30 2.60
472.50 0.90 -8.10 2.40
472.63 -2.20 -4.50 2.20
472.75 -7.20 0.20 1.00
472.88 -11.70 3.30 -0.50
473.00 -12.80 3.80 -1.10
473.13 -7.10 -1.40 -0.30
473.25 -1.80 -5.60 0.70
473.38 1.40 -8.50 1.00
473.50 -1.60 -8.10 0.80
473.63 -6.90 -4.70 1.00
473.75 -10.90 -1.40 0.50
473.88 -13.40 1.40 -0.60
474.00 -12.40 -0.70 -0.90
474.13 -4.70 -5.40 0.00
474.25 0.40 -7.00 0.90
474.38 1.60 -8.30 1.30
474.50 -0.90 -7.60 1.80
474.63 -5.60 -5.20 1.80
474.75 -10.80 -2.70 1.10
474.88 -14.30 -1.20 0.10
475.00 -14.90 1.70 -0.40
475.13 -11.10 1.70 -0.10
475.25 -5.60 -2.20 0.10
475.38 -1.20 -5.20 1.10
475.50 1.00 -5.90 1.70
475.63 -0.30 -7.80 1.20
475.75 -6.70 -6.60 0.60
475.88 -12.00 -3.40 -0.30
476.00 -14.90 1.70 -0.80
476.13 -11.20 2.40 -0.60
476.25 -1.80 -2.70 1.60
476.38 2.00 -6.10 3.00
476.50 4.30 -3.40 3.20
476.63 -0.40 -4.10 1.20
476.75 -11.50 0.00 0.20
476.88 -17.70 2.40 -0.50
477.00 -16.50 3.10 -0.20
477.13 -10.20 1.10 0.60
477.25 -2.90 -3.20 0.80
477.38 0.90 -6.60 1.10
477.50 -1.30 -5.90 1.20
477.63 -5.30 -4.70 1.00
477.75 -9.10 -3.20 1.20
477.88 -12.40 -0.30 1.70
478.00 -10.30 0.40 1.60
478.13 -7.70 -1.00 0.30
478.25 -5.50 -3.90 0.90
478.38 -3.30 -6.80 1.40
478.50 -2.90 -7.00 2.00
478.63 -3.30 -5.40 2.10
478.75 -6.40 -2.70 1.80
478.88 -9.70 -0.30 1.10
479.00 -12.50 0.40 -0.30
479.13 -12.90 -1.20 -0.70
479.25 -9.00 -2.50 -2.10
479.38 -3.00 -3.90 -2.50
479.50 0.20 -3.40 -2.50
479.63 -1.20 -4.10 -2.30
479.75 -3.70 -4.70 -2.00
479.88 -6.40 -5.60 -1.70
480.00 -8.60 -6.10 -1.40
480.13 -8.30 -5.20 -0.90
480.25 -5.80 -3.90 -0.60
480.38 -4.30 -3.90 -0.20
480.50 -5.00 -3.00 0.40
480.63 -6.80 -2.90 0.70
480.75 -7.70 -4.50 0.40
480.88 -9.40 -4.10 0.30
481.00 -10.30 -2.00 0.30
481.13 -8.10 2.20 -0.60
481.25 -6.60 2.40 -1.10
481.38 -6.00 1.40 -0.70
481.50 -2.60 -0.70 -0.20
481.63 -0.80 -4.50 0.00
481.75 -1.10 -6.80 -0.20
481.88 -2.50 -3.40 -1.30
482.00 -6.60 -1.00 -1.80
482.13 -8.70 0.90 -0.50
482.25 -7.80 3.10 0.30
482.38 -6.70 1.70 0.90
482.50 -6.00 -2.00 1.30
482.63 -5.10 -7.00 1.40
482.75 -6.50 -8.80 1.70
482.88 -5.40 -7.60 0.40
483.00 -7.20 -4.10 0.10
483.13 -6.20 0.70 0.20
483.25 -3.40 0.20 -0.70
483.38 -8.10 -1.20 -1.80
483.50 -5.40 -5.60 -0.30
483.63 -3.90 -9.50 0.00
483.75 -0.20 -9.00 -1.10
483.88 -2.80 -10.20 -1.60
484.00 1.10 -4.70 -0.80
484.13 -0.20 -1.20 -1.80
484.25 -5.10 0.70 -2.80
484.38 -9.80 0.90 -2.60
484.50 -10.80 0.70 -2.70
484.63 -10.70 -0.50 -2.10
484.75 -5.90 -4.10 -2.60
484.88 -3.00 -5.90 -2.40
485.00 -0.20 -7.60 -2.40
485.13 -1.20 -4.70 -2.50
485.25 -5.00 -2.90 -2.90
485.38 -8.90 -1.20 -3.80
485.50 -12.90 -2.70 -4.10
485.63 -11.40 -5.10 -3.30
485.75 -4.70 -5.90 -3.20
485.88 -1.10 -8.80 -2.80
486.00 -0.20 -6.10 -2.30
486.13 -4.60 -2.70 -2.60
486.25 -9.80 0.90 -3.10
486.38 -14.10 1.10 -3.20
486.50 -13.90 0.90 -2.50
486.63 -7.30 -2.00 -1.80
486.75 -2.60 -5.20 -1.20
486.88 0.10 -6.60 -1.20
487.00 -1.70 -5.90 -1.20
487.13 -5.40 -4.10 -1.40
487.25 -9.00 -1.40 -2.00
487.38 -10.20 0.70 -2.40
487.50 -9.40 0.70 -2.30
487.63 -5.60 -1.80 -2.10
487.75 -2.90 -4.70 -1.80
487.88 -2.00 -7.30 -1.80
488.00 -3.70 -7.00 -1.80
488.13 -6.90 -5.20 -1.80
488.25 -10.10 -1.40 -1.80
488.38 -11.10 1.10 -2.20
488.50 -9.70 1.10 -2.10
488.63 -6.90 -2.20 -2.10
488.75 -5.10 -5.60 -2.20
488.88 -5.10 -7.60 -2.20
489.00 -5.40 -8.10 -1.90
489.13 -6.50 -5.40 -1.40
489.25 -7.10 -4.50 -1.10
489.38 -7.70 -2.90 -0.50
489.50 -8.50 -2.50 -0.40
489.63 -9.30 -2.50 -0.10
489.75 -9.30 -3.90 -0.20
489.88 -9.10 -4.70 -0.30
490.00 -6.90 -4.70 -0.50
490.13 -5.90 -3.70 -0.70
490.25 -6.30 -3.90 -1.00
490.38 -8.00 -4.50 -1.00
490.50 -10.90 -4.30 -0.70
490.63 -9.70 -4.70 -0.40
490.75 -8.50 -4.90 -0.40
490.88 -6.50 -5.40 -0.40
491.00 -5.80 -5.40 -0.30
491.13 -5.90 -6.10 -0.20
491.25 -7.20 -5.60 0.50
491.38 -7.10 -4.50 1.70
491.50 -6.70 -4.70 2.20
491.63 -6.70 -3.20 1.20
491.75 -9.00 -2.00 0.40
491.88 -10.80 -2.70 -0.30
492.00 -11.20 -3.40 -0.70
492.13 -9.10 -5.60 -0.50
492.25 -6.90 -6.60 -0.10
492.38 -3.90 -6.60 0.10
492.50 -3.70 -6.10 0.60
492.63 -5.40 -4.70 0.60
492.75 -6.80 -4.50 0.10
492.88 -9.40 -3.60 -0.10
493.00 -10.30 -4.30 0.10
493.13 -10.70 -5.40 -0.10
493.25 -8.70 -4.90 0.40
493.38 -6.30 -5.40 0.70
493.50 -5.60 -6.10 1.00
493.63 -5.70 -6.30 0.50
493.75 -9.80 -5.40 -0.10
493.88 -12.50 -4.90 -0.20
494.00 -12.90 -3.60 -0.50
494.13 -10.90 -4.30 0.00
494.25 -3.60 -6.30 -0.10
494.38 0.40 -8.50 0.90
494.50 0.00 -8.80 1.20
494.63 -3.80 -6.80 1.10
494.75 -9.50 -3.90 0.50
494.88 -14.10 -1.80 0.10
495.00 -15.60 -0.30 0.00
495.13 -11.90 -2.20 -0.20
495.25 -8.10 -3.60 -1.00
495.38 -2.10 -6.60 -0.40
495.50 -1.00 -8.10 -0.40
495.63 -3.60 -8.30 -0.50
495.75 -7.20 -6.60 -0.30
495.88 -9.30 -3.40 -0.30
496.00 -9.90 -0.30 -0.50
496.13 -7.30 -0.50 -0.60
496.25 -4.30 -1.00 -0.60
496.38 -2.50 -4.90 -0.60
496.50 -2.00 -9.20 0.10
496.63 -3.70 -6.60 0.50
496.75 -9.00 -3.40 -0.20
496.88 -12.70 0.20 -1.90
497.00 -16.00 2.90 -2.00
497.13 -11.20 0.90 -0.90
497.25 -0.80 0.00 -0.80
497.38 4.50 -7.60 -1.20
497.50 -0.20 -8.50 -1.70
497.63 -2.30 -5.40 -1.60
497.75 -6.70 -2.20 -1.80
497.88 -11.30 -0.70 -1.80
498.00 -12.00 0.90 -1.80
498.13 -9.90 -1.80 -1.70
498.25 -5.80 -1.40 -1.40
498.38 -1.90 -4.70 -2.00
498.50 -2.50 -6.30 -1.80
498.63 -3.20 -6.60 -1.20
498.75 -6.90 -3.20 -1.20
498.88 -11.60 -1.20 -1.00
499.00 -12.30 0.00 0.20
499.13 -6.40 -0.30 -0.30
499.25 -2.00 -2.00 0.20
499.38 4.00 -3.40 0.40
499.50 2.70 -5.40 -0.50
499.63 -3.70 -7.00 -1.70
499.75 -9.50 -4.30 -1.30
499.88 -14.60 -0.70 -1.30
500.00 -11.60 6.00 -1.10
500.13 -11.20 6.30 -2.10
500.25 -4.30 -1.40 0.00
500.38 1.40 -5.60 0.70
500.50 2.20 -8.30 1.00
500.63 0.00 -3.90 -0.30
500.75 -4.10 -3.40 -0.70
500.88 -7.20 1.10 -0.70
501.00 -7.30 1.90 -1.80
501.13 -10.10 0.90 -4.60
501.25 -11.80 -1.40 -4.90
501.38 -6.60 -4.90 -5.00
501.50 -4.00 -7.60 -5.10
501.63 -3.10 -7.30 -4.70
501.75 -3.40 -7.60 -4.10
501.88 -7.30 -5.90 -3.60
502.00 -9.70 -5.10 -3.50
502.13 -10.30 -2.50 -3.70
502.25 -9.40 -1.80 -4.00
502.38 -7.50 -2.90 -3.80
502.50 -3.80 -4.50 -3.70
502.63 -6.30 -5.90 -2.80
502.75 -8.10 -6.60 -0.90
502.88 -6.70 -4.70 0.60
503.00 -7.60 -1.20 1.00
503.13 -6.90 -0.30 -0.10
503.25 -9.30 -0.50 -0.60
503.38 -7.70 -1.40 -0.90
503.50 -6.00 -3.40 -0.60
503.63 -2.80 -5.40 -0.60
503.75 -1.80 -6.10 -0.20
503.88 -2.20 -6.30 0.20
504.00 -4.30 -4.90 0.30
504.13 -7.30 -3.90 0.00
504.25 -10.90 -2.00 0.00
504.38 -8.40 -0.70 -1.00
504.50 -9.20 -1.20 -2.30
504.63 -5.10 -1.80 -2.70
504.75 -4.20 -3.70 -3.30
504.88 -4.00 -7.00 -2.90
505.00 -2.10 -7.60 -1.60
505.13 -2.10 -5.60 -1.40
505.25 -6.20 -4.10 -1.20
505.38 -7.70 -3.40 -1.90
505.50 -10.20 -2.70 -2.40
505.63 -8.60 -2.20 -2.30
505.75 -7.30 -3.90 -3.20
505.88 -7.00 -4.10 -2.80
506.00 -6.60 -4.50 -2.50
506.13 -6.80 -4.90 -2.20
506.25 -7.60 -4.10 -2.80
506.38 -9.70 -2.70 -3.30
506.50 -11.60 -2.70 -3.70
506.63 -11.50 -2.90 -3.30
506.75 -6.80 -3.40 -2.70
506.88 -4.00 -4.70 -2.10
507.00 -1.00 -5.60 -1.80
507.13 -1.00 -5.60 -1.90
507.25 -6.20 -5.20 -2.10
507.38 -12.70 -3.20 -1.80
507.50 -16.50 0.70 -0.70
507.63 -14.10 1.70 -0.90
507.75 -8.90 0.20 -1.80
507.88 -4.00 -4.10 -2.80
508.00 -2.70 -7.00 -3.30
508.13 -4.00 -7.00 -3.30
508.25 -6.00 -5.90 -3.50
508.38 -9.00 -3.90 -2.90
508.50 -11.60 -3.20 -1.10
508.63 -6.40 -2.20 0.00
508.75 -2.20 -3.40 -0.30
508.88 -2.00 -3.90 -1.10
509.00 -3.80 -3.40 -2.00
509.13 -8.50 -2.50 -2.60
509.25 -12.50 -1.00 -2.80
509.38 -14.30 -1.20 -2.90
509.50 -11.20 -2.50 -2.30
509.63 -5.80 -4.50 -2.30
509.75 -2.40 -6.10 -2.80
509.88 -0.80 -6.30 -3.00
510.00 -2.40 -5.20 -3.30
510.13 -5.80 -3.90 -3.00
510.25 -7.80 -1.80 -2.50
510.38 -9.00 -1.00 -2.10
510.50 -8.50 0.00 -1.30
510.63 -6.20 -1.20 -1.40
510.75 -6.20 -2.70 -2.60
510.88 -8.80 -2.00 -3.90
511.00 -10.70 -1.40 -4.70
511.13 -10.80 -1.20 -4.90
511.25 -8.10 -4.10 -3.30
511.38 -0.60 -6.80 -1.30
511.50 4.10 -9.00 0.50
511.63 4.60 -7.80 1.40
511.75 0.40 -4.10 1.20
511.88 -6.90 -1.20 0.40
512.00 -12.40 1.10 -0.90
512.13 -15.10 2.20 -2.00
512.25 -12.70 1.70 -1.80
512.38 -6.60 -2.50 -1.90
512.50 -3.30 -6.30 -1.30
512.63 0.90 -7.60 -0.40
512.75 2.40 -6.80 0.20
512.88 1.40 -4.70 1.00
513.00 0.00 -2.00 1.40
513.13 -2.90 0.20 1.60
513.25 -7.20 0.20 1.40
513.38 -10.00 -1.40 0.80
513.50 -11.30 -1.20 0.60
513.63 -9.30 -3.40 -1.20
513.75 -6.60 -3.40 -1.70
513.88 -3.80 -3.90 -1.10
514.00 -1.10 -5.90 -0.60
514.13 -0.60 -4.90 0.20
514.25 0.10 -4.70 0.50
514.38 -1.80 -3.70 1.00
514.50 -3.40 -3.20 1.30
514.63 -5.00 -0.50 1.60
514.75 -6.90 1.10 1.00
514.88 -8.00 2.40 0.40
515.00 -8.90 -0.30 -0.90
515.13 -8.50 -3.40 -1.70
515.25 -7.70 -5.40 -1.80
515.38 -5.50 -6.30 -1.90
515.50 -2.90 -6.10 -1.10
515.63 -0.80 -4.90 0.10
515.75 2.40 -2.50 1.60
515.88 2.30 -2.70 2.80
516.00 0.20 -4.50 2.80
516.13 -5.10 -5.20 1.90
516.25 -11.20 -3.90 0.20
516.38 -15.80 0.00 -0.90
516.50 -15.80 3.40 -1.10
516.63 -9.40 0.70 -0.30
516.75 -2.40 -2.70 0.10
516.88 3.20 -7.30 -0.40
517.00 0.50 -8.80 -0.20
517.13 -0.70 -6.10 0.60
517.25 -4.30 -3.00 1.00
517.38 -8.10 -2.20 1.10
517.50 -9.00 -1.40 0.60
517.63 -11.30 -2.20 -0.10
517.75 -9.30 -2.00 -0.20
517.88 -7.10 -3.40 -1.70
518.00 -7.20 -4.10 -2.70
518.13 -8.80 -3.90 -2.00
518.25 -7.60 -3.20 -1.10
518.38 -3.90 -3.20 0.10
518.50 -1.00 -4.10 1.30
518.63 1.60 -4.90 2.30
518.75 -0.40 -5.20 2.10
518.88 -5.60 -5.60 1.10
519.00 -13.70 -2.50 0.40
519.13 -16.20 2.60 -0.50
519.25 -14.50 3.80 -1.10
519.38 -9.10 0.20 -1.40
519.50 -2.40 -5.60 -1.00
519.63 0.50 -10.20 0.10
519.75 -0.70 -9.50 1.20
519.88 -1.60 -6.10 1.40
520.00 -5.00 -3.00 1.80
520.13 -8.30 -0.70 1.90
520.25 -11.50 0.40 1.20
520.38 -12.60 -0.30 0.50
520.50 -10.50 -3.20 -0.30
520.63 -6.90 -4.70 -0.90
520.75 -4.00 -5.20 -0.80
520.88 -1.40 -5.40 -0.40
521.00 -2.40 -3.20 0.50
521.13 -3.00 -2.50 1.60
521.25 -5.10 -0.70 2.40
521.38 -5.90 -0.70 2.60
521.50 -6.50 -1.40 2.00
521.63 -8.90 -2.20 1.20
521.75 -9.40 -1.80 -0.10
521.88 -10.10 -0.50 -1.20
522.00 -8.20 0.90 -0.90
522.13 -6.30 0.40 0.40
522.25 -2.40 -2.30 1.90
522.38 -0.50 -4.90 2.60
522.50 0.00 -6.30 2.60
522.63 -0.60 -4.50 1.80
522.75 -5.60 -1.20 0.80
522.88 -9.90 1.70 0.60
523.00 -11.20 1.90 1.10
523.13 -9.70 -0.70 0.60
523.25 -8.20 -2.50 0.50
523.38 -3.40 -2.70 0.50
523.50 -0.80 -2.00 0.60
523.63 -1.00 -0.30 1.10
523.75 -3.00 -0.50 1.70
523.88 -5.10 -1.80 2.20
524.00 -6.70 -3.70 2.50
524.13 -6.90 -2.70 1.90
524.25 -6.10 -0.30 1.10
524.38 -4.10 3.30 0.50
524.50 -4.30 3.80 0.40
524.63 -3.70 1.70 0.80
524.75 -3.00 -3.40 1.00
524.88 -4.20 -5.60 1.30
525.00 -2.60 -4.70 2.00
525.13 -2.50 -1.60 1.70
525.25 -3.40 2.60 1.60
525.38 -5.90 3.10 1.90
525.50 -7.80 1.10 2.10
525.63 -5.60 -2.20 1.80
525.75 -6.90 -5.20 1.80
525.88 -5.10 -4.10 2.30
526.00 -3.70 -1.20 1.80
526.13 -3.80 0.90 1.20
526.25 -4.10 1.40 1.00
526.38 -6.10 -0.30 1.00
526.50 -6.90 -2.20 1.00
526.63 -5.00 -3.00 0.50
526.75 -5.20 -3.00 -0.50
526.88 -3.70 1.10 -1.60
527.00 -2.40 3.60 -2.20
527.13 -3.20 6.50 -2.00
527.25 -4.10 4.30 -2.10
527.38 -8.80 1.40 -3.20
527.50 -11.20 -2.50 -3.00
527.63 -8.60 -2.70 -2.60
527.75 -3.40 -2.70 -2.40
527.88 -0.20 -3.20 -2.20
528.00 -0.20 -3.70 -2.20
528.13 -2.10 -3.20 -2.40
528.25 -6.70 -1.20 -2.80
528.38 -9.20 1.10 -3.00
528.50 -8.50 4.30 -2.40
528.63 -2.90 3.10 -1.80
528.75 0.90 -0.80 -1.90
528.88 1.20 -3.90 -2.60
529.00 -0.50 -5.60 -2.70
529.13 -2.00 -4.50 -2.70
529.25 -2.70 -1.80 -2.50
529.38 -3.20 0.70 -2.40
529.50 -4.60 1.70 -2.60
529.63 -5.90 -0.30 -2.70
529.75 -7.00 -3.60 -2.70
529.88 -3.00 -5.40 -2.20
530.00 1.00 -5.40 -1.70
530.13 4.10 -3.70 -0.70
530.25 3.10 -2.70 -0.50
530.38 -1.60 -2.30 -1.60
530.50 -8.10 4.00 -2.80
530.63 -12.90 5.10 -2.10
530.75 -9.20 4.00 -1.10
530.88 -1.90 0.20 -0.10
531.00 3.60 -1.20 0.30
531.13 4.30 -2.00 0.30
531.25 -1.20 -0.30 -0.50
531.38 -8.80 2.90 -1.40
531.50 -13.80 5.10 -1.40
531.63 -14.90 4.60 -0.60
531.75 -6.40 -2.20 -0.20
531.88 1.30 -6.80 0.80
532.00 5.70 -5.40 2.70
532.13 3.20 -2.00 2.70
532.25 -0.80 0.40 1.40
532.38 -6.80 1.40 -0.20
532.50 -13.80 3.10 -2.30
532.63 -13.40 4.90 -2.60
532.75 -7.10 1.40 -1.60
532.88 2.40 -3.90 -0.50
533.00 4.60 -5.90 0.40
533.13 3.00 -5.90 1.00
533.25 -0.40 -3.70 1.00
533.38 -7.70 0.90 0.40
533.50 -13.00 3.80 -0.50
533.63 -14.70 3.80 -1.30
533.75 -13.50 2.60 -0.10
533.88 -1.70 -1.60 0.60
534.00 3.90 -4.70 1.40
534.13 2.80 -3.70 2.20
534.25 2.20 -3.00 3.00
534.38 -2.90 -1.80 2.60
534.50 -9.10 -0.70 1.10
534.63 -14.60 1.70 -0.30
534.75 -13.80 4.60 -1.00
534.88 -9.10 2.20 -0.90
535.00 -2.80 -2.50 0.20
535.13 1.00 -4.90 1.00
535.25 1.80 -4.70 1.60
535.38 -0.90 -4.70 1.60
535.50 -6.00 -3.40 2.00
535.63 -9.30 0.00 1.40
535.75 -12.00 2.90 0.50
535.88 -13.40 4.30 0.30
536.00 -7.30 1.40 0.40
536.13 -1.80 -3.70 0.60
536.25 0.40 -5.20 1.00
536.38 0.80 -4.90 1.30
536.50 -2.20 -4.90 1.20
536.63 -8.50 -2.90 1.70
536.75 -9.60 0.70 1.80
536.88 -11.10 3.10 1.60
537.00 -9.70 4.00 1.30
537.13 -6.50 0.00 1.10
537.25 -4.20 -4.10 0.70
537.38 -3.00 -7.30 0.60
537.50 -2.10 -7.00 0.50
537.63 -3.70 -3.70 0.50
537.75 -6.00 0.00 0.60
537.88 -7.10 0.90 0.60
538.00 -8.70 -0.50 0.80
538.13 -8.20 -3.40 1.00
538.25 -8.20 -4.90 0.40
538.38 -7.30 -5.40 0.50
538.50 -6.10 -4.10 0.50
538.63 -5.90 -2.20 0.90
538.75 -5.20 -2.00 1.20
538.88 -5.40 -1.20 1.20
539.00 -6.30 -1.40 0.90
539.13 -8.70 -1.40 0.50
539.25 -9.40 -2.20 0.20
539.38 -8.70 -1.40 0.30
539.50 -6.40 -1.20 0.60
539.63 -4.80 -1.20 0.80
539.75 -3.50 -2.00 1.10
539.88 -3.40 -2.30 1.00
540.00 -5.70 -2.50 0.70
540.13 -7.80 -3.20 0.00
540.25 -9.40 -2.70 -0.60
540.38 -8.60 -1.80 -1.10
540.50 -6.70 -1.20 -0.60
540.63 -4.80 -2.70 0.20
540.75 -2.40 -4.70 1.00
540.88 -2.60 -5.60 1.30
541.00 -5.00 -4.50 1.20
541.13 -8.10 -1.80 0.40
541.25 -11.30 1.10 -0.80
541.38 -11.30 1.70 -1.30
541.50 -7.80 -1.20 -0.80
541.63 -3.70 -5.20 -0.30
541.75 -0.20 -7.60 0.20
541.88 -0.60 -7.30 0.40
542.00 -3.90 -5.20 0.10
542.13 -8.90 -1.80 -0.30
542.25 -12.50 0.90 -0.80
542.38 -11.70 1.40 -0.90
542.50 -7.30 -0.50 -0.80
542.63 -2.60 -4.70 -1.00
542.75 -1.60 -8.10 -1.10
542.88 -3.00 -8.30 -1.20
543.00 -4.60 -6.10 -1.40
543.13 -6.70 -3.20 -1.40
543.25 -7.10 -0.50 -1.40
543.38 -6.20 1.10 -1.70
543.50 -7.00 0.20 -2.10
543.63 -7.20 -2.20 -2.60
543.75 -8.90 -5.10 -2.80
543.88 -8.50 -5.40 -2.70
544.00 -5.60 -5.20 -2.60
544.13 -3.20 -3.20 -2.20
544.25 -1.60 -2.30 -1.80
544.38 -2.50 -3.00 -1.40
544.50 -4.60 -3.20 -1.30
544.63 -6.80 -3.40 -1.40
544.75 -8.90 -2.20 -1.80
544.88 -9.30 -0.50 -2.40
545.00 -9.40 0.70 -3.10
545.13 -8.60 -0.70 -2.50
545.25 -4.10 -3.90 -1.70
545.38 0.20 -5.90 -1.20
545.50 0.70 -6.80 -0.70
545.63 -1.10 -4.90 -0.60
545.75 -4.80 -1.80 -0.90
545.88 -10.30 0.90 -1.90
546.00 -14.10 2.20 -2.50
546.13 -13.70 1.90 -2.50
546.25 -5.40 -1.80 -2.20
546.38 1.00 -5.40 -1.90
546.50 2.80 -6.60 -1.00
546.63 1.90 -5.90 -0.30
546.75 -1.40 -3.90 -0.40
546.88 -7.30 -1.00 -1.10
547.00 -12.40 1.70 -2.20
547.13 -14.90 2.20 -2.50
547.25 -11.60 0.20 -2.40
547.38 -3.60 -3.40 -1.70
547.50 1.00 -6.80 -0.40
547.63 2.90 -6.80 0.50
547.75 0.80 -5.90 0.70
547.88 -5.10 -3.20 -0.20
548.00 -11.10 0.70 -1.20
548.13 -14.60 3.10 -2.20
548.25 -12.00 1.40 -2.70
548.38 -4.10 -3.90 -2.30
548.50 1.30 -7.30 -1.40
548.63 1.60 -8.30 -0.50
548.75 -0.40 -7.00 -0.10
548.88 -4.20 -3.20 -0.20
549.00 -8.90 1.70 -0.90
549.13 -11.40 3.10 -2.10
549.25 -15.60 1.10 -1.80
549.38 -8.40 -2.20 -1.40
549.50 -1.40 -6.30 -1.60
549.63 1.90 -8.30 -1.00
549.75 0.90 -7.00 -0.30
549.88 -2.10 -4.70 0.10
550.00 -5.90 -1.80 0.10
550.13 -9.40 -0.30 -0.30
550.25 -10.80 0.20 -0.70
550.38 -9.10 -1.20 -0.70
550.50 -5.60 -2.20 -1.00
550.63 -3.80 -4.50 -1.20
550.75 -2.80 -5.40 -0.90
550.88 -2.00 -5.40 -0.40
551.00 -2.20 -3.40 0.10
551.13 -3.00 -1.40 0.10
551.25 -5.90 -0.70 -0.70
551.38 -8.60 -0.70 -1.30
551.50 -9.00 -2.00 -1.70
551.63 -8.20 -3.90 -2.40
551.75 -6.40 -4.70 -2.50
551.88 -4.10 -4.50 -2.50
552.00 -4.00 -3.20 -2.20
552.13 -5.80 -1.40 -1.90
552.25 -8.90 -1.80 -0.70
552.38 -9.30 -2.00 0.40
552.50 -7.20 -1.80 0.80
552.63 -5.60 -1.80 0.20
552.75 -8.50 -2.00 0.30
552.88 -9.40 -0.30 -0.20
553.00 -12.40 1.70 0.00
553.13 -9.10 2.20 -0.20
553.25 -6.80 -2.50 0.50
553.38 -0.20 -5.60 1.60
553.50 2.40 -7.30 1.20
553.63 0.20 -7.30 0.60
553.75 -7.50 -5.60 0.60
553.88 -14.10 0.70 0.00
554.00 -16.70 3.80 -1.60
554.13 -12.40 1.10 -2.30
554.25 -3.60 -3.90 -1.60
554.38 0.70 -7.30 -0.80
554.50 0.90 -8.50 0.40
554.63 0.00 -6.80 1.20
554.75 -4.60 -4.10 0.70
554.88 -10.30 -0.50 -0.10
555.00 -13.20 3.60 -0.40
555.13 -13.10 2.90 -1.40
555.25 -9.60 0.90 -2.80
555.38 -3.80 -5.40 -2.00
555.50 -0.30 -8.80 -0.40
555.63 1.60 -9.20 0.80
555.75 -0.20 -7.00 1.40
555.88 -3.30 -2.50 1.10
556.00 -8.50 0.40 0.30
556.13 -12.50 3.80 -0.70
556.25 -12.80 3.30 -0.90
556.38 -8.50 -2.50 -1.70
556.50 -2.20 -8.30 -1.90
556.63 0.50 -8.30 -0.90
556.75 1.90 -8.80 0.30
556.88 0.40 -6.10 1.00
557.00 -4.60 -3.20 0.90
557.13 -8.20 -1.00 0.00
557.25 -12.40 0.20 -1.10
557.38 -13.80 0.20 -2.30
557.50 -9.80 -3.40 -3.10
557.63 -2.70 -4.10 -2.70
557.75 0.70 -7.30 -1.80
557.88 1.40 -8.10 -0.30
558.00 0.10 -7.00 0.30
558.13 -4.10 -3.90 0.10
558.25 -9.70 -0.30 -0.80
558.38 -12.10 2.20 -1.40
558.50 -11.90 2.20 -2.30
558.63 -5.50 -1.00 -2.70
558.75 -1.60 -4.10 -2.30
558.88 1.30 -7.30 -1.40
559.00 0.50 -7.30 -0.50
559.13 -1.20 -5.20 -0.20
559.25 -5.40 -1.20 -0.20
559.38 -8.60 1.70 -0.70
559.50 -9.50 1.90 -1.60
559.63 -8.00 0.40 -1.90
559.75 -5.20 -2.90 -1.80
559.88 -2.90 -6.10 -1.20
560.00 -1.60 -7.60 -0.50
560.13 -1.60 -6.10 0.00
560.25 -2.10 -2.70 0.00
560.38 -4.20 -0.30 -0.70
560.50 -7.70 2.40 -1.80
560.63 -9.60 1.90 -2.50
560.75 -9.50 -1.40 -2.40
560.88 -6.30 -4.90 -1.30
561.00 -0.60 -5.90 -0.20
561.13 2.80 -6.10 0.20
561.25 1.90 -5.40 0.50
561.38 -2.50 -3.00 0.30
561.50 -7.30 -1.00 -0.40
561.63 -11.50 0.90 -0.90
561.75 -11.30 1.10 -1.00
561.88 -6.40 -0.70 -0.70
562.00 -0.80 -3.90 -0.50
562.13 2.30 -6.10 -0.20
562.25 2.30 -7.00 -0.10
562.38 -1.20 -6.10 0.00
562.50 -5.00 -4.90 -0.10
562.63 -7.10 -2.50 -0.20
562.75 -6.70 -1.20 -0.50
562.88 -4.60 -1.20 -1.10
563.00 -3.70 -2.20 -1.60
563.13 -4.50 -2.50 -1.80
563.25 -5.10 -4.10 -1.40
563.38 -5.20 -4.90 -0.60
563.50 -2.50 -5.90 0.30
563.63 -0.70 -6.60 0.70
563.75 -1.10 -4.50 1.00
563.88 -2.90 -2.30 0.50
564.00 -5.20 0.90 -0.70
564.13 -7.00 1.10 -1.70
564.25 -6.00 0.00 -1.40
564.38 -2.40 -4.10 -0.90
564.50 -0.20 -7.60 -0.30
564.63 1.60 -9.20 0.40
564.75 0.50 -8.30 0.60
564.88 -1.40 -5.90 0.20
565.00 -5.60 -0.30 -0.50
565.13 -9.70 4.00 -1.20
565.25 -10.60 4.00 -1.80
565.38 -6.90 -2.20 -2.10
565.50 -2.20 -9.70 -0.90
565.63 0.90 -11.00 0.00
565.75 0.00 -10.20 0.70
565.88 -1.60 -7.00 0.80
566.00 -5.20 -2.50 0.10
566.13 -9.00 1.40 -1.20
566.25 -10.70 4.30 -1.90
566.38 -9.50 -0.50 -1.70
566.50 -3.30 -6.30 -0.70
566.63 1.80 -9.00 -0.10
566.75 0.60 -11.50 0.10
566.88 -0.60 -8.30 0.50
567.00 -5.10 -3.20 -0.10
567.13 -10.30 0.90 -1.20
567.25 -13.70 2.90 -1.70
567.38 -12.00 0.40 -1.60
567.50 -4.30 -5.40 -1.10
567.63 -0.40 -9.90 -0.60
567.75 1.10 -9.90 -0.10
567.88 -0.40 -7.60 0.10
568.00 -5.80 -3.90 0.10
568.13 -10.50 -0.70 -0.10
568.25 -11.50 0.90 -0.50
568.38 -11.50 0.40 -0.90
568.50 -6.80 -2.50 -0.90
568.63 -3.60 -6.80 -0.60
568.75 -1.10 -8.30 -0.10
568.88 -1.10 -7.30 -0.10
569.00 -2.40 -5.20 0.00
569.13 -5.20 -3.40 0.20
569.25 -8.70 -2.00 0.00
569.38 -10.80 -1.20 0.00
569.50 -10.70 -2.50 -0.70
569.63 -9.00 -4.30 -1.30
569.75 -6.00 -4.90 -0.60
569.88 -2.80 -5.40 0.40
570.00 0.40 -4.70 1.00
570.13 -0.40 -6.10 0.70
570.25 -4.10 -5.90 0.30
570.38 -8.50 -3.90 -0.10
570.50 -12.10 -0.30 -0.20
570.63 -13.40 1.90 -0.30
570.75 -11.30 -0.70 -0.60
570.88 -3.50 -5.90 0.60
571.00 2.20 -7.30 0.70
571.13 0.00 -9.20 0.20
571.25 -2.50 -6.80 0.10
571.38 -6.40 -2.70 -0.40
571.50 -10.70 0.40 -1.10
571.63 -12.30 1.40 -1.40
571.75 -11.20 0.90 -1.20
571.88 -6.90 -2.70 -0.30
572.00 -3.30 -5.90 -0.10
572.13 -2.20 -7.30 -0.10
572.25 -1.80 -6.60 -0.40
572.38 -4.70 -4.90 -0.90
572.50 -8.10 -2.20 -1.00
572.63 -9.50 -0.50 -0.80
572.75 -9.40 -0.30 -0.60
572.88 -6.90 -1.20 -0.60
573.00 -4.20 -3.20 -1.10
573.13 -4.50 -3.90 -1.30
573.25 -4.50 -3.90 -1.30
573.38 -5.50 -3.40 -1.20
573.50 -6.90 -3.20 -1.00
573.63 -6.90 -3.20 -0.70
573.75 -7.10 -3.90 -0.80
573.88 -7.30 -2.90 -1.00
574.00 -6.40 -1.20 -1.20
574.13 -6.60 -0.50 -1.30
574.25 -7.70 -1.00 -0.80
574.38 -6.90 -2.70 -0.30
574.50 -6.50 -4.50 0.00
574.63 -4.30 -5.90 -0.90
574.75 -5.60 -4.10 -1.90
574.88 -7.30 -2.00 -2.20
575.00 -10.30 -0.50 -1.70
575.13 -9.80 -1.00 -2.60
575.25 -8.40 -1.20 -2.30
575.38 -4.10 -3.00 -1.60
575.50 -3.00 -4.90 -1.90
575.63 -5.50 -4.50 -1.30
575.75 -8.10 -2.20 -1.40
575.88 -11.70 -0.50 -1.60
576.00 -11.60 0.20 -1.70
576.13 -9.20 0.70 -2.10
576.25 -5.80 -0.50 -1.90
576.38 -3.40 -2.70 -1.40
576.50 -2.90 -3.20 -1.10
576.63 -3.30 -3.00 -1.10
576.75 -7.20 -3.20 -1.70
576.88 -11.10 -1.20 -0.80
577.00 -8.70 -1.40 0.20
577.13 -5.90 -1.20 0.20
577.25 -4.30 -1.40 -0.30
577.38 -5.00 -3.00 -0.40
577.50 -4.80 -2.70 -0.20
577.63 -5.50 -3.00 0.20
577.75 -4.10 -3.00 0.70
577.88 -3.70 -3.20 0.80
578.00 -4.30 -3.40 0.60
578.13 -6.10 -2.20 0.10
578.25 -8.40 -1.20 -0.30
578.38 -9.50 -1.40 0.00
578.50 -6.70 -2.70 0.30
578.63 -4.10 -4.50 1.10
578.75 -0.70 -6.60 1.90
578.88 -0.70 -6.10 2.00
579.00 -2.60 -3.70 1.30
579.13 -6.80 0.00 0.40
579.25 -10.80 2.20 -0.50
579.38 -10.70 1.90 -0.90
579.50 -9.00 0.00 -0.30
579.63 -3.40 -4.10 0.70
579.75 0.80 -6.80 1.30
579.88 1.90 -5.40 1.20
580.00 -1.10 -3.90 0.40
580.13 -6.80 -1.40 0.00
580.25 -11.50 0.90 0.40
580.38 -10.80 0.70 0.10
580.50 -8.50 -1.40 0.20
580.63 -3.90 -4.10 0.30
580.75 -1.80 -7.00 0.80
580.88 -0.30 -6.80 1.20
581.00 -1.20 -2.70 0.90
581.13 -5.20 0.90 0.50
581.25 -9.40 1.10 0.20
581.38 -10.30 1.40 0.30
581.50 -7.90 -1.40 0.50
581.63 -4.30 -4.90 0.70
581.75 -1.10 -6.80 0.40
581.88 -0.40 -5.60 -0.30
582.00 -3.20 -1.80 -1.00
582.13 -8.00 1.90 -1.00
582.25 -10.30 2.90 -0.20
582.38 -8.60 0.20 1.20
582.50 -3.00 -3.40 2.20
582.63 0.60 -7.00 2.40
582.75 0.20 -6.30 1.70
582.88 -3.40 -2.70 0.30
583.00 -9.10 1.70 -1.00
583.13 -12.30 4.30 -1.40
583.25 -9.90 3.10 -0.80
583.38 -2.40 -3.20 -0.20
583.50 2.70 -6.80 0.30
583.63 2.70 -6.30 0.50
583.75 -0.80 -3.90 -0.30
583.88 -8.60 0.20 -1.10
584.00 -13.40 1.90 -1.20
584.13 -14.30 2.60 -0.70
584.25 -8.40 0.20 -0.10
584.38 -0.80 -3.90 0.20
584.50 2.20 -5.40 0.40
584.63 1.30 -5.90 0.60
584.75 -1.10 -4.90 0.60
584.88 -7.10 -2.00 0.20
585.00 -10.30 1.40 -0.40
585.13 -12.70 2.60 -2.00
585.25 -11.50 1.40 -1.30
585.38 -5.10 -2.70 -1.00
585.50 -0.40 -5.60 -1.00
585.63 1.40 -6.60 -1.00
585.75 -1.90 -5.60 -0.80
585.88 -6.40 -3.70 -0.70
586.00 -9.40 -1.20 -0.70
586.13 -12.40 0.70 -1.00
586.25 -10.30 -1.40 -0.50
586.38 -6.00 -4.50 -0.70
586.50 -2.90 -6.10 -0.90
586.63 -2.20 -7.80 -1.00
586.75 -2.80 -6.30 -0.90
586.88 -5.60 -3.70 -1.30
587.00 -9.70 -1.80 -1.90
587.13 -12.00 -1.40 -1.80
587.25 -11.60 -2.70 -1.70
587.38 -7.70 -4.90 -1.60
587.50 -4.30 -6.30 -1.20
587.63 -1.60 -7.00 -0.90
587.75 -2.40 -5.20 -0.80
587.88 -5.20 -2.90 -1.10
588.00 -10.30 -1.00 -1.10
588.13 -12.50 -0.50 -1.80
588.25 -12.50 -1.40 -2.10
588.38 -8.60 -5.20 -1.80
588.50 -2.50 -7.30 -1.00
588.63 1.80 -8.50 -0.60
588.75 0.00 -8.30 -0.50
588.88 -4.20 -6.10 -0.80
589.00 -9.50 -2.50 -1.60
589.13 -13.40 0.90 -2.20
589.25 -13.10 2.40 -2.10
589.38 -8.60 -0.30 -2.30
589.50 -4.50 -4.50 -2.10
589.63 -3.30 -8.30 -2.20
589.75 -5.00 -9.70 -1.60
589.88 -6.20 -6.10 -1.10
590.00 -7.30 -2.00 -0.80
590.13 -8.10 0.70 -0.60
590.25 -6.30 0.40 -0.30
590.38 -5.60 -3.70 -0.20
590.50 -6.40 -7.60 0.00
590.63 -5.70 -9.20 -0.10
590.75 -6.10 -7.00 -0.20
590.88 -6.30 -1.00 -0.60
591.00 -6.80 2.90 -0.90
591.13 -7.10 3.30 -1.10
591.25 -6.90 0.70 -1.10
591.38 -6.30 -5.40 -0.60
591.50 -5.20 -9.70 -0.50
591.63 -3.30 -9.70 0.30
591.75 -1.60 -5.60 0.30
591.88 -0.80 -1.60 -0.20
592.00 -3.80 0.90 -0.40
592.13 -8.50 0.40 -0.60
592.25 -9.40 -1.20 -0.60
592.38 -9.00 -3.40 -0.80
592.50 -6.00 -4.90 -0.40
592.63 -1.00 -5.20 0.00
592.75 0.10 -4.70 0.10
592.88 0.00 -3.40 0.20
593.00 -3.70 -3.20 0.30
593.13 -6.50 -3.40 0.50
593.25 -6.70 -2.20 0.60
593.38 -8.10 -1.80 1.20
593.50 -5.10 -2.20 1.10
593.63 -4.80 -2.70 0.20
593.75 -5.40 -3.70 0.00
593.88 -5.60 -4.10 -0.20
594.00 -4.20 -2.70 -0.10
594.13 -4.10 -1.40 -0.20
594.25 -5.10 -0.30 -0.40
594.38 -6.30 -1.00 -0.40
594.50 -6.30 -2.90 0.00
594.63 -4.80 -4.70 0.10
594.75 -4.80 -5.20 0.70
594.88 -4.60 -3.70 0.70
595.00 -6.80 -1.00 0.40
595.13 -10.50 0.70 0.40
595.25 -11.60 0.70 0.60
595.38 -6.90 -1.20 1.70
595.50 -1.20 -4.10 2.20
595.63 2.40 -6.30 2.30
595.75 0.80 -6.30 1.80
595.88 -5.40 -3.70 1.00
596.00 -11.90 0.20 0.50
596.13 -14.60 3.10 0.90
596.25 -10.50 1.10 0.70
596.38 -3.40 -4.10 0.40
596.50 1.00 -7.30 0.40
596.63 1.00 -7.80 0.70
596.75 -1.80 -5.60 0.50
596.88 -7.20 -2.70 0.40
597.00 -11.50 -1.00 0.20
597.13 -11.50 -1.00 0.00
597.25 -7.60 -2.20 0.00
597.38 -3.90 -5.20 -0.40
597.50 -2.40 -6.60 -0.90
597.63 -3.30 -5.40 -1.20
597.75 -6.70 -3.60 -1.10
597.88 -9.70 -1.20 0.20
598.00 -6.70 -1.80 1.20
598.13 -5.10 -1.20 1.70
598.25 -5.30 -4.10 1.70
598.38 -6.00 -5.90 0.80
598.50 -9.50 -4.30 0.20
598.63 -11.20 -1.00 -0.40
598.75 -9.90 2.20 0.80
598.88 -5.90 1.70 2.50
599.00 -2.60 1.10 3.90
599.13 -0.70 -2.30 3.90
599.25 -3.50 -2.00 3.00
599.38 -8.90 0.20 2.60
599.50 -13.00 1.40 1.80
599.63 -15.60 1.70 1.90
599.75 -10.80 -0.70 1.60
599.88 -5.90 -2.20 1.60
600.00 -2.50 -5.90 2.60
600.13 0.40 -5.20 3.50
600.25 -2.20 -2.00 2.40
600.38 -6.00 0.90 0.90
600.50 -10.90 0.90 -0.20
600.63 -14.20 1.90 0.50
600.75 -10.50 0.20 0.90
600.88 -3.30 -1.40 0.40
601.00 1.10 -2.70 0.70
601.13 1.90 -3.90 0.70
601.25 -2.00 -5.40 1.00
601.38 -5.90 -4.70 1.20
601.50 -9.50 -3.40 0.90
601.63 -10.50 -0.70 1.10
601.75 -6.70 1.10 0.50
601.88 -3.00 0.90 -0.20
602.00 -2.40 -1.80 -0.50
602.13 -0.60 -3.00 -0.60
602.25 -1.90 -4.70 -1.10
602.38 -3.30 -4.90 -1.00
602.50 -2.00 -5.40 -1.10
602.63 -1.20 -3.70 -1.60
602.75 -3.20 -0.70 -1.80
602.88 -5.40 -0.30 -2.30
603.00 -7.70 -0.50 -2.90
603.13 -8.90 -2.70 -2.50
603.25 -5.10 -4.70 -2.60
603.38 -2.10 -4.70 -2.10
603.50 1.90 -3.40 -1.60
603.63 2.70 -2.00 -1.90
603.75 -1.00 -3.20 -2.10
603.88 -6.20 -2.70 -2.00
604.00 -8.40 -2.70 -1.30
604.13 -9.30 0.90 -2.40
604.25 -6.20 0.70 -2.60
604.38 -4.20 -1.20 -2.60
604.50 -2.90 -4.70 -2.20
604.63 -2.50 -6.30 -2.00
604.75 -3.60 -5.40 -1.90
604.88 -4.50 -3.40 -2.40
605.00 -7.10 0.90 -3.40
605.13 -9.70 0.70 -2.50
605.25 -8.00 -1.00 -2.40
605.38 -5.60 -3.20 -2.30
605.50 -3.70 -5.20 -2.60
605.63 -3.00 -5.40 -2.80
605.75 -3.70 -3.70 -2.90
605.88 -6.70 -2.20 -2.70
606.00 -9.50 -1.40 -2.70
606.13 -11.40 -2.20 -2.80
606.25 -8.40 -3.20 -2.40
606.38 -4.50 -4.50 -2.00
606.50 -0.30 -5.90 -2.10
606.63 -0.10 -5.40 -2.50
606.75 -3.80 -3.00 -3.30
606.88 -9.80 -1.00 -3.80
607.00 -13.20 0.20 -2.40
607.13 -9.90 -0.70 -1.90
607.25 -4.80 -3.70 -1.20
607.38 -0.40 -7.00 -1.20
607.50 0.70 -8.30 -1.70
607.63 -3.40 -6.10 -2.30
607.75 -9.00 -2.00 -2.30
607.88 -12.30 0.90 -2.20
608.00 -11.20 1.40 -2.00
608.13 -6.90 -3.60 -1.60
608.25 -2.50 -7.30 -0.80
608.38 0.00 -8.30 -0.50
608.50 -1.90 -6.60 -0.70
608.63 -5.60 -3.70 -1.10
608.75 -10.90 -1.00 -1.10
608.88 -13.50 0.70 -1.40
609.00 -12.90 -0.70 -1.80
609.13 -9.80 -3.90 -1.90
609.25 -6.70 -7.60 -1.60
609.38 -3.80 -9.20 -1.00
609.50 -2.80 -8.30 -0.50
609.63 -3.20 -5.60 -0.20
609.75 -6.80 -3.40 -0.40
609.88 -11.30 -2.20 -1.00
610.00 -13.50 -1.80 -1.60
610.13 -13.20 -2.70 -1.70
610.25 -7.20 -5.20 -0.90
610.38 -1.80 -6.60 -0.60
610.50 1.10 -7.60 -1.10
610.63 -1.70 -8.80 -2.00
610.75 -6.80 -7.80 -2.50
610.88 -12.40 -3.20 -2.80
611.00 -16.00 -1.40 -2.80
611.13 -15.00 -1.40 -3.30
611.25 -8.40 -5.20 -2.20
611.38 -2.40 -5.60 -1.60
611.50 -1.60 -8.10 -2.00
611.63 -5.40 -7.00 -2.20
611.75 -9.90 -4.10 -3.00
611.88 -15.10 -1.80 -3.30
612.00 -15.40 -0.30 -3.50
612.13 -11.90 -0.30 -3.40
612.25 -6.60 -3.90 -2.10
612.38 -3.60 -6.80 -2.30
612.50 -3.70 -9.50 -2.70
612.63 -5.80 -5.40 -3.10
612.75 -10.70 -1.40 -4.10
612.88 -11.50 0.90 -4.90
613.00 -13.80 1.70 -5.10
613.13 -10.30 -2.50 -3.40
613.25 -7.30 -10.20 -2.60
613.38 -5.10 -11.90 -0.70
613.50 -2.00 -9.20 -1.10
613.63 -8.00 -4.30 -1.70
613.75 -11.00 -1.00 -2.10
613.88 -12.80 0.40 -1.90
614.00 -11.00 0.40 -1.10
614.13 -6.80 -3.40 -0.80
614.25 -5.00 -7.80 -0.70
614.38 -3.90 -9.00 -0.70
614.50 -4.20 -9.00 -0.80
614.63 -6.20 -5.20 -1.60
614.75 -9.00 -2.00 -2.70
614.88 -10.20 0.70 -3.20
615.00 -8.90 2.20 -2.60
615.13 -7.00 -1.20 -2.10
615.25 -3.20 -4.70 -2.20
615.38 -6.70 -9.50 -2.30
615.50 -5.90 -8.10 -1.30
615.63 -6.90 -3.60 -2.00
615.75 -12.40 0.20 -1.80
615.88 -12.40 2.60 -1.10
616.00 -10.90 2.40 -0.10
616.13 -6.90 -1.20 0.00
616.25 -3.30 -6.30 -0.30
616.38 -2.50 -8.80 -0.80
616.50 -2.60 -8.50 -1.40
616.63 -4.60 -5.60 -1.90
616.75 -5.50 -1.40 -2.60
616.88 -7.70 2.90 -2.30
617.00 -9.30 1.40 -2.30
617.13 -9.00 -1.00 -2.20
617.25 -7.10 -4.50 -2.40
617.38 -5.00 -5.90 -1.60
617.50 -4.30 -6.30 -1.70
617.63 -6.30 -5.40 -1.40
617.75 -7.10 -4.50 -2.40
617.88 -11.10 -2.70 -2.40
618.00 -10.10 -2.00 -1.30
618.13 -6.20 -3.20 -2.30
618.25 -6.60 -4.90 -2.30
618.38 -4.10 -4.50 -1.90
618.50 -4.80 -3.70 -1.80
618.63 -6.30 -3.40 -2.00
618.75 -8.10 -2.70 -2.00
618.88 -6.30 -1.40 -2.30
619.00 -7.20 0.70 -2.80
619.13 -4.70 -2.00 -4.20
619.25 -6.00 -5.40 -4.20
619.38 -5.30 -5.90 -4.60
619.50 -12.10 -7.00 -4.50
619.63 -11.90 -3.60 -3.20
619.75 -11.90 -2.20 -2.30
619.88 -8.60 -2.20 -1.80
620.00 -5.40 -2.70 -1.10
620.13 -3.70 -5.60 -0.70
620.25 -6.00 -8.30 -0.10
620.38 -7.90 -8.30 0.10
620.50 -9.40 -5.20 -0.40
620.63 -10.70 -0.50 -1.20
620.75 -9.50 0.90 -1.40
620.88 -8.60 -1.20 -1.30
621.00 -6.80 -5.40 -0.10
621.13 -2.60 -8.50 0.90
621.25 -1.80 -10.50 1.00
621.38 -2.10 -8.50 0.60
621.50 -4.30 -3.90 0.10
621.63 -9.10 0.20 -0.90
621.75 -12.40 2.60 -1.10
621.88 -11.60 0.70 -0.90
622.00 -3.80 -3.40 -0.60
622.13 0.90 -8.10 0.70
622.25 1.20 -8.10 1.90
622.38 -0.20 -5.20 0.60
622.50 -5.50 -1.40 -1.00
622.63 -11.20 1.90 -2.10
622.75 -13.50 2.60 -1.40
622.88 -11.60 -2.70 -0.90
623.00 -2.90 -5.20 -0.50
623.13 0.10 -3.70 -0.90
623.25 1.10 -6.10 -1.60
623.38 -0.30 -5.90 -0.80
623.50 -2.50 -3.90 -0.60
623.63 -5.60 -1.80 -1.20
623.75 -11.90 0.20 -1.60
623.88 -9.90 -0.70 -1.30
624.00 -9.20 -0.30 -1.90
624.13 -8.00 -1.40 -1.40
624.25 -4.30 -2.50 -0.60
624.38 -2.00 -3.90 -0.10
624.50 0.90 -5.60 -0.20
624.63 0.20 -6.80 -0.60
624.75 -6.30 -5.40 -1.10
624.88 -13.40 -2.90 -1.30
625.00 -17.60 -0.70 -0.80
625.13 -14.20 -0.50 -0.20
625.25 -4.70 -3.90 0.00
625.38 1.80 -6.10 0.30
625.50 3.70 -6.80 0.30
625.63 0.60 -5.20 -0.20
625.75 -6.70 -3.20 -0.80
625.88 -13.20 -1.80 -1.60
626.00 -16.00 0.00 -2.10
626.13 -12.50 0.00 -2.70
626.25 -5.90 -2.70 -2.50
626.38 0.30 -7.60 -2.00
626.50 1.60 -7.80 -1.30
626.63 0.10 -6.10 -1.10
626.75 -4.60 -3.20 -1.30
626.88 -10.20 -0.70 -1.70
627.00 -12.40 0.20 -2.10
627.13 -11.70 0.00 -2.10
627.25 -6.80 -3.40 -1.60
627.38 -0.70 -5.20 -0.30
627.50 1.60 -6.80 -0.20
627.63 1.10 -6.10 -0.40
627.75 -2.10 -3.70 -0.90
627.88 -6.70 -1.20 -1.30
628.00 -9.80 3.30 -0.70
628.13 -8.40 2.20 -0.50
628.25 -5.50 0.00 -1.00
628.38 -2.80 -2.00 -1.10
628.50 -1.60 -5.20 -0.60
628.63 -2.80 -6.30 0.50
628.75 -4.60 -6.10 0.60
628.88 -6.00 -4.50 0.70
629.00 -8.20 -2.00 0.10
629.13 -9.80 -1.40 -0.20
629.25 -10.10 -1.40 -0.50
629.38 -7.20 -3.20 -0.30
629.50 -5.50 -6.30 -0.30
629.63 -4.60 -8.10 0.20
629.75 -4.20 -8.50 0.50
629.88 -3.90 -6.60 0.40
630.00 -4.60 -5.60 -0.90
630.13 -5.80 -1.40 -1.40
630.25 -6.00 -0.50 -1.40
630.38 -5.40 -0.70 -1.60
630.50 -4.60 -1.80 -1.80
630.63 -5.10 -4.10 -1.20
630.75 -3.60 -4.90 -1.70
630.88 -3.60 -4.50 -1.40
631.00 -5.40 -4.70 -0.80
631.13 -4.80 -3.70 -0.10
631.25 -5.80 -3.00 0.30
631.38 -6.40 -3.70 0.70
631.50 -4.70 -5.90 1.30
631.63 -3.50 -6.30 1.60
631.75 -3.70 -4.10 1.20
631.88 -2.40 -0.70 0.30
632.00 -3.80 0.90 0.00
632.13 -3.30 1.90 0.10
632.25 -2.80 0.40 0.90
632.38 -2.00 0.90 1.20
632.50 -2.20 -1.60 1.10
632.63 -1.40 -3.40 0.70
632.75 -1.90 -2.70 0.00
632.88 -2.00 0.00 -0.90
633.00 -5.10 3.10 -1.00
633.13 -5.80 2.40 -0.90
633.25 -4.70 0.40 -0.50
633.38 -2.40 -2.70 0.10
633.50 0.40 -6.10 0.20
633.63 1.10 -7.00 -0.10
633.75 -0.40 -3.20 -0.50
633.88 -3.00 1.40 -1.20
634.00 -6.70 4.00 -1.90
634.13 -6.20 5.10 -0.90
634.25 -5.60 1.70 -1.10
634.38 -2.30 -2.00 -0.90
634.50 -0.20 -6.10 -0.80
634.63 1.10 -4.70 -1.00
634.75 0.10 -2.70 -1.60
634.88 -2.50 0.00 -2.20
635.00 -6.60 1.40 -3.10
635.13 -8.80 2.40 -3.00
635.25 -5.70 2.20 -2.80
635.38 -1.40 0.00 -3.10
635.50 0.60 -2.70 -3.00
635.63 0.50 -5.40 -3.10
635.75 -1.20 -6.60 -2.70
635.88 -3.60 -3.90 -2.90
636.00 -9.40 -4.70 -3.70
636.13 -14.00 -1.00 -4.20
636.25 -12.00 2.40 -3.70
636.38 -8.50 1.90 -3.70
636.50 -3.60 0.40 -2.90
636.63 -1.00 -4.70 -2.30
636.75 -2.80 -9.20 -2.60
636.88 -6.00 -6.80 -2.00
637.00 -6.30 -1.40 -1.70
637.13 -5.90 4.60 -1.40
637.25 -4.50 7.20 -0.90
637.38 -3.70 7.50 -2.10
637.50 -6.40 3.60 -1.70
637.63 -6.40 0.20 -0.50
637.75 -2.10 -2.30 -0.70
637.88 0.70 -3.00 -1.60
638.00 1.10 -0.30 -2.20
638.13 -3.20 4.60 -2.20
638.25 -6.30 5.80 -2.20
638.38 -9.00 5.80 -2.90
638.50 -6.20 3.60 -2.70
638.63 -2.90 2.20 -3.00
638.75 -0.90 -3.40 -3.20
638.88 0.20 -5.40 -3.10
639.00 -1.20 -3.20 -2.90
639.13 -2.70 2.20 -3.10
639.25 -4.60 6.00 -3.50
639.38 -8.00 4.80 -4.10
639.50 -8.30 2.90 -4.80
639.63 -10.00 -2.20 -4.30
639.75 -6.70 -7.60 -2.80
639.88 -2.20 -8.80 -2.10
640.00 -0.20 -7.00 -1.60
640.13 -2.50 -3.90 -1.60
640.25 -7.30 0.00 -2.10
640.38 -12.30 2.40 -2.70
640.50 -13.60 2.60 -2.60
640.63 -10.70 0.00 -2.00
640.75 -4.80 -3.70 -1.80
640.88 -0.40 -6.10 -1.70
641.00 -2.00 -7.80 -1.20
641.13 -4.60 -4.70 -0.40
641.25 -7.10 -1.40 -0.20
641.38 -9.10 1.70 0.00
641.50 -9.50 0.90 -0.40
641.63 -8.50 -1.00 -0.70
641.75 -5.80 -3.90 -0.60
641.88 -3.40 -6.10 -1.00
642.00 -3.20 -5.20 -1.30
642.13 -4.10 -4.50 -1.90
642.25 -7.20 -1.20 -1.80
642.38 -9.50 0.90 -1.20
642.50 -8.40 0.20 -0.70
642.63 -7.70 -1.00 -0.50
642.75 -3.30 -3.40 -0.60
642.88 -3.40 -5.60 -1.10
643.00 -5.20 -3.90 -2.00
643.13 -9.20 0.20 -2.40
643.25 -10.80 2.60 -1.70
643.38 -10.60 3.10 -0.80
643.50 -5.60 -0.70 0.10
643.63 -0.40 -4.10 0.80
643.75 -0.30 -6.30 0.70
643.88 -2.20 -4.90 0.20
644.00 -6.80 -1.40 -0.50
644.13 -10.60 2.20 -0.90
644.25 -11.90 3.10 -1.10
644.38 -8.50 0.00 -1.00
644.50 -5.60 -4.70 -0.60
644.63 -1.80 -8.10 0.00
644.75 0.20 -7.30 0.30
644.88 -1.20 -4.70 0.20
645.00 -5.90 -2.20 -0.30
645.13 -8.60 -2.20 -0.80
645.25 -10.80 -1.20 -1.90
645.38 -11.00 -0.50 -2.30
645.50 -9.10 -1.20 -1.90
645.63 -5.50 -3.90 -0.90
645.75 -2.10 -5.60 0.10
645.88 0.10 -6.60 0.70
646.00 -0.80 -5.90 0.70
646.13 -5.10 -3.70 -0.10
646.25 -10.30 -0.50 -1.20
646.38 -13.70 2.40 -2.10
646.50 -13.90 3.30 -2.10
646.63 -7.20 -3.20 -1.40
646.75 -1.60 -6.10 0.50
646.88 2.60 -7.00 1.90
647.00 0.10 -5.60 2.10
647.13 -3.80 -4.50 1.60
647.25 -9.80 -1.00 0.50
647.38 -13.40 1.90 -1.00
647.50 -14.60 2.60 -2.30
647.63 -9.40 -0.70 -1.60
647.75 -2.80 -5.40 0.10
647.88 0.90 -7.00 1.70
648.00 1.40 -6.60 2.30
648.13 -2.60 -5.60 2.30
648.25 -7.70 -2.00 1.10
648.38 -12.50 0.40 -0.10
648.50 -13.40 2.90 -1.70
648.63 -9.90 0.70 -1.80
648.75 -4.80 -4.10 -0.90
648.88 -1.10 -7.30 -0.10
649.00 -1.10 -7.80 0.10
649.13 -3.70 -7.60 -0.10
649.25 -7.30 -3.90 -0.40
649.38 -10.70 0.40 -0.90
649.50 -11.60 3.10 -0.60
649.63 -9.00 0.90 0.10
649.75 -5.20 -2.50 1.10
649.88 -2.60 -6.10 1.20
650.00 -2.50 -7.30 1.00
650.13 -4.60 -4.10 0.50
650.25 -7.60 -0.70 0.00
650.38 -9.30 1.90 0.20
650.50 -8.50 1.90 0.70
650.63 -5.40 -1.80 1.20
650.75 -2.00 -6.30 1.80
650.88 -1.60 -8.50 2.10
651.00 -2.60 -6.10 1.60
651.13 -5.00 -2.50 0.90
651.25 -8.70 1.40 0.30
651.38 -9.70 1.70 0.50
651.50 -7.60 -0.70 1.00
651.63 -2.10 -5.20 1.70
651.75 0.40 -8.50 1.80
651.88 1.20 -6.60 1.70
652.00 -1.70 -3.40 0.70
652.13 -8.50 -0.50 0.10
652.25 -10.10 0.40 -0.30
652.38 -9.70 -0.30 -1.00
652.50 -7.10 -2.90 -1.30
652.63 -4.60 -6.10 -1.30
652.75 -2.50 -8.30 -0.70
652.88 -2.10 -7.60 0.20
653.00 -2.10 -4.70 0.70
653.13 -4.60 -3.70 0.20
653.25 -10.50 -2.70 0.90
653.38 -10.50 -2.70 -0.10
653.50 -11.50 -2.00 -1.20
653.63 -8.10 -3.60 -0.60
653.75 -1.40 -5.40 0.30
653.88 1.30 -7.30 0.90
654.00 1.20 -8.50 1.00
654.13 -4.80 -7.00 0.40
654.25 -10.00 -3.90 0.10
654.38 -15.10 -0.70 -1.10
654.50 -14.50 2.40 -0.90
654.63 -8.50 -1.40 -0.20
654.75 -2.00 -7.30 0.10
654.88 -0.40 -9.50 0.80
655.00 -1.30 -7.30 0.90
655.13 -2.20 -5.90 0.60
655.25 -6.30 -1.40 0.50
655.38 -11.30 -0.30 -0.50
655.50 -14.10 0.20 -1.40
655.63 -13.70 -1.40 -1.90
655.75 -6.20 -5.60 -1.20
655.88 -1.70 -7.80 -0.50
656.00 2.40 -9.20 1.00
656.13 0.40 -8.10 1.40
656.25 -2.50 -7.30 0.90
656.38 -6.90 -3.70 0.40
656.50 -11.30 -1.80 -0.80
656.63 -14.20 0.90 -1.20
656.75 -9.00 -1.40 -0.90
656.88 -4.10 -5.90 -0.40
657.00 1.00 -8.80 0.70
657.13 0.50 -9.70 1.10
657.25 -2.20 -7.30 1.20
657.38 -6.00 -2.00 1.20
657.50 -9.40 0.20 0.80
657.63 -12.10 1.70 -0.10
657.75 -12.60 -0.30 -0.10
657.88 -7.90 -5.40 0.40
658.00 -1.60 -8.10 0.20
658.13 0.40 -9.00 -0.20
658.25 -1.40 -6.80 -0.20
658.38 -5.40 -4.10 0.10
658.50 -10.20 -1.80 0.70
658.63 -10.70 -2.50 -1.30
658.75 -12.00 -2.90 -1.90
658.88 -8.40 -1.20 -2.40
659.00 -4.60 -3.20 -2.50
659.13 -2.90 -4.70 -2.70
659.25 -3.40 -4.70 -2.80
659.38 -3.60 -3.00 -3.00
659.50 -4.60 -2.70 -3.50
659.63 -8.90 -1.80 -3.50
659.75 -8.00 -2.00 -2.50
659.88 -7.30 -3.40 -2.30
660.00 -5.90 -4.10 -2.40
660.13 -4.70 -4.90 -2.50
660.25 -5.00 -3.90 -2.60
660.38 -6.60 -2.00 -2.80
660.50 -7.90 -2.70 -4.30
660.63 -11.20 -4.30 -3.50
660.75 -7.70 -5.40 -2.50
660.88 -5.20 -4.90 -2.50
661.00 -5.10 -4.70 -2.00
661.13 -6.20 -3.20 -1.70
661.25 -7.10 -2.90 -1.70
661.38 -9.40 -1.80 -1.20
661.50 -8.90 -3.20 -0.50
661.63 -7.80 -4.10 -0.40
661.75 -6.30 -4.50 -1.00
661.88 -5.90 -3.20 -1.10
662.00 -5.00 -3.00 -1.10
662.13 -3.70 -2.30 -1.10
662.25 -3.30 -1.40 -1.20
662.38 -3.00 -2.00 -1.80
662.50 -5.80 -3.40 -2.00
662.63 -7.70 -4.90 -1.30
662.75 -6.20 -3.20 -1.40
662.88 -5.60 -2.20 -1.80
663.00 -3.60 -1.00 -1.80
663.13 -4.20 -2.20 -1.00
663.25 -4.70 -3.00 0.00
663.38 -4.70 -5.90 0.30
663.50 -5.90 -6.60 0.20
663.63 -6.00 -2.00 0.00
663.75 -5.50 1.40 -0.60
663.88 -4.70 3.30 -0.90
664.00 -4.50 1.40 -0.60
664.13 -4.60 -2.70 0.20
664.25 -3.40 -6.10 0.90
664.38 -3.00 -7.30 0.90
664.50 -3.80 -4.90 0.80
664.63 -5.40 0.20 0.50
664.75 -7.30 2.40 0.40
664.88 -7.70 1.90 0.60
665.00 -5.50 -1.40 0.70
665.13 -3.00 -4.90 0.60
665.25 -1.20 -7.00 0.00
665.38 -1.90 -5.60 -0.80
665.50 -4.10 -3.00 -2.20
665.63 -9.10 -2.20 -1.40
665.75 -10.20 -1.20 0.30
665.88 -4.20 -2.30 0.40
666.00 -0.30 -4.50 -0.80
666.13 -3.30 -3.00 -0.60
666.25 -2.90 -2.70 -0.70
666.38 -4.60 -1.20 -0.50
666.50 -6.20 -0.70 -0.20
666.63 -8.90 -0.70 -0.50
666.75 -7.30 -1.00 -0.50
666.88 -5.20 -2.00 -1.10
667.00 -3.70 -3.20 -0.90
667.13 -1.70 -4.50 -0.70
667.25 -2.20 -4.90 -0.60
667.38 -4.20 -3.20 -0.60
667.50 -8.10 -1.80 -0.70
667.63 -11.50 -1.00 -0.40
667.75 -8.90 0.20 -1.20
667.88 -7.10 -1.40 -1.60
668.00 -5.10 -3.70 -1.40
668.13 -2.50 -4.50 -0.80
668.25 -1.20 -4.70 -0.40
668.38 -3.30 -3.00 -0.20
668.50 -8.20 -0.50 -0.20
668.63 -11.60 0.20 0.00
668.75 -12.00 0.90 -1.90
668.88 -11.30 2.20 -1.60
669.00 -5.10 -2.20 -0.10
669.13 -1.00 -5.20 0.50
669.25 -0.20 -5.60 0.90
669.38 -1.80 -5.20 0.60
669.50 -6.70 -2.20 0.40
669.63 -10.90 -0.50 0.50
669.75 -11.90 1.10 0.80
669.88 -11.20 1.90 0.30
670.00 -5.90 -3.70 0.30
670.13 -1.60 -6.10 0.60
670.25 1.90 -8.30 1.10
670.38 0.50 -7.80 1.80
670.50 -3.00 -5.90 1.70
670.63 -6.90 -2.20 1.20
670.75 -10.20 0.70 0.00
670.88 -12.80 0.90 -0.90
671.00 -11.50 -1.40 0.10
671.13 -3.00 -5.40 0.50
671.25 0.20 -7.30 0.90
671.38 1.20 -8.10 1.60
671.50 -0.60 -6.80 1.70
671.63 -4.20 -4.70 1.20
671.75 -9.30 -1.00 0.60
671.88 -10.80 1.10 -0.20
672.00 -10.80 1.70 -1.00
672.13 -7.20 -3.20 -1.00
672.25 -2.50 -7.80 -0.50
672.38 0.50 -8.80 0.10
672.50 0.10 -7.60 0.20
672.63 -2.50 -4.90 -0.20
672.75 -8.90 -1.80 -1.10
672.88 -14.10 0.20 -0.70
673.00 -13.20 0.70 -0.80
673.13 -6.00 -4.90 -1.60
673.25 -1.10 -7.80 -1.40
673.38 2.00 -9.90 -1.30
673.50 0.10 -8.10 -1.60
673.63 -5.90 -4.70 -2.20
673.75 -11.70 -1.00 -2.20
673.88 -13.50 -0.30 -2.30
674.00 -10.70 -2.00 -2.20
674.13 -6.80 -6.30 -1.80
674.25 -2.00 -8.30 -1.30
674.38 -1.10 -8.30 -1.80
674.50 -1.90 -6.10 -2.10
674.63 -6.70 -2.70 -2.50
674.75 -11.00 -0.50 -2.30
674.88 -12.80 -2.00 -2.50
675.00 -10.30 -4.30 -3.10
675.13 -6.40 -6.60 -2.70
675.25 -0.60 -8.80 -2.30
675.38 0.60 -7.60 -2.30
675.50 -1.90 -4.70 -2.30
675.63 -5.80 -2.90 -2.70
675.75 -9.80 -1.00 -3.70
675.88 -11.40 0.20 -4.20
676.00 -10.80 -0.70 -4.60
676.13 -5.90 -3.20 -4.00
676.25 -3.60 -5.90 -2.80
676.38 -2.00 -5.90 -1.90
676.50 -4.70 -6.80 -1.40
676.63 -8.60 -6.60 -1.70
676.75 -13.70 -2.00 -2.70
676.88 -15.10 3.60 -3.20
677.00 -12.90 4.60 -1.30
677.13 -5.00 0.90 -0.20
677.25 0.50 -1.60 0.10
677.38 1.30 -3.40 -0.30
677.50 -0.70 -4.10 -0.50
677.63 -7.10 -3.40 -0.70
677.75 -12.00 -2.50 -0.60
677.88 -11.60 2.20 -1.20
678.00 -10.10 3.30 -2.90
678.13 -7.30 0.40 -2.40
678.25 -2.30 -3.00 -1.70
678.38 0.20 -5.90 -0.50
678.50 0.00 -6.30 0.20
678.63 -4.30 -6.30 0.20
678.75 -7.90 -3.90 0.10
678.88 -11.90 0.20 -0.60
679.00 -11.40 3.10 -1.40
679.13 -9.40 1.70 -1.90
679.25 -4.30 -3.90 -1.00
679.38 -1.60 -8.10 -0.20
679.50 0.60 -8.10 0.40
679.63 -1.00 -6.10 0.30
679.75 -5.40 -1.80 -0.40
679.88 -9.30 2.40 -1.30
680.00 -12.90 2.20 -2.00
680.13 -11.10 -0.30 -1.80
680.25 -3.70 -4.70 -1.00
680.38 1.00 -7.30 -0.20
680.50 1.40 -8.10 0.10
680.63 0.00 -6.80 -0.30
680.75 -5.80 -2.50 -1.30
680.88 -12.00 0.90 -2.20
681.00 -15.00 3.40 -2.60
681.13 -11.40 0.20 -2.10
681.25 -3.30 -5.40 -1.60
681.38 1.00 -8.30 -0.70
681.50 0.70 -7.80 -0.60
681.63 -2.10 -5.20 -0.80
681.75 -7.70 -1.40 -1.40
681.88 -12.70 1.10 -2.60
682.00 -12.70 1.70 -3.10
682.13 -9.80 0.00 -3.10
682.25 -3.80 -3.40 -2.40
682.38 -0.20 -6.10 -2.00
682.50 -0.40 -6.60 -1.20
682.63 -2.50 -5.90 -0.90
682.75 -6.20 -3.70 -0.80
682.88 -9.80 -1.00 -0.90
683.00 -11.10 0.70 -1.60
683.13 -9.20 2.20 -1.70
683.25 -6.00 0.90 -1.70
683.38 -3.40 -3.20 -1.00
683.50 -2.20 -6.30 0.10
683.63 -0.80 -7.80 0.40
683.75 -1.70 -6.80 0.00
683.88 -4.00 -3.70 -0.40
684.00 -8.70 0.00 -0.70
684.13 -11.30 2.20 -0.40
684.25 -11.60 2.20 0.20
684.38 -7.10 -2.50 0.40
684.50 -1.60 -6.10 0.70
684.63 1.00 -8.80 1.40
684.75 0.60 -8.10 2.00
684.88 0.00 -6.30 2.20
685.00 -3.70 -3.20 1.90
685.13 -7.60 -0.70 0.70
685.25 -10.10 0.90 0.10
685.38 -9.10 1.10 0.50
685.50 -5.60 -0.70 1.00
685.63 -2.00 -4.50 0.70
685.75 -0.80 -6.80 1.20
685.88 0.00 -6.30 1.60
686.00 -2.00 -4.50 1.60
686.13 -5.50 -2.00 1.30
686.25 -8.60 -0.30 1.30
686.38 -8.90 -0.30 1.20
686.50 -7.10 -1.40 0.70
686.63 -4.10 -3.90 0.80
686.75 -3.90 -5.20 1.30
686.88 -2.00 -3.90 1.80
687.00 -2.20 -3.90 1.30
687.13 -4.30 -3.00 0.90
687.25 -7.90 -1.40 0.60
687.38 -9.90 -1.80 0.80
687.50 -8.90 -1.80 0.80
687.63 -6.30 -1.40 0.80
687.75 -4.20 -3.20 0.70
687.88 -3.80 -4.50 0.60
688.00 -5.20 -5.40 0.80
688.13 -5.60 -4.70 0.90
688.25 -5.50 -2.50 0.90
688.38 -5.40 -2.20 1.30
688.50 -4.20 -3.20 2.00
688.63 -2.90 -3.70 1.60
688.75 -4.70 -4.50 1.20
688.88 -6.80 -4.90 1.60
689.00 -6.80 -2.50 1.20
689.13 -7.60 -2.20 1.10
689.25 -5.20 -3.00 2.00
689.38 -4.10 -3.90 2.50
689.50 -3.90 -6.10 2.60
689.63 -5.30 -5.20 2.50
689.75 -5.40 -0.30 0.90
689.88 -4.80 0.70 -0.80
690.00 -3.70 1.70 -1.60
690.13 -2.10 1.70 -1.60
690.25 -2.40 -0.30 -2.10
690.38 -4.60 -4.10 -2.20
690.50 -6.00 -5.40 -1.40
690.63 -8.20 -4.30 -1.90
690.75 -8.90 -3.20 -1.10
690.88 -5.90 -2.20 -0.20
691.00 -2.20 -2.50 0.20
691.13 -2.10 -3.20 0.30
691.25 -4.60 -2.70 0.20
691.38 -6.50 -2.50 -0.30
691.50 -10.80 -3.60 -1.00
691.63 -11.70 -4.30 -0.20
691.75 -9.40 -4.70 0.70
691.88 -2.70 -4.50 2.30
692.00 2.40 -4.90 2.60
692.13 1.80 -4.70 1.20
692.25 -1.80 -6.10 0.00
692.38 -9.40 -3.60 -1.00
692.50 -16.20 -1.20 -1.60
692.63 -17.30 -0.70 -1.10
692.75 -8.90 -4.70 0.50
692.88 0.20 -6.80 0.70
693.00 2.40 -6.80 1.30
693.13 -0.30 -5.90 1.20
693.25 -6.30 -5.90 1.00
693.38 -12.50 -4.30 0.60
693.50 -13.80 -2.20 -0.80
693.63 -13.80 0.20 -0.40
693.75 -3.30 -2.50 -1.20
693.88 1.80 -5.60 -1.20
694.00 1.60 -8.30 -1.00
694.13 -1.40 -7.80 -1.00
694.25 -8.00 -6.30 -1.10
694.38 -10.70 -3.90 -0.50
694.50 -12.00 -0.50 -0.50
694.63 -8.70 -1.40 0.00
694.75 -5.20 -4.50 -1.00
694.88 -3.70 -7.00 -1.70
695.00 -5.60 -6.10 -1.60
695.13 -6.40 -2.20 -2.30
695.25 -6.70 -0.70 -2.50
695.38 -6.20 0.70 -1.10
695.50 -4.20 -1.20 -0.20
695.63 -5.00 -5.90 0.10
695.75 -5.90 -9.00 -0.60
695.88 -9.10 -6.10 -0.90
696.00 -10.70 -1.00 -1.10
696.13 -11.70 3.30 -1.80
696.25 -10.80 3.10 -1.70
696.38 -7.30 -2.00 0.10
696.50 -4.70 -6.80 1.20
696.63 1.30 -8.30 0.20
696.75 -2.10 -8.10 -1.80
696.88 -7.20 -2.20 -2.40
697.00 -14.10 2.20 -2.30
697.13 -13.80 7.00 -2.60
697.25 -11.60 2.20 -1.90
697.38 -3.20 -3.20 -0.90
697.50 -1.10 -8.30 -2.10
697.63 -2.10 -8.10 -2.30
697.75 -4.70 -2.90 -2.80
697.88 -9.20 1.10 -3.00
698.00 -11.50 3.80 -3.00
698.13 -14.50 2.90 -3.00
698.25 -12.40 -0.30 -2.90
698.38 -6.40 -3.60 -2.40
698.50 -4.60 -7.60 -2.00
698.63 0.10 -7.00 -1.30
698.75 -0.70 -3.70 -1.40
698.88 -3.80 -1.40 -1.40
699.00 -7.60 1.10 -1.60
699.13 -11.00 2.40 -1.90
699.25 -11.50 0.40 -1.90
699.38 -7.20 -4.70 -2.30
699.50 -2.00 -7.30 -2.80
699.63 1.90 -7.30 -2.20
699.75 1.00 -6.80 -1.70
699.88 -0.70 -5.20 -1.00
700.00 -4.10 -2.50 -1.30
700.13 -8.20 -1.00 -1.40
700.25 -7.70 -1.00 -0.90
700.38 -8.10 -3.20 -0.40
700.50 -3.60 -4.90 -0.30
700.63 -1.40 -5.90 -0.60
700.75 -1.70 -6.30 -0.50
700.88 -2.00 -4.90 -0.70
701.00 -5.80 -2.90 -0.90
701.13 -7.60 -2.20 -0.80
701.25 -7.30 -2.90 -0.60
701.38 -3.80 -3.90 -0.10
701.50 -2.40 -6.60 0.10
701.63 -2.40 -7.00 0.40
701.75 -5.20 -5.40 0.40
701.88 -9.00 -2.50 0.60
702.00 -10.80 -0.30 0.90
702.13 -9.50 1.40 1.60
702.25 -4.80 -2.30 2.50
702.38 -1.70 -5.90 2.70
702.50 -0.40 -9.00 2.80
702.63 -2.20 -7.30 2.40
702.75 -5.70 -4.50 2.00
702.88 -9.40 0.70 1.70
703.00 -10.20 2.20 0.90
703.13 -7.30 -1.00 0.50
703.25 -2.40 -6.60 0.40
703.38 0.40 -11.00 0.80
703.50 -2.20 -11.70 1.60
703.63 -1.60 -9.00 0.30
703.75 -9.00 -5.90 -0.60
703.88 -9.70 1.10 -0.40
704.00 -10.60 2.60 -0.40
704.13 -5.60 2.20 -0.10
704.25 -1.70 -1.60 -0.10
704.38 -0.80 -5.40 -1.30
704.50 -3.30 -8.80 -2.10
704.63 -5.10 -8.10 -1.80
704.75 -7.80 -1.80 -1.70
704.88 -6.40 1.70 -1.20
705.00 -3.40 0.70 -1.30
705.13 -2.70 -0.30 -1.80
705.25 -4.20 -2.20 -2.20
705.38 -6.30 -2.90 -2.70
705.50 -8.40 -2.70 -3.00
705.63 -8.60 -2.70 -3.20
705.75 -7.70 -2.50 -2.40
705.88 -5.80 -3.40 -1.80
706.00 -5.10 -4.70 -1.00
706.13 -5.60 -5.20 -0.40
706.25 -6.90 -7.00 -1.10
706.38 -9.40 -8.50 -2.00
706.50 -12.80 -4.30 -1.70
706.63 -9.70 -0.70 -0.60
706.75 -4.30 -0.50 -0.50
706.88 -1.40 -2.00 -0.60
707.00 -2.90 -6.60 -0.60
707.13 -4.80 -7.00 -0.40
707.25 -6.90 -2.70 -0.60
707.38 -7.70 1.90 -1.70
707.50 -8.90 1.70 -1.20
707.63 -4.10 0.00 -0.60
707.75 -0.70 -3.70 -0.30
707.88 1.60 -4.90 -0.10
708.00 0.20 -5.40 -0.80
708.13 -3.30 -5.40 -1.80
708.25 -6.40 0.20 -2.50
708.38 -9.30 4.30 -2.20
708.50 -7.30 2.40 -1.10
708.63 -2.30 0.00 -0.60
708.75 1.40 -4.70 -0.50
708.88 2.90 -5.40 -1.60
709.00 1.00 -3.00 -2.60
709.13 -4.20 0.70 -2.90
709.25 -10.60 3.10 -2.20
709.38 -7.10 2.40 -1.10
709.50 -6.40 0.70 -0.40
709.63 -2.60 -2.70 0.50
709.75 1.10 -4.10 0.00
709.88 2.00 -3.20 -0.40
710.00 -1.90 -0.30 -0.60
710.13 -8.20 1.40 -0.70
710.25 -11.10 4.00 0.00
710.38 -11.20 0.40 2.40
710.50 -5.20 -1.00 3.10
710.63 0.90 -3.20 3.40
710.75 3.20 -3.90 3.40
710.88 2.40 -3.40 3.00
711.00 -2.50 -2.50 2.20
711.13 -9.00 0.90 1.80
711.25 -11.60 4.00 1.40
711.38 -9.10 6.00 2.00
711.50 -4.30 1.90 2.20
711.63 2.00 -0.30 2.50
711.75 5.30 -2.70 3.40
711.88 3.00 -2.50 3.70
712.00 -1.60 -2.30 2.80
712.13 -7.30 1.90 1.40
712.25 -12.50 2.90 0.80
712.38 -11.10 1.10 0.10
712.50 -7.60 -2.20 0.40
712.63 -1.10 -5.90 1.40
712.75 3.90 -5.60 2.50
712.88 2.80 -4.70 2.00
713.00 -1.80 -3.20 1.10
713.13 -6.30 2.40 1.00
713.25 -8.60 3.60 1.30
713.38 -8.60 4.00 1.20
713.50 -5.90 2.60 2.00
713.63 -0.60 -0.10 2.40
713.75 3.40 -3.20 2.90
713.88 3.50 -3.00 3.50
714.00 1.20 -1.80 3.60
714.13 -3.70 0.70 3.10
714.25 -8.10 2.20 2.60
714.38 -8.70 2.90 2.50
714.50 -9.10 0.70 1.30
714.63 -3.40 -1.20 1.70
714.75 1.10 -2.70 2.10
714.88 3.30 -0.30 1.90
715.00 0.90 -2.30 1.70
715.13 -6.00 -0.50 1.70
715.25 -11.60 1.10 2.50
715.38 -11.80 2.60 2.70
715.50 -6.30 2.40 2.70
715.63 -0.20 -2.70 3.10
715.75 2.10 -3.70 3.80
715.88 0.40 -2.30 3.90
716.00 -1.30 -0.50 3.60
716.13 -5.60 1.10 2.90
716.25 -7.70 2.90 1.80
716.38 -6.70 5.50 1.00
716.50 -3.70 3.10 0.50
716.63 -0.70 1.70 -0.40
716.75 2.00 -0.80 -0.20
716.88 2.20 -1.60 0.30
717.00 2.70 -0.50 0.80
717.13 1.40 1.70 0.80
717.25 0.50 3.30 0.30
717.38 -2.90 4.60 -1.00
717.50 -8.40 5.10 -1.30
717.63 -6.70 4.60 -1.30
717.75 -2.90 3.10 -0.50
717.88 3.70 -0.50 0.20
718.00 8.50 -1.20 0.60
718.13 6.80 -2.70 0.60
718.25 2.90 0.40 -0.50
718.38 -4.50 4.80 -1.90
718.50 -12.90 6.50 -2.00
718.63 -10.80 6.00 -1.60
718.75 0.60 2.60 0.00
718.88 7.10 1.70 0.60
719.00 6.70 -1.60 -0.10
719.13 2.30 -1.80 -0.50
719.25 -3.60 0.40 -1.20
719.38 -8.20 5.30 -1.90
719.50 -7.50 6.70 -1.40
719.63 -3.30 3.30 -2.60
719.75 2.70 -0.50 -2.40
719.88 9.20 -3.00 -1.80
720.00 7.60 -3.00 -0.90
720.13 2.00 -1.80 -1.20
720.25 -4.70 0.40 -2.40
720.38 -10.60 2.20 -3.00
720.50 -7.50 4.80 -2.80
720.63 -0.90 2.40 -2.30
720.75 5.90 0.40 -2.10
720.88 5.60 -2.50 -2.30
721.00 2.80 -3.20 -2.60
721.13 -4.20 -3.70 -2.80
721.25 -7.10 -2.00 -3.20
721.38 -8.40 0.70 -3.30
721.50 -5.00 2.90 -3.10
721.63 -1.10 1.90 -2.50
721.75 1.10 -1.80 -2.20
721.88 2.70 -5.40 -2.30
722.00 -1.90 -8.50 -2.30
722.13 -2.90 -5.60 -2.30
722.25 -5.50 -1.40 -2.50
722.38 -3.10 3.80 -3.20
722.50 -0.10 7.70 -3.60
722.63 1.40 3.60 -2.80
722.75 3.70 -0.50 -2.50
722.88 3.30 -6.10 -2.70
723.00 -1.20 -7.00 -2.50
723.13 -6.20 -3.70 -0.80
723.25 -5.60 0.70 0.20
723.38 -4.70 3.80 -0.10
723.50 -5.40 1.70 -0.80
723.63 -5.00 -1.00 -1.20
723.75 -3.40 -4.70 -1.10
723.88 -3.30 -7.80 -1.70
724.00 -2.90 -8.10 -0.80
724.13 -2.10 -3.70 -0.30
724.25 -1.70 0.40 -0.30
724.38 -2.30 1.90 -0.70
724.50 -4.60 1.10 -1.30
724.63 -6.90 -1.80 -1.40
724.75 -6.50 -3.40 -1.00
724.88 -4.10 -4.50 -0.40
725.00 0.30 -3.20 -0.30
725.13 2.40 -1.60 -0.50
725.25 1.10 -1.20 -0.80
725.38 -3.30 -1.40 -1.30
725.50 -8.20 -1.40 -1.80
725.63 -8.80 -2.00 -1.30
725.75 -6.80 -2.50 -1.40
725.88 -2.10 -1.80 -1.00
726.00 2.70 -1.60 -0.70
726.13 3.50 -2.00 -0.60
726.25 0.70 -2.50 -0.50
726.38 -4.70 -3.00 -0.70
726.50 -9.40 -3.60 -0.60
726.63 -9.40 -2.70 -0.50
726.75 -6.80 -1.40 -0.70
726.88 -2.90 -0.30 -0.90
727.00 0.30 -0.30 -0.80
727.13 0.70 -2.00 -0.40
727.25 -0.60 -4.50 0.10
727.38 -3.80 -5.40 0.30
727.50 -6.50 -5.40 -0.10
727.63 -8.40 -3.20 -0.80
727.75 -8.20 -0.50 -1.40
727.88 -5.80 0.90 -1.70
728.00 -3.40 0.20 -1.00
728.13 -1.90 -2.30 -0.40
728.25 -0.20 -4.10 0.10
728.38 -1.20 -5.60 0.10
728.50 -3.20 -5.20 -0.40
728.63 -6.00 -2.90 -1.30
728.75 -8.10 -0.70 -2.00
728.88 -8.00 0.40 -2.20
729.00 -4.60 -0.30 -1.80
729.13 -2.10 -3.20 -1.10
729.25 0.90 -5.60 -0.90
729.38 -0.30 -9.20 -1.00
729.50 -3.70 -8.50 -1.40
729.63 -7.10 -3.90 -1.90
729.75 -9.40 0.70 -2.00
729.88 -8.60 2.60 -1.70
730.00 -5.80 0.40 -1.90
730.13 -2.90 -3.70 -1.70
730.25 -1.70 -8.80 -1.60
730.38 -2.80 -10.20 -1.40
730.50 -4.00 -7.60 -1.40
730.63 -5.40 -2.20 -1.40
730.75 -6.30 1.90 -1.30
730.88 -6.40 2.20 -1.30
731.00 -6.60 -1.00 -1.20
731.13 -6.20 -5.20 -1.30
731.25 -5.80 -8.30 -1.30
731.38 -5.00 -7.80 -1.30
731.50 -2.60 -6.10 -1.00
731.63 -2.80 -2.00 -0.80
731.75 -4.30 -1.00 -0.50
731.88 -5.40 -2.70 -0.50
732.00 -6.30 -5.40 -0.80
732.13 -6.80 -5.90 -1.40
732.25 -6.70 -4.10 -1.80
732.38 -6.40 -1.80 -2.10
732.50 -6.20 -0.70 -2.20
732.63 -5.00 -2.50 -1.70
732.75 -3.40 -5.20 -1.10
732.88 -1.90 -6.60 -0.90
733.00 -2.20 -5.90 -1.00
733.13 -5.20 -2.50 -1.70
733.25 -8.80 0.00 -2.10
733.38 -12.50 0.40 -2.40
733.50 -11.40 -1.20 -2.40
733.63 -6.30 -6.30 -1.70
733.75 -2.40 -8.10 -1.00
733.88 -0.30 -8.80 -0.60
734.00 -0.80 -6.30 -0.60
734.13 -4.20 -2.70 -0.80
734.25 -8.60 -0.70 -1.20
734.38 -12.30 -0.50 -1.90
734.50 -12.40 -1.80 -2.00
734.63 -8.00 -3.90 -1.80
734.75 -2.90 -6.60 -1.60
734.88 -0.20 -8.50 -1.10
735.00 0.10 -8.10 -0.60
735.13 -3.20 -7.60 -0.40
735.25 -7.30 -4.90 -0.50
735.38 -10.30 -1.40 -0.90
735.50 -10.20 0.20 -1.10
735.63 -8.40 -0.70 -1.20
735.75 -3.30 -5.40 -2.00
735.88 -2.90 -8.50 -1.80
736.00 -1.00 -9.50 -1.00
736.13 -0.80 -6.80 -0.80
736.25 -3.00 -1.40 -1.10
736.38 -8.40 0.70 -1.40
736.50 -11.20 1.90 -1.70
736.63 -11.60 0.20 -1.00
736.75 -7.20 -2.70 -0.30
736.88 -1.80 -6.60 0.00
737.00 0.20 -8.30 0.00
737.13 0.00 -5.40 -0.50
737.25 -3.20 -0.70 -1.70
737.38 -9.30 1.40 -2.30
737.50 -11.00 2.40 -2.10
737.63 -11.60 1.10 -1.20
737.75 -8.00 -2.50 -0.50
737.88 -3.90 -6.10 0.00
738.00 0.50 -6.30 -0.40
738.13 -0.30 -7.30 -0.80
738.25 -2.60 -6.10 -0.90
738.38 -5.20 -2.00 -1.60
738.50 -9.50 2.40 -2.00
738.63 -11.50 2.40 -1.80
738.75 -10.10 0.40 -1.70
738.88 -6.20 -2.70 -1.30
739.00 -0.70 -6.10 -1.20
739.13 2.00 -9.50 -0.60
739.25 0.40 -8.10 1.10
739.38 -1.10 -1.00 0.70
739.50 -4.00 1.10 -1.40
739.63 -10.80 3.10 -2.90
739.75 -12.40 2.20 -1.80
739.88 -8.90 -3.20 -0.60
740.00 -3.20 -5.60 0.00
740.13 -1.70 -10.20 0.00
740.25 -2.50 -8.80 0.50
740.38 -4.70 -5.40 0.30
740.50 -8.90 -1.20 0.40
740.63 -10.80 1.70 -0.10
740.75 -9.80 4.30 -0.20
740.88 -7.20 1.10 -0.30
741.00 -5.50 -3.90 -1.10
741.13 -6.10 -8.50 -1.40
741.25 -4.70 -8.30 -0.90
741.38 -4.10 -6.30 -0.70
741.50 -3.40 -3.70 -0.30
741.63 -4.60 -1.80 -0.20
741.75 -6.50 -1.00 -0.40
741.88 -8.90 -1.80 -0.80
742.00 -9.50 -2.00 -0.90
742.13 -8.00 -2.50 -1.10
742.25 -5.00 -2.50 -1.80
742.38 -2.80 -3.40 -1.90
742.50 -3.20 -4.10 -1.70
742.63 -4.50 -4.50 -1.40
742.75 -7.80 -4.70 -0.60
742.88 -9.00 -2.90 0.10
743.00 -8.10 -1.20 -0.20
743.13 -7.30 0.00 -0.30
743.25 -6.40 -1.80 -0.90
743.38 -6.90 -4.70 -1.40
743.50 -8.00 -4.90 -1.20
743.63 -6.50 -4.50 -0.60
743.75 -5.20 -3.00 -0.20
743.88 -4.70 -2.00 0.70
744.00 -3.50 -3.40 0.80
744.13 -4.80 -5.60 0.10
744.25 -6.90 -5.20 -1.00
744.38 -9.00 -2.90 -2.10
744.50 -9.50 0.00 -1.90
744.63 -8.40 1.70 -0.90
744.75 -4.70 -1.40 0.10
744.88 -2.60 -5.60 0.80
745.00 -1.60 -9.00 0.80
745.13 -3.90 -9.00 0.30
745.25 -6.30 -3.90 -0.70
745.38 -10.10 0.90 -2.10
745.50 -11.60 3.60 -2.20
745.63 -9.70 1.10 -1.80
745.75 -5.80 -3.90 -0.60
745.88 -2.20 -7.30 0.30
746.00 -0.90 -9.00 0.60
746.13 -3.20 -7.60 0.40
746.25 -6.40 -3.70 0.10
746.38 -9.40 0.20 -0.20
746.50 -10.90 2.40 -0.10
746.63 -9.30 1.40 0.00
746.75 -6.90 -2.70 0.00
746.88 -2.90 -7.00 0.30
747.00 -1.20 -9.90 0.20
747.13 -1.70 -7.80 0.10
747.25 -4.20 -3.70 -0.10
747.38 -7.10 0.40 -0.50
747.50 -10.60 2.60 -1.00
747.63 -11.60 1.10 -0.90
747.75 -9.90 -3.60 -1.40
747.88 -7.20 -8.10 -1.10
748.00 -3.80 -9.70 -0.10
748.13 0.60 -6.60 0.70
748.25 1.60 -3.40 0.90
748.38 -0.60 -0.50 0.50
748.50 -7.20 -0.70 -0.50
748.63 -11.70 -0.50 -1.10
748.75 -12.70 -1.80 -1.70
748.88 -9.00 -2.50 -1.30
749.00 -3.40 -3.20 -1.10
749.13 0.00 -3.40 -0.60
749.25 1.00 -5.40 -0.10
749.38 -0.40 -6.60 0.10
749.50 -4.20 -4.70 -0.40
749.63 -9.70 -2.20 -1.20
749.75 -11.90 1.10 -1.90
749.88 -12.30 1.90 -2.20
750.00 -9.50 0.00 -1.90
750.13 -4.70 -4.50 -0.90
750.25 -1.80 -6.10 -0.10
750.38 0.20 -7.80 0.30
750.50 -1.20 -6.10 0.30
750.63 -5.00 -3.90 -0.20
750.75 -10.10 0.40 -1.00
750.88 -13.70 3.30 -1.00
751.00 -11.90 3.10 -1.00
751.13 -6.90 -1.80 -0.50
751.25 0.20 -5.40 -0.50
751.38 4.00 -9.20 -0.30
751.50 0.90 -6.60 -0.60
751.63 -1.60 -1.80 -1.30
751.75 -7.80 3.10 -2.10
751.88 -12.40 5.60 -2.20
752.00 -12.90 5.10 -2.80
752.13 -7.60 1.10 -2.60
752.25 -2.40 -3.70 -1.90
752.38 0.00 -7.30 -1.60
752.50 -0.60 -5.90 -0.40
752.63 -2.40 -3.20 -0.20
752.75 -6.50 -0.50 -0.50
752.88 -10.10 0.40 -0.90
753.00 -11.50 1.40 -1.70
753.13 -9.90 0.70 -1.60
753.25 -5.60 -2.70 -1.70
753.38 -1.90 -6.10 -1.30
753.50 0.10 -7.60 -1.00
753.63 -1.40 -5.40 -0.60
753.75 -4.30 -3.00 -0.50
753.88 -7.70 0.40 -0.50
754.00 -9.10 0.20 -0.60
754.13 -8.10 -0.70 -1.00
754.25 -6.20 -2.70 -1.70
754.38 -3.80 -4.90 -1.80
754.50 -2.30 -4.90 -1.70
754.63 -2.30 -3.40 -1.10
754.75 -4.10 -2.00 -0.80
754.88 -5.60 -1.80 -0.60
755.00 -7.20 -1.80 -0.50
755.13 -6.60 -2.00 -1.20
755.25 -5.40 -2.20 -1.60
755.38 -3.70 -3.20 -1.80
755.50 -3.60 -3.40 -1.80
755.63 -4.70 -3.90 -1.60
755.75 -6.00 -3.90 -1.10
755.88 -5.80 -3.40 -0.60
756.00 -5.10 -2.20 -0.50
756.13 -4.10 -2.00 -0.60
756.25 -4.10 -2.00 -0.80
756.38 -5.50 -2.50 -0.70
756.50 -6.90 -2.70 -0.40
756.63 -6.10 -2.20 -0.10
756.75 -4.00 -1.80 0.00
756.88 -2.20 -2.50 0.00
757.00 -3.30 -3.00 0.00
757.13 -4.30 -3.90 -0.20
757.25 -5.40 -3.70 -0.70
757.38 -5.10 -2.20 -1.10
757.50 -4.70 -0.50 -1.10
757.63 -3.30 -1.00 -0.80
757.75 -2.20 -3.40 -0.70
757.88 -2.60 -5.60 -0.50
758.00 -3.20 -6.60 -0.40
758.13 -4.70 -5.40 -0.70
758.25 -5.80 -2.90 -1.20
758.38 -6.60 -2.00 -1.80
758.50 -6.40 -2.20 -1.70
758.63 -5.60 -3.70 -1.30
758.75 -3.20 -5.60 -0.80
758.88 -2.10 -7.00 -0.30
759.00 -1.70 -6.80 0.20
759.13 -1.80 -6.60 0.00
759.25 -5.00 -4.90 -0.70
759.38 -8.10 -1.80 -1.30
759.50 -9.20 1.10 -1.90
759.63 -8.60 0.70 -2.00
759.75 -4.50 -3.00 -2.00
759.88 -2.00 -6.80 -1.10
760.00 0.20 -9.20 -0.30
760.13 -1.70 -7.80 0.30
760.25 -5.10 -4.70 0.30
760.38 -8.10 -1.80 0.20
760.50 -10.20 1.10 -0.80
760.63 -10.30 3.80 -2.30
760.75 -9.00 1.40 -2.20
760.88 -3.80 -4.90 -1.10
761.00 -0.70 -8.10 -0.20
761.13 1.80 -8.10 0.10
761.25 0.10 -6.60 0.20
761.38 -3.30 -3.40 0.10
761.50 -7.70 -0.50 -0.50
761.63 -10.80 2.20 -1.40
761.75 -11.10 1.70 -1.80
761.88 -6.70 -2.20 -0.70
762.00 -1.60 -5.60 0.30
762.13 2.60 -7.00 0.90
762.25 1.00 -6.30 1.00
762.38 -1.60 -4.10 0.70
762.50 -6.20 -1.20 -0.10
762.63 -10.10 0.40 -1.00
762.75 -10.80 0.20 -1.10
762.88 -8.00 -2.50 -1.00
763.00 -1.80 -7.00 -0.60
763.13 1.90 -9.70 0.00
763.25 2.80 -8.10 0.20
763.38 -0.30 -4.90 0.00
763.50 -6.20 -1.80 -0.30
763.63 -11.10 -0.70 0.00
763.75 -11.30 -2.70 -0.10
763.88 -7.70 -4.50 -0.10
764.00 -2.80 -6.80 0.00
764.13 -0.30 -7.80 0.10
764.25 -1.00 -7.00 0.00
764.38 -3.70 -5.20 -0.20
764.50 -8.10 -3.20 -0.50
764.63 -9.90 -0.70 -0.30
764.75 -8.30 -1.20 0.00
764.88 -4.70 -3.00 0.10
765.00 -2.00 -4.90 -0.30
765.13 -2.50 -6.80 -0.80
765.25 -5.10 -6.10 -0.80
765.38 -8.20 -3.90 -0.70
765.50 -9.70 -1.80 -0.30
765.63 -7.70 -2.00 0.30
765.75 -3.70 -3.20 0.50
765.88 -1.70 -5.40 0.60
766.00 -2.10 -5.60 0.30
766.13 -5.10 -4.70 -0.20
766.25 -9.00 -3.40 -0.50
766.38 -10.90 -2.50 -1.00
766.50 -9.50 -2.00 -1.00
766.63 -6.30 -3.40 -0.60
766.75 -2.40 -4.70 -0.20
766.88 -0.30 -4.90 0.00
767.00 -1.70 -4.50 0.20
767.13 -5.00 -3.90 -0.10
767.25 -9.80 -2.90 -0.60
767.38 -11.60 -2.20 -1.60
767.50 -12.10 -0.30 -2.10
767.63 -8.90 -0.70 -2.30
767.75 -6.00 -2.50 -2.20
767.88 -3.70 -5.20 -1.30
768.00 -1.40 -5.90 -0.40
768.13 -1.40 -6.80 0.10
768.25 -3.40 -3.70 -0.20
768.38 -6.80 -2.00 -1.10
768.50 -11.50 0.90 -2.00
768.63 -13.80 1.10 -2.00
768.75 -11.00 -0.50 -1.40
768.88 -5.10 -4.10 -0.70
769.00 -0.40 -5.20 0.10
769.13 0.50 -6.30 0.00
769.25 -1.80 -5.60 -0.20
769.38 -6.00 -3.90 -0.60
769.50 -10.20 -1.20 -0.40
769.63 -11.90 1.70 -0.40
769.75 -9.30 0.90 -0.40
769.88 -5.60 -1.20 -0.50
770.00 -3.20 -5.20 -0.60
770.13 -3.60 -7.30 -0.70
770.25 -3.90 -7.00 -0.60
770.38 -4.30 -4.50 -0.50
770.50 -4.80 -1.20 -0.80
770.63 -5.80 0.00 -1.20
770.75 -7.70 -1.40 -1.20
770.88 -8.10 -3.60 -1.10
771.00 -7.30 -5.40 -1.20
771.13 -5.20 -5.40 -0.90
771.25 -3.70 -3.20 -0.80
771.38 -4.70 -2.00 -0.70
771.50 -6.70 -1.80 -0.50
771.63 -8.00 -2.90 -0.40
771.75 -8.70 -4.30 -0.40
771.88 -6.80 -4.50 -0.30
772.00 -4.20 -3.70 -0.10
772.13 -2.80 -3.00 -0.10
772.25 -3.70 -2.30 -0.20
772.38 -6.80 -2.00 -0.50
772.50 -8.70 -1.40 -0.70
772.63 -9.90 -1.80 -0.70
772.75 -7.20 -3.20 -0.80
772.88 -4.10 -3.40 -0.60
773.00 1.00 -4.50 -0.10
773.13 1.80 -4.70 -0.10
773.25 -1.70 -3.90 -0.40
773.38 -8.10 -2.20 -0.70
773.50 -13.00 -1.00 -0.60
773.63 -12.80 -0.50 -0.60
773.75 -8.20 -2.90 -0.60
773.88 -1.00 -4.70 -0.50
774.00 1.30 -5.90 -0.20
774.13 0.10 -5.60 0.10
774.25 -3.90 -4.70 0.10
774.38 -8.50 -2.90 0.00
774.50 -11.10 -0.70 -0.30
774.63 -10.60 0.70 -0.40
774.75 -6.40 -1.20 -0.50
774.88 -3.30 -3.90 -0.70
775.00 -1.90 -6.60 -0.70
775.13 -2.20 -7.80 -0.60
775.25 -4.60 -5.60 -0.60
775.38 -7.10 -2.50 -0.40
775.50 -8.10 -0.30 -0.20
775.63 -7.60 -0.30 -0.40
775.75 -6.20 -1.20 -0.90
775.88 -5.40 -3.70 -1.10
776.00 -4.20 -6.60 -1.20
776.13 -4.80 -7.00 -1.40
776.25 -5.00 -5.40 -2.00
776.38 -6.80 -1.40 -2.20
776.50 -7.80 1.70 -1.60
776.63 -7.10 0.40 -0.80
776.75 -6.80 -1.40 -0.50
776.88 -7.10 -4.90 -0.50
777.00 -7.30 -6.80 -0.70
777.13 -6.70 -5.60 -1.00
777.25 -7.60 -2.20 -0.90
777.38 -6.30 0.00 -0.70
777.50 -6.00 -0.50 -0.30
777.63 -6.40 -3.20 0.00
777.75 -4.30 -4.50 0.00
777.88 -5.20 -2.90 -1.00
778.00 -7.30 -1.00 -0.70
778.13 -7.10 -1.00 -0.30
778.25 -6.40 -1.20 0.10
778.38 -5.10 -2.70 0.70
778.50 -2.80 -3.90 0.90
778.63 -4.20 -6.10 0.70
778.75 -5.30 -6.60 1.10
778.88 -7.30 -3.40 0.80
779.00 -7.70 1.90 0.50
779.13 -8.20 3.30 0.50
779.25 -6.90 0.70 0.70
779.38 -3.20 -4.70 0.40
779.50 -3.10 -9.50 0.20
779.63 -4.60 -10.50 0.90
779.75 -3.90 -7.00 1.10
779.88 -4.60 -1.80 0.50
780.00 -5.90 2.20 -0.30
780.13 -8.90 2.60 -1.20
780.25 -11.10 -0.70 -1.70
780.38 -10.20 -5.10 -1.70
780.50 -7.10 -7.80 -0.90
780.63 -1.80 -8.10 0.60
780.75 0.80 -5.90 1.80
780.88 0.80 -3.00 2.00
781.00 -3.90 -1.20 1.20
781.13 -9.70 -0.30 -0.60
781.25 -14.30 -0.70 -0.60
781.38 -10.30 -1.40 -0.30
781.50 -3.90 -3.70 -0.20
781.63 1.90 -4.90 0.80
781.75 3.20 -6.30 1.10
781.88 0.20 -5.40 0.70
782.00 -5.60 -3.70 -0.10
782.13 -11.10 0.20 -0.50
782.25 -11.40 2.20 -1.70
782.38 -10.60 2.60 -2.30
782.50 -6.80 -3.40 -0.90
782.63 -0.70 -7.60 0.40
782.75 -0.20 -9.00 0.70
782.88 -1.70 -5.90 0.50
783.00 -5.50 0.00 -0.30
783.13 -8.20 3.80 -1.40
783.25 -9.50 4.80 -1.10
783.38 -7.60 -0.70 -0.20
783.50 -2.00 -5.40 0.10
783.63 0.10 -7.00 0.20
783.75 -0.60 -5.40 0.00
783.88 -3.60 -1.00 -0.50
784.00 -7.60 2.20 -0.70
784.13 -11.30 2.60 -0.90
784.25 -10.30 1.90 -0.90
784.38 -5.00 -2.50 -1.30
784.50 -1.10 -5.90 -1.30
784.63 1.10 -5.60 -1.40
784.75 -1.70 -5.90 -1.30
784.88 -6.50 -3.90 -1.00
785.00 -8.20 -2.00 -1.10
785.13 -11.90 -0.70 -0.40
785.25 -9.90 -0.70 0.00
785.38 -5.10 -1.80 0.10
785.50 -2.50 -3.90 -0.20
785.63 -2.40 -5.60 -0.50
785.75 -3.00 -5.40 -0.50
785.88 -5.00 -3.90 -0.70
786.00 -6.70 -2.20 -0.70
786.13 -7.20 -1.20 -1.00
786.25 -8.00 -1.00 -1.00
786.38 -7.20 -1.80 -1.10
786.50 -6.70 -3.60 -1.10
786.63 -4.70 -4.90 -0.90
786.75 -2.20 -6.80 -0.70
786.88 -1.70 -6.30 -0.80
787.00 -2.10 -3.70 -1.00
787.13 -5.40 -1.20 -1.60
787.25 -9.90 -0.30 -1.20
787.38 -12.50 -0.50 -1.00
787.50 -12.40 -3.60 -0.70
787.63 -9.50 -5.90 0.50
787.75 -5.10 -6.60 1.40
787.88 -1.30 -5.40 1.30
788.00 -4.30 -4.90 0.20
788.13 -8.70 -4.90 -0.10
788.25 -12.10 -0.30 0.10
788.38 -13.70 1.40 0.60
788.50 -9.30 0.00 0.20
788.63 -4.20 -4.70 0.40
788.75 0.10 -6.10 0.80
788.88 -0.20 -6.60 0.80
789.00 -4.20 -5.20 0.60
789.13 -9.40 -2.20 0.20
789.25 -13.20 0.20 -0.50
789.38 -12.10 2.60 0.10
789.50 -7.20 0.20 0.50
789.63 -2.40 -4.10 1.40
789.75 0.50 -6.80 1.80
789.88 -1.20 -6.60 1.30
790.00 -4.30 -4.90 0.80
790.13 -7.60 -1.20 0.00
790.25 -10.60 0.70 -0.10
790.38 -9.50 1.40 -0.30
790.50 -7.10 -1.00 -0.80
790.63 -4.30 -4.90 -0.70
790.75 -3.00 -7.80 -0.30
790.88 -0.70 -8.10 0.50
791.00 -1.80 -6.10 0.80
791.13 -4.20 -2.70 0.50
791.25 -8.90 0.20 -0.50
791.38 -12.10 0.70 -1.40
791.50 -13.00 0.00 -1.30
791.63 -7.20 -4.10 -0.80
791.75 -3.30 -6.80 -0.10
791.88 -0.40 -8.50 0.60
792.00 -1.70 -7.30 0.90
792.13 -4.60 -4.70 0.40
792.25 -9.40 -0.70 -0.50
792.38 -13.40 -0.50 -1.10
792.50 -12.80 -2.00 -2.00
792.63 -9.50 -2.90 -0.90
792.75 -4.10 -6.30 -0.60
792.88 -0.60 -8.30 -0.50
793.00 -1.70 -8.30 -0.70
793.13 -5.90 -6.10 -0.70
793.25 -9.10 -3.20 -0.50
793.38 -10.90 -1.40 -0.10
793.50 -9.80 -1.40 0.00
793.63 -7.10 -3.40 0.00
793.75 -4.60 -6.60 -0.60
793.88 -4.70 -9.20 -0.90
794.00 -5.40 -9.50 -0.90
794.13 -5.60 -5.20 0.00
794.25 -4.00 -0.30 -0.10
794.38 -3.40 -0.30 -0.40
794.50 -5.40 -3.20 -1.30
794.63 -6.70 -6.60 -2.60
794.75 -7.70 -7.80 -2.90
794.88 -8.60 -2.70 -2.80
795.00 -5.00 -1.00 -2.70
795.13 -4.60 0.20 -2.60
795.25 -5.40 -0.30 -2.20
795.38 -6.00 -2.50 -1.30
795.50 -9.40 -4.70 -1.30
795.63 -11.10 -5.60 -1.40
795.75 -10.20 -3.20 -1.90
795.88 -9.70 -0.70 -2.10
796.00 -7.80 0.20 -1.90
796.13 -4.60 0.20 -1.70
796.25 -3.70 -0.70 -1.60
796.38 -4.50 -5.40 -2.00
796.50 -8.00 -7.30 -2.50
796.63 -8.20 -2.50 -2.50
796.75 -8.40 -1.20 -3.70
796.88 -8.80 0.90 -4.20
797.00 -6.70 -1.20 -4.00
797.13 -4.60 -2.70 -3.70
797.25 -4.60 -8.50 -3.30
797.38 -4.80 -9.00 -2.20
797.50 -3.60 -4.50 -2.40
797.63 -5.00 0.90 -2.80
797.75 -4.60 1.70 -3.20
797.88 -7.20 1.10 -3.80
798.00 -6.00 0.90 -3.70
798.13 -5.80 -2.50 -3.40
798.25 -4.60 -7.60 -3.30
798.38 -5.50 -6.80 -1.90
798.50 -4.20 -2.70 -0.50
798.63 -5.00 -0.50 -0.20
798.75 -4.60 0.70 -1.10
798.88 -7.80 -0.30 -1.60
799.00 -7.70 -0.50 -1.20
799.13 -5.60 -3.20 -1.40
799.25 -4.10 -3.90 -1.80
799.38 -4.00 -2.20 -1.90
799.50 -6.60 -1.40 -2.00
799.63 -8.00 -2.90 -1.80
799.75 -7.60 -3.20 -1.80
799.88 -7.20 -4.70 -1.30
800.00 -5.60 -5.20 -1.00
800.13 -5.40 -4.10 -1.10
800.25 -6.30 -2.00 -1.60
800.38 -7.70 -0.50 -2.00
800.50 -9.80 -0.50 -2.00
800.63 -8.00 -2.00 -1.60
800.75 -6.30 -2.90 -1.60
800.88 -4.30 -4.90 -1.00
801.00 -0.40 -5.20 -0.90
801.13 -1.60 -4.70 -1.80
801.25 -8.10 -3.20 -2.30
801.38 -9.80 -0.50 -2.10
801.50 -11.20 0.90 -2.40
801.63 -8.80 -1.00 -1.90
801.75 -5.20 -5.40 -0.70
801.88 -1.20 -8.50 -0.70
802.00 -0.70 -8.50 -0.40
802.13 -3.30 -6.30 -0.50
802.25 -7.70 -2.90 -0.70
802.38 -10.20 -2.20 -1.60
802.50 -12.10 -2.20 -1.80
802.63 -9.90 -2.70 -1.40
802.75 -4.30 -5.40 -1.60
802.88 -2.40 -5.20 -1.30
803.00 -1.90 -4.70 -1.20
803.13 -4.20 -5.20 -1.20
803.25 -8.20 -3.40 -1.20
803.38 -10.80 -2.70 -1.20
803.50 -10.70 -2.50 -1.40
803.63 -7.60 -3.60 -1.30
803.75 -4.30 -5.40 -1.30
803.88 -2.60 -7.00 -1.40
804.00 -2.90 -7.00 -1.40
804.13 -5.50 -4.90 -1.10
804.25 -8.70 -3.40 -0.80
804.38 -10.20 -2.70 -0.60
804.50 -9.30 -3.40 -0.30
804.63 -6.80 -5.40 -0.10
804.75 -3.60 -6.80 -0.20
804.88 -1.70 -5.90 -0.40
805.00 -4.10 -3.40 -0.90
805.13 -7.70 -2.50 -1.60
805.25 -10.30 -1.00 -2.10
805.38 -10.20 -1.20 -2.10
805.50 -5.90 -0.30 -2.40
805.63 -2.80 -3.00 -2.00
805.75 -2.10 -5.60 -1.90
805.88 -5.00 -6.30 -2.00
806.00 -9.30 -4.90 -1.90
806.13 -11.70 -1.00 -1.60
806.25 -11.00 1.90 -1.40
806.38 -8.40 1.70 -1.40
806.50 -5.20 -1.00 -1.40
806.63 -3.60 -4.50 -1.70
806.75 -4.80 -6.60 -1.70
806.88 -5.50 -6.80 -1.60
807.00 -6.90 -4.70 -1.30
807.13 -7.20 -2.20 -1.00
807.25 -6.30 -1.00 -1.00
807.38 -5.90 -1.80 -1.10
807.50 -6.00 -2.50 -1.10
807.63 -6.90 -4.70 -1.10
807.75 -7.30 -4.90 -2.00
807.88 -8.80 -4.30 -2.00
808.00 -5.90 -2.70 -1.40
808.13 -4.20 -1.80 -1.10
808.25 -3.20 -2.70 -1.10
808.38 -4.80 -4.10 -1.10
808.50 -6.70 -4.70 -1.10
808.63 -9.40 -3.60 -1.40
808.75 -9.30 -4.30 -2.00
808.88 -9.20 -2.20 -2.50
809.00 -8.00 -3.90 -2.60
809.13 -5.50 -4.50 -2.40
809.25 -3.60 -3.40 -2.30
809.38 -4.80 -2.70 -1.80
809.50 -5.60 -2.70 -1.40
809.63 -8.60 -3.20 -1.60
809.75 -11.50 -4.30 -1.90
809.88 -11.90 -3.60 -2.20
810.00 -9.20 -1.80 -2.90
810.13 -7.00 -2.70 -3.00
810.25 -3.40 -6.10 -2.90
810.38 -2.10 -7.60 -2.00
810.50 -2.90 -7.00 -1.70
810.63 -8.10 -7.00 -1.30
810.75 -8.60 -2.70 -1.90
810.88 -12.10 -1.20 -2.80
811.00 -12.90 2.20 -3.30
811.13 -7.00 1.10 -2.60
811.25 -4.50 -3.00 -2.30
811.38 -3.70 -5.60 -1.80
811.50 -3.80 -6.30 -1.30
811.63 -5.40 -3.70 -1.00
811.75 -5.10 -1.20 -1.60
811.88 -8.00 0.00 -1.10
812.00 -7.60 -1.80 -0.20
812.13 -4.80 -4.70 -0.10
812.25 -8.20 -2.90 0.20
812.38 -6.40 -5.20 -0.10
812.50 -5.60 -5.60 -0.30
812.63 -4.10 -2.00 -0.20
812.75 -4.20 -1.20 -0.30
812.88 -5.60 -1.20 -0.40
813.00 -7.70 -3.40 -0.90
813.13 -9.10 -4.10 -0.70
813.25 -8.60 -4.10 -0.80
813.38 -7.70 -3.90 -0.70
813.50 -6.80 -2.50 -0.50
813.63 -6.70 -2.70 -0.60
813.75 -7.10 -3.90 -0.50
813.88 -8.90 -4.10 -0.70
814.00 -10.20 -3.60 -1.00
814.13 -9.90 -2.20 -1.40
814.25 -9.10 -0.70 -1.20
814.38 -6.90 -2.20 -1.30
814.50 -4.80 -4.10 -1.60
814.63 -3.60 -6.80 -1.80
814.75 -5.40 -8.10 -1.70
814.88 -8.10 -4.10 -1.40
815.00 -10.30 0.90 -1.30
815.13 -10.70 3.30 -0.90
815.25 -8.20 0.90 -0.20
815.38 -4.80 -3.70 -0.80
815.50 -3.00 -6.30 -1.10
815.63 -3.20 -7.60 -1.20
815.75 -4.10 -5.40 -1.60
815.88 -7.60 -1.80 -2.20
816.00 -10.10 1.90 -2.00
816.13 -10.20 1.70 -1.10
816.25 -7.20 -0.30 0.60
816.38 -4.20 -4.10 1.00
816.50 -2.60 -6.10 0.00
816.63 -6.50 -4.50 -0.70
816.75 -6.80 -0.50 -1.30
816.88 -6.40 2.60 -2.30
817.00 -6.60 2.40 -1.70
817.13 -5.00 0.90 -0.70
817.25 -3.70 -4.10 0.00
817.38 -2.40 -6.10 -0.30
817.50 -3.80 -5.40 -1.70
817.63 -7.70 -1.00 -2.30
817.75 -10.60 4.00 -1.00
817.88 -11.50 4.80 -0.30
818.00 -7.10 0.40 2.20
818.13 0.80 -3.00 3.00
818.25 4.50 -4.10 0.10
818.38 -1.60 -9.50 -2.80
818.50 -5.80 -4.50 -3.10
818.63 -12.30 6.70 -4.30
818.75 -14.30 12.80 0.00
818.88 -7.20 5.50 -0.30
819.00 2.40 2.90 -0.20
819.13 6.80 -4.10 -0.60
819.25 3.80 -2.70 -1.40
819.38 -3.20 -0.30 -2.40
819.50 -7.70 3.30 -3.00
819.63 -11.10 8.50 -3.10
819.75 -5.70 8.50 -2.70
819.88 -0.60 3.30 -2.40
820.00 2.70 -1.00 -1.90
820.13 2.90 -4.50 -1.60
820.25 -1.00 -6.10 -1.60
820.38 -4.70 -3.90 -0.80
820.50 -6.50 0.00 -0.60
820.63 -8.10 2.60 -0.50
820.75 -5.10 4.60 -0.80
820.88 -3.60 2.40 -1.20
821.00 -4.50 -2.50 -1.60
821.13 -4.00 -5.60 -1.40
821.25 -3.30 -7.30 -1.20
821.38 -3.60 -6.30 -0.60
821.50 -4.20 -3.20 -0.20
821.63 -6.00 -0.50 -0.50
821.75 -8.00 1.40 -1.00
821.88 -8.90 2.20 -1.40
822.00 -8.20 0.40 -1.80
822.13 -5.80 -1.40 -1.70
822.25 -2.10 -3.70 -1.10
822.38 0.10 -5.60 -0.80
822.50 -0.40 -5.60 -0.60
822.63 -3.00 -4.50 -0.80
822.75 -7.80 -1.80 -1.70
822.88 -9.90 1.10 -1.90
823.00 -9.20 1.70 -1.90
823.13 -6.60 0.40 -1.60
823.25 -3.30 -2.50 -1.10
823.38 -1.00 -6.10 -0.80
823.50 -0.60 -8.30 -0.90
823.63 -3.00 -6.80 -1.30
823.75 -6.60 -2.50 -1.70
823.88 -8.90 1.70 -1.20
824.00 -8.50 2.90 -0.30
824.13 -6.50 0.90 0.60
824.25 -2.50 -5.40 0.70
824.38 -0.20 -8.10 0.30
824.50 -1.70 -8.80 -0.30
824.63 -4.10 -5.90 -0.30
824.75 -7.10 -2.00 -0.30
824.88 -8.10 0.20 -0.20
825.00 -7.10 -0.50 -0.10
825.13 -4.30 -2.50 -0.10
825.25 -3.30 -5.40 -0.10
825.38 -2.50 -5.90 -0.20
825.50 -3.70 -5.20 -0.20
825.63 -4.80 -4.10 0.00
825.75 -5.40 -3.20 0.10
825.88 -5.50 -3.00 -0.30
826.00 -4.70 -3.90 -0.30
826.13 -4.80 -5.20 -0.40
826.25 -4.20 -5.20 -0.20
826.38 -2.80 -4.50 -0.20
826.50 -2.60 -3.70 -0.30
826.63 -3.60 -3.90 -0.60
826.75 -5.10 -4.10 -0.80
826.88 -6.90 -4.70 -1.00
827.00 -8.00 -3.90 -0.50
827.13 -4.70 -3.00 -0.20
827.25 -1.40 -3.00 -0.20
827.38 -0.30 -2.50 -0.40
827.50 -2.00 -3.90 -0.70
827.63 -6.10 -5.20 -0.80
827.75 -9.30 -4.30 -0.80
827.88 -8.00 -3.90 -1.10
828.00 -5.10 -3.20 -1.10
828.13 -2.60 -2.30 -1.00
828.25 -1.20 -2.30 -0.80
828.38 -3.30 -3.40 -0.90
828.50 -6.30 -4.90 -0.50
828.63 -7.10 -5.40 -0.60
828.75 -7.70 -4.50 -0.70
828.88 -5.60 -2.70 -0.80
829.00 -4.10 -2.00 -0.80
829.13 -2.80 -2.00 -0.40
829.25 -2.50 -3.00 -0.10
829.38 -3.40 -4.10 0.10
829.50 -4.30 -4.50 -0.10
829.63 -6.20 -4.10 -0.80
829.75 -8.40 -3.60 -1.20
829.88 -8.20 -2.50 -0.50
830.00 -5.10 -2.70 0.10
830.13 -1.60 -3.70 0.70
830.25 -0.80 -3.00 1.30
830.38 -0.70 -5.20 1.30
830.50 -3.70 -4.10 0.80
830.63 -7.10 -3.90 -0.20
830.75 -10.20 -0.70 -0.40
830.88 -9.40 1.10 -0.20
831.00 -5.20 -1.40 0.50
831.13 0.90 -4.70 1.70
831.25 2.70 -7.30 2.40
831.38 2.20 -5.90 2.10
831.50 -3.00 -4.90 1.40
831.63 -9.00 -1.00 0.60
831.75 -12.50 2.40 -0.30
831.88 -10.80 2.20 -0.60
832.00 -2.90 -3.70 0.40
832.13 2.70 -6.80 1.30
832.25 4.10 -7.00 2.00
832.38 1.00 -4.90 1.70
832.50 -5.90 -0.70 0.80
832.63 -11.30 2.60 0.00
832.75 -13.90 3.30 -0.30
832.88 -9.80 0.40 0.20
833.00 -0.60 -3.90 0.70
833.13 4.10 -7.00 1.30
833.25 2.60 -6.10 1.60
833.38 -1.70 -3.90 1.20
833.50 -7.80 0.20 0.80
833.63 -11.70 2.40 0.30
833.75 -13.00 1.90 0.40
833.88 -7.90 -2.50 0.40
834.00 -0.40 -4.70 0.90
834.13 3.00 -6.80 1.20
834.25 1.80 -5.20 1.60
834.38 -2.80 -3.40 1.20
834.50 -6.90 -0.70 1.00
834.63 -10.10 1.40 -0.30
834.75 -12.40 2.20 -0.80
834.88 -8.10 1.10 -0.90
835.00 -3.70 -2.70 -1.00
835.13 -1.40 -5.90 -0.60
835.25 -0.30 -5.90 0.10
835.38 -1.20 -3.70 0.40
835.50 -3.60 -0.50 0.30
835.63 -7.20 0.20 0.30
835.75 -9.00 -0.50 0.00
835.88 -9.90 -1.20 -0.20
836.00 -6.70 -3.20 0.10
836.13 -2.90 -3.70 0.10
836.25 -0.30 -1.60 0.10
836.38 -1.00 -0.80 0.10
836.50 -4.10 0.00 0.40
836.63 -7.80 -0.70 1.00
836.75 -8.90 -2.20 1.60
836.88 -6.90 -2.70 1.60
837.00 -3.90 -2.30 1.00
837.13 -2.40 -1.80 0.20
837.25 -3.80 -2.50 -0.20
837.38 -6.80 -2.90 -0.30
837.50 -8.10 -2.20 0.60
837.63 -5.60 -1.20 1.70
837.75 -3.80 -3.00 2.10
837.88 -3.50 -5.40 1.70
838.00 -4.70 -6.30 0.70
838.13 -8.70 -4.90 0.20
838.25 -10.80 -2.70 -0.20
838.38 -11.60 0.70 -0.20
838.50 -8.50 1.40 0.60
838.63 -6.10 -2.20 1.10
838.75 -4.10 -5.90 2.30
838.88 -2.50 -9.20 2.30
839.00 -3.30 -9.20 1.10
839.13 -7.30 -4.90 0.40
839.25 -10.30 0.00 0.10
839.38 -10.80 2.60 0.20
839.50 -9.10 1.70 0.20
839.63 -5.60 -2.70 0.70
839.75 -3.30 -7.30 0.60
839.88 -3.40 -9.50 0.40
840.00 -4.80 -7.60 0.10
840.13 -7.80 -3.60 0.20
840.25 -9.30 -1.00 0.40
840.38 -8.30 0.20 0.50
840.50 -7.60 -1.80 0.70
840.63 -5.50 -4.50 0.80
840.75 -4.60 -7.00 0.10
840.88 -5.50 -6.80 -0.20
841.00 -5.40 -4.70 -0.40
841.13 -7.60 -3.60 -0.50
841.25 -7.60 -3.20 -0.40
841.38 -8.50 -3.40 -0.10
841.50 -7.70 -5.40 -0.20
841.63 -6.10 -5.20 0.00
841.75 -6.90 -4.70 0.00
841.88 -7.10 -3.90 -0.20
842.00 -7.60 -4.10 -0.60
842.13 -9.40 -5.20 -0.60
842.25 -9.70 -6.10 -0.10
842.38 -7.20 -6.10 -0.50
842.50 -5.60 -5.20 -0.70
842.63 -6.00 -3.90 -1.00
842.75 -6.90 -3.60 -1.20
842.88 -8.50 -4.30 -1.20
843.00 -10.30 -5.90 -1.20
843.13 -11.20 -6.30 -0.90
843.25 -7.80 -5.20 -0.80
843.38 -5.40 -2.70 -0.70
843.50 -2.40 -2.70 -0.80
843.63 -3.40 -3.20 -0.70
843.75 -5.80 -2.90 -0.50
843.88 -8.50 -2.90 -0.40
844.00 -9.50 -3.40 -1.40
844.13 -8.60 -3.20 -1.90
844.25 -7.80 -0.30 -1.00
844.38 -3.60 -1.00 0.20
844.50 0.90 -3.20 -0.60
844.63 -0.80 -6.80 -1.10
844.75 -6.80 -5.40 -1.60
844.88 -9.50 -4.30 -1.80
845.00 -11.60 1.10 -3.10
845.13 -11.50 4.30 -4.00
845.25 -6.60 4.80 -3.20
845.38 -1.40 -1.60 -2.50
845.50 2.00 -5.20 -2.80
845.63 2.40 -6.80 -3.70
845.75 -3.30 -7.30 -4.80
845.88 -15.60 -3.20 -2.80
846.00 -15.00 3.40 -2.10
846.13 -12.90 1.70 -2.60
846.25 -3.70 -5.60 -1.30
846.38 -0.40 -7.60 -0.40
846.50 1.90 -9.20 -1.00
846.63 -3.40 -5.20 -1.70
846.75 -9.80 -0.50 -2.40
846.88 -15.10 2.60 -3.10
847.00 -12.80 4.30 -4.50
847.13 -4.20 -1.20 -3.90
847.25 1.70 -4.10 -2.70
847.38 4.00 -5.40 -1.70
847.50 0.60 -4.10 -0.90
847.63 -4.50 -1.40 -1.10
847.75 -11.10 0.70 -1.10
847.88 -15.00 2.90 -1.20
848.00 -13.20 2.60 -1.00
848.13 -6.80 -1.00 -0.90
848.25 -0.70 -4.70 -0.30
848.38 1.80 -5.60 0.30
848.50 -0.60 -4.90 0.60
848.63 -4.80 -2.70 0.60
848.75 -9.00 0.00 0.20
848.88 -12.30 1.40 0.10
849.00 -9.70 3.10 0.20
849.13 -5.50 1.90 -0.30
849.25 -2.40 -2.30 -0.10
849.38 -1.40 -6.30 0.20
849.50 -1.30 -6.30 0.70
849.63 -2.10 -4.70 0.90
849.75 -3.30 -1.60 1.00
849.88 -5.90 0.20 0.70
850.00 -6.90 0.70 -0.10
850.13 -8.50 -1.00 -0.60
850.25 -9.00 -3.90 -0.60
850.38 -7.20 -2.70 -0.70
850.50 -4.00 -1.80 -0.40
850.63 -1.90 -1.20 0.00
850.75 -1.00 -2.30 0.60
850.88 -2.10 -2.70 0.80
851.00 -4.30 -1.40 -0.10
851.13 -6.30 -1.00 -1.00
851.25 -7.70 2.40 -0.90
851.38 -6.70 3.10 -0.60
851.50 -5.40 2.20 -0.40
851.63 -2.40 -1.20 0.20
851.75 -1.20 -5.20 0.60
851.88 0.10 -5.60 0.20
852.00 -2.10 -4.10 -0.10
852.13 -5.80 -1.40 -0.30
852.25 -8.20 0.90 -0.30
852.38 -9.40 1.10 -0.80
852.50 -8.80 0.40 -1.20
852.63 -6.90 -2.20 -0.90
852.75 -2.90 -4.10 -0.80
852.88 -1.20 -4.70 -0.80
853.00 -1.40 -3.40 -0.40
853.13 -2.00 -2.00 -0.20
853.25 -6.70 0.70 0.30
853.38 -9.30 0.40 1.30
853.50 -10.50 0.20 1.80
853.63 -7.90 -0.50 1.60
853.75 -3.40 -0.70 0.60
853.88 -1.40 -2.50 0.20
854.00 -1.60 -4.70 0.00
854.13 -3.20 -3.70 0.40
854.25 -4.20 -3.70 0.90
854.38 -4.10 -3.00 1.10
854.50 -4.30 -2.50 0.70
854.63 -5.90 -1.20 -0.20
854.75 -6.50 -2.00 -0.30
854.88 -7.30 -2.50 -0.10
855.00 -6.50 -2.50 0.30
855.13 -3.20 -2.70 0.00
855.25 -4.70 -3.00 0.30
855.38 -4.80 -3.70 0.80
855.50 -5.90 -3.70 0.60
855.63 -6.50 -2.50 0.60
855.75 -7.10 -2.00 0.50
855.88 -5.20 -1.40 0.70
856.00 -5.00 -3.00 0.80
856.13 -3.90 -3.20 0.70
856.25 -5.80 -4.50 -0.10
856.38 -7.60 -4.70 -0.40
856.50 -8.00 -3.40 -0.10
856.63 -7.20 -1.80 0.40
856.75 -5.00 -2.00 0.90
856.88 -3.00 -2.50 1.60
857.00 -1.80 -3.20 1.60
857.13 -3.80 -4.90 0.70
857.25 -6.00 -4.90 0.60
857.38 -9.00 -2.00 0.90
857.50 -9.60 -0.30 1.60
857.63 -9.00 -0.50 1.80
857.75 -7.20 -2.70 2.50
857.88 -2.60 -3.70 3.20
858.00 1.60 -4.90 1.90
858.13 0.90 -5.20 -1.20
858.25 -5.80 -7.30 -3.00
858.38 -9.90 -3.20 -3.20
858.50 -11.20 0.90 -3.70
858.63 -11.40 2.60 -3.40
858.75 -8.40 0.70 -2.60
858.88 -5.20 -2.90 -1.60
859.00 -2.90 -5.60 -0.60
859.13 -0.50 -1.80 -1.90
859.25 -5.50 -3.90 -2.90
859.38 -5.30 -2.00 -2.70
859.50 -6.00 2.90 -2.90
859.63 -8.10 3.10 -3.50
859.75 -9.40 1.70 -3.90
859.88 -8.80 -2.50 -4.10
860.00 -3.80 -3.40 -4.10
860.13 -2.00 -3.90 -4.50
860.25 -2.00 -4.90 -3.80
860.38 -3.20 -6.10 -3.20
860.50 -4.50 -3.90 -3.20
860.63 -7.30 -2.90 -2.90
860.75 -7.50 -2.00 -3.00
860.88 -7.00 -0.70 -3.60
861.00 -7.90 -1.80 -4.60
861.13 -7.90 -3.20 -4.30
861.25 -6.20 -3.60 -3.90
861.38 -5.50 -5.40 -3.00
861.50 -1.40 -5.40 -2.10
861.63 -2.00 -6.30 -1.30
861.75 -2.90 -5.60 -0.70
861.88 -6.20 -2.70 -0.90
862.00 -9.00 -1.40 -1.00
862.13 -9.00 -0.50 -2.20
862.25 -8.20 0.40 -2.90
862.38 -4.60 0.70 -3.40
862.50 -0.50 -1.20 -3.10
862.63 1.70 -4.70 -2.10
862.75 0.30 -6.60 -1.00
862.88 -2.60 -5.60 -1.10
863.00 -8.00 -2.50 -1.60
863.13 -11.20 1.40 -1.30
863.25 -11.00 3.80 -1.60
863.38 -7.00 3.60 -1.40
863.50 -3.20 0.20 -1.20
863.63 0.60 -3.70 -0.60
863.75 2.40 -5.90 -0.40
863.88 0.30 -6.10 -1.10
864.00 -4.00 -4.10 -1.30
864.13 -7.60 0.20 -1.60
864.25 -6.40 6.00 -1.20
864.38 -4.20 6.00 -1.10
864.50 -3.40 2.60 -1.20
864.63 -2.80 -0.50 -1.30
864.75 -2.30 -1.60 -0.80
864.88 -1.20 -0.70 -0.50
865.00 -1.40 0.90 -0.20
865.13 -2.10 2.60 -0.20
865.25 -4.10 4.80 -0.30
865.38 -5.40 4.00 -0.50
865.50 -6.30 3.30 -1.00
865.63 -5.80 2.40 -1.10
865.75 -3.00 1.90 -0.80
865.88 -0.40 1.70 -0.30
866.00 0.90 1.10 0.10
866.13 0.50 1.40 0.50
866.25 -0.70 1.70 0.70
866.38 -3.40 1.10 0.20
866.50 -6.30 1.90 -0.40
866.63 -8.10 3.10 -0.70
866.75 -7.60 3.10 -0.80
866.88 -5.90 3.60 -1.20
867.00 -4.70 2.90 -0.90
867.13 -2.60 0.70 -0.50
867.25 -1.90 -0.30 -0.10
867.38 -2.20 -1.00 0.10
867.50 -3.80 -0.50 0.10
867.63 -5.50 1.40 -0.40
867.75 -7.60 3.60 -0.70
867.88 -8.60 2.60 -0.90
868.00 -6.70 0.70 -1.90
868.13 -3.40 -1.80 -2.10
868.25 -2.30 -4.50 -1.70
868.38 -1.10 -6.30 -1.30
868.50 -1.40 -5.90 -1.40
868.63 -2.90 -2.70 -1.40
868.75 -3.60 0.40 -1.80
868.88 -4.50 1.40 -2.30
869.00 -5.00 0.90 -2.60
869.13 -4.50 0.00 -2.90
869.25 -3.70 -1.80 -4.10
869.38 -5.00 -5.40 -3.50
869.50 -3.20 -5.20 -2.20
869.63 -1.20 -4.10 -1.90
869.75 -2.60 -7.60 -1.40
869.88 -7.20 -7.60 -0.30
870.00 -8.60 -1.80 -0.20
870.13 -10.90 -2.50 -0.50
870.25 -12.10 2.20 -1.40
870.38 -7.80 1.10 -0.10
870.50 -5.60 -0.30 0.10
870.63 -3.90 -6.10 -0.30
870.75 -5.60 -9.00 -0.30
870.88 -8.90 -6.60 0.20
871.00 -9.40 -1.20 0.20
871.13 -10.50 3.10 0.50
871.25 -7.60 3.10 1.30
871.38 -5.60 0.70 1.90
871.50 -3.90 -4.10 1.90
871.63 -2.90 -6.60 1.10
871.75 -4.70 -6.30 -0.10
871.88 -7.60 -2.20 -0.90
872.00 -9.80 2.40 -0.80
872.13 -8.90 2.60 -0.50
872.25 -6.00 -1.00 0.20
872.38 -1.20 -5.60 1.00
872.50 1.00 -7.80 1.00
872.63 0.00 -6.30 0.20
872.75 -5.00 -3.00 -1.10
872.88 -10.80 0.20 -1.70
873.00 -12.80 2.90 -1.70
873.13 -8.90 0.20 -1.00
873.25 -2.00 -4.90 -0.60
873.38 0.70 -6.80 -0.40
873.50 0.00 -6.80 -0.40
873.63 -3.30 -4.90 -0.70
873.75 -9.50 -2.90 -0.80
873.88 -11.70 0.00 -1.00
874.00 -10.80 -0.30 -1.10
874.13 -6.70 -0.70 -0.80
874.25 -2.80 -3.40 -0.50
874.38 -0.80 -6.30 -0.40
874.50 -2.40 -7.00 -0.50
874.63 -4.70 -4.50 -0.90
874.75 -8.40 -2.20 -0.90
874.88 -10.10 0.00 -0.80
875.00 -8.60 -0.30 -0.70
875.13 -6.40 -2.20 -0.60
875.25 -4.10 -3.90 -0.60
875.38 -2.90 -5.60 -0.60
875.50 -4.60 -5.60 -0.80
875.63 -7.20 -3.60 -0.60
875.75 -7.20 -1.80 -0.50
875.88 -7.60 -1.20 -0.40
876.00 -5.90 -1.80 -0.10
876.13 -4.80 -3.70 -0.20
876.25 -4.20 -5.60 -0.40
876.38 -5.20 -5.90 -0.80
876.50 -6.30 -4.50 -1.30
876.63 -8.50 -2.50 -1.70
876.75 -9.70 -1.80 -1.90
876.88 -9.30 -2.50 -0.90
877.00 -5.20 -5.40 -0.20
877.13 -2.00 -7.30 -0.10
877.25 -2.00 -8.80 -0.70
877.38 -5.40 -7.60 -1.40
877.50 -9.90 -4.10 -2.00
877.63 -14.60 0.20 -2.10
877.75 -14.50 1.40 -1.80
877.88 -9.40 -2.70 -0.70
878.00 -3.80 -5.90 -0.40
878.13 -0.30 -8.30 -0.70
878.25 -1.40 -7.30 -0.90
878.38 -6.40 -4.10 -1.10
878.50 -11.10 -0.30 -1.40
878.63 -14.20 1.40 -1.70
878.75 -11.00 0.90 -1.80
878.88 -6.20 -3.70 -2.00
879.00 -0.30 -6.30 -1.60
879.13 -2.40 -7.60 -0.90
879.25 -3.70 -6.10 -1.40
879.38 -8.20 -4.30 -2.30
879.50 -13.00 -3.40 -2.10
879.63 -11.30 -0.70 -2.00
879.75 -9.10 1.10 -0.80
879.88 -3.80 0.40 -0.90
880.00 -3.40 -3.20 -2.20
880.13 -8.00 -6.80 -2.60
880.25 -8.00 -3.40 -2.30
880.38 -9.70 -1.20 -3.00
880.50 -8.00 -0.50 -1.90
880.63 -3.20 -3.20 -0.70
880.75 -1.20 -4.70 -0.30
880.88 -3.60 -6.80 -0.90
881.00 -7.60 -6.60 -1.10
881.13 -11.20 -5.40 -1.40
881.25 -13.60 -1.80 -3.00
881.38 -12.10 1.10 -3.10
881.50 -7.10 -2.00 -3.10
881.63 -3.70 -6.10 -1.40
881.75 2.20 -8.30 0.00
881.88 0.40 -6.60 -0.30
882.00 -4.00 -2.70 -1.20
882.13 -8.10 0.70 -1.70
882.25 -11.50 2.40 -1.20
882.38 -10.70 -0.50 -0.80
882.50 -5.00 -3.90 0.00
882.63 1.00 -6.30 0.60
882.75 2.30 -7.00 0.70
882.88 -0.20 -5.60 0.30
883.00 -4.20 -3.20 -0.10
883.13 -8.10 -1.20 -1.00
883.25 -10.80 -1.80 -0.20
883.38 -7.80 -2.70 0.00
883.50 -4.80 -4.70 -0.20
883.63 -1.60 -5.20 0.70
883.75 0.10 -5.20 0.70
883.88 -2.00 -4.50 0.50
884.00 -4.80 -4.70 0.60
884.13 -7.30 -4.90 0.70
884.25 -5.60 -3.70 -0.90
884.38 -8.40 -3.20 -1.40
884.50 -7.60 -1.80 -1.30
884.63 -6.20 -2.20 -1.30
884.75 -5.10 -3.20 -1.30
884.88 -5.20 -3.40 -0.90
885.00 -5.40 -3.70 -0.70
885.13 -5.60 -5.20 -0.60
885.25 -7.30 -5.40 -0.70
885.38 -6.80 -2.90 -0.40
885.50 -5.60 -0.70 -0.80
885.63 -5.60 0.20 -1.00
885.75 -5.90 -1.20 -0.60
885.88 -4.80 -3.70 -0.70
886.00 -4.10 -5.40 -0.80
886.13 -3.30 -6.80 -0.90
886.25 -2.90 -6.10 -1.10
886.38 -4.00 -2.20 -1.60
886.50 -8.20 2.40 -2.10
886.63 -10.70 1.90 -1.80
886.75 -10.60 -0.30 -0.80
886.88 -6.30 -4.90 0.00
887.00 -2.50 -8.80 0.40
887.13 0.10 -9.00 0.80
887.25 -0.80 -6.80 0.60
887.38 -3.90 -3.20 0.20
887.50 -8.00 0.40 -0.40
887.63 -9.80 1.40 -0.70
887.75 -9.30 0.40 -0.20
887.88 -5.90 -4.70 0.30
888.00 -2.50 -8.30 0.60
888.13 -0.30 -8.80 0.70
888.25 -0.20 -7.60 0.70
888.38 -2.50 -3.00 0.60
888.50 -6.30 -0.50 0.30
888.63 -9.30 -0.50 0.00
888.75 -12.10 -2.70 0.20
888.88 -8.90 -5.20 0.30
889.00 -3.80 -6.80 0.30
889.13 -0.20 -5.20 0.30
889.25 1.60 -3.90 0.00
889.38 -1.10 -2.50 -0.20
889.50 -6.50 -2.50 -0.10
889.63 -8.70 -4.30 0.00
889.75 -8.70 -2.90 -0.70
889.88 -6.90 -3.60 -1.00
890.00 -4.60 -3.70 -0.90
890.13 -4.10 -3.90 -0.70
890.25 -4.00 -3.70 -0.40
890.38 -5.10 -3.70 -0.30
890.50 -6.30 -3.40 -0.10
890.63 -6.00 -2.90 0.20
890.75 -5.60 -3.70 -0.30
890.88 -7.80 -6.10 -0.60
891.00 -7.60 -6.60 -0.30
891.13 -7.20 -5.60 -0.30
891.25 -5.90 -3.20 -0.20
891.38 -4.70 -1.00 -0.10
891.50 -4.70 -1.40 0.00
891.63 -5.60 -3.70 0.10
891.75 -7.30 -6.30 0.40
891.88 -7.90 -7.30 0.70
892.00 -7.90 -6.80 0.10
892.13 -6.80 -5.40 -0.30
892.25 -4.80 -3.20 -0.10
892.38 -2.50 -3.40 0.10
892.50 -2.60 -4.10 0.20
892.63 -3.90 -6.10 0.10
892.75 -7.20 -7.00 0.00
892.88 -8.90 -6.10 0.20
893.00 -8.50 -4.90 -0.20
893.13 -6.70 -3.20 0.40
893.25 -2.20 -3.40 0.40
893.38 -1.60 -5.20 0.20
893.50 -3.30 -6.30 -0.10
893.63 -5.00 -5.90 -0.10
893.75 -7.20 -3.60 -0.80
893.88 -8.60 -2.20 -0.90
894.00 -7.70 -1.00 -0.90
894.13 -5.60 -3.20 -0.80
894.25 -4.30 -6.30 -0.40
894.38 -3.90 -8.50 -0.30
894.50 -4.70 -7.30 -0.70
894.63 -5.90 -4.10 -1.40
894.75 -8.10 -0.70 -1.90
894.88 -7.70 0.90 -2.60
895.00 -9.60 -0.50 -3.30
895.13 -8.20 -2.90 -3.00
895.25 -5.90 -6.10 -2.40
895.38 -2.60 -9.00 -1.70
895.50 -1.90 -8.50 -1.10
895.63 -2.50 -5.40 -1.10
895.75 -6.70 -1.20 -1.90
895.88 -10.80 1.10 -2.80
896.00 -12.10 3.10 -3.00
896.13 -8.60 -1.20 -2.90
896.25 -5.00 -5.90 -2.20
896.38 -0.20 -8.10 -1.60
896.50 0.20 -7.30 -1.80
896.63 -2.50 -5.90 -2.20
896.75 -6.70 -1.80 -3.10
896.88 -11.40 3.10 -3.40
897.00 -12.30 4.90 -3.10
897.13 -9.00 3.80 -2.20
897.25 -2.30 0.00 -1.30
897.38 0.50 -4.90 -1.90
897.50 0.30 -8.10 -2.00
897.63 -0.70 -6.10 -2.00
897.75 -4.90 -2.20 -2.70
897.88 -10.70 1.90 -3.40
898.00 -12.90 3.60 -3.00
898.13 -8.10 2.60 -4.00
898.25 -2.40 -3.20 -4.00
898.38 0.30 -7.60 -2.80
898.50 1.40 -5.60 -2.20
898.63 -0.80 -5.40 -2.70
898.75 -7.70 -2.50 -2.40
898.88 -11.80 1.40 -3.10
899.00 -13.20 2.60 -4.50
899.13 -9.20 0.70 -4.70
899.25 -0.30 -2.50 -4.10
899.38 3.00 -6.60 -3.90
899.50 1.40 -7.60 -3.30
899.63 -1.70 -5.40 -2.80
899.75 -6.80 -1.00 -2.80
899.88 -10.60 2.20 -3.10
900.00 -9.60 3.80 -3.60
900.13 -6.10 4.80 -3.90
900.25 -2.00 0.00 -3.80
900.38 0.30 -4.10 -3.80
900.50 2.40 -4.90 -3.90
900.63 0.10 -4.10 -3.60
900.75 -2.90 -1.20 -2.80
900.88 -5.40 0.70 -2.60
901.00 -6.30 0.00 -2.60
901.13 -5.80 0.00 -2.80
901.25 -3.10 0.00 -3.10
901.38 -1.00 -0.70 -3.20
901.50 1.40 -2.70 -2.80
901.63 3.30 -1.80 -2.50
901.75 1.70 -3.70 -2.20
901.88 -1.20 -4.10 -1.90
902.00 -5.60 -1.80 -2.20
902.13 -7.70 0.00 -2.60
902.25 -8.10 1.70 -2.70
902.38 -4.60 1.70 -2.90
902.50 -0.70 -0.30 -2.80
902.63 2.80 -3.20 -1.80
902.75 3.70 -5.90 -0.40
902.88 0.60 -3.20 -0.60
903.00 -4.50 -1.00 -1.30
903.13 -7.60 3.60 -2.50
903.25 -9.70 7.00 -2.60
903.38 -6.60 5.80 -2.60
903.50 -1.20 0.70 -2.10
903.63 1.70 -3.70 -1.60
903.75 2.40 -6.80 -1.40
903.88 0.50 -3.90 -1.10
904.00 -1.90 -0.70 -1.80
904.13 -6.20 2.60 -2.50
904.25 -9.20 6.50 -2.40
904.38 -6.60 5.30 -2.10
904.50 -2.10 -0.70 -2.30
904.63 1.60 -4.90 -2.00
904.75 4.00 -7.30 -1.20
904.88 2.90 -6.30 -0.60
905.00 -1.00 -3.20 -0.60
905.13 -5.50 0.40 -0.80
905.25 -7.60 3.60 -1.30
905.38 -7.30 3.80 -1.70
905.50 -3.20 -0.30 -1.10
905.63 0.30 -2.70 -0.80
905.75 1.60 -4.90 -0.60
905.88 -0.30 -5.40 -0.50
906.00 -4.70 -2.00 -0.40
906.13 -7.70 2.40 -0.50
906.25 -7.80 4.00 -0.50
906.38 -4.00 1.10 -0.20
906.50 -0.70 -2.30 0.30
906.63 2.70 -7.30 0.50
906.75 -0.20 -8.10 1.10
906.88 -2.80 -3.90 1.00
907.00 -5.80 1.40 0.50
907.13 -7.70 5.80 0.50
907.25 -5.00 1.90 0.00
907.38 -1.10 -3.90 0.60
907.50 2.30 -6.10 1.80
907.63 2.70 -5.40 1.60
907.75 -1.60 -4.10 1.00
907.88 -5.80 1.40 0.10
908.00 -8.10 4.60 -0.80
908.13 -8.50 5.80 -0.30
908.25 -4.30 1.90 0.00
908.38 -0.80 -2.50 -0.30
908.50 0.50 -5.40 -0.40
908.63 -0.60 -6.30 -0.40
908.75 -2.10 -3.20 -0.40
908.88 -5.10 -0.30 -1.10
909.00 -8.80 0.40 -1.70
909.13 -10.10 -1.00 -1.20
909.25 -7.60 -1.80 -0.70
909.38 -1.70 -2.50 -0.30
909.50 1.00 -3.90 -0.50
909.63 -0.30 -4.90 -0.90
909.75 -3.70 -4.70 -1.10
909.88 -7.80 -3.20 -1.00
910.00 -8.90 -0.30 -0.50
910.13 -6.50 0.90 -0.40
910.25 -3.70 0.20 0.00
910.38 -1.90 -3.70 -0.20
910.50 -1.40 -5.90 -0.10
910.63 -1.70 -5.90 0.20
910.75 -3.70 -3.70 0.00
910.88 -7.20 -1.80 -0.50
911.00 -9.00 0.40 -0.20
911.13 -9.30 0.90 -0.30
911.25 -7.60 -3.20 -0.70
911.38 -4.70 -6.30 -0.50
911.50 0.10 -5.60 -0.20
911.63 2.00 -6.10 -1.00
911.75 -0.70 -5.20 -1.20
911.88 -6.70 -5.20 -1.30
912.00 -10.70 -3.40 -1.40
912.13 -12.80 -2.00 -2.40
912.25 -11.50 -2.00 -1.80
912.38 -6.00 -3.90 -1.70
912.50 -2.20 -6.30 -1.40
912.63 0.70 -8.80 -1.30
912.75 -0.60 -8.30 -1.20
912.88 -5.00 -5.40 -1.10
913.00 -9.40 -2.20 -1.60
913.13 -11.70 1.40 -1.80
913.25 -10.70 1.40 -1.80
913.38 -8.50 -2.00 -1.10
913.50 -3.20 -4.70 -1.20
913.63 -3.20 -7.60 -2.00
913.75 -2.90 -7.60 -2.70
913.88 -5.40 -4.70 -2.80
914.00 -8.00 -2.00 -2.60
914.13 -9.50 -1.40 -2.20
914.25 -8.50 -3.40 -2.20
914.38 -5.80 -5.40 -3.00
914.50 -6.70 -7.60 -3.00
914.63 -6.20 -7.00 -3.30
914.75 -6.70 -5.60 -3.30
914.88 -8.40 -3.60 -3.30
915.00 -8.60 -1.80 -3.00
915.13 -7.60 -1.80 -2.00
915.25 -5.20 -3.40 -1.20
915.38 -3.80 -3.40 -0.90
915.50 -4.60 -3.70 -1.60
915.63 -6.30 -0.50 -2.70
915.75 -7.60 3.10 -3.20
915.88 -8.10 0.20 -1.80
916.00 -5.60 -0.30 -1.20
916.13 -3.80 -2.50 -1.40
916.25 -4.10 -4.50 -2.10
916.38 -4.60 -4.10 -2.80
916.50 -7.10 -2.50 -3.30
916.63 -9.80 0.40 -3.10
916.75 -11.00 1.40 -3.30
916.88 -9.40 0.70 -2.50
917.00 -5.90 1.70 -0.70
917.13 -1.70 -3.90 -0.40
917.25 0.60 -4.10 -0.50
917.38 -2.60 -2.30 -1.70
917.50 -7.60 0.70 -2.00
917.63 -12.10 3.10 -2.30
917.75 -14.90 3.60 -2.00
917.88 -9.00 3.30 -2.00
918.00 -1.70 0.00 -1.60
918.13 1.10 -4.10 -1.60
918.25 1.30 -4.90 -1.30
918.38 -1.90 -3.20 -2.00
918.50 -8.20 0.00 -2.80
918.63 -12.40 2.20 -3.10
918.75 -11.20 4.30 -3.00
918.88 -5.60 2.20 -2.40
919.00 0.50 -1.60 -1.80
919.13 5.50 -3.70 -2.00
919.25 2.50 -4.10 -2.40
919.38 -2.70 -1.20 -2.80
919.50 -10.10 2.90 -2.40
919.63 -13.80 4.60 -2.30
919.75 -11.00 3.30 -2.40
919.88 -3.30 1.40 -2.10
920.00 2.50 -2.30 -1.40
920.13 3.30 -4.10 -1.00
920.25 -0.40 -2.30 -1.10
920.38 -5.60 0.70 -1.60
920.50 -9.40 3.60 -2.70
920.63 -12.50 2.40 -3.30
920.75 -9.00 0.00 -2.70
920.88 -1.90 -3.20 -2.20
921.00 2.30 -6.10 -1.20
921.13 1.10 -6.60 -0.30
921.25 -2.10 -4.10 -0.40
921.38 -5.80 -0.50 -0.50
921.50 -9.30 2.40 -1.00
921.63 -11.30 3.10 -1.10
921.75 -9.10 1.70 -1.10
921.88 -2.60 -1.20 -1.20
922.00 0.30 -4.10 -1.10
922.13 2.30 -4.70 -0.60
922.25 2.40 -2.00 -0.60
922.38 -0.30 0.00 -1.00
922.50 -5.50 1.90 -1.60
922.63 -9.80 0.90 -1.90
922.75 -9.80 -0.50 -1.60
922.88 -4.10 -1.40 -1.30
923.00 2.80 -1.20 -0.90
923.13 7.00 -0.50 -0.70
923.25 7.70 -0.30 -1.00
923.38 4.00 1.30 -2.00
923.50 -3.60 3.30 -3.40
923.63 -11.50 0.00 -4.00
923.75 -13.60 -1.20 -2.90
923.88 -5.80 -3.40 -2.50
924.00 1.90 -5.90 -1.30
924.13 4.50 -8.50 -1.10
924.25 2.20 -7.80 -0.80
924.38 -4.80 -6.10 -0.50
924.50 -8.90 -2.70 -0.10
924.63 -11.20 -0.50 -0.20
924.75 -9.50 -0.50 -0.50
924.88 -3.30 -4.50 -1.00
925.00 2.70 -6.80 -0.30
925.13 3.20 -8.30 0.10
925.25 1.80 -8.10 2.30
925.38 -1.30 -1.60 2.40
925.50 -6.40 1.10 2.20
925.63 -7.20 2.20 2.20
925.75 -7.30 1.40 1.30
925.88 -5.50 0.90 0.40
926.00 -3.20 -0.70 -0.20
926.13 -3.80 -3.90 -0.70
926.25 -3.90 -6.10 -0.30
926.38 -3.90 -4.10 0.40
926.50 -2.90 -4.10 0.60
926.63 -4.70 -1.40 0.60
926.75 -5.90 1.10 0.20
926.88 -7.30 1.40 -1.00
927.00 -11.10 -0.70 -2.30
927.13 -10.60 -2.70 -2.20
927.25 -6.30 -5.90 -0.70
927.38 -2.00 -6.80 0.80
927.50 0.50 -7.30 1.00
927.63 -2.20 -5.90 0.70
927.75 -6.90 -2.20 -0.10
927.88 -12.70 0.20 -0.90
928.00 -14.70 0.40 -0.90
928.13 -8.90 -2.20 -0.50
928.25 -3.30 -6.30 0.00
928.38 0.40 -8.50 -0.20
928.50 -1.00 -6.60 -0.40
928.63 -5.10 -4.70 -0.70
928.75 -10.80 -1.80 -0.90
928.88 -13.70 -0.50 -0.40
929.00 -10.00 -2.50 0.20
929.13 -4.80 -4.70 -0.40
929.25 -3.30 -7.80 -0.90
929.38 -4.20 -6.60 -1.10
929.50 -6.60 -4.90 -1.80
929.63 -10.80 -1.20 -1.40
929.75 -11.30 -0.70 -1.00
929.88 -8.30 -2.70 -0.30
930.00 -4.60 -5.60 -0.10
930.13 -3.70 -7.60 -0.90
930.25 -5.60 -7.60 -1.70
930.38 -9.40 -5.10 -2.60
930.50 -13.20 -1.20 -2.20
930.63 -12.50 0.00 -1.10
930.75 -8.00 -2.00 -0.80
930.88 -4.60 -6.10 -0.90
931.00 -3.40 -9.00 -0.60
931.13 -4.70 -8.80 -1.10
931.25 -9.00 -5.90 -1.90
931.38 -13.80 -2.20 -2.30
931.50 -14.50 -0.50 -2.00
931.63 -12.00 0.00 -1.20
931.75 -5.40 -4.10 -0.40
931.88 -2.50 -7.80 -0.30
932.00 -2.20 -8.30 -0.30
932.13 -4.20 -6.10 -0.70
932.25 -10.30 -3.40 -0.50
932.38 -14.50 -1.00 -0.80
932.50 -14.70 0.40 -0.10
932.63 -9.10 -3.60 0.10
932.75 -2.20 -6.30 0.00
932.88 2.40 -10.20 0.80
933.00 1.90 -8.80 1.80
933.13 -0.50 -5.90 2.40
933.25 -7.50 -2.20 2.00
933.38 -12.50 -2.00 1.00
933.50 -13.80 -2.70 -0.30
933.63 -10.60 -4.10 -1.20
933.75 -3.70 -7.00 -1.10
933.88 1.00 -7.80 -0.70
934.00 2.60 -7.60 -0.30
934.13 -1.80 -5.20 -0.20
934.25 -6.70 -3.20 0.00
934.38 -9.50 -2.90 -0.60
934.50 -10.90 -2.50 -1.10
934.63 -8.90 -2.70 -1.30
934.75 -5.20 -3.90 -1.40
934.88 -3.30 -4.50 -1.30
935.00 -4.10 -4.90 -1.10
935.13 -5.80 -5.90 -1.20
935.25 -7.30 -4.90 -1.70
935.38 -8.90 -3.60 -1.90
935.50 -9.30 -2.50 -1.30
935.63 -8.10 -2.70 -1.20
935.75 -7.10 -3.90 -0.90
935.88 -6.50 -5.90 -0.80
936.00 -5.90 -6.60 -0.90
936.13 -7.20 -5.60 -1.40
936.25 -8.60 -3.20 -1.60
936.38 -9.70 -2.20 -1.40
936.50 -8.00 -2.00 -1.20
936.63 -5.90 -3.20 -0.90
936.75 -4.20 -4.70 -0.90
936.88 -4.80 -6.10 -1.20
937.00 -8.00 -5.90 -2.00
937.13 -12.40 -4.10 -2.40
937.25 -12.80 -3.40 -2.20
937.38 -9.40 -2.20 -2.40
937.50 -5.10 -2.70 -2.20
937.63 -2.00 -4.50 -1.90
937.75 -2.40 -6.10 -1.80
937.88 -6.00 -5.90 -1.90
938.00 -8.50 -4.90 -2.90
938.13 -13.40 -2.90 -3.50
938.25 -11.20 -1.00 -2.90
938.38 -6.60 -1.40 -2.70
938.50 -2.30 -3.00 -2.20
938.63 -0.70 -4.70 -1.60
938.75 -1.40 -6.80 -1.40
938.88 -5.80 -5.40 -2.20
939.00 -9.90 -2.20 -3.20
939.13 -13.70 0.40 -3.30
939.25 -12.30 0.90 -2.70
939.38 -7.70 -2.50 -1.90
939.50 -3.00 -5.40 -1.10
939.63 -0.60 -8.30 -0.80
939.75 -2.40 -7.00 -0.90
939.88 -5.00 -4.90 -1.60
940.00 -9.20 -0.30 -2.20
940.13 -12.30 1.90 -2.40
940.25 -10.30 0.00 -2.20
940.38 -6.70 -3.60 -2.30
940.50 -2.60 -6.60 -2.00
940.63 -1.40 -8.30 -1.90
940.75 -3.00 -6.30 -2.00
940.88 -6.80 -2.50 -2.30
941.00 -9.40 0.70 -2.90
941.13 -10.70 1.40 -3.10
941.25 -8.90 -0.70 -2.60
941.38 -4.60 -4.70 -2.10
941.50 -1.90 -8.50 -1.70
941.63 -0.80 -7.80 -1.70
941.75 -2.60 -5.20 -2.20
941.88 -5.60 -0.30 -2.60
942.00 -10.20 2.60 -3.00
942.13 -11.90 1.10 -3.00
942.25 -8.50 -2.90 -2.70
942.38 -2.40 -8.10 -2.20
942.50 1.30 -10.20 -2.10
942.63 0.20 -8.30 -2.00
942.75 -2.40 -4.70 -2.40
942.88 -7.70 -0.50 -2.70
943.00 -11.00 0.90 -2.60
943.13 -9.90 0.20 -3.00
943.25 -8.40 -2.20 -3.20
943.38 -4.60 -7.60 -3.20
943.50 -3.30 -10.70 -2.30
943.63 -2.00 -9.70 -0.90
943.75 -1.10 -6.30 -0.60
943.88 -4.00 -1.80 -0.80
944.00 -7.80 0.20 -1.10
944.13 -10.30 0.00 -0.80
944.25 -11.30 -2.20 -0.60
944.38 -8.60 -4.70 -0.90
944.50 -3.40 -7.60 -0.20
944.63 1.60 -7.80 0.50
944.75 2.20 -5.90 0.00
944.88 -2.50 -3.90 -0.50
945.00 -7.20 -3.20 -0.90
945.13 -12.10 -2.20 -2.10
945.25 -14.10 -1.20 -1.20
945.38 -6.10 -4.10 -0.40
945.50 -1.70 -6.80 0.00
945.63 0.50 -8.80 -0.10
945.75 -2.60 -7.60 -0.50
945.88 -7.60 -5.20 -1.20
946.00 -13.10 -1.00 -2.20
946.13 -15.50 1.40 -1.90
946.25 -9.40 -3.20 -1.00
946.38 -2.10 -7.00 -0.40
946.50 2.90 -8.80 -0.10
946.63 0.50 -8.80 -0.40
946.75 -6.00 -5.40 -0.80
946.88 -12.40 -1.80 -1.70
947.00 -15.60 1.10 -1.90
947.13 -12.10 0.20 -1.40
947.25 -3.40 -4.10 -0.60
947.38 2.70 -7.80 -0.20
947.50 1.10 -8.10 0.00
947.63 -3.80 -4.90 0.10
947.75 -9.90 -1.80 -0.20
947.88 -14.30 -0.30 -1.20
948.00 -14.90 1.10 -1.20
948.13 -8.50 -3.40 -0.80
948.25 -3.00 -5.90 -0.30
948.38 -0.30 -8.30 -0.20
948.50 -2.40 -7.00 -0.60
948.63 -6.30 -4.50 -1.00
948.75 -11.60 -1.20 -1.10
948.88 -13.50 -0.30 -1.00
949.00 -12.00 -1.00 -0.40
949.13 -7.30 -3.40 0.10
949.25 -3.60 -6.30 -0.20
949.38 -1.70 -6.80 -0.40
949.50 -3.00 -5.40 -0.40
949.63 -6.50 -3.40 -0.40
949.75 -9.00 -2.00 -0.80
949.88 -11.10 -3.20 -0.90
950.00 -9.70 -4.10 -0.60
950.13 -6.90 -5.60 0.30
950.25 -3.20 -5.60 0.00
950.38 -3.70 -5.20 -0.10
950.50 -5.40 -4.70 0.10
950.63 -6.80 -4.50 0.40
950.75 -8.20 -3.90 0.60
950.88 -8.50 -3.90 0.30
951.00 -9.00 -3.40 -0.10
951.13 -7.70 -2.00 0.00
951.25 -6.30 -2.50 0.60
951.38 -3.40 -3.70 1.00
951.50 -1.20 -3.70 1.30
951.63 -0.40 -3.20 0.40
951.75 -6.80 -6.30 -0.40
951.88 -10.00 -4.30 -0.20
952.00 -12.90 -1.20 0.10
952.13 -10.80 -0.70 0.90
952.25 -6.40 -2.70 2.00
952.38 -0.30 -2.50 2.80
952.50 2.80 -7.60 2.10
952.63 -0.60 -7.30 1.30
952.75 -5.60 -4.10 0.70
952.88 -9.70 0.70 -0.20
953.00 -9.70 4.60 -1.60
953.13 -7.30 4.80 -1.30
953.25 0.30 1.70 -1.20
953.38 7.50 -5.60 -2.20
953.50 7.20 -6.80 -2.80
953.63 1.10 -5.20 -3.90
953.75 -7.60 -0.30 -4.10
953.88 -12.00 4.30 -4.10
954.00 -10.30 5.30 -2.80
954.13 2.30 2.20 -3.50
954.25 3.30 -4.10 -3.30
954.38 3.20 -4.90 -3.50
954.50 -3.40 -6.60 -4.10
954.63 -7.60 -3.60 -3.40
954.75 -11.20 -0.50 -3.50
954.88 -14.10 1.10 -3.20
955.00 -9.90 -0.70 -3.50
955.13 -6.20 -4.10 -3.00
955.25 -2.30 -7.80 -2.70
955.38 -0.60 -8.80 -2.40
955.50 -1.20 -8.10 -2.40
955.63 -3.20 -4.10 -2.30
955.75 -5.50 -1.00 -2.70
955.88 -7.50 0.40 -3.30
956.00 -9.80 -0.50 -3.90
956.13 -11.00 -3.40 -4.20
956.25 -9.20 -6.10 -3.80
956.38 -5.20 -7.30 -3.10
956.50 -0.70 -5.20 -2.20
956.63 0.10 -4.70 -2.30
956.75 -2.40 -4.10 -2.60
956.88 -5.90 -4.70 -2.50
957.00 -11.60 -2.20 -2.70
957.13 -12.30 0.00 -3.00
957.25 -11.50 0.90 -2.80
957.38 -4.00 -2.70 -2.00
957.50 0.70 -5.90 -1.00
957.63 3.60 -6.60 -0.20
957.75 0.90 -4.70 -0.10
957.88 -4.30 -2.50 -0.70
958.00 -10.20 1.70 -1.60
958.13 -13.60 4.10 -2.40
958.25 -10.80 2.60 -2.30
958.38 -3.00 -3.00 -0.90
958.50 2.70 -6.30 0.00
958.63 4.10 -7.00 0.20
958.75 0.10 -6.10 -0.40
958.88 -5.60 -2.70 -0.90
959.00 -11.20 0.90 -1.30
959.13 -12.80 1.90 -0.70
959.25 -9.00 1.40 -0.60
959.38 -1.10 -2.50 -0.10
959.50 4.10 -5.20 0.40
959.63 4.30 -4.90 0.40
959.75 -0.70 -4.10 -0.90
959.88 -6.30 -2.50 -1.80
960.00 -9.80 1.90 -2.10
960.13 -10.60 2.60 -1.80
960.25 -8.00 0.90 -0.60
960.38 -2.10 -2.70 -0.40
960.50 0.40 -6.10 -0.10
960.63 0.50 -7.80 0.40
960.75 -1.80 -5.20 0.70
960.88 -6.00 -2.00 0.20
961.00 -10.60 0.20 -0.30
961.13 -12.00 1.90 -0.80
961.25 -9.50 0.40 -0.50
961.38 -3.60 -3.00 0.50
961.50 0.20 -5.40 0.70
961.63 0.10 -5.60 0.80
961.75 -2.00 -4.50 0.50
961.88 -7.20 -2.20 0.00
962.00 -11.10 -0.30 -0.40
962.13 -11.90 0.20 -0.80
962.25 -10.10 -0.50 -1.00
962.38 -5.60 -3.70 -0.50
962.50 -2.40 -5.60 -0.30
962.63 -0.40 -7.60 -0.10
962.75 -0.80 -5.90 0.20
962.88 -3.60 -3.40 0.10
963.00 -7.80 -2.20 -0.20
963.13 -11.90 -0.70 -0.70
963.25 -11.70 -0.50 -1.00
963.38 -10.10 -1.40 -1.30
963.50 -4.10 -3.90 -1.10
963.63 0.00 -5.40 -0.50
963.75 0.90 -6.10 0.30
963.88 -1.70 -6.30 0.60
964.00 -5.20 -3.40 0.30
964.13 -10.10 -1.00 -0.40
964.25 -12.10 0.70 -1.00
964.38 -12.40 0.70 -1.30
964.50 -9.70 -0.70 -0.80
964.63 -5.60 -4.70 -0.30
964.75 -3.20 -6.60 0.10
964.88 -1.30 -6.30 0.50
965.00 -1.20 -5.20 0.80
965.13 -3.40 -2.70 0.70
965.25 -7.70 -2.00 0.40
965.38 -11.70 -1.40 -0.40
965.50 -13.50 -1.80 -0.90
965.63 -12.90 -2.20 -1.20
965.75 -8.60 -2.70 -0.50
965.88 -3.40 -5.20 -0.10
966.00 -0.30 -6.80 0.40
966.13 0.20 -8.30 0.80
966.25 -2.90 -7.60 0.80
966.38 -8.50 -4.30 -0.10
966.50 -13.40 -1.40 -1.10
966.63 -16.00 0.40 -1.60
966.75 -12.80 0.00 -1.60
966.88 -7.20 -4.70 -0.90
967.00 -2.60 -7.60 -0.40
967.13 -2.20 -8.80 0.30
967.25 -4.10 -7.80 0.50
967.38 -8.10 -5.20 0.40
967.50 -11.70 -1.40 -0.10
967.63 -14.30 0.70 -0.60
967.75 -13.80 0.70 -1.00
967.88 -11.20 -1.00 -0.80
968.00 -6.90 -5.60 -0.30
968.13 -3.70 -7.00 0.20
968.25 -3.50 -8.80 0.30
968.38 -5.50 -6.80 0.60
968.50 -7.60 -3.20 0.30
968.63 -12.00 -0.50 -0.30
968.75 -14.10 -0.30 -1.30
968.88 -12.70 0.20 -2.60
969.00 -8.50 0.00 -3.10
969.13 -8.10 -5.20 -2.10
969.25 -3.40 -5.60 -0.70
969.38 -2.00 -5.40 -0.30
969.50 -3.00 -4.50 -0.10
969.63 -6.40 -2.20 -0.20
969.75 -11.30 -0.70 -0.40
969.88 -13.20 -0.30 -0.30
970.00 -12.40 -0.30 0.10
970.13 -7.80 -0.70 0.00
970.25 -4.10 -3.00 -0.60
970.38 -2.40 -4.70 -0.90
970.50 -3.80 -5.90 -1.10
970.63 -7.30 -3.40 -1.10
970.75 -10.90 -1.40 -0.80
970.88 -12.30 -1.40 -0.20
971.00 -9.10 -3.20 0.10
971.13 -5.20 -5.40 0.60
971.25 -2.10 -6.60 0.60
971.38 -3.30 -6.30 0.30
971.50 -5.80 -3.40 -0.60
971.63 -11.30 -1.20 -1.60
971.75 -13.40 0.40 -1.30
971.88 -12.00 -2.00 -0.40
972.00 -4.70 -4.90 0.30
972.13 -1.10 -7.80 0.50
972.25 0.50 -7.80 0.10
972.38 -3.60 -5.40 -0.80
972.50 -10.10 -1.00 -1.70
972.63 -14.90 2.20 -2.00
972.75 -15.80 1.90 -1.70
972.88 -7.80 -4.70 -0.30
973.00 -2.90 -7.60 0.30
973.13 -0.70 -9.00 0.30
973.25 -2.20 -6.80 -0.20
973.38 -8.00 -3.40 -1.10
973.50 -13.50 0.20 -1.20
973.63 -15.00 2.40 -1.20
973.75 -11.20 -0.50 -0.20
973.88 -3.70 -4.70 0.00
974.00 -1.20 -8.10 -0.40
974.13 -2.50 -8.30 -0.70
974.25 -5.20 -4.90 -1.20
974.38 -11.30 -0.70 -2.10
974.50 -14.30 1.70 -2.30
974.63 -12.00 0.40 -1.40
974.75 -6.80 -4.90 -0.10
974.88 -1.70 -7.80 0.70
975.00 -0.30 -7.80 0.40
975.13 -3.30 -5.90 0.00
975.25 -9.10 -3.20 -0.70
975.38 -12.90 0.20 -0.80
975.50 -13.10 1.40 -2.20
975.63 -10.80 -2.20 -1.60
975.75 -3.70 -7.60 -0.10
975.88 0.90 -9.50 0.10
976.00 -1.80 -9.50 0.00
976.13 -5.70 -5.90 0.00
976.25 -10.70 -2.90 -0.30
976.38 -15.00 -1.00 -0.90
976.50 -13.90 0.40 -0.80
976.63 -8.70 -2.90 -0.30
976.75 -3.70 -6.10 0.00
976.88 -2.20 -7.80 0.10
977.00 -3.70 -7.60 0.20
977.13 -6.30 -6.80 -0.20
977.25 -9.70 -3.60 -0.90
977.38 -12.10 -1.20 -1.20
977.50 -11.60 -0.30 -1.20
977.63 -9.40 -0.30 -1.00
977.75 -5.80 -2.90 -0.40
977.88 -3.40 -6.10 -0.30
978.00 -4.80 -8.10 -0.30
978.13 -6.10 -8.10 -0.60
978.25 -9.30 -4.30 -1.90
978.38 -11.90 -1.20 -2.40
978.50 -11.40 0.70 -2.10
978.63 -7.80 -3.20 -1.00
978.75 -3.80 -7.30 0.10
978.88 -1.20 -10.50 0.70
979.00 -1.70 -9.20 0.20
979.13 -6.40 -6.10 -0.90
979.25 -11.70 -2.00 -1.80
979.38 -15.60 1.10 -2.10
979.50 -13.50 -1.20 -1.80
979.63 -5.80 -6.80 -0.50
979.75 -0.80 -11.20 0.30
979.88 1.40 -11.90 0.90
980.00 -1.20 -9.50 0.10
980.13 -8.10 -3.60 -0.70
980.25 -13.80 0.70 -1.80
980.38 -15.90 3.10 -1.60
980.50 -9.70 -3.20 -0.90
980.63 -2.50 -8.80 -0.30
980.75 0.10 -12.90 0.20
980.88 -1.70 -12.20 0.60
981.00 -3.90 -7.60 0.80
981.13 -7.30 -2.50 -0.10
981.25 -12.00 0.40 -1.10
981.38 -13.70 0.90 -1.10
981.50 -9.30 -2.90 0.40
981.63 -3.20 -7.60 0.40
981.75 -0.40 -9.50 0.50
981.88 -2.20 -8.30 0.40
982.00 -5.70 -4.90 0.60
982.13 -8.50 -1.40 1.00
982.25 -10.90 0.40 1.20
982.38 -10.80 0.20 1.00
982.50 -5.50 -2.50 -1.10
982.63 -4.70 -6.30 -2.70
982.75 -3.60 -8.80 -2.50
982.88 -1.10 -8.80 -2.10
983.00 -1.20 -7.00 -2.20
983.13 -4.60 -5.20 -2.00
983.25 -6.80 -2.50 -1.30
983.38 -8.90 -2.70 -0.60
983.50 -6.70 -3.20 -0.50
983.63 -3.70 -4.10 -0.80
983.75 -4.20 -6.10 -1.20
983.88 -5.10 -5.60 -1.80
984.00 -7.30 -2.90 -1.90
984.13 -10.10 -0.50 -1.70
984.25 -8.70 -1.40 -0.60
984.38 -6.10 -3.20 0.40
984.50 -2.40 -7.60 1.00
984.63 -1.70 -9.20 1.10
984.75 -4.20 -7.00 0.40
984.88 -9.50 -2.90 -0.50
985.00 -12.80 0.40 -1.40
985.13 -13.90 1.40 -1.70
985.25 -10.20 -2.20 -1.40
985.38 -4.60 -7.00 -1.00
985.50 -1.70 -9.20 -0.20
985.63 -0.80 -9.70 0.60
985.75 -2.20 -7.80 0.60
985.88 -6.90 -4.10 -0.10
986.00 -12.30 -1.40 -1.30
986.13 -16.90 0.90 -2.00
986.25 -15.10 -1.80 -2.00
986.38 -7.20 -5.60 -2.40
986.50 -2.50 -6.80 -1.70
986.63 0.20 -10.20 0.20
986.75 -0.40 -7.60 0.90
986.88 -4.80 -7.00 0.20
987.00 -10.30 -2.00 -0.60
987.13 -14.10 0.70 -2.20
987.25 -17.30 2.20 -1.00
987.38 -9.80 -1.40 -0.20
987.50 -2.10 -5.60 -0.50
987.63 -0.70 -7.00 0.60
987.75 -1.60 -7.60 1.00
987.88 -4.20 -6.60 0.70
988.00 -8.30 -4.10 -0.30
988.13 -14.10 0.20 -1.00
988.25 -14.50 0.90 -1.30
988.38 -12.00 -1.00 -1.60
988.50 -7.60 -6.10 -0.90
988.63 -4.10 -7.80 0.30
988.75 -0.80 -9.20 0.90
988.88 -1.70 -8.80 1.00
989.00 -5.10 -5.20 0.00
989.13 -12.80 -2.50 -1.00
989.25 -15.00 0.00 -1.90
989.38 -14.30 -1.20 -1.60
989.50 -8.00 -4.90 -1.00
989.63 -2.20 -6.30 -0.40
989.75 -0.30 -7.80 -0.50
989.88 -2.90 -8.10 -1.00
990.00 -8.60 -6.10 -1.70
990.13 -12.80 -2.50 -2.60
990.25 -15.00 1.90 -3.40
990.38 -12.40 1.70 -3.00
990.50 -7.60 -1.80 -1.40
990.63 -1.90 -5.20 -1.40
990.75 -2.20 -8.30 -1.80
990.88 -5.10 -6.10 -1.10
991.00 -7.70 -2.90 -2.00
991.13 -16.00 1.90 -2.00
991.25 -13.20 3.10 -0.40
991.38 -12.10 -0.70 -2.40
991.50 -3.70 -3.70 -0.90
991.63 -0.40 -6.60 -0.40
991.75 1.00 -7.80 -0.10
991.88 -2.10 -7.00 -0.30
992.00 -4.50 -2.90 -3.00
992.13 -14.10 -2.70 -5.30
992.25 -15.80 0.00 -6.00
992.38 -12.60 1.90 -5.50
992.50 -6.20 -1.80 -4.50
992.63 -0.60 -4.90 -4.10
992.75 0.20 -6.80 -4.20
992.88 -3.70 -7.60 -4.00
993.00 -8.60 -4.70 -4.20
993.13 -15.00 0.40 -4.90
993.25 -14.00 0.90 -5.60
993.38 -12.30 1.40 -6.10
993.50 -6.30 -1.40 -4.80
993.63 -1.40 -5.90 -3.90
993.75 -0.20 -7.60 -3.00
993.88 -1.90 -5.20 -3.00
994.00 -6.30 -3.90 -3.30
994.13 -10.70 -0.50 -3.80
994.25 -10.50 3.80 -4.20
994.38 -11.50 2.40 -4.70
994.50 -7.10 0.90 -3.50
994.63 -2.70 -4.10 -2.90
994.75 2.90 -5.40 -4.20
994.88 1.00 -4.90 -5.00
995.00 -3.30 -1.00 -4.50
995.13 -8.20 0.90 -4.00
995.25 -11.60 2.20 -4.80
995.38 -11.80 1.40 -5.10
995.50 -10.70 -2.50 -4.10
995.63 -5.00 -4.90 -2.60
995.75 0.10 -4.10 -1.90
995.88 0.60 -2.70 -1.60
996.00 -2.30 -1.00 -1.30
996.13 -6.80 -1.00 -1.60
996.25 -12.40 -2.70 -0.40
996.38 -12.10 -3.60 0.00
996.50 -10.10 -1.40 -1.40
996.63 -7.30 -0.50 -1.30
996.75 -5.10 -1.20 -1.20
996.88 -2.80 -3.00 -0.70
997.00 -3.90 -4.70 -0.30
997.13 -5.10 -5.60 0.10
997.25 -8.30 -5.60 -0.20
997.38 -8.90 -0.70 -0.40
997.50 -6.20 -0.30 -1.10
997.63 -5.50 0.00 -1.40
997.75 -4.70 -1.40 -1.20
997.88 -2.10 -1.80 -1.20
998.00 -1.70 -3.00 -1.60
998.13 -4.00 -1.20 -1.80
998.25 -6.30 0.90 -1.70
998.38 -8.10 2.60 -1.60
998.50 -6.60 1.90 -1.80
998.63 -7.20 -0.70 -2.00
998.75 -5.40 -3.70 -1.70
998.88 -3.40 -4.10 -1.70
999.00 -3.40 -4.10 -1.40
999.13 -4.50 -2.00 -1.40
999.25 -6.30 0.00 -1.40
999.38 -8.50 0.90 -2.00
999.50 -10.70 0.90 -3.10
999.63 -11.40 -1.20 -2.70
999.75 -6.70 -3.20 -1.80
999.88 -3.20 -5.60 -0.70
1000.00 -0.40 -5.60 0.10
1000.13 -0.80 -3.90 -0.20
1000.25 -4.80 -1.20 -0.60
1000.38 -11.10 1.10 -1.40
1000.50 -13.10 2.40 -2.20
1000.63 -11.60 1.70 -1.90
1000.75 -5.00 -2.50 -1.60
1000.88 -0.40 -4.70 -1.30
1001.00 1.10 -5.20 -1.20
1001.13 -0.40 -4.70 -1.10
1001.25 -5.10 -1.20 -0.90
1001.38 -8.80 -0.50 -1.00
1001.50 -10.70 0.00 -1.20
1001.63 -8.60 -0.30 -1.70
1001.75 -6.60 -1.40 -2.40
1001.88 -3.20 -3.20 -3.00
1002.00 -1.90 -3.70 -2.90
1002.13 -1.20 -3.70 -2.50
1002.25 -3.70 -3.70 -2.20
1002.38 -6.70 -4.10 -1.80
1002.50 -9.30 -4.30 -1.60
1002.63 -9.30 -2.50 -1.40
1002.75 -7.20 -1.80 -1.90
1002.88 -6.20 -1.20 -2.50
1003.00 -5.20 -2.90 -2.60
1003.13 -5.80 -3.90 -2.80
1003.25 -6.80 -4.50 -2.40
1003.38 -6.60 -2.90 -1.40
1003.50 -3.70 -2.70 -1.10
1003.63 -1.20 -2.70 -1.30
1003.75 -3.00 -4.90 -2.10
1003.88 -6.20 -6.10 -2.40
1004.00 -8.60 -3.60 -2.50
1004.13 -9.20 -1.20 -3.00
1004.25 -8.60 0.20 -3.10
1004.38 -5.80 -2.00 -2.00
1004.50 -0.70 -5.60 -1.20
1004.63 0.50 -8.30 -1.30
1004.75 -1.10 -8.80 -1.70
1004.88 -5.10 -6.10 -2.50
1005.00 -10.30 -1.40 -3.10
1005.13 -11.90 0.70 -2.70
1005.25 -8.40 0.20 -2.00
1005.38 -3.40 -4.70 -1.00
1005.50 0.40 -7.00 -0.60
1005.63 0.70 -8.80 -0.80
1005.75 -3.40 -6.60 -1.30
1005.88 -9.70 -3.60 -1.90
1006.00 -12.70 -0.70 -2.00
1006.13 -11.30 0.20 -1.40
1006.25 -5.90 -3.20 -1.10
1006.38 -0.30 -6.30 -0.80
1006.50 0.90 -8.50 -0.70
1006.63 -1.70 -8.30 -1.10
1006.75 -6.70 -5.20 -1.60
1006.88 -11.50 -2.00 -1.90
1007.00 -11.70 0.00 -1.20
1007.13 -8.00 -1.40 -0.70
1007.25 -3.20 -5.20 -0.20
1007.38 0.00 -9.70 -0.40
1007.50 -0.40 -8.50 -1.00
1007.63 -4.70 -5.40 -1.40
1007.75 -11.00 -0.50 -1.40
1007.88 -13.70 0.90 -1.70
1008.00 -13.90 -0.50 -0.70
1008.13 -8.20 -5.90 1.20
1008.25 -2.20 -8.30 1.20
1008.38 0.00 -7.80 0.60
1008.50 -3.30 -5.40 0.00
1008.63 -7.60 -0.30 -0.90
1008.75 -10.10 2.90 -2.80
1008.88 -12.90 1.70 -3.30
1009.00 -9.10 -5.60 -2.30
1009.13 -2.10 -8.10 -0.70
1009.25 -0.30 -8.30 -0.30
1009.38 -3.30 -5.40 -0.60
1009.50 -7.80 -2.20 -1.20
1009.63 -14.60 -0.30 -1.60
1009.75 -15.00 2.40 -2.30
1009.88 -11.60 -3.20 -0.60
1010.00 -3.70 -7.00 1.10
1010.13 1.80 -8.10 1.40
1010.25 -0.40 -8.50 1.40
1010.38 -6.50 -4.90 0.90
1010.50 -12.70 0.70 -0.50
1010.63 -18.20 2.40 -1.20
1010.75 -14.10 -0.30 -0.50
1010.88 -3.80 -4.90 -0.10
1011.00 3.10 -6.60 0.30
1011.13 2.40 -6.80 0.50
1011.25 -1.20 -6.10 0.20
1011.38 -8.00 -2.50 -0.50
1011.50 -12.50 0.00 -0.50
1011.63 -13.90 2.90 -0.60
1011.75 -12.30 0.90 -0.80
1011.88 -6.70 -2.70 -0.40
1012.00 -0.60 -4.50 0.00
1012.13 1.10 -6.60 -0.50
1012.25 -1.20 -5.60 -0.40
1012.38 -5.10 -3.20 -0.30
1012.50 -8.60 0.20 -0.30
1012.63 -9.40 2.20 -0.60
1012.75 -8.90 1.70 -0.40
1012.88 -6.70 -2.20 -0.60
1013.00 -5.60 -5.60 -0.60
1013.13 -2.50 -5.90 -0.10
1013.25 -0.70 -3.70 0.00
1013.38 -1.70 -1.60 0.00
1013.50 -5.10 -0.30 0.20
1013.63 -8.70 -1.40 0.70
1013.75 -9.00 -2.50 0.40
1013.88 -8.90 -2.70 0.10
1014.00 -6.80 -2.90 0.40
1014.13 -5.00 -2.50 0.40
1014.25 -5.70 -2.00 0.80
1014.38 -5.20 -1.00 1.10
1014.50 -3.80 0.00 1.30
1014.63 -2.20 -0.50 1.60
1014.75 -3.40 -2.30 1.00
1014.88 -5.80 -3.40 0.10
1015.00 -8.90 -4.10 -1.40
1015.13 -11.90 -1.20 -1.30
1015.25 -9.80 0.40 -0.10
1015.38 -6.40 0.70 0.20
1015.50 -1.10 -2.00 1.00
1015.63 2.80 -4.70 2.00
1015.75 -0.20 -5.20 2.00
1015.88 -4.20 -4.70 1.20
1016.00 -9.10 -2.20 0.00
1016.13 -12.00 1.40 -0.70
1016.25 -11.30 1.70 -1.00
1016.38 -5.40 -2.20 -0.80
1016.50 0.20 -5.90 0.30
1016.63 3.60 -7.00 1.20
1016.75 2.00 -6.60 1.80
1016.88 -2.90 -5.20 1.20
1017.00 -9.90 -1.20 0.10
1017.13 -14.20 0.90 -1.20
1017.25 -14.10 0.70 -2.00
1017.38 -7.10 -2.90 -1.80
1017.50 0.30 -6.60 -0.90
1017.63 1.80 -8.10 0.20
1017.75 1.00 -7.30 1.00
1017.88 -3.70 -6.10 0.60
1018.00 -10.10 -2.90 -0.40
1018.13 -13.70 0.00 -1.30
1018.25 -14.50 1.40 -2.10
1018.38 -8.10 -0.70 -2.20
1018.50 -3.80 -5.90 -1.80
1018.63 0.70 -7.80 -0.30
1018.75 0.60 -7.60 0.30
1018.88 -3.30 -6.80 0.10
1019.00 -8.50 -2.90 -0.50
1019.13 -12.00 0.00 -1.10
1019.25 -12.70 1.70 -1.10
1019.38 -9.90 -0.70 -1.10
1019.50 -5.00 -5.40 -0.80
1019.63 -0.70 -8.50 -0.40
1019.75 -0.80 -7.80 -0.70
1019.88 -5.00 -5.90 -1.10
1020.00 -9.70 -2.20 -0.70
1020.13 -10.50 -0.70 -0.40
1020.25 -8.70 -2.00 -0.20
1020.38 -3.70 -4.70 -0.90
1020.50 -3.80 -6.30 -1.10
1020.63 -4.70 -6.80 -1.80
1020.75 -8.40 -4.70 -2.00
1020.88 -11.50 -0.50 -2.10
1021.00 -14.10 0.20 -1.90
1021.13 -11.10 -2.70 -0.90
1021.25 -3.80 -6.80 -0.30
1021.38 0.80 -8.80 0.00
1021.50 -2.00 -13.70 1.60
1021.63 -3.30 -13.10 -1.20
1021.75 -12.90 -8.10 -1.10
1021.88 -16.00 2.40 -2.20
1022.00 -14.30 2.60 -2.00
1022.13 -8.90 -3.60 -1.20
1022.25 -3.40 -8.50 -0.60
1022.38 0.00 -10.70 -0.20
1022.50 -1.80 -9.50 -0.10
1022.63 -5.60 -6.60 -0.30
1022.75 -10.30 -0.50 -0.70
1022.88 -13.80 2.60 -1.20
1023.00 -14.90 1.10 -1.30
1023.13 -10.30 -2.50 -1.40
1023.25 -6.40 -7.60 -1.00
1023.38 -3.80 -10.70 -0.20
1023.50 -2.50 -9.70 0.60
1023.63 -3.20 -7.00 0.60
1023.75 -6.00 -2.50 0.10
1023.88 -10.80 -0.70 -0.70
1024.00 -13.80 -0.70 -0.80
1024.13 -13.70 -2.90 -0.30
1024.25 -8.10 -7.60 0.80
1024.38 -2.50 -9.20 1.40
1024.50 0.80 -9.20 1.80
1024.63 -1.80 -6.60 1.30
1024.75 -6.70 -3.70 0.30
1024.88 -12.40 -0.70 -0.80
1025.00 -15.20 0.00 -1.20
1025.13 -12.50 -2.00 -1.70
1025.25 -6.80 -4.50 -0.60
1025.38 -2.10 -7.00 -0.50
1025.50 -1.40 -7.80 -0.30
1025.63 -3.20 -6.10 -0.80
1025.75 -8.00 -3.90 -1.20
1025.88 -12.10 -1.80 -1.40
1026.00 -13.70 0.00 -1.30
1026.13 -12.30 0.00 -1.10
1026.25 -8.00 -2.90 -0.50
1026.38 -3.90 -5.60 -0.10
1026.50 -1.30 -7.80 0.10
1026.63 -1.60 -7.00 -0.40
1026.75 -6.30 -3.90 -1.10
1026.88 -11.50 -1.40 -1.00
1027.00 -11.30 1.70 -1.70
1027.13 -9.70 -0.30 -1.40
1027.25 -7.20 -5.20 -1.80
1027.38 -5.10 -9.00 -1.30
1027.50 -3.60 -9.70 -1.40
1027.63 -5.60 -7.00 -2.10
1027.75 -8.90 -3.60 -2.30
1027.88 -11.10 -1.80 -2.20
1028.00 -11.20 -2.50 -1.10
1028.13 -6.50 -4.90 -0.30
1028.25 -4.70 -8.80 -0.50
1028.38 -5.10 -10.50 -1.60
1028.50 -6.60 -7.30 -2.40
1028.63 -10.70 -2.00 -3.00
1028.75 -10.60 1.70 -3.10
1028.88 -8.60 0.70 -4.60
1029.00 -6.20 0.20 -2.40
1029.13 -1.40 -7.80 -2.50
1029.25 -3.00 -10.20 -0.80
1029.38 -2.10 -6.10 0.30
1029.50 -5.50 -2.50 -0.50
1029.63 -9.20 -0.70 -2.20
1029.75 -14.10 1.10 -3.80
1029.88 -14.60 -0.30 -3.00
1030.00 -7.60 -4.70 -1.30
1030.13 -2.10 -7.00 -0.60
1030.25 0.40 -9.90 0.20
1030.38 0.10 -7.00 1.00
1030.50 -3.00 -3.90 0.10
1030.63 -8.00 0.00 -0.70
1030.75 -11.10 2.20 -1.40
1030.88 -13.20 2.60 -1.70
1031.00 -9.70 1.70 -1.60
1031.13 -3.30 -3.40 -1.60
1031.25 -2.20 -7.80 -0.80
1031.38 -1.70 -9.20 -0.50
1031.50 -0.20 -6.60 0.00
1031.63 -4.00 -3.20 -0.40
1031.75 -9.80 0.40 -1.90
1031.88 -15.10 1.70 -3.00
1032.00 -17.30 0.70 -3.60
1032.13 -13.80 -1.80 -2.50
1032.25 -3.70 -6.60 -1.00
1032.38 2.80 -8.50 0.30
1032.50 0.90 -7.00 -0.30
1032.63 -3.80 -8.30 -1.00
1032.75 -9.80 -4.90 -1.40
1032.88 -16.20 -2.20 -2.00
1033.00 -15.50 1.40 -1.00
1033.13 -11.20 -2.90 -4.50
1033.25 -7.10 -5.40 -3.60
1033.38 -3.80 -10.20 -2.60
1033.50 -2.80 -9.20 -2.30
1033.63 -6.40 -8.50 -2.50
1033.75 -9.70 -4.70 -2.90
1033.88 -10.80 -2.70 -4.30
1034.00 -10.80 -1.20 -5.10
1034.13 -8.00 -2.90 -5.10
1034.25 -4.10 -5.40 -5.30
1034.38 -5.50 -6.80 -5.40
1034.50 -9.60 -8.30 -4.70
1034.63 -11.10 -6.10 -3.60
1034.75 -11.90 -4.70 -4.50
1034.88 -12.90 -4.10 -4.10
1035.00 -7.80 -5.20 -2.50
1035.13 -1.90 -6.10 -1.30
1035.25 -1.80 -8.10 -0.70
1035.38 -3.80 -7.80 -0.60
1035.50 -10.10 -4.90 -1.90
1035.63 -15.90 -0.70 -2.70
1035.75 -15.50 1.40 -2.60
1035.88 -9.30 -2.50 -1.30
1036.00 -0.80 -7.30 0.30
1036.13 3.00 -8.80 1.00
1036.25 2.40 -7.30 1.00
1036.38 -3.20 -5.20 0.10
1036.50 -12.50 0.00 -1.10
1036.63 -16.40 2.90 -3.00
1036.75 -13.60 2.20 -3.40
1036.88 -6.30 -5.40 -3.20
1037.00 -1.40 -7.30 -2.30
1037.13 0.60 -9.00 -1.60
1037.25 -2.80 -7.30 -1.20
1037.38 -6.40 -4.10 -1.30
1037.50 -10.10 -1.00 -2.20
1037.63 -12.90 1.10 -2.30
1037.75 -11.10 0.20 -2.60
1037.88 -9.00 -2.50 -2.70
1038.00 -7.30 -9.20 -1.80
1038.13 -4.10 -7.80 -1.00
1038.25 -2.50 -8.30 -1.30
1038.38 -2.80 -5.90 -1.60
1038.50 -5.90 -3.20 -2.00
1038.63 -11.90 -3.60 -1.60
1038.75 -12.50 -2.50 -0.70
1038.88 -11.10 -3.60 -0.30
1039.00 -5.20 -2.00 -0.70
1039.13 -3.40 -3.70 -0.80
1039.25 -1.40 -3.90 -0.80
1039.38 -3.30 -6.30 -1.80
1039.50 -7.60 -6.60 -1.80
1039.63 -8.00 -4.90 -1.30
1039.75 -7.70 -3.90 -1.20
1039.88 -3.90 -4.10 0.20
1040.00 -2.10 -5.20 0.70
1040.13 -3.90 -5.20 0.50
1040.25 -8.20 -2.50 0.60
1040.38 -9.00 -2.00 -0.50
1040.50 -10.30 -4.90 -0.60
1040.63 -5.50 -4.50 0.40
1040.75 -0.40 -5.60 0.50
1040.88 1.30 -6.30 0.40
1041.00 -0.70 -8.50 -0.10
1041.13 -5.10 -7.00 0.10
1041.25 -8.60 -4.70 -0.50
1041.38 -11.90 -1.20 0.60
1041.50 -9.40 0.20 -0.40
1041.63 -5.00 -2.00 -1.30
1041.75 -1.40 -5.90 -1.00
1041.88 -0.80 -9.70 0.10
1042.00 -2.20 -8.80 0.80
1042.13 -2.60 -5.60 0.80
1042.25 -5.90 -2.70 0.00
1042.38 -9.90 -1.20 -0.50
1042.50 -10.50 -1.80 -0.60
1042.63 -9.70 -3.60 -1.10
1042.75 -6.50 -5.90 -1.60
1042.88 -4.30 -6.80 -1.20
1043.00 -2.80 -6.80 -0.60
1043.13 -3.30 -5.40 -0.70
1043.25 -5.40 -5.20 -0.80
1043.38 -8.90 -2.70 -0.10
1043.50 -8.60 -1.80 0.20
1043.63 -8.20 -3.40 0.20
1043.75 -6.10 -4.10 0.60
1043.88 -4.30 -3.40 0.80
1044.00 -2.60 -4.10 0.30
1044.13 -5.10 -2.70 -0.50
1044.25 -8.20 -2.90 -0.80
1044.38 -10.70 -3.40 -0.50
1044.50 -8.10 -3.60 0.20
1044.63 -5.00 -2.50 0.90
1044.75 -0.20 -2.30 1.10
1044.88 0.10 -4.10 1.20
1045.00 -2.00 -4.50 1.80
1045.13 -6.80 -2.90 0.20
1045.25 -12.80 -3.40 -0.40
1045.38 -13.90 -2.00 0.30
1045.50 -7.30 0.90 0.30
1045.63 0.00 -0.10 1.80
1045.75 3.50 -3.90 2.90
1045.88 2.40 -1.00 3.10
1046.00 -2.00 -0.50 2.30
1046.13 -9.40 0.20 2.00
1046.25 -13.70 0.00 0.60
1046.38 -14.30 0.20 1.90
1046.50 -9.50 2.40 2.40
1046.63 -3.50 0.00 3.20
1046.75 -0.50 -3.00 3.40
1046.88 -0.50 -3.90 3.70
1047.00 -3.00 -2.50 3.60
1047.13 -6.50 -1.00 3.20
1047.25 -10.30 0.00 2.30
1047.38 -12.50 1.90 1.00
1047.50 -11.30 2.60 0.60
1047.63 -7.70 1.40 0.00
1047.75 -3.90 -1.80 1.10
1047.88 0.60 -3.70 1.80
1048.00 0.00 -5.40 2.40
1048.13 -1.70 -2.50 2.80
1048.25 -7.50 -0.30 2.20
1048.38 -14.20 1.90 0.70
1048.50 -15.20 3.40 -0.40
1048.63 -10.70 1.90 -0.40
1048.75 0.50 -2.50 0.10
1048.88 4.50 -3.70 1.30
1049.00 3.00 -3.00 1.70
1049.13 0.20 -1.00 1.60
1049.25 -6.30 1.40 0.70
1049.38 -12.50 2.40 -0.10
1049.50 -13.70 1.40 -0.80
1049.63 -8.60 3.10 -1.80
1049.75 -3.30 1.90 -1.10
1049.88 1.00 0.40 -0.50
1050.00 4.00 -0.10 0.20
1050.13 3.20 -0.50 0.70
1050.25 -0.80 0.90 0.40
1050.38 -5.40 4.60 -0.10
1050.50 -9.10 5.50 0.40
1050.63 -10.80 5.50 -0.20
1050.75 -7.70 6.20 -0.20
1050.88 -2.50 2.40 0.50
1051.00 2.40 -1.00 1.10
1051.13 3.30 -0.80 1.30
1051.25 1.10 -0.80 1.20
1051.38 -3.40 1.10 0.70
1051.50 -9.00 2.40 0.20
1051.63 -11.00 4.30 -0.50
1051.75 -6.80 5.80 -0.80
1051.88 -2.70 4.60 -0.90
1052.00 1.00 2.40 -0.80
1052.13 1.30 -0.10 -0.80
1052.25 -0.60 -1.00 -0.60
1052.38 -3.30 0.00 -0.50
1052.50 -3.40 2.60 -0.30
1052.63 -3.30 4.30 -0.30
1052.75 -3.40 4.60 -0.90
1052.88 -4.10 2.40 -1.60
1053.00 -3.70 -1.20 -2.30
1053.13 -3.30 -3.40 -2.40
1053.25 -3.30 -3.00 -1.80
1053.38 -2.40 0.20 -1.10
1053.50 -0.80 1.90 -1.00
1053.63 -2.30 1.90 -0.90
1053.75 -5.50 0.00 -1.20
1053.88 -8.00 -1.40 -1.00
1054.00 -6.80 -1.40 -1.30
1054.13 -7.10 0.90 -0.90
1054.25 -3.00 1.90 -0.30
1054.38 0.20 2.40 0.20
1054.50 0.90 1.70 0.50
1054.63 -0.40 -1.20 0.40
1054.75 -5.00 -3.00 -0.30
1054.88 -8.60 -3.60 -1.70
1055.00 -10.70 -1.00 -1.90
1055.13 -8.10 1.10 -1.60
1055.25 -3.20 0.70 -1.00
1055.38 0.20 -2.50 -0.60
1055.50 0.70 -5.40 -0.50
1055.63 -2.40 -7.00 -0.50
1055.75 -6.10 -4.70 -0.60
1055.88 -8.90 -0.70 -1.10
1056.00 -9.70 1.70 -2.00
1056.13 -7.20 0.70 -1.90
1056.25 -4.70 -3.40 -1.30
1056.38 -2.00 -7.30 -0.60
1056.50 -2.50 -9.20 0.10
1056.63 -3.40 -7.60 0.80
1056.75 -6.80 -2.90 1.00
1056.88 -8.10 -1.20 0.40
1057.00 -7.80 -0.70 -0.60
1057.13 -5.90 -2.20 -1.30
1057.25 -3.80 -4.90 -2.50
1057.38 -5.00 -6.80 -2.50
1057.50 -8.50 -5.90 -0.50
1057.63 -5.60 -4.10 0.60
1057.75 -3.70 -3.70 1.00
1057.88 -2.10 -4.10 0.70
1058.00 -3.80 -3.40 -0.30
1058.13 -5.50 -2.00 -1.60
1058.25 -8.00 -1.40 -2.30
1058.38 -8.40 -0.30 -2.50
1058.50 -6.60 -2.00 -2.20
1058.63 -2.80 -4.90 -1.10
1058.75 0.10 -7.60 -0.40
1058.88 2.30 -8.10 -0.20
1059.00 0.20 -5.40 -0.30
1059.13 -5.50 -2.00 -1.10
1059.25 -10.10 0.90 -2.10
1059.38 -12.50 1.40 -2.30
1059.50 -8.90 -2.70 -2.20
1059.63 -2.20 -7.30 -1.60
1059.75 1.30 -9.70 -0.60
1059.88 0.40 -8.50 -0.30
1060.00 -3.30 -6.80 -0.90
1060.13 -9.50 -2.90 -1.70
1060.25 -14.10 0.70 -2.60
1060.38 -14.50 2.40 -3.20
1060.50 -8.60 -4.10 -2.10
1060.63 -2.40 -9.00 -0.90
1060.75 1.30 -10.20 0.10
1060.88 -0.60 -9.20 0.20
1061.00 -4.70 -5.40 -0.80
1061.13 -14.20 0.40 -2.20
1061.25 -18.10 4.60 -2.40
1061.38 -16.40 1.40 -2.60
1061.50 -7.70 -7.30 -1.70
1061.63 -1.60 -11.40 0.20
1061.75 0.10 -11.90 2.10
1061.88 -0.90 -8.50 2.30
1062.00 -6.30 -4.50 1.10
1062.13 -12.70 2.20 -0.40
1062.25 -14.70 4.30 -2.50
1062.38 -15.80 1.40 -3.40
1062.50 -9.50 -4.90 -2.80
1062.63 -3.20 -9.50 -1.60
1062.75 0.00 -10.20 -0.30
1062.88 -0.20 -8.10 0.30
1063.00 -3.70 -4.70 0.00
1063.13 -10.20 -1.20 -0.90
1063.25 -14.60 0.70 -2.30
1063.38 -16.40 0.00 -2.70
1063.50 -13.20 -2.20 -3.00
1063.63 -7.20 -5.20 -2.60
1063.75 -2.80 -7.80 -1.80
1063.88 -2.40 -8.50 -0.90
1064.00 -3.30 -6.80 -0.20
1064.13 -6.80 -4.90 -0.50
1064.25 -11.30 -2.20 -1.20
1064.38 -14.30 0.20 -2.10
1064.50 -14.50 0.40 -2.60
1064.63 -11.30 -2.20 -2.30
1064.75 -5.00 -5.90 -2.00
1064.88 -0.80 -8.30 -1.60
1065.00 -0.40 -8.50 -1.00
1065.13 -1.70 -6.80 -0.90
1065.25 -7.60 -5.20 -1.30
1065.38 -13.80 -2.70 -2.30
1065.50 -16.50 -1.20 -3.00
1065.63 -13.90 -0.50 -2.70
1065.75 -8.00 -2.90 -2.20
1065.88 -2.10 -5.60 -1.40
1066.00 -0.40 -7.60 -1.00
1066.13 -1.40 -8.80 -0.60
1066.25 -6.00 -5.40 -0.70
1066.38 -11.70 -2.50 -1.30
1066.50 -13.20 0.70 -1.80
1066.63 -12.90 1.10 -1.70
1066.75 -12.30 -1.40 -1.20
1066.88 -3.20 -4.70 -0.10
1067.00 0.60 -6.60 0.20
1067.13 1.30 -6.30 -0.20
1067.25 -5.10 -6.60 -1.30
1067.38 -11.20 -3.90 -1.70
1067.50 -16.40 -1.00 -2.10
1067.63 -15.10 -0.30 -2.10
1067.75 -7.80 -2.20 -1.80
1067.88 -2.20 -3.40 -0.90
1068.00 0.50 -6.30 -0.70
1068.13 -2.40 -6.60 -0.60
1068.25 -7.70 -5.90 -1.10
1068.38 -14.50 -3.90 -2.00
1068.50 -16.90 0.40 -2.50
1068.63 -12.50 -1.00 -2.20
1068.75 -5.20 -3.40 -1.00
1068.88 0.90 -5.20 -0.40
1069.00 1.60 -4.50 -0.80
1069.13 -3.30 -4.90 -1.40
1069.25 -9.50 -4.30 -2.20
1069.38 -13.70 -1.40 -3.10
1069.50 -16.00 0.90 -3.20
1069.63 -12.40 0.20 -2.30
1069.75 -3.60 -3.00 -1.40
1069.88 1.90 -5.40 -0.70
1070.00 3.30 -4.70 -1.00
1070.13 -1.90 -5.20 -1.60
1070.25 -8.40 -2.70 -1.70
1070.38 -14.10 0.20 -1.90
1070.50 -14.60 2.60 -1.90
1070.63 -11.10 0.70 -1.80
1070.75 -4.20 -4.10 -1.30
1070.88 -0.40 -7.60 -1.00
1071.00 -0.70 -8.10 -0.80
1071.13 -2.90 -5.60 -1.10
1071.25 -7.70 -1.00 -1.30
1071.38 -12.50 1.40 -1.30
1071.50 -12.10 0.70 -0.90
1071.63 -10.30 -2.50 -0.60
1071.75 -4.30 -5.90 -0.50
1071.88 -1.70 -8.30 -0.90
1072.00 -2.20 -7.80 -1.40
1072.13 -5.00 -3.90 -1.70
1072.25 -8.00 -1.00 -1.70
1072.38 -8.80 1.40 -1.80
1072.50 -8.90 -1.20 -1.60
1072.63 -5.90 -4.70 -1.30
1072.75 -3.90 -8.50 0.00
1072.88 -1.80 -10.50 -0.10
1073.00 -1.80 -7.60 -0.80
1073.13 -6.30 -2.90 -1.40
1073.25 -9.80 1.90 -1.90
1073.38 -10.10 2.40 -1.20
1073.50 -6.00 -2.00 -0.30
1073.63 -2.40 -8.50 0.30
1073.75 -1.60 -10.50 0.10
1073.88 -3.30 -12.10 -0.80
1074.00 -5.50 -7.30 -0.70
1074.13 -8.20 0.40 -1.70
1074.25 -11.70 2.40 0.30
1074.38 -6.90 1.70 1.10
1074.50 -2.20 -1.00 1.70
1074.63 2.00 -5.20 1.10
1074.75 -1.00 -8.10 0.10
1074.88 -4.60 -6.60 0.20
1075.00 -6.90 -0.70 -0.10
1075.13 -7.10 3.80 -0.10
1075.25 -5.00 6.20 0.80
1075.38 -1.80 4.00 1.60
1075.50 -0.60 0.40 1.80
1075.63 -2.80 -4.50 0.80
1075.75 -4.70 -5.40 0.00
1075.88 -5.10 -4.10 -0.60
1076.00 -6.70 -2.20 -0.80
1076.13 -3.40 -0.30 -0.60
1076.25 -1.10 0.00 -0.40
1076.38 -0.30 -2.00 -0.30
1076.50 -1.40 -4.90 -0.50
1076.63 -5.40 -8.10 -0.40
1076.75 -7.20 -9.50 0.10
1076.88 -6.30 -6.30 0.20
1077.00 -6.70 -2.20 0.60
1077.13 -3.50 -0.50 1.40
1077.25 -1.30 -2.00 2.20
1077.38 0.20 -3.40 2.80
1077.50 1.00 -5.40 2.10
1077.63 -3.20 -5.60 0.90
1077.75 -7.70 -2.90 1.20
1077.88 -8.10 -0.30 1.40
1078.00 -7.20 1.70 2.10
1078.13 -4.20 0.20 2.20
1078.25 -1.60 -4.10 2.60
1078.38 1.70 -5.90 3.80
1078.50 0.60 -7.60 3.40
1078.63 -3.40 -7.00 2.70
1078.75 -8.70 0.00 2.80
1078.88 -10.20 3.60 2.40
1079.00 -8.50 4.80 1.90
1079.13 -4.10 4.30 1.90
1079.25 -0.80 1.90 2.60
1079.38 3.50 -2.50 2.00
1079.50 1.40 -2.30 2.50
1079.63 -4.70 -1.40 2.50
1079.75 -9.80 1.40 1.90
1079.88 -10.20 5.10 2.30
1080.00 -6.40 2.60 2.10
1080.13 -0.60 1.40 1.40
1080.25 3.50 -2.50 1.40
1080.38 3.50 -5.90 2.50
1080.50 -1.70 -4.50 2.80
1080.63 -6.80 -1.00 2.90
1080.75 -8.60 3.10 1.90
1080.88 -8.10 8.00 0.80
1081.00 -3.60 4.80 1.40
1081.13 0.30 0.20 0.70
1081.25 3.70 -3.40 0.50
1081.38 3.00 -5.40 1.20
1081.50 -1.80 -1.80 1.20
1081.63 -6.00 4.30 0.40
1081.75 -7.80 7.50 0.70
1081.88 -3.20 6.00 -0.10
1082.00 -0.70 4.00 0.00
1082.13 1.30 -0.10 0.70
1082.25 1.10 -1.80 0.80
1082.38 0.30 -0.80 0.60
1082.50 -2.40 4.00 0.20
1082.63 -4.10 7.70 0.90
1082.75 -4.00 9.40 1.90
1082.88 -3.70 6.90 2.10
1083.00 -2.40 2.60 2.00
1083.13 -1.60 -2.30 2.00
1083.25 -3.40 -4.10 2.30
1083.38 -3.00 -2.50 1.80
1083.50 -2.20 2.40 1.10
1083.63 -2.90 6.90 1.10
1083.75 -3.30 7.70 0.80
1083.88 -2.90 6.00 1.00
1084.00 -3.00 0.40 1.40
1084.13 -1.70 -4.90 1.80
1084.25 0.50 -6.80 1.90
1084.38 1.80 -4.10 1.60
1084.50 -1.10 0.90 0.50
1084.63 -3.70 6.90 0.30
1084.75 -6.90 8.00 0.30
1084.88 -8.00 4.80 0.50
1085.00 -2.60 -0.30 0.90
1085.13 3.10 -2.30 1.00
1085.25 5.00 -4.10 0.70
1085.38 1.40 -3.20 0.20
1085.50 -3.60 0.00 -0.60
1085.63 -8.10 4.00 -0.80
1085.75 -8.90 8.00 -0.40
1085.88 -3.70 6.50 -0.30
1086.00 1.30 2.40 -0.40
1086.13 3.30 -1.80 -0.40
1086.25 2.00 -3.70 -0.90
1086.38 -3.00 -3.90 -1.00
1086.50 -6.40 -1.20 -0.50
1086.63 -5.40 1.70 -0.60
1086.75 -3.60 1.90 -0.80
1086.88 -2.90 1.10 -0.90
1087.00 -1.40 -1.00 -1.10
1087.13 -1.70 -3.00 -1.70
1087.25 -3.00 -6.30 -2.20
1087.38 -4.60 -7.60 -1.70
1087.50 -5.40 -5.20 -1.40
1087.63 -5.90 -3.20 -0.90
1087.75 -6.30 0.40 -0.60
1087.88 -5.80 0.00 -0.50
1088.00 -4.20 -1.80 -0.50
1088.13 -3.30 -3.40 -0.60
1088.25 -1.60 -3.70 -0.70
1088.38 -2.30 -2.50 -1.60
1088.50 -7.20 -0.70 -1.60
1088.63 -8.50 1.90 -1.10
1088.75 -8.40 2.20 -0.80
1088.88 -6.80 1.90 -0.90
1089.00 -5.10 0.20 -0.40
1089.13 -3.70 -2.30 0.00
1089.25 -3.40 -5.20 -0.10
1089.38 -4.00 -4.10 -0.70
1089.50 -6.40 -2.70 -1.90
1089.63 -9.50 0.00 -1.90
1089.75 -9.80 0.00 -1.80
1089.88 -7.60 -1.80 -0.80
1090.00 -2.50 -3.90 -0.40
1090.13 -0.60 -7.30 -0.40
1090.25 -1.40 -6.80 -0.30
1090.38 -4.60 -4.70 -0.10
1090.50 -7.60 -1.20 -0.40
1090.63 -9.10 1.10 -0.50
1090.75 -9.50 0.00 0.00
1090.88 -7.20 -2.70 0.40
1091.00 -3.40 -6.10 0.90
1091.13 -2.00 -7.30 0.50
1091.25 -4.10 -6.80 -0.20
1091.38 -8.10 -3.20 -0.60
1091.50 -13.00 0.00 -0.50
1091.63 -11.70 1.90 -0.10
1091.75 -7.10 -1.00 0.00
1091.88 -3.50 -4.50 0.40
1092.00 -1.10 -8.30 0.40
1092.13 -2.50 -9.70 0.50
1092.25 -5.70 -6.30 0.10
1092.38 -9.90 -0.70 -1.00
1092.50 -12.10 3.10 -1.30
1092.63 -10.10 1.90 -1.10
1092.75 -5.60 -5.20 -0.40
1092.88 -2.00 -10.20 0.00
1093.00 -0.90 -11.40 0.30
1093.13 -3.20 -8.50 -0.10
1093.25 -8.90 -3.20 -1.10
1093.38 -12.70 2.20 -1.80
1093.50 -14.90 3.10 -1.60
1093.63 -8.50 -3.90 -0.50
1093.75 -4.30 -8.80 0.30
1093.88 0.00 -10.70 0.40
1094.00 -1.60 -9.50 -0.10
1094.13 -6.00 -4.90 -0.50
1094.25 -11.90 -0.30 -0.90
1094.38 -13.70 2.40 -0.40
1094.50 -10.30 0.00 -0.20
1094.63 -5.60 -4.10 -0.10
1094.75 -2.90 -8.50 -0.20
1094.88 -4.20 -9.50 -0.60
1095.00 -6.90 -8.50 -0.70
1095.13 -10.20 -5.60 -0.20
1095.25 -9.90 -0.70 0.30
1095.38 -7.70 0.40 0.80
1095.50 -5.40 -0.70 1.10
1095.63 -4.80 -5.60 0.80
1095.75 -5.60 -8.50 0.30
1095.88 -6.30 -8.30 -0.30
1096.00 -8.00 -5.90 -0.90
1096.13 -9.40 -2.20 -0.70
1096.25 -10.20 -1.20 0.10
1096.38 -7.60 -2.70 0.60
1096.50 -6.00 -5.40 0.60
1096.63 -3.90 -7.60 0.50
1096.75 -3.90 -7.00 0.20
1096.88 -6.40 -5.20 -0.10
1097.00 -9.90 -2.70 -0.30
1097.13 -12.60 -1.20 0.00
1097.25 -11.50 -2.50 0.00
1097.38 -8.30 -3.60 0.50
1097.50 -4.10 -5.90 0.40
1097.63 -3.30 -7.30 0.30
1097.75 -5.00 -5.40 0.00
1097.88 -8.70 -2.50 0.30
1098.00 -10.70 -0.50 0.70
1098.13 -12.00 -0.50 0.90
1098.25 -9.50 -2.00 0.70
1098.38 -6.90 -5.60 0.60
1098.50 -4.80 -7.00 0.40
1098.63 -4.80 -5.60 0.20
1098.75 -5.90 -2.70 0.30
1098.88 -7.30 0.40 0.40
1099.00 -9.00 1.40 0.60
1099.13 -9.90 0.20 1.20
1099.25 -9.80 -4.30 0.70
1099.38 -7.80 -7.00 0.10
1099.50 -6.40 -6.60 0.10
1099.63 -3.60 -3.90 -0.10
1099.75 -3.80 -0.50 0.00
1099.88 -5.60 0.20 0.30
1100.00 -8.50 -1.40 0.60
1100.13 -9.90 -4.70 0.00
1100.25 -10.30 -7.80 -0.60
1100.38 -8.50 -7.80 -0.60
1100.50 -5.40 -4.10 -0.80
1100.63 -3.00 -1.00 -1.10
1100.75 -3.70 0.70 -1.00
1100.88 -5.50 -1.40 -0.60
1101.00 -7.30 -5.90 -0.50
1101.13 -9.50 -9.20 -0.90
1101.25 -8.70 -7.80 -1.30
1101.38 -7.10 -2.90 -1.70
1101.50 -5.20 0.90 -1.80
1101.63 -5.00 0.90 -2.00
1101.75 -6.20 -2.20 -2.20
1101.88 -7.10 -5.90 -1.90
1102.00 -5.80 -7.80 -2.00
1102.13 -5.40 -6.10 -2.10
1102.25 -5.50 -3.90 -2.00
1102.38 -5.50 -2.00 -2.00
1102.50 -6.80 -1.00 -2.30
1102.63 -7.60 -1.20 -2.30
1102.75 -7.30 -2.50 -2.00
1102.88 -5.90 -5.20 -1.70
1103.00 -4.60 -4.70 -1.30
1103.13 -4.70 -3.90 -1.20
1103.25 -4.60 -3.20 -1.40
1103.38 -4.20 -2.70 -2.00
1103.50 -5.80 -2.50 -2.40
1103.63 -6.60 -3.90 -2.80
1103.75 -7.30 -3.90 -2.60
1103.88 -6.00 -4.50 -2.10
1104.00 -5.80 -3.90 -1.70
1104.13 -4.00 -2.70 -1.60
1104.25 -3.80 -2.00 -1.80
1104.38 -4.70 -1.40 -2.10
1104.50 -6.20 -2.70 -2.10
1104.63 -7.20 -5.20 -1.90
1104.75 -5.80 -6.30 -1.90
1104.88 -3.60 -6.30 -1.70
1105.00 -3.00 -4.50 -1.70
1105.13 -3.00 -2.50 -1.90
1105.25 -6.40 -0.70 -2.30
1105.38 -9.30 0.00 -2.80
1105.50 -10.80 0.20 -2.80
1105.63 -6.60 -1.00 -3.30
1105.75 -2.50 -3.40 -4.10
1105.88 -0.90 -5.90 -3.80
1106.00 -0.30 -4.90 -3.40
1106.13 -2.80 -2.00 -3.40
1106.25 -7.90 1.10 -3.30
1106.38 -12.90 2.60 -2.40
1106.50 -11.20 1.40 -1.80
1106.63 -8.90 -2.20 -1.30
1106.75 -2.10 -5.20 -1.10
1106.88 1.30 -6.80 -1.10
1107.00 0.70 -6.80 -1.00
1107.13 -2.60 -4.70 -0.90
1107.25 -6.90 -1.20 -1.00
1107.38 -11.10 0.70 -1.20
1107.50 -11.10 0.70 -1.20
1107.63 -6.30 -2.00 -1.00
1107.75 -2.10 -4.70 -0.90
1107.88 0.70 -7.30 -0.90
1108.00 0.20 -5.90 -0.80
1108.13 -4.70 -3.40 -1.60
1108.25 -9.50 -1.40 -1.80
1108.38 -12.70 0.20 -1.70
1108.50 -10.10 -1.00 -0.90
1108.63 -3.30 -5.40 -0.10
1108.75 2.40 -6.80 0.20
1108.88 1.00 -6.30 0.00
1109.00 -3.20 -4.70 -0.70
1109.13 -9.80 -2.00 -1.10
1109.25 -14.10 0.20 -2.00
1109.38 -11.90 0.70 -2.30
1109.50 -5.90 -4.10 -2.40
1109.63 -1.70 -7.30 -1.80
1109.75 0.20 -8.80 -1.10
1109.88 0.20 -7.30 -0.60
1110.00 -3.00 -5.40 -0.80
1110.13 -8.60 -2.70 -1.10
1110.25 -11.40 0.70 -2.40
1110.38 -14.00 0.90 -3.30
1110.50 -12.00 -3.90 -3.10
1110.63 -2.20 -9.70 -0.70
1110.75 2.40 -11.70 1.20
1110.88 2.20 -10.20 1.00
1111.00 -3.20 -6.60 -0.30
1111.13 -10.90 -0.50 -1.10
1111.25 -16.00 2.90 -2.40
1111.38 -16.10 2.90 -3.40
1111.50 -9.50 -4.90 -2.60
1111.63 -3.20 -8.50 -1.00
1111.75 -0.20 -11.40 0.00
1111.88 -2.40 -9.50 0.60
1112.00 -5.60 -6.60 0.70
1112.13 -9.00 -2.00 0.00
1112.25 -12.40 0.20 -1.00
1112.38 -12.70 0.70 -2.20
1112.50 -11.50 -1.00 -2.30
1112.63 -6.20 -6.60 -1.60
1112.75 -4.10 -9.70 -0.20
1112.88 -1.30 -11.70 0.60
1113.00 -2.10 -10.50 0.40
1113.13 -4.70 -5.90 -0.60
1113.25 -10.20 -1.80 -2.40
1113.38 -13.80 3.60 -3.80
1113.50 -14.20 1.90 -3.40
1113.63 -8.30 -5.60 -1.10
1113.75 -3.40 -9.50 0.00
1113.88 -2.00 -11.70 -0.50
1114.00 -3.70 -9.90 -0.60
1114.13 -6.90 -4.10 -1.70
1114.25 -11.60 0.70 -2.30
1114.38 -12.80 3.30 -2.30
1114.50 -11.90 -0.70 -2.60
1114.63 -8.70 -8.30 -1.60
1114.75 -4.20 -11.00 -0.60
1114.88 -3.00 -12.60 -1.40
1115.00 -3.20 -10.50 -0.90
1115.13 -4.80 -5.60 -1.40
1115.25 -8.00 -1.00 -2.70
1115.38 -9.80 1.40 -3.20
1115.50 -9.30 -0.50 -3.00
1115.63 -7.30 -4.90 -3.00
1115.75 -5.90 -10.50 -3.20
1115.88 -5.40 -11.90 -1.80
1116.00 -1.80 -9.00 -1.00
1116.13 -2.80 -4.50 -1.30
1116.25 -6.00 -0.50 -1.80
1116.38 -10.80 1.70 -2.10
1116.50 -11.10 -0.30 -2.80
1116.63 -9.80 -4.90 -2.90
1116.75 -6.40 -9.50 -2.30
1116.88 -2.60 -11.00 -1.90
1117.00 -0.60 -9.20 -1.20
1117.13 -0.40 -4.70 -1.00
1117.25 -3.70 -2.70 -1.00
1117.38 -8.60 -2.20 -1.10
1117.50 -10.60 -1.80 -2.00
1117.63 -11.00 2.40 -2.00
1117.75 -6.80 1.90 -1.60
1117.88 -3.30 -1.00 -1.20
1118.00 0.60 -3.70 -0.40
1118.13 1.60 -3.90 -0.80
1118.25 -0.20 -8.50 -0.70
1118.38 -5.70 -5.90 0.40
1118.50 -9.30 -0.50 -0.90
1118.63 -11.50 4.80 -1.70
1118.75 -11.90 4.60 -1.20
1118.88 -5.10 0.20 0.50
1119.00 1.00 -2.50 0.90
1119.13 3.10 -4.10 0.30
1119.25 2.50 -2.30 -0.80
1119.38 -1.00 -0.30 -1.30
1119.50 -7.20 3.60 -0.80
1119.63 -9.40 6.00 0.00
1119.75 -8.20 3.80 -0.10
1119.88 -5.10 2.60 -0.40
1120.00 -0.70 1.10 -0.50
1120.13 1.00 -0.50 -0.70
1120.25 1.80 -2.70 -0.60
1120.38 -2.10 -1.80 -0.40
1120.50 -4.80 -0.70 -0.20
1120.63 -6.40 1.70 -0.10
1120.75 -6.60 2.90 -0.20
1120.88 -4.20 1.70 -0.20
1121.00 -4.10 1.40 -0.40
1121.13 -1.60 2.60 -0.80
1121.25 1.00 3.30 0.10
1121.38 3.50 1.90 0.70
1121.50 4.90 -1.60 0.80
1121.63 2.30 2.20 -0.30
1121.75 -4.00 4.60 -1.90
1121.88 -9.60 6.70 -2.20
1122.00 -10.20 6.00 -1.90
1122.13 -3.40 0.70 -1.70
1122.25 1.90 -3.90 -1.30
1122.38 4.70 -5.60 -1.00
1122.50 2.30 -3.20 -1.40
1122.63 -2.30 2.40 -2.00
1122.75 -8.60 4.00 -2.70
1122.88 -13.90 1.40 -2.60
1123.00 -10.30 0.40 -1.90
1123.13 -2.30 -2.00 -1.70
1123.25 3.50 -4.90 -1.90
1123.38 3.20 -5.40 -1.90
1123.50 -1.40 -3.90 -2.10
1123.63 -6.60 -1.00 -2.00
1123.75 -8.90 2.60 -1.90
1123.88 -8.90 2.20 -1.60
1124.00 -4.70 0.40 -1.20
1124.13 -0.70 -2.70 -1.10
1124.25 -0.40 -4.70 -1.30
1124.38 -1.70 -3.40 -1.60
1124.50 -4.20 -0.30 -1.40
1124.63 -5.40 1.70 -1.70
1124.75 -5.30 3.80 -1.90
1124.88 -3.30 2.40 -1.60
1125.00 -2.10 -1.80 -1.40
1125.13 -2.00 -5.40 -1.20
1125.25 -3.30 -4.90 -0.80
1125.38 -3.00 -2.50 -0.90
1125.50 -4.20 1.10 -1.20
1125.63 -5.90 3.10 -1.10
1125.75 -6.20 0.20 -1.00
1125.88 -5.40 -2.70 -1.00
1126.00 -3.80 -4.90 -0.80
1126.13 -1.70 -4.90 -0.90
1126.25 -1.10 -3.00 -1.10
1126.38 -2.80 -1.40 -1.00
1126.50 -5.10 0.20 -1.00
1126.63 -6.80 -1.40 -1.30
1126.75 -7.70 -2.90 -1.80
1126.88 -6.70 -3.20 -1.70
1127.00 -3.70 -3.20 -1.40
1127.13 -0.80 -2.50 -1.30
1127.25 -1.60 -2.30 -1.20
1127.38 -3.40 -1.80 -1.30
1127.50 -6.30 -2.50 -1.80
1127.63 -8.10 -2.70 -1.90
1127.75 -7.10 -3.40 -1.40
1127.88 -3.60 -3.40 -0.70
1128.00 -1.00 -4.10 -0.40
1128.13 -1.10 -3.90 -0.80
1128.25 -4.80 -2.20 -1.30
1128.38 -10.10 0.40 -1.20
1128.50 -10.70 1.90 -0.60
1128.63 -7.20 1.70 -0.40
1128.75 -1.40 -3.90 -0.30
1128.88 0.90 -9.00 0.60
1129.00 1.20 -7.60 1.40
1129.13 -2.00 -4.50 1.10
1129.25 -7.30 0.40 0.40
1129.38 -11.50 2.90 0.20
1129.50 -12.40 3.10 -0.20
1129.63 -6.70 -2.20 0.10
1129.75 -2.20 -6.80 0.20
1129.88 -0.20 -8.10 1.00
1130.00 -0.40 -5.60 1.30
1130.13 -1.80 -2.30 0.40
1130.25 -3.40 1.10 -0.80
1130.38 -8.90 4.00 -2.30
1130.50 -9.10 2.60 -1.10
1130.63 -5.10 -1.80 -2.00
1130.75 -4.10 -5.40 -2.60
1130.88 -3.70 -7.60 -1.30
1131.00 -0.30 -4.50 -0.50
1131.13 -0.80 -1.60 -0.30
1131.25 -1.90 0.70 0.00
1131.38 -2.90 -0.30 0.20
1131.50 -4.20 -2.70 -0.10
1131.63 -4.00 -3.70 -0.70
1131.75 -4.70 -2.00 -1.80
1131.88 -5.40 -0.30 -2.10
1132.00 -6.00 0.40 -1.70
1132.13 -3.70 2.20 -1.40
1132.25 -1.90 0.20 -1.00
1132.38 -1.40 -3.00 -1.30
1132.50 -4.80 -4.70 -1.00
1132.63 -6.70 -4.10 -1.20
1132.75 -10.10 -3.40 -1.10
1132.88 -10.30 -1.00 -0.30
1133.00 -7.80 1.70 0.00
1133.13 -4.30 0.90 0.00
1133.25 -3.60 -2.50 0.40
1133.38 -4.10 -6.30 0.80
1133.50 -6.40 -7.60 0.30
1133.63 -9.40 -6.10 -0.10
1133.75 -10.20 -2.20 -0.40
1133.88 -9.80 1.40 -0.70
1134.00 -8.00 0.90 -0.80
1134.13 -5.80 -2.00 -0.30
1134.25 -4.20 -6.60 0.30
1134.38 -1.70 -8.30 0.30
1134.50 -2.80 -7.30 -0.50
1134.63 -7.60 -4.10 -1.80
1134.75 -11.90 1.10 -2.90
1134.88 -13.80 -0.30 -2.90
1135.00 -12.00 -2.90 -2.20
1135.13 -5.00 -7.30 -1.00
1135.25 -0.40 -11.00 0.10
1135.38 0.00 -9.70 0.50
1135.50 -2.60 -6.10 -0.40
1135.63 -10.20 0.20 -1.60
1135.75 -15.40 2.60 -1.70
1135.88 -15.00 1.40 -1.80
1136.00 -7.80 -4.70 -0.60
1136.13 -2.20 -7.80 0.30
1136.25 -0.30 -8.80 0.30
1136.38 -3.50 -6.80 0.00
1136.50 -8.50 -1.00 -0.30
1136.63 -12.80 4.30 -0.10
1136.75 -12.90 5.10 0.60
1136.88 -9.30 0.90 1.90
1137.00 -3.40 -4.10 2.60
1137.13 -1.20 -8.50 0.90
1137.25 -2.90 -7.60 0.00
1137.38 -5.60 -2.70 -0.70
1137.50 -9.90 2.20 -0.90
1137.63 -10.30 3.30 -0.60
1137.75 -7.60 3.60 -0.50
1137.88 -3.40 1.70 0.10
1138.00 -3.80 -5.40 -0.60
1138.13 -5.50 -8.80 -0.40
1138.25 -5.20 -5.40 -0.80
1138.38 -6.70 0.20 -1.40
1138.50 -9.70 4.60 -1.30
1138.63 -10.60 5.10 -0.40
1138.75 -7.20 0.70 0.10
1138.88 -4.20 -5.60 0.20
1139.00 -3.30 -8.80 0.40
1139.13 -2.80 -7.30 0.50
1139.25 -4.20 -2.70 0.20
1139.38 -6.90 1.70 0.00
1139.50 -10.80 4.00 -0.30
1139.63 -10.90 2.40 -0.40
1139.75 -8.90 -1.20 -0.50
1139.88 -5.10 -5.20 -0.60
1140.00 -2.20 -7.80 -0.10
1140.13 -1.00 -6.10 0.20
1140.25 -3.20 -3.70 -0.10
1140.38 -6.90 -0.30 -0.30
1140.50 -9.10 1.10 -0.80
1140.63 -10.60 -0.30 -0.70
1140.75 -8.20 0.40 -0.30
1140.88 -6.00 -1.00 -1.10
1141.00 -6.80 -3.90 -1.00
1141.13 -4.70 -5.40 -0.90
1141.25 -3.20 -6.60 -1.20
1141.38 -3.30 -5.90 -0.70
1141.50 -5.00 -2.50 -0.80
1141.63 -8.10 0.70 -0.70
1141.75 -10.10 2.40 -0.30
1141.88 -9.40 1.10 -0.50
1142.00 -8.70 -2.00 -0.60
1142.13 -5.70 -6.30 -0.10
1142.25 -2.60 -8.10 0.10
1142.38 -1.20 -8.50 -0.30
1142.50 -4.10 -4.90 -0.30
1142.63 -8.10 -2.20 -0.50
1142.75 -11.50 0.90 -0.50
1142.88 -12.80 2.40 -0.30
1143.00 -8.90 -2.20 1.10
1143.13 -4.10 -7.80 0.50
1143.25 -1.20 -9.00 1.40
1143.38 0.40 -6.60 1.80
1143.50 -1.80 -5.60 1.40
1143.63 -5.20 -3.00 1.10
1143.75 -9.00 0.40 0.80
1143.88 -11.90 2.20 1.00
1144.00 -9.50 1.40 0.50
1144.13 -5.90 -4.70 0.40
1144.25 -1.60 -8.10 1.30
1144.38 2.30 -10.00 2.30
1144.50 0.90 -7.60 2.80
1144.63 -3.00 -4.50 2.60
1144.75 -7.80 0.70 1.10
1144.88 -12.60 3.60 0.60
1145.00 -12.90 1.10 0.30
1145.13 -7.90 -4.50 0.50
1145.25 -0.70 -8.50 1.60
1145.38 0.50 -10.20 2.40
1145.50 0.10 -9.00 3.00
1145.63 -2.90 -4.70 2.60
1145.75 -8.30 -1.80 1.20
1145.88 -13.20 -0.30 -0.40
1146.00 -14.60 0.20 -0.90
1146.13 -8.80 -1.40 -1.20
1146.25 -3.20 -5.20 -2.20
1146.38 -1.90 -7.60 -1.40
1146.50 -1.80 -7.00 0.20
1146.63 -3.90 -7.00 0.90
1146.75 -6.90 -4.70 0.90
1146.88 -10.70 -2.00 0.10
1147.00 -12.30 -0.50 -0.50
1147.13 -11.20 0.00 -0.70
1147.25 -9.00 -3.40 -1.90
1147.38 -5.80 -5.40 -1.80
1147.50 -3.70 -9.50 -0.60
1147.63 -0.90 -9.00 0.60
1147.75 -0.80 -5.90 0.10
1147.88 -5.40 -2.70 -0.10
1148.00 -10.10 -0.50 -0.20
1148.13 -14.20 1.40 -1.40
1148.25 -12.70 1.10 -2.20
1148.38 -9.50 -0.50 -2.50
1148.50 -4.70 -3.90 -2.30
1148.63 -2.80 -6.80 -1.40
1148.75 -1.40 -8.30 -0.90
1148.88 -2.90 -6.60 -0.60
1149.00 -6.40 -4.10 -0.90
1149.13 -11.20 -0.50 -1.60
1149.25 -12.90 1.70 -2.20
1149.38 -12.70 1.10 -2.60
1149.50 -7.60 -1.20 -2.40
1149.63 -2.90 -6.10 -1.60
1149.75 0.20 -8.30 -0.30
1149.88 0.80 -7.30 0.50
1150.00 -1.70 -4.50 0.40
1150.13 -6.30 -1.40 -0.40
1150.25 -11.50 0.90 -1.20
1150.38 -13.50 0.70 -2.00
1150.50 -10.10 -2.00 -1.70
1150.63 -3.00 -4.90 -1.00
1150.75 -0.30 -6.80 0.40
1150.88 1.90 -6.80 1.60
1151.00 -0.20 -5.60 1.10
1151.13 -4.80 -3.70 0.30
1151.25 -10.20 -0.30 -0.70
1151.38 -13.70 3.30 -0.50
1151.50 -8.80 4.80 -0.80
1151.63 -2.00 0.90 -1.60
1151.75 0.60 -5.60 -1.30
1151.88 3.90 -6.60 -0.20
1152.00 1.90 -5.90 0.10
1152.13 -3.30 -4.90 -0.30
1152.25 -10.30 -2.50 -1.30
1152.38 -14.90 -0.30 -2.80
1152.50 -14.70 0.90 -3.40
1152.63 -7.50 -1.00 -2.90
1152.75 -1.60 -5.60 -2.00
1152.88 2.00 -7.00 -1.10
1153.00 1.60 -7.30 -0.50
1153.13 -2.50 -5.90 -0.70
1153.25 -9.00 -3.90 -1.30
1153.38 -12.40 -0.70 -2.30
1153.50 -12.10 -0.30 -3.30
1153.63 -9.30 -2.00 -2.80
1153.75 -2.80 -3.40 -2.10
1153.88 2.50 -8.10 -1.70
1154.00 2.00 -7.60 -0.60
1154.13 -1.10 -7.30 -0.40
1154.25 -6.10 -5.60 -0.80
1154.38 -11.90 -2.20 -1.80
1154.50 -13.40 2.40 -2.40
1154.63 -10.80 1.70 -2.10
1154.75 -3.00 -3.90 -1.00
1154.88 2.90 -8.30 -0.30
1155.00 3.70 -8.30 0.00
1155.13 1.60 -6.80 -0.30
1155.25 -5.50 -5.40 -0.90
1155.38 -12.30 -2.50 -1.20
1155.50 -15.40 1.10 -1.30
1155.63 -11.20 1.40 -0.50
1155.75 -2.80 -4.50 -0.10
1155.88 1.80 -8.10 -0.30
1156.00 1.80 -9.50 0.00
1156.13 -2.00 -7.80 0.10
1156.25 -7.90 -6.30 0.00
1156.38 -11.60 -3.20 -0.40
1156.50 -11.30 -0.70 -0.50
1156.63 -8.40 -0.30 -0.30
1156.75 -2.40 -2.70 0.10
1156.88 -0.30 -4.50 -0.10
1157.00 0.70 -7.30 -1.00
1157.13 -2.60 -5.60 -1.40
1157.25 -5.10 -2.70 -1.00
1157.38 -6.30 0.00 -0.30
1157.50 -7.10 0.90 -0.30
1157.63 -9.40 0.20 0.60
1157.75 -6.40 -2.70 0.70
1157.88 -5.50 -3.40 0.30
1158.00 -4.20 -3.70 -0.50
1158.13 -3.60 -2.00 -1.00
1158.25 -4.80 -0.30 -1.00
1158.38 -6.50 0.90 0.00
1158.50 -7.60 -0.30 0.50
1158.63 -6.90 -0.30 0.70
1158.75 -4.70 0.00 -0.30
1158.88 -5.80 -2.50 -1.60
1159.00 -6.70 -1.80 -2.40
1159.13 -7.20 0.20 -2.70
1159.25 -6.80 -1.40 -2.60
1159.38 -6.60 -2.90 -2.10
1159.50 -5.00 -3.90 -1.70
1159.63 -4.20 -3.70 -2.10
1159.75 -6.40 -3.60 -2.00
1159.88 -9.30 -2.90 -2.10
1160.00 -11.60 -1.20 -2.70
1160.13 -10.80 -1.80 -2.80
1160.25 -6.60 -2.50 -2.50
1160.38 -2.70 -4.10 -2.20
1160.50 -0.20 -5.60 -1.80
1160.63 -2.10 -6.60 -1.80
1160.75 -6.00 -5.40 -1.90
1160.88 -11.10 -3.20 -2.00
1161.00 -12.30 0.00 -2.00
1161.13 -8.60 2.20 -1.80
1161.25 -3.80 -1.40 -2.00
1161.38 -2.40 -6.60 -1.90
1161.50 -0.70 -9.00 -1.10
1161.63 -3.00 -6.80 -1.20
1161.75 -6.90 -4.10 -1.80
1161.88 -10.60 -2.20 -1.80
1162.00 -12.70 -0.30 -0.90
1162.13 -9.10 -0.70 -0.50
1162.25 -2.90 -3.70 -0.20
1162.38 -0.60 -6.80 -0.10
1162.50 -0.30 -7.80 -0.40
1162.63 -2.40 -6.10 -0.90
1162.75 -6.80 -3.90 -1.10
1162.88 -10.80 0.20 -1.00
1163.00 -10.70 0.90 -1.00
1163.13 -9.10 -1.80 -0.50
1163.25 -3.60 -5.90 0.00
1163.38 0.50 -7.30 0.50
1163.50 0.20 -8.30 0.50
1163.63 -1.30 -7.80 0.70
1163.75 -6.40 -4.70 0.70
1163.88 -10.00 -1.00 0.60
1164.00 -11.50 1.90 -0.20
1164.13 -10.20 0.70 -0.20
1164.25 -3.90 -5.60 0.20
1164.38 0.90 -9.50 0.50
1164.50 2.20 -10.80 0.70
1164.63 0.40 -9.00 0.60
1164.75 -3.30 -4.90 0.20
1164.88 -7.70 -1.00 -0.20
1165.00 -10.20 1.10 -0.40
1165.13 -10.20 0.20 -0.20
1165.25 -8.30 -2.20 0.20
1165.38 -4.60 -5.20 0.40
1165.50 -1.70 -8.30 0.40
1165.63 0.10 -8.10 0.80
1165.75 0.20 -6.30 0.90
1165.88 -1.60 -3.20 0.50
1166.00 -6.80 -1.40 0.00
1166.13 -11.20 -0.50 0.30
1166.25 -12.00 -0.50 -0.10
1166.38 -11.10 -1.80 0.50
1166.50 -3.80 -3.90 1.20
1166.63 1.60 -5.40 1.80
1166.75 2.80 -6.60 1.30
1166.88 0.00 -7.30 1.00
1167.00 -5.90 -4.10 0.20
1167.13 -13.00 0.40 -0.50
1167.25 -14.80 3.60 0.40
1167.38 -9.90 0.20 0.10
1167.50 -2.10 -5.20 0.80
1167.63 3.00 -6.30 1.10
1167.75 2.80 -7.00 1.10
1167.88 -1.20 -5.60 0.30
1168.00 -8.60 -1.80 -0.50
1168.13 -13.20 2.60 -0.80
1168.25 -12.70 4.60 -0.20
1168.38 -6.30 -1.40 0.60
1168.50 -0.20 -5.60 1.00
1168.63 2.40 -7.80 0.90
1168.75 -0.60 -7.30 0.50
1168.88 -5.00 -3.40 -0.10
1169.00 -10.30 1.90 -0.90
1169.13 -12.50 5.80 -1.10
1169.25 -9.40 3.10 -0.70
1169.38 -3.90 -3.70 0.00
1169.50 1.00 -8.30 0.60
1169.63 1.80 -8.50 0.60
1169.75 -2.50 -6.80 0.10
1169.88 -7.70 -2.00 -0.10
1170.00 -11.10 1.70 -0.60
1170.13 -11.70 3.80 -0.50
1170.25 -7.30 0.00 0.00
1170.38 -2.00 -4.90 1.00
1170.50 1.80 -7.00 1.70
1170.63 1.80 -6.60 0.80
1170.75 -1.60 -5.60 0.10
1170.88 -6.80 -2.50 -0.80
1171.00 -11.90 2.20 -1.20
1171.13 -11.70 3.80 -0.80
1171.25 -8.20 0.90 0.10
1171.38 -2.20 -4.50 0.70
1171.50 0.90 -8.10 1.40
1171.63 0.50 -7.30 1.00
1171.75 -2.10 -3.70 0.20
1171.88 -7.80 0.20 -0.40
1172.00 -12.10 2.60 -0.80
1172.13 -11.10 2.60 -0.70
1172.25 -6.30 -2.00 -0.20
1172.38 -1.20 -6.10 0.10
1172.50 0.60 -7.60 0.00
1172.63 -1.10 -4.90 -0.40
1172.75 -5.60 -0.30 -0.40
1172.88 -9.10 1.10 -0.70
1173.00 -11.70 1.40 -0.50
1173.13 -9.40 -0.70 -0.20
1173.25 -6.50 -2.90 0.20
1173.38 -4.10 -4.50 0.10
1173.50 -4.20 -5.20 0.00
1173.63 -5.40 -4.70 0.30
1173.75 -6.00 -2.90 -0.20
1173.88 -8.10 -2.20 -0.20
1174.00 -7.30 -1.40 0.00
1174.13 -5.80 -3.90 -0.20
1174.25 -4.80 -5.20 -0.30
1174.38 -5.20 -4.50 -0.80
1174.50 -7.80 -4.10 -1.40
1174.63 -9.70 -0.70 -1.80
1174.75 -10.30 1.40 -1.10
1174.88 -5.80 -0.50 -0.20
1175.00 -1.40 -4.50 0.10
1175.13 -0.20 -8.50 0.20
1175.25 -1.20 -8.10 0.10
1175.38 -6.00 -4.50 -0.70
1175.50 -11.50 0.40 -1.60
1175.63 -14.90 3.60 -2.30
1175.75 -11.50 1.40 -1.90
1175.88 -2.90 -5.20 -1.00
1176.00 1.80 -9.00 -0.40
1176.13 0.60 -9.00 -0.20
1176.25 -2.40 -6.10 -0.30
1176.38 -9.40 -0.70 -0.50
1176.50 -12.50 2.40 -1.30
1176.63 -13.10 2.40 -2.50
1176.75 -9.90 -2.70 -2.40
1176.88 -3.70 -6.10 -1.60
1177.00 0.20 -7.80 -0.70
1177.13 -0.30 -7.30 -0.40
1177.25 -3.60 -5.40 -0.30
1177.38 -7.20 -2.70 -0.50
1177.50 -11.30 -0.70 -1.30
1177.63 -12.50 0.00 -1.70
1177.75 -10.10 0.00 -1.40
1177.88 -6.30 -2.50 -1.30
1178.00 -2.80 -4.90 -1.10
1178.13 -1.90 -5.20 -0.70
1178.25 -3.20 -6.10 -0.60
1178.38 -6.10 -4.70 -0.80
1178.50 -8.40 -2.20 -0.90
1178.63 -9.30 -1.00 -1.00
1178.75 -8.10 -0.30 -1.30
1178.88 -6.70 -0.70 -1.30
1179.00 -5.10 -3.20 -1.30
1179.13 -4.10 -4.50 -1.20
1179.25 -4.10 -6.30 -1.10
1179.38 -5.20 -5.40 -0.90
1179.50 -6.20 -2.70 -0.50
1179.63 -6.30 -1.40 -0.30
1179.75 -5.90 -1.80 -0.10
1179.88 -5.00 -3.00 -0.10
1180.00 -5.80 -3.90 -0.60
1180.13 -8.00 -3.90 -1.60
1180.25 -9.10 -2.70 -1.70
1180.38 -9.40 -2.20 -1.20
1180.50 -7.20 -3.60 0.10
1180.63 -2.60 -5.60 0.50
1180.75 -1.30 -7.80 0.60
1180.88 -2.90 -7.00 0.50
1181.00 -7.60 -3.60 -0.50
1181.13 -10.30 0.90 -1.80
1181.25 -14.60 2.60 -2.80
1181.38 -14.30 -0.30 -2.60
1181.50 -5.90 -5.60 -1.40
1181.63 -0.20 -8.10 -0.50
1181.75 -1.00 -9.00 -0.10
1181.88 -3.00 -6.80 -0.10
1182.00 -8.70 -2.50 -0.80
1182.13 -14.20 0.00 -1.80
1182.25 -17.70 0.40 -2.00
1182.38 -15.90 -2.20 -2.20
1182.50 -7.10 -6.30 -1.60
1182.63 -2.00 -8.80 -1.60
1182.75 -2.40 -9.00 -1.30
1182.88 -3.90 -7.60 -0.80
1183.00 -8.50 -4.90 -0.90
1183.13 -13.20 -1.80 -1.10
1183.25 -14.30 -1.80 -0.90
1183.38 -11.70 -2.50 -0.80
1183.50 -8.00 -4.30 -1.10
1183.63 -4.80 -5.20 -1.60
1183.75 -4.80 -6.10 -1.90
1183.88 -5.40 -6.10 -1.70
1184.00 -7.10 -4.90 -1.00
1184.13 -10.20 -3.60 -0.80
1184.25 -9.70 -2.70 -0.40
1184.38 -8.10 -3.60 -0.40
1184.50 -6.70 -6.10 -0.60
1184.63 -5.40 -8.10 -0.80
1184.75 -6.70 -7.00 -1.30
1184.88 -8.90 -3.20 -1.90
1185.00 -11.10 -0.70 -2.40
1185.13 -10.70 -0.50 -2.20
1185.25 -8.50 -3.90 -1.10
1185.38 -4.30 -8.80 -0.40
1185.50 -1.70 -9.70 -0.20
1185.63 -2.50 -7.80 -0.90
1185.75 -7.60 -3.20 -1.70
1185.88 -12.90 0.20 -2.10
1186.00 -17.50 2.00 -2.40
1186.13 -13.20 -2.20 -1.90
1186.25 -5.10 -8.10 -0.90
1186.38 -1.10 -12.60 -0.40
1186.50 -1.20 -11.40 -0.20
1186.63 -4.10 -7.80 -0.60
1186.75 -11.10 -3.60 -1.60
1186.88 -15.40 -0.30 -2.30
1187.00 -15.10 0.20 -2.40
1187.13 -11.20 -3.90 -2.20
1187.25 -5.00 -8.30 -1.90
1187.38 -1.00 -11.00 -1.20
1187.50 -1.60 -9.90 -1.00
1187.63 -4.70 -6.80 -1.30
1187.75 -9.40 -3.20 -1.90
1187.88 -13.60 -1.20 -2.60
1188.00 -15.80 -1.40 -2.80
1188.13 -13.20 -4.10 -3.30
1188.25 -8.80 -6.30 -3.70
1188.38 -5.10 -7.00 -4.00
1188.50 -4.00 -7.60 -3.10
1188.63 -5.40 -6.60 -2.00
1188.75 -8.40 -5.20 -1.80
1188.88 -10.10 -4.90 -1.90
1189.00 -10.90 -4.90 -1.90
1189.13 -11.90 -4.70 -3.00
1189.25 -12.10 -3.20 -3.40
1189.38 -10.60 -3.60 -3.30
1189.50 -7.80 -5.60 -2.60
1189.63 -6.70 -6.10 -2.00
1189.75 -5.00 -7.80 -1.20
1189.88 -5.40 -8.10 -1.10
1190.00 -7.30 -6.80 -1.60
1190.13 -9.70 -4.70 -2.30
1190.25 -12.50 -1.40 -2.80
1190.38 -13.40 -0.50 -2.90
1190.50 -11.90 -3.20 -3.00
1190.63 -10.30 -6.80 -2.80
1190.75 -5.20 -10.20 -2.60
1190.88 -3.60 -9.20 -2.10
1191.00 -2.20 -8.30 -1.80
1191.13 -5.00 -5.90 -2.00
1191.25 -11.20 -2.50 -3.20
1191.38 -16.80 0.70 -4.80
1191.50 -16.70 0.90 -4.80
1191.63 -11.10 -1.20 -4.50
1191.75 -4.10 -4.90 -3.30
1191.88 -0.10 -8.80 -2.00
1192.00 -1.00 -7.60 -1.20
1192.13 -4.20 -6.60 -1.30
1192.25 -9.30 -2.50 -2.10
1192.38 -12.70 -0.30 -3.50
1192.50 -14.90 0.70 -4.10
1192.63 -12.80 -0.50 -4.00
1192.75 -4.90 -5.60 -3.20
1192.88 -0.40 -9.00 -2.20
1193.00 0.30 -9.50 -1.40
1193.13 -1.70 -6.30 -1.10
1193.25 -6.70 -3.20 -1.80
1193.38 -12.40 -0.70 -2.40
1193.50 -16.70 0.00 -2.80
1193.63 -14.70 -0.50 -3.10
1193.75 -8.00 -2.50 -2.30
1193.88 -1.70 -4.50 -1.20
1194.00 1.00 -5.90 -1.00
1194.13 -2.20 -5.40 -1.00
1194.25 -6.80 -5.40 -1.40
1194.38 -12.80 -2.90 -2.10
1194.50 -14.90 -0.30 -2.60
1194.63 -11.70 0.40 -2.60
1194.75 -8.60 -2.20 -1.80
1194.88 -3.70 -6.10 -0.80
1195.00 -0.60 -8.30 -0.20
1195.13 0.00 -8.30 -0.60
1195.25 -4.20 -6.60 -1.40
1195.38 -9.50 -2.50 -2.20
1195.50 -13.60 -0.30 -2.60
1195.63 -12.80 0.40 -3.00
1195.75 -6.80 -3.40 -2.70
1195.88 -2.40 -6.60 -2.20
1196.00 -0.30 -8.80 -1.70
1196.13 -2.00 -7.30 -1.30
1196.25 -4.20 -5.60 -1.90
1196.38 -8.60 -2.70 -2.70
1196.50 -12.00 -1.00 -3.20
1196.63 -12.10 -1.20 -3.20
1196.75 -8.50 -4.90 -2.20
1196.88 -3.20 -9.50 -1.40
1197.00 -1.20 -11.40 -0.40
1197.13 -2.10 -7.00 -0.10
1197.25 -2.90 -5.20 -1.00
1197.38 -7.00 -0.30 -1.80
1197.50 -10.30 0.90 -2.50
1197.63 -11.60 -0.70 -2.60
1197.75 -9.70 -3.20 -1.40
1197.88 -4.30 -6.80 -0.80
1198.00 -1.30 -10.20 -0.40
1198.13 0.40 -8.10 -0.10
1198.25 -1.40 -5.40 0.00
1198.38 -4.80 -2.70 0.00
1198.50 -7.80 -0.70 -0.10
1198.63 -8.90 -1.20 -0.50
1198.75 -7.30 -2.00 -0.40
1198.88 -4.10 -4.50 -0.40
1199.00 -3.00 -6.30 -0.40
1199.13 -2.60 -7.00 -0.30
1199.25 -4.80 -6.10 0.00
1199.38 -5.10 -3.20 -0.10
1199.50 -6.80 -2.00 -0.50
1199.63 -8.00 -1.40 -0.10
1199.75 -7.80 -2.70 0.70
1199.88 -5.50 -4.90 0.50
1200.00 -4.20 -6.10 -0.40
1200.13 -4.80 -7.00 -0.90
1200.25 -6.50 -5.90 -0.80
1200.38 -8.90 -6.10 -0.50
1200.50 -8.70 -4.90 -0.50
1200.63 -8.90 -7.00 0.50
1200.75 -5.70 -6.30 1.00
1200.88 -5.40 -6.60 0.50
1201.00 -6.50 -7.80 0.10
1201.13 -9.10 -8.10 -0.70
1201.25 -11.50 -7.80 -1.60
1201.38 -9.80 -4.30 -2.40
1201.50 -8.80 -2.50 -2.40
1201.63 -6.00 -3.90 -1.60
1201.75 -3.90 -5.60 -0.70
1201.88 -2.10 -9.00 -0.60
1202.00 -3.30 -11.20 -0.80
1202.13 -5.80 -10.20 -1.70
1202.25 -10.60 -4.10 -2.00
1202.38 -13.10 0.40 -1.90
1202.50 -11.00 -0.50 -2.10
1202.63 -9.20 -2.70 -2.50
1202.75 -6.00 -7.80 -1.60
1202.88 -3.20 -12.40 -1.00
1203.00 -3.70 -11.90 -1.10
1203.13 -6.00 -8.30 -1.40
1203.25 -9.30 -3.90 -1.90
1203.38 -11.90 -0.70 -2.90
1203.50 -11.50 -1.00 -2.40
1203.63 -7.80 -2.70 -2.20
1203.75 -5.60 -6.10 -2.40
1203.88 -5.10 -9.50 -2.00
1204.00 -5.10 -8.50 -1.60
1204.13 -5.90 -6.10 -2.50
1204.25 -7.80 -4.10 -3.30
1204.38 -8.50 -0.50 -4.00
1204.50 -8.20 4.30 -3.20
1204.63 -6.30 3.80 -2.50
1204.75 -6.30 2.40 -1.80
1204.88 -3.80 -1.00 -1.80
1205.00 -4.70 -2.00 -2.10
1205.13 -6.70 -3.20 -2.40
1205.25 -8.40 -2.20 -3.20
1205.38 -9.70 2.20 -3.70
1205.50 -9.80 4.30 -3.00
1205.63 -7.60 4.60 -2.60
1205.75 -4.90 2.60 -1.90
1205.88 -3.60 -0.50 -1.90
1206.00 -4.90 0.20 -2.30
1206.13 -4.20 -1.20 -3.40
1206.25 -7.00 0.70 -4.20
1206.38 -9.30 0.40 -4.10
1206.50 -9.40 1.70 -3.70
1206.63 -5.80 2.90 -3.10
1206.75 -2.80 -0.50 -2.90
1206.88 -1.20 -4.70 -3.10
1207.00 -4.20 -5.60 -3.00
1207.13 -2.30 -4.50 -3.80
1207.25 -5.90 -3.60 -4.20
1207.38 -8.40 -3.60 -3.90
1207.50 -7.20 0.70 -4.50
1207.63 -6.80 -2.00 -4.50
1207.75 -5.40 0.20 -5.30
1207.88 -6.70 2.20 -5.50
1208.00 -7.00 -0.30 -4.60
1208.13 -7.10 -0.50 -4.10
1208.25 -7.60 0.70 -3.80
1208.38 -6.60 2.90 -3.50
1208.50 -5.30 0.00 -3.70
1208.63 -8.10 -1.80 -4.20
1208.75 -6.60 0.90 -4.30
1208.88 -5.90 3.10 -4.00
1209.00 -5.70 2.60 -3.60
1209.13 -3.10 0.90 -2.80
1209.25 -0.50 0.20 -2.40
1209.38 2.70 0.90 -2.50
1209.50 1.40 2.20 -2.70
1209.63 -1.60 3.60 -2.80
1209.75 -6.00 2.40 -1.70
1209.88 -6.00 3.30 -0.60
1210.00 -8.00 4.30 -1.40
1210.13 -6.30 3.80 -1.20
1210.25 -1.00 5.10 -0.20
1210.38 3.30 4.60 0.50
1210.50 2.50 5.10 1.00
1210.63 1.40 4.60 0.70
1210.75 -3.00 4.80 -0.30
1210.88 -9.50 5.30 -0.80
1211.00 -8.80 5.30 -0.30
1211.13 -3.80 4.80 -0.20
1211.25 1.30 1.90 0.10
1211.38 5.40 -0.50 0.20
1211.50 3.90 -3.20 -0.40
1211.63 -0.20 -1.80 -1.00
1211.75 -5.50 2.40 -1.70
1211.88 -7.10 7.20 -1.30
1212.00 -6.70 7.50 -1.20
1212.13 -2.30 4.80 -0.80
1212.25 1.30 3.30 -0.30
1212.38 3.30 -0.80 -0.30
1212.50 2.00 -3.70 -0.80
1212.63 2.00 -0.80 -1.90
1212.75 0.10 4.00 -2.70
1212.88 -1.80 9.10 -2.50
1213.00 -2.70 8.90 -1.00
1213.13 -3.00 6.70 0.10
1213.25 -2.20 1.90 0.90
1213.38 1.10 -0.30 1.00
1213.50 3.70 -2.00 0.40
1213.63 4.70 -0.80 -0.40
1213.75 2.00 2.20 -1.40
1213.88 -3.20 6.00 -1.80
1214.00 -7.20 8.90 -1.00
1214.13 -6.20 6.00 0.00
1214.25 0.10 2.60 0.70
1214.38 3.50 -3.00 1.40
1214.50 4.50 -3.70 1.30
1214.63 0.50 -1.60 -0.30
1214.75 -6.00 3.80 -0.90
1214.88 -9.00 8.20 -0.60
1215.00 -6.60 8.70 -1.20
1215.13 -0.20 2.60 -1.70
1215.25 5.10 -0.50 -1.10
1215.38 8.10 -2.50 -0.40
1215.50 3.90 -3.20 0.00
1215.63 0.20 0.00 -0.60
1215.75 -4.50 3.30 -2.60
1215.88 -8.10 6.00 -3.20
1216.00 -5.50 5.80 -2.80
1216.13 -1.00 1.10 -2.10
1216.25 3.50 -3.40 -1.80
1216.38 2.50 -4.70 -2.00
1216.50 -1.40 -3.00 -2.20
1216.63 -5.60 -0.30 -2.70
1216.75 -9.20 2.60 -2.90
1216.88 -10.20 3.10 -2.80
1217.00 -9.90 2.20 -2.30
1217.13 -5.40 -3.20 -1.40
1217.25 -1.10 -6.30 -0.60
1217.38 2.30 -8.10 -0.30
1217.50 1.00 -6.30 -0.60
1217.63 -2.90 -3.20 -1.20
1217.75 -8.20 0.40 -2.00
1217.88 -12.70 3.10 -2.10
1218.00 -11.30 1.70 -1.30
1218.13 -3.80 -3.90 -0.70
1218.25 0.50 -7.30 -0.40
1218.38 2.20 -9.20 0.00
1218.50 0.40 -7.60 0.00
1218.63 -3.60 -3.90 -0.50
1218.75 -9.30 -0.50 -1.60
1218.88 -12.80 2.40 -2.00
1219.00 -10.60 2.20 -1.80
1219.13 -5.50 -2.50 -1.40
1219.25 -1.40 -6.30 -1.00
1219.38 0.20 -7.30 -0.60
1219.50 -0.30 -6.80 -0.60
1219.63 -3.60 -4.50 -0.30
1219.75 -6.80 -1.00 -0.10
1219.88 -8.70 0.40 -0.20
1220.00 -10.30 0.40 -0.30
1220.13 -9.50 -2.00 -0.20
1220.25 -6.50 -5.90 0.70
1220.38 -2.90 -7.00 1.60
1220.50 0.60 -6.60 1.60
1220.63 1.00 -7.30 1.30
1220.75 -2.90 -4.10 0.70
1220.88 -9.80 -2.90 0.30
1221.00 -11.90 -0.70 -0.20
1221.13 -12.70 -0.30 -1.70
1221.25 -8.10 -3.20 -1.60
1221.38 -3.90 -5.20 -0.60
1221.50 -2.00 -8.30 -0.60
1221.63 -3.40 -7.60 -0.60
1221.75 -6.50 -5.40 -0.60
1221.88 -11.20 -2.50 -0.80
1222.00 -13.20 -0.30 -1.10
1222.13 -13.50 -0.30 -1.00
1222.25 -7.80 -2.70 -0.70
1222.38 -5.10 -6.60 -0.90
1222.50 -3.30 -8.30 -0.80
1222.63 -4.60 -8.50 -0.40
1222.75 -6.80 -5.90 -0.80
1222.88 -9.90 -4.10 -1.60
1223.00 -10.90 -3.90 -1.80
1223.13 -12.00 -2.00 -2.50
1223.25 -10.60 -3.20 -2.30
1223.38 -7.60 -4.10 -2.50
1223.50 -4.60 -8.10 -2.60
1223.63 -5.40 -8.50 -2.60
1223.75 -7.20 -6.60 -2.60
1223.88 -9.30 -3.90 -2.60
1224.00 -11.10 -1.20 -2.50
1224.13 -11.70 -1.00 -2.20
1224.25 -9.90 -2.70 -2.20
1224.38 -8.40 -5.60 -2.20
1224.50 -7.30 -6.80 -2.10
1224.63 -7.20 -5.60 -2.10
1224.75 -8.90 -4.70 -2.30
1224.88 -10.10 -2.50 -2.20
1225.00 -10.10 -2.00 -1.90
1225.13 -9.80 -3.40 -0.90
1225.25 -8.50 -4.30 -0.20
1225.38 -6.90 -7.00 -0.40
1225.50 -9.40 -8.10 -0.60
1225.63 -9.80 -4.30 0.10
1225.75 -9.50 -2.00 -0.20
1225.88 -9.70 -0.30 0.00
1226.00 -8.10 -1.20 0.40
1226.13 -7.50 -2.20 1.40
1226.25 -7.20 -2.70 2.30
1226.38 -4.10 -3.90 3.40
1226.50 -3.10 -2.30 2.30
1226.63 -4.30 0.40 1.00
1226.75 -9.00 3.30 0.60
1226.88 -9.10 5.10 0.80
1227.00 -8.50 1.40 1.40
1227.13 -5.70 -2.00 1.20
1227.25 -5.10 -5.20 2.50
1227.38 -2.60 -5.60 4.20
1227.50 -2.90 -0.80 4.70
1227.63 -5.50 3.30 4.00
1227.75 -9.60 4.60 3.00
1227.88 -12.50 6.30 1.30
1228.00 -12.40 6.00 1.20
1228.13 -4.20 0.20 0.50
1228.25 -0.20 -2.30 0.90
1228.38 -1.20 -5.20 0.50
1228.50 -3.70 -6.60 0.80
1228.63 -7.80 -3.20 1.10
1228.75 -11.50 2.40 -0.20
1228.88 -13.70 4.90 0.10
1229.00 -10.80 1.70 0.40
1229.13 -5.10 -3.20 1.00
1229.25 0.10 -5.20 1.90
1229.38 2.30 -7.60 2.10
1229.50 1.20 -6.10 1.80
1229.63 -3.80 -2.50 0.60
1229.75 -8.50 2.90 -0.70
1229.88 -8.60 4.60 -0.70
1230.00 -6.20 4.00 -1.40
1230.13 1.00 0.40 -0.90
1230.25 4.70 -3.20 -0.80
1230.38 5.90 -4.50 -0.80
1230.50 1.90 -3.40 -1.40
1230.63 -3.60 -1.00 -2.30
1230.75 -8.00 0.90 -3.20
1230.88 -9.80 4.80 -4.00
1231.00 -8.40 4.60 -4.20
1231.13 -0.70 -2.30 -3.90
1231.25 4.90 -5.90 -3.20
1231.38 4.00 -8.80 -2.00
1231.50 3.30 -7.60 -0.90
1231.63 -2.60 -4.10 -1.00
1231.75 -10.60 2.20 -1.90
1231.88 -13.50 3.60 -1.20
1232.00 -11.90 1.70 -0.30
1232.13 -2.80 -5.40 0.10
1232.25 0.60 -7.60 0.80
1232.38 3.90 -10.00 -0.80
1232.50 -2.40 -9.00 -1.00
1232.63 -7.70 -6.30 -0.90
1232.75 -12.10 -2.70 -0.80
1232.88 -13.90 -1.40 -2.10
1233.00 -13.40 -1.40 -3.10
1233.13 -8.90 -3.20 -2.40
1233.25 -3.70 -6.60 -2.00
1233.38 -1.90 -8.50 -1.30
1233.50 -2.60 -7.60 -0.80
1233.63 -5.00 -6.30 -0.80
1233.75 -7.20 -4.70 -0.50
1233.88 -8.60 -1.80 -0.40
1234.00 -8.20 -1.00 -0.90
1234.13 -6.30 -2.90 -1.80
1234.25 -6.20 -5.20 -2.10
1234.38 -5.50 -7.30 -1.60
1234.50 -6.00 -8.30 -1.30
1234.63 -6.10 -6.10 0.30
1234.75 -4.60 -5.60 1.00
1234.88 -5.20 -3.90 1.30
1235.00 -5.40 -1.20 1.20
1235.13 -4.60 0.70 0.20
1235.25 -7.20 1.10 -0.10
1235.38 -4.80 2.20 0.60
1235.50 -3.30 -1.00 0.20
1235.63 -0.30 -5.90 0.00
1235.75 2.70 -10.20 0.10
1235.88 2.40 -5.90 0.00
1236.00 -0.70 -3.20 -0.50
1236.13 -1.40 -1.60 -0.90
1236.25 -4.10 -0.50 -2.40
1236.38 -5.90 2.60 -3.90
1236.50 -5.10 2.60 -3.40
1236.63 -3.80 0.90 -2.80
1236.75 -0.50 -1.20 -2.50
1236.88 0.90 -1.20 -2.60
1237.00 -1.10 0.90 -2.70
1237.13 -8.00 2.40 -3.00
1237.25 -10.70 2.90 -2.80
1237.38 -9.00 1.90 -2.40
1237.50 -5.00 0.40 -1.90
1237.63 1.90 -0.50 -1.70
1237.75 3.80 0.60 -1.70
1237.88 1.00 -0.10 -2.10
1238.00 -5.50 0.00 -2.40
1238.13 -11.20 -2.00 -2.40
1238.25 -10.30 -2.00 -2.20
1238.38 -8.00 -1.40 -2.40
1238.50 -1.20 -2.30 -2.30
1238.63 2.00 -3.20 -2.20
1238.75 0.10 -3.20 -2.30
1238.88 -3.40 -3.20 -2.50
1239.00 -6.70 -2.20 -3.00
1239.13 -9.70 -1.80 -2.90
1239.25 -8.50 -1.40 -1.90
1239.38 -4.00 -2.20 -1.60
1239.50 -0.60 -3.00 -1.70
1239.63 0.70 -3.40 -1.80
1239.75 -2.40 -2.70 -1.90
1239.88 -7.20 -2.70 -1.60
1240.00 -9.80 -2.00 -1.70
1240.13 -10.60 -2.20 -0.80
1240.25 -8.10 -3.20 -0.30
1240.38 -4.60 -3.70 -0.10
1240.50 -2.90 -4.10 -0.10
1240.63 -3.60 -3.90 -0.30
1240.75 -8.10 -3.60 -0.20
1240.88 -9.90 -3.20 0.00
1241.00 -10.70 -2.50 -0.20
1241.13 -9.00 -2.00 -0.20
1241.25 -4.60 -3.20 0.00
1241.38 -1.70 -5.40 0.30
1241.50 -1.10 -7.30 0.20
1241.63 -3.90 -7.60 0.10
1241.75 -7.20 -4.70 -0.30
1241.88 -10.10 -0.50 0.00
1242.00 -10.50 0.70 0.10
1242.13 -8.50 -0.50 -0.30
1242.25 -5.50 -3.90 -0.40
1242.38 -3.80 -7.80 -0.20
1242.50 -3.30 -8.30 0.40
1242.63 -4.60 -5.60 0.30
1242.75 -5.60 -1.80 0.30
1242.88 -6.00 0.90 0.80
1243.00 -4.30 0.40 1.00
1243.13 -5.00 -3.40 0.60
1243.25 -6.50 -6.80 -0.20
1243.38 -7.80 -7.60 -0.80
1243.50 -8.60 -6.10 -0.50
1243.63 -5.50 -3.40 0.30
1243.75 -2.20 -2.50 1.40
1243.88 -0.90 -4.10 1.70
1244.00 -1.30 -6.30 1.00
1244.13 -6.70 -7.00 0.40
1244.25 -9.10 -6.60 -0.10
1244.38 -10.80 -2.70 -1.00
1244.50 -9.90 0.20 -0.70
1244.63 -4.70 -0.50 0.10
1244.75 -1.20 -3.20 0.50
1244.88 1.00 -7.80 0.60
1245.00 -1.20 -9.90 0.80
1245.13 -5.50 -8.30 1.00
1245.25 -7.70 -3.90 0.60
1245.38 -11.10 0.20 -0.40
1245.50 -11.90 2.20 0.00
1245.63 -9.80 -0.50 0.60
1245.75 -5.50 -5.90 1.30
1245.88 -1.10 -8.30 1.90
1246.00 0.60 -6.60 1.70
1246.13 -2.50 -3.90 1.20
1246.25 -7.20 -2.70 1.00
1246.38 -12.10 -1.20 -0.30
1246.50 -13.90 0.00 -1.20
1246.63 -12.10 -0.70 -1.40
1246.75 -3.80 -2.50 -1.40
1246.88 1.60 -5.40 -0.90
1247.00 3.70 -6.80 -0.20
1247.13 -0.60 -6.30 -0.50
1247.25 -6.20 -4.70 -1.30
1247.38 -11.60 -2.20 -1.00
1247.50 -14.70 0.40 -2.30
1247.63 -12.30 1.40 -2.20
1247.75 -5.60 -3.20 -1.80
1247.88 0.70 -6.80 -1.30
1248.00 2.30 -8.10 -0.90
1248.13 -0.20 -7.00 -0.70
1248.25 -5.10 -6.10 -1.00
1248.38 -10.90 -2.90 -1.40
1248.50 -13.20 -0.30 -0.60
1248.63 -11.20 0.90 -0.60
1248.75 -8.20 -1.00 0.10
1248.88 -3.20 -4.10 0.40
1249.00 -0.30 -6.30 0.60
1249.13 -0.60 -6.80 0.40
1249.25 -4.10 -5.40 0.00
1249.38 -8.30 -3.60 -0.50
1249.50 -11.30 0.20 -0.20
1249.63 -10.50 0.70 0.40
1249.75 -9.40 -0.30 0.30
1249.88 -4.70 -4.50 0.90
1250.00 -1.70 -7.30 1.70
1250.13 -1.20 -8.10 1.90
1250.25 -2.80 -2.50 1.20
1250.38 -5.50 2.90 -0.40
1250.50 -6.40 6.00 -1.30
1250.63 -5.20 3.30 -1.00
1250.75 -1.60 -3.20 -2.00
1250.88 -0.60 -7.30 -2.30
1251.00 0.20 -8.30 -2.00
1251.13 -1.70 -6.30 -2.20
1251.25 -6.40 -2.70 -2.50
1251.38 -10.30 0.00 -2.20
1251.50 -10.30 -0.50 -1.70
1251.63 -9.00 -2.00 -2.00
1251.75 -5.50 -5.90 -2.20
1251.88 -4.00 -7.60 -2.00
1252.00 -4.80 -8.10 -2.10
1252.13 -6.70 -6.60 -1.70
1252.25 -7.60 -4.70 -1.40
1252.38 -8.40 -2.70 -3.80
1252.50 -9.60 -1.00 -4.10
1252.63 -8.10 -2.20 -4.20
1252.75 -6.60 -2.90 -5.10
1252.88 -7.20 -5.20 -4.30
1253.00 -7.10 -5.40 -3.70
1253.13 -4.90 -3.70 -2.60
1253.25 -4.70 -1.40 -2.20
1253.38 -5.10 -1.80 -2.20
1253.50 -6.80 -1.40 -2.00
1253.63 -8.60 -2.70 -2.00
1253.75 -8.60 -3.60 -1.30
1253.88 -6.30 -3.40 -0.70
1254.00 -2.60 -4.10 -0.50
1254.13 -1.60 -4.70 -0.30
1254.25 -3.60 -4.90 -0.40
1254.38 -6.00 -3.90 -0.60
1254.50 -6.60 -1.40 -1.10
1254.63 -8.60 -1.80 -1.70
1254.75 -7.70 -2.00 -1.20
1254.88 -4.30 -3.40 -0.70
1255.00 -3.80 -5.90 -0.50
1255.13 -5.40 -6.60 -0.30
1255.25 -7.70 -4.90 -0.10
1255.38 -8.50 -3.40 -0.30
1255.50 -8.50 -1.00 -0.40
1255.63 -7.80 0.20 -0.50
1255.75 -7.30 -1.40 -0.40
1255.88 -6.70 -4.10 -0.10
1256.00 -5.90 -7.60 0.10
1256.13 -4.80 -9.50 0.40
1256.25 -2.60 -7.60 0.70
1256.38 -2.50 -3.90 0.20
1256.50 -5.90 -1.20 -0.40
1256.63 -9.70 -0.30 -0.50
1256.75 -12.40 -0.70 0.20
1256.88 -9.90 -2.70 1.10
1257.00 -4.30 -6.30 1.30
1257.13 -0.20 -8.10 1.10
1257.25 -0.30 -6.80 0.80
1257.38 -3.70 -4.70 0.30
1257.50 -8.90 -0.70 -0.70
1257.63 -12.70 2.20 -0.20
1257.75 -12.80 0.90 0.30
1257.88 -8.50 -1.40 0.00
1258.00 -5.50 -4.50 0.10
1258.13 -4.70 -6.80 0.50
1258.25 -4.30 -5.90 1.30
1258.38 -3.70 -3.20 1.40
1258.50 -5.60 -0.70 1.00
1258.63 -8.50 0.00 0.70
1258.75 -10.10 0.40 -0.30
1258.88 -10.90 0.00 -0.10
1259.00 -8.50 -2.00 -0.20
1259.13 -5.40 -3.20 0.70
1259.25 -2.00 -3.40 1.10
1259.38 0.60 -4.70 1.30
1259.50 -1.80 -6.10 1.00
1259.63 -7.70 -4.50 0.30
1259.75 -11.50 -3.40 -0.70
1259.88 -13.10 -0.50 -2.10
1260.00 -9.50 0.40 -2.50
1260.13 -4.60 -1.80 -1.20
1260.25 -1.00 -4.70 -0.20
1260.38 -0.80 -6.80 0.60
1260.50 -2.50 -6.80 0.60
1260.63 -6.00 -5.90 -0.20
1260.75 -8.80 -2.50 -3.20
1260.88 -14.00 1.90 -3.50
1261.00 -11.60 1.70 -0.80
1261.13 -5.10 0.20 -0.20
1261.25 -0.40 -2.70 -1.40
1261.38 -1.40 -10.70 -2.70
1261.50 -2.90 -6.60 -2.70
1261.63 -7.20 -5.60 -3.20
1261.75 -12.40 -1.80 -3.30
1261.88 -15.80 -1.00 -3.30
1262.00 -13.50 -1.80 -2.60
1262.13 -10.80 -1.80 -2.10
1262.25 -6.90 -2.70 -0.50
1262.38 -2.80 -6.80 -1.40
1262.50 -2.50 -7.30 -1.70
1262.63 -5.40 -4.70 -1.90
1262.75 -10.80 -2.70 -2.60
1262.88 -14.00 0.40 -3.10
1263.00 -15.00 0.00 -2.80
1263.13 -12.50 -2.90 -2.50
1263.25 -7.60 -4.10 -2.30
1263.38 -4.70 -6.80 -2.20
1263.50 -5.10 -3.20 -1.20
1263.63 -8.30 -3.60 -0.70
1263.75 -12.20 -2.50 0.00
1263.88 -15.10 -2.20 -0.70
1264.00 -15.60 -2.20 -1.00
1264.13 -10.80 -2.70 -0.90
1264.25 -6.40 -3.20 -0.60
1264.38 -3.70 -3.20 -0.10
1264.50 -3.70 -4.70 -0.20
1264.63 -6.90 -4.10 -0.60
1264.75 -10.80 -3.20 -1.60
1264.88 -13.50 -1.80 -1.90
1265.00 -12.90 -1.80 -1.80
1265.13 -9.40 -3.20 -1.30
1265.25 -5.20 -3.90 -0.20
1265.38 -1.40 -5.40 -0.40
1265.50 -3.80 -8.30 -0.70
1265.63 -5.80 -5.90 -0.80
1265.75 -9.90 -1.80 -1.60
1265.88 -14.60 2.20 -2.30
1266.00 -15.00 2.40 -2.20
1266.13 -10.60 -2.70 -1.70
1266.25 -3.30 -6.80 -0.90
1266.38 -0.40 -9.00 -0.70
1266.50 -3.30 -8.30 -0.90
1266.63 -7.10 -4.50 -1.20
1266.75 -12.30 -1.00 -1.90
1266.88 -15.50 1.90 -2.20
1267.00 -13.90 1.90 -2.60
1267.13 -8.10 -3.20 -2.60
1267.25 -2.90 -7.00 -2.30
1267.38 -0.70 -8.50 -1.40
1267.50 -2.20 -7.30 -0.90
1267.63 -6.30 -4.50 -1.00
1267.75 -9.40 -0.70 -1.30
1267.88 -12.50 1.40 -1.60
1268.00 -11.00 1.90 -1.80
1268.13 -8.50 0.40 -1.60
1268.25 -4.60 -2.70 -1.40
1268.38 -2.40 -7.00 -1.70
1268.50 -4.20 -8.10 -1.90
1268.63 -5.60 -7.00 -1.70
1268.75 -6.90 -3.60 -1.60
1268.88 -9.20 -0.70 -2.00
1269.00 -11.20 0.40 -2.10
1269.13 -10.70 -1.00 -2.10
1269.25 -8.50 -2.50 -1.80
1269.38 -5.90 -4.70 -1.40
1269.50 -2.90 -5.20 -1.30
1269.63 -3.20 -4.70 -1.10
1269.75 -6.00 -4.90 -0.80
1269.88 -8.20 -3.90 -1.60
1270.00 -10.20 -2.70 -2.20
1270.13 -9.80 -2.00 -1.80
1270.25 -8.20 -2.00 -0.80
1270.38 -3.70 -2.70 -0.70
1270.50 -1.00 -4.70 -0.20
1270.63 -0.80 -5.90 0.30
1270.75 -2.20 -4.90 0.00
1270.88 -7.10 -5.40 -0.60
1271.00 -10.50 -2.70 -0.80
1271.13 -11.10 -0.70 -0.40
1271.25 -9.00 -1.40 0.20
1271.38 -3.40 -4.10 0.10
1271.50 -1.10 -6.80 0.30
1271.63 1.40 -7.60 0.70
1271.75 -1.00 -8.10 0.60
1271.88 -6.40 -5.20 -0.10
1272.00 -12.00 -2.50 -0.40
1272.13 -14.10 -0.70 -0.20
1272.25 -11.90 -1.20 -0.40
1272.38 -4.30 -4.90 0.80
1272.50 -0.20 -6.60 1.40
1272.63 -0.40 -6.60 1.40
1272.75 -5.10 -5.20 1.20
1272.88 -9.10 -3.20 1.20
1273.00 -13.50 -1.20 0.70
1273.13 -12.00 -2.00 -0.50
1273.25 -9.00 -2.00 -1.60
1273.38 -5.90 -3.20 -1.60
1273.50 -3.00 -5.40 -0.90
1273.63 -2.40 -6.10 -0.10
1273.75 -2.50 -6.30 0.40
1273.88 -5.70 -5.90 0.00
1274.00 -8.10 -4.70 -0.50
1274.13 -8.50 -2.50 -0.90
1274.25 -6.60 -0.50 -1.70
1274.38 -8.40 1.10 -1.80
1274.50 -7.60 -0.70 -1.00
1274.63 -6.50 -2.50 -0.70
1274.75 -6.30 -3.40 -0.90
1274.88 -8.10 -5.20 -0.40
1275.00 -7.80 -6.10 -0.50
1275.13 -9.40 -3.60 -0.90
1275.25 -9.90 -0.70 -0.70
1275.38 -9.30 -0.50 0.10
1275.50 -7.30 -1.40 0.70
1275.63 -5.10 -3.20 0.80
1275.75 -3.50 -5.40 0.60
1275.88 -5.60 -5.60 0.50
1276.00 -7.60 -4.70 0.00
1276.13 -9.80 -2.00 -1.00
1276.25 -10.60 -0.70 -1.30
1276.38 -10.30 -1.00 -0.50
1276.50 -6.40 -3.20 -0.10
1276.63 -2.60 -6.60 0.40
1276.75 -2.40 -8.50 1.10
1276.88 -2.60 -6.60 1.00
1277.00 -5.90 -4.10 0.00
1277.13 -9.90 -0.70 -1.10
1277.25 -14.50 1.40 -1.10
1277.38 -13.20 -1.20 -0.70
1277.50 -5.50 -5.90 0.30
1277.63 -0.70 -8.10 1.90
1277.75 0.50 -7.80 2.60
1277.88 -0.20 -6.60 2.00
1278.00 -5.70 -3.90 0.80
1278.13 -12.40 0.20 -0.80
1278.25 -17.60 2.20 -2.40
1278.38 -14.50 2.40 -0.70
1278.50 -3.90 -2.30 0.40
1278.63 1.30 -4.90 0.90
1278.75 -0.70 -6.60 1.10
1278.88 -2.60 -6.10 1.30
1279.00 -8.70 -3.90 0.70
1279.13 -14.50 -2.50 -0.50
1279.25 -16.00 -0.50 -1.30
1279.38 -14.10 -0.30 -1.70
1279.50 -7.80 -1.80 -1.30
1279.63 0.10 -5.20 -1.30
1279.75 1.00 -8.30 -0.50
1279.88 -0.60 -8.30 0.40
1280.00 -5.60 -5.20 0.30
1280.13 -9.50 -2.00 -0.50
1280.25 -12.80 -0.50 -1.30
1280.38 -13.10 0.90 -1.90
1280.50 -11.20 -1.00 -1.20
1280.63 -5.50 -2.90 -0.70
1280.75 -2.10 -5.20 -0.40
1280.88 -0.60 -6.80 -0.50
1281.00 -2.60 -7.60 -0.90
1281.13 -6.10 -6.60 -0.50
1281.25 -9.80 -1.40 -1.00
1281.38 -11.20 -0.50 -1.60
1281.50 -10.60 -0.30 -2.80
1281.63 -9.30 -2.90 -2.70
1281.75 -6.00 -5.90 -1.60
1281.88 -1.80 -5.60 -0.30
1282.00 -1.60 -5.20 -0.10
1282.13 -2.90 -4.70 -0.10
1282.25 -5.90 -3.70 -0.80
1282.38 -9.70 -2.70 -1.30
1282.50 -9.90 -1.20 -1.10
1282.63 -8.50 -1.40 -2.00
1282.75 -5.40 -3.20 -2.60
1282.88 -6.20 -4.10 -2.10
1283.00 -5.00 -4.50 -1.00
1283.13 -3.80 -4.50 -0.60
1283.25 -5.00 -4.50 -1.00
1283.38 -7.80 -3.20 -1.00
1283.50 -9.40 -2.70 -0.80
1283.63 -9.00 -2.00 -0.30
1283.75 -6.80 -2.00 0.00
1283.88 -6.30 -3.40 -0.30
1284.00 -6.10 -2.70 -0.30
1284.13 -5.80 -3.40 -0.50
1284.25 -6.70 -1.80 -0.30
1284.38 -6.00 -2.50 0.10
1284.50 -6.90 -2.70 0.00
1284.63 -8.40 -2.20 -0.50
1284.75 -9.80 0.40 -1.80
1284.88 -8.20 -1.00 -2.70
1285.00 -6.60 -2.90 -3.80
1285.13 -5.20 -2.90 -2.70
1285.25 -3.80 -3.90 -2.30
1285.38 -3.70 -5.20 -2.90
1285.50 -7.70 -2.90 -3.70
1285.63 -9.80 -1.40 -3.80
1285.75 -12.10 -2.20 -3.80
1285.88 -9.20 -3.20 -3.80
1286.00 -4.90 -3.70 -3.80
1286.13 -1.70 -6.30 -3.80
1286.25 -3.10 -5.90 -3.80
1286.38 -7.10 -3.40 -4.30
1286.50 -12.90 -1.20 -4.50
1286.63 -12.30 0.00 -4.10
1286.75 -9.00 -1.00 -4.00
1286.88 -3.40 -2.70 -3.30
1287.00 -0.30 -5.40 -2.80
1287.13 -0.30 -6.80 -2.70
1287.25 -4.00 -4.70 -2.50
1287.38 -9.40 -2.20 -2.70
1287.50 -12.80 0.40 -2.10
1287.63 -11.00 0.90 -2.20
1287.75 -6.30 -2.00 -2.20
1287.88 -2.00 -4.90 -2.00
1288.00 1.60 -6.80 -2.10
1288.13 -0.80 -6.80 -2.10
1288.25 -5.20 -4.50 -2.10
1288.38 -10.20 -1.20 -2.20
1288.50 -12.40 1.70 -1.80
1288.63 -9.50 1.40 -2.00
1288.75 -4.50 -2.00 -1.60
1288.88 -1.20 -6.10 -1.40
1289.00 -1.00 -7.60 -1.60
1289.13 -3.60 -6.80 -1.70
1289.25 -8.20 -3.40 -1.90
1289.38 -11.20 0.40 -1.40
1289.50 -9.70 2.20 -0.70
1289.63 -6.70 0.70 -0.30
1289.75 -2.00 -3.00 0.10
1289.88 -2.10 -6.60 0.10
1290.00 -3.30 -7.80 -0.20
1290.13 -7.20 -5.20 -0.60
1290.25 -11.20 -1.00 -0.80
1290.38 -11.50 2.90 -0.40
1290.50 -8.20 1.90 -0.20
1290.63 -2.20 -1.60 -0.20
1290.75 0.00 -5.90 -0.60
1290.88 -0.80 -9.20 -0.90
1291.00 -6.10 -8.10 -1.00
1291.13 -8.50 -4.30 -0.80
1291.25 -10.10 0.00 -0.30
1291.38 -8.30 2.20 0.40
1291.50 -5.10 1.10 0.70
1291.63 -3.80 -3.40 0.70
1291.75 -2.40 -6.60 0.30
1291.88 -4.80 -7.60 0.10
1292.00 -5.10 -5.60 -0.10
1292.13 -5.00 -3.00 0.20
1292.25 -3.80 0.00 -0.10
1292.38 -5.50 -0.50 -0.10
1292.50 -5.80 -1.40 -0.10
1292.63 -7.70 -2.50 -0.50
1292.75 -8.00 -4.90 -0.40
1292.88 -5.70 -6.80 1.10
1293.00 0.00 -4.50 2.50
1293.13 1.60 -5.40 2.30
1293.25 0.90 -4.10 1.90
1293.38 -4.10 -2.00 0.70
1293.50 -10.70 0.00 -0.10
1293.63 -14.30 0.20 0.10
1293.75 -7.90 -1.40 1.60
1293.88 -0.20 -4.70 2.30
1294.00 3.10 -7.60 2.70
1294.13 1.30 -8.80 2.20
1294.25 -2.60 -5.60 2.10
1294.38 -8.60 -1.20 1.40
1294.50 -12.10 1.70 2.00
1294.63 -9.30 2.90 2.00
1294.75 -4.80 0.20 2.60
1294.88 0.60 -5.60 2.90
1295.00 1.80 -9.00 3.20
1295.13 0.20 -6.80 3.30
1295.25 -3.10 -2.70 2.70
1295.38 -6.50 0.00 2.10
1295.50 -9.80 1.90 1.90
1295.63 -8.70 3.80 2.50
1295.75 -2.40 -0.30 2.50
1295.88 1.30 -3.40 2.30
1296.00 3.70 -4.90 2.20
1296.13 2.20 -4.50 1.10
1296.25 -2.60 -0.70 0.40
1296.38 -5.60 2.60 0.10
1296.50 -7.80 4.60 -0.80
1296.63 -8.00 5.30 -1.10
1296.75 -4.20 0.70 -1.00
1296.88 1.30 -3.40 -1.40
1297.00 2.90 -5.40 -1.20
1297.13 2.70 -5.90 -1.60
1297.25 -0.10 -3.00 -1.90
1297.38 -2.80 1.90 -3.40
1297.50 -5.80 5.80 -4.60
1297.63 -6.10 7.80 -4.60
1297.75 -7.00 6.00 -4.80
1297.88 -5.50 1.90 -4.00
1298.00 -4.00 -1.20 -3.30
1298.13 -0.70 -3.20 -3.00
1298.25 -1.10 -5.40 -2.60
1298.38 -3.00 -2.00 -2.50
1298.50 -7.60 2.20 -2.90
1298.63 -8.90 5.10 -3.20
1298.75 -9.70 2.60 -2.80
1298.88 -5.00 1.40 -2.60
1299.00 -1.00 -2.30 -2.10
1299.13 1.80 -6.60 -1.10
1299.25 0.40 -6.10 0.00
1299.38 -3.30 -2.00 0.20
1299.50 -5.90 2.20 0.00
1299.63 -8.00 4.30 -0.60
1299.75 -7.80 2.60 -2.00
1299.88 -7.60 2.20 -1.90
1300.00 -5.80 -3.90 -0.60
1300.13 2.80 -4.70 -0.50
1300.25 3.70 -3.40 -0.80
1300.38 1.40 -2.70 -0.60
1300.50 -1.10 1.90 -0.60
1300.63 -2.00 5.80 -0.90
1300.75 -3.60 4.80 -0.90
1300.88 -2.90 1.10 -1.10
1301.00 -1.40 -2.00 -2.00
1301.13 0.50 -2.00 -2.10
1301.25 1.70 -0.80 -2.40
1301.38 2.10 0.90 -2.20
1301.50 0.60 1.10 -1.70
1301.63 -0.60 1.40 -1.30
1301.75 -1.60 0.20 -1.70
1301.88 -3.60 -1.00 -2.20
1302.00 -2.30 -0.50 -3.10
1302.13 -1.40 0.90 -3.60
1302.25 -0.60 1.40 -3.60
1302.38 1.70 0.20 -3.00
1302.50 2.50 -1.20 -2.20
1302.63 0.70 -5.40 -1.70
1302.75 -3.40 -5.20 -1.70
1302.88 -2.50 -1.00 -2.30
1303.00 -1.30 3.60 -3.00
1303.13 0.20 6.20 -3.00
1303.25 -1.10 2.40 -2.30
1303.38 -0.50 -3.20 -1.90
1303.50 -1.00 -8.10 -2.00
1303.63 -3.50 -9.70 -0.10
1303.75 -1.80 -5.60 0.60
1303.88 -2.10 -0.70 0.50
1304.00 -4.00 2.20 0.10
1304.13 -6.60 2.40 -0.30
1304.25 -9.30 0.40 -0.40
1304.38 -6.80 -2.50 0.70
1304.50 -3.40 -5.20 1.30
1304.63 0.50 -5.40 1.70
1304.75 0.40 -4.10 1.80
1304.88 -1.60 -0.80 1.60
1305.00 -4.60 2.20 1.10
1305.13 -7.80 2.60 1.10
1305.25 -7.60 0.20 0.40
1305.38 -6.90 -1.20 -0.10
1305.50 -4.20 -2.30 0.60
1305.63 -0.40 -2.70 0.80
1305.75 0.60 -1.80 0.70
1305.88 -1.60 -0.30 0.50
1306.00 -4.20 0.20 0.40
1306.13 -6.30 0.40 0.20
1306.25 -7.70 -1.40 -0.20
1306.38 -6.90 -2.70 -0.30
1306.50 -3.70 -3.20 -0.20
1306.63 -1.40 -2.50 0.20
1306.75 -0.20 -2.70 0.70
1306.88 -1.60 -1.80 0.70
1307.00 -5.20 -2.00 0.70
1307.13 -8.20 -2.90 0.40
1307.25 -9.30 -2.50 -0.50
1307.38 -9.30 -2.00 -0.30
1307.50 -6.30 -2.50 0.10
1307.63 -3.40 -3.20 0.20
1307.75 -2.50 -5.40 0.20
1307.88 -5.10 -5.20 0.60
1308.00 -9.10 -3.20 0.30
1308.13 -12.40 -0.70 0.90
1308.25 -11.30 0.70 1.70
1308.38 -6.00 0.40 2.20
1308.50 -1.00 -0.80 1.70
1308.63 1.30 -2.50 0.90
1308.75 -2.90 -3.70 0.60
1308.88 -7.70 -2.00 0.70
1309.00 -11.30 0.70 0.70
1309.13 -12.10 1.10 1.10
1309.25 -7.10 0.90 1.90
1309.38 -2.00 -2.00 2.00
1309.50 0.80 -3.90 2.00
1309.63 -1.60 -4.10 1.90
1309.75 -5.70 -3.40 1.20
1309.88 -11.60 -0.70 1.30
1310.00 -11.70 0.40 1.30
1310.13 -10.50 1.10 1.70
1310.25 -3.80 -1.00 2.00
1310.38 -0.20 -1.80 1.70
1310.50 0.90 -1.20 1.60
1310.63 -1.00 -2.70 1.00
1310.75 -5.50 -3.40 0.70
1310.88 -9.10 -2.20 0.90
1311.00 -7.70 0.90 1.80
1311.13 -4.60 2.20 1.70
1311.25 -3.00 2.40 1.30
1311.38 -3.20 0.20 1.10
1311.50 -4.60 -2.30 1.60
1311.63 -3.50 -2.50 2.10
1311.75 -1.20 -1.80 2.70
1311.88 -0.20 0.20 3.20
1312.00 -0.60 -0.10 2.90
1312.13 -2.00 4.30 1.90
1312.25 -5.20 5.30 1.10
1312.38 -8.50 4.80 0.80
1312.50 -6.40 3.10 0.70
1312.63 -3.80 3.30 0.70
1312.75 -1.00 2.60 1.70
1312.88 2.60 -1.20 2.70
1313.00 1.20 -2.70 3.50
1313.13 0.10 -4.10 3.10
1313.25 -3.30 0.00 2.50
1313.38 -7.20 4.60 1.40
1313.50 -8.00 7.20 0.80
1313.63 -6.90 6.00 1.00
1313.75 -0.70 -1.80 2.10
1313.88 4.60 -5.40 2.90
1314.00 4.10 -7.00 3.00
1314.13 1.80 -4.10 2.60
1314.25 -3.70 2.20 1.30
1314.38 -7.20 8.50 0.50
1314.50 -11.10 8.90 0.30
1314.63 -6.30 4.80 0.00
1314.75 2.00 -0.30 0.60
1314.88 4.60 -3.90 0.80
1315.00 2.00 -6.10 1.20
1315.13 -0.60 -1.60 0.90
1315.25 -5.40 3.10 -0.30
1315.38 -9.40 9.40 -1.70
1315.50 -7.00 9.90 -0.90
1315.63 -4.00 6.50 -0.10
1315.75 -0.30 0.90 0.20
1315.88 2.30 -2.30 -0.20
1316.00 0.70 -1.60 -1.30
1316.13 -1.60 0.70 -1.80
1316.25 -2.40 5.50 -1.40
1316.38 -2.70 8.40 -0.70
1316.50 -3.30 6.70 -0.20
1316.63 -3.70 2.60 -0.70
1316.75 -5.90 -0.70 -1.60
1316.88 -4.90 -2.20 -2.00
1317.00 -2.50 -2.00 -2.00
1317.13 0.90 -0.30 -1.70
1317.25 1.90 1.90 -1.90
1317.38 -0.70 3.60 -2.20
1317.50 -6.00 3.80 -2.40
1317.63 -9.30 2.40 -2.10
1317.75 -8.10 -0.30 -2.10
1317.88 -5.50 -1.00 -1.90
1318.00 0.30 -0.30 -1.40
1318.13 5.10 -0.10 -1.70
1318.25 7.20 -0.50 -1.90
1318.38 2.70 -1.00 -2.40
1318.50 -4.50 -2.00 -3.40
1318.63 -10.30 0.40 -3.70
1318.75 -9.00 1.40 -3.80
1318.88 -4.10 -1.40 -3.40
1319.00 1.30 -5.90 -2.20
1319.13 3.10 -6.60 -0.90
1319.25 2.40 -6.30 -0.20
1319.38 -1.10 -4.50 -0.30
1319.50 -6.30 0.40 -1.40
1319.63 -9.40 2.20 -3.00
1319.75 -9.00 4.30 -2.50
1319.88 -3.10 0.90 -2.10
1320.00 3.30 -3.20 -1.20
1320.13 5.10 -6.80 0.00
1320.25 4.10 -8.50 2.10
1320.38 -0.70 -3.20 2.90
1320.50 -4.30 -0.50 1.80
1320.63 -10.60 2.60 -0.30
1320.75 -12.30 1.40 -1.10
1320.88 -9.80 0.40 -1.70
1321.00 -2.60 -3.70 -0.80
1321.13 1.30 -6.80 0.20
1321.25 1.30 -6.80 0.90
1321.38 -0.30 -5.90 1.30
1321.50 -4.70 -1.40 0.60
1321.63 -9.70 1.70 0.00
1321.75 -12.70 2.20 -0.80
1321.88 -12.30 0.40 -1.10
1322.00 -6.10 -3.20 -0.10
1322.13 0.70 -5.90 0.20
1322.25 3.60 -8.10 1.00
1322.38 2.60 -5.60 1.00
1322.50 -3.30 -2.50 0.40
1322.63 -7.80 0.20 -0.60
1322.75 -12.70 0.20 -1.80
1322.88 -11.10 1.10 -1.80
1323.00 -4.80 -2.70 -1.10
1323.13 2.00 -4.10 -0.70
1323.25 3.70 -5.90 -2.20
1323.38 0.20 -6.80 -3.00
1323.50 -4.70 -7.30 -2.80
1323.63 -8.90 -4.70 -2.90
1323.75 -11.00 -0.50 -3.70
1323.88 -8.80 3.80 -3.00
1324.00 -4.20 1.70 -2.10
1324.13 -1.90 -0.30 -2.50
1324.25 -0.20 -3.70 -2.90
1324.38 0.10 -3.70 -2.80
1324.50 -2.00 -2.00 -2.90
1324.63 -5.50 0.90 -2.20
1324.75 -6.60 0.90 -1.40
1324.88 -5.00 0.90 -2.00
1325.00 -6.70 -1.20 -2.70
1325.13 -6.00 -0.50 -1.90
1325.25 -2.10 -1.80 -1.30
1325.38 -0.60 -1.60 -1.30
1325.50 -0.60 -4.50 -1.90
1325.63 -3.30 -5.90 -1.40
1325.75 -7.60 -2.20 -0.90
1325.88 -6.90 0.20 -0.70
1326.00 -7.60 -1.20 -0.50
1326.13 -2.40 -2.30 -0.20
1326.25 1.60 -2.00 -0.40
1326.38 3.20 -3.00 -0.80
1326.50 1.60 -2.50 -0.70
1326.63 -2.80 -1.40 -0.90
1326.75 -4.30 -2.50 -0.30
1326.88 -3.80 -1.40 -0.40
1327.00 -3.20 -0.30 -1.00
1327.13 -1.00 1.10 -1.60
1327.25 0.20 2.40 -1.70
1327.38 -2.40 1.10 -1.00
1327.50 -1.60 -0.30 -0.30
1327.63 -0.40 -1.20 0.00
1327.75 0.10 -1.20 -0.10
1327.88 -1.60 -1.20 -0.50
1328.00 -5.40 1.10 -0.80
1328.13 -6.70 3.60 -1.10
1328.25 -8.50 2.90 -1.30
1328.38 -5.10 2.20 -0.70
1328.50 -1.00 1.10 -0.70
1328.63 1.90 -0.10 -0.50
1328.75 1.80 -1.20 -0.40
1328.88 -1.70 -2.00 -0.70
1329.00 -6.20 -0.30 -1.40
1329.13 -8.80 1.90 -2.40
1329.25 -10.20 4.60 -2.60
1329.38 -7.50 5.80 -2.10
1329.50 -2.70 0.70 -1.10
1329.63 4.60 -3.90 -0.90
1329.75 5.30 -2.70 -0.40
1329.88 0.90 -2.30 -0.80
1330.00 -5.10 0.70 -1.70
1330.13 -10.20 5.10 -2.10
1330.25 -12.90 4.60 -2.20
1330.38 -7.70 2.90 -2.30
1330.50 0.30 -0.80 -1.70
1330.63 5.30 -4.10 -0.80
1330.75 4.90 -3.90 -0.20
1330.88 1.30 -3.00 -0.10
1331.00 -4.20 -0.70 -0.80
1331.13 -10.20 2.20 -2.30
1331.25 -12.30 3.30 -3.00
1331.38 -7.60 2.20 -2.60
1331.50 -1.20 -2.30 -1.30
1331.63 2.50 -5.60 -0.20
1331.75 3.70 -5.40 0.50
1331.88 0.40 -4.70 0.30
1332.00 -4.10 -2.00 -0.60
1332.13 -9.30 1.90 -1.60
1332.25 -11.40 5.10 -2.30
1332.38 -9.30 2.90 -2.10
1332.50 -2.10 -2.30 -1.10
1332.63 1.90 -6.30 -0.30
1332.75 3.70 -6.30 0.30
1332.88 0.50 -4.90 0.00
1333.00 -5.40 -0.70 -0.80
1333.13 -9.20 3.10 -1.70
1333.25 -11.90 4.60 -2.10
1333.38 -9.40 2.60 -1.10
1333.50 -2.80 -3.40 -0.30
1333.63 1.00 -6.80 0.20
1333.75 1.90 -7.30 0.50
1333.88 0.50 -5.40 0.40
1334.00 -2.90 -1.20 0.10
1334.13 -5.90 1.70 -0.50
1334.25 -8.90 2.20 -1.20
1334.38 -9.80 0.90 -1.70
1334.50 -8.50 -2.00 -1.40
1334.63 -5.40 -4.70 -0.80
1334.75 -1.40 -5.40 -0.10
1334.88 2.60 -5.60 0.50
1335.00 1.40 -3.20 0.80
1335.13 -2.80 -1.00 0.20
1335.25 -8.60 -0.70 -0.20
1335.38 -11.70 0.00 -1.10
1335.50 -12.30 0.90 -1.90
1335.63 -7.20 -0.70 -1.20
1335.75 -2.20 -3.40 -0.60
1335.88 1.10 -5.60 -0.10
1336.00 1.90 -6.80 0.00
1336.13 -0.80 -5.90 0.00
1336.25 -5.10 -3.20 -0.30
1336.38 -8.90 -0.30 -0.80
1336.50 -10.20 0.70 -1.10
1336.63 -9.00 0.00 -1.00
1336.75 -5.00 -3.40 -0.90
1336.88 0.00 -5.90 -0.80
1337.00 2.40 -8.30 -0.80
1337.13 0.70 -7.80 -0.90
1337.25 -3.20 -4.10 -1.40
1337.38 -8.90 -0.30 -1.60
1337.50 -10.60 1.10 -1.40
1337.63 -7.60 -0.30 -1.20
1337.75 -3.30 -3.90 -1.10
1337.88 -0.60 -7.80 -1.00
1338.00 -0.60 -8.30 -1.00
1338.13 -3.30 -7.80 -1.10
1338.25 -6.70 -4.10 -1.00
1338.38 -8.40 -0.70 -0.70
1338.50 -7.80 -0.30 -0.40
1338.63 -5.80 -1.40 -1.00
1338.75 -4.70 -4.90 -1.00
1338.88 -3.80 -8.80 -0.80
1339.00 -3.70 -11.90 -0.20
1339.13 -2.40 -8.50 -0.10
1339.25 -3.30 -3.00 -0.60
1339.38 -6.40 1.10 -1.10
1339.50 -8.50 1.90 -1.40
1339.63 -9.90 -0.30 -1.20
1339.75 -6.10 -7.00 -0.30
1339.88 -1.80 -10.50 0.70
1340.00 1.80 -9.50 0.50
1340.13 0.40 -6.60 -0.20
1340.25 -5.40 -2.20 -0.50
1340.38 -10.20 1.10 -0.80
1340.50 -12.50 1.90 -1.10
1340.63 -9.90 -1.80 -0.90
1340.75 -2.60 -5.20 -0.50
1340.88 1.00 -7.30 0.00
1341.00 0.80 -7.30 0.60
1341.13 -2.10 -6.10 0.50
1341.25 -6.40 -3.70 0.20
1341.38 -8.90 -1.20 -0.60
1341.50 -9.80 1.90 -0.90
1341.63 -8.00 0.40 -0.40
1341.75 -3.80 -2.50 -0.30
1341.88 -2.50 -5.40 0.00
1342.00 -1.30 -6.30 0.30
1342.13 -1.40 -5.90 0.00
1342.25 -2.60 -3.70 -0.30
1342.38 -5.10 0.20 -0.80
1342.50 -7.60 1.70 -1.30
1342.63 -9.30 1.90 -1.90
1342.75 -8.90 -0.30 -1.60
1342.88 -5.10 -3.70 -0.70
1343.00 -1.70 -6.30 0.70
1343.13 2.40 -5.40 1.30
1343.25 1.40 -4.10 1.10
1343.38 -2.80 -3.90 0.50
1343.50 -8.00 -0.50 0.00
1343.63 -11.50 1.90 -0.70
1343.75 -11.70 1.90 -0.80
1343.88 -6.10 -1.20 0.10
1344.00 0.50 -5.40 0.90
1344.13 3.40 -7.00 1.80
1344.25 3.10 -5.20 1.60
1344.38 -2.60 -4.10 0.50
1344.50 -10.20 -0.30 -0.10
1344.63 -12.90 2.20 -0.30
1344.75 -10.70 2.40 -0.40
1344.88 -3.80 -3.00 0.10
1345.00 1.40 -6.10 0.40
1345.13 3.20 -8.80 0.30
1345.25 0.80 -7.80 0.30
1345.38 -3.00 -4.90 0.20
1345.50 -7.60 -1.80 -0.20
1345.63 -10.10 0.40 -0.50
1345.75 -9.50 0.00 -0.50
1345.88 -5.90 -2.70 -0.20
1346.00 -1.20 -5.60 0.00
1346.13 2.30 -6.60 -0.20
1346.25 2.30 -5.20 -0.40
1346.38 -2.50 -3.40 -0.60
1346.50 -8.40 -1.80 -0.50
1346.63 -10.20 -0.70 -0.20
1346.75 -8.70 -2.00 0.00
1346.88 -4.10 -3.00 0.20
1347.00 0.50 -4.50 0.10
1347.13 1.40 -5.60 -0.20
1347.25 -1.40 -4.90 -0.70
1347.38 -6.30 -2.90 -1.00
1347.50 -9.40 0.20 -0.80
1347.63 -8.90 1.10 -0.30
1347.75 -5.10 -0.30 0.70
1347.88 0.20 -3.40 1.20
1348.00 1.90 -6.30 0.70
1348.13 -0.30 -6.30 -0.40
1348.25 -5.50 -3.40 -0.90
1348.38 -9.90 0.70 -0.90
1348.50 -9.90 2.60 -0.50
1348.63 -5.50 -1.00 0.40
1348.75 0.40 -5.60 1.20
1348.88 3.60 -8.50 1.60
1349.00 1.00 -9.20 1.80
1349.13 -1.60 -5.60 2.00
1349.25 -5.60 -1.80 1.20
1349.38 -9.30 2.90 0.60
1349.50 -8.60 3.60 0.10
1349.63 -4.20 -0.30 -0.20
1349.75 -0.20 -5.20 -0.10
1349.88 2.30 -8.10 0.40
1350.00 2.30 -7.00 0.70
1350.13 -0.80 -4.50 0.90
1350.25 -4.80 -0.30 0.80
1350.38 -8.70 1.90 0.20
1350.50 -9.70 1.70 -0.40
1350.63 -7.80 0.70 -0.60
1350.75 -3.40 -3.70 -0.50
1350.88 -0.20 -6.10 -0.20
1351.00 1.40 -7.00 0.30
1351.13 -0.70 -6.10 0.30
1351.25 -4.20 -3.70 0.60
1351.38 -6.00 0.00 0.60
1351.50 -6.00 1.90 -0.30
1351.63 -6.60 1.40 -1.20
1351.75 -5.80 -0.50 -1.70
1351.88 -4.80 -4.10 -1.10
1352.00 -3.80 -7.80 -0.30
1352.13 -1.80 -8.10 0.60
1352.25 -0.80 -5.90 0.70
1352.38 -3.30 -2.00 0.30
1352.50 -7.20 1.10 -0.50
1352.63 -9.90 2.20 -1.40
1352.75 -12.00 0.40 -1.20
1352.88 -5.80 -4.50 -0.90
1353.00 -1.20 -7.60 -0.60
1353.13 2.30 -8.50 -0.30
1353.25 0.20 -6.80 -0.40
1353.38 -4.00 -2.70 -0.80
1353.50 -9.10 0.20 -1.10
1353.63 -12.40 1.10 -1.00
1353.75 -10.80 -0.70 -0.70
1353.88 -5.00 -4.50 -0.10
1354.00 0.40 -7.00 0.30
1354.13 1.00 -6.80 -0.30
1354.25 -2.40 -6.10 -1.00
1354.38 -6.70 -2.20 -1.00
1354.50 -9.40 2.20 -0.90
1354.63 -8.20 3.30 0.10
1354.75 -4.30 1.40 0.60
1354.88 -1.40 -2.50 0.30
1355.00 0.40 -6.10 0.20
1355.13 -1.20 -5.20 -0.80
1355.25 -5.90 -3.70 -1.00
1355.38 -9.10 0.70 -0.70
1355.50 -8.60 4.00 -0.20
1355.63 -6.00 2.40 0.20
1355.75 -1.60 -1.80 0.40
1355.88 -1.80 -6.10 0.00
1356.00 -3.60 -8.30 -0.50
1356.13 -5.10 -5.60 -0.80
1356.25 -9.40 -1.20 -1.00
1356.38 -10.70 1.90 -0.80
1356.50 -9.70 2.60 -0.60
1356.63 -6.00 1.90 -0.70
1356.75 -3.20 -2.30 -0.50
1356.88 -3.30 -7.80 -0.10
1357.00 -2.60 -7.60 0.20
1357.13 -4.60 -4.10 0.20
1357.25 -7.60 0.20 0.00
1357.38 -9.10 2.20 -0.20
1357.50 -10.60 2.60 -1.10
1357.63 -6.90 -0.30 -1.30
1357.75 -2.60 -4.70 -1.00
1357.88 0.50 -7.30 -1.00
1358.00 0.50 -7.30 -0.90
1358.13 -2.80 -5.40 -1.40
1358.25 -6.60 -1.40 -2.00
1358.38 -10.30 1.40 -1.70
1358.50 -9.80 1.90 -1.10
1358.63 -7.20 -0.30 -0.80
1358.75 -4.60 -4.70 -1.10
1358.88 -3.60 -7.80 -0.50
1359.00 -3.90 -8.10 -0.30
1359.13 -4.70 -5.90 -1.30
1359.25 -7.20 -2.20 -1.20
1359.38 -5.90 0.20 -1.10
1359.50 -5.10 0.20 -1.60
1359.63 -6.30 -1.00 -1.40
1359.75 -8.10 -3.60 -0.60
1359.88 -7.30 -4.90 -0.70
1360.00 -6.80 -5.40 -0.90
1360.13 -3.80 -1.40 -0.60
1360.25 -2.30 1.90 -0.30
1360.38 -1.40 1.40 -0.10
1360.50 -2.60 -2.30 -0.20
1360.63 -6.70 -6.10 -0.20
1360.75 -8.70 -4.90 -0.20
1360.88 -7.60 -0.70 -0.60
1361.00 -6.20 3.10 -1.10
1361.13 -2.80 2.90 -1.30
1361.25 -0.30 0.00 -0.80
1361.38 0.50 -3.40 -0.30
1361.50 -0.60 -6.30 -0.40
1361.63 -3.80 -4.50 -1.70
1361.75 -8.80 0.00 -2.50
1361.88 -10.30 4.30 -2.70
1362.00 -9.30 5.80 -2.20
1362.13 -1.90 1.70 -1.40
1362.25 0.90 -5.20 -1.10
1362.38 1.80 -8.50 -1.30
1362.50 -0.30 -8.30 -1.80
1362.63 -4.20 -5.20 -2.20
1362.75 -9.90 0.70 -2.50
1362.88 -13.10 3.30 -2.30
1363.00 -11.00 3.80 -2.70
1363.13 -5.60 -0.30 -1.90
1363.25 -2.00 -6.80 -1.60
1363.38 -0.30 -10.70 -0.80
1363.50 -2.00 -7.30 -1.00
1363.63 -6.00 -2.90 -1.60
1363.75 -9.50 2.40 -1.30
1363.88 -9.30 4.80 -1.10
1364.00 -5.80 2.40 -0.80
1364.13 -1.90 -2.30 -0.20
1364.25 -0.40 -6.60 -0.30
1364.38 -1.40 -6.30 -0.70
1364.50 -4.10 -2.50 -1.00
1364.63 -7.10 2.90 -1.30
1364.75 -8.80 5.30 -1.70
1364.88 -9.00 3.80 -1.70
1365.00 -6.70 0.70 -0.50
1365.13 -2.80 -3.40 0.00
1365.25 -0.70 -6.10 0.50
1365.38 -1.10 -4.90 0.30
1365.50 -3.00 -1.00 -0.30
1365.63 -6.80 3.30 -0.90
1365.75 -10.60 5.10 -0.50
1365.88 -9.70 4.00 0.30
1366.00 -4.60 -0.30 0.80
1366.13 -1.60 -3.20 1.20
1366.25 1.40 -5.60 0.60
1366.38 0.00 -5.40 0.10
1366.50 -5.10 -1.80 -0.30
1366.63 -9.50 1.90 -0.80
1366.75 -13.50 3.60 -0.50
1366.88 -10.20 -1.80 0.80
1367.00 -6.80 -4.90 2.10
1367.13 -3.00 -4.90 3.10
1367.25 -0.40 -4.10 2.80
1367.38 -2.50 -1.60 2.20
1367.50 -6.40 1.70 1.40
1367.63 -11.10 3.10 0.90
1367.75 -12.50 0.40 1.30
1367.88 -8.20 -2.00 2.20
1368.00 -2.80 -1.00 2.50
1368.13 0.10 -1.80 2.90
1368.25 -0.20 -2.70 2.30
1368.38 -3.00 -2.00 0.70
1368.50 -7.80 2.60 -0.20
1368.63 -11.10 6.00 1.00
1368.75 -9.40 8.50 2.20
1368.88 -6.10 3.10 2.90
1369.00 -1.30 -1.60 2.20
1369.13 0.00 -5.90 1.10
1369.25 0.20 -4.90 0.20
1369.38 -2.90 -1.80 -0.70
1369.50 -10.20 2.20 -1.30
1369.63 -13.50 4.60 -1.10
1369.75 -12.70 1.70 -1.00
1369.88 -6.80 -1.40 -0.40
1370.00 -2.00 -4.50 -0.30
1370.13 -0.20 -4.70 -0.30
1370.25 -3.00 -3.00 -0.50
1370.38 -7.30 0.40 -0.70
1370.50 -11.50 2.90 -1.00
1370.63 -11.60 1.70 -1.10
1370.75 -9.10 0.20 -0.90
1370.88 -3.40 -2.70 -0.90
1371.00 -0.60 -4.90 -1.20
1371.13 -1.10 -5.40 -1.20
1371.25 -2.50 -3.00 -1.60
1371.38 -6.00 0.00 -1.90
1371.50 -9.50 0.90 -2.00
1371.63 -10.90 -1.00 -1.00
1371.75 -6.90 -3.70 0.00
1371.88 -3.70 -5.20 0.10
1372.00 -0.80 -5.40 -0.40
1372.13 -2.50 -3.90 -0.60
1372.25 -5.60 -1.80 -0.70
1372.38 -6.80 -1.00 -2.00
1372.50 -10.80 0.20 -1.30
1372.63 -6.10 -2.70 -0.10
1372.75 -3.20 -5.20 -0.20
1372.88 -1.10 -6.30 -0.30
1373.00 -1.10 -4.50 -0.40
1373.13 -3.20 -1.20 -0.70
1373.25 -6.20 -0.30 -0.40
1373.38 -7.60 -2.20 -0.10
1373.50 -6.80 -3.90 0.00
1373.63 -3.70 -6.60 0.10
1373.75 -1.40 -7.30 -0.20
1373.88 -2.10 -5.20 -0.50
1374.00 -5.60 -2.70 -0.40
1374.13 -6.80 -0.50 -0.60
1374.25 -8.70 0.40 -0.80
1374.38 -8.20 -2.00 -0.30
1374.50 -6.00 -4.50 -0.50
1374.63 -4.60 -6.10 -0.10
1374.75 -4.20 -6.60 0.00
1374.88 -4.30 -5.40 -0.10
1375.00 -6.30 -2.90 -0.30
1375.13 -7.10 -0.50 -0.40
1375.25 -7.70 -0.50 -0.70
1375.38 -8.10 -1.80 -0.60
1375.50 -6.70 -4.10 0.20
1375.63 -4.60 -5.20 0.60
1375.75 -1.70 -7.30 0.80
1375.88 -2.00 -5.90 1.20
1376.00 -4.60 -4.10 0.70
1376.13 -8.30 -3.20 0.30
1376.25 -10.20 -1.80 0.10
1376.38 -7.70 -2.50 -1.40
1376.50 -8.60 -2.20 -1.90
1376.63 -5.40 -4.70 -0.30
1376.75 -1.60 -7.60 0.80
1376.88 -0.70 -7.60 1.30
1377.00 -3.10 -7.00 0.90
1377.13 -7.70 -4.50 -0.60
1377.25 -12.10 -1.20 -2.50
1377.38 -15.10 1.10 -3.00
1377.50 -12.30 0.40 -2.20
1377.63 -3.80 -4.50 -0.50
1377.75 0.20 -8.30 0.30
1377.88 0.80 -7.80 1.20
1378.00 -2.40 -6.60 0.60
1378.13 -8.70 -3.90 -0.40
1378.25 -13.80 -1.20 -1.30
1378.38 -15.90 2.20 -1.90
1378.50 -12.50 0.90 -1.80
1378.63 -5.20 -5.40 -1.00
1378.75 0.20 -9.20 0.40
1378.88 1.00 -8.30 1.40
1379.00 -1.60 -7.00 1.30
1379.13 -5.60 -5.60 0.80
1379.25 -10.30 -2.00 -0.10
1379.38 -14.30 0.70 -0.90
1379.50 -14.30 0.70 -1.30
1379.63 -9.40 -2.20 -1.20
1379.75 -2.80 -5.90 -0.40
1379.88 1.00 -8.30 0.10
1380.00 -1.00 -9.00 0.00
1380.13 -3.40 -7.00 -0.30
1380.25 -7.60 -3.20 -0.80
1380.38 -12.10 0.70 -1.20
1380.50 -11.70 1.40 -1.10
1380.63 -10.10 -0.50 -0.70
1380.75 -5.50 -5.40 -0.40
1380.88 -3.20 -8.10 -0.50
1381.00 -1.20 -7.00 -0.90
1381.13 -3.30 -4.50 -1.30
1381.25 -6.90 -0.70 -1.40
1381.38 -11.10 0.20 -0.90
1381.50 -10.90 -2.00 -0.50
1381.63 -8.30 -5.20 0.00
1381.75 -3.80 -7.80 0.00
1381.88 -1.20 -7.60 -0.80
1382.00 -3.70 -4.10 -1.40
1382.13 -8.40 -0.70 -1.90
1382.25 -11.70 0.40 -1.80
1382.38 -11.50 -1.00 -1.60
1382.50 -6.40 -3.20 -1.20
1382.63 -1.00 -5.60 -0.90
1382.75 -0.40 -6.60 -1.60
1382.88 -4.70 -5.40 -2.40
1383.00 -9.00 -2.50 -2.80
1383.13 -13.20 0.70 -2.90
1383.25 -12.30 1.40 -2.20
1383.38 -6.40 -1.80 -1.10
1383.50 -1.70 -5.40 -0.70
1383.63 0.40 -7.60 -0.60
1383.75 -1.60 -7.60 -0.90
1383.88 -6.70 -4.70 -1.30
1384.00 -10.70 -1.00 -2.00
1384.13 -12.10 2.20 -2.20
1384.25 -10.20 2.20 -2.20
1384.38 -5.40 -2.70 -1.80
1384.50 -2.20 -6.80 -0.90
1384.63 0.10 -8.10 -0.80
1384.75 -2.50 -7.30 -1.10
1384.88 -7.60 -3.60 -1.40
1385.00 -11.60 0.70 -1.90
1385.13 -13.20 2.60 -1.70
1385.25 -11.10 0.20 -1.10
1385.38 -4.20 -5.60 -0.40
1385.50 -0.30 -7.30 0.00
1385.63 0.20 -6.80 0.00
1385.75 -2.10 -5.60 -0.60
1385.88 -6.80 -0.50 -1.00
1386.00 -9.90 3.10 -1.20
1386.13 -12.10 2.60 -0.80
1386.25 -12.00 0.00 -0.80
1386.38 -5.80 -3.40 -0.80
1386.50 -1.90 -7.00 -1.30
1386.63 -1.90 -7.00 -1.60
1386.75 -3.60 -5.40 -1.30
1386.88 -7.20 -3.60 -1.20
1387.00 -11.10 -1.20 -1.00
1387.13 -11.30 -1.20 -0.70
1387.25 -9.50 -2.00 -0.50
1387.38 -5.20 -3.00 -0.60
1387.50 -3.40 -4.70 -0.90
1387.63 -3.80 -4.50 -1.20
1387.75 -6.70 -4.10 -1.70
1387.88 -9.40 -3.20 -1.00
1388.00 -9.40 -3.20 -0.50
1388.13 -7.80 -3.20 -0.10
1388.25 -5.50 -3.90 0.00
1388.38 -3.40 -3.70 -0.30
1388.50 -5.00 -2.50 -0.90
1388.63 -8.10 -1.20 -1.10
1388.75 -10.60 -1.20 -1.20
1388.88 -9.90 -2.70 -0.90
1389.00 -7.70 -3.90 -0.40
1389.13 -5.70 -3.90 0.60
1389.25 -3.80 -3.90 0.40
1389.38 -4.20 -4.70 -0.30
1389.50 -7.10 -2.50 -0.40
1389.63 -9.70 -0.30 -0.30
1389.75 -9.10 0.20 -0.10
1389.88 -9.10 -1.80 -0.10
1390.00 -7.80 -3.60 0.10
1390.13 -5.50 -5.40 0.00
1390.25 -5.10 -6.10 0.00
1390.38 -4.60 -5.60 0.20
1390.50 -5.20 -3.40 0.60
1390.63 -6.70 -2.70 0.60
1390.75 -7.20 -1.20 0.70
1390.88 -7.80 -1.80 0.50
1391.00 -8.50 -2.50 0.40
1391.13 -9.30 -2.50 0.40
1391.25 -7.70 -3.40 -0.10
1391.38 -6.10 -3.70 -0.10
1391.50 -4.70 -2.50 0.30
1391.63 -3.40 -2.30 0.50
1391.75 -3.40 -1.80 0.80
1391.88 -5.40 -1.80 0.90
1392.00 -8.10 -3.60 0.60
1392.13 -10.30 -3.40 0.10
1392.25 -11.10 -3.20 -0.30
1392.38 -8.70 -2.00 -0.20
1392.50 -6.10 -0.70 0.30
1392.63 -2.40 -2.30 1.20
1392.75 -0.90 -3.20 1.90
1392.88 -1.30 -4.50 1.70
1393.00 -4.70 -3.90 0.90
1393.13 -9.40 -4.70 -0.40
1393.25 -12.10 -0.70 -0.90
1393.38 -9.70 3.10 -1.30
1393.50 -9.40 -0.70 -1.90
1393.63 -5.00 -4.90 -0.70
1393.75 -1.20 -7.60 0.10
1393.88 -0.60 -8.30 0.30
1394.00 -3.40 -7.60 0.30
1394.13 -9.00 -3.40 0.20
1394.25 -14.10 -0.30 0.20
1394.38 -15.40 1.10 0.60
1394.50 -8.50 -1.40 0.60
1394.63 2.30 -6.10 0.50
1394.75 4.90 -6.30 1.10
1394.88 3.00 -6.30 1.20
1395.00 -3.90 -3.70 0.90
1395.13 -11.30 0.20 -0.20
1395.25 -14.90 1.10 -1.10
1395.38 -14.10 1.10 -1.20
1395.50 -4.60 -2.20 0.10
1395.63 2.20 -4.90 0.00
1395.75 2.90 -6.30 0.10
1395.88 -0.70 -5.60 0.50
1396.00 -5.50 -5.40 0.70
1396.13 -10.50 -4.10 0.40
1396.25 -13.20 -2.20 -0.20
1396.38 -12.30 -1.00 -0.40
1396.50 -8.10 1.70 -0.80
1396.63 -3.80 1.40 -0.80
1396.75 0.30 -2.30 -0.80
1396.88 0.10 -6.10 -1.40
1397.00 -3.30 -7.30 -1.20
1397.13 -6.30 -4.50 -0.60
1397.25 -7.80 -1.80 -0.70
1397.38 -7.60 1.70 -1.40
1397.50 -6.70 1.70 -3.50
1397.63 -7.90 0.20 -4.30
1397.75 -5.80 -3.90 -4.20
1397.88 -4.60 -7.00 -2.60
1398.00 -0.30 -5.40 -1.60
1398.13 -0.70 -7.60 -1.40
1398.25 -0.80 -4.90 -1.40
1398.38 -4.10 -2.00 -3.00
1398.50 -8.30 1.40 -4.80
1398.63 -14.10 1.10 -5.10
1398.75 -11.60 -0.70 -3.40
1398.88 -6.80 -2.50 -2.10
1399.00 -0.80 -4.90 -1.70
1399.13 -0.30 -9.20 -1.70
1399.25 -2.50 -7.30 -1.10
1399.38 -7.20 -3.20 -1.30
1399.50 -11.70 0.90 -2.10
1399.63 -13.40 3.30 -2.80
1399.75 -10.80 1.10 -3.10
1399.88 -5.90 -4.70 -2.80
1400.00 -3.60 -8.80 -2.00
1400.13 -2.00 -8.80 -1.00
1400.25 -1.90 -6.10 -0.80
1400.38 -4.00 -1.20 -1.10
1400.50 -8.10 1.70 -1.40
1400.63 -11.10 2.60 -1.20
1400.75 -11.00 0.00 -1.60
1400.88 -10.70 -3.90 -1.30
1401.00 -5.60 -6.10 -0.70
1401.13 -2.10 -5.60 -0.80
1401.25 -1.70 -4.50 -0.80
1401.38 -3.80 -1.00 -0.80
1401.50 -6.90 0.20 -0.60
1401.63 -10.80 -0.30 -0.80
1401.75 -10.60 -0.70 -1.00
1401.88 -9.50 -2.50 -1.70
1402.00 -6.60 -2.90 -2.00
1402.13 -3.00 -3.90 -1.90
1402.25 -1.10 -4.50 -1.40
1402.38 -0.80 -4.50 -1.00
1402.50 -3.40 -3.70 -1.00
1402.63 -8.80 -2.90 -1.60
1402.75 -12.30 -1.00 -2.10
1402.88 -13.10 1.40 -1.90
1403.00 -9.00 1.90 -1.30
1403.13 -4.10 -1.00 -1.40
1403.25 -1.90 -3.20 -1.40
1403.38 -2.50 -3.90 -1.20
1403.50 -5.80 -3.90 -1.00
1403.63 -8.40 -2.20 -0.60
1403.75 -9.70 0.20 -0.50
1403.88 -8.10 2.20 -0.60
1404.00 -6.00 1.90 -0.90
1404.13 -4.80 -0.70 -1.20
1404.25 -3.60 -3.40 -1.40
1404.38 -3.80 -3.40 -1.20
1404.50 -3.80 -3.00 -1.30
1404.63 -5.40 -2.20 -1.40
1404.75 -6.90 -0.70 -1.20
1404.88 -7.80 -0.70 -1.20
1405.00 -7.10 -0.50 -1.10
1405.13 -5.40 -0.70 -1.20
1405.25 -4.20 -2.70 -1.00
1405.38 -3.80 -3.90 -0.70
1405.50 -4.60 -5.20 -0.60
1405.63 -4.80 -5.20 -0.50
1405.75 -5.50 -3.40 -0.60
1405.88 -4.80 -0.30 -0.70
1406.00 -6.40 1.70 -1.00
1406.13 -7.60 0.20 -1.00
1406.25 -5.40 -2.70 -0.80
1406.38 -4.60 -4.70 -0.70
1406.50 -3.40 -7.00 -0.70
1406.63 -3.40 -5.60 -0.80
1406.75 -5.10 -3.70 -0.90
1406.88 -8.10 -0.70 -0.80
1407.00 -8.40 0.70 -0.60
1407.13 -7.70 0.00 -0.30
1407.25 -5.40 -2.20 0.10
1407.38 -4.70 -4.90 0.40
1407.50 -3.70 -5.60 0.20
1407.63 -3.80 -5.40 -0.10
1407.75 -5.40 -3.20 -0.30
1407.88 -7.30 -1.00 -0.20
1408.00 -8.00 -1.00 -0.10
1408.13 -7.80 -2.20 -0.10
1408.25 -5.50 -3.90 0.00
1408.38 -4.10 -4.50 0.20
1408.50 -2.40 -4.70 0.20
1408.63 -3.70 -4.10 0.30
1408.75 -7.30 -3.90 0.10
1408.88 -9.50 -3.90 -0.10
1409.00 -10.20 -3.20 0.00
1409.13 -9.10 -1.80 -0.20
1409.25 -6.30 -2.00 -0.40
1409.38 -5.50 -2.90 -0.50
1409.50 -6.80 -4.90 -0.30
1409.63 -8.20 -6.30 0.70
1409.75 -8.10 -5.60 1.60
1409.88 -5.10 -4.70 2.00
1410.00 -3.50 -3.90 1.80
1410.13 -4.60 -3.70 1.00
1410.25 -6.40 -2.20 -0.20
1410.38 -9.80 -2.00 -0.90
1410.50 -11.30 -2.20 -0.70
1410.63 -9.90 -4.10 0.30
1410.75 -4.70 -6.80 0.60
1410.88 -1.30 -7.80 0.60
1411.00 -1.00 -7.60 0.60
1411.13 -4.10 -4.90 0.50
1411.25 -9.50 -1.40 0.50
1411.38 -12.80 -1.00 0.70
1411.50 -12.50 -2.90 0.30
1411.63 -9.50 -6.30 0.50
1411.75 -2.80 -7.80 0.60
1411.88 1.60 -6.80 0.60
1412.00 0.60 -5.60 0.90
1412.13 -2.00 -4.90 1.20
1412.25 -6.30 -5.90 0.70
1412.38 -11.20 -5.40 -0.70
1412.50 -13.70 -3.90 -0.60
1412.63 -9.40 -2.70 -0.10
1412.75 -4.10 -1.00 0.10
1412.88 -1.80 -3.20 0.20
1413.00 -2.20 -5.40 0.20
1413.13 -6.00 -8.30 0.10
1413.25 -9.60 -7.60 0.10
1413.38 -12.80 -3.40 0.50
1413.50 -11.30 -1.20 0.80
1413.63 -7.30 -1.40 1.10
1413.75 -3.90 -1.80 0.80
1413.88 -3.80 -4.90 0.80
1414.00 -5.20 -6.30 0.70
1414.13 -7.90 -4.50 0.00
1414.25 -10.20 -1.80 0.20
1414.38 -10.50 0.20 0.50
1414.50 -8.10 -0.70 0.90
1414.63 -5.60 -3.70 0.80
1414.75 -4.60 -5.20 0.20
1414.88 -5.40 -4.70 -0.40
1415.00 -7.10 -2.90 -0.80
1415.13 -9.10 -0.70 -0.50
1415.25 -8.00 -1.00 0.20
1415.38 -5.90 -3.70 0.90
1415.50 -3.90 -5.60 1.10
1415.63 -4.30 -6.80 0.40
1415.75 -6.80 -5.40 -0.20
1415.88 -9.10 -2.20 -0.80
1416.00 -10.70 0.90 -0.50
1416.13 -7.80 0.70 0.10
1416.25 -4.60 -1.20 0.30
1416.38 -1.70 -5.40 0.50
1416.50 -3.40 -8.50 0.40
1416.63 -6.10 -8.50 0.00
1416.75 -8.20 -4.90 -0.40
1416.88 -9.00 -0.50 -0.70
1417.00 -8.60 2.60 -0.50
1417.13 -6.00 1.40 -0.30
1417.25 -4.60 -1.20 -0.40
1417.38 -3.90 -5.60 -0.70
1417.50 -5.80 -7.80 -0.90
1417.63 -7.30 -6.80 -1.00
1417.75 -6.90 -4.70 -1.10
1417.88 -6.00 -1.00 -0.90
1418.00 -4.20 0.70 -0.70
1418.13 -3.40 0.70 -0.60
1418.25 -6.00 -2.00 -0.90
1418.38 -8.00 -4.30 -1.20
1418.50 -9.30 -5.40 -1.70
1418.63 -8.90 -5.20 -1.60
1418.75 -5.90 -3.20 -1.20
1418.88 -2.80 -1.00 -1.00
1419.00 -1.60 -1.20 -0.80
1419.13 -3.20 -2.30 -0.60
1419.25 -6.00 -3.40 -0.90
1419.38 -8.30 -4.70 -0.70
1419.50 -8.50 -3.40 -0.90
1419.63 -7.60 -1.20 -1.20
1419.75 -6.70 -0.30 -1.30
1419.88 -5.20 -2.50 -1.20
1420.00 -3.40 -4.10 -0.90
1420.13 -2.20 -5.40 -0.80
1420.25 -2.10 -5.20 -0.60
1420.38 -3.70 -3.20 -0.50
1420.50 -7.30 -1.00 -0.60
1420.63 -9.70 -0.30 -1.00
1420.75 -9.90 -0.70 -1.30
1420.88 -8.40 -1.80 -1.60
1421.00 -5.10 -2.70 -1.30
1421.13 -2.50 -3.90 -0.90
1421.25 -1.20 -5.20 -0.40
1421.38 -2.10 -5.20 -0.10
1421.50 -4.10 -3.40 -0.60
1421.63 -7.80 -2.20 -1.20
1421.75 -9.80 0.00 -1.60
1421.88 -9.50 0.90 -1.40
1422.00 -6.90 -1.20 -1.30
1422.13 -3.40 -3.70 -1.00
1422.25 -0.70 -6.10 -0.90
1422.38 -1.20 -7.60 -0.70
1422.50 -3.60 -4.50 -0.50
1422.63 -5.60 -1.20 -0.60
1422.75 -7.70 0.90 -0.60
1422.88 -7.30 -0.50 -0.40
1423.00 -5.80 -2.90 -0.90
1423.13 -4.00 -6.60 -1.20
1423.25 -3.60 -6.80 -1.60
1423.38 -3.40 -4.70 -1.80
1423.50 -5.00 -2.50 -1.20
1423.63 -4.70 -1.00 -0.60
1423.75 -2.90 -1.80 0.00
1423.88 -1.70 -4.50 0.00
1424.00 -3.70 -7.00 -1.00
1424.13 -6.50 -5.90 -1.60
1424.25 -8.10 -1.80 -1.80
1424.38 -8.50 0.90 -1.80
1424.50 -5.00 0.40 -1.20
1424.63 -2.00 -2.50 -0.40
1424.75 1.00 -6.80 0.30
1424.88 0.60 -9.00 0.30
1425.00 -2.90 -8.50 -0.40
1425.13 -7.60 -3.60 -1.20
1425.25 -10.80 0.20 -1.80
1425.38 -11.60 3.10 -1.90
1425.50 -6.70 0.20 -1.40
1425.63 -0.70 -4.10 -0.50
1425.75 1.30 -8.30 -0.10
1425.88 0.10 -8.10 -0.50
1426.00 -3.40 -7.00 -1.00
1426.13 -8.10 -3.20 -1.60
1426.25 -10.70 0.40 -2.00
1426.38 -10.10 1.90 -1.80
1426.50 -5.40 -2.70 -1.30
1426.63 -0.80 -5.90 -0.80
1426.75 1.80 -7.00 -0.60
1426.88 0.30 -6.60 -0.90
1427.00 -5.20 -2.00 -1.30
1427.13 -10.80 1.10 -1.40
1427.25 -12.50 2.40 -1.00
1427.38 -10.60 -0.30 -0.70
1427.50 -5.40 -2.70 -0.20
1427.63 -1.10 -6.30 -0.40
1427.75 -0.60 -6.30 -0.50
1427.88 -2.80 -4.50 -0.70
1428.00 -7.30 -2.00 -0.70
1428.13 -9.80 0.90 -1.00
1428.25 -10.20 1.10 -1.00
1428.38 -7.20 -1.80 -0.90
1428.50 -4.60 -4.10 -0.90
1428.63 -1.10 -4.90 -0.60
1428.75 -0.20 -4.70 -0.10
1428.88 -2.00 -3.00 0.10
1429.00 -4.70 -2.00 0.00
1429.13 -8.20 -0.50 -0.50
1429.25 -9.50 0.00 -1.20
1429.38 -9.40 0.20 -1.70
1429.50 -8.20 -0.50 -1.60
1429.63 -4.30 -3.00 -0.90
1429.75 -0.70 -4.70 0.00
1429.88 1.90 -5.40 0.60
1430.00 0.60 -3.70 0.40
1430.13 -3.70 -1.80 -0.40
1430.25 -10.30 1.40 -1.20
1430.38 -13.70 2.40 -1.80
1430.50 -11.50 1.90 -1.30
1430.63 -3.40 -2.30 -0.70
1430.75 3.50 -4.90 0.20
1430.88 4.10 -6.10 0.50
1431.00 1.00 -4.50 0.40
1431.13 -5.80 -1.40 0.00
1431.25 -11.90 1.70 -0.50
1431.38 -12.90 3.10 -0.40
1431.50 -10.30 1.40 -0.20
1431.63 -3.40 -2.70 0.40
1431.75 2.00 -5.20 0.50
1431.88 2.00 -6.60 0.10
1432.00 -1.20 -5.20 0.40
1432.13 -3.80 -1.40 0.30
1432.25 -7.10 0.90 0.20
1432.38 -8.10 1.10 0.20
1432.50 -5.60 -0.70 0.00
1432.63 -2.50 -3.40 0.00
1432.75 0.70 -4.90 0.00
1432.88 2.20 -5.90 0.00
1433.00 -0.20 -5.60 -0.30
1433.13 -3.00 -3.40 -0.50
1433.25 -6.20 -0.70 -0.40
1433.38 -7.80 0.70 -0.10
1433.50 -5.20 0.00 0.20
1433.63 -2.20 -2.50 0.50
1433.75 2.70 -6.30 0.90
1433.88 2.70 -7.30 0.80
1434.00 -0.40 -4.70 0.40
1434.13 -5.10 -0.70 -0.20
1434.25 -8.90 2.20 -0.40
1434.38 -7.10 1.40 0.20
1434.50 -0.80 -2.50 0.60
1434.63 3.70 -5.40 1.00
1434.75 3.90 -7.60 1.10
1434.88 0.20 -4.90 0.30
1435.00 -6.00 -1.00 -0.40
1435.13 -10.90 1.90 -0.60
1435.25 -10.10 1.90 -0.10
1435.38 -2.90 -3.20 0.50
1435.50 3.60 -6.60 1.00
1435.63 4.50 -7.00 1.30
1435.75 1.40 -5.60 0.70
1435.88 -5.20 -2.50 0.30
1436.00 -9.90 0.70 0.10
1436.13 -11.60 1.70 0.50
1436.25 -7.90 -0.50 0.80
1436.38 -0.40 -4.10 1.20
1436.50 3.30 -6.60 1.40
1436.63 3.10 -7.60 1.20
1436.75 -0.40 -5.20 1.00
1436.88 -6.30 -2.90 0.80
1437.00 -10.80 -1.20 0.90
1437.13 -10.80 0.20 1.20
1437.25 -6.40 -0.30 1.60
1437.38 -0.40 -3.20 1.20
1437.50 2.30 -4.70 0.90
1437.63 0.20 -3.90 0.60
1437.75 -4.30 -3.00 0.10
1437.88 -9.10 -2.70 0.40
1438.00 -8.60 -1.80 0.90
1438.13 -6.90 -2.70 1.10
1438.25 -3.90 -3.20 1.00
1438.38 -2.00 -4.90 0.40
1438.50 -2.50 -3.40 -0.60
1438.63 -5.80 -2.00 -1.60
1438.75 -10.10 -0.50 -1.40
1438.88 -10.70 -0.50 -0.20
1439.00 -6.30 -3.40 0.90
1439.13 -2.00 -7.30 1.90
1439.25 1.20 -9.50 1.60
1439.38 0.60 -7.60 0.70
1439.50 -3.40 -2.30 -0.60
1439.63 -10.20 2.20 -1.90
1439.75 -14.30 2.60 -1.20
1439.88 -8.30 -2.20 0.00
1440.00 -0.70 -7.00 0.60
1440.13 3.60 -10.00 0.90
1440.25 1.00 -9.70 0.60
1440.38 -2.50 -4.50 0.30
1440.50 -9.80 -1.00 -0.40
1440.63 -14.60 1.10 -0.50
1440.75 -11.30 -0.30 -0.10
1440.88 -5.10 -3.70 0.20
1441.00 0.10 -6.10 0.10
1441.13 -0.20 -7.00 -0.30
1441.25 -3.20 -6.10 -0.20
1441.38 -6.40 -4.70 -0.30
1441.50 -9.80 -2.90 -0.40
1441.63 -10.30 -1.00 0.40
1441.75 -5.70 -1.40 1.00
1441.88 -2.40 -2.70 0.90
1442.00 -1.00 -3.70 0.70
1442.13 -3.30 -4.50 0.60
1442.25 -5.70 -4.50 0.30
1442.38 -7.70 -2.50 0.40
1442.50 -7.20 -1.20 0.70
1442.63 -3.40 -0.70 0.40
1442.75 -2.50 -1.60 0.30
1442.88 -2.20 -3.40 0.60
1443.00 -2.40 -5.20 0.90
1443.13 -3.00 -4.90 1.00
1443.25 -4.20 -1.80 0.80
1443.38 -5.50 0.40 0.50
1443.50 -3.80 0.40 0.10
1443.63 -2.60 0.20 -0.10
1443.75 -1.60 -2.30 -0.40
1443.88 -2.40 -3.20 -0.40
1444.00 -2.20 -4.50 -0.20
1444.13 -3.40 -2.70 0.10
1444.25 -3.00 0.00 0.30
1444.38 -2.60 1.70 0.50
1444.50 -2.50 0.90 0.60
1444.63 -2.50 -1.60 0.30
1444.75 -1.00 -4.10 -0.10
1444.88 0.50 -2.50 -0.80
1445.00 -0.30 -0.50 -1.20
1445.13 -1.40 0.40 -1.10
1445.25 -2.50 0.00 -0.80
1445.38 -2.80 -1.60 -0.10
1445.50 -2.00 -3.40 0.60
1445.63 -2.00 -4.50 0.60
1445.75 -1.20 -4.10 0.70
1445.88 -3.20 -3.70 0.90
1446.00 -3.30 -3.40 1.00
1446.13 -4.00 -1.20 0.10
1446.25 -6.80 -2.50 -0.50
1446.38 -6.80 -2.00 -0.70
1446.50 -5.00 -0.50 -1.10
1446.63 -4.00 -0.30 -0.60
1446.75 -2.20 -3.40 -0.10
1446.88 -0.40 -2.70 0.30
1447.00 0.10 -3.20 -0.50
1447.13 -4.00 -2.70 -1.70
1447.25 -8.50 3.30 -2.40
1447.38 -9.60 4.30 -4.30
1447.50 -10.10 4.30 -4.30
1447.63 -5.70 3.10 -3.50
1447.75 -1.10 -0.50 -3.40
1447.88 1.20 -4.50 -3.20
1448.00 -2.10 -7.60 -2.60
1448.13 -5.80 -4.50 -2.20
1448.25 -8.90 2.60 -2.40
1448.38 -9.80 7.20 -3.40
1448.50 -8.60 2.20 -3.10
1448.63 -3.40 -4.10 -2.30
1448.75 2.10 -8.30 -2.30
1448.88 1.60 -9.20 -2.10
1449.00 -3.40 -3.70 -2.00
1449.13 -6.30 1.90 -1.80
1449.25 -10.60 2.60 -2.10
1449.38 -10.60 1.70 -1.70
1449.50 -4.30 -3.90 -1.10
1449.63 1.30 -7.80 -1.00
1449.75 0.70 -7.80 -1.00
1449.88 -0.80 -5.90 -1.20
1450.00 -6.30 -2.00 -1.80
1450.13 -11.40 1.70 -1.90
1450.25 -11.20 2.40 -0.50
1450.38 -7.10 0.40 -0.10
1450.50 -2.20 -2.00 0.30
1450.63 1.00 -4.90 0.30
1450.75 0.70 -5.40 -0.60
1450.88 -3.20 -5.20 -1.70
1451.00 -7.60 -2.20 -2.50
1451.13 -11.20 0.90 -2.70
1451.25 -10.30 1.90 -2.70
1451.38 -5.40 -1.20 -1.90
1451.50 -0.70 -5.60 -0.80
1451.63 2.60 -7.00 0.30
1451.75 1.80 -7.00 0.30
1451.88 -3.00 -3.90 -0.90
1452.00 -8.90 -0.30 -1.60
1452.13 -12.10 2.60 -1.90
1452.25 -11.50 2.90 -2.40
1452.38 -5.10 -1.80 -1.40
1452.50 2.20 -5.90 -0.60
1452.63 5.10 -6.30 0.00
1452.75 1.80 -5.20 -0.30
1452.88 -4.70 -1.00 -1.00
1453.00 -11.20 0.90 -1.70
1453.13 -14.20 2.40 -1.90
1453.25 -9.30 -0.50 -1.30
1453.38 -2.20 -3.90 -0.40
1453.50 2.30 -6.60 0.30
1453.63 1.40 -6.10 0.60
1453.75 -2.00 -3.90 0.40
1453.88 -7.70 -2.00 0.40
1454.00 -10.20 -0.30 0.20
1454.13 -9.80 0.00 -0.80
1454.25 -7.70 -0.50 -1.80
1454.38 -4.20 -1.80 -2.30
1454.50 -3.00 -4.90 -2.30
1454.63 -2.00 -6.80 -1.70
1454.75 -2.00 -5.90 -0.90
1454.88 -2.90 -3.70 -0.40
1455.00 -4.30 -2.50 0.00
1455.13 -6.00 -2.00 0.00
1455.25 -8.10 -2.70 -0.10
1455.38 -9.70 -2.20 -0.30
1455.50 -8.60 -1.80 -0.70
1455.63 -6.80 -0.50 -1.00
1455.75 -3.40 -1.80 -0.50
1455.88 0.00 -3.90 0.30
1456.00 1.10 -7.60 0.80
1456.13 0.20 -9.20 1.00
1456.25 -3.70 -7.60 0.70
1456.38 -8.20 -2.50 -0.10
1456.50 -11.50 1.90 -0.90
1456.63 -12.10 4.00 -0.80
1456.75 -8.60 -0.70 -0.20
1456.88 -3.40 -6.60 0.80
1457.00 0.50 -9.70 0.90
1457.13 0.20 -9.70 1.20
1457.25 -0.90 -6.60 1.20
1457.38 -5.20 -1.40 0.70
1457.50 -10.20 1.10 -0.30
1457.63 -13.80 2.60 -0.90
1457.75 -12.50 0.00 -0.90
1457.88 -5.20 -4.50 -0.40
1458.00 -0.80 -6.80 0.60
1458.13 0.20 -8.30 1.70
1458.25 -0.80 -6.80 2.20
1458.38 -3.80 -4.90 1.70
1458.50 -8.60 -2.20 0.80
1458.63 -11.50 0.90 -0.30
1458.75 -11.90 1.70 -1.70
1458.88 -11.00 0.40 -1.30
1459.00 -5.40 -3.20 -1.00
1459.13 -0.60 -6.30 -0.20
1459.25 1.10 -7.60 0.50
1459.38 0.20 -6.30 0.40
1459.50 -4.20 -4.70 -0.20
1459.63 -9.90 -1.80 -0.80
1459.75 -12.70 1.70 -1.70
1459.88 -12.70 3.60 -2.10
1460.00 -9.30 0.90 -1.60
1460.13 -2.90 -5.20 -0.60
1460.25 -0.20 -8.10 0.20
1460.38 0.50 -8.30 0.60
1460.50 -1.00 -5.60 0.20
1460.63 -6.80 -1.40 -0.70
1460.75 -12.90 1.70 -1.30
1460.88 -15.10 3.10 -1.10
1461.00 -11.20 -0.50 -1.10
1461.13 -4.10 -4.50 -0.60
1461.25 -0.20 -6.10 -0.10
1461.38 -1.20 -8.10 -0.20
1461.50 -3.90 -6.10 -0.50
1461.63 -8.90 -3.20 -0.80
1461.75 -11.50 0.00 -0.90
1461.88 -11.70 1.40 -1.60
1462.00 -9.00 0.40 -1.80
1462.13 -6.00 -3.40 -1.20
1462.25 -3.60 -7.30 -0.70
1462.38 -1.30 -9.70 -0.30
1462.50 -2.80 -9.20 -0.40
1462.63 -6.30 -4.90 -0.70
1462.75 -9.10 -0.70 -1.40
1462.88 -12.50 1.90 -1.80
1463.00 -11.60 -0.70 -0.80
1463.13 -8.20 -3.90 -0.60
1463.25 -3.80 -6.80 0.00
1463.38 -0.20 -7.60 0.20
1463.50 -1.60 -7.00 -0.10
1463.63 -4.20 -6.10 -0.60
1463.75 -8.20 -2.90 -1.20
1463.88 -11.20 0.00 -1.40
1464.00 -11.90 0.70 -1.60
1464.13 -9.30 -1.40 -1.30
1464.25 -3.40 -5.60 -0.80
1464.38 1.00 -8.30 -0.40
1464.50 -0.30 -7.30 -0.70
1464.63 -3.40 -5.20 -1.00
1464.75 -8.90 -1.80 -1.30
1464.88 -12.40 1.70 -1.60
1465.00 -11.40 3.10 -1.40
1465.13 -6.80 3.30 -1.20
1465.25 -2.60 -1.20 -1.00
1465.38 -1.60 -6.10 -1.20
1465.50 -1.90 -7.60 -1.30
1465.63 -4.20 -6.60 -1.00
1465.75 -6.70 -2.70 -0.80
1465.88 -8.50 1.40 -0.80
1466.00 -8.10 2.60 -0.80
1466.13 -6.70 1.10 -0.70
1466.25 -5.60 -2.70 -0.70
1466.38 -3.00 -6.80 -0.60
1466.50 -3.30 -8.30 -0.70
1466.63 -3.00 -5.90 -0.60
1466.75 -5.20 -0.50 -0.90
1466.88 -6.30 3.30 -1.00
1467.00 -7.30 4.80 -0.80
1467.13 -6.20 0.70 -0.60
1467.25 -3.60 -3.90 -0.80
1467.38 -0.80 -7.30 -1.20
1467.50 -0.60 -6.80 -1.60
1467.63 -2.30 -3.40 -1.10
1467.75 -5.10 0.70 -1.60
1467.88 -8.10 3.10 -2.20
1468.00 -8.20 2.40 -2.50
1468.13 -8.10 -1.20 -2.30
1468.25 -5.00 -3.00 -1.60
1468.38 -0.70 -3.70 -1.10
1468.50 0.90 -2.70 -0.90
1468.63 0.50 -2.50 -0.90
1468.75 -2.80 -3.00 -1.10
1468.88 -7.30 -1.40 -2.00
1469.00 -11.50 0.40 -2.60
1469.13 -12.50 1.40 -2.20
1469.25 -7.60 2.60 -1.70
1469.38 -2.10 -0.70 -1.80
1469.50 2.40 -2.00 -1.20
1469.63 2.40 -4.50 -0.60
1469.75 -1.80 -4.70 -0.30
1469.88 -7.20 -3.60 -0.30
1470.00 -10.60 -0.70 -0.80
1470.13 -10.80 2.60 -1.80
1470.25 -9.30 3.30 -1.60
1470.38 -4.50 0.40 -1.30
1470.50 -1.10 -4.50 -0.90
1470.63 -1.10 -7.30 -0.20
1470.75 -1.80 -7.60 0.10
1470.88 -2.40 -5.60 -0.60
1471.00 -5.80 -1.40 -1.80
1471.13 -9.20 2.60 -2.40
1471.25 -11.60 4.00 -2.00
1471.38 -9.50 1.90 -0.60
1471.50 -5.40 -2.20 0.50
1471.63 -1.80 -5.60 0.60
1471.75 -0.60 -7.30 0.30
1471.88 -1.40 -5.40 0.20
1472.00 -5.10 -0.30 0.50
1472.13 -7.10 2.40 1.00
1472.25 -7.80 3.10 1.30
1472.38 -7.20 0.20 1.20
1472.50 -6.30 -4.50 1.10
1472.63 -4.20 -5.20 0.60
1472.75 -2.90 -4.10 -0.50
1472.88 -3.40 -1.80 -0.90
1473.00 -4.20 0.20 -0.70
1473.13 -5.60 0.20 -0.20
1473.25 -4.80 -3.20 0.60
1473.38 -4.80 -5.60 0.80
1473.50 -3.80 -5.90 0.40
1473.63 -4.60 -4.10 -0.20
1473.75 -6.60 -1.40 -1.30
1473.88 -9.20 0.20 -2.10
1474.00 -8.00 -0.50 -1.30
1474.13 -4.10 -3.40 -1.10
1474.25 -1.70 -5.40 -1.10
1474.38 -0.80 -6.30 -0.80
1474.50 -2.20 -5.40 -0.60
1474.63 -5.40 -5.60 -1.00
1474.75 -9.10 -3.20 -1.60
1474.88 -11.00 -2.00 -1.80
1475.00 -10.10 -1.40 -2.20
1475.13 -7.20 -2.70 -2.70
1475.25 -5.40 -2.70 -2.80
1475.38 -4.50 -2.50 -2.60
1475.50 -4.20 -2.20 -2.50
1475.63 -5.10 -2.70 -2.30
1475.75 -6.00 -3.90 -2.10
1475.88 -7.70 -3.90 -1.70
1476.00 -8.00 -2.50 -1.80
1476.13 -6.80 -0.50 -2.30
1476.25 -8.90 -0.30 -2.20
1476.38 -8.90 -3.20 -1.70
1476.50 -8.40 -4.70 -1.40
1476.63 -5.20 -5.90 -0.80
1476.75 -4.10 -6.30 -0.20
1476.88 -1.80 -5.20 0.60
1477.00 -2.20 -3.00 0.90
1477.13 -3.40 -3.20 0.50
1477.25 -5.90 -4.10 -0.70
1477.38 -9.90 -4.10 -1.60
1477.50 -9.30 -2.90 -1.20
1477.63 -6.40 -0.30 -1.10
1477.75 -3.80 -1.00 -0.70
1477.88 -1.90 -3.20 -0.30
1478.00 -0.60 -5.90 0.30
1478.13 0.00 -7.80 0.70
1478.25 -1.10 -6.30 0.80
1478.38 -3.90 -2.30 0.30
1478.50 -8.10 0.20 -0.40
1478.63 -10.90 1.90 -0.50
1478.75 -8.40 1.10 -0.30
1478.88 -4.10 -2.50 -0.10
1479.00 -1.00 -6.10 0.40
1479.13 0.60 -6.60 0.90
1479.25 1.30 -5.40 1.60
1479.38 -0.80 -2.50 1.70
1479.50 -5.00 -1.00 0.90
1479.63 -8.20 0.40 0.30
1479.75 -9.80 0.00 -0.60
1479.88 -7.60 -0.30 -1.10
1480.00 -4.70 -2.50 -0.60
1480.13 -0.40 -4.70 -0.20
1480.25 2.80 -5.60 0.40
1480.38 0.10 -6.10 0.40
1480.50 -4.60 -4.70 0.40
1480.63 -7.80 -2.20 0.40
1480.75 -9.10 0.20 0.40
1480.88 -7.70 1.90 0.70
1481.00 -4.20 0.20 0.80
1481.13 -2.40 -3.70 0.60
1481.25 -2.50 -6.30 0.50
1481.38 -3.20 -6.10 0.10
1481.50 -4.80 -4.10 0.00
1481.63 -5.00 -1.40 0.40
1481.75 -4.30 0.00 0.80
1481.88 -4.30 -0.50 1.00
1482.00 -3.80 -2.00 0.70
1482.13 -4.70 -3.00 0.20
1482.25 -6.50 -3.90 -0.30
1482.38 -8.10 -3.60 -0.40
1482.50 -6.70 -3.70 0.00
1482.63 -3.60 -3.40 0.50
1482.75 0.70 -3.90 0.70
1482.88 0.70 -4.90 0.60
1483.00 -3.30 -4.50 -0.20
1483.13 -9.30 -3.40 -0.40
1483.25 -12.40 -1.80 0.60
1483.38 -10.30 -1.40 1.10
1483.50 -4.20 -2.30 1.60
1483.63 0.80 -4.50 2.00
1483.75 1.80 -7.60 2.20
1483.88 -0.50 -7.80 1.90
1484.00 -5.60 -5.20 1.20
1484.13 -9.90 -1.20 0.30
1484.25 -11.50 0.90 0.10
1484.38 -8.50 0.90 0.50
1484.50 -3.00 -3.00 1.00
1484.63 0.40 -7.00 1.00
1484.75 0.00 -8.80 0.70
1484.88 -2.50 -7.30 0.30
1485.00 -7.10 -3.40 0.00
1485.13 -9.90 -0.30 -0.20
1485.25 -10.70 0.40 -0.10
1485.38 -7.60 -1.20 -0.10
1485.50 -4.10 -4.90 -0.20
1485.63 -1.40 -7.30 -0.20
1485.75 -1.20 -7.00 0.20
1485.88 -4.30 -5.40 0.40
1486.00 -7.60 -3.60 0.70
1486.13 -9.30 -1.40 0.30
1486.25 -9.90 -0.30 -0.10
1486.38 -9.30 -1.00 -0.40
1486.50 -7.20 -1.80 -0.10
1486.63 -4.60 -4.70 0.10
1486.75 -2.10 -6.10 0.30
1486.88 -3.00 -5.90 0.60
1487.00 -5.00 -4.50 0.60
1487.13 -8.00 -2.50 0.30
1487.25 -10.20 0.20 0.30
1487.38 -10.20 0.70 0.50
1487.50 -7.20 -1.20 0.50
1487.63 -4.20 -3.70 0.90
1487.75 -1.60 -6.60 1.30
1487.88 -2.10 -9.50 1.90
1488.00 -2.40 -7.60 1.90
1488.13 -5.00 -3.90 1.40
1488.25 -7.90 0.40 1.00
1488.38 -9.00 2.90 1.00
1488.50 -9.00 0.90 1.00
1488.63 -6.70 -4.70 1.10
1488.75 -2.70 -7.80 1.90
1488.88 0.80 -9.20 2.40
1489.00 0.20 -7.30 1.90
1489.13 -4.60 -3.20 1.20
1489.25 -9.10 0.70 0.60
1489.38 -12.00 2.40 0.20
1489.50 -11.10 0.70 0.30
1489.63 -6.40 -3.70 0.70
1489.75 -0.80 -6.30 0.90
1489.88 -0.80 -7.30 0.80
1490.00 -2.80 -5.90 0.70
1490.13 -7.30 -3.40 0.40
1490.25 -12.00 -0.50 -0.30
1490.38 -13.40 0.00 -0.70
1490.50 -12.00 0.90 -0.60
1490.63 -6.80 -3.90 0.90
1490.75 -2.40 -6.10 1.60
1490.88 -0.20 -5.60 1.40
1491.00 -1.70 -3.00 1.10
1491.13 -5.80 -1.40 0.70
1491.25 -10.70 -2.00 0.00
1491.38 -12.00 -2.00 -0.80
1491.50 -10.30 -0.50 -2.10
1491.63 -4.80 -0.30 -1.10
1491.75 0.30 -3.20 -1.00
1491.88 2.70 -3.90 -0.90
1492.00 -1.00 -4.10 -0.80
1492.13 -7.60 -5.20 -0.80
1492.25 -13.40 -4.90 -0.80
1492.38 -16.40 -4.30 0.60
1492.50 -10.00 -2.50 1.80
1492.63 -3.40 -1.80 1.40
1492.75 1.30 -2.50 1.10
1492.88 1.80 -4.10 1.20
1493.00 -0.70 -3.70 0.70
1493.13 -6.30 -3.90 -0.30
1493.25 -12.60 -4.70 0.30
1493.38 -12.40 -1.80 0.50
1493.50 -8.70 1.40 0.20
1493.63 -4.00 1.10 0.20
1493.75 0.20 -1.00 0.50
1493.88 0.00 -4.50 0.70
1494.00 -4.20 -7.00 0.60
1494.13 -8.70 -6.80 0.40
1494.25 -11.60 -3.20 -0.80
1494.38 -11.70 0.90 -0.90
1494.50 -8.10 3.10 -0.70
1494.63 -4.20 0.70 -0.10
1494.75 -2.60 -4.10 0.60
1494.88 -3.90 -7.60 1.10
1495.00 -5.00 -7.30 0.70
1495.13 -5.50 -3.90 -0.70
1495.25 -7.10 0.00 -0.70
1495.38 -8.10 4.00 0.30
1495.50 -8.90 2.60 0.50
1495.63 -8.30 -2.20 0.50
1495.75 -6.80 -7.80 -0.50
1495.88 -4.20 -8.50 0.30
1496.00 0.00 -4.90 1.30
1496.13 -0.70 -1.20 0.60
1496.25 -5.20 -4.50 -0.30
1496.38 -10.30 -5.90 -0.40
1496.50 -13.40 -3.90 -1.90
1496.63 -9.40 -6.10 -3.80
1496.75 -7.10 -3.40 -6.40
1496.88 -0.90 -6.30 -5.50
1497.00 4.10 -8.10 -4.00
1497.13 2.70 -9.70 -2.90
1497.25 -3.80 -8.80 -2.60
1497.38 -11.10 -8.50 -2.40
1497.50 -16.40 -1.40 -2.10
1497.63 -12.90 2.60 -1.20
1497.75 -6.70 -0.70 -0.20
1497.88 -2.50 -4.50 0.30
1498.00 -0.30 -7.80 0.40
1498.13 -1.30 -7.80 0.50
1498.25 -5.20 -4.50 0.40
1498.38 -8.90 -0.70 0.20
1498.50 -11.30 2.20 -0.40
1498.63 -9.30 1.40 -0.30
1498.75 -5.10 -1.80 0.00
1498.88 -1.40 -6.80 -0.10
1499.00 -0.20 -8.10 -0.80
1499.13 -2.00 -5.90 -1.60
1499.25 -6.90 -1.20 -1.90
1499.38 -9.90 0.20 -1.20
1499.50 -7.60 1.70 -0.70
1499.63 -3.20 -0.30 -1.00
1499.75 -0.10 -4.90 -1.80
1499.88 -1.60 -7.60 -2.00
1500.00 -4.20 -4.70 -2.90
1500.13 -10.30 -1.40 -2.50
1500.25 -10.60 0.70 -2.10
1500.38 -8.00 -1.40 -1.40
1500.50 -3.00 -3.90 -0.50
1500.63 0.70 -6.30 -0.30
1500.75 0.20 -7.80 -0.80
1500.88 -5.40 -3.70 -1.90
1501.00 -13.80 1.10 -3.10
1501.13 -17.70 3.40 -2.70
1501.25 -10.20 -1.20 -1.90
1501.38 0.00 -5.90 -1.00
1501.50 4.00 -8.80 -0.50
1501.63 1.30 -7.80 -0.50
1501.75 -6.50 -2.90 -1.00
1501.88 -13.20 1.10 -1.80
1502.00 -16.50 3.10 -2.70
1502.13 -12.40 -0.70 -2.20
1502.25 -3.00 -4.50 -2.40
1502.38 2.50 -8.10 -2.20
1502.50 1.30 -8.30 -1.40
1502.63 -2.10 -6.10 -1.00
1502.75 -6.50 -2.90 -0.70
1502.88 -11.10 0.20 -0.70
1503.00 -12.80 1.40 -1.20
1503.13 -12.50 1.40 -1.10
1503.25 -8.50 -0.50 -0.40
1503.38 -4.80 -5.20 0.00
1503.50 -1.00 -8.10 0.20
1503.63 0.00 -8.30 0.80
1503.75 -1.60 -5.20 1.70
1503.88 -4.20 -1.80 1.30
1504.00 -8.20 0.40 0.70
1504.13 -10.80 2.20 0.30
1504.25 -10.30 1.40 -0.10
1504.38 -3.90 -3.20 -0.10
1504.50 0.50 -7.30 0.40
1504.63 3.10 -8.50 0.90
1504.75 0.80 -7.80 0.60
1504.88 -3.20 -4.10 -0.20
1505.00 -8.60 0.20 -1.30
1505.13 -12.30 2.90 -1.90
1505.25 -11.30 1.70 -1.00
1505.38 -4.10 -4.50 0.20
1505.50 0.90 -8.10 0.50
1505.63 2.30 -8.50 0.40
1505.75 -1.20 -7.00 -0.40
1505.88 -7.70 -2.90 -1.00
1506.00 -12.90 0.20 -1.70
1506.13 -13.50 2.20 -1.30
1506.25 -4.80 -3.20 -0.90
1506.38 0.00 -7.30 -0.20
1506.50 3.30 -9.50 0.20
1506.63 0.90 -7.60 -0.60
1506.75 -5.90 -5.60 -1.30
1506.88 -13.10 -2.50 -2.00
1507.00 -16.20 -0.30 -1.80
1507.13 -11.90 0.20 -1.20
1507.25 -3.80 -2.50 -0.20
1507.38 0.90 -5.60 0.00
1507.50 1.30 -7.30 -0.40
1507.63 -2.20 -6.80 -1.10
1507.75 -8.70 -4.90 -1.40
1507.88 -12.50 -3.40 -2.00
1508.00 -14.60 -0.70 -2.10
1508.13 -11.50 0.40 -2.30
1508.25 -5.00 -3.40 -2.30
1508.38 -3.60 -7.80 -1.90
1508.50 -2.00 -8.30 -1.20
1508.63 -2.40 -8.10 -1.40
1508.75 -5.40 -6.10 -1.10
1508.88 -8.20 -2.50 -1.20
1509.00 -11.60 -2.20 -1.10
1509.13 -12.80 -1.40 -1.10
1509.25 -10.50 -4.70 -0.50
1509.38 -5.60 -5.60 -0.80
1509.50 -2.10 -5.20 -0.70
1509.63 -2.40 -6.10 -0.60
1509.75 -5.20 -4.90 -0.40
1509.88 -7.20 -4.70 -0.60
1510.00 -8.20 -2.90 -1.90
1510.13 -9.20 -2.70 -3.60
1510.25 -8.00 -4.30 -3.10
1510.38 -5.10 -5.60 -2.80
1510.50 -4.70 -6.80 -2.90
1510.63 -5.60 -6.10 -3.00
1510.75 -7.30 -5.40 -3.40
1510.88 -11.00 -0.50 -2.50
1511.00 -8.00 -1.00 -2.40
1511.13 -6.60 -2.90 -2.10
1511.25 -5.50 -3.40 -1.60
1511.38 -5.60 -4.70 -1.60
1511.50 -6.80 -2.90 -1.10
1511.63 -6.70 1.10 0.00
1511.75 -6.90 0.70 0.90
1511.88 -7.20 1.10 0.50
1512.00 -7.60 1.10 0.20
1512.13 -4.60 0.70 0.30
1512.25 -3.40 -0.30 0.20
1512.38 -3.40 -0.30 0.10
1512.50 -3.70 -0.30 -0.10
1512.63 -5.60 0.20 -1.20
1512.75 -9.70 -0.30 -1.60
1512.88 -10.60 2.60 -1.20
1513.00 -6.30 0.90 -1.20
1513.13 -4.90 -0.30 -1.40
1513.25 -3.30 -2.50 -1.10
1513.38 -0.50 -2.30 -1.60
1513.50 -2.70 -0.30 -2.60
1513.63 -7.50 0.90 -2.80
1513.75 -8.90 2.60 -2.60
1513.88 -6.60 0.40 -2.20
1514.00 -3.10 2.40 -2.50
1514.13 -0.50 2.20 -2.30
1514.25 0.30 1.10 -2.30
1514.38 -0.90 0.90 -2.40
1514.50 -3.70 0.70 -2.40
1514.63 -6.40 3.10 -1.70
1514.75 -6.70 4.60 -1.30
1514.88 -4.70 3.80 -2.10
1515.00 -2.90 2.60 -2.90
1515.13 1.10 1.10 -2.60
1515.25 3.20 0.90 -2.10
1515.38 1.90 2.40 -1.90
1515.50 -1.40 3.30 -2.10
1515.63 -6.70 2.60 -2.90
1515.75 -12.30 3.30 -3.50
1515.88 -10.60 3.60 -2.90
1516.00 -6.20 2.20 -1.90
1516.13 -1.10 -1.00 -0.80
1516.25 4.10 -1.80 -0.60
1516.38 4.70 -1.80 -1.20
1516.50 0.30 -1.80 -2.10
1516.63 -8.20 0.40 -2.70
1516.75 -12.80 3.30 -2.40
1516.88 -13.10 5.30 -2.50
1517.00 -5.60 0.70 -1.80
1517.13 2.40 -3.90 -1.20
1517.25 5.50 -5.60 -1.20
1517.38 1.90 -3.40 -1.60
1517.50 -2.10 -1.20 -1.70
1517.63 -6.80 0.00 -1.70
1517.75 -11.10 1.70 -1.70
1517.88 -9.40 0.20 -1.30
1518.00 -5.40 -1.20 -1.10
1518.13 -0.10 -3.90 -1.30
1518.25 0.90 -5.20 -1.40
1518.38 -0.20 -4.70 -1.60
1518.50 -2.90 -1.80 -1.40
1518.63 -5.80 0.00 -1.40
1518.75 -8.50 0.00 -0.70
1518.88 -8.70 -1.40 -0.30
1519.00 -6.10 -3.70 -0.30
1519.13 -3.20 -5.20 -0.80
1519.25 -1.70 -4.90 -1.10
1519.38 -2.10 -3.70 -1.10
1519.50 -4.00 -2.20 -0.90
1519.63 -5.90 -1.20 -0.60
1519.75 -7.20 -1.20 0.00
1519.88 -6.00 -2.50 0.60
1520.00 -4.80 -2.70 0.60
1520.13 -2.60 -2.30 0.30
1520.25 -3.60 -3.00 -0.30
1520.38 -5.50 -3.40 -0.40
1520.50 -6.80 -2.00 -0.60
1520.63 -7.30 -1.40 -0.20
1520.75 -6.90 -2.20 0.20
1520.88 -4.70 -2.50 0.40
1521.00 -2.10 -4.10 0.50
1521.13 -1.60 -5.20 -0.10
1521.25 -2.80 -5.40 -0.70
1521.38 -6.70 -4.70 -1.00
1521.50 -9.40 -2.70 -1.00
1521.63 -8.70 -1.40 -0.70
1521.75 -5.80 -2.00 -0.50
1521.88 -3.30 -3.00 -0.60
1522.00 -3.60 -5.90 -0.40
1522.13 -5.20 -8.30 -0.20
1522.25 -5.50 -9.20 0.10
1522.38 -4.80 -7.00 0.20
1522.50 -4.70 -3.40 -0.40
1522.63 -5.80 -0.50 -1.10
1522.75 -8.40 0.70 -1.30
1522.88 -9.10 -2.20 -1.20
1523.00 -6.80 -5.90 -1.00
1523.13 -3.90 -9.50 -0.30
1523.25 0.60 -9.50 0.30
1523.38 1.10 -8.50 0.00
1523.50 -2.40 -6.60 0.00
1523.63 -7.30 -3.40 -0.40
1523.75 -13.20 0.70 -1.30
1523.88 -13.40 0.00 -0.40
1524.00 -7.10 -4.90 0.60
1524.13 -0.20 -7.60 1.60
1524.25 2.00 -8.50 1.10
1524.38 0.00 -7.80 0.90
1524.50 -3.90 -5.20 -0.20
1524.63 -9.90 -1.80 -1.10
1524.75 -14.30 0.20 -1.00
1524.88 -12.30 0.40 -0.10
1525.00 -5.40 -4.10 0.90
1525.13 0.90 -7.60 1.30
1525.25 2.60 -8.50 1.00
1525.38 -0.80 -7.80 0.60
1525.50 -6.80 -5.90 0.70
1525.63 -12.20 -2.50 0.80
1525.75 -13.00 -1.00 1.60
1525.88 -7.50 -2.20 2.30
1526.00 -1.70 -4.50 2.60
1526.13 2.70 -6.30 2.30
1526.25 0.60 -6.60 1.80
1526.38 -5.10 -4.70 1.00
1526.50 -11.30 -3.20 0.70
1526.63 -13.00 -1.40 1.20
1526.75 -10.80 -1.80 2.00
1526.88 -4.60 -2.30 2.00
1527.00 1.00 -3.40 2.40
1527.13 2.30 -3.70 2.60
1527.25 -1.70 -4.90 2.00
1527.38 -7.80 -5.60 1.20
1527.50 -12.10 -3.60 0.80
1527.63 -12.90 -0.30 0.40
1527.75 -5.40 1.10 -0.50
1527.88 -2.00 -1.00 -0.40
1528.00 1.30 -4.50 0.10
1528.13 2.60 -7.60 0.60
1528.25 -0.80 -8.30 0.60
1528.38 -8.30 -7.00 -0.50
1528.50 -12.00 -2.00 -1.30
1528.63 -13.70 2.90 -1.40
1528.75 -5.80 0.90 -0.40
1528.88 0.20 -3.00 0.10
1529.00 3.60 -5.60 0.10
1529.13 2.20 -5.90 -0.50
1529.25 -3.40 -3.20 -1.40
1529.38 -10.70 0.40 -1.20
1529.50 -13.50 2.60 -0.50
1529.63 -9.70 2.20 0.20
1529.75 -3.00 -2.00 1.10
1529.88 1.60 -6.30 1.40
1530.00 2.20 -6.30 1.00
1530.13 -1.60 -4.70 0.30
1530.25 -6.30 -0.50 0.00
1530.38 -9.40 2.20 -0.20
1530.50 -9.10 2.60 -0.20
1530.63 -5.90 -0.30 0.20
1530.75 -1.10 -3.90 0.10
1530.88 0.50 -8.30 -0.30
1531.00 0.90 -8.10 -0.10
1531.13 0.00 -5.40 -0.40
1531.25 -1.90 -3.20 -1.00
1531.38 -7.20 -0.70 -2.10
1531.50 -8.10 1.10 -3.10
1531.63 -8.20 -1.00 -3.00
1531.75 -7.70 -3.40 -2.60
1531.88 -4.10 -4.90 -2.00
1532.00 -0.50 -4.10 -1.90
1532.13 1.30 -3.40 -1.90
1532.25 -0.50 -2.30 -2.00
1532.38 -7.10 0.40 -1.90
1532.50 -10.30 0.00 -1.10
1532.63 -10.80 -0.30 -1.40
1532.75 -8.50 -2.50 -1.20
1532.88 -2.30 -2.50 -0.90
1533.00 1.30 -2.50 -0.90
1533.13 0.70 -2.50 -0.90
1533.25 -1.90 -2.70 -0.70
1533.38 -5.40 -2.70 -0.80
1533.50 -8.50 -1.40 -0.70
1533.63 -8.90 -0.70 -0.90
1533.75 -6.20 1.10 -1.40
1533.88 -3.30 0.90 -1.60
1534.00 -1.70 -0.50 -1.60
1534.13 -1.60 -2.70 -1.10
1534.25 -2.20 -3.90 -0.60
1534.38 -1.60 -3.70 -0.20
1534.50 -1.10 -3.40 0.10
1534.63 -2.10 -2.70 0.10
1534.75 -3.80 -2.00 -0.60
1534.88 -6.80 -1.40 -1.30
1535.00 -8.50 -2.00 -1.80
1535.13 -6.80 -2.50 -1.40
1535.25 -1.10 -5.40 -0.50
1535.38 5.00 -5.20 0.40
1535.50 5.80 -6.60 0.20
1535.63 2.00 -6.10 0.00
1535.75 -5.60 -3.20 -0.70
1535.88 -12.30 0.00 -1.10
1536.00 -13.80 2.20 -0.90
1536.13 -7.80 -0.70 -1.00
1536.25 -0.80 -5.40 -0.70
1536.38 2.90 -8.30 -0.20
1536.50 2.20 -6.80 0.50
1536.63 -1.60 -4.70 0.60
1536.75 -5.50 -2.00 0.20
1536.88 -8.00 0.00 -0.70
1537.00 -6.70 -1.20 -1.10
1537.13 -5.50 -2.90 -0.80
1537.25 -2.60 -5.60 -1.10
1537.38 -1.80 -8.10 -0.80
1537.50 -2.10 -7.60 -0.80
1537.63 -4.60 -5.20 -0.70
1537.75 -3.90 -3.20 0.10
1537.88 -4.70 -2.50 0.60
1538.00 -5.60 -5.20 0.50
1538.13 -5.50 -7.30 0.10
1538.25 -4.70 -7.80 -0.30
1538.38 -3.80 -5.40 -1.30
1538.50 -5.40 -3.20 -1.60
1538.63 -5.80 -2.50 -1.20
1538.75 -6.20 -2.70 -1.10
1538.88 -5.60 -5.60 -1.20
1539.00 -4.70 -7.80 -1.10
1539.13 -5.20 -8.30 -1.00
1539.25 -5.00 -6.80 -1.20
1539.38 -7.60 -5.20 -1.40
1539.50 -8.40 -2.70 -1.60
1539.63 -8.60 -2.70 -1.80
1539.75 -6.90 -4.70 -1.70
1539.88 -5.00 -8.30 -1.70
1540.00 -3.00 -10.20 -0.80
1540.13 -2.10 -9.50 -1.10
1540.25 -3.00 -6.80 -2.30
1540.38 -8.20 -3.90 -2.80
1540.50 -9.90 -1.20 -2.80
1540.63 -9.80 -3.40 -3.50
1540.75 -8.90 -5.60 -2.40
1540.88 -3.70 -7.00 -1.70
1541.00 -1.60 -8.10 -1.80
1541.13 -3.20 -7.60 -1.90
1541.25 -1.60 -4.70 -2.10
1541.38 -5.50 -1.00 -2.40
1541.50 -5.20 -1.40 -1.30
1541.63 -4.50 -1.00 -1.10
1541.75 -5.10 -0.70 -1.00
1541.88 -5.10 -1.80 -1.00
1542.00 -5.20 0.00 -1.40
1542.13 -5.90 1.10 -1.30
1542.25 -5.20 -0.50 -1.20
1542.38 -5.40 -1.80 -0.30
1542.50 -4.20 -3.70 0.60
1542.63 -3.30 -4.90 1.10
1542.75 -3.40 -5.60 0.70
1542.88 -4.10 -2.50 0.10
1543.00 -6.00 0.90 -1.00
1543.13 -8.00 2.40 -1.10
1543.25 -7.20 1.10 -0.20
1543.38 -5.20 -1.00 1.30
1543.50 -1.70 -4.90 1.60
1543.63 2.00 -6.10 1.10
1543.75 -1.00 -4.70 0.50
1543.88 -4.80 -0.30 -0.40
1544.00 -9.40 2.60 -0.10
1544.13 -11.50 4.30 0.50
1544.25 -9.10 2.60 3.10
1544.38 -2.60 -1.20 4.20
1544.50 -1.10 -4.90 4.10
1544.63 -1.30 -4.50 3.60
1544.75 -4.50 -2.70 3.60
1544.88 -8.10 1.70 3.70
1545.00 -8.90 3.60 3.40
1545.13 -9.10 5.10 3.10
1545.25 -6.80 4.80 1.90
1545.38 -5.10 0.70 2.10
1545.50 -2.90 -0.30 2.20
1545.63 -1.70 0.90 2.30
1545.75 -2.00 3.30 2.40
1545.88 -4.80 4.00 2.40
1546.00 -8.10 4.00 1.90
1546.13 -10.20 5.50 1.10
1546.25 -9.90 5.10 -0.10
1546.38 -8.00 5.80 -0.50
1546.50 -2.40 3.60 0.00
1546.63 -0.40 1.70 0.40
1546.75 0.00 0.40 0.40
1546.88 -2.60 0.20 0.10
1547.00 -6.20 1.70 -0.50
1547.13 -9.70 4.60 -0.50
1547.25 -9.40 5.10 -0.10
1547.38 -3.80 6.70 -0.60
1547.50 -1.20 6.90 -0.10
1547.63 -0.10 2.90 0.10
1547.75 -0.80 -1.00 -0.20
1547.88 -3.00 -1.40 -0.20
1548.00 -6.30 0.90 0.30
1548.13 -4.20 3.60 0.50
1548.25 -2.50 4.80 0.00
1548.38 -1.00 4.00 -0.60
1548.50 -1.70 1.90 -1.60
1548.63 -4.10 -1.40 -2.50
1548.75 -8.00 -2.50 -3.00
1548.88 -7.20 -2.20 -2.60
1549.00 -2.10 -1.20 -1.80
1549.13 1.70 -0.80 -1.40
1549.25 1.20 -0.50 -1.80
1549.38 -1.60 -0.30 -2.50
1549.50 -6.80 0.40 -3.30
1549.63 -8.10 2.20 -4.50
1549.75 -8.30 0.90 -4.50
1549.88 -3.60 0.40 -3.70
1550.00 0.70 -2.50 -3.30
1550.13 1.90 -5.90 -2.60
1550.25 0.10 -6.60 -2.50
1550.38 -7.10 -4.90 -2.10
1550.50 -9.50 -2.50 -1.40
1550.63 -10.70 0.00 -0.90
1550.75 -9.50 0.40 -1.20
1550.88 -5.60 -1.20 -1.30
1551.00 -2.60 -5.20 -1.20
1551.13 -1.20 -7.00 -0.90
1551.25 -1.00 -6.60 -0.70
1551.38 -2.50 -3.40 -0.60
1551.50 -4.00 -0.70 -0.50
1551.63 -5.40 -1.20 -0.70
1551.75 -6.40 -3.20 -1.10
1551.88 -6.50 -5.90 -1.60
1552.00 -5.00 -5.90 -1.90
1552.13 -4.10 -3.90 -2.00
1552.25 -4.10 -2.00 -1.40
1552.38 -4.20 -2.70 -0.90
1552.50 -4.70 -4.50 -0.20
1552.63 -4.30 -6.30 -0.30
1552.75 -6.70 -7.00 -0.50
1552.88 -7.20 -4.10 -0.50
1553.00 -7.30 -0.50 -0.80
1553.13 -8.40 5.10 -0.50
1553.25 -6.90 4.60 0.30
1553.38 -7.30 1.40 1.20
1553.50 -1.80 -1.20 2.60
1553.63 0.00 -3.00 2.50
1553.75 1.20 -4.70 2.00
1553.88 0.90 -5.20 1.40
1554.00 -3.70 -2.70 1.00
1554.13 -10.80 0.20 0.60
1554.25 -11.50 1.40 0.60
1554.38 -11.30 1.10 0.10
1554.50 -5.50 -2.50 0.30
1554.63 -0.80 -4.90 0.90
1554.75 0.80 -6.30 1.20
1554.88 -0.30 -6.30 1.70
1555.00 -3.90 -4.70 1.60
1555.13 -7.70 -1.40 1.10
1555.25 -9.70 1.10 0.50
1555.38 -9.70 1.70 0.30
1555.50 -6.90 -0.30 0.50
1555.63 -2.90 -3.70 0.50
1555.75 -1.20 -6.10 0.40
1555.88 -2.20 -5.90 0.60
1556.00 -3.00 -3.90 0.80
1556.13 -4.10 -1.40 0.80
1556.25 -5.40 -0.30 0.30
1556.38 -7.30 0.00 -0.10
1556.50 -7.10 -1.40 -0.30
1556.63 -6.70 -3.20 -0.20
1556.75 -4.80 -5.20 -0.40
1556.88 -2.40 -5.60 -0.10
1557.00 -0.80 -4.90 0.00
1557.13 -1.70 -3.40 -0.30
1557.25 -5.20 -3.40 -0.50
1557.38 -8.90 -1.80 -0.90
1557.50 -8.40 -2.20 -1.20
1557.63 -9.10 -2.70 -1.60
1557.75 -3.80 -2.50 -0.90
1557.88 0.10 -5.20 -0.80
1558.00 0.10 -8.50 -0.30
1558.13 -1.80 -8.10 0.10
1558.25 -5.10 -4.70 0.00
1558.38 -7.30 0.40 -1.70
1558.50 -11.20 2.40 -1.60
1558.63 -7.60 1.10 -0.60
1558.75 -5.50 -3.90 0.40
1558.88 -2.20 -7.30 0.70
1559.00 0.40 -7.60 -0.10
1559.13 -3.80 -6.30 -0.50
1559.25 -6.70 -2.20 -0.70
1559.38 -8.40 0.20 -1.30
1559.50 -7.10 2.40 -2.90
1559.63 -5.30 0.90 -3.50
1559.75 -5.50 -2.00 -3.30
1559.88 -2.10 -5.60 -3.10
1560.00 -2.90 -6.10 -2.20
1560.13 -1.00 -5.20 -1.10
1560.25 -2.00 -3.40 -0.90
1560.38 -4.70 -3.00 -1.90
1560.50 -9.40 -1.80 -1.90
1560.63 -10.80 -0.70 -1.60
1560.75 -7.80 -0.70 -1.20
1560.88 -3.40 0.20 -0.50
1561.00 1.00 -3.40 -0.10
1561.13 0.20 -9.20 1.10
1561.25 -4.10 -8.30 0.90
1561.38 -5.80 -4.90 -0.10
1561.50 -10.90 0.40 -0.90
1561.63 -13.90 3.80 -0.80
1561.75 -12.30 2.40 0.40
1561.88 -5.10 -3.70 1.10
1562.00 -2.20 -9.20 1.20
1562.13 -0.90 -9.00 0.60
1562.25 -3.80 -6.80 0.00
1562.38 -8.50 -2.00 -0.40
1562.50 -12.40 1.70 -0.70
1562.63 -12.50 2.40 -0.80
1562.75 -8.00 -1.40 -0.30
1562.88 -3.30 -5.40 0.10
1563.00 -0.80 -8.30 0.00
1563.13 -2.10 -8.10 -0.40
1563.25 -5.20 -4.90 -0.50
1563.38 -9.00 -2.00 -0.50
1563.50 -10.30 0.40 -0.80
1563.63 -10.10 0.40 -0.90
1563.75 -7.70 -2.00 -0.50
1563.88 -4.10 -7.30 -0.20
1564.00 -2.10 -10.50 0.10
1564.13 -1.80 -9.90 -0.10
1564.25 -3.70 -5.60 -0.30
1564.38 -7.70 -1.00 -0.60
1564.50 -8.90 -0.30 -0.60
1564.63 -10.10 0.00 -0.60
1564.75 -7.30 -4.50 -0.70
1564.88 -4.30 -6.80 -0.60
1565.00 -3.30 -6.80 0.10
1565.13 -1.40 -3.40 0.30
1565.25 -3.80 0.40 0.00
1565.38 -7.70 0.40 0.50
1565.50 -9.50 0.40 1.60
1565.63 -8.20 -3.40 1.80
1565.75 -7.50 -7.00 1.80
1565.88 -4.80 -6.10 1.30
1566.00 -5.20 -4.90 0.00
1566.13 -8.00 -1.00 0.20
1566.25 -6.00 -2.00 -0.30
1566.38 -5.20 -0.50 -0.40
1566.50 -3.60 -2.50 0.80
1566.63 -3.50 -4.90 2.10
1566.75 -3.30 -4.50 2.30
1566.88 -4.30 -3.90 1.90
1567.00 -5.20 0.40 0.70
1567.13 -6.60 4.80 -0.20
1567.25 -8.40 6.00 -0.10
1567.38 -4.70 5.30 -0.30
1567.50 -4.00 2.20 -0.20
1567.63 -2.10 -1.20 0.10
1567.75 0.20 -3.40 0.10
1567.88 0.90 -3.20 -0.20
1568.00 -2.10 -1.80 -0.60
1568.13 -6.30 0.00 -1.00
1568.25 -9.50 2.40 -1.70
1568.38 -12.00 6.70 -1.30
1568.50 -8.80 3.80 -0.90
1568.63 -2.90 -1.20 -0.70
1568.75 2.10 -3.90 -0.90
1568.88 2.30 -7.00 -0.40
1569.00 -0.30 -4.50 0.10
1569.13 -5.40 -0.30 -0.10
1569.25 -9.50 3.30 -1.30
1569.38 -11.90 2.60 -2.40
1569.50 -12.40 0.20 -2.10
1569.63 -7.30 -2.50 -2.10
1569.75 -3.40 -5.60 -2.20
1569.88 -2.00 -8.80 -1.30
1570.00 -1.00 -8.10 0.60
1570.13 -1.00 -3.20 1.30
1570.25 -3.00 -0.50 1.10
1570.38 -6.80 -1.00 0.30
1570.50 -12.10 -0.70 -2.50
1570.63 -15.20 -2.00 -1.90
1570.75 -11.90 -3.60 -1.70
1570.88 -5.20 -5.40 -0.70
1571.00 0.10 -7.00 0.70
1571.13 2.60 -8.50 1.70
1571.25 0.90 -7.00 1.70
1571.38 -4.70 -3.40 0.90
1571.50 -11.50 -1.00 0.00
1571.63 -15.20 1.40 -0.80
1571.75 -14.20 0.40 -1.00
1571.88 -6.50 -3.40 -0.10
1572.00 -0.20 -4.70 0.30
1572.13 0.40 -8.50 0.50
1572.25 0.00 -7.80 0.60
1572.38 -3.70 -5.20 0.40
1572.50 -9.00 -2.50 -0.40
1572.63 -12.40 -0.70 -1.00
1572.75 -14.10 -0.70 -1.00
1572.88 -9.80 -3.40 -0.10
1573.00 -4.10 -4.90 0.60
1573.13 -0.90 -7.60 1.60
1573.25 0.50 -6.80 1.70
1573.38 -1.10 -5.90 0.80
1573.50 -6.50 -2.90 0.30
1573.63 -11.10 -1.80 -0.50
1573.75 -14.10 -0.70 -1.10
1573.88 -12.80 -2.50 -0.30
1574.00 -5.60 -4.70 0.60
1574.13 -1.60 -7.00 0.80
1574.25 0.10 -7.60 0.60
1574.38 -2.40 -5.60 -0.30
1574.50 -6.90 -2.70 -0.90
1574.63 -12.00 -1.00 -1.00
1574.75 -11.50 0.40 -1.10
1574.88 -6.80 -0.50 -1.90
1575.00 -3.60 -1.00 -1.40
1575.13 1.30 -4.90 -1.70
1575.25 -0.70 -7.60 -1.40
1575.38 -4.70 -4.50 -1.20
1575.50 -9.00 0.00 -1.80
1575.63 -10.60 1.70 -2.90
1575.75 -9.00 4.30 -1.60
1575.88 -2.40 -1.80 -0.80
1576.00 0.50 -5.40 -1.10
1576.13 0.20 -6.30 -1.90
1576.25 -2.80 -4.90 -2.20
1576.38 -5.90 -0.70 -2.60
1576.50 -9.30 4.30 -2.60
1576.63 -9.30 5.30 -2.20
1576.75 -7.00 3.60 -0.80
1576.88 -2.50 -1.00 -0.40
1577.00 0.60 -4.70 -0.80
1577.13 -0.10 -4.90 -2.00
1577.25 -2.00 -3.90 -2.90
1577.38 -7.70 0.00 -3.30
1577.50 -8.60 6.00 -2.50
1577.63 -8.40 6.50 -1.00
1577.75 -4.60 4.00 -0.30
1577.88 -2.40 -0.30 -0.40
1578.00 0.10 -4.10 -1.20
1578.13 0.30 -5.60 -2.00
1578.25 -1.60 -1.20 -1.80
1578.38 -4.60 0.20 -1.30
1578.50 -5.80 3.80 -1.70
1578.63 -7.70 6.70 -1.90
1578.75 -5.80 4.30 -1.60
1578.88 -5.40 3.60 -3.00
1579.00 -3.30 3.80 -3.10
1579.13 -2.70 -0.70 -3.00
1579.25 -2.80 -3.00 -2.70
1579.38 -2.70 -3.20 -2.30
1579.50 -3.20 -1.80 -1.70
1579.63 -4.60 0.20 -1.70
1579.75 -6.30 2.90 -2.40
1579.88 -7.20 2.60 -2.70
1580.00 -8.20 0.40 -3.10
1580.13 -6.30 -1.00 -3.00
1580.25 -2.10 -3.20 -2.60
1580.38 1.00 -5.40 -2.00
1580.50 1.70 -4.70 -1.90
1580.63 -0.80 -3.00 -2.00
1580.75 -4.90 -0.70 -1.90
1580.88 -7.70 0.90 -2.00
1581.00 -8.60 2.20 -2.30
1581.13 -6.00 2.90 -2.30
1581.25 -3.30 0.40 -2.00
1581.38 -0.60 -3.00 -1.40
1581.50 1.10 -4.70 -1.00
1581.63 1.60 -4.90 -0.60
1581.75 -1.70 -1.60 -0.40
1581.88 -6.70 2.60 -0.40
1582.00 -9.00 4.30 -0.50
1582.13 -8.90 3.60 0.20
1582.25 -5.10 2.20 0.50
1582.38 -1.40 -2.50 0.70
1582.50 1.00 -5.90 0.90
1582.63 0.90 -4.10 1.30
1582.75 -1.80 -0.30 1.00
1582.88 -6.20 3.10 0.60
1583.00 -8.70 3.30 0.10
1583.13 -8.90 2.20 -0.60
1583.25 -5.20 0.40 -0.50
1583.38 -0.20 -2.30 -0.10
1583.50 2.40 -4.90 0.40
1583.63 2.60 -5.20 1.00
1583.75 0.40 -3.20 1.00
1583.88 -5.80 -2.50 0.20
1584.00 -11.50 0.40 -0.60
1584.13 -11.20 3.80 -1.20
1584.25 -7.70 3.80 -1.20
1584.38 -1.40 -0.50 -0.40
1584.50 0.70 -5.40 0.20
1584.63 1.10 -6.60 0.70
1584.75 -0.80 -5.40 0.40
1584.88 -5.60 -1.80 -0.30
1585.00 -10.90 1.40 -0.60
1585.13 -12.10 4.60 -0.70
1585.25 -10.30 2.90 -1.00
1585.38 -3.30 -2.50 -0.90
1585.50 -0.30 -5.90 -0.60
1585.63 0.70 -6.80 -0.20
1585.75 -0.20 -5.60 0.00
1585.88 -2.40 -2.70 -0.20
1586.00 -7.80 0.20 -0.60
1586.13 -10.30 1.90 -1.20
1586.25 -12.00 0.00 -2.00
1586.38 -9.10 -2.20 -0.90
1586.50 -3.00 -4.50 -0.20
1586.63 1.90 -6.30 0.00
1586.75 2.00 -6.10 -0.20
1586.88 -0.20 -4.10 -0.60
1587.00 -6.40 -1.80 -1.20
1587.13 -11.70 -1.40 -1.60
1587.25 -14.50 -1.00 -1.10
1587.38 -10.50 -2.70 -0.70
1587.50 -4.30 -5.40 -0.20
1587.63 0.40 -7.60 0.20
1587.75 1.10 -6.60 0.00
1587.88 -2.10 -4.70 -0.30
1588.00 -6.50 -1.40 -0.30
1588.13 -10.90 -1.40 -0.50
1588.25 -11.30 -3.20 -0.40
1588.38 -9.00 -4.90 -0.50
1588.50 -4.60 -5.60 -0.60
1588.63 -1.60 -4.70 -0.60
1588.75 -2.00 -3.90 -0.60
1588.88 -4.70 -4.50 -0.30
1589.00 -5.70 -3.90 0.30
1589.13 -6.70 -5.60 0.40
1589.25 -7.30 -4.50 0.30
1589.38 -7.70 -3.40 -0.10
1589.50 -6.80 -2.90 -0.10
1589.63 -6.40 -3.20 -0.10
1589.75 -5.00 -4.90 0.30
1589.88 -3.00 -6.30 0.30
1590.00 -2.40 -8.10 0.20
1590.13 -2.90 -6.10 0.20
1590.25 -5.60 -2.20 0.50
1590.38 -7.80 -1.20 0.50
1590.50 -8.90 -1.80 0.10
1590.63 -9.30 -2.50 0.20
1590.75 -6.50 -4.90 1.10
1590.88 -2.10 -5.60 1.40
1591.00 0.20 -6.30 1.30
1591.13 -1.00 -5.20 1.00
1591.25 -4.30 -2.50 0.60
1591.38 -8.60 0.20 0.20
1591.50 -11.50 -1.00 0.50
1591.63 -8.90 -2.20 1.90
1591.75 -2.90 -4.10 2.70
1591.88 2.30 -5.60 3.00
1592.00 2.00 -6.10 2.60
1592.13 -2.40 -5.20 2.20
1592.25 -6.80 -2.00 1.20
1592.38 -12.00 0.00 -0.10
1592.50 -12.50 0.40 0.10
1592.63 -3.90 -4.10 1.10
1592.75 1.90 -7.30 1.10
1592.88 4.50 -8.10 0.80
1593.00 1.10 -6.10 0.10
1593.13 -6.40 -3.20 -0.30
1593.25 -11.50 -0.50 -0.40
1593.38 -13.70 1.40 0.10
1593.50 -10.70 0.40 0.30
1593.63 -7.30 -2.90 0.40
1593.75 -3.40 -5.20 0.70
1593.88 -2.00 -7.30 1.20
1594.00 -1.70 -5.90 1.40
1594.13 -3.70 -3.70 1.30
1594.25 -6.80 -1.00 1.10
1594.38 -10.30 0.90 0.50
1594.50 -12.60 1.10 0.70
1594.63 -10.20 -1.80 0.50
1594.75 -6.80 -3.90 0.40
1594.88 -3.40 -5.60 0.30
1595.00 -1.60 -5.60 0.60
1595.13 -2.80 -3.90 1.00
1595.25 -6.00 -2.50 1.00
1595.38 -9.10 -1.80 0.70
1595.50 -10.90 -1.00 0.60
1595.63 -10.90 -1.00 0.60
1595.75 -8.10 -2.70 0.50
1595.88 -5.60 -3.20 0.90
1596.00 -3.00 -3.90 1.00
1596.13 -2.50 -3.90 1.00
1596.25 -4.70 -4.50 1.10
1596.38 -7.10 -2.50 1.40
1596.50 -8.60 -1.20 1.00
1596.63 -9.10 -1.20 0.40
1596.75 -8.70 -1.40 -0.20
1596.88 -7.80 -2.20 -0.60
1597.00 -6.80 -3.40 -0.60
1597.13 -5.40 -3.70 -0.20
1597.25 -3.90 -3.20 0.30
1597.38 -2.90 -4.10 1.40
1597.50 -3.30 -4.90 2.10
1597.63 -6.40 -3.70 2.10
1597.75 -9.10 -2.20 1.70
1597.88 -10.10 -1.00 0.00
1598.00 -11.70 -0.50 -0.60
1598.13 -7.60 -0.70 -0.60
1598.25 -2.60 -3.70 -0.20
1598.38 0.00 -6.30 0.30
1598.50 0.10 -7.60 0.90
1598.63 -2.10 -6.60 1.40
1598.75 -7.30 -3.90 1.00
1598.88 -11.20 -1.00 0.50
1599.00 -12.40 0.20 0.00
1599.13 -8.90 0.70 -1.40
1599.25 -4.60 -0.70 -1.30
1599.38 -1.00 -3.70 -0.80
1599.50 -1.60 -5.20 -0.40
1599.63 -1.30 -6.80 1.00
1599.75 -3.10 -3.20 2.00
1599.88 -3.80 2.40 2.00
1600.00 -6.20 4.00 0.60
1600.13 -8.10 2.60 -0.20
1600.25 -7.20 1.70 -0.90
1600.38 -4.70 0.00 -1.60
1600.50 -3.80 -3.00 -1.20
1600.63 -1.00 -6.10 -0.50
1600.75 0.70 -5.90 -0.20
1600.88 -0.40 -5.20 0.10
1601.00 -2.30 -3.00 -0.90
1601.13 -9.40 -0.30 -2.20
1601.25 -10.70 -0.50 -2.90
1601.38 -9.00 1.40 -2.70
1601.50 -4.90 -0.70 -3.00
1601.63 -0.50 -4.70 -2.50
1601.75 4.50 -6.60 -1.90
1601.88 3.20 -6.30 -1.60
1602.00 0.50 -4.90 -1.70
1602.13 -5.20 -2.00 -2.30
1602.25 -9.40 0.70 -3.00
1602.38 -11.80 0.90 -3.10
1602.50 -9.30 0.00 -3.80
1602.63 -1.40 -2.50 -3.80
1602.75 2.10 -5.90 -3.50
1602.88 4.70 -7.00 -2.90
1603.00 1.10 -7.00 -2.70
1603.13 -3.70 -5.20 -2.60
1603.25 -6.60 -1.00 -2.50
1603.38 -8.90 4.00 -2.60
1603.50 -8.20 2.40 -2.40
1603.63 -4.90 -0.30 -2.20
1603.75 -1.10 -3.90 -1.70
1603.88 1.80 -6.10 -0.80
1604.00 3.20 -5.90 -0.20
1604.13 2.30 -5.20 0.40
1604.25 0.00 -3.00 0.30
1604.38 -5.60 -0.30 -0.10
1604.50 -8.60 2.20 -0.30
1604.63 -8.00 2.40 -1.20
1604.75 -7.80 0.20 -2.00
1604.88 -4.60 -3.70 -1.80
1605.00 -1.60 -5.60 0.00
1605.13 0.40 -7.00 1.20
1605.25 -1.30 -6.80 1.30
1605.38 -4.20 -4.10 0.70
1605.50 -8.50 -0.50 -0.20
1605.63 -12.00 3.30 -0.60
1605.75 -10.80 5.10 -0.40
1605.88 -6.70 0.20 -0.20
1606.00 -1.10 -4.90 0.10
1606.13 0.50 -6.80 0.80
1606.25 0.20 -3.40 0.60
1606.38 -1.10 0.40 -0.50
1606.50 -6.80 3.80 -0.70
1606.63 -9.40 6.00 -0.80
1606.75 -9.70 4.00 -2.20
1606.88 -8.80 -0.50 -2.50
1607.00 -8.10 -5.20 -2.70
1607.13 -4.20 -7.60 -2.10
1607.25 -0.10 -4.50 -1.20
1607.38 -0.50 -0.30 -1.10
1607.50 -2.60 0.70 -0.80
1607.63 -5.20 0.00 -0.80
1607.75 -8.50 -2.00 -1.70
1607.88 -10.60 -3.20 -2.70
1608.00 -9.40 -4.10 -2.90
1608.13 -5.10 -3.20 -3.10
1608.25 -2.40 -0.30 -3.40
1608.38 -2.40 0.20 -3.60
1608.50 -5.40 -2.20 -3.20
1608.63 -7.30 -5.90 -2.10
1608.75 -8.40 -6.60 -1.40
1608.88 -6.90 -4.10 -1.70
1609.00 -5.20 -1.00 -2.00
1609.13 -3.60 0.40 -2.50
1609.25 -4.50 -1.00 -3.20
1609.38 -7.20 -5.20 -3.30
1609.50 -7.30 -6.30 -2.60
1609.63 -4.80 -4.70 -2.10
1609.75 -2.70 -0.70 -1.80
1609.88 -0.10 1.90 -1.40
1610.00 -1.40 0.40 -1.60
1610.13 -5.00 -2.50 -2.00
1610.25 -8.20 -6.80 -2.40
1610.38 -9.10 -5.60 -2.50
1610.50 -7.10 -2.00 -2.20
1610.63 -4.10 0.40 -1.80
1610.75 -0.60 0.90 -1.10
1610.88 0.60 -1.20 -0.80
1611.00 -1.40 -3.90 -0.60
1611.13 -4.30 -4.90 -0.80
1611.25 -7.10 -3.90 -1.10
1611.38 -8.50 -2.50 -1.20
1611.50 -6.30 -0.50 -1.00
1611.63 -4.00 -0.70 -1.10
1611.75 -2.00 -2.00 -0.90
1611.88 -0.60 -3.40 -0.70
1612.00 -0.70 -4.10 -0.60
1612.13 -3.80 -4.50 -0.50
1612.25 -7.30 -3.40 -0.40
1612.38 -8.10 -2.70 -0.80
1612.50 -7.70 -2.00 -1.40
1612.63 -5.60 -1.20 -1.70
1612.75 -3.00 -1.40 -1.70
1612.88 -1.00 -2.30 -1.70
1613.00 -2.50 -2.50 -1.30
1613.13 -4.80 -4.70 -1.10
1613.25 -6.80 -4.90 -0.90
1613.38 -7.70 -4.50 -0.60
1613.50 -6.30 -4.90 -0.50
1613.63 -4.10 -3.40 -0.40
1613.75 -2.10 -2.30 -0.40
1613.88 -1.00 -2.70 -0.30
1614.00 -2.10 -3.20 -0.50
1614.13 -5.50 -4.50 -0.70
1614.25 -7.60 -5.20 -1.00
1614.38 -8.00 -4.90 -0.70
1614.50 -4.20 -2.70 -0.80
1614.63 -1.90 -1.20 -0.70
1614.75 -0.10 -2.50 -0.70
1614.88 0.00 -3.90 -0.70
1615.00 -3.90 -4.70 -0.50
1615.13 -8.60 -4.10 0.40
1615.25 -8.60 -1.80 1.20
1615.38 -8.20 -1.00 1.30
1615.50 -4.20 -3.20 1.80
1615.63 -0.30 -5.40 1.80
1615.75 1.00 -8.30 1.40
1615.88 -0.40 -8.10 0.90
1616.00 -5.00 -5.40 0.40
1616.13 -8.70 -1.00 0.30
1616.25 -10.30 2.40 0.10
1616.38 -9.90 0.70 0.50
1616.50 -5.90 -5.20 0.90
1616.63 -2.50 -9.20 1.10
1616.75 -0.60 -8.80 0.90
1616.88 -1.40 -3.90 0.60
1617.00 -5.50 0.40 0.50
1617.13 -9.50 1.90 0.40
1617.25 -11.10 -1.20 0.60
1617.38 -9.40 -7.00 1.10
1617.50 -5.50 -9.70 1.30
1617.63 -1.10 -7.80 0.90
1617.75 -0.30 -3.00 0.30
1617.88 -3.40 0.70 0.20
1618.00 -7.80 0.20 0.60
1618.13 -11.60 -3.20 1.70
1618.25 -11.80 -7.60 2.50
1618.38 -7.00 -8.30 2.80
1618.50 -3.40 -6.10 2.30
1618.63 -1.80 -2.70 1.70
1618.75 -3.40 0.70 1.40
1618.88 -7.60 -0.30 1.70
1619.00 -11.10 -4.10 2.20
1619.13 -10.90 -7.30 2.20
1619.25 -7.50 -6.10 2.70
1619.38 -2.00 -4.50 2.50
1619.50 0.10 -2.30 2.00
1619.63 -2.10 -1.20 1.20
1619.75 -7.80 -1.80 1.10
1619.88 -12.20 -3.40 1.10
1620.00 -11.80 -3.60 2.10
1620.13 -5.20 -3.00 3.00
1620.25 1.00 -2.00 3.30
1620.38 3.70 -1.60 2.70
1620.50 1.40 -3.20 1.20
1620.63 -4.00 -3.20 -1.10
1620.75 -9.50 -1.40 -1.80
1620.88 -8.10 0.20 -2.30
1621.00 -4.60 2.20 -2.60
1621.13 -1.70 1.40 -1.80
1621.25 3.30 -6.10 -1.90
1621.38 -0.20 -8.50 -1.20
1621.50 -2.90 -8.10 -0.60
1621.63 -8.10 -3.20 -1.40
1621.75 -11.10 2.60 -1.90
1621.88 -6.60 5.80 -0.60
1622.00 -1.90 3.10 -0.30
1622.13 1.30 -0.50 0.00
1622.25 0.60 -2.70 -0.40
1622.38 -1.10 -5.90 -0.90
1622.50 -2.10 -3.70 -1.10
1622.63 -2.30 0.00 -2.50
1622.75 -5.30 2.90 -2.70
1622.88 -6.20 4.60 -2.10
1623.00 -5.40 1.70 -1.30
1623.13 -5.00 -3.00 -1.20
1623.25 -2.40 -3.70 -1.00
1623.38 2.00 -1.80 -1.40
1623.50 2.00 1.10 -1.70
1623.63 0.20 4.80 -1.60
1623.75 -4.00 4.00 -1.30
1623.88 -9.80 2.90 -0.80
1624.00 -9.90 1.10 -0.90
1624.13 -5.90 0.70 -2.40
1624.25 -5.00 1.90 -2.60
1624.38 -0.30 2.90 -1.90
1624.50 1.00 3.80 -0.70
1624.63 0.50 2.40 -0.20
1624.75 -2.90 -1.80 -0.10
1624.88 -4.60 -3.20 -0.40
1625.00 -6.00 0.00 -1.60
1625.13 -8.40 3.60 -3.30
1625.25 -8.90 7.50 -2.30
1625.38 -4.90 5.10 -0.40
1625.50 -1.60 2.20 0.20
1625.63 1.10 -2.30 0.30
1625.75 1.90 -3.90 -0.40
1625.88 1.40 -1.20 -1.70
1626.00 -3.10 4.30 -2.50
1626.13 -6.40 6.50 -2.90
1626.25 -7.10 8.70 -3.70
1626.38 -8.00 5.30 -1.80
1626.50 -6.00 -1.00 -2.60
1626.63 -4.10 -3.40 -2.50
1626.75 -1.20 -4.70 -2.30
1626.88 -0.10 -3.40 -2.50
1627.00 -2.70 -1.80 -2.90
1627.13 -7.90 0.70 -3.30
1627.25 -11.60 2.20 -3.10
1627.38 -12.10 3.60 -2.30
1627.50 -6.40 2.20 -2.00
1627.63 -1.00 -0.70 -1.80
1627.75 -0.30 -3.40 -1.80
1627.88 -0.20 -5.20 -1.70
1628.00 -2.60 -5.20 -1.90
1628.13 -5.80 -2.50 -2.10
1628.25 -8.20 0.90 -2.50
1628.38 -8.60 3.60 -2.60
1628.50 -7.20 2.60 -2.50
1628.63 -5.00 -1.00 -2.20
1628.75 -3.70 -5.20 -1.40
1628.88 -2.10 -7.60 -0.60
1629.00 -1.70 -5.90 -0.30
1629.13 -3.30 -1.40 -0.80
1629.25 -6.00 1.90 -0.90
1629.38 -8.90 2.60 -0.90
1629.50 -11.10 1.10 -0.10
1629.63 -6.50 -1.40 0.70
1629.75 -1.00 -4.70 1.00
1629.88 1.30 -5.90 0.80
1630.00 -0.20 -3.70 0.40
1630.13 -4.00 -1.20 -0.30
1630.25 -8.80 1.90 -0.70
1630.38 -10.30 2.90 -1.00
1630.50 -7.10 0.40 -0.50
1630.63 -0.40 -3.70 0.20
1630.75 2.40 -6.30 0.80
1630.88 2.30 -7.00 0.80
1631.00 -0.80 -4.50 0.30
1631.13 -5.50 0.90 -0.80
1631.25 -9.40 3.60 -2.20
1631.38 -11.60 4.60 -2.70
1631.50 -5.00 -1.40 -1.40
1631.63 2.80 -6.10 -0.70
1631.75 4.70 -7.60 -0.30
1631.88 2.70 -5.90 -0.40
1632.00 -3.70 -3.20 -0.80
1632.13 -8.80 0.90 -1.30
1632.25 -11.40 3.60 -1.90
1632.38 -10.30 4.30 -1.80
1632.50 -6.60 0.40 -1.00
1632.63 -1.90 -4.70 -0.60
1632.75 0.20 -7.80 -0.70
1632.88 -0.60 -7.80 -0.10
1633.00 -1.70 -5.40 0.50
1633.13 -0.80 -2.50 0.80
1633.25 -3.90 -0.70 0.70
1633.38 -6.80 0.00 0.00
1633.50 -9.10 0.70 -0.50
1633.63 -9.40 -0.70 -0.60
1633.75 -8.20 -3.40 -0.50
1633.88 -4.80 -5.20 0.40
1634.00 1.60 -6.80 1.00
1634.13 2.60 -5.60 1.20
1634.25 -0.40 -3.20 1.20
1634.38 -5.50 -0.50 1.00
1634.50 -9.30 0.00 0.20
1634.63 -12.50 1.40 -1.00
1634.75 -9.70 0.70 -0.60
1634.88 -4.60 -1.80 -0.30
1635.00 -0.30 -4.90 -0.20
1635.13 1.30 -6.30 0.00
1635.25 0.40 -7.60 0.20
1635.38 -3.00 -6.30 0.20
1635.50 -8.20 -3.40 0.50
1635.63 -9.50 -1.40 0.90
1635.75 -7.50 -0.70 1.70
1635.88 -4.60 -2.30 1.60
1636.00 -2.80 -3.40 1.10
1636.13 -3.70 -5.60 0.30
1636.25 -5.40 -7.00 -0.40
1636.38 -6.50 -5.40 -0.50
1636.50 -6.70 -2.70 -0.20
1636.63 -5.40 -1.20 0.30
1636.75 -3.80 -1.40 0.50
1636.88 -4.10 -3.40 0.40
1637.00 -5.10 -4.70 -0.20
1637.13 -7.30 -4.90 -0.90
1637.25 -10.20 -4.10 -1.00
1637.38 -9.80 -2.90 -0.70
1637.50 -7.70 -1.40 0.00
1637.63 -3.20 -1.80 0.60
1637.75 -1.10 -2.50 1.00
1637.88 -2.40 -4.70 0.60
1638.00 -6.80 -4.90 0.10
1638.13 -11.60 -3.60 -0.20
1638.25 -12.80 -1.00 -0.30
1638.38 -9.90 0.20 0.00
1638.50 -6.00 0.00 -0.90
1638.63 -2.90 -1.80 -0.60
1638.75 -1.80 -6.60 -0.10
1638.88 -3.30 -9.20 0.60
1639.00 -6.40 -7.00 0.70
1639.13 -9.80 -2.50 0.20
1639.25 -10.60 1.10 -0.10
1639.38 -8.50 1.90 -0.30
1639.50 -5.60 -0.70 0.00
1639.63 -3.30 -4.50 0.30
1639.75 -3.00 -9.70 0.30
1639.88 -5.00 -10.20 0.50
1640.00 -6.50 -5.90 0.50
1640.13 -8.30 -0.70 0.30
1640.25 -9.10 1.10 -0.20
1640.38 -8.60 0.70 -0.60
1640.50 -6.80 -2.50 -0.70
1640.63 -5.40 -6.10 -0.40
1640.75 -3.50 -7.80 -0.10
1640.88 -3.40 -6.60 0.10
1641.00 -4.20 -3.70 0.30
1641.13 -5.50 -1.00 0.40
1641.25 -7.20 -0.70 0.60
1641.38 -7.70 -2.50 0.40
1641.50 -6.90 -3.70 0.30
1641.63 -6.00 -4.90 0.10
1641.75 -3.90 -4.70 0.10
1641.88 -2.50 -4.50 0.00
1642.00 -4.10 -4.50 -0.20
1642.13 -5.00 -4.50 0.00
1642.25 -5.00 -4.90 0.30
1642.38 -4.80 -3.20 0.20
1642.50 -6.00 -2.90 0.10
1642.63 -6.50 -2.50 0.30
1642.75 -6.50 -2.90 -0.20
1642.88 -8.10 -3.20 -0.90
1643.00 -6.30 -4.90 -0.70
1643.13 -3.40 -5.60 -0.30
1643.25 -1.10 -6.30 0.20
1643.38 -1.10 -5.90 0.40
1643.50 -2.80 -4.90 0.10
1643.63 -6.30 -2.90 -0.30
1643.75 -9.40 -0.30 -0.60
1643.88 -8.90 0.20 -1.00
1644.00 -8.50 -1.40 -1.10
1644.13 -5.40 -3.70 -1.00
1644.25 -4.00 -6.60 -1.10
1644.38 -4.20 -7.00 -1.10
1644.50 -5.60 -4.70 -1.20
1644.63 -7.70 -1.40 -1.00
1644.75 -8.50 0.90 -0.30
1644.88 -6.80 -1.00 -0.40
1645.00 -7.20 -3.60 -1.10
1645.13 -8.40 -5.60 -1.40
1645.25 -8.50 -4.30 -1.70
1645.38 -7.70 -2.50 -1.90
1645.50 -5.50 -1.00 -1.60
1645.63 -2.30 -1.60 -1.00
1645.75 -1.10 -4.50 -0.80
1645.88 -3.30 -6.80 -0.90
1646.00 -6.50 -5.90 -1.20
1646.13 -9.00 -3.40 -1.60
1646.25 -9.70 -0.30 -1.90
1646.38 -8.20 2.90 -2.00
1646.50 -4.90 2.20 -1.10
1646.63 -3.70 -1.80 -0.40
1646.75 -2.50 -5.90 -0.40
1646.88 -2.60 -9.00 0.40
1647.00 -2.00 -7.30 0.70
1647.13 -2.40 -2.70 0.20
1647.25 -4.60 2.60 -0.70
1647.38 -6.60 5.30 -1.30
1647.50 -9.30 3.80 -1.40
1647.63 -8.50 0.00 -1.90
1647.75 -3.20 -3.20 -2.00
1647.88 0.90 -4.70 -1.70
1648.00 2.40 -4.90 -1.60
1648.13 1.90 -4.50 -1.20
1648.25 -3.40 -3.70 -0.90
1648.38 -8.40 -3.60 -1.10
1648.50 -12.10 -1.80 -1.80
1648.63 -11.70 0.40 -2.30
1648.75 -9.80 0.90 -2.60
1648.88 -3.30 -3.40 -2.10
1649.00 -0.20 -6.60 -1.20
1649.13 0.20 -8.80 0.20
1649.25 0.00 -5.40 1.20
1649.38 -2.80 -3.40 0.80
1649.50 -8.20 -1.40 0.00
1649.63 -11.50 0.90 -1.10
1649.75 -11.80 3.30 -2.60
1649.88 -9.70 1.70 -2.30
1650.00 -1.90 -4.70 -0.70
1650.13 0.20 -7.30 0.30
1650.25 2.40 -4.90 0.10
1650.38 0.30 -5.20 -0.90
1650.50 -6.00 -2.90 -1.80
1650.63 -11.80 1.40 -2.70
1650.75 -13.40 5.30 -2.10
1650.88 -11.40 4.00 -2.80
1651.00 -4.70 -2.90 -2.60
1651.13 -0.60 -5.90 -1.30
1651.25 2.80 -7.00 -0.20
1651.38 0.10 -6.60 -0.30
1651.50 -3.80 -3.00 -0.80
1651.63 -8.60 1.10 -1.70
1651.75 -11.20 4.30 -2.00
1651.88 -9.80 5.30 -2.00
1652.00 -5.50 1.90 -1.70
1652.13 -1.00 -4.10 -2.00
1652.25 2.00 -6.10 -1.30
1652.38 2.40 -4.90 -0.90
1652.50 0.20 -3.40 -0.60
1652.63 -3.40 -1.20 -0.80
1652.75 -7.20 0.20 -1.40
1652.88 -8.10 3.10 -1.70
1653.00 -7.20 3.10 -2.00
1653.13 -4.20 3.10 -1.90
1653.25 -1.90 0.70 -1.40
1653.38 0.10 -1.80 -0.90
1653.50 -1.10 -3.40 -0.30
1653.63 -3.00 -3.40 0.20
1653.75 -4.60 -1.80 0.20
1653.88 -5.20 1.40 -0.40
1654.00 -6.80 2.40 -1.10
1654.13 -7.60 1.70 -1.80
1654.25 -6.30 0.00 -1.80
1654.38 -4.50 -2.50 -1.60
1654.50 -1.60 -3.70 -0.90
1654.63 1.30 -3.40 -0.60
1654.75 0.50 -3.00 -0.40
1654.88 -2.20 -2.00 -0.50
1655.00 -5.60 -1.20 -0.80
1655.13 -7.70 0.00 -1.00
1655.25 -7.80 0.20 -1.20
1655.38 -5.50 0.90 -1.30
1655.50 -2.50 -0.50 -1.10
1655.63 -1.70 -3.00 -0.80
1655.75 -1.80 -5.20 -0.30
1655.88 -1.40 -5.40 0.20
1656.00 -1.70 -3.90 0.60
1656.13 -2.50 -2.00 0.60
1656.25 -4.70 -0.50 0.50
1656.38 -6.40 0.20 0.50
1656.50 -6.90 0.20 0.30
1656.63 -6.10 -0.30 0.20
1656.75 -3.80 -1.00 0.10
1656.88 -1.20 -2.70 0.20
1657.00 0.60 -4.10 0.40
1657.13 0.00 -4.90 1.10
1657.25 -2.20 -3.40 1.60
1657.38 -4.20 -0.70 1.90
1657.50 -5.50 1.40 1.20
1657.63 -6.20 2.60 0.40
1657.75 -5.40 2.20 -0.30
1657.88 -5.00 -0.50 -1.00
1658.00 -3.80 -3.00 -0.60
1658.13 0.10 -5.60 0.80
1658.25 3.00 -5.90 1.90
1658.38 4.00 -4.50 2.40
1658.50 -0.20 -3.20 1.80
1658.63 -6.30 0.00 0.70
1658.75 -10.90 2.90 -0.50
1658.88 -11.90 3.60 -1.20
1659.00 -5.90 0.20 -1.20
1659.13 1.40 -4.10 -0.40
1659.25 5.80 -7.60 0.80
1659.38 4.10 -6.10 1.60
1659.50 1.00 -3.40 1.30
1659.63 -4.60 0.20 0.60
1659.75 -9.70 3.10 -0.60
1659.88 -10.60 4.00 -1.20
1660.00 -8.40 2.60 -1.30
1660.13 -2.40 -2.30 -1.20
1660.25 1.60 -5.90 -0.80
1660.38 1.90 -7.80 0.20
1660.50 0.20 -5.90 0.80
1660.63 -2.20 -3.90 0.30
1660.75 -6.80 0.00 -0.50
1660.88 -9.40 2.60 -1.10
1661.00 -9.70 3.60 -1.40
1661.13 -7.60 1.70 -1.30
1661.25 -4.60 -3.70 -0.90
1661.38 -1.70 -7.30 -0.40
1661.50 0.00 -7.30 0.10
1661.63 -0.40 -5.20 0.10
1661.75 -2.50 -2.50 0.00
1661.88 -5.50 0.40 -0.20
1662.00 -8.10 0.70 -0.50
1662.13 -8.20 0.40 -0.60
1662.25 -6.80 -1.40 -0.80
1662.38 -5.50 -2.90 -0.70
1662.50 -3.00 -4.50 -0.50
1662.63 -1.10 -4.90 -0.40
1662.75 -0.40 -4.10 0.00
1662.88 -1.60 -3.20 -0.10
1663.00 -5.00 -2.00 0.00
1663.13 -7.10 -1.40 0.00
1663.25 -7.10 -1.00 0.00
1663.38 -5.90 -1.80 -0.10
1663.50 -4.20 -1.80 -0.40
1663.63 -2.90 -1.80 -0.80
1663.75 -2.60 -3.20 -0.90
1663.88 -2.50 -3.00 -0.60
1664.00 -1.40 -3.00 -0.10
1664.13 -1.80 -3.20 0.20
1664.25 -3.30 -3.40 0.20
1664.38 -5.90 -3.20 -0.20
1664.50 -7.10 -1.40 -0.70
1664.63 -8.40 -0.70 -1.10
1664.75 -7.70 -0.50 -0.80
1664.88 -4.30 -2.00 -0.20
1665.00 -2.00 -5.90 0.20
1665.13 -0.30 -6.80 0.30
1665.25 -1.20 -5.20 0.30
1665.38 -4.70 -2.50 0.00
1665.50 -8.20 0.40 -0.30
1665.63 -9.90 1.10 0.00
1665.75 -8.50 -1.40 0.00
1665.88 -4.70 -3.40 0.00
1666.00 -0.30 -3.90 0.30
1666.13 1.00 -6.30 0.50
1666.25 -0.30 -6.30 0.50
1666.38 -4.20 -5.20 0.40
1666.50 -7.60 -2.20 0.40
1666.63 -9.70 0.70 0.50
1666.75 -8.20 2.40 0.10
1666.88 -5.10 1.10 0.00
1667.00 -2.80 -3.00 -0.10
1667.13 -2.60 -7.60 -0.10
1667.25 -3.40 -8.50 -0.10
1667.38 -4.80 -4.10 -0.30
1667.50 -6.20 0.20 0.00
1667.63 -6.30 3.30 0.20
1667.75 -5.60 4.60 0.60
1667.88 -4.60 1.70 1.00
1668.00 -3.90 -4.10 0.30
1668.13 -6.00 -6.80 -0.20
1668.25 -5.40 -3.20 0.40
1668.38 -4.10 1.40 0.50
1668.50 -4.10 3.80 0.80
1668.63 -4.70 1.90 0.90
1668.75 -5.60 -2.20 0.80
1668.88 -6.70 -4.70 0.20
1669.00 -6.50 -6.30 -0.20
1669.13 -6.80 -2.90 -0.90
1669.25 -8.10 1.10 -0.50
1669.38 -6.40 1.10 0.50
1669.50 -3.80 -2.00 1.40
1669.63 -2.20 -5.40 1.80
1669.75 -3.10 -6.60 1.60
1669.88 -4.70 -3.40 0.70
1670.00 -8.60 0.70 -0.10
1670.13 -11.60 5.60 -0.50
1670.25 -9.50 7.20 0.10
1670.38 -2.40 0.70 0.30
1670.50 -3.00 -5.40 0.10
1670.63 -0.80 -7.30 0.80
1670.75 -1.10 -4.50 0.30
1670.88 -3.60 0.90 -0.50
1671.00 -7.30 5.30 -0.90
1671.13 -9.90 6.00 -1.10
1671.25 -11.40 2.60 -1.80
1671.38 -8.50 -1.40 -0.90
1671.50 -2.90 -3.70 0.00
1671.63 1.80 -4.10 0.20
1671.75 1.90 -1.00 0.40
1671.88 -0.30 0.90 0.10
1672.00 -5.60 1.70 -0.60
1672.13 -11.50 0.40 -0.50
1672.25 -12.30 0.90 -0.70
1672.38 -9.70 2.60 -0.80
1672.50 -4.70 0.90 0.10
1672.63 -0.20 -0.80 0.60
1672.75 1.80 -2.70 0.60
1672.88 -1.60 -4.10 0.00
1673.00 -6.50 -2.50 -0.40
1673.13 -10.20 2.20 -1.30
1673.25 -12.30 3.80 -1.90
1673.38 -11.60 1.70 -0.90
1673.50 -4.00 -3.20 -1.00
1673.63 -1.70 -6.80 -0.60
1673.75 0.00 -6.80 0.20
1673.88 -1.20 -3.70 0.10
1674.00 -5.50 0.40 -0.30
1674.13 -9.50 2.40 -0.50
1674.25 -12.10 2.20 -0.80
1674.38 -11.90 -0.30 -1.20
1674.50 -8.20 -4.30 -0.50
1674.63 -2.10 -6.60 -0.40
1674.75 0.40 -5.20 0.00
1674.88 -0.70 -1.80 0.10
1675.00 -5.00 0.90 -0.10
1675.13 -10.60 0.70 -0.40
1675.25 -13.80 -1.20 -0.10
1675.38 -11.30 -2.20 0.10
1675.50 -6.00 -2.00 0.20
1675.63 -1.20 -1.20 0.40
1675.75 0.60 -1.20 0.40
1675.88 -2.80 -2.00 0.20
1676.00 -6.40 -2.70 0.10
1676.13 -9.30 -1.40 0.10
1676.25 -9.10 0.20 0.00
1676.38 -6.90 1.70 0.20
1676.50 -3.40 1.10 0.50
1676.63 -0.80 -1.60 0.70
1676.75 -0.60 -4.90 0.70
1676.88 -2.50 -5.40 0.30
1677.00 -3.70 -3.20 -0.70
1677.13 -7.00 1.70 -1.30
1677.25 -8.10 4.00 -1.60
1677.38 -7.20 3.60 -1.00
1677.50 -5.40 -0.30 -0.30
1677.63 -3.60 -5.90 0.00
1677.75 -1.80 -8.50 0.00
1677.88 -1.40 -6.30 -0.50
1678.00 -3.00 -1.00 -1.30
1678.13 -6.40 3.60 -2.20
1678.25 -10.10 5.30 -2.10
1678.38 -10.20 1.10 -1.40
1678.50 -5.20 -5.90 -0.40
1678.63 -0.60 -10.20 0.00
1678.75 1.40 -9.90 -0.10
1678.88 -0.70 -6.10 -0.40
1679.00 -5.40 -1.20 -0.90
1679.13 -9.90 1.10 -1.40
1679.25 -12.70 2.20 -1.80
1679.38 -11.10 -0.30 -1.10
1679.50 -4.00 -3.20 -0.40
1679.63 0.70 -5.90 -0.10
1679.75 1.40 -6.60 0.10
1679.88 -1.60 -5.60 0.00
1680.00 -6.40 -3.20 -0.40
1680.13 -10.80 -0.30 -0.90
1680.25 -11.00 1.40 -1.20
1680.38 -9.50 1.90 -1.20
1680.50 -5.10 -1.20 -0.90
1680.63 -1.70 -4.90 -0.80
1680.75 -1.10 -8.30 -0.20
1680.88 -3.00 -8.80 0.10
1681.00 -4.60 -5.60 0.50
1681.13 -5.60 -2.70 -0.10
1681.25 -7.30 0.00 -1.00
1681.38 -8.50 0.00 -1.20
1681.50 -6.70 -2.20 -1.20
1681.63 -5.60 -3.70 -1.10
1681.75 -3.00 -5.40 -1.10
1681.88 -2.90 -6.10 -0.90
1682.00 -2.20 -5.40 0.20
1682.13 -2.60 -4.10 0.40
1682.25 -5.40 -3.20 0.30
1682.38 -8.10 -3.60 -0.80
1682.50 -11.10 -0.70 -1.10
1682.63 -10.20 0.70 -1.70
1682.75 -6.70 -0.70 -0.80
1682.88 -2.80 -3.90 -0.10
1683.00 0.40 -6.60 0.40
1683.13 0.50 -7.30 0.20
1683.25 -2.50 -5.90 -0.20
1683.38 -7.70 -2.90 -0.70
1683.50 -11.30 0.20 -1.00
1683.63 -11.30 1.10 -1.00
1683.75 -8.10 -1.20 -0.50
1683.88 -2.20 -5.90 0.20
1684.00 1.30 -7.30 0.50
1684.13 1.80 -5.60 0.40
1684.25 -1.80 -3.70 0.00
1684.38 -7.30 -1.40 -0.60
1684.50 -12.40 -0.70 -0.80
1684.63 -13.20 -0.30 -1.10
1684.75 -9.70 -2.70 -0.80
1684.88 -1.80 -5.20 -0.20
1685.00 1.60 -6.30 -0.20
1685.13 1.00 -6.30 -0.10
1685.25 -2.60 -4.70 -0.40
1685.38 -8.00 -2.90 -0.90
1685.50 -10.20 -1.20 -1.30
1685.63 -10.60 0.20 -1.80
1685.75 -7.70 -2.00 -1.20
1685.88 -4.00 -4.10 -0.80
1686.00 -1.60 -6.60 -0.70
1686.13 -1.40 -7.80 -0.70
1686.25 -3.60 -5.90 -0.80
1686.38 -5.80 -3.40 -0.80
1686.50 -8.90 -0.70 -0.90
1686.63 -8.60 -0.30 -0.60
1686.75 -7.60 -1.80 -0.70
1686.88 -6.30 -3.40 -1.10
1687.00 -6.20 -4.70 -1.60
1687.13 -6.20 -4.70 -1.40
1687.25 -6.40 -4.10 -1.00
1687.38 -5.00 -3.90 -0.30
1687.50 -2.60 -4.10 0.00
1687.63 -2.50 -4.50 -0.20
1687.75 -5.00 -3.90 -1.10
1687.88 -8.90 -1.80 -1.80
1688.00 -12.10 -0.70 -1.70
1688.13 -11.20 -0.50 -1.20
1688.25 -4.70 -4.50 -0.30
1688.38 0.90 -7.00 0.50
1688.50 1.90 -7.30 0.40
1688.63 -0.60 -6.30 -0.20
1688.75 -6.80 -2.00 -1.00
1688.88 -12.00 1.90 -1.70
1689.00 -13.90 3.30 -1.40
1689.13 -9.30 -0.50 -1.10
1689.25 -2.80 -5.90 -0.70
1689.38 0.40 -9.00 -0.50
1689.50 -0.40 -7.60 -0.60
1689.63 -3.20 -4.10 -0.80
1689.75 -7.30 0.00 -1.10
1689.88 -10.80 1.70 -1.10
1690.00 -11.10 1.70 -1.00
1690.13 -8.20 -2.50 -0.60
1690.25 -2.90 -6.10 -0.20
1690.38 0.50 -7.30 -0.20
1690.50 0.60 -5.60 -0.30
1690.63 -2.60 -3.20 -0.70
1690.75 -7.60 -0.70 -0.90
1690.88 -11.20 0.00 -0.80
1691.00 -12.10 0.20 -0.80
1691.13 -8.60 -1.20 -1.20
1691.25 -6.20 -3.70 -1.20
1691.38 -4.10 -6.30 -1.30
1691.50 -1.90 -6.10 -0.90
1691.63 -2.20 -4.50 -0.70
1691.75 -3.70 -2.70 -0.50
1691.88 -5.50 -1.40 -0.10
1692.00 -6.80 -2.00 -0.10
1692.13 -8.60 -2.70 -0.40
1692.25 -8.50 -3.40 -1.20
1692.38 -8.10 -2.20 -1.20
1692.50 -6.70 -2.20 -1.00
1692.63 -4.10 -3.00 -0.70
1692.75 -2.60 -3.20 0.00
1692.88 -2.00 -4.50 0.40
1693.00 -3.90 -4.70 0.40
1693.13 -7.20 -4.10 0.50
1693.25 -9.70 -1.80 0.10
1693.38 -10.30 0.90 -0.60
1693.50 -9.90 1.10 -1.00
1693.63 -6.60 0.00 -1.10
1693.75 -3.80 -3.00 -1.00
1693.88 -1.60 -5.60 -0.80
1694.00 -2.10 -7.00 -0.50
1694.13 -3.30 -5.90 0.00
1694.25 -4.30 -3.40 0.30
1694.38 -6.50 -1.40 0.20
1694.50 -9.40 0.70 0.10
1694.63 -9.70 -0.30 0.00
1694.75 -8.30 -2.20 -0.40
1694.88 -5.60 -4.10 -0.70
1695.00 -2.90 -4.10 -0.90
1695.13 -4.20 -4.10 -0.10
1695.25 -5.00 -4.50 1.00
1695.38 -5.20 -5.40 1.60
1695.50 -6.10 -4.10 0.90
1695.63 -7.80 -1.80 -0.10
1695.75 -8.60 0.20 -1.20
1695.88 -9.70 0.70 -2.20
1696.00 -10.30 -2.90 -2.00
1696.13 -6.40 -4.70 -1.20
1696.25 -3.20 -5.60 -0.30
1696.38 0.10 -5.60 0.60
1696.50 -0.20 -3.70 0.90
1696.63 -3.20 -3.20 0.50
1696.75 -7.10 -2.90 0.20
1696.88 -9.50 -1.40 0.00
1697.00 -9.30 -1.00 -0.20
1697.13 -7.10 -1.40 -0.40
1697.25 -5.00 -2.50 -0.70
1697.38 -2.90 -4.10 -0.20
1697.50 -0.70 -4.10 -0.20
1697.63 -1.90 -4.10 -0.40
1697.75 -4.60 -2.70 -0.40
1697.88 -8.50 -2.50 -0.50
1698.00 -10.10 -2.50 0.00
1698.13 -8.30 -1.80 -0.10
1698.25 -5.20 -2.50 -0.30
1698.38 -2.20 -3.00 -0.50
1698.50 -1.90 -3.20 -0.70
1698.63 -3.60 -3.90 -0.50
1698.75 -5.80 -4.50 0.00
1698.88 -6.70 -3.70 0.60
1699.00 -4.60 -2.70 0.30
1699.13 -3.70 -1.80 -0.40
1699.25 -4.20 0.20 -1.30
1699.38 -6.70 0.20 -2.30
1699.50 -8.80 -1.00 -2.40
1699.63 -7.10 -2.00 -1.80
1699.75 -4.00 -4.10 -1.10
1699.88 -1.20 -4.10 -0.40
1700.00 1.30 -4.50 -0.20
1700.13 0.10 -3.70 -0.80
1700.25 -5.00 -2.00 -2.40
1700.38 -11.80 -0.50 -3.30
1700.50 -13.70 1.90 -3.40
1700.63 -10.10 0.40 -2.30
1700.75 -2.90 -4.70 -1.00
1700.88 1.10 -7.60 0.00
1701.00 1.00 -8.30 0.70
1701.13 -1.60 -5.20 0.30
1701.25 -8.10 -0.70 -0.80
1701.38 -12.50 3.30 -1.60
1701.50 -13.40 4.90 -1.80
1701.63 -9.10 0.20 -0.90
1701.75 -3.40 -5.20 0.20
1701.88 0.40 -8.10 0.90
1702.00 -0.20 -7.00 1.00
1702.13 -2.40 -3.70 0.90
1702.25 -6.90 0.70 0.40
1702.38 -10.80 2.60 0.20
1702.50 -10.60 1.70 0.10
1702.63 -7.60 -0.70 0.00
1702.75 -4.70 -4.90 -0.10
1702.88 -2.90 -6.60 0.20
1703.00 -1.80 -6.60 0.50
1703.13 -3.50 -4.50 0.90
1703.25 -5.20 -0.50 1.00
1703.38 -7.10 0.40 0.80
1703.50 -9.00 -0.50 0.40
1703.63 -9.80 -3.40 0.00
1703.75 -7.30 -3.90 -0.30
1703.88 -6.50 -3.40 -0.60
1704.00 -3.80 -3.40 0.10
1704.13 -3.20 -3.70 0.90
1704.25 -1.10 -4.50 1.20
1704.38 -3.50 -4.90 0.40
1704.50 -8.10 -3.20 -0.50
1704.63 -10.70 -1.00 -0.40
1704.75 -11.70 0.40 0.10
1704.88 -9.00 -2.00 0.90
1705.00 -2.60 -3.20 1.30
1705.13 -0.30 -5.40 1.20
1705.25 -0.80 -5.90 0.30
1705.38 -5.40 -3.70 -1.40
1705.50 -12.00 -1.40 -1.10
1705.63 -12.80 1.90 -1.10
1705.75 -9.50 1.40 -0.60
1705.88 -1.60 -2.70 0.10
1706.00 2.30 -5.20 0.50
1706.13 1.10 -7.00 0.50
1706.25 -2.50 -5.40 0.30
1706.38 -9.00 -2.00 -0.90
1706.50 -13.20 0.70 -1.40
1706.63 -11.70 2.40 -1.70
1706.75 -6.20 1.70 -2.20
1706.88 -1.60 -1.20 -1.90
1707.00 0.20 -6.30 -1.90
1707.13 -2.50 -7.80 -1.20
1707.25 -7.10 -6.80 -0.60
1707.38 -10.20 -3.20 0.00
1707.50 -9.90 -0.30 -0.40
1707.63 -9.50 1.90 -1.60
1707.75 -7.30 0.00 -1.70
1707.88 -3.70 -3.20 -1.20
1708.00 -2.90 -7.00 -0.40
1708.13 -2.00 -8.80 0.80
1708.25 -2.70 -8.80 1.60
1708.38 -3.40 -5.60 2.10
1708.50 -5.50 -2.50 1.70
1708.63 -8.60 0.20 0.70
1708.75 -9.90 1.70 -0.40
1708.88 -9.70 1.10 -1.30
1709.00 -7.60 -3.60 -1.70
1709.13 -4.70 -7.80 -1.40
1709.25 -0.60 -10.70 -0.30
1709.38 0.00 -7.80 0.30
1709.50 -3.80 -5.40 0.10
1709.63 -8.90 -2.20 -0.10
1709.75 -12.30 0.00 -0.80
1709.88 -12.30 0.40 -0.80
1710.00 -7.60 -2.20 -0.60
1710.13 -2.90 -5.60 0.00
1710.25 0.00 -8.30 0.60
1710.38 0.10 -7.60 1.60
1710.50 -2.00 -5.90 1.60
1710.63 -6.40 -2.70 1.00
1710.75 -10.20 0.70 0.50
1710.88 -10.80 2.60 -1.00
1711.00 -10.80 2.20 -0.90
1711.13 -5.60 -3.20 -0.70
1711.25 -4.20 -7.60 -0.10
1711.38 -1.70 -9.70 0.40
1711.50 -2.10 -8.50 0.20
1711.63 -4.10 -5.40 0.40
1711.75 -7.10 -1.40 0.00
1711.88 -11.00 0.00 -1.40
1712.00 -12.30 0.90 -1.70
1712.13 -9.30 -2.00 -0.80
1712.25 -5.60 -6.60 -0.40
1712.38 -2.10 -8.10 -0.10
1712.50 -1.10 -5.90 -0.10
1712.63 -4.20 -1.80 -0.20
1712.75 -8.10 -1.20 -0.40
1712.88 -11.70 -0.50 -1.10
1713.00 -11.50 -1.40 -0.50
1713.13 -8.50 -4.30 -0.10
1713.25 -4.20 -5.60 0.20
1713.38 -0.40 -5.60 -0.10
1713.50 -0.70 -3.20 -0.70
1713.63 -3.80 -1.00 -1.30
1713.75 -8.20 -1.00 -1.40
1713.88 -10.30 -2.50 -0.60
1714.00 -9.50 -4.30 -0.50
1714.13 -5.70 -5.90 0.20
1714.25 -2.00 -4.90 0.20
1714.38 -0.60 -3.00 -0.40
1714.50 -4.00 0.20 -1.40
1714.63 -9.50 1.40 -2.00
1714.75 -12.80 0.00 -2.00
1714.88 -10.60 -1.80 -1.70
1715.00 -5.50 -4.50 -0.70
1715.13 1.10 -6.10 0.40
1715.25 2.70 -6.80 0.80
1715.38 1.30 -5.40 0.90
1715.50 -3.20 -3.20 0.20
1715.63 -9.10 -1.80 -0.90
1715.75 -12.80 0.40 -1.70
1715.88 -13.20 0.70 -1.80
1716.00 -9.00 -0.50 -1.30
1716.13 -4.70 -3.00 -0.40
1716.25 -1.40 -5.40 0.30
1716.38 -0.40 -7.60 0.70
1716.50 -2.00 -6.80 0.40
1716.63 -4.10 -4.90 -0.70
1716.75 -7.80 0.20 -2.90
1716.88 -12.00 2.40 -3.70
1717.00 -12.50 1.90 -3.40
1717.13 -9.50 -1.00 -2.70
1717.25 -3.20 -5.60 -2.00
1717.38 0.10 -8.10 -1.20
1717.50 -1.20 -8.50 -0.90
1717.63 -3.20 -6.60 -0.90
1717.75 -7.60 -1.80 -1.70
1717.88 -11.90 1.10 -2.60
1718.00 -15.00 1.40 -2.70
1718.13 -12.70 -1.20 -2.40
1718.25 -6.90 -4.10 -1.90
1718.38 -2.50 -5.90 -2.10
1718.50 -1.60 -6.10 -1.70
1718.63 -2.40 -5.60 -1.10
1718.75 -5.80 -3.90 -1.10
1718.88 -8.10 -2.70 -1.20
1719.00 -8.60 -0.70 -1.80
1719.13 -8.60 -0.30 -2.40
1719.25 -7.00 0.20 -2.80
1719.38 -6.80 -0.50 -2.60
1719.50 -6.00 -3.40 -2.10
1719.63 -5.20 -6.80 -1.00
1719.75 -3.30 -7.80 -0.40
1719.88 -2.10 -6.60 -0.40
1720.00 -2.30 -3.40 -1.10
1720.13 -5.20 0.40 -2.10
1720.25 -8.50 1.90 -2.80
1720.38 -10.30 0.40 -2.90
1720.50 -8.10 -3.60 -1.80
1720.63 -2.60 -7.60 -0.80
1720.75 0.90 -9.00 -0.20
1720.88 1.30 -7.30 -0.20
1721.00 -1.20 -4.10 -0.80
1721.13 -8.10 0.20 -1.80
1721.25 -12.90 2.20 -2.70
1721.38 -13.90 1.90 -2.70
1721.50 -4.80 -4.10 -1.70
1721.63 1.60 -7.80 -0.90
1721.75 3.30 -9.00 -0.30
1721.88 1.00 -6.30 -0.40
1722.00 -4.50 -3.00 -1.30
1722.13 -11.10 0.70 -2.40
1722.25 -14.50 1.40 -2.50
1722.38 -10.60 -2.20 -2.40
1722.50 -3.70 -6.10 -1.80
1722.63 1.40 -9.00 -1.00
1722.75 2.00 -9.00 -0.60
1722.88 -0.70 -7.00 -1.00
1723.00 -6.70 -4.10 -1.70
1723.13 -11.70 -0.50 -2.60
1723.25 -14.60 1.70 -2.80
1723.38 -11.20 -1.40 -2.10
1723.50 -4.10 -6.30 -1.20
1723.63 1.10 -9.90 -0.40
1723.75 1.40 -8.50 -0.20
1723.88 -1.40 -6.30 -0.60
1724.00 -9.00 -2.00 -1.20
1724.13 -14.60 1.10 -1.90
1724.25 -17.30 2.20 -1.90
1724.38 -12.70 -3.20 -1.90
1724.50 -5.00 -7.30 -1.30
1724.63 -0.60 -9.20 -0.90
1724.75 -1.60 -8.50 -1.00
1724.88 -5.60 -6.60 -1.10
1725.00 -10.20 -3.20 -1.30
1725.13 -13.40 -0.50 -1.10
1725.25 -12.00 0.00 -0.50
1725.38 -8.70 -2.00 -0.60
1725.50 -6.00 -5.40 -0.60
1725.63 -5.20 -7.80 -1.10
1725.75 -8.30 -10.50 -0.40
1725.88 -6.70 -7.60 0.60
1726.00 -6.10 -4.70 1.10
1726.13 -6.00 -2.00 1.30
1726.25 -6.40 -1.80 1.10
1726.38 -8.20 -3.90 0.00
1726.50 -10.80 -5.10 -1.60
1726.63 -10.60 -6.10 -1.70
1726.75 -7.60 -4.10 -1.90
1726.88 -4.10 -3.00 -1.10
1727.00 -2.90 -2.30 -0.20
1727.13 -2.00 -4.90 0.10
1727.25 -6.10 -5.60 0.10
1727.38 -9.70 -5.10 -0.40
1727.50 -13.20 -1.80 -1.10
1727.63 -13.90 2.40 -1.90
1727.75 -10.70 2.90 -1.70
1727.88 -6.40 -3.20 -1.00
1728.00 -1.80 -7.60 -0.50
1728.13 -2.20 -9.70 -0.30
1728.25 -3.80 -7.80 -0.80
1728.38 -9.10 -1.80 -1.40
1728.50 -12.10 3.10 -1.90
1728.63 -14.60 4.60 -1.60
1728.75 -9.70 -1.80 -0.50
1728.88 -4.10 -6.80 0.30
1729.00 0.10 -9.00 0.50
1729.13 -2.60 -8.10 -0.20
1729.25 -8.00 -2.50 -1.40
1729.38 -14.10 2.60 -2.40
1729.50 -17.60 5.10 -2.60
1729.63 -12.40 -0.70 -2.70
1729.75 -3.80 -6.80 -1.70
1729.88 -0.30 -10.20 -0.10
1730.00 -0.60 -10.20 -0.10
1730.13 -3.00 -7.80 -0.50
1730.25 -8.90 -0.70 -1.70
1730.38 -13.60 4.10 -2.60
1730.50 -15.30 3.80 -2.30
1730.63 -12.10 -1.20 -1.40
1730.75 -3.70 -6.10 -0.90
1730.88 -0.40 -9.50 -1.70
1731.00 -2.50 -9.20 -1.80
1731.13 -6.20 -4.70 -1.80
1731.25 -11.00 -0.50 -2.50
1731.38 -14.30 2.20 -3.20
1731.50 -14.10 1.70 -3.40
1731.63 -9.00 -2.90 -2.80
1731.75 -3.70 -5.60 -1.80
1731.88 0.00 -9.20 -1.70
1732.00 -2.10 -7.60 -1.40
1732.13 -6.30 -5.90 -1.40
1732.25 -11.30 -1.20 -1.80
1732.38 -13.10 0.90 -1.60
1732.50 -10.80 -0.30 -1.90
1732.63 -7.00 -2.70 -2.30
1732.75 -3.70 -5.20 -2.70
1732.88 -2.40 -8.10 -2.90
1733.00 -3.20 -8.50 -2.30
1733.13 -4.60 -7.60 -1.40
1733.25 -4.20 -4.70 -1.30
1733.38 -7.20 -2.20 -1.80
1733.50 -8.40 -1.80 -1.70
1733.63 -8.20 -3.40 -1.30
1733.75 -4.70 -4.90 -2.30
1733.88 -4.70 -6.80 -2.50
1734.00 -3.40 -8.50 -2.40
1734.13 -3.60 -7.80 -2.20
1734.25 -5.10 -5.60 -3.30
1734.38 -7.70 -3.40 -3.80
1734.50 -7.50 -2.50 -3.30
1734.63 -3.60 -3.40 -2.40
1734.75 -1.60 -5.60 -1.90
1734.88 -1.10 -7.30 -2.20
1735.00 -3.80 -6.30 -2.90
1735.13 -8.10 -2.20 -3.10
1735.25 -10.70 0.00 -2.80
1735.38 -8.90 -0.30 -2.70
1735.50 -6.20 -2.20 -2.00
1735.63 -1.40 -5.90 -1.30
1735.75 -0.60 -7.80 -1.20
1735.88 -3.30 -7.80 -1.70
1736.00 -6.70 -4.70 -2.20
1736.13 -10.20 -1.80 -2.40
1736.25 -11.00 0.90 -2.50
1736.38 -6.30 -1.00 -1.70
1736.50 -1.20 -4.10 -1.10
1736.63 2.40 -6.30 -0.70
1736.75 0.00 -6.30 -0.60
1736.88 -4.20 -5.20 -0.90
1737.00 -10.80 -2.20 -1.40
1737.13 -14.10 0.70 -1.30
1737.25 -11.70 0.00 -1.80
1737.38 -5.90 -1.80 -2.00
1737.50 -1.90 -4.10 -1.60
1737.63 0.20 -6.80 -1.10
1737.75 -1.70 -6.80 -0.80
1737.88 -5.50 -6.30 -0.50
1738.00 -6.90 -3.20 -0.60
1738.13 -8.80 0.00 -1.30
1738.25 -8.00 0.90 -1.90
1738.38 -6.70 0.20 -2.10
1738.50 -4.90 -2.70 -2.00
1738.63 -5.40 -5.20 -1.80
1738.75 -3.70 -6.10 -1.20
1738.88 -3.60 -5.90 -0.90
1739.00 -4.30 -4.50 -0.90
1739.13 -5.90 -1.80 -1.20
1739.25 -6.80 -0.50 -1.60
1739.38 -8.50 -2.00 -1.40
1739.50 -7.20 -3.20 -0.90
1739.63 -4.10 -4.50 -0.40
1739.75 -2.60 -6.10 -0.10
1739.88 -2.20 -6.30 -0.30
1740.00 -4.60 -5.20 -0.90
1740.13 -9.00 -2.50 -1.60
1740.25 -11.70 -0.50 -1.80
1740.38 -11.90 0.70 -1.90
1740.50 -7.30 -2.00 -1.20
1740.63 -1.60 -4.70 -0.70
1740.75 0.20 -8.80 -0.60
1740.88 -1.80 -8.50 -0.40
1741.00 -4.60 -6.10 -0.70
1741.13 -9.30 -2.90 -0.70
1741.25 -10.10 0.00 -1.00
1741.38 -7.20 -0.30 -0.80
1741.50 -2.80 -3.00 -0.50
1741.63 -0.40 -7.00 -0.50
1741.75 -1.60 -9.90 -0.70
1741.88 -4.80 -9.50 -1.00
1742.00 -8.20 -5.90 -1.00
1742.13 -10.60 -1.20 -1.00
1742.25 -10.80 1.70 -1.60
1742.38 -9.40 0.70 -1.80
1742.50 -5.40 -4.70 -0.90
1742.63 -3.10 -9.90 0.20
1742.75 -1.80 -12.90 0.60
1742.88 -3.90 -10.50 0.20
1743.00 -7.80 -4.70 -0.50
1743.13 -11.90 0.70 -1.00
1743.25 -12.40 3.10 -0.70
1743.38 -9.40 -0.30 -0.40
1743.50 -4.70 -6.30 0.20
1743.63 -2.10 -10.50 0.30
1743.75 -3.30 -10.70 0.10
1743.88 -5.50 -7.80 -0.30
1744.00 -9.10 -3.60 -0.90
1744.13 -12.40 0.20 -1.00
1744.25 -14.20 2.90 -0.80
1744.38 -10.60 -0.30 -0.50
1744.50 -4.70 -4.50 0.00
1744.63 -3.10 -9.50 0.30
1744.75 -2.00 -8.30 0.20
1744.88 -3.60 -5.40 -0.50
1745.00 -8.10 -1.20 -1.10
1745.13 -12.70 1.10 -1.30
1745.25 -14.90 1.70 -0.70
1745.38 -12.40 0.20 0.00
1745.50 -6.70 -5.20 0.20
1745.63 -1.60 -7.00 0.70
1745.75 -1.00 -7.60 0.50
1745.88 -2.90 -7.00 0.60
1746.00 -6.10 -4.10 0.50
1746.13 -9.00 -1.40 0.40
1746.25 -11.30 -0.70 0.30
1746.38 -9.50 -1.00 0.80
1746.50 -6.00 -3.40 1.00
1746.63 -3.40 -5.20 0.90
1746.75 -2.40 -5.60 1.00
1746.88 -3.60 -3.40 0.10
1747.00 -6.40 -2.70 -0.90
1747.13 -8.80 -1.00 -1.60
1747.25 -10.10 0.00 -1.20
1747.38 -7.80 -2.20 -0.50
1747.50 -4.60 -4.70 -0.10
1747.63 -2.40 -6.10 -0.30
1747.75 -3.00 -6.30 -0.30
1747.88 -5.20 -4.90 0.10
1748.00 -8.30 -1.80 0.10
1748.13 -10.60 -0.30 -0.40
1748.25 -10.80 -1.20 -0.60
1748.38 -9.10 -2.70 -0.40
1748.50 -6.80 -3.90 0.20
1748.63 -3.20 -5.60 0.80
1748.75 -1.10 -5.40 1.00
1748.88 -2.50 -4.90 0.40
1749.00 -5.20 -2.50 0.00
1749.13 -8.70 0.00 -0.20
1749.25 -10.10 1.40 -0.80
1749.38 -9.80 0.00 0.10
1749.50 -4.60 -3.20 1.00
1749.63 0.90 -6.10 1.30
1749.75 2.20 -7.30 0.60
1749.88 -2.00 -5.40 -0.20
1750.00 -8.80 -0.50 -1.30
1750.13 -14.00 4.30 -2.40
1750.25 -15.30 5.80 -2.60
1750.38 -7.80 -1.80 -1.00
1750.50 -0.60 -6.30 0.20
1750.63 2.40 -9.20 1.10
1750.75 0.60 -7.00 0.60
1750.88 -6.80 -2.50 -0.90
1751.00 -15.00 1.90 -1.90
1751.13 -16.50 5.10 -1.70
1751.25 -10.30 0.40 -1.10
1751.38 -2.60 -5.60 -0.30
1751.50 0.80 -9.20 0.40
1751.63 1.30 -9.70 -0.30
1751.75 -2.80 -7.30 -0.70
1751.88 -9.10 -0.70 -1.30
1752.00 -12.80 3.80 -2.20
1752.13 -13.70 5.30 -3.00
1752.25 -10.10 0.00 -2.80
1752.38 -2.90 -5.60 -2.40
1752.50 -0.40 -8.50 -1.90
1752.63 -1.70 -8.80 -1.70
1752.75 -4.20 -5.60 -1.80
1752.88 -8.50 -1.00 -2.10
1753.00 -11.90 1.10 -2.40
1753.13 -10.30 1.40 -2.20
1753.25 -8.80 -1.00 -1.70
1753.38 -3.00 -3.40 -1.00
1753.50 -0.30 -5.90 -1.00
1753.63 -2.00 -7.30 -1.30
1753.75 -5.20 -5.40 -1.10
1753.88 -10.20 -1.80 -1.10
1754.00 -12.80 1.40 -1.30
1754.13 -12.40 1.10 -1.30
1754.25 -7.30 -1.40 -0.80
1754.38 -3.00 -5.90 -0.70
1754.50 -1.10 -8.30 -0.80
1754.63 -2.20 -7.80 -0.70
1754.75 -5.20 -5.40 -0.50
1754.88 -9.00 -2.50 -0.50
1755.00 -12.30 0.40 -0.90
1755.13 -12.50 2.40 -0.80
1755.25 -11.70 0.00 -1.20
1755.38 -10.10 -3.90 -1.30
1755.50 -8.00 -6.80 -1.30
1755.63 -5.20 -7.80 -1.00
1755.75 -3.90 -5.60 -0.70
1755.88 -3.40 -3.70 -0.50
1756.00 -5.20 -2.50 -0.30
1756.13 -7.20 -4.10 -0.40
1756.25 -10.90 -4.90 -0.10
1756.38 -10.80 -4.70 -0.80
1756.50 -11.60 -2.70 -1.30
1756.63 -10.70 -2.50 -1.40
1756.75 -10.10 -3.40 -1.10
1756.88 -7.80 -4.70 -0.30
1757.00 -6.30 -7.30 -0.60
1757.13 -6.80 -8.80 -0.90
1757.25 -7.60 -7.60 -0.80
1757.38 -9.80 -4.90 -0.20
1757.50 -12.00 -1.40 -0.50
1757.63 -13.20 -1.20 -0.80
1757.75 -13.70 -2.50 -0.10
1757.88 -9.30 -5.90 0.60
1758.00 -6.70 -7.60 0.80
1758.13 -4.80 -8.10 0.40
1758.25 -6.50 -5.90 -0.30
1758.38 -12.00 -2.90 -0.90
1758.50 -15.40 -0.70 -0.40
1758.63 -14.60 0.20 -0.10
1758.75 -10.20 -3.20 -0.20
1758.88 -5.50 -5.90 -0.20
1759.00 -2.60 -8.50 -0.20
1759.13 -3.90 -8.50 -0.40
1759.25 -9.30 -7.30 0.10
1759.38 -12.40 -4.70 0.30
1759.50 -12.40 -2.70 -0.20
1759.63 -11.70 -2.00 -1.20
1759.75 -9.50 -2.00 -1.70
1759.88 -7.80 -5.60 -1.70
1760.00 -8.50 -7.30 -1.80
1760.13 -7.60 -8.10 -0.60
1760.25 -5.40 -7.60 0.00
1760.38 -4.30 -6.30 0.10
1760.50 -7.20 -4.70 -0.20
1760.63 -11.10 -4.10 -1.00
1760.75 -15.00 -1.00 -2.00
1760.88 -16.40 0.00 -2.70
1761.00 -12.90 -2.70 -2.70
1761.13 -6.80 -5.90 -2.10
1761.25 -4.20 -8.50 -1.90
1761.38 -3.80 -9.70 -1.60
1761.50 -6.00 -8.80 -1.30
1761.63 -11.90 -3.60 -1.60
1761.75 -15.90 0.20 -2.90
1761.88 -17.50 2.40 -3.90
1762.00 -14.30 -1.20 -3.50
1762.13 -8.00 -4.90 -2.80
1762.25 -4.00 -9.00 -2.50
1762.38 -3.30 -9.70 -2.40
1762.50 -5.90 -7.00 -2.40
1762.63 -10.80 -2.70 -2.50
1762.75 -13.70 0.00 -2.00
1762.88 -14.20 -1.00 -2.00
1763.00 -10.80 -4.10 -2.50
1763.13 -7.80 -8.10 -2.30
1763.25 -3.80 -10.20 -2.30
1763.38 -3.40 -8.50 -2.90
1763.50 -6.30 -5.90 -3.10
1763.63 -11.10 -3.20 -2.80
1763.75 -12.90 -1.80 -3.10
1763.88 -14.50 -0.50 -3.20
1764.00 -10.60 -3.60 -2.80
1764.13 -5.90 -6.10 -2.60
1764.25 -2.30 -5.40 -2.70
1764.38 -2.10 -3.20 -2.60
1764.50 -4.50 -2.50 -3.10
1764.63 -9.40 -2.20 -3.10
1764.75 -13.20 -3.20 -2.90
1764.88 -14.20 -5.40 -2.20
1765.00 -11.20 -5.40 -2.00
1765.13 -6.00 -4.90 -1.90
1765.25 -3.20 -4.10 -2.00
1765.38 -3.30 -3.00 -2.10
1765.50 -6.60 -3.90 -2.00
1765.63 -10.20 -5.10 -2.10
1765.75 -11.20 -6.30 -1.70
1765.88 -10.80 -8.50 -0.90
1766.00 -5.00 -7.30 -0.40
1766.13 -1.00 -3.20 -0.70
1766.25 -1.40 0.00 -1.90
1766.38 -7.00 2.20 -3.10
1766.50 -12.10 -0.70 -2.80
1766.63 -15.00 -5.80 -2.60
1766.75 -12.80 -8.30 -1.80
1766.88 -6.40 -8.10 -0.90
1767.00 -2.00 -4.90 -0.50
1767.13 -1.40 -1.60 -0.90
1767.25 -5.50 0.40 -1.20
1767.38 -10.80 -0.30 -1.00
1767.50 -13.00 -3.40 -0.40
1767.63 -9.70 -4.10 -2.00
1767.75 -8.20 -4.90 -2.90
1767.88 -5.80 -2.50 -3.10
1768.00 -6.30 -2.00 -3.20
1768.13 -5.30 -2.50 -3.00
1768.25 -6.30 -4.50 -2.30
1768.38 -5.20 -5.40 -1.20
1768.50 -4.30 -5.90 -1.60
1768.63 -6.00 -3.40 -2.00
1768.75 -8.10 0.70 -2.30
1768.88 -10.60 2.20 -1.80
1769.00 -9.10 -0.30 -1.70
1769.13 -6.60 -3.40 -2.10
1769.25 -4.80 -7.60 -1.60
1769.38 -4.30 -8.80 -1.20
1769.50 -3.20 -8.10 -1.30
1769.63 -4.70 -4.90 -1.90
1769.75 -8.50 -1.00 -2.20
1769.88 -9.50 0.00 -2.20
1770.00 -9.00 -1.00 -2.50
1770.13 -6.40 -3.60 -2.00
1770.25 -4.80 -8.10 -1.10
1770.38 -2.90 -9.50 -1.10
1770.50 -4.70 -7.80 -1.40
1770.63 -8.40 -4.10 -1.60
1770.75 -11.70 -2.50 -2.00
1770.88 -13.50 -1.80 -2.60
1771.00 -12.10 -2.20 -3.00
1771.13 -6.30 -6.30 -2.20
1771.25 -2.10 -7.60 -1.00
1771.38 2.20 -7.80 0.30
1771.50 0.00 -6.30 0.80
1771.63 -4.70 -5.40 0.40
1771.75 -10.10 -3.90 -0.40
1771.88 -14.30 -3.20 -1.70
1772.00 -15.70 -0.30 -2.60
1772.13 -13.40 0.00 -3.30
1772.25 -6.30 -4.50 -2.20
1772.38 -1.00 -8.10 -0.40
1772.50 0.10 -8.50 0.90
1772.63 -0.20 -6.60 0.90
1772.75 -5.40 -3.70 0.20
1772.88 -11.60 -1.80 -0.80
1773.00 -16.40 -1.00 -2.10
1773.13 -17.70 -1.40 -2.30
1773.25 -12.80 -2.90 -2.40
1773.38 -5.80 -5.40 -2.00
1773.50 -1.00 -8.10 -1.40
1773.63 -0.20 -7.00 -0.70
1773.75 -3.70 -6.10 -0.60
1773.88 -9.40 -5.20 0.20
1774.00 -11.70 -3.90 -0.10
1774.13 -13.80 -3.20 -0.20
1774.25 -10.50 -3.60 -0.80
1774.38 -5.80 -5.90 -0.70
1774.50 -2.40 -7.00 -0.50
1774.63 -2.50 -8.30 -0.60
1774.75 -4.80 -8.10 -0.60
1774.88 -8.00 -6.30 -0.70
1775.00 -9.90 -5.10 -0.80
1775.13 -9.10 -3.60 -0.90
1775.25 -7.20 -4.70 -0.50
1775.38 -5.20 -5.90 -0.30
1775.50 -4.70 -6.80 -0.40
1775.63 -5.20 -7.30 -0.90
1775.75 -9.00 -6.80 -1.10
1775.88 -11.50 -5.80 -1.40
1776.00 -11.10 -4.10 -1.10
1776.13 -8.20 -2.50 -1.20
1776.25 -7.10 -2.90 -0.70
1776.38 -5.80 -4.50 0.10
1776.50 -5.00 -7.30 0.70
1776.63 -6.40 -8.10 1.00
1776.75 -6.50 -7.30 1.20
1776.88 -6.40 -4.70 1.10
1777.00 -6.90 -1.80 0.80
1777.13 -8.70 -1.40 0.00
1777.25 -11.30 -2.70 -0.70
1777.38 -10.90 -4.90 -2.10
1777.50 -8.40 -6.60 -2.30
1777.63 -6.40 -6.60 -1.30
1777.75 -1.20 -6.60 -0.40
1777.88 -1.80 -6.60 0.00
1778.00 -4.10 -4.50 -0.10
1778.13 -9.80 -2.90 -0.30
1778.25 -13.20 -2.20 -0.20
1778.38 -13.50 -2.20 -1.30
1778.50 -11.20 -3.40 -2.90
1778.63 -6.80 -4.50 -2.50
1778.75 -5.10 -6.10 -1.40
1778.88 -2.40 -9.50 -0.20
1779.00 -5.20 -8.80 1.20
1779.13 -4.80 -5.20 2.10
1779.25 -11.30 -4.10 2.00
1779.38 -14.00 -3.20 1.40
1779.50 -14.70 -2.90 0.20
1779.63 -10.30 -0.50 1.60
1779.75 -4.60 -1.20 1.90
1779.88 -1.20 -3.70 1.80
1780.00 -0.90 -5.20 1.70
1780.13 -3.50 -5.90 1.60
1780.25 -5.90 -4.10 1.00
1780.38 -9.40 -2.70 0.50
1780.50 -11.50 -0.50 0.20
1780.63 -12.30 -1.00 0.00
1780.75 -10.80 -3.20 0.30
1780.88 -5.50 -5.40 0.40
1781.00 -1.80 -7.00 0.70
1781.13 -0.30 -7.80 0.90
1781.25 -1.70 -6.30 1.10
1781.38 -4.80 -5.20 0.90
1781.50 -8.50 -3.40 1.90
1781.63 -7.30 -2.00 0.90
1781.75 -8.70 0.00 0.20
1781.88 -7.30 0.00 0.50
1782.00 -5.80 -0.50 0.00
1782.13 -5.80 -2.50 -0.60
1782.25 -5.20 -5.40 -0.20
1782.38 -4.70 -5.90 1.20
1782.50 -3.90 -6.60 1.60
1782.63 -3.40 -3.70 1.60
1782.75 -6.70 -1.80 1.70
1782.88 -7.80 -1.20 1.20
1783.00 -7.10 -2.00 1.10
1783.13 -5.20 -3.00 0.10
1783.25 -2.20 -3.90 -0.10
1783.38 -0.60 -3.90 0.20
1783.50 -2.60 -2.70 0.10
1783.63 -4.80 -1.80 -0.30
1783.75 -7.80 -0.30 -1.70
1783.88 -7.60 0.20 -2.90
1784.00 -6.40 -0.30 -2.10
1784.13 -0.80 0.00 -1.00
1784.25 3.30 -0.80 -1.20
1784.38 3.30 -1.20 -2.10
1784.50 -4.20 -0.70 -2.70
1784.63 -11.20 0.40 -1.40
1784.75 -12.90 1.70 -1.30
1784.88 -9.40 2.20 0.60
1785.00 -1.60 -1.20 1.30
1785.13 4.80 -1.20 1.60
1785.25 5.40 -3.40 0.30
1785.38 0.90 -3.70 -0.50
1785.50 -7.70 -3.40 -0.90
1785.63 -13.70 -3.40 -0.70
1785.75 -14.50 -1.00 -0.90
1785.88 -5.10 -2.70 -1.60
1786.00 1.90 -5.90 -0.90
1786.13 4.00 -8.30 -0.50
1786.25 2.00 -7.60 -0.30
1786.38 -2.40 -5.60 -0.20
1786.50 -8.40 -2.20 -1.20
1786.63 -12.40 -0.30 -2.10
1786.75 -11.10 -0.30 -2.20
1786.88 -5.00 -3.00 -0.90
1787.00 1.10 -6.10 0.10
1787.13 4.00 -6.30 0.60
1787.25 2.70 -6.30 -0.10
1787.38 -2.00 -3.00 -0.50
1787.50 -7.20 0.70 -0.60
1787.63 -11.50 2.40 0.20
1787.75 -9.40 0.70 -0.30
1787.88 -4.50 -1.40 -1.80
1788.00 -2.50 -3.90 -1.60
1788.13 1.10 -4.10 -1.10
1788.25 0.90 -2.30 -0.90
1788.38 -1.00 0.70 -1.30
1788.50 -4.10 1.40 -2.10
1788.63 -5.40 3.10 -2.50
1788.75 -4.10 1.90 -3.20
1788.88 -7.50 -2.00 -3.90
1789.00 -4.10 -3.00 -2.80
1789.13 -2.10 -4.10 -2.40
1789.25 -0.70 -4.70 -2.50
1789.38 -0.70 -4.10 -2.50
1789.50 -2.70 -2.30 -3.00
1789.63 -6.70 1.10 -3.20
1789.75 -9.70 2.20 -2.90
1789.88 -9.90 2.60 -2.50
1790.00 -6.60 2.90 -2.70
1790.13 -3.10 1.40 -3.60
1790.25 -2.90 -3.20 -4.20
1790.38 -0.20 -3.20 -3.90
1790.50 -0.60 -1.00 -4.00
1790.63 -2.90 1.10 -4.20
1790.75 -5.00 2.40 -4.20
1790.88 -8.80 2.40 -3.60
1791.00 -8.60 -0.30 -3.80
1791.13 -6.60 0.40 -3.60
1791.25 -4.90 0.20 -3.40
1791.38 -2.30 0.00 -3.20
1791.50 0.10 0.70 -3.20
1791.63 -0.50 1.70 -3.30
1791.75 -3.60 -0.50 -3.70
1791.88 -6.60 -2.00 -4.30
1792.00 -7.60 -0.30 -4.90
1792.13 -7.60 4.00 -4.00
1792.25 -5.00 4.80 -3.20
1792.38 -1.30 5.10 -2.80
1792.50 -0.50 3.60 -2.80
1792.63 -1.40 2.40 -2.70
1792.75 -4.00 0.70 -2.60
1792.88 -3.40 1.70 -2.10
1793.00 -2.80 1.40 -1.30
1793.13 -1.90 1.70 -0.80
1793.25 -2.50 1.40 -0.90
1793.38 -5.20 1.40 -1.10
1793.50 -5.20 1.90 -1.70
1793.63 -6.30 4.80 -2.10
1793.75 -4.60 4.00 -1.40
1793.88 -2.10 2.60 -0.80
1794.00 0.20 -0.50 -0.10
1794.13 1.00 -2.50 0.10
1794.25 0.60 -2.30 0.20
1794.38 -2.80 -0.50 -0.10
1794.50 -5.60 1.70 -1.00
1794.63 -8.60 2.20 -1.70
1794.75 -8.50 1.40 -1.70
1794.88 -6.30 -1.00 -1.80
1795.00 -4.60 -4.10 -1.60
1795.13 -3.20 -6.10 -1.10
1795.25 -1.10 -5.90 -0.30
1795.38 -0.60 -3.40 0.00
1795.50 -3.40 -1.80 -0.40
1795.63 -6.90 -0.70 -1.20
1795.75 -11.20 -1.00 -2.00
1795.88 -12.90 -2.20 -2.60
1796.00 -9.90 -3.20 -1.80
1796.13 -3.30 -4.50 -1.00
1796.25 0.90 -4.70 -0.10
1796.38 2.90 -5.90 0.20
1796.50 1.10 -6.10 -0.10
1796.63 -5.20 -3.90 -0.80
1796.75 -11.50 -1.40 -1.70
1796.88 -14.60 1.10 -2.00
1797.00 -12.00 -0.50 -1.70
1797.13 -4.20 -3.70 -0.50
1797.25 1.10 -6.60 0.10
1797.38 3.20 -7.30 0.00
1797.50 -0.80 -6.80 -0.70
1797.63 -8.20 -2.00 -1.60
1797.75 -13.90 0.40 -2.70
1797.88 -16.00 1.90 -1.90
1798.00 -9.40 -2.20 -1.40
1798.13 -2.20 -5.90 -1.00
1798.25 1.30 -8.80 -0.30
1798.38 0.40 -7.60 0.30
1798.50 -3.20 -5.60 -0.10
1798.63 -9.00 -1.00 -0.80
1798.75 -13.70 1.40 -1.40
1798.88 -14.20 2.40 -1.70
1799.00 -9.00 -1.40 -1.60
1799.13 -3.60 -6.30 -1.10
1799.25 -0.60 -9.20 -0.20
1799.38 0.10 -8.10 -0.20
1799.50 -3.00 -5.90 -0.90
1799.63 -7.10 -1.40 -2.10
1799.75 -11.50 0.00 -3.20
1799.88 -13.20 -0.30 -3.00
1800.00 -8.80 -2.50 -3.00
1800.13 -3.60 -6.30 -2.70
1800.25 -0.10 -8.30 -2.20
1800.38 -1.00 -8.50 -2.50
1800.50 -5.10 -7.00 -2.80
1800.63 -9.30 -3.40 -3.10
1800.75 -12.90 -0.30 -3.60
1800.88 -11.80 0.40 -3.80
1801.00 -6.60 -3.90 -2.90
1801.13 -1.00 -6.60 -2.10
1801.25 0.70 -10.20 -1.20
1801.38 -1.90 -9.90 -1.70
1801.50 -6.20 -7.60 -2.40
1801.63 -11.90 -2.20 -3.00
1801.75 -13.10 1.90 -3.70
1801.88 -10.80 -0.70 -2.90
1802.00 -5.10 -7.00 -1.80
1802.13 -1.00 -8.50 -0.50
1802.25 -1.30 -9.70 0.00
1802.38 -3.00 -7.80 0.30
1802.50 -6.90 -2.70 -1.00
1802.63 -12.10 1.10 -2.30
1802.75 -13.40 2.40 -3.20
1802.88 -11.70 -1.00 -2.80
1803.00 -6.30 -6.30 -1.20
1803.13 -3.50 -9.20 0.40
1803.25 -0.70 -9.50 1.40
1803.38 -0.60 -9.20 0.90
1803.50 -5.60 -5.20 1.00
1803.63 -10.50 -1.80 -0.40
1803.75 -10.80 1.10 -1.40
1803.88 -11.40 0.70 -2.40
1804.00 -9.80 -2.50 -2.60
1804.13 -6.70 -5.60 -2.10
1804.25 -2.80 -7.30 -1.40
1804.38 -1.20 -8.50 -0.40
1804.50 -2.40 -8.50 0.50
1804.63 -4.30 -5.40 1.00
1804.75 -8.10 -3.20 0.20
1804.88 -9.80 0.40 -0.50
1805.00 -9.80 1.90 -1.40
1805.13 -8.50 0.90 -2.10
1805.25 -5.80 -4.50 -2.10
1805.38 -3.80 -7.30 -1.00
1805.50 -0.70 -9.90 -0.40
1805.63 -1.60 -9.90 -0.20
1805.75 -3.90 -5.20 -0.30
1805.88 -7.80 -0.70 -0.70
1806.00 -11.50 1.90 -1.70
1806.13 -13.40 1.40 -1.80
1806.25 -10.10 -2.90 -1.30
1806.38 -5.40 -8.10 -1.20
1806.50 -2.20 -11.20 -0.40
1806.63 -0.80 -9.20 -0.60
1806.75 -2.80 -6.30 -0.50
1806.88 -6.00 -2.00 -0.60
1807.00 -11.10 0.20 -1.00
1807.13 -14.20 -1.40 -1.90
1807.25 -13.00 -2.90 -1.20
1807.38 -8.00 -6.80 -1.10
1807.50 -0.60 -8.30 -1.60
1807.63 0.30 -9.50 -1.20
1807.75 0.60 -6.60 -0.30
1807.88 -2.60 -4.70 -0.40
1808.00 -9.00 -2.00 -0.90
1808.13 -14.60 -0.70 -1.60
1808.25 -15.90 -0.70 -2.10
1808.38 -12.70 -1.80 -2.60
1808.50 -5.20 -6.80 -2.40
1808.63 -1.60 -7.60 -1.60
1808.75 0.60 -8.50 -0.70
1808.88 -1.10 -8.30 -0.20
1809.00 -5.90 -5.20 -0.30
1809.13 -9.70 -1.20 -0.60
1809.25 -8.40 4.00 -3.50
1809.38 -11.20 4.90 -5.00
1809.50 -6.30 -1.40 -4.20
1809.63 -0.10 -4.90 -4.10
1809.75 -2.80 -9.20 -2.40
1809.88 -2.10 -6.10 -1.30
1810.00 -6.30 -3.90 -2.00
1810.13 -10.20 -1.20 -2.20
1810.25 -13.70 1.40 -2.10
1810.38 -14.20 1.40 -2.50
1810.50 -11.00 0.40 -3.00
1810.63 -6.70 -3.20 -2.40
1810.75 -2.80 -5.90 -2.30
1810.88 -2.90 -6.10 -2.20
1811.00 -4.10 -4.90 -1.70
1811.13 -6.50 -2.90 -1.30
1811.25 -9.10 -1.20 -1.30
1811.38 -10.90 -1.00 -1.30
1811.50 -11.10 -1.20 -1.60
1811.63 -9.90 -3.60 -2.00
1811.75 -8.00 -3.90 -1.90
1811.88 -5.90 -4.10 -1.70
1812.00 -4.00 -4.10 -1.20
1812.13 -3.70 -4.10 -0.20
1812.25 -3.40 -4.70 0.30
1812.38 -5.60 -4.70 0.20
1812.50 -8.30 -3.60 -0.40
1812.63 -11.70 -1.00 -0.90
1812.75 -12.30 1.90 -1.20
1812.88 -9.80 1.90 -1.30
1813.00 -5.50 -1.00 -0.60
1813.13 -2.00 -4.90 0.00
1813.25 -0.80 -7.80 0.50
1813.38 -2.80 -7.80 0.90
1813.50 -6.30 -5.40 0.60
1813.63 -10.20 -1.80 0.30
1813.75 -11.10 1.10 0.00
1813.88 -9.80 0.40 0.20
1814.00 -5.60 -2.20 0.80
1814.13 -1.30 -5.40 1.10
1814.25 -1.10 -8.30 1.10
1814.38 -3.10 -8.10 0.50
1814.50 -6.50 -5.40 -0.20
1814.63 -9.70 -1.20 -0.60
1814.75 -9.50 1.40 -0.60
1814.88 -6.90 0.20 -0.40
1815.00 -4.30 -3.00 -0.30
1815.13 -3.40 -7.60 -0.10
1815.25 -4.30 -10.20 -0.40
1815.38 -5.90 -8.10 -0.90
1815.50 -8.40 -3.60 -1.00
1815.63 -9.50 0.90 -0.80
1815.75 -8.60 2.60 -0.40
1815.88 -6.80 -0.50 -0.40
1816.00 -4.80 -6.60 -0.50
1816.13 -6.10 -9.90 -0.70
1816.25 -6.50 -9.70 -0.80
1816.38 -7.20 -5.60 -0.60
1816.50 -7.80 -0.70 -0.40
1816.63 -7.30 0.90 -0.60
1816.75 -7.70 0.00 -0.70
1816.88 -7.10 -4.50 -0.70
1817.00 -8.20 -7.80 -0.60
1817.13 -7.30 -7.80 -0.30
1817.25 -5.60 -4.70 0.10
1817.38 -4.10 -3.00 0.20
1817.50 -3.90 -3.20 0.10
1817.63 -6.80 -3.40 -0.40
1817.75 -10.20 -4.70 -0.70
1817.88 -11.60 -4.10 -1.00
1818.00 -11.50 -2.90 -0.40
1818.13 -6.50 -3.90 0.40
1818.25 -1.70 -6.30 1.30
1818.38 0.60 -8.10 1.80
1818.50 -1.10 -9.70 1.20
1818.63 -6.70 -7.00 0.40
1818.75 -13.50 -1.80 -0.10
1818.88 -15.50 2.40 -0.20
1819.00 -13.80 1.70 0.50
1819.13 -5.20 -4.50 1.20
1819.25 1.60 -8.80 0.90
1819.38 0.00 -10.20 0.80
1819.50 -4.10 -8.80 1.30
1819.63 -6.80 -5.40 1.00
1819.75 -11.20 -2.00 0.40
1819.88 -13.50 0.20 -1.80
1820.00 -13.80 -1.20 -1.90
1820.13 -6.80 -2.50 -1.80
1820.25 -3.00 -4.50 -1.90
1820.38 -1.70 -8.80 -0.70
1820.50 -0.40 -6.10 0.80
1820.63 -0.60 -5.40 0.40
1820.75 -5.90 -3.70 -0.60
1820.88 -9.40 1.10 -1.60
1821.00 -12.50 0.90 -1.90
1821.13 -12.70 0.70 -2.20
1821.25 -9.40 -2.70 -2.00
1821.38 -6.40 -5.20 -2.00
1821.50 -4.00 -6.60 -1.70
1821.63 -3.40 -6.60 -0.90
1821.75 -4.30 -5.40 -0.90
1821.88 -6.90 -3.60 -1.00
1822.00 -9.70 -2.20 -1.30
1822.13 -11.30 -1.20 -1.90
1822.25 -10.70 -1.40 -2.30
1822.38 -9.40 -2.70 -2.70
1822.50 -8.50 -3.90 -2.90
1822.63 -5.20 -5.90 -2.40
1822.75 -3.60 -8.30 -1.70
1822.88 -3.70 -8.50 -1.00
1823.00 -4.80 -6.60 -0.80
1823.13 -7.30 -2.90 -1.20
1823.25 -9.70 0.70 -1.90
1823.38 -11.70 0.00 -2.30
1823.50 -13.00 -2.00 -1.40
1823.63 -6.00 -4.90 -0.50
1823.75 -4.10 -8.80 -0.60
1823.88 -2.10 -5.60 -0.30
1824.00 -3.30 -3.40 -0.60
1824.13 -4.60 -0.70 -0.50
1824.25 -8.50 -0.50 -0.90
1824.38 -11.50 -2.00 -1.90
1824.50 -13.70 -2.00 -3.80
1824.63 -12.30 -2.90 -3.70
1824.75 -8.10 -2.20 -3.40
1824.88 -4.60 -2.20 -2.70
1825.00 -0.80 -3.40 -1.40
1825.13 -1.10 -4.90 -0.50
1825.25 -3.20 -6.10 -0.70
1825.38 -8.20 -3.90 -1.60
1825.50 -10.80 -0.70 -2.50
1825.63 -14.00 2.40 -3.40
1825.75 -12.80 1.40 -4.10
1825.88 -7.10 -3.40 -3.00
1826.00 -0.60 -6.30 -1.60
1826.13 2.40 -6.30 -0.50
1826.25 -0.20 -6.10 -0.50
1826.38 -4.60 -2.20 -1.30
1826.50 -11.00 1.40 -2.70
1826.63 -15.00 3.80 -3.70
1826.75 -14.10 0.70 -3.60
1826.88 -5.60 -4.70 -2.00
1827.00 0.70 -7.30 -0.70
1827.13 2.40 -9.20 0.10
1827.25 -0.30 -7.30 0.40
1827.38 -6.50 -2.00 -0.20
1827.50 -12.40 1.70 -1.60
1827.63 -15.90 3.60 -2.50
1827.75 -11.40 0.20 -2.30
1827.88 -4.30 -4.90 -1.40
1828.00 1.10 -8.10 -1.00
1828.13 1.10 -8.10 -0.60
1828.25 -0.70 -4.70 -0.40
1828.38 -6.30 -0.50 -0.90
1828.50 -11.90 1.70 -1.80
1828.63 -13.60 1.70 -2.20
1828.75 -12.00 -0.50 -1.40
1828.88 -5.80 -4.50 -0.80
1829.00 -1.00 -7.00 -0.10
1829.13 -0.40 -8.10 0.60
1829.25 -1.70 -6.30 0.70
1829.38 -4.80 -3.70 0.60
1829.50 -7.20 -0.30 -0.60
1829.63 -11.00 2.40 -1.10
1829.75 -9.50 1.40 -1.20
1829.88 -6.80 -2.00 -1.30
1830.00 -3.70 -6.60 -0.90
1830.13 -1.40 -8.80 -1.00
1830.25 -2.20 -5.90 -1.20
1830.38 -5.10 -1.20 -1.30
1830.50 -8.50 1.90 -1.20
1830.63 -10.30 0.90 -0.40
1830.75 -7.80 -1.80 0.20
1830.88 -5.10 -7.00 0.30
1831.00 -3.20 -8.10 -0.20
1831.13 -4.20 -7.00 -0.80
1831.25 -6.20 -4.10 -0.90
1831.38 -9.10 -0.70 -0.50
1831.50 -8.30 -0.30 0.10
1831.63 -8.00 -2.50 0.20
1831.75 -7.10 -5.40 0.50
1831.88 -4.70 -5.90 0.30
1832.00 -4.60 -5.20 -0.10
1832.13 -4.60 -3.20 -0.30
1832.25 -6.90 -1.20 -0.30
1832.38 -9.50 -2.00 -0.20
1832.50 -10.20 -3.60 -0.10
1832.63 -11.20 -4.90 -0.50
1832.75 -9.50 -5.40 -0.20
1832.88 -8.10 -4.70 0.00
1833.00 -5.00 -3.90 0.40
1833.13 -3.90 -4.70 0.50
1833.25 -4.10 -5.90 1.00
1833.38 -5.60 -7.00 0.90
1833.50 -9.00 -6.30 0.40
1833.63 -11.60 -4.70 -0.10
1833.75 -12.40 -1.20 -0.80
1833.88 -11.70 0.00 -0.80
1834.00 -8.20 -0.50 -0.40
1834.13 -4.70 -3.90 -0.10
1834.25 -3.80 -5.90 0.20
1834.38 -4.80 -8.10 0.30
1834.50 -7.80 -6.60 0.40
1834.63 -9.90 -4.10 0.20
1834.75 -11.90 -1.80 0.10
1834.88 -11.90 1.10 0.40
1835.00 -9.90 0.20 0.60
1835.13 -7.60 -4.10 0.70
1835.25 -5.90 -8.10 0.80
1835.38 -5.30 -9.90 0.90
1835.50 -5.00 -7.80 0.70
1835.63 -7.10 -3.40 0.30
1835.75 -9.40 0.20 0.40
1835.88 -9.70 0.20 0.60
1836.00 -8.90 -2.20 0.40
1836.13 -8.50 -5.40 -0.10
1836.25 -7.20 -6.60 -0.30
1836.38 -6.30 -5.90 0.00
1836.50 -5.70 -3.90 0.40
1836.63 -5.00 -2.50 0.50
1836.75 -5.50 -3.90 0.50
1836.88 -7.60 -5.60 0.30
1837.00 -8.60 -5.60 -0.20
1837.13 -9.10 -2.70 0.00
1837.25 -7.60 -1.20 -0.20
1837.38 -8.20 -2.50 -0.10
1837.50 -7.60 -4.70 0.50
1837.63 -6.70 -8.10 0.90
1837.75 -5.50 -7.80 1.20
1837.88 -5.10 -6.10 0.80
1838.00 -5.80 -3.40 0.30
1838.13 -7.30 -1.00 -0.10
1838.25 -8.70 -0.50 -0.20
1838.38 -8.70 -2.50 -0.30
1838.50 -8.70 -4.90 -0.40
1838.63 -6.80 -5.90 -0.20
1838.75 -3.40 -5.60 -0.10
1838.88 -2.40 -5.20 -0.20
1839.00 -3.70 -4.70 -0.20
1839.13 -6.30 -3.90 -0.60
1839.25 -9.50 -4.30 -1.10
1839.38 -11.20 -3.40 -0.20
1839.50 -10.20 -2.20 0.70
1839.63 -7.10 -1.00 1.90
1839.75 -3.00 -2.50 2.20
1839.88 -1.30 -5.40 1.70
1840.00 -3.50 -6.80 0.90
1840.13 -7.20 -5.20 -0.30
1840.25 -8.40 -1.20 -1.90
1840.38 -9.40 -0.30 -2.70
1840.50 -8.80 -2.00 -2.00
1840.63 -5.40 -3.20 0.10
1840.75 0.40 -6.60 1.00
1840.88 1.00 -8.80 1.10
1841.00 -1.60 -7.00 1.10
1841.13 -6.40 -1.80 0.50
1841.25 -9.70 3.60 0.10
1841.38 -10.20 2.60 0.20
1841.50 -4.70 0.00 -1.10
1841.63 -1.10 -3.90 -1.60
1841.75 1.90 -6.80 -1.40
1841.88 2.70 -6.80 -2.70
1842.00 -0.60 -4.90 -3.60
1842.13 -4.00 0.20 -4.00
1842.25 -6.70 2.60 -4.50
1842.38 -8.40 2.60 -4.20
1842.50 -7.60 0.70 -4.50
1842.63 -4.50 3.30 -5.20
1842.75 -4.50 1.40 -4.80
1842.88 -0.70 -2.70 -3.70
1843.00 0.70 -4.50 -1.90
1843.13 0.20 -5.40 -1.10
1843.25 -2.10 -3.70 -0.70
1843.38 -3.60 -1.40 -2.30
1843.50 -11.20 -2.00 -4.60
1843.63 -13.80 0.70 -4.00
1843.75 -7.20 -2.20 -2.80
1843.88 1.20 -3.00 -2.40
1844.00 4.10 -6.60 -2.00
1844.13 3.70 -7.30 -1.00
1844.25 -0.40 -4.10 -1.00
1844.38 -7.20 -1.80 -0.60
1844.50 -10.50 -1.80 -0.50
1844.63 -12.10 1.70 -2.60
1844.75 -9.40 -0.70 -2.00
1844.88 -4.20 -7.60 -2.40
1845.00 1.60 -9.70 -2.00
1845.13 0.90 -5.20 -1.00
1845.25 -0.60 -4.90 -0.30
1845.38 -2.20 -3.90 0.30
1845.50 -4.80 -2.20 0.40
1845.63 -6.90 -2.70 0.60
1845.75 -8.10 -2.20 0.60
1845.88 -7.10 -2.90 -0.30
1846.00 -6.20 -2.70 -1.40
1846.13 -5.80 -2.50 -3.00
1846.25 -5.70 1.70 -2.80
1846.38 -2.10 -1.20 -1.70
1846.50 0.10 -3.70 -0.90
1846.63 1.00 -5.40 -0.40
1846.75 -0.40 -5.20 -0.20
1846.88 -7.20 -2.70 -0.90
1847.00 -12.70 0.70 -1.80
1847.13 -15.00 2.90 -2.50
1847.25 -8.50 -0.50 -1.90
1847.38 0.70 -5.90 -0.30
1847.50 3.90 -8.50 1.90
1847.63 4.80 -8.10 3.10
1847.75 0.40 -6.10 2.40
1847.88 -8.30 -2.20 1.20
1848.00 -14.50 0.40 -0.60
1848.13 -14.10 4.60 -1.60
1848.25 -9.90 3.60 -1.20
1848.38 -0.80 -2.00 -0.30
1848.50 3.10 -5.20 0.90
1848.63 2.70 -5.40 1.90
1848.75 2.70 -3.90 2.10
1848.88 -2.40 -1.20 1.40
1849.00 -8.20 1.90 -0.50
1849.13 -11.20 4.30 -2.30
1849.25 -13.60 4.60 -3.30
1849.38 -8.80 0.40 -2.30
1849.50 -2.90 -7.00 -1.10
1849.63 -0.70 -9.00 0.40
1849.75 -0.70 -9.50 -0.40
1849.88 -3.40 -7.00 -1.10
1850.00 -5.90 -2.70 -1.70
1850.13 -10.10 0.90 -2.80
1850.25 -14.10 6.00 -3.80
1850.38 -10.70 5.30 -2.40
1850.50 -8.40 0.20 -2.60
1850.63 -4.20 -4.10 -2.40
1850.75 -0.80 -5.90 -2.80
1850.88 -2.00 -5.90 -3.20
1851.00 -3.20 -4.10 -3.20
1851.13 -5.80 -1.40 -3.20
1851.25 -10.30 -1.40 -2.70
1851.38 -11.30 -0.70 -2.20
1851.50 -11.10 -1.80 -2.20
1851.63 -8.40 -2.70 -2.70
1851.75 -5.80 -3.40 -3.10
1851.88 -4.60 -2.20 -3.00
1852.00 -3.70 -2.20 -3.00
1852.13 -3.60 -2.00 -2.50
1852.25 -5.10 -2.70 -2.50
1852.38 -6.80 -3.90 -2.20
1852.50 -7.20 -4.10 -2.10
1852.63 -7.30 -3.40 -2.20
1852.75 -6.70 -2.20 -2.20
1852.88 -6.20 0.20 -2.00
1853.00 -6.60 -0.50 -2.00
1853.13 -7.60 -1.20 -1.70
1853.25 -7.20 -4.10 -1.30
1853.38 -6.00 -4.90 -1.70
1853.50 -5.10 -5.20 -2.20
1853.63 -5.10 -1.80 -2.10
1853.75 -5.90 0.70 -2.10
1853.88 -7.20 1.10 -1.60
1854.00 -9.50 -0.50 -1.20
1854.13 -9.10 -3.20 -1.30
1854.25 -8.20 -4.90 -1.40
1854.38 -6.50 -4.50 -1.20
1854.50 -4.20 -2.70 -1.10
1854.63 -4.00 -0.70 -1.10
1854.75 -4.50 0.00 -1.20
1854.88 -6.80 -2.00 -1.30
1855.00 -7.70 -4.50 -1.30
1855.13 -8.90 -4.70 -1.80
1855.25 -8.90 -2.70 -1.40
1855.38 -7.30 -1.00 -1.60
1855.50 -5.50 0.00 -1.20
1855.63 -2.80 -1.40 -1.10
1855.75 -1.90 -3.70 -1.40
1855.88 -4.10 -4.50 -1.70
1856.00 -6.90 -4.10 -2.30
1856.13 -9.90 -1.80 -3.10
1856.25 -12.10 0.20 -3.00
1856.38 -9.90 -0.70 -2.20
1856.50 -6.20 -5.20 -1.30
1856.63 -2.80 -7.30 0.00
1856.75 -0.40 -7.60 0.80
1856.88 -0.80 -5.90 0.70
1857.00 -5.00 -3.40 0.00
1857.13 -10.70 0.40 -0.90
1857.25 -14.70 1.90 -2.10
1857.38 -14.60 0.70 -2.00
1857.50 -5.50 -3.40 -0.90
1857.63 0.00 -6.30 0.40
1857.75 3.00 -7.80 0.80
1857.88 -0.40 -8.10 0.80
1858.00 -6.50 -4.50 0.30
1858.13 -12.90 1.10 -0.70
1858.25 -16.70 3.80 -1.10
1858.38 -12.70 1.10 -1.30
1858.50 -5.50 -4.90 -0.80
1858.63 0.40 -8.50 -0.30
1858.75 0.90 -9.50 0.10
1858.88 -1.10 -7.30 0.30
1859.00 -6.40 -2.70 -0.10
1859.13 -12.00 2.40 -0.20
1859.25 -13.80 4.00 0.50
1859.38 -11.50 0.90 0.30
1859.50 -6.10 -3.70 0.60
1859.63 -3.30 -6.80 1.00
1859.75 -0.80 -7.30 1.40
1859.88 -0.80 -5.40 1.80
1860.00 -2.80 -3.40 1.00
1860.13 -8.00 -0.50 0.00
1860.25 -9.30 1.90 -0.90
1860.38 -8.60 1.70 -1.30
1860.50 -6.20 -0.70 -1.10
1860.63 -4.10 -4.90 -1.10
1860.75 -3.00 -8.80 -0.90
1860.88 -4.20 -9.90 -0.40
1861.00 -5.10 -6.60 0.70
1861.13 -5.20 -3.00 0.90
1861.25 -6.90 0.20 0.20
1861.38 -10.10 2.40 -0.80
1861.50 -12.30 0.00 -1.30
1861.63 -13.40 -3.40 -0.90
1861.75 -7.60 -8.10 -0.30
1861.88 -2.60 -9.50 0.50
1862.00 0.20 -8.30 1.70
1862.13 0.20 -5.90 1.90
1862.25 -4.30 -4.50 1.00
1862.38 -12.60 -1.80 -0.70
1862.50 -15.80 -0.50 -2.30
1862.63 -16.50 -0.30 -2.90
1862.75 -8.10 -4.10 -2.70
1862.88 -1.20 -7.60 -1.60
1863.00 2.70 -7.80 0.00
1863.13 1.00 -5.90 0.50
1863.25 -5.50 -3.90 -0.20
1863.38 -13.10 0.00 -1.40
1863.50 -18.80 0.40 -2.50
1863.63 -16.00 0.40 -2.90
1863.75 -8.60 -2.70 -2.70
1863.88 -2.50 -7.30 -2.40
1864.00 0.10 -9.50 -1.30
1864.13 -1.70 -8.30 -0.30
1864.25 -4.10 -5.90 0.30
1864.38 -8.50 -2.00 0.40
1864.50 -10.10 0.40 -0.50
1864.63 -13.70 0.40 -2.20
1864.75 -12.30 -1.00 -3.00
1864.88 -10.10 -3.90 -4.00
1865.00 -8.40 -6.10 -3.20
1865.13 -3.60 -6.80 -1.80
1865.25 0.20 -6.80 -0.70
1865.38 0.00 -6.30 -0.50
1865.50 -4.20 -4.70 -0.90
1865.63 -11.10 -3.20 -2.10
1865.75 -15.50 -2.00 -3.10
1865.88 -17.50 1.40 -3.40
1866.00 -11.70 0.40 -2.10
1866.13 -4.10 -3.00 -1.40
1866.25 -1.00 -6.60 -1.40
1866.38 0.90 -8.10 -0.90
1866.50 -2.00 -6.30 -1.10
1866.63 -7.60 -5.20 -1.20
1866.75 -12.10 -2.20 -1.60
1866.88 -12.80 0.40 -2.30
1867.00 -11.90 0.20 -3.30
1867.13 -8.60 -0.70 -3.10
1867.25 -4.20 -2.70 -2.10
1867.38 -2.40 -7.60 -1.60
1867.50 -1.80 -11.00 -0.50
1867.63 -3.20 -9.00 0.00
1867.75 -5.80 -5.40 -0.40
1867.88 -8.20 -2.00 -1.10
1868.00 -10.60 1.70 -2.40
1868.13 -10.80 2.20 -2.60
1868.25 -8.00 -1.00 -1.90
1868.38 -4.10 -5.40 -1.10
1868.50 -1.80 -9.00 -0.20
1868.63 0.20 -8.30 0.60
1868.75 -1.10 -7.80 0.30
1868.88 -4.30 -4.50 -0.80
1869.00 -10.30 -0.50 -2.00
1869.13 -14.10 1.70 -2.50
1869.25 -13.40 2.40 -2.60
1869.38 -5.20 -3.40 -1.90
1869.50 1.60 -6.30 -1.00
1869.63 2.50 -7.00 -0.50
1869.75 -0.40 -6.60 -0.70
1869.88 -6.40 -4.10 -1.00
1870.00 -11.50 -0.50 -1.70
1870.13 -13.80 1.10 -2.50
1870.25 -12.90 2.60 -2.40
1870.38 -6.90 -1.80 -1.60
1870.50 -2.00 -5.40 -0.70
1870.63 0.90 -7.00 0.00
1870.75 -0.70 -7.60 0.20
1870.88 -3.80 -6.30 0.30
1871.00 -9.00 -3.40 -0.40
1871.13 -12.30 -1.00 -1.10
1871.25 -12.50 0.90 -1.40
1871.38 -8.40 0.70 -1.40
1871.50 -3.60 -3.40 -1.20
1871.63 0.50 -5.90 -0.60
1871.75 1.00 -7.30 -0.20
1871.88 -0.40 -7.00 -0.30
1872.00 -5.80 -4.90 -0.80
1872.13 -10.90 -2.90 -1.40
1872.25 -12.10 0.20 -2.10
1872.38 -10.60 0.70 -2.20
1872.50 -5.50 -2.50 -1.00
1872.63 -0.70 -4.10 -0.10
1872.75 1.10 -6.10 0.40
1872.88 0.60 -5.60 0.30
1873.00 -4.80 -5.60 -0.60
1873.13 -10.10 -2.90 -1.80
1873.25 -14.50 2.40 -1.70
1873.38 -13.40 1.40 -1.00
1873.50 -4.70 -6.30 -0.10
1873.63 1.40 -8.50 0.80
1873.75 3.20 -8.30 1.80
1873.88 0.10 -8.50 1.40
1874.00 -4.80 -5.20 0.70
1874.13 -10.20 1.10 -0.60
1874.25 -12.70 3.10 0.10
1874.38 -10.10 1.90 0.40
1874.50 -2.90 -5.20 1.10
1874.63 1.00 -9.20 1.80
1874.75 2.60 -10.50 2.50
1874.88 0.00 -7.80 2.40
1875.00 -4.60 -3.20 1.80
1875.13 -9.50 1.40 1.20
1875.25 -11.30 3.10 2.20
1875.38 -8.20 1.90 1.80
1875.50 -3.80 -3.40 1.90
1875.63 0.00 -7.30 0.80
1875.75 -1.70 -8.80 0.60
1875.88 -2.40 -7.00 0.50
1876.00 -5.20 -3.40 1.10
1876.13 -5.50 -1.00 1.70
1876.25 -6.40 0.20 1.30
1876.38 -6.90 -0.70 0.20
1876.50 -8.70 -3.90 -0.70
1876.63 -8.70 -7.30 -1.00
1876.75 -6.50 -8.30 -0.60
1876.88 -3.50 -6.80 0.10
1877.00 -1.30 -4.50 0.70
1877.13 -1.30 -3.00 0.90
1877.25 -5.00 -2.00 0.60
1877.38 -9.50 -2.50 -0.10
1877.50 -13.20 -2.20 -0.30
1877.63 -11.30 -4.10 0.10
1877.75 -6.90 -4.70 0.00
1877.88 -2.80 -4.90 0.30
1878.00 1.10 -5.20 1.30
1878.13 0.00 -5.90 1.80
1878.25 -3.80 -6.80 2.20
1878.38 -7.80 -6.60 1.80
1878.50 -10.30 -3.90 1.30
1878.63 -9.90 -1.20 0.10
1878.75 -8.90 -0.70 0.20
1878.88 -5.70 -3.00 0.80
1879.00 -5.20 -5.90 2.10
1879.13 -2.00 -9.70 2.40
1879.25 -2.40 -8.50 2.20
1879.38 -1.70 -5.90 1.20
1879.50 -4.60 -2.30 0.70
1879.63 -8.10 0.70 0.50
1879.75 -9.90 3.10 1.10
1879.88 -9.00 -1.40 1.10
1880.00 -7.90 -2.90 0.80
1880.13 -2.40 -3.20 1.10
1880.25 3.20 -1.00 1.20
1880.38 3.60 -1.80 1.60
1880.50 -0.30 -2.00 0.80
1880.63 -5.10 -2.70 0.30
1880.75 -10.70 -2.90 -1.10
1880.88 -12.00 -2.00 -1.70
1881.00 -6.70 0.70 -2.60
1881.13 -0.30 1.40 -2.70
1881.25 1.90 -2.00 -2.30
1881.38 -1.20 -6.60 -1.80
1881.50 -4.20 -9.90 -1.40
1881.63 -6.50 -9.20 -0.80
1881.75 -5.80 -5.90 -0.20
1881.88 -2.40 0.70 -1.10
1882.00 -1.60 4.00 -2.60
1882.13 -6.70 2.20 -2.60
1882.25 -9.60 -2.00 -3.40
1882.38 -12.00 -5.40 -3.10
1882.50 -5.50 -6.30 -1.20
1882.63 2.30 -4.10 0.00
1882.75 4.90 -1.00 -0.20
1882.88 1.20 -0.10 -1.80
1883.00 -6.20 -1.80 -2.90
1883.13 -12.90 -2.70 -3.30
1883.25 -15.70 -1.80 -3.60
1883.38 -10.80 -2.70 -2.10
1883.50 -2.50 0.00 -0.40
1883.63 4.10 -0.30 -0.40
1883.75 5.40 -4.90 -0.90
1883.88 -2.00 -7.30 -0.70
1884.00 -8.10 -7.60 0.10
1884.13 -13.00 -5.80 0.40
1884.25 -11.30 0.20 0.50
1884.38 -4.00 2.20 -0.10
1884.50 2.00 1.70 -0.80
1884.63 2.50 -0.80 -0.70
1884.75 2.00 -5.60 -0.90
1884.88 -1.90 -8.10 -1.70
1885.00 -5.10 -6.10 -1.20
1885.13 -4.10 -3.00 -1.30
1885.25 -2.30 0.00 -1.30
1885.38 -1.10 0.40 -1.70
1885.50 -1.90 0.20 -2.60
1885.63 -4.60 2.20 -3.70
1885.75 -9.20 4.60 -4.90
1885.88 -9.80 5.30 -4.10
1886.00 -5.80 2.90 -2.70
1886.13 -3.20 -0.70 -1.60
1886.25 -1.40 -2.00 -1.70
1886.38 -3.20 -1.20 -2.00
1886.50 -7.10 0.90 -3.10
1886.63 -10.60 3.10 -4.00
1886.75 -11.60 6.00 -4.60
1886.88 -9.70 5.60 -5.50
1887.00 -4.50 1.90 -3.90
1887.13 0.50 -3.90 -3.30
1887.25 -0.50 -7.60 -2.50
1887.38 -0.50 -4.10 -1.90
1887.50 -3.40 -1.80 -1.80
1887.63 -8.80 0.40 -2.00
1887.75 -12.00 2.40 -3.00
1887.88 -12.50 3.30 -3.40
1888.00 -9.70 4.00 -3.60
1888.13 -2.40 -2.70 -3.40
1888.25 2.10 -4.90 -2.30
1888.38 2.30 -6.10 -1.40
1888.50 1.10 -5.20 -1.10
1888.63 -3.00 -3.00 -1.70
1888.75 -8.50 0.90 -2.80
1888.88 -14.00 3.80 -3.40
1889.00 -14.50 3.80 -3.00
1889.13 -9.50 -1.40 -2.10
1889.25 -1.60 -6.60 -0.20
1889.38 3.60 -8.10 1.00
1889.50 2.80 -7.00 1.30
1889.63 -0.80 -5.40 0.50
1889.75 -9.30 -1.40 -0.70
1889.88 -13.90 1.90 -2.00
1890.00 -13.80 3.10 -3.00
1890.13 -10.60 -0.70 -2.70
1890.25 -3.30 -5.90 -1.40
1890.38 0.00 -8.80 0.30
1890.50 0.60 -8.10 1.00
1890.63 -2.60 -6.60 0.80
1890.75 -7.70 -3.90 0.40
1890.88 -12.00 -1.00 -0.60
1891.00 -13.70 1.90 -0.90
1891.13 -11.90 2.60 -1.70
1891.25 -7.30 -3.40 -2.10
1891.38 -1.90 -7.00 -2.60
1891.50 -1.20 -8.50 -1.90
1891.63 -1.40 -7.30 -1.10
1891.75 -4.30 -3.90 -1.10
1891.88 -8.00 -2.50 -0.90
1892.00 -11.60 -2.20 -1.00
1892.13 -11.70 -1.00 -1.90
1892.25 -11.50 0.00 -2.70
1892.38 -7.10 -3.90 -2.90
1892.50 -2.30 -7.30 -2.50
1892.63 1.90 -8.30 -1.40
1892.75 2.20 -8.30 -0.70
1892.88 -1.70 -7.80 -0.40
1893.00 -6.50 -3.90 -0.50
1893.13 -11.20 -0.50 -1.60
1893.25 -13.10 1.40 -2.20
1893.38 -10.80 -1.20 -1.90
1893.50 -4.20 -3.70 -2.20
1893.63 -0.40 -5.20 -1.80
1893.75 1.00 -6.80 -0.40
1893.88 -0.40 -6.10 0.40
1894.00 -4.30 -4.50 0.00
1894.13 -8.20 -2.50 -0.90
1894.25 -11.70 -0.50 -1.90
1894.38 -12.10 -0.30 -1.90
1894.50 -6.40 -3.60 -2.00
1894.63 -4.50 -5.90 -2.30
1894.75 -2.40 -8.10 -2.30
1894.88 -2.40 -7.00 -1.90
1895.00 -5.20 -4.50 -1.60
1895.13 -9.40 -3.20 -1.70
1895.25 -11.00 -4.90 -2.40
1895.38 -12.80 -5.80 -3.30
1895.50 -10.80 -6.10 -3.80
1895.63 -8.10 -5.60 -4.50
1895.75 -4.90 -5.20 -4.20
1895.88 -3.10 -3.90 -3.60
1896.00 -5.80 -3.90 -3.20
1896.13 -8.60 -7.60 -2.50
1896.25 -7.30 -6.80 -0.90
1896.38 -9.10 -5.60 -1.30
1896.50 -5.90 -3.20 -1.10
1896.63 -4.20 -2.20 -2.00
1896.75 -2.10 -2.70 -3.00
1896.88 -5.90 -5.60 -4.70
1897.00 -9.00 -1.00 -4.00
1897.13 -8.50 -1.40 -3.70
1897.25 -7.10 -2.90 -3.70
1897.38 -6.70 -3.20 -4.30
1897.50 -10.80 1.10 -3.60
1897.63 -13.40 2.90 -2.10
1897.75 -12.30 4.30 -2.10
1897.88 -6.70 3.60 -3.30
1898.00 -7.90 1.10 -3.90
1898.13 -6.40 -1.80 -2.50
1898.25 -4.80 -4.10 -1.40
1898.38 -6.00 -3.90 -1.30
1898.50 -8.20 -1.40 -2.70
1898.63 -11.00 2.90 -3.40
1898.75 -10.80 3.10 -4.60
1898.88 -9.80 2.40 -4.30
1899.00 -6.80 -1.40 -3.40
1899.13 -4.20 -4.10 -2.40
1899.25 -3.40 -8.10 -2.10
1899.38 -6.80 -7.30 -2.50
1899.50 -10.70 -2.50 -3.00
1899.63 -12.50 6.30 -2.10
1899.75 -11.40 7.00 -1.60
1899.88 -9.00 4.80 -1.90
1900.00 -6.70 0.70 -1.00
1900.13 -2.00 -3.90 -1.40
1900.25 -1.60 -4.10 -2.50
1900.38 -3.70 -1.20 -2.50
1900.50 -5.50 7.70 -2.90
1900.63 -8.10 5.50 -2.80
1900.75 -9.80 4.80 -4.10
1900.88 -6.30 1.90 -3.90
1901.00 -4.20 -1.80 -3.40
1901.13 -0.70 -4.70 -2.70
1901.25 2.10 -3.40 -1.30
1901.38 -1.60 1.10 -2.10
1901.50 -5.50 8.20 -2.70
1901.63 -10.10 7.20 -1.10
1901.75 -9.30 3.30 0.40
1901.88 -3.60 1.90 1.10
1902.00 2.30 0.60 1.40
1902.13 4.80 1.10 1.90
1902.25 1.60 3.30 2.10
1902.38 -2.60 5.50 1.90
1902.50 -7.10 4.30 2.10
1902.63 -8.30 4.60 1.40
1902.75 -5.10 2.60 1.40
1902.88 -1.20 0.70 1.10
1903.00 2.20 0.90 0.80
1903.13 2.30 1.10 0.60
1903.25 -0.30 1.90 0.50
1903.38 -3.70 3.10 0.90
1903.50 -4.70 0.00 0.90
1903.63 -5.80 -2.50 0.40
1903.75 -5.80 0.00 0.00
1903.88 -3.00 0.00 -0.10
1904.00 -2.60 0.70 -0.20
1904.13 -2.60 -0.70 -0.50
1904.25 -4.00 -0.70 -1.10
1904.38 -6.20 -0.70 -1.20
1904.50 -6.70 -0.30 -1.30
1904.63 -5.60 -0.30 -1.90
1904.75 -4.00 -1.20 -2.00
1904.88 -5.00 -4.50 -1.00
1905.00 -4.60 -5.20 -0.10
1905.13 -6.80 -3.90 -0.20
1905.25 -8.00 -2.50 -0.20
1905.38 -8.50 1.40 -0.10
1905.50 -7.80 0.70 0.10
1905.63 -3.70 -1.80 0.20
1905.75 -0.80 -4.90 0.50
1905.88 0.20 -7.80 -0.10
1906.00 -5.40 -7.60 -0.40
1906.13 -9.10 -5.20 0.10
1906.25 -11.50 0.00 0.10
1906.38 -11.20 2.40 0.00
1906.50 -6.30 -1.00 0.60
1906.63 -1.20 -6.10 1.40
1906.75 0.90 -8.50 2.00
1906.88 -0.50 -9.70 1.60
1907.00 -5.40 -7.00 0.20
1907.13 -12.70 -1.80 -0.90
1907.25 -15.40 2.60 -1.10
1907.38 -12.50 0.90 -0.70
1907.50 -2.90 -5.60 0.40
1907.63 -0.20 -9.00 0.40
1907.75 0.40 -8.50 1.20
1907.88 -2.40 -5.20 0.60
1908.00 -7.80 -1.80 -1.40
1908.13 -13.40 0.40 -2.10
1908.25 -15.10 1.70 -2.60
1908.38 -7.00 -1.80 -2.10
1908.50 -1.80 -7.60 -0.50
1908.63 0.80 -8.30 1.40
1908.75 0.00 -7.80 1.00
1908.88 -4.20 -6.10 0.40
1909.00 -8.50 -0.50 0.10
1909.13 -11.10 4.00 -0.60
1909.25 -9.70 4.00 -1.10
1909.38 -6.40 0.20 -2.10
1909.50 -2.50 -4.50 -1.40
1909.63 -2.40 -8.10 -0.10
1909.75 -3.50 -8.80 0.80
1909.88 -6.80 -6.80 0.80
1910.00 -10.70 -3.40 1.00
1910.13 -8.50 1.40 0.40
1910.25 -10.20 -0.70 -0.50
1910.38 -6.70 -2.70 -0.30
1910.50 -3.40 -6.10 -0.30
1910.63 -1.20 -9.00 -1.10
1910.75 -2.90 -8.10 -1.00
1910.88 -3.70 -2.70 -1.30
1911.00 -7.80 -0.30 -1.90
1911.13 -9.50 -0.50 -2.40
1911.25 -10.90 -4.90 -1.80
1911.38 -10.20 -6.60 0.10
1911.50 -5.50 -5.40 0.70
1911.63 -3.50 -4.90 0.40
1911.75 -2.80 -3.40 0.20
1911.88 -3.60 -2.00 0.10
1912.00 -7.70 -2.90 0.00
1912.13 -7.60 -4.70 -0.30
1912.25 -6.00 -5.40 -0.50
1912.38 -4.30 -4.50 -0.90
1912.50 -0.90 0.40 -2.50
1912.63 -0.30 3.30 -3.50
1912.75 -4.10 3.80 -2.80
1912.88 -4.60 1.10 -1.90
1913.00 -5.20 -1.00 -1.70
1913.13 -2.80 -5.40 -1.40
1913.25 -1.40 -4.90 -2.00
1913.38 -1.70 -2.00 -2.00
1913.50 -4.20 1.70 -2.80
1913.63 -8.60 6.00 -3.60
1913.75 -7.90 6.50 -2.50
1913.88 -6.20 1.10 -2.10
1914.00 -1.20 -5.60 -1.60
1914.13 2.40 -6.30 -1.20
1914.25 1.70 -3.70 -1.40
1914.38 -1.20 0.70 -1.70
1914.50 -7.10 4.30 -1.70
1914.63 -12.10 2.60 -1.70
1914.75 -11.10 1.70 -1.40
1914.88 -5.00 -2.50 -0.30
1915.00 1.80 -5.60 -0.10
1915.13 2.00 -7.60 0.20
1915.25 0.20 -3.90 0.50
1915.38 -3.00 -1.40 0.10
1915.50 -7.10 0.90 -1.30
1915.63 -9.20 5.10 -2.20
1915.75 -7.30 4.30 -1.00
1915.88 -2.00 1.40 -0.10
1916.00 3.90 -2.30 0.20
1916.13 2.50 -3.20 -0.50
1916.25 1.70 -3.20 -1.70
1916.38 -3.60 -2.50 -3.20
1916.50 -9.40 1.70 -3.70
1916.63 -12.20 3.10 -3.20
1916.75 -5.40 5.50 -3.00
1916.88 -1.70 1.90 -2.30
1917.00 1.70 -2.70 -1.60
1917.13 -0.20 -4.10 -0.80
1917.25 -3.40 -4.70 -0.80
1917.38 -6.70 -1.80 -1.20
1917.50 -10.30 1.40 -1.90
1917.63 -12.90 3.60 -1.90
1917.75 -11.00 1.90 -1.00
1917.88 -3.80 -3.40 0.10
1918.00 0.80 -7.30 0.30
1918.13 2.00 -8.10 0.10
1918.25 -2.10 -7.00 0.00
1918.38 -6.20 -3.70 -0.60
1918.50 -11.20 0.00 -1.60
1918.63 -14.90 1.70 -1.30
1918.75 -12.90 1.10 -0.80
1918.88 -6.00 -4.50 0.10
1919.00 -2.10 -7.60 1.10
1919.13 0.90 -8.10 1.90
1919.25 -1.10 -6.80 1.10
1919.38 -5.20 -3.90 0.30
1919.50 -9.80 0.00 -0.60
1919.63 -12.10 2.60 -1.40
1919.75 -11.70 1.40 -1.90
1919.88 -8.60 -3.20 -0.60
1920.00 -2.80 -7.80 0.10
1920.13 -0.70 -9.90 0.80
1920.25 0.40 -8.10 1.10
1920.38 -0.80 -4.90 0.80
1920.50 -5.40 -2.20 -0.10
1920.63 -10.70 -0.50 -0.90
1920.75 -13.70 -1.00 -1.30
1920.88 -12.00 -2.00 -1.30
1921.00 -5.50 -5.90 -0.70
1921.13 0.60 -8.10 0.00
1921.25 2.60 -8.50 0.50
1921.38 0.00 -7.80 0.50
1921.50 -5.00 -5.40 -0.20
1921.63 -11.20 -3.40 -1.20
1921.75 -14.10 -0.70 -2.00
1921.88 -12.90 0.70 -1.70
1922.00 -5.60 -3.20 -1.00
1922.13 0.60 -6.60 -0.70
1922.25 2.40 -5.90 -1.60
1922.38 2.30 -8.50 -1.80
1922.50 -4.10 -6.80 -1.40
1922.63 -10.10 -2.00 -1.10
1922.75 -12.90 -0.30 -0.90
1922.88 -10.80 4.00 -1.70
1923.00 -8.00 1.40 -1.60
1923.13 -1.10 -3.00 -1.10
1923.25 -2.00 -2.50 -0.90
1923.38 -0.70 -6.60 -1.40
1923.50 -5.80 -3.90 -0.80
1923.63 -7.60 -0.70 -0.40
1923.75 -8.40 1.70 -0.50
1923.88 -9.30 2.40 -0.50
1924.00 -7.80 0.20 0.20
1924.13 -5.10 -3.70 0.30
1924.25 -3.30 -3.90 -0.20
1924.38 -2.20 -2.00 -0.50
1924.50 -2.20 0.40 0.00
1924.63 -1.40 0.90 0.70
1924.75 -1.40 0.40 0.50
1924.88 -2.80 -1.00 -0.10
1925.00 -5.00 -6.30 -0.60
1925.13 -5.10 -6.60 -0.60
1925.25 -8.50 -1.00 0.50
1925.38 -5.70 1.90 1.60
1925.50 -4.20 1.10 2.20
1925.63 -4.10 0.00 3.00
1925.75 -1.80 -3.20 3.10
1925.88 -2.60 -6.60 2.10
1926.00 -6.50 -3.90 1.40
1926.13 -8.50 0.90 1.00
1926.25 -9.30 3.80 0.80
1926.38 -8.10 4.00 1.30
1926.50 -3.40 -2.30 2.50
1926.63 -0.70 -6.10 3.50
1926.75 -0.10 -9.00 3.30
1926.88 -2.90 -6.60 2.40
1927.00 -6.30 0.40 1.70
1927.13 -10.10 4.80 0.70
1927.25 -10.90 5.30 0.90
1927.38 -5.60 -0.30 1.70
1927.50 0.80 -4.90 2.90
1927.63 3.20 -7.80 3.90
1927.75 0.80 -4.90 3.30
1927.88 -3.80 0.00 2.00
1928.00 -8.90 3.60 1.00
1928.13 -10.70 7.20 0.90
1928.25 -8.10 3.60 1.30
1928.38 -3.50 -1.60 2.70
1928.50 1.20 -6.10 2.60
1928.63 2.30 -5.60 2.60
1928.75 -0.70 -2.70 2.20
1928.88 -6.10 3.10 1.10
1929.00 -10.90 6.30 0.90
1929.13 -11.60 5.10 1.20
1929.25 -5.60 0.70 1.80
1929.38 1.10 -2.70 1.90
1929.50 1.90 -6.80 1.30
1929.63 0.20 -5.40 1.40
1929.75 -2.90 -1.20 1.00
1929.88 -8.50 0.40 0.60
1930.00 -10.60 2.20 -0.30
1930.13 -8.60 1.10 0.10
1930.25 -4.70 -3.40 0.10
1930.38 -2.10 -5.20 1.20
1930.50 0.40 -6.10 1.00
1930.63 -1.00 -5.20 1.10
1930.75 -4.20 -1.20 0.50
1930.88 -8.40 4.00 -0.30
1931.00 -7.30 3.30 -0.20
1931.13 -8.00 1.40 -0.70
1931.25 -5.90 -2.70 0.30
1931.38 -2.00 -5.40 1.30
1931.50 2.40 -2.00 1.10
1931.63 1.30 -2.00 -0.40
1931.75 -1.20 -1.80 -1.00
1931.88 -7.70 0.40 -1.80
1932.00 -9.80 4.80 -2.40
1932.13 -9.70 3.60 -1.70
1932.25 -2.90 -0.30 -2.70
1932.38 2.10 -3.40 -2.30
1932.50 7.70 -6.10 -0.90
1932.63 4.60 -4.90 -0.30
1932.75 0.60 -3.20 -0.10
1932.88 -5.80 -1.00 -0.90
1933.00 -9.40 1.10 -1.60
1933.13 -9.60 4.80 -2.70
1933.25 -5.50 2.90 -3.00
1933.38 -1.10 -1.60 -3.10
1933.50 1.00 -5.90 -2.70
1933.63 0.60 -6.60 -2.40
1933.75 -0.30 -6.80 -2.40
1933.88 -4.00 -4.70 -2.00
1934.00 -5.40 -0.70 -2.20
1934.13 -7.50 1.90 -2.70
1934.25 -7.90 3.10 -3.40
1934.38 -9.40 0.70 -3.20
1934.50 -7.10 -2.90 -3.00
1934.63 -4.00 -5.20 -2.60
1934.75 -0.60 -6.30 -1.80
1934.88 0.90 -6.10 -1.00
1935.00 0.60 -4.10 -1.10
1935.13 -4.20 -2.20 -1.90
1935.25 -9.90 0.20 -2.60
1935.38 -13.70 1.90 -3.20
1935.50 -12.40 2.20 -3.00
1935.63 -6.40 -3.20 -2.20
1935.75 0.30 -7.00 -1.80
1935.88 2.90 -8.30 -1.40
1936.00 0.90 -6.60 -1.60
1936.13 -3.80 -3.40 -2.10
1936.25 -11.00 0.40 -2.80
1936.38 -14.70 2.90 -3.30
1936.50 -12.00 0.00 -2.30
1936.63 -4.00 -4.70 -2.00
1936.75 2.40 -7.80 -1.70
1936.88 1.80 -8.10 -1.10
1937.00 -2.00 -4.90 -1.10
1937.13 -7.80 -3.20 -0.60
1937.25 -12.30 -1.40 -1.20
1937.38 -13.50 0.70 -0.40
1937.50 -6.40 0.70 -0.30
1937.63 -0.10 -2.50 -1.30
1937.75 0.70 -5.90 -1.70
1937.88 0.50 -7.30 -1.90
1938.00 -4.60 -6.10 -1.90
1938.13 -7.70 -2.00 -1.90
1938.25 -9.80 0.40 -2.00
1938.38 -9.50 1.40 -0.80
1938.50 -6.20 -0.70 -0.90
1938.63 -2.40 -4.10 -0.60
1938.75 0.60 -7.00 -0.20
1938.88 -0.40 -6.10 0.10
1939.00 -3.70 -4.70 0.00
1939.13 -8.00 0.00 -0.40
1939.25 -9.70 2.20 -1.00
1939.38 -10.70 1.40 -1.00
1939.50 -5.80 -2.50 0.20
1939.63 -1.20 -4.70 0.80
1939.75 0.60 -6.60 0.60
1939.88 -2.60 -5.20 0.80
1940.00 -5.90 -2.20 0.70
1940.13 -9.50 1.40 0.00
1940.25 -11.50 2.90 -0.70
1940.38 -10.30 0.90 -0.30
1940.50 -2.60 -4.70 0.20
1940.63 0.40 -6.60 0.70
1940.75 0.50 -8.30 0.40
1940.88 -1.30 -6.30 1.00
1941.00 -4.20 -1.20 0.60
1941.13 -8.80 1.40 -1.00
1941.25 -12.10 3.10 -1.80
1941.38 -9.40 1.10 -1.80
1941.50 -3.40 -4.70 -1.30
1941.63 -0.40 -7.60 -0.70
1941.75 0.10 -6.60 -0.30
1941.88 -0.80 -5.40 -0.30
1942.00 -5.10 -0.70 -0.20
1942.13 -9.10 2.60 -0.30
1942.25 -11.10 2.60 -0.50
1942.38 -8.80 1.40 -1.00
1942.50 -7.10 -2.00 -1.40
1942.63 -3.60 -5.40 -0.90
1942.75 -0.80 -6.30 -0.90
1942.88 -0.70 -5.20 -0.50
1943.00 -1.40 -3.00 0.20
1943.13 -3.20 -1.20 0.40
1943.25 -4.30 -1.00 0.30
1943.38 -6.30 -1.40 -0.50
1943.50 -8.10 -3.20 -1.70
1943.63 -7.10 -3.40 -2.80
1943.75 -5.60 -3.70 -2.80
1943.88 -3.40 -2.70 -2.40
1944.00 -1.40 -4.50 -1.40
1944.13 -1.40 -5.90 -0.70
1944.25 -3.40 -5.60 -1.00
1944.38 -6.20 -3.20 -1.30
1944.50 -7.60 -0.30 -1.80
1944.63 -8.20 -0.50 -2.40
1944.75 -8.40 -2.20 -2.30
1944.88 -5.60 -5.20 -1.90
1945.00 -2.40 -7.00 -1.70
1945.13 0.50 -5.90 -1.40
1945.25 1.40 -3.70 -1.30
1945.38 -0.20 -2.70 -1.20
1945.50 -4.10 -3.90 -1.40
1945.63 -8.20 -5.90 -1.40
1945.75 -9.80 -6.30 -2.20
1945.88 -9.30 -4.30 -2.30
1946.00 -6.70 -2.20 -1.80
1946.13 -3.30 -2.50 -1.30
1946.25 -0.30 -3.40 -0.90
1946.38 -1.60 -4.70 -1.30
1946.50 -4.50 -4.90 -2.00
1946.63 -9.10 -4.10 -2.50
1946.75 -11.90 -3.60 -2.60
1946.88 -12.30 -2.90 -2.80
1947.00 -7.00 -3.20 -3.10
1947.13 0.90 -3.20 -2.50
1947.25 3.70 -3.40 -2.10
1947.38 2.50 -3.20 -2.60
1947.50 -4.50 -6.30 -3.60
1947.63 -11.40 -8.50 -4.00
1947.75 -13.90 -4.90 -3.70
1947.88 -11.00 1.40 -3.00
1948.00 -3.40 1.70 -2.10
1948.13 3.10 -1.20 -1.80
1948.25 3.60 -3.70 -1.80
1948.38 -1.10 -5.40 -2.00
1948.50 -6.60 -4.90 -2.60
1948.63 -11.00 -1.40 -3.80
1948.75 -13.10 0.40 -4.20
1948.88 -7.20 1.70 -5.20
1949.00 -0.70 1.10 -5.00
1949.13 0.30 -3.20 -4.10
1949.25 -1.90 -8.10 -3.50
1949.38 -5.10 -6.60 -2.40
1949.50 -10.20 -4.70 -2.60
1949.63 -12.70 2.20 -2.60
1949.75 -9.00 2.90 -2.30
1949.88 -6.20 -0.30 -2.10
1950.00 -2.90 -4.10 -0.90
1950.13 0.20 -4.90 -0.20
1950.25 0.90 -5.60 -0.30
1950.38 -3.70 -4.10 -0.90
1950.50 -9.80 -1.00 -1.60
1950.63 -11.90 1.10 -2.20
1950.75 -12.70 1.70 -2.20
1950.88 -4.80 -3.20 -1.20
1951.00 2.30 -6.60 -0.30
1951.13 3.90 -6.10 0.70
1951.25 2.70 -6.30 0.90
1951.38 -2.50 -4.90 0.50
1951.50 -9.50 -2.50 -0.70
1951.63 -13.70 1.90 -1.80
1951.75 -12.80 4.30 -2.10
1951.88 -7.80 1.10 -1.80
1952.00 -2.80 -3.90 -0.70
1952.13 1.30 -7.80 0.10
1952.25 1.40 -6.60 0.50
1952.38 -1.10 -4.90 0.10
1952.50 -6.40 -1.20 -0.50
1952.63 -11.00 1.40 -1.40
1952.75 -12.70 3.10 -2.00
1952.88 -11.70 0.90 -2.30
1953.00 -5.90 -4.10 -2.10
1953.13 -1.90 -6.60 -1.70
1953.25 0.60 -7.60 -1.30
1953.38 -1.40 -5.90 -1.00
1953.50 -4.60 -4.10 -0.70
1953.63 -7.80 -2.20 -0.50
1953.75 -9.40 -0.30 -0.70
1953.88 -10.70 0.90 -1.20
1954.00 -9.80 0.90 -1.80
1954.13 -8.50 -1.00 -2.20
1954.25 -5.90 -4.70 -1.40
1954.38 -2.00 -7.30 -0.40
1954.50 1.30 -7.30 0.50
1954.63 1.00 -6.30 0.40
1954.75 -3.40 -4.70 -0.40
1954.88 -8.90 -2.20 -1.20
1955.00 -12.40 0.70 -1.10
1955.13 -14.10 1.70 -0.50
1955.25 -7.80 0.20 0.50
1955.38 -3.70 -4.10 0.80
1955.50 -2.20 -6.80 1.30
1955.63 -0.70 -7.60 1.70
1955.75 -2.90 -5.60 1.00
1955.88 -6.30 -1.40 1.00
1956.00 -9.00 0.90 1.00
1956.13 -10.90 2.40 0.80
1956.25 -8.50 1.40 1.40
1956.38 -5.60 -2.70 1.80
1956.50 -0.70 -6.10 1.20
1956.63 -0.30 -7.80 0.20
1956.75 -2.20 -5.90 0.20
1956.88 -4.80 -2.20 0.60
1957.00 -6.40 -0.30 0.80
1957.13 -6.00 0.00 0.80
1957.25 -6.10 -2.20 1.00
1957.38 -4.30 -5.90 0.80
1957.50 -5.00 -7.80 0.30
1957.63 -6.50 -5.90 0.50
1957.75 -6.40 -3.20 0.80
1957.88 -4.70 -1.40 1.00
1958.00 -2.50 -2.00 1.30
1958.13 -1.70 -3.40 1.60
1958.25 -3.40 -6.10 1.60
1958.38 -7.30 -7.30 1.40
1958.50 -9.10 -6.10 0.80
1958.63 -10.20 -3.20 1.20
1958.75 -8.30 -0.70 1.20
1958.88 -5.80 0.40 1.00
1959.00 -4.10 0.00 1.40
1959.13 -4.10 -4.50 1.80
1959.25 -5.90 -7.00 2.10
1959.38 -8.10 -7.60 2.00
1959.50 -9.60 -6.60 2.00
1959.63 -9.00 -2.00 2.50
1959.75 -5.70 1.90 3.10
1959.88 -4.10 1.40 3.40
1960.00 -4.80 -2.30 3.10
1960.13 -6.90 -6.60 2.70
1960.25 -9.90 -9.50 1.70
1960.38 -8.60 -6.60 1.00
1960.50 -7.20 -0.70 1.20
1960.63 -3.90 2.20 3.00
1960.75 -1.30 1.40 3.40
1960.88 -0.70 -2.70 3.10
1961.00 -4.80 -4.10 2.10
1961.13 -10.00 -5.90 0.90
1961.25 -12.00 -2.00 0.40
1961.38 -12.60 -0.30 0.60
1961.50 -7.70 0.00 2.10
1961.63 0.20 -3.00 3.10
1961.75 2.60 -6.60 3.20
1961.88 1.00 -7.30 2.60
1962.00 -3.40 -5.60 1.70
1962.13 -10.80 -2.70 0.80
1962.25 -16.00 -0.50 0.50
1962.38 -16.00 0.00 0.70
1962.50 -9.50 -0.50 2.40
1962.63 0.50 -4.90 3.00
1962.75 1.80 -6.60 3.30
1962.88 1.70 -5.40 3.30
1963.00 -2.50 -3.90 2.80
1963.13 -10.20 -2.20 1.80
1963.25 -16.00 -1.00 1.20
1963.38 -16.60 0.40 1.60
1963.50 -10.20 -0.30 1.90
1963.63 -2.60 -2.70 3.00
1963.75 1.80 -5.20 3.30
1963.88 2.70 -4.90 3.70
1964.00 -0.10 -4.10 3.40
1964.13 -6.40 -3.20 2.50
1964.25 -13.40 -1.40 3.00
1964.38 -14.30 -1.20 3.50
1964.50 -11.30 -0.70 3.20
1964.63 -3.10 -0.70 2.30
1964.75 4.00 -2.50 2.50
1964.88 6.10 -4.70 2.70
1965.00 3.90 -8.50 2.90
1965.13 -0.90 -7.60 2.30
1965.25 -5.70 -4.90 0.10
1965.38 -8.00 -1.00 -0.40
1965.50 -7.10 2.40 -0.30
1965.63 -2.80 2.90 -0.20
1965.75 -0.40 -1.20 -0.20
1965.88 -1.10 -5.40 -0.20
1966.00 -2.10 -8.10 -0.80
1966.13 -1.10 -7.80 -1.60
1966.25 -0.30 -4.90 -1.90
1966.38 -3.30 -3.00 -1.40
1966.50 -6.00 -1.40 -0.90
1966.63 -5.40 -1.20 -1.30
1966.75 -5.60 -1.20 -2.40
1966.88 -5.80 -1.40 -2.30
1967.00 -4.10 -2.50 -1.80
1967.13 -0.80 -2.50 -1.90
1967.25 1.40 -2.70 -2.60
1967.38 2.80 -2.70 -2.90
1967.50 -1.90 -2.70 -3.50
1967.63 -8.10 0.70 -3.70
1967.75 -10.60 2.60 -2.60
1967.88 -8.60 4.00 -2.40
1968.00 -4.00 1.10 -1.80
1968.13 2.30 -2.30 -2.40
1968.25 2.50 -5.60 -2.80
1968.38 4.50 -7.60 -2.00
1968.50 2.10 -4.90 -2.10
1968.63 -2.80 -2.00 -2.70
1968.75 -9.20 0.20 -3.70
1968.88 -9.60 1.40 -4.70
1969.00 -10.30 -1.40 -4.00
1969.13 -1.20 -4.70 -3.70
1969.25 1.90 -7.30 -2.90
1969.38 -0.20 -8.10 -2.70
1969.50 -1.70 -6.30 -2.80
1969.63 -7.80 -4.10 -3.00
1969.75 -11.40 -0.70 -3.20
1969.88 -9.80 2.40 -4.50
1970.00 -10.60 -0.30 -4.00
1970.13 -4.10 -3.00 -3.30
1970.25 -1.10 -7.30 -3.00
1970.38 -0.10 -7.30 -2.30
1970.50 -3.60 -5.90 -2.00
1970.63 -6.20 -3.70 -1.70
1970.75 -9.70 -1.20 -2.00
1970.88 -10.30 0.90 -2.60
1971.00 -11.40 -1.80 -2.50
1971.13 -5.90 -1.80 -2.40
1971.25 -1.10 -3.40 -1.90
1971.38 1.60 -3.40 -1.90
1971.50 0.30 -4.10 -3.00
1971.63 -4.10 -3.90 -2.40
1971.75 -7.20 -1.20 -1.70
1971.88 -8.60 -0.30 -2.30
1972.00 -9.40 -0.30 -2.80
1972.13 -8.40 -2.20 -2.50
1972.25 -5.90 -3.70 -2.10
1972.38 -3.20 -5.20 -1.40
1972.50 -0.40 -5.60 -1.20
1972.63 -0.10 -5.40 -1.60
1972.75 -2.80 -4.50 -1.70
1972.88 -7.10 -2.00 -1.80
1973.00 -9.70 0.20 -1.90
1973.13 -10.30 0.00 -1.90
1973.25 -7.70 -2.00 -1.80
1973.38 -2.30 -4.50 -1.60
1973.50 1.80 -6.10 -1.40
1973.63 1.90 -6.80 -2.00
1973.75 -3.30 -6.30 -2.00
1973.88 -9.00 -3.40 -1.30
1974.00 -10.70 -0.50 -0.80
1974.13 -8.80 1.40 -0.70
1974.25 -5.10 0.70 -0.90
1974.38 -1.90 -2.30 -1.10
1974.50 -1.10 -5.40 -1.40
1974.63 -2.50 -7.30 -1.70
1974.75 -5.90 -6.10 -1.10
1974.88 -6.30 -3.90 -0.60
1975.00 -6.40 -1.20 -0.30
1975.13 -5.20 0.00 -0.30
1975.25 -3.70 -1.20 -0.30
1975.38 -2.50 -3.90 -0.90
1975.50 -4.10 -5.40 -1.70
1975.63 -6.20 -6.60 -2.00
1975.75 -8.70 -4.30 -1.40
1975.88 -7.30 -2.90 -0.80
1976.00 -4.70 -1.40 -0.30
1976.13 -2.20 -1.60 0.10
1976.25 0.10 -4.10 0.10
1976.38 -2.20 -6.30 -0.40
1976.50 -6.10 -6.10 -1.00
1976.63 -9.10 -3.60 -1.70
1976.75 -11.60 -1.20 -1.90
1976.88 -10.30 0.40 -0.80
1977.00 -4.70 -3.00 0.10
1977.13 -2.10 -5.60 0.70
1977.25 -0.40 -8.10 0.90
1977.38 -3.30 -8.30 0.90
1977.50 -6.70 -4.10 0.60
1977.63 -9.80 -0.50 -0.10
1977.75 -11.70 0.90 -0.50
1977.88 -10.20 -0.30 -0.10
1978.00 -5.10 -4.10 0.40
1978.13 -1.20 -7.60 0.20
1978.25 -2.00 -9.70 0.30
1978.38 -2.90 -7.60 0.60
1978.50 -6.50 -3.40 -0.20
1978.63 -9.90 -0.30 0.10
1978.75 -10.50 1.10 0.10
1978.88 -10.70 -1.40 0.20
1979.00 -7.70 -5.90 0.70
1979.13 -3.00 -9.20 1.70
1979.25 1.20 -8.50 1.30
1979.38 -1.70 -6.80 1.00
1979.50 -5.60 -2.70 0.70
1979.63 -10.80 -1.20 0.20
1979.75 -14.30 -0.30 0.70
1979.88 -11.10 -2.20 1.20
1980.00 -4.80 -5.20 1.30
1980.13 -0.80 -6.30 1.30
1980.25 1.00 -6.80 1.10
1980.38 -2.00 -6.80 0.50
1980.50 -7.70 -5.90 0.30
1980.63 -12.20 -3.40 0.60
1980.75 -13.70 -1.40 1.60
1980.88 -8.90 -1.20 1.80
1981.00 -3.70 -3.70 1.70
1981.13 -1.20 -6.60 1.70
1981.25 -0.80 -8.80 1.40
1981.38 -4.10 -8.80 1.10
1981.50 -5.20 -5.90 0.30
1981.63 -6.40 -3.70 -0.40
1981.75 -5.50 -0.50 -0.40
1981.88 -3.00 0.00 0.00
1982.00 0.10 -1.20 -0.50
1982.13 -0.10 -4.50 -1.90
1982.25 -3.20 -5.20 -2.10
1982.38 -3.60 -4.90 -2.90
1982.50 -5.80 -3.90 -2.70
1982.63 -5.50 -1.40 -2.30
1982.75 -6.70 1.70 -1.30
1982.88 -3.80 1.40 -0.80
1983.00 -3.80 0.00 -0.60
1983.13 -3.70 -0.30 -0.80
1983.25 -4.60 -2.20 -1.20
1983.38 -5.10 -1.20 -2.00
1983.50 -4.70 -1.40 -3.50
1983.63 -8.00 0.40 -3.80
1983.75 -7.10 1.90 -3.00
1983.88 -5.90 -0.70 -3.10
1984.00 -5.60 -2.70 -2.80
1984.13 -2.30 -5.40 -2.60
1984.25 -1.70 -6.30 -2.90
1984.38 -3.20 -5.20 -3.50
1984.50 -9.60 -3.40 -4.00
1984.63 -10.70 1.90 -3.50
1984.75 -7.90 2.20 -3.90
1984.88 -7.10 -0.50 -3.00
1985.00 -4.60 -0.70 -2.80
1985.13 -3.20 -5.20 -4.20
1985.25 -1.90 -8.50 -5.00
1985.38 -3.80 -6.30 -4.30
1985.50 -7.70 0.00 -4.30
1985.63 -10.70 4.80 -3.80
1985.75 -9.40 3.60 -3.30
1985.88 -5.90 1.10 -3.90
1986.00 -6.00 -3.40 -3.30
1986.13 -1.10 -5.90 -2.20
1986.25 1.40 -6.10 -2.20
1986.38 -1.40 -4.50 -2.60
1986.50 -6.40 -1.20 -2.90
1986.63 -10.60 -0.70 -3.70
1986.75 -11.90 0.70 -4.60
1986.88 -7.10 -2.00 -6.00
1987.00 -3.90 -1.40 -5.20
1987.13 0.60 -3.20 -3.60
1987.25 1.00 -3.90 -2.80
1987.38 -3.80 -3.00 -2.10
1987.50 -8.00 -2.90 -1.90
1987.63 -9.20 -1.20 -2.30
1987.75 -8.40 -0.30 -3.30
1987.88 -5.40 -2.20 -3.20
1988.00 -2.50 -5.90 -3.20
1988.13 -2.30 -6.30 -2.60
1988.25 -3.40 -4.70 -2.40
1988.38 -4.60 -2.20 -2.50
1988.50 -5.80 -1.00 -2.40
1988.63 -5.30 0.00 -2.30
1988.75 -4.70 -1.40 -2.60
1988.88 -4.60 -5.60 -2.50
1989.00 -4.00 -7.60 -1.40
1989.13 -2.60 -7.00 -0.70
1989.25 -3.40 -4.10 -1.10
1989.38 -6.70 -0.30 -1.10
1989.50 -6.30 2.90 -0.80
1989.63 -4.80 1.70 0.00
1989.75 -1.60 -2.30 0.10
1989.88 -1.20 -6.10 0.40
1990.00 -2.20 -5.90 1.00
1990.13 -1.10 -1.60 0.80
1990.25 -4.00 4.00 0.60
1990.38 -5.90 6.00 -0.70
1990.50 -10.60 6.50 -1.40
1990.63 -7.20 1.70 -0.30
1990.75 -3.50 -3.40 0.80
1990.88 -1.10 -4.50 1.60
1991.00 -1.00 -2.70 1.20
1991.13 -4.30 0.90 1.20
1991.25 -7.20 3.60 0.80
1991.38 -5.90 6.90 0.90
1991.50 -6.70 3.10 0.30
1991.63 -5.10 0.70 -0.20
1991.75 -1.70 -3.40 0.50
1991.88 0.80 -6.30 1.30
1992.00 0.40 -4.10 1.80
1992.13 -2.00 -0.50 1.20
1992.25 -5.60 5.10 0.40
1992.38 -7.20 6.90 -0.80
1992.50 -4.60 5.10 -0.70
1992.63 -1.40 0.40 -1.00
1992.75 -0.70 -4.10 -0.50
1992.88 0.60 -7.00 0.90
1993.00 0.00 -3.40 1.60
1993.13 -3.60 3.30 1.30
1993.25 -7.80 6.50 0.40
1993.38 -8.80 5.80 -3.00
1993.50 -7.50 8.70 -3.10
1993.63 -4.70 4.80 -1.00
1993.75 0.20 -3.40 -1.60
1993.88 1.80 -7.60 -1.10
1994.00 2.90 -4.50 -1.00
1994.13 -0.90 0.00 -1.90
1994.25 -1.70 4.30 -1.30
1994.38 -4.90 6.00 -1.90
1994.50 -8.20 5.30 -2.80
1994.63 -8.20 3.30 -2.30
1994.75 -5.00 1.40 -1.70
1994.88 -0.70 -0.30 -0.80
1995.00 1.90 -2.00 -0.40
1995.13 1.90 -3.00 -0.50
1995.25 -0.80 -1.60 -0.80
1995.38 -4.90 1.10 -1.40
1995.50 -9.80 3.80 -1.60
1995.63 -11.40 6.50 -1.70
1995.75 -8.60 6.50 -1.70
1995.88 -3.60 1.40 -1.10
1996.00 1.40 -2.30 -0.70
1996.13 2.50 -3.70 -0.50
1996.25 0.30 -2.70 -0.50
1996.38 -4.20 0.20 -0.80
1996.50 -7.80 4.00 -0.80
1996.63 -10.10 3.80 -0.50
1996.75 -9.80 0.90 -0.10
1996.88 -4.60 -2.70 0.40
1997.00 0.60 -5.20 0.30
1997.13 2.30 -5.60 -0.20
1997.25 0.30 -5.20 -0.50
1997.38 -5.00 -3.90 -0.80
1997.50 -9.70 -3.20 -0.30
1997.63 -9.40 -2.20 0.60
1997.75 -4.80 -2.20 1.10
1997.88 -0.20 -2.70 1.30
1998.00 1.80 -3.20 1.10
1998.13 -1.80 -4.70 0.40
1998.25 -7.30 -5.40 -0.40
1998.38 -12.10 -4.10 -0.50
1998.50 -12.00 -2.90 -0.80
1998.63 -7.80 -2.70 -0.40
1998.75 -1.40 -3.40 0.50
1998.88 3.30 -5.60 1.00
1999.00 2.80 -7.00 1.10
1999.13 -2.60 -6.10 0.90
1999.25 -8.60 -3.60 0.30
1999.38 -12.90 -0.70 -0.30
1999.50 -12.40 -0.30 -0.90
1999.63 -7.80 -0.70 -1.10
1999.75 -3.20 -4.70 -1.10
1999.88 -2.90 -8.10 -0.10
2000.00 -0.80 -7.80 0.80
2000.13 -1.80 -6.10 1.40
2000.25 -3.50 -3.40 2.00
2000.38 -6.40 -2.20 1.40
2000.50 -9.70 -2.70 0.40
2000.63 -10.50 -3.60 -0.90
2000.75 -11.30 -2.20 -1.00
2000.88 -6.20 -3.70 -0.80
2001.00 -2.50 -4.90 0.50
2001.13 1.40 -9.00 1.70
2001.25 0.80 -10.20 2.20
[truncated: 7,987,532 more chars]
