# Supplementary material for: Barnacles as biological flow indicators
Source: PeerJ. 2023 Apr 18;11:e15018. doi: 10.7717/peerj.15018 (PMC10120587; doi:10.7717/peerj.15018)
Supplement: Supplemental Information 14 [file peerj-11-15018-s014.dat]

FILE  : C:\Users\lsmee\Desktop\joey temp\LCMPT Jul 13\LCMPT102 jul-13.VEC
PROBE : 1
VELOCITIES (U, V, W):
0.00 -59.30 -51.90 -22.70
798.25 -7.40 -7.90 -11.10
803.13 -9.70 -39.50 -10.30
1115.75 -27.70 -13.20 -28.50
1115.88 -21.40 -2.80 -27.30
1116.00 -16.90 10.80 -16.50
1116.13 -13.80 14.70 -20.30
1116.38 -29.60 8.20 -2.00
1116.50 -34.20 12.60 -8.20
1116.63 -13.60 19.80 -7.30
1116.75 8.50 11.00 -0.10
1116.88 15.20 6.80 4.00
1117.00 7.20 0.60 7.20
1117.13 -4.30 1.20 7.40
1117.25 -12.80 0.60 5.10
1117.38 -5.90 10.70 2.10
1117.50 -0.60 12.80 5.90
1117.63 1.40 7.70 7.30
1118.38 4.00 34.10 -2.30
1118.50 8.50 30.80 7.10
1118.63 6.20 27.80 9.00
1118.75 6.80 17.90 11.40
1118.88 14.90 20.60 10.10
1119.38 -2.70 13.50 5.00
1119.50 -3.40 5.70 7.60
1119.75 -13.80 9.50 6.10
1120.00 -2.70 3.50 0.70
1120.13 -11.50 2.90 0.70
1120.25 -3.90 6.10 2.90
1120.50 -4.60 3.10 1.60
1121.00 0.30 5.30 -0.50
1121.13 -4.10 1.40 -0.10
1121.25 -1.40 -0.50 0.40
1121.38 0.90 -0.70 2.80
1121.50 1.60 3.90 3.10
1121.63 10.50 7.30 -0.20
1121.75 3.30 1.50 -1.70
1121.88 4.80 5.00 -4.70
1122.00 7.70 7.30 -5.40
1122.88 -5.10 -1.10 -3.90
1123.00 3.80 3.80 -5.40
1123.13 2.10 5.00 -3.20
1123.63 -7.40 0.50 -0.30
1123.88 0.90 5.50 -0.80
1124.63 -3.00 -4.70 -2.60
1124.88 -0.70 6.50 0.70
1125.25 -1.50 7.80 -4.40
1125.38 -1.20 9.20 -2.60
1125.63 2.10 5.00 1.20
1125.75 -1.70 17.90 0.00
1126.00 -2.50 -0.90 -2.30
1126.13 0.20 0.40 -0.50
1126.50 2.00 3.90 -0.10
1126.63 -2.60 -2.20 0.80
1126.75 0.20 3.20 2.00
1126.88 -2.40 -1.10 1.60
1127.00 -3.40 -1.60 0.30
1127.13 3.30 3.90 0.80
1127.63 2.70 11.80 2.70
1127.75 -3.50 15.40 3.50
1128.00 -10.60 -0.20 0.00
1128.13 -3.90 -0.90 -1.10
1128.25 -2.20 -4.20 -1.20
1128.38 -4.20 -3.50 -1.70
1128.50 -4.80 -4.00 -1.20
1128.63 -5.30 -6.30 -0.70
1128.75 -4.10 -2.40 -1.10
1129.13 2.60 6.00 -3.80
1129.25 5.80 2.90 -4.70
1129.38 1.10 -1.20 -4.70
1129.50 -3.70 -4.40 -2.90
1129.63 -1.30 6.70 -2.00
1129.75 -1.10 -0.50 -1.50
1130.25 -10.80 -3.00 3.60
1130.38 -8.10 3.60 4.90
1130.63 -0.60 3.20 -1.50
1130.75 -2.60 2.30 -0.10
1130.88 -0.60 3.20 0.80
1131.00 -0.10 -2.60 6.00
1131.13 -0.40 -1.60 3.70
1131.38 -4.00 0.70 0.30
1132.00 -6.10 -6.70 0.90
1132.13 -2.40 -8.80 3.00
1132.75 3.10 -3.10 -1.80
1132.88 -5.70 -7.90 1.70
1133.00 -6.70 -6.30 3.80
1133.13 -2.90 -1.60 4.00
1133.50 2.80 11.60 0.60
1133.63 -2.00 10.00 -0.20
1133.75 -0.30 7.20 0.20
1133.88 -2.40 1.60 2.00
1134.25 0.50 25.20 7.50
1134.38 0.70 28.90 8.50
1134.50 2.80 28.60 4.80
1134.63 -7.00 18.40 -0.50
1134.75 -6.20 5.70 0.60
1134.88 -12.70 2.20 1.10
1135.00 -7.90 8.20 0.40
1135.13 -6.70 8.40 -2.10
1135.50 -1.30 4.40 3.10
1135.75 -4.70 2.80 4.40
1136.63 -12.00 1.00 4.60
1136.75 -10.30 5.40 7.40
1137.63 5.50 16.20 7.00
1138.13 2.90 9.20 4.10
1138.75 -5.90 5.70 2.20
1139.00 -6.70 7.00 -2.10
1139.25 -4.60 4.90 0.20
1139.38 -6.70 5.10 -0.10
1139.75 -7.90 4.40 -0.40
1139.88 -3.80 7.70 2.20
1140.00 -4.50 -0.70 4.60
1140.13 6.60 4.80 6.30
1140.25 -0.90 6.10 6.50
1140.50 3.60 13.90 0.20
1140.63 -1.60 8.10 -1.00
1140.88 -2.20 7.20 3.00
1141.00 -8.70 -1.70 4.60
1141.13 -3.80 3.10 2.90
1141.25 -0.70 2.60 1.70
1141.38 -2.80 3.30 2.50
1141.50 -2.80 3.30 2.30
1141.88 -3.40 5.50 -0.80
1142.00 -6.80 3.50 0.30
1142.88 -7.60 1.20 -0.10
1143.88 -7.60 5.90 1.40
1144.00 -5.70 5.30 1.50
1144.50 -3.80 -2.80 1.30
1144.63 -3.80 -5.50 1.50
1144.75 -6.00 -4.10 2.80
1145.13 3.30 -6.20 0.00
1145.25 1.60 -2.40 -2.10
1145.50 -7.10 -0.40 0.70
1145.63 -1.80 0.20 2.10
1145.75 2.70 9.00 -0.70
1145.88 -3.30 6.30 -4.30
1146.13 2.60 -0.80 -2.90
1146.88 0.50 11.40 6.40
1147.00 1.00 4.60 7.70
1147.13 -5.70 -0.20 9.20
1147.25 -7.40 4.70 10.00
1147.38 -4.20 10.80 6.30
1147.88 -3.70 0.70 3.70
1148.00 -1.50 2.10 2.70
1148.38 2.10 -4.50 2.30
1148.50 0.20 -5.30 2.90
1148.63 -5.00 -7.20 2.10
1148.75 -7.10 -3.20 0.70
1148.88 -4.10 -4.20 -0.30
1149.00 -5.90 -7.20 -0.30
1149.13 -3.80 -5.10 -0.20
1149.25 -2.90 -4.90 -1.10
1149.38 3.90 0.60 -2.30
1149.50 2.20 -0.10 -0.30
1149.63 3.00 1.30 0.40
1149.75 3.50 1.70 1.40
1150.00 3.90 -0.30 2.20
1150.13 6.10 -6.70 1.40
1150.50 -2.80 -1.40 0.60
1151.00 -0.90 -6.80 1.70
1151.25 -2.00 -5.10 -2.90
1151.38 1.70 -3.10 -3.60
1151.50 5.00 -0.80 -5.50
1151.63 0.00 -5.20 -4.60
1151.75 2.30 -4.50 -4.80
1151.88 -4.50 -6.80 -3.90
1152.13 -5.80 0.00 -0.20
1152.50 -0.60 1.30 -1.20
1152.63 -0.40 -2.60 -1.70
1152.75 -1.30 -5.10 -2.60
1152.88 -2.10 -4.00 -3.50
1153.00 -2.50 -2.00 -3.80
1153.25 0.90 0.20 -2.30
1153.38 2.00 0.60 -3.90
1153.50 0.30 -0.80 -2.90
1153.75 3.10 -2.70 0.00
1153.88 -3.50 1.10 -0.80
1154.00 -1.80 4.80 -0.40
1154.63 -7.20 2.90 3.60
1154.75 -6.40 8.40 3.80
1155.13 -3.10 5.10 -0.50
1155.25 0.30 6.30 -0.20
1155.38 1.10 6.30 6.10
1155.75 -2.40 10.20 -3.30
1156.00 -3.80 11.00 4.50
1156.13 0.30 17.20 5.90
1156.38 5.00 22.10 10.30
1158.38 7.90 19.90 2.10
1158.63 -2.10 22.60 1.20
1158.88 -0.10 21.20 2.00
1159.88 5.30 14.10 1.00
1160.00 6.00 19.90 -0.50
1160.13 5.40 16.60 -1.20
1160.25 2.70 19.40 -3.40
1160.38 4.90 20.30 -0.20
1160.88 -0.20 16.80 2.50
1161.38 0.40 10.20 0.80
1161.50 -1.50 14.40 3.90
1162.25 -15.70 5.20 -8.80
1163.38 0.40 8.30 1.30
1163.88 -3.80 5.80 -1.10
1164.13 -3.30 0.90 0.10
1165.88 -4.80 2.70 9.80
1166.50 -2.80 14.70 3.20
1166.75 -1.10 7.20 0.30
1166.88 1.60 3.40 0.30
1167.00 2.50 6.20 -0.50
1167.13 -0.40 8.30 -1.70
1167.25 2.00 0.20 -0.50
1167.38 -6.30 -1.30 3.30
1167.50 -8.70 -6.00 3.30
1167.63 -5.80 1.40 2.10
1167.75 -3.90 4.60 0.20
1167.88 6.80 11.70 -2.80
1168.25 -2.70 -0.30 -8.40
1168.63 -2.20 0.20 -2.20
1168.75 -1.70 4.10 -4.80
1168.88 -1.50 -2.20 -4.80
1169.00 -6.50 -7.90 -3.20
1169.13 -8.90 -8.30 -2.80
1169.50 -7.70 -2.30 0.10
1170.75 -0.60 4.10 -2.00
1170.88 0.40 3.70 -2.80
1171.00 6.60 4.70 -4.20
1172.00 -2.10 -0.70 1.50
1172.25 2.30 2.10 2.00
1172.38 0.20 -0.50 1.50
1172.75 -6.80 4.90 -2.00
1173.25 -6.20 1.20 2.50
1174.13 6.20 5.00 -0.60
1175.13 -0.50 0.60 0.50
1175.25 -0.70 -11.20 0.80
1175.63 -3.40 -6.30 -0.40
1175.75 -1.00 -2.20 -0.20
1175.88 1.80 2.80 0.80
1176.13 5.50 3.40 6.40
1176.25 10.30 15.90 4.60
1176.88 -9.90 9.10 -1.40
1177.25 -15.30 19.20 -0.80
1177.75 -11.40 14.50 3.00
1178.50 -3.60 -1.80 -1.20
1179.13 -0.20 15.30 -0.70
1179.50 5.30 20.70 1.70
1180.13 0.90 23.00 6.90
1180.63 -1.80 21.90 10.80
1181.13 0.40 16.40 0.00
1182.00 1.00 15.10 6.20
1183.13 11.70 7.00 -2.10
1183.50 5.20 20.60 -7.40
1184.00 3.90 23.40 -1.60
1184.63 -5.80 14.20 1.60
1184.75 -4.70 15.10 3.30
1184.88 -2.30 22.80 3.30
1185.00 -1.10 21.90 0.50
1185.25 3.90 23.00 2.80
1185.50 7.70 25.30 3.10
1185.88 8.60 18.70 6.80
1186.00 7.90 30.40 2.50
1186.25 16.00 25.90 10.30
1186.38 7.10 22.70 5.80
1186.50 5.00 22.50 8.20
1186.63 3.10 15.80 5.10
1186.88 -9.80 7.80 6.10
1187.00 -13.10 12.60 2.70
1187.13 -6.30 11.00 3.60
1187.75 1.20 5.50 6.10
1187.88 -6.90 -3.90 11.30
1188.63 5.80 5.80 8.10
1189.38 -9.00 9.10 7.90
1189.50 -9.60 8.20 5.90
1189.75 -3.90 -12.90 10.40
1189.88 -2.50 1.40 9.00
1190.00 5.30 7.40 8.90
1190.25 11.70 -15.80 1.20
1190.38 2.80 -20.80 0.00
1190.50 1.40 -3.10 0.20
1190.63 2.90 -13.60 1.00
1190.75 5.20 -9.90 -0.50
1190.88 3.20 2.30 1.10
1191.00 3.00 -3.80 3.10
1191.13 -0.30 -8.60 2.90
1191.38 1.10 -6.10 3.80
1191.50 1.40 1.10 4.20
1191.75 6.50 -2.10 -5.40
1191.88 4.80 1.20 -6.40
1192.13 2.70 1.30 -0.90
1192.25 0.90 -4.00 2.00
1192.38 -3.30 -0.90 3.20
1192.50 -3.00 -2.80 2.70
1192.88 -3.10 -5.30 3.90
1193.00 -4.40 -0.90 3.20
1193.25 -2.50 -2.80 2.00
1193.50 -2.80 -5.10 -2.30
1193.63 -1.50 -4.00 -2.90
1193.75 -4.60 -2.40 -0.50
1193.88 -4.50 -4.90 0.90
1194.00 -4.00 -1.10 1.30
1194.13 -3.30 -2.80 1.00
1194.25 -1.50 -1.60 0.50
1194.38 0.50 -3.80 0.20
1194.50 1.60 -3.80 -0.50
1194.63 -1.60 -2.40 -1.30
1194.75 -3.30 -1.40 -1.40
1194.88 -4.80 1.10 -0.70
1195.75 -0.20 -6.60 -1.30
1196.00 -4.10 -3.70 -2.10
1196.50 0.50 -2.00 2.70
1196.63 -4.80 -1.10 3.50
1196.88 -4.10 1.40 2.30
1197.00 -4.10 -3.30 1.70
1197.13 -3.60 -0.50 1.20
1198.13 -3.00 5.30 1.70
1198.25 -3.50 -0.70 2.80
1198.38 -1.30 -9.80 2.80
1198.50 0.70 -10.50 2.00
1198.63 0.10 -2.60 0.70
1198.75 -3.00 -3.30 -0.10
1199.00 -3.20 -3.50 0.70
1199.13 -2.60 3.30 2.10
1199.50 -0.60 4.10 0.90
1200.75 -1.70 -4.50 -2.80
1200.88 -3.40 -4.40 0.20
1202.13 11.40 14.00 0.00
1203.38 0.40 7.40 7.10
1203.50 0.30 9.60 8.10
1203.63 3.50 11.80 6.20
1203.75 2.70 7.90 9.00
1204.00 12.10 8.20 8.60
1204.13 -2.80 4.60 6.50
1205.00 -4.20 18.00 7.70
1205.75 8.20 16.60 0.50
1206.75 -6.10 0.90 3.70
1207.13 -3.60 8.60 1.70
1207.25 -5.50 4.60 0.90
1207.38 -6.90 0.50 1.50
1207.50 -9.40 1.40 2.40
1207.88 0.90 0.70 8.10
1208.50 -2.90 -5.30 4.80
1208.88 -0.10 -9.10 6.10
1209.75 -0.30 -1.40 1.30
1209.88 -0.90 -8.20 1.20
1210.00 -1.30 -9.80 1.00
1210.63 -0.30 -3.30 3.90
1210.75 9.00 6.20 4.60
1211.50 2.00 -2.40 4.40
1212.00 -0.50 -4.20 -0.60
1212.13 -3.40 -6.30 0.70
1213.38 -2.80 -0.50 2.20
1214.00 -2.30 -7.70 4.20
1214.13 -5.70 -9.20 4.20
1214.63 -4.30 -5.10 2.30
1215.13 -0.20 -6.10 1.20
1216.13 4.50 -2.20 -0.40
1216.25 4.20 -2.70 -0.20
1216.88 -3.50 -5.10 2.00
1217.00 -3.00 -3.70 3.00
1217.13 -1.60 -2.80 3.10
1217.25 -2.30 -5.90 2.60
1220.50 13.70 13.30 -3.60
1220.63 10.20 8.70 1.40
1220.88 13.70 19.40 4.90
1221.50 13.50 13.80 6.10
1221.63 11.30 -3.20 9.00
1222.50 14.20 13.60 8.90
1222.63 10.50 12.40 11.70
1223.88 14.00 12.80 5.90
1224.00 16.80 13.40 9.00
1224.50 16.00 16.80 5.80
1224.63 11.20 15.20 3.20
1224.75 13.20 11.90 0.60
1225.13 11.60 9.70 9.50
1225.25 11.70 12.60 11.80
1225.63 2.80 3.00 8.60
1225.75 2.30 0.70 8.00
1225.88 -0.30 0.50 9.60
1226.00 -0.90 -2.60 11.00
1226.13 -2.90 -4.40 9.10
1226.50 1.70 3.90 9.20
1226.63 5.80 -3.30 8.60
1226.75 0.30 6.30 8.30
1226.88 -4.80 -1.10 9.10
1227.00 -8.90 0.80 7.60
1227.25 -3.00 -7.40 6.20
1227.63 0.20 -11.50 -4.20
1227.75 0.50 -11.90 -4.40
1227.88 3.60 -13.20 -0.60
1228.00 -0.10 -9.60 2.90
1228.50 -4.50 -2.60 1.70
1228.63 -4.50 -3.00 1.70
1228.88 -3.20 2.20 5.30
1229.00 1.10 3.00 4.60
1229.25 4.90 -1.00 4.80
1229.38 3.80 -2.00 5.40
1229.63 -5.50 -3.90 7.80
1229.88 -8.70 -4.10 7.50
1230.00 -9.70 -1.00 5.80
1230.13 -7.40 -1.30 4.40
1230.25 -5.40 -0.40 2.70
1230.50 1.60 -1.40 1.10
1230.63 3.20 0.40 1.00
1230.88 -2.40 -8.80 2.50
1231.38 -4.60 -2.80 3.50
1231.50 -2.90 -0.70 2.50
1231.63 -2.00 -0.90 2.30
1231.75 -1.40 0.00 1.20
1231.88 0.50 -0.50 0.20
1232.00 3.00 -3.40 -1.10
1232.13 6.00 -1.00 -3.60
1232.25 7.10 -6.70 -1.70
1232.75 -11.70 -1.70 2.40
1233.00 -0.10 4.20 4.60
1233.13 -1.30 9.00 5.70
1233.63 -1.60 -9.50 -10.00
1234.00 -8.00 3.30 -6.30
1234.13 -6.30 4.00 -2.90
1234.50 -0.90 3.20 2.70
1234.63 1.50 6.90 2.90
1234.75 1.10 3.50 6.40
1234.88 11.80 6.20 8.00
1235.00 12.50 15.00 5.70
1235.13 11.20 8.90 8.30
1235.38 15.30 15.20 4.20
1235.50 9.60 18.50 -2.10
1236.25 11.80 14.80 8.40
1236.50 6.70 12.90 6.50
1236.63 3.30 12.70 9.00
1236.88 -4.70 6.60 3.80
1237.13 -1.60 6.30 4.40
1237.75 -10.20 1.40 2.20
1237.88 -5.20 3.30 2.90
1238.00 -7.30 5.40 3.20
1238.13 -1.80 5.30 3.70
1238.38 -3.20 -1.10 1.60
1238.50 -3.20 2.60 3.10
1238.63 3.70 6.50 3.90
1238.75 0.20 10.50 3.00
1238.88 1.80 3.20 1.80
1239.25 -2.60 2.80 -0.90
1239.38 2.40 2.70 -3.70
1239.50 -1.40 -2.40 -7.80
1239.63 -2.10 -4.00 -8.00
1239.88 12.40 -4.60 -4.90
1240.00 -0.30 -10.10 0.00
1241.13 10.30 -6.90 4.80
1241.38 16.40 15.60 -2.50
1241.75 18.40 19.40 -10.10
1242.25 -3.70 8.40 6.60
1242.38 -6.70 6.60 9.20
1242.63 -4.90 7.70 9.00
1243.13 -4.30 -6.90 11.40
1243.38 -3.60 -4.80 8.30
1243.50 -3.10 3.70 4.20
1244.13 -10.20 -6.70 1.60
1244.25 -12.80 -6.00 3.50
1244.38 -8.60 2.70 4.00
1244.50 -7.30 3.10 4.20
1245.38 -10.70 -9.50 0.60
1245.50 -11.00 -7.60 -0.60
1246.00 -1.20 -2.20 0.70
1246.13 4.80 -6.40 0.20
1246.63 -8.80 4.20 -1.30
1247.50 -9.80 0.70 -2.90
1247.63 -5.50 -1.40 -4.20
1247.88 -2.90 -2.20 -7.60
1248.75 -1.40 3.70 -6.50
1249.13 2.10 3.60 -4.70
1249.88 8.30 7.30 -10.10
1250.00 -5.80 3.00 -8.90
1251.13 -5.50 3.30 -4.60
1252.63 -5.40 6.70 -9.70
1252.88 -0.10 9.50 -7.40
1253.38 -6.40 2.40 3.20
1256.75 4.00 19.20 3.90
1257.13 3.40 23.40 3.20
1257.88 6.10 9.00 10.00
1258.00 9.20 27.30 7.10
1258.88 11.70 14.50 9.10
1259.38 7.90 23.60 8.20
1259.63 10.70 31.20 5.00
1260.00 6.20 21.60 9.00
1260.88 8.20 24.30 -2.60
1261.00 0.00 30.40 -2.80
1261.13 2.00 27.50 -9.60
1261.50 3.90 16.20 0.10
1261.88 6.90 29.00 0.90
1262.13 0.50 33.20 -6.50
1262.25 -3.80 28.10 -10.50
1262.75 -5.70 15.40 -0.30
1263.25 -2.50 16.20 -1.40
1263.38 -3.50 12.50 -2.10
1265.88 -1.80 13.50 1.80
1266.38 -1.20 9.80 4.40
1266.50 -4.40 12.30 6.60
1267.75 -4.60 16.80 0.30
1267.88 -6.00 15.80 1.20
1268.25 -5.50 -4.80 4.20
1269.88 -7.60 7.70 -0.40
1271.00 3.10 3.00 6.70
1271.13 -4.20 3.70 4.70
1271.75 -1.80 0.70 1.50
1272.13 -14.50 -1.20 1.50
1272.75 -1.80 7.20 7.30
1276.25 -1.30 1.50 -4.30
1277.13 -6.60 -2.30 1.70
1277.75 -9.60 -1.80 -2.20
1277.88 -5.50 0.50 -2.30
1278.00 -0.50 3.90 -3.20
1278.25 -3.80 -2.40 -0.30
1279.63 2.10 4.10 0.50
1280.00 10.10 8.90 -3.60
1280.13 -2.80 -0.50 -3.40
1280.25 -4.90 -2.80 -3.00
1280.38 -7.10 2.10 -6.70
1280.75 -11.80 -0.40 -1.00
1280.88 -5.90 2.80 -4.90
1282.25 -1.00 -4.00 -7.50
1283.25 -5.70 -6.10 2.60
1283.38 -10.20 -6.70 2.80
1283.50 -5.20 3.70 2.40
1284.00 -4.30 -1.20 -3.50
1284.13 -2.40 -2.20 -4.00
1284.25 -6.00 -0.20 -3.30
1284.38 -6.20 -6.80 -3.40
1285.13 -0.50 4.80 -3.30
1285.25 -2.20 -0.30 -4.10
1285.50 -2.30 -0.50 -5.80
1285.63 -2.50 -2.40 -6.70
1285.75 -2.40 0.60 -7.00
1286.13 11.10 8.40 -9.40
1287.38 -4.00 1.10 -9.20
1287.88 0.40 4.10 -8.30
1288.13 -5.90 6.50 -6.30
1288.50 -2.10 4.60 -6.20
1288.63 -2.10 4.60 -4.40
1288.75 2.30 2.00 -2.70
1289.75 -3.90 5.10 -0.30
1289.88 -6.60 0.50 0.50
1290.50 3.20 3.60 -0.60
1290.88 8.30 8.20 2.50
1291.38 8.60 15.90 2.20
1291.50 6.70 15.50 0.30
1292.75 7.20 9.10 -0.70
1293.00 3.90 7.80 -3.70
1293.13 6.30 8.00 -6.60
1294.13 10.20 9.60 -3.40
1294.25 1.60 2.50 -2.90
1294.50 3.80 4.70 -3.20
1294.63 -1.70 0.90 0.00
1294.75 -3.90 2.40 1.70
1297.00 1.40 -5.70 3.60
1297.13 -3.60 -6.80 2.80
1298.25 5.30 -7.30 0.70
1298.75 -5.80 10.00 -1.80
1299.63 -5.30 -3.00 0.70
1299.75 0.80 -4.20 -1.70
1299.88 1.60 2.50 -3.40
1302.13 -3.00 -3.70 0.80
1302.25 -0.80 -3.30 2.50
1302.38 -2.10 -2.10 4.10
1302.63 -3.00 -1.80 3.40
1302.88 -0.40 -1.20 0.30
1304.38 -2.50 -8.40 -3.90
1304.50 -7.80 -12.10 -2.20
1304.63 -3.20 -10.30 -7.10
1305.00 -10.00 -3.90 -1.30
1305.38 -3.90 -6.80 0.00
1305.88 4.10 -3.80 -5.00
1307.00 -10.30 -9.70 2.00
1307.25 -1.20 -0.30 -1.00
1307.63 -2.80 0.40 0.80
1307.75 -6.10 -1.80 0.70
1308.13 1.60 -2.00 0.20
1308.25 2.60 -3.10 -1.10
1309.00 -0.20 1.10 3.50
1309.13 -3.50 4.40 2.40
1309.25 -1.80 2.10 1.30
1309.50 -5.30 -3.50 2.10
1309.63 -5.30 -0.20 5.00
1309.75 -8.70 -1.70 3.10
1309.88 -6.50 0.30 3.70
1310.00 -1.30 3.50 3.90
1310.13 -1.30 5.30 4.40
1310.25 3.10 4.30 3.60
1310.38 5.20 3.90 5.20
1310.50 3.50 1.80 5.90
1310.63 7.10 1.30 3.30
1310.75 4.80 0.40 3.10
1310.88 -2.40 4.40 3.20
1311.00 -2.70 2.60 3.10
1311.13 -5.10 2.20 4.50
1311.25 -4.40 5.70 3.90
1311.38 2.90 5.50 3.30
1311.50 5.50 9.20 2.50
1311.63 8.50 9.70 0.10
1311.75 10.40 15.20 -0.30
1311.88 9.40 12.80 -0.10
1312.00 7.40 12.40 -1.20
1312.13 -0.70 13.90 -0.40
1312.25 3.00 12.70 -1.00
1312.38 0.80 15.80 1.70
1312.50 -5.80 19.10 -1.30
1312.63 -8.10 21.20 -7.80
1312.88 1.10 27.60 2.00
1313.00 -3.70 23.50 2.80
1313.13 9.70 25.20 -0.60
1313.25 9.60 28.50 2.80
1313.38 7.60 25.50 1.50
1313.50 4.00 27.30 -1.80
1313.88 -6.90 9.60 3.10
1314.13 5.40 13.70 3.50
1314.25 -3.10 11.80 -0.20
1314.38 2.00 11.10 -0.10
1314.50 4.50 16.90 -1.20
1314.63 7.30 24.00 -2.40
1315.13 14.70 18.80 -16.80
1315.63 25.50 -13.40 -4.50
1316.00 14.20 -8.10 0.00
1316.38 6.20 25.90 -9.10
1316.50 2.60 17.40 -3.40
1316.63 -4.50 9.20 -3.20
1316.75 -4.20 13.30 -3.10
1316.88 1.70 14.60 -8.30
1317.00 2.50 8.00 -4.30
1317.13 4.60 19.00 -1.00
1317.38 7.70 3.80 -1.40
1317.50 9.20 19.40 -0.20
1317.63 10.20 16.60 2.10
1317.75 3.90 22.00 2.40
1317.88 -5.90 4.70 2.00
1318.00 5.30 4.60 6.60
1318.13 6.70 13.50 8.60
1318.25 5.20 16.20 9.10
1318.38 1.60 13.30 6.40
1318.50 7.60 14.60 5.40
1318.63 18.80 14.40 4.90
1318.75 15.50 8.40 0.80
1318.88 17.10 7.70 1.30
1319.00 20.20 8.30 4.30
1319.13 18.00 8.40 5.40
1319.25 19.50 6.30 1.70
1319.38 15.80 10.30 -0.40
1319.50 14.80 0.00 -1.60
1319.63 8.80 -1.70 -2.60
1319.75 11.70 4.20 -3.20
1319.88 10.70 11.40 -4.80
1320.00 8.50 8.20 -6.70
1320.13 9.40 0.00 -5.70
1320.25 8.30 -4.10 -1.50
1320.38 13.50 7.30 1.00
1320.50 -9.40 -11.30 1.60
1320.63 6.70 9.70 0.70
1320.75 30.50 19.20 2.00
1320.88 26.20 22.10 7.60
1321.13 16.30 14.00 4.20
1321.25 4.80 16.40 6.50
1321.38 6.00 15.90 5.20
1321.50 2.00 17.70 3.50
1321.63 -6.20 22.10 -0.20
1321.75 1.80 13.20 -4.10
1321.88 -6.70 6.60 -0.80
1322.00 -8.90 13.20 2.80
1322.13 -5.40 21.50 5.10
1322.25 0.90 20.20 1.40
1322.38 2.30 21.60 -1.10
1322.50 -0.70 3.00 5.70
1322.63 8.00 3.80 6.00
1322.75 13.30 6.80 6.20
1322.88 -0.60 4.20 4.80
1323.00 0.50 12.70 2.60
1323.13 -3.00 16.80 4.90
1323.25 -3.90 15.60 1.00
1323.38 -5.70 8.40 0.70
1323.50 0.30 12.00 -1.20
1323.63 3.00 11.30 -2.10
1323.75 10.20 13.40 -4.10
1323.88 -1.40 13.70 -9.10
1324.13 -5.10 12.10 0.90
1324.25 -2.60 16.00 -3.20
1324.50 -2.10 17.90 5.30
1324.63 -3.20 11.20 1.40
1324.75 -2.30 0.40 2.90
1324.88 1.30 0.40 4.50
1325.00 2.60 10.70 6.30
1325.13 8.80 18.70 1.50
1325.38 -5.90 12.60 7.60
1325.50 -8.80 13.40 0.50
1325.63 -8.30 7.50 -0.80
1325.75 -4.00 9.80 0.70
1325.88 0.60 11.60 0.30
1326.00 3.80 9.00 2.20
1326.13 1.70 7.80 1.20
1326.25 4.00 10.80 -2.50
1326.38 5.70 4.00 -3.00
1326.63 -13.90 -10.20 2.80
1326.75 -8.50 -1.30 2.70
1326.88 -4.50 0.70 3.70
1327.00 -2.30 2.40 3.80
1327.13 0.70 1.30 3.90
1327.25 2.80 0.60 4.10
1327.38 3.80 -3.80 3.90
1327.50 0.10 -4.90 3.10
1327.63 -2.90 -1.10 2.00
1327.75 -4.10 -2.40 2.00
1327.88 -3.50 2.10 1.50
1328.00 -3.80 3.00 2.30
1328.13 -0.80 3.90 1.80
1328.25 1.40 3.40 2.20
1328.38 0.40 -0.70 1.60
1328.50 1.10 0.60 1.80
1328.63 -1.70 -8.10 2.70
1328.75 -5.90 -13.50 2.10
1328.88 -7.10 -7.90 1.60
1329.00 -4.30 -6.50 -0.20
1329.13 -3.60 -5.10 -2.40
1329.25 -2.50 -1.40 -0.70
1331.13 -2.20 24.90 -5.50
1331.25 -1.60 13.50 -8.80
1331.38 -4.90 5.80 -7.70
1331.50 -2.30 8.10 -4.80
1331.63 2.30 12.00 -2.00
1331.88 1.30 8.50 -2.50
1332.00 4.40 12.90 -0.80
1332.13 5.10 14.60 -0.90
1332.25 3.90 11.10 -1.00
1332.63 1.30 10.90 -4.50
1332.75 -3.70 8.40 3.30
1332.88 -1.60 12.80 3.80
1333.00 -1.60 17.70 2.90
1333.13 -1.40 10.90 -0.70
1333.25 -6.80 6.80 -0.90
1333.38 -7.00 7.00 -0.60
1333.50 -2.80 10.00 -0.90
1333.63 -1.40 10.90 -2.30
1333.75 -0.20 13.50 -2.90
1333.88 -0.90 16.40 -3.90
1334.00 0.50 13.20 -3.80
1334.13 -6.30 2.10 -6.00
1334.25 -6.40 10.00 -4.60
1334.38 -6.20 8.30 -9.00
1334.50 -9.70 1.40 -6.40
1334.63 -4.10 8.10 -3.50
1334.75 -0.20 15.30 -5.70
1334.88 -0.40 8.30 -10.40
1335.00 -4.20 4.60 -8.10
1335.13 -6.50 13.10 -6.90
1335.38 -0.20 15.80 1.70
1335.50 -8.50 18.00 1.80
1336.00 -1.50 14.90 4.40
1336.13 1.50 20.20 3.20
1336.25 3.90 20.70 -2.80
1336.38 -2.50 19.90 -3.90
1336.50 -3.50 14.40 -4.40
1336.63 -4.70 5.10 -1.20
1336.75 4.00 15.00 2.90
1336.88 -0.40 15.50 0.20
1337.00 -0.10 11.30 -4.80
1337.13 -5.30 11.60 -4.90
1337.25 -5.50 12.30 -4.40
1337.50 4.60 15.70 -3.40
1337.63 1.50 15.50 -3.50
1337.75 0.70 17.40 -2.10
1338.38 1.10 17.70 0.90
1338.75 0.80 10.90 4.90
1338.88 1.20 18.40 4.60
1339.00 -4.80 22.60 1.40
1339.13 -1.40 13.70 -0.30
1339.25 -1.30 8.10 -0.50
1339.38 -2.40 3.90 2.80
1339.88 4.70 23.40 -3.40
1340.00 5.70 11.30 -3.60
1340.13 -0.40 21.60 1.10
1340.25 1.50 23.20 -3.40
1340.38 10.00 15.40 -6.50
1340.50 6.90 9.10 -5.50
1340.63 5.90 6.40 -6.20
1340.75 2.30 8.20 -9.60
1340.88 -3.10 12.70 -10.90
1341.00 -9.20 3.50 -11.80
1341.13 -8.70 -3.30 -9.50
1341.25 -6.10 2.80 -4.30
1341.38 1.80 11.30 -3.10
1341.50 3.50 8.90 -2.70
1341.63 5.50 7.30 -3.80
1341.75 2.80 4.80 -4.40
1341.88 -0.50 3.00 -4.30
1342.00 1.10 3.40 -2.80
1342.13 -4.50 1.10 -1.10
1342.25 -10.40 -3.70 -0.90
1342.38 -12.40 -13.50 -3.20
1342.50 -12.20 -22.00 3.90
1342.75 -6.70 -2.10 5.40
1342.88 -6.20 -0.70 -0.70
1343.00 5.80 1.50 -0.30
1343.13 1.50 0.80 1.70
1343.25 0.40 1.10 4.30
1343.38 -1.30 -0.90 6.20
1343.50 -3.60 -1.80 6.00
1343.63 2.20 -1.40 3.80
1343.75 1.60 0.00 3.90
1343.88 1.30 -0.90 3.90
1344.13 -1.60 -3.30 1.10
1344.25 2.90 -2.70 1.20
1344.38 -0.60 -0.50 1.70
1344.50 -1.50 -0.30 1.00
1344.63 -2.90 -0.20 0.80
1344.75 -1.30 -4.70 0.80
1344.88 3.30 -2.00 1.60
1345.00 -0.30 -1.80 4.60
1345.13 -1.10 -0.90 3.80
1345.25 -3.70 -0.20 2.20
1345.38 -9.10 -3.90 3.60
1345.63 7.00 9.70 4.40
1345.75 10.90 11.20 1.40
1345.88 8.50 13.90 0.20
1346.00 8.30 14.50 -3.00
1346.13 0.30 -0.30 -3.30
1346.25 -2.80 -1.80 0.50
1346.38 -3.80 2.60 -0.80
1346.50 1.60 3.40 -2.30
1346.63 -0.10 1.30 -3.60
1346.75 -4.80 -11.20 0.40
1346.88 7.30 4.10 4.40
1347.00 7.30 3.20 4.10
1347.13 2.10 6.00 4.20
1347.38 3.30 -1.40 5.30
1347.50 5.00 7.40 3.60
1347.63 8.50 16.60 -1.10
1347.75 12.20 18.90 -6.30
1347.88 8.30 8.20 -6.40
1348.13 8.10 -0.60 -2.10
1348.25 6.10 -10.90 -2.30
1348.88 7.40 2.00 4.20
1349.00 10.40 14.70 0.60
1349.13 10.00 6.40 -3.30
1349.25 8.00 7.70 -3.30
1349.38 10.60 7.50 -2.20
1349.63 5.80 12.00 -2.90
1349.75 9.40 11.00 -3.80
1350.00 11.80 14.70 -2.40
1350.63 11.80 19.90 -14.10
1350.88 1.00 10.80 -8.80
1352.38 9.00 11.00 -4.70
1354.25 17.00 18.40 4.70
1356.75 2.10 6.00 0.90
1357.63 8.90 29.30 15.80
1358.25 8.70 24.10 15.40
1358.75 0.60 7.70 9.60
1359.00 8.00 25.30 9.90
1359.13 2.60 15.30 7.70
1359.25 -4.10 21.90 9.70
1359.63 -8.20 1.40 2.20
1359.75 0.40 8.80 2.40
1360.00 -0.50 10.70 -4.40
1360.13 -7.80 0.70 -3.20
1360.88 -11.20 -2.70 6.80
1362.00 21.70 14.20 5.00
1362.13 9.20 13.70 15.50
1362.25 7.90 26.50 14.00
1362.75 5.20 28.20 7.90
1363.63 13.50 19.40 13.60
1364.63 4.60 22.80 9.40
1365.75 2.30 29.10 14.50
1365.88 -8.20 17.10 10.50
1366.38 15.50 25.00 6.20
1366.50 17.50 21.20 2.10
1366.63 12.10 4.90 0.50
1366.75 10.80 9.10 3.80
1366.88 15.50 8.80 5.30
1368.75 8.00 22.50 7.60
1369.25 -9.60 12.80 4.80
1369.75 -2.20 8.10 3.90
1370.25 3.50 13.30 7.50
1370.38 5.10 16.40 2.70
1371.00 9.90 16.10 6.00
1371.38 -0.50 6.30 -1.70
1372.00 0.60 7.80 -3.20
1372.13 -1.60 6.30 -2.40
1372.25 -9.00 7.30 -3.50
1373.25 1.80 22.20 -6.70
1373.38 -0.90 6.50 -4.90
1373.50 0.30 7.60 1.50
1374.25 -12.50 1.20 -1.40
1374.50 -0.30 7.20 -3.20
1374.63 2.20 10.40 -7.70
1374.88 -12.50 -6.90 -1.40
1375.00 -14.80 -4.10 -4.30
1375.13 -6.00 4.40 -6.30
1375.25 5.90 17.80 -9.50
1375.38 6.50 19.30 -12.30
1375.63 -11.20 4.40 -10.20
1375.75 -5.70 12.00 -9.50
1376.13 -5.30 6.50 -10.50
1376.25 2.40 16.40 -9.70
1376.75 -5.10 19.10 -0.80
1376.88 3.30 21.30 -2.20
1377.00 -0.10 17.00 -4.30
1377.13 2.90 17.80 -5.40
1377.38 -8.80 2.40 -8.10
1377.50 -12.70 -0.60 -3.00
1377.63 4.70 9.20 -1.10
1378.00 -4.20 9.80 0.30
1378.13 -7.70 9.60 1.10
1378.25 -7.80 10.30 -0.70
1378.38 -8.50 4.20 0.80
1378.50 -4.20 5.10 2.60
1378.63 -0.30 10.50 0.80
1378.75 0.30 9.00 1.60
1378.88 0.10 8.30 2.50
1379.00 2.60 13.50 0.60
1379.13 7.10 9.50 -0.10
1379.88 -4.80 0.20 -5.10
1380.00 -14.30 -0.40 -5.70
1380.13 -9.80 1.60 -0.80
1380.25 -8.10 9.40 -2.50
1380.38 -7.00 9.80 -3.20
1380.50 -4.80 6.10 -4.70
1380.63 -6.30 3.90 -7.70
1380.75 -4.30 3.90 -7.90
1380.88 3.70 11.70 -8.70
1381.00 0.90 4.10 -5.10
1381.13 3.10 -0.30 -3.80
1381.25 0.40 -1.60 -1.40
1381.38 -2.10 -5.30 -0.90
1381.50 -0.60 -0.50 -1.30
1381.63 2.20 1.30 -1.40
1381.75 0.40 -1.20 -1.30
1381.88 1.00 1.70 -2.90
1382.00 -2.90 -4.90 -0.90
1382.13 -7.50 -11.10 4.10
1382.25 -10.90 -3.60 2.80
1382.38 -3.90 0.90 1.20
1382.50 -4.20 -2.10 -0.10
1382.63 -7.40 -3.20 1.10
1382.75 -7.90 -2.30 1.70
1382.88 0.00 -0.90 2.40
1383.00 4.70 -2.20 1.20
1383.13 0.90 -4.00 -0.10
1383.25 1.50 -5.40 -1.60
1383.38 -4.30 -7.00 -2.80
1383.50 -7.50 -5.80 -1.20
1383.63 -10.30 -4.40 -1.70
1383.75 -6.90 -1.80 -0.10
1383.88 -7.90 -3.70 1.80
1384.00 -7.40 -2.30 2.60
1384.13 -7.20 -2.50 3.20
1384.25 -2.70 0.20 3.20
1384.38 1.00 1.30 4.20
1384.50 -2.40 -3.00 3.80
1384.63 2.00 1.10 4.50
1384.75 4.00 0.40 3.10
1384.88 7.00 6.00 3.30
1385.25 6.20 0.80 -3.20
1385.38 1.30 -7.10 -4.70
1385.50 -0.10 -5.90 -3.70
1385.63 -1.60 -8.40 -0.50
1385.75 -3.50 -8.40 2.20
1385.88 -8.20 -4.60 3.90
1386.00 -10.50 -6.20 4.00
1386.13 -5.40 -1.30 4.20
1386.25 -0.70 -1.60 5.30
1386.38 -1.40 -5.30 4.40
1386.50 -1.30 -2.80 4.90
1386.63 0.00 -2.40 4.70
1386.75 2.40 4.10 1.10
1386.88 2.40 4.10 -0.20
1387.00 1.50 3.20 -1.50
1387.13 2.00 3.90 -2.20
1387.25 2.20 8.00 -2.40
1387.38 -0.90 5.50 -0.90
1387.50 -0.80 7.20 1.00
1387.63 -0.30 10.00 0.90
1387.75 5.90 9.20 0.80
1387.88 1.60 7.20 1.20
1388.00 2.10 7.40 0.60
1388.13 5.80 4.80 1.60
1388.25 -2.90 -4.40 3.60
1388.38 -1.40 0.50 5.80
1388.50 1.00 5.10 7.60
1388.63 0.80 1.30 7.40
1388.75 -1.30 4.00 9.00
1388.88 1.10 6.70 6.40
1389.00 0.30 4.40 6.10
1389.13 -2.00 4.60 6.60
1389.25 -4.10 9.60 5.40
1389.38 0.20 5.50 6.30
1389.50 4.20 7.40 7.30
1389.75 8.50 11.50 -4.40
1390.13 3.40 10.20 1.40
1390.38 0.90 9.20 -1.50
1390.63 4.60 6.60 -4.10
1390.75 3.40 3.20 -4.40
1391.13 -0.60 -2.90 -3.10
1391.25 -2.30 2.30 -1.30
1391.38 -1.80 9.20 -3.70
1391.50 0.60 8.30 -6.50
1391.63 -3.30 7.60 -5.50
1391.75 -4.50 6.50 -5.70
1391.88 -0.70 9.70 -6.30
1392.13 4.20 6.80 -11.50
1393.13 5.30 8.30 0.60
1393.25 4.50 2.70 0.80
1393.38 -3.40 -3.00 4.40
1393.50 0.00 -1.40 6.30
1393.63 2.50 0.40 5.20
1393.75 1.70 1.50 4.90
1393.88 0.60 3.50 5.70
1394.13 -6.80 -9.20 5.50
1394.25 -3.80 -7.40 4.90
1394.38 -4.40 -5.80 6.30
1394.50 -4.00 2.60 9.40
1394.63 -7.60 4.90 6.00
1394.75 -6.50 4.00 4.30
1394.88 -3.60 4.60 4.30
1395.00 -3.10 4.20 3.50
1395.13 -0.80 4.40 3.40
1395.25 -1.30 4.80 2.70
1395.38 -1.00 3.50 3.30
1395.50 0.10 1.10 4.80
1395.63 6.50 6.90 3.40
1395.75 3.60 7.60 1.80
1395.88 -3.70 -4.00 1.60
1396.13 -8.60 -2.60 -2.10
1396.25 -9.00 -4.60 -0.60
1396.38 -8.70 -2.80 1.70
1396.50 -7.40 -4.60 3.40
1396.63 -1.40 1.40 4.60
1396.75 1.70 1.10 4.50
1397.00 -10.90 -7.40 3.50
1397.13 -9.70 -1.50 3.30
1397.25 -7.80 -0.60 3.50
1397.38 -10.00 -2.50 2.90
1397.50 -7.40 -0.40 2.30
1397.63 -7.70 0.50 1.70
1397.75 -5.80 -1.30 2.30
1397.88 -5.20 -2.30 2.10
1398.00 -6.80 -4.10 1.80
1398.13 -7.10 -1.80 1.10
1398.25 -5.10 -0.70 0.50
1398.38 -3.10 0.00 0.50
1398.50 -1.40 0.90 0.30
1398.63 0.60 0.20 0.00
1398.75 0.90 -0.30 -0.10
1398.88 1.00 -1.00 -0.40
1399.00 2.20 -1.40 -0.90
1399.13 3.80 -2.90 -1.80
1399.25 -1.50 -4.90 -1.70
1399.38 -2.90 -5.30 -2.30
1399.50 -5.20 -4.60 -1.70
1399.63 -7.50 -3.00 -1.30
1399.75 -3.20 -0.20 -0.80
1399.88 -2.10 -2.20 0.00
1400.00 -2.10 -2.20 0.20
1400.13 -0.30 -3.30 -0.70
1400.25 -2.40 -4.90 -1.20
1400.38 -4.50 -4.40 -2.50
1400.50 -3.10 -0.90 -2.80
1400.63 -2.80 -0.50 -2.50
1400.75 -2.30 -0.50 -3.20
1400.88 -0.90 0.80 -4.00
1401.00 -0.90 -0.50 -4.20
1401.13 -2.10 -2.20 -3.70
1401.25 -5.70 -1.60 -3.00
1401.38 -3.10 0.90 -3.30
1401.50 -2.70 0.20 -3.20
1401.63 -1.60 -0.50 -2.70
1401.75 0.60 -3.60 -2.40
1401.88 -2.00 -2.90 -2.20
1402.00 -0.80 -4.20 -2.90
1402.13 -3.40 -4.40 -2.40
1402.25 -4.20 -3.50 -1.00
1402.38 -3.70 -3.10 -0.20
1402.50 -4.90 -2.80 -0.70
1402.63 -2.00 -0.50 -1.00
1402.75 -0.60 4.60 -0.70
1402.88 -0.20 -1.60 -0.70
1403.00 3.40 0.60 -3.20
1403.13 -0.10 4.10 -5.50
1403.38 4.70 15.30 8.00
1403.50 6.40 10.70 12.40
1403.63 9.50 15.90 12.30
1403.75 4.20 12.00 8.40
1403.88 -6.90 2.90 6.70
1404.00 -8.60 2.70 2.80
1404.13 -4.40 2.90 5.80
1404.25 -1.80 -3.70 5.40
1404.50 -6.60 -0.40 0.30
1404.63 -6.70 3.30 1.60
1404.75 -3.60 0.50 3.10
1404.88 -4.50 -5.30 0.30
1405.00 -5.70 -0.20 -1.80
1405.13 -6.50 0.20 -1.70
1405.25 -4.80 2.10 -0.70
1405.38 -4.60 2.10 1.10
1405.63 -0.90 1.80 2.20
1405.75 -0.30 2.30 2.70
1405.88 1.50 2.30 3.10
1406.13 -6.30 -2.30 1.40
1406.25 -6.10 -1.80 0.90
1406.38 -5.80 0.00 1.60
1406.50 -5.10 2.60 1.80
1406.63 -3.50 3.00 1.40
1406.75 -0.90 2.80 1.40
1406.88 -1.50 -2.60 2.40
1407.00 -5.80 -2.80 2.30
1407.13 -4.90 -0.40 1.70
1407.25 -2.70 -0.20 1.40
1407.75 2.20 0.80 1.20
1407.88 0.20 -0.10 0.40
1408.00 -3.60 -0.90 1.20
1408.13 -0.60 3.70 2.00
1408.63 -10.80 -1.00 3.20
1408.75 -2.30 3.30 2.50
1409.13 -8.60 -1.50 0.90
1409.25 -7.00 1.20 2.00
1409.38 -2.70 4.90 2.90
1409.50 -1.70 1.30 1.80
1409.63 -4.90 -10.00 5.20
1409.75 0.70 -3.10 3.40
1409.88 -2.90 -0.70 3.80
1410.25 -4.90 -4.20 3.10
1410.50 -6.90 -1.80 1.30
1410.63 -2.40 0.20 1.00
1410.88 -4.10 -6.50 2.50
1411.00 -2.10 -5.90 2.80
1411.13 -1.70 -6.80 3.40
1411.25 0.20 -6.40 3.10
1411.38 -2.10 -3.50 2.40
1411.63 -2.60 -5.30 1.30
1411.75 -4.30 -6.10 1.30
1412.13 2.90 -2.20 0.10
1412.25 3.40 -1.70 -0.90
1412.38 3.20 -4.50 -0.50
1412.50 -0.40 -7.30 1.70
1412.63 6.90 2.90 0.40
1413.00 7.80 15.50 6.50
1413.63 2.30 12.50 3.70
1413.75 2.10 16.40 2.00
1413.88 1.20 8.30 2.10
1414.00 -3.50 6.80 4.00
1414.25 -0.70 11.10 0.90
1414.38 -2.00 11.40 0.40
1414.50 0.50 10.40 -0.30
1414.63 1.10 5.30 1.20
1414.75 7.30 11.30 0.60
1414.88 9.20 10.80 0.60
1415.38 11.30 11.00 4.10
1415.50 4.30 10.00 7.80
1415.63 4.20 12.00 1.10
1415.88 -3.50 6.30 3.70
1416.00 -7.50 0.30 3.00
1416.13 -6.80 1.60 1.70
1416.25 -5.20 1.40 0.90
1416.63 -3.50 -0.30 -2.50
1417.00 8.00 15.20 4.00
1417.13 9.80 23.60 4.60
1417.38 3.70 7.90 10.00
1417.50 -0.80 8.60 12.70
1418.00 -11.90 1.30 6.50
1418.38 -6.00 4.00 3.30
1418.75 2.00 5.20 1.60
1418.88 9.10 8.20 2.40
1419.50 23.60 10.50 9.40
1419.88 -19.30 -20.60 4.80
1420.00 -22.40 -16.80 -0.50
1420.25 49.80 17.80 -0.90
1420.38 1.20 22.50 -1.30
1420.63 -8.80 -3.00 7.80
1420.75 6.40 22.50 12.40
1420.88 1.50 23.50 11.30
1421.50 -7.30 -3.60 17.20
1421.88 -15.20 -4.50 5.70
1422.00 -26.50 -12.50 1.30
1422.13 -20.80 -16.90 -1.60
1422.25 -4.40 -5.10 -2.50
1422.38 0.20 19.50 -3.50
1422.50 7.10 6.20 -2.60
1422.63 -2.00 2.30 1.30
1422.75 6.30 -2.50 5.70
1422.88 12.20 1.70 8.00
1423.13 21.00 13.60 13.80
1423.25 10.70 5.20 18.10
1423.38 -11.10 1.70 15.60
1423.63 -15.10 -7.50 6.90
1423.75 -17.90 -12.40 4.90
1423.88 -8.00 -7.10 8.40
1424.00 -14.30 1.00 5.70
1424.13 -12.20 6.90 2.70
1424.25 -5.20 10.10 0.90
1424.38 2.30 8.70 0.80
1424.50 7.80 6.90 2.60
1424.88 26.30 26.50 11.90
1425.13 -8.20 10.60 10.00
1425.25 -25.90 9.90 4.30
1425.50 -22.10 2.80 -0.60
1425.63 -22.20 5.30 -0.30
1425.75 -19.60 5.00 -2.20
1425.88 -12.80 7.80 -0.70
1426.00 -9.00 10.50 -0.80
1426.13 -6.80 7.20 0.00
1426.25 -2.70 3.90 1.00
1426.38 1.50 3.70 0.70
1426.50 -8.70 0.10 1.30
1426.63 -8.70 -0.40 4.50
1426.75 -6.90 -0.40 3.00
1426.88 -6.10 -0.90 3.20
1427.00 -5.30 -0.60 3.70
1427.13 -9.10 -1.10 2.40
1427.25 -6.80 0.70 0.60
1427.38 -5.30 0.70 0.20
1427.50 -4.00 2.60 -0.40
1427.63 -2.20 2.60 -0.80
1427.75 0.20 1.80 -0.60
1427.88 -1.10 1.80 -0.60
1428.00 -2.00 0.40 -0.70
1428.13 -2.90 -0.30 -1.30
1428.25 -4.00 -1.20 -2.10
1428.38 -3.70 -0.70 -2.00
1428.50 -2.80 0.90 -1.80
1428.63 -2.30 1.30 -1.50
1428.75 -1.70 0.90 -1.00
1428.88 -0.50 0.60 -1.10
1429.00 -0.20 0.60 -0.90
1429.13 0.20 -0.10 -0.70
1429.25 0.10 -0.30 -0.20
1429.38 0.40 -0.70 0.30
1429.50 -1.10 -0.90 0.30
1429.63 -1.80 -0.70 -0.20
1429.75 -2.70 -0.70 -1.00
1429.88 -2.90 -0.70 -2.20
1430.13 -0.60 0.40 -3.90
1430.25 1.00 0.40 -3.70
1430.38 2.90 0.80 -3.40
1430.50 3.60 2.00 -2.70
1430.63 4.20 3.60 -2.40
1430.75 3.00 1.30 -0.60
1430.88 1.70 1.50 1.00
1431.00 1.50 4.10 2.20
1431.13 0.40 3.70 2.30
1431.38 -0.70 1.10 1.50
1432.00 2.50 4.30 -1.50
1432.13 -3.60 3.70 -0.80
1432.50 -1.50 3.90 2.10
1432.63 -2.60 3.70 2.10
1432.75 0.40 5.00 1.40
1433.25 1.10 3.40 -4.80
1433.38 -4.40 -1.40 -6.40
1433.75 -12.80 4.00 -2.50
1433.88 -17.50 -2.20 -4.50
1434.00 -16.10 -4.50 -4.20
1434.25 -12.30 2.50 5.20
1434.38 -7.20 7.10 7.20
1434.50 -8.70 1.00 7.90
1434.63 -11.10 -0.60 6.90
1435.25 1.20 3.70 1.30
1435.38 3.30 5.80 1.50
1435.63 -0.20 -4.70 5.00
1435.75 -4.60 -4.20 4.50
1437.00 -2.70 -4.20 4.20
1437.25 -8.00 -3.50 -1.00
1437.38 -4.40 -1.40 -2.80
1437.75 -2.70 -0.70 3.60
1438.38 5.80 3.80 -1.70
1438.50 5.90 -0.40 -2.70
1439.25 -8.90 3.60 10.40
1439.75 -1.00 6.70 2.90
1440.13 4.50 6.00 5.00
1440.25 2.70 2.80 3.30
1440.38 -1.50 -2.20 1.50
1440.63 -2.70 1.60 0.90
1440.75 -0.30 0.90 2.60
1441.25 -6.30 -4.10 9.10
1441.50 -4.90 -0.90 4.70
1442.25 -7.30 0.30 4.70
1442.38 -5.40 3.50 2.80
1442.50 -2.00 4.20 2.50
1443.38 -7.50 -6.80 -5.70
1443.75 -10.10 -6.50 2.40
1444.13 -3.00 -4.20 4.20
1445.75 -4.50 2.60 3.60
1446.25 1.70 -4.40 5.10
1446.63 -5.90 -4.80 0.50
1447.50 -6.50 -1.10 0.90
1447.75 -4.60 -0.90 2.80
1447.88 -1.00 0.20 3.70
1448.00 4.20 1.10 3.50
1448.13 2.30 -0.70 3.40
1448.50 9.80 -7.40 4.30
1449.50 -11.40 0.30 0.50
1450.63 -6.80 -5.50 4.50
1451.00 -8.60 1.60 -0.10
1451.13 -9.00 -0.40 -1.30
1451.25 -9.50 -1.10 -2.10
1451.50 -3.80 1.60 0.60
1451.75 0.60 -0.70 3.00
1452.25 2.90 -5.40 0.20
1452.38 1.80 -7.30 -0.60
1452.50 -3.40 -7.20 1.00
1452.63 -5.30 -5.80 2.00
1453.00 -6.60 -2.30 1.80
1453.13 -4.40 -0.90 2.20
1453.75 -1.60 -6.10 1.30
1453.88 -3.50 -10.70 4.00
1454.00 -7.80 -9.80 4.40
1454.13 -11.40 -5.40 5.50
1454.25 -12.30 -2.30 5.10
1455.75 -12.60 5.20 4.50
1455.88 -11.30 7.60 7.30
1456.00 -12.20 5.40 6.40
1456.13 -11.40 3.60 5.00
1456.25 -11.20 0.10 2.90
1456.75 2.90 4.10 4.10
1457.88 -5.40 7.30 5.20
1459.25 -7.60 5.90 -1.30
1459.50 -5.20 1.80 1.40
1459.63 -7.10 -0.40 0.80
1460.38 -5.50 -0.40 0.40
1461.38 0.40 -1.60 2.00
1461.63 0.60 -1.60 2.70
1464.25 3.30 -2.00 2.80
1465.25 3.10 2.50 3.70
1465.38 3.80 -0.10 4.10
1465.63 -4.60 -3.70 1.30
1465.75 -3.20 -3.10 0.40
1465.88 -2.50 0.40 -0.50
1466.00 0.10 1.10 -1.50
1466.13 1.80 -1.00 -0.70
1466.88 0.80 -5.70 6.20
1467.75 -1.30 2.60 3.70
1467.88 -8.30 -2.10 4.80
1468.25 0.60 4.00 11.20
1468.88 -7.20 3.30 2.80
1469.00 -3.90 4.60 3.10
1469.63 0.20 2.40 9.40
1470.00 12.90 6.80 6.90
1470.25 -0.40 -0.70 8.20
1470.88 -4.60 -0.90 7.10
1471.13 -5.20 -1.30 7.20
1472.25 3.30 4.40 6.00
1473.38 -4.40 5.10 4.20
1475.00 -15.80 -1.70 2.20
1475.50 -10.30 2.20 1.70
1478.88 -6.90 -20.00 -2.20
1480.13 -8.10 -5.00 3.80
1481.75 -4.90 -2.40 -0.70
1482.13 -4.80 -2.60 -1.40
1482.50 -8.70 -7.40 -1.00
1483.63 0.30 -5.10 5.40
1483.88 -12.40 -9.10 7.20
1484.00 -12.10 -4.30 2.50
1484.13 -10.30 -3.00 2.90
1484.25 -20.30 -17.10 2.40
1484.38 -1.60 -0.90 2.90
1484.50 -1.80 1.60 4.00
1484.63 -4.70 -3.00 3.70
1484.75 -8.00 -4.30 3.50
1485.13 -4.50 -4.90 0.90
1485.63 -7.50 3.80 -0.90
1490.25 -1.50 0.70 8.00
1490.38 -4.60 -1.80 7.20
1490.50 -1.80 0.70 6.30
1491.50 -0.40 -1.60 11.80
1491.63 -7.60 -0.30 13.50
1492.25 0.90 0.20 11.00
1493.00 1.00 -7.20 10.30
1494.75 -2.80 -6.30 7.80
1497.13 -6.40 -8.10 5.20
1498.38 -2.00 -1.80 6.40
1498.75 -2.10 1.10 6.00
1498.88 1.10 3.50 7.90
1499.25 -5.20 6.60 10.90
1499.38 -0.50 5.90 6.60
1499.75 -6.40 -3.40 9.50
1500.13 -0.50 -0.90 9.60
1500.50 0.40 -4.00 8.50
1501.00 -6.20 -2.50 6.90
1501.13 -9.60 -0.80 6.20
1501.25 -9.00 -0.80 4.80
1501.38 -6.50 1.60 4.50
1501.50 -6.60 2.00 7.10
1501.63 -5.40 5.40 7.50
1502.13 5.50 7.30 -4.40
1502.25 7.70 10.10 -3.80
1502.38 4.00 4.50 0.70
1502.50 0.50 1.30 1.80
1502.63 6.00 3.20 1.20
1502.75 5.40 -1.00 3.40
1502.88 5.70 6.00 1.80
1503.00 5.20 5.20 2.90
1503.13 4.80 2.70 4.80
1503.25 -7.10 1.00 8.20
1503.38 -7.00 -1.50 4.70
1503.50 -2.60 1.80 2.20
1503.63 0.90 6.50 2.80
1503.75 -2.50 1.80 3.70
1503.88 3.40 1.50 3.70
1504.00 1.00 6.00 2.80
1504.13 1.60 4.80 2.00
1504.25 2.10 6.90 0.80
1504.38 -6.00 1.60 1.20
1504.50 2.60 10.20 3.60
1504.63 -2.60 5.10 5.40
1504.75 -10.10 5.40 5.90
1504.88 -3.40 1.20 11.10
1505.00 -6.30 2.00 12.50
1505.13 -5.50 3.80 11.20
1505.25 0.30 5.30 9.20
1505.38 -2.50 -0.40 5.40
1505.50 -6.30 -3.70 4.60
1505.63 -6.30 -4.60 4.20
1505.75 -10.20 -7.60 6.40
1505.88 -11.50 3.40 8.80
1506.00 -8.20 -1.30 7.80
1506.13 -8.00 -0.60 9.70
1506.25 -7.10 -0.40 10.30
1506.38 -2.30 1.80 6.50
1506.50 -4.60 -4.60 5.70
1506.63 -4.50 -9.20 6.50
1506.75 -5.80 -9.00 9.00
1506.88 -6.40 -3.90 10.50
1507.00 -1.30 0.00 13.80
1507.13 -2.20 -0.40 13.80
1507.25 -0.90 -0.60 12.40
1507.38 -2.70 -2.80 11.30
1507.50 -4.30 -6.00 10.00
1507.63 -4.10 -3.20 8.80
1507.75 -10.00 -4.30 10.10
1507.88 -3.20 1.20 9.40
1508.00 -2.80 0.50 7.70
1508.13 -2.50 -2.30 8.60
1508.25 -9.50 -8.30 8.70
1508.38 -4.90 -4.60 6.40
1508.50 -3.40 -5.80 9.00
1508.63 2.10 -1.20 7.80
1508.75 9.50 -2.70 7.80
1508.88 2.50 -7.50 5.90
1509.00 5.00 -6.00 2.40
1509.13 0.40 -1.20 3.80
1509.25 -2.30 -4.40 6.10
1509.38 -3.20 -7.00 7.20
1509.50 -2.50 -1.80 7.00
1509.63 -0.90 -4.00 7.10
1509.75 -1.50 2.60 5.90
1509.88 4.40 3.90 4.30
1510.00 -2.60 3.70 2.80
1510.13 1.70 6.90 3.20
1510.25 -0.30 1.30 4.40
1510.38 0.70 -3.50 4.90
1510.50 0.40 -1.60 6.30
1510.63 -4.70 -3.90 5.90
1510.75 -8.80 -1.50 4.70
1510.88 -5.90 -1.50 4.60
1511.00 -3.30 -0.90 3.80
1511.13 -2.10 -0.70 2.50
1511.25 -1.00 1.60 0.70
1511.38 -2.90 -2.20 0.20
1511.50 -2.90 -0.20 0.30
1511.63 0.90 0.60 -1.10
1511.75 -0.50 0.20 -2.30
1511.88 -4.50 -0.20 -1.10
1512.00 -6.10 0.90 -1.40
1512.13 -6.70 2.80 -1.20
1512.25 0.00 3.00 -0.30
1512.38 1.10 1.50 1.80
1512.50 4.40 5.20 3.20
1512.63 4.40 3.40 3.40
1512.75 4.50 5.50 3.60
1512.88 9.40 0.60 4.30
1513.00 5.00 -3.20 -0.10
1513.13 -2.50 -1.40 -1.00
1513.25 -8.80 -7.60 1.50
1513.38 -11.00 1.50 4.60
1513.50 -4.50 3.10 4.80
1513.63 -1.10 2.40 4.80
1513.75 0.50 3.20 4.20
1513.88 2.40 1.30 2.80
1514.00 2.00 0.20 1.40
1514.13 -2.80 0.40 1.60
1514.25 -1.50 3.00 1.50
1514.38 -1.10 2.30 2.00
1514.50 0.30 3.90 2.90
1514.63 1.70 3.00 3.30
1514.75 5.70 -1.00 2.80
1514.88 1.60 -2.90 4.00
1515.00 -2.10 -2.10 4.80
1515.13 -3.50 3.10 5.40
1515.25 -3.80 3.50 5.40
1515.38 -4.50 0.30 4.70
1515.50 -5.80 2.00 4.50
1515.63 -8.00 3.80 2.70
1515.75 -6.00 1.20 1.50
1515.88 -4.90 1.40 1.40
1516.00 -4.70 2.40 2.40
1516.13 -2.20 3.50 3.20
1516.25 -3.20 0.70 3.70
1516.38 -3.50 1.10 3.90
1516.50 -3.10 -0.50 2.90
1516.63 -3.60 1.40 3.50
1516.75 -4.80 1.20 3.30
1516.88 -5.90 -0.20 3.10
1517.00 -4.10 0.00 3.30
1517.13 -2.50 1.40 3.20
1517.25 -2.00 2.40 2.30
1517.38 -1.60 0.00 2.10
1517.50 -1.10 -2.80 1.60
1517.63 -3.60 -0.90 2.10
1517.75 -5.80 -0.90 1.60
1517.88 -3.60 0.40 0.40
1518.00 -1.10 0.00 0.70
1518.13 0.20 -2.00 2.30
1518.25 3.90 1.10 3.40
1518.38 0.50 -2.40 3.40
1518.50 -5.90 -4.80 2.50
1518.63 -4.20 -1.60 3.90
1518.75 -5.10 -3.70 5.00
1518.88 -6.50 -0.20 3.60
1519.00 -4.80 -1.60 2.80
1519.13 -2.40 -3.50 3.70
1519.25 0.10 -1.60 6.40
1519.38 2.50 1.30 7.00
1519.50 0.80 -1.40 5.00
1519.63 3.00 -0.50 3.90
1519.75 5.70 0.40 3.60
1519.88 8.00 -11.80 3.00
1520.00 -0.10 -4.90 5.90
1520.13 -6.00 -1.80 6.70
1520.25 -5.50 -3.90 6.80
1520.38 -3.00 -6.10 6.40
1520.50 3.70 -2.60 6.50
1520.63 2.50 -6.60 4.20
1520.75 1.20 -5.40 2.30
1520.88 -4.00 -7.00 3.30
1521.00 -6.30 -7.40 3.30
1521.13 -7.80 -3.40 3.70
1521.25 -2.50 -1.80 3.90
1521.38 2.00 1.10 2.70
1521.50 2.10 -2.70 2.00
1521.63 3.50 -0.50 0.80
1521.75 1.20 -0.70 2.80
1521.88 0.20 -0.90 3.10
1522.00 -2.70 1.10 3.80
1522.13 -1.50 3.00 3.40
1522.25 -2.80 2.80 2.70
1522.38 -4.00 2.60 2.70
1522.50 -4.40 0.90 1.70
1522.63 -3.40 2.40 1.40
1522.75 -3.60 -0.50 -0.20
1522.88 -0.30 -2.90 -0.30
1523.00 3.50 -1.50 -1.40
1523.13 -0.30 -0.10 -1.20
1523.25 -4.30 0.70 -1.60
1523.38 -6.10 1.80 -0.50
1523.50 -2.80 0.90 -0.70
1523.63 -0.50 0.60 -0.20
1523.75 0.80 -0.50 0.30
1523.88 -1.60 0.00 1.00
1524.00 -2.30 0.00 1.10
1524.13 -2.80 2.80 -0.30
1524.25 -1.70 3.70 -0.20
1524.38 -2.40 2.60 -0.60
1524.50 -2.70 1.10 -2.00
1524.63 -2.80 -2.40 -1.30
1524.75 -1.40 1.30 -0.30
1524.88 -3.10 1.30 -0.50
1525.00 -4.30 0.70 -0.60
1525.13 -6.00 -0.70 -0.50
1525.25 -7.80 0.70 -0.70
1525.38 -6.00 2.20 -0.20
1525.50 -7.20 6.60 -0.20
1525.63 -6.20 5.10 -0.50
1525.75 -3.00 2.60 0.40
1525.88 -6.80 2.20 -0.10
1526.00 -7.20 -0.40 -0.90
1526.13 -6.90 -2.80 -1.50
1526.25 -3.10 0.00 0.90
1526.38 -9.80 4.00 0.50
1526.50 -12.10 -4.30 -1.50
1526.63 -11.10 -3.90 -2.40
1526.75 -6.80 -0.70 -1.00
1526.88 -6.70 4.20 -1.50
1527.00 -12.30 3.30 -2.60
1527.13 -10.50 1.40 -4.90
1527.25 -4.20 1.80 -4.30
1527.38 -6.40 2.40 -4.30
1527.50 -7.10 1.60 -3.90
1527.63 -8.40 1.60 -4.00
1527.75 -6.90 0.50 -4.40
1527.88 -7.40 0.90 -3.80
1528.00 -6.80 1.60 -2.20
1528.13 -11.00 -1.70 -1.00
1528.25 -9.70 0.50 -2.80
1528.38 -12.70 -0.20 -6.60
1528.50 -5.30 4.10 -6.90
1528.63 -3.70 2.80 -6.10
1528.75 -1.20 4.60 -5.10
1528.88 -5.30 -1.60 -3.90
1529.00 4.30 0.80 -3.20
1529.13 0.90 -2.70 -3.60
1529.25 3.90 -0.30 -2.30
1529.38 11.80 8.20 -3.20
1529.50 10.00 4.40 -4.50
1529.75 -3.00 7.20 -0.70
1529.88 -5.20 3.30 0.50
1530.00 -3.20 -0.20 3.50
1530.13 -2.30 2.40 3.30
1530.25 1.80 0.00 3.90
1530.38 5.80 3.80 1.80
1530.63 6.80 0.80 0.80
1530.75 4.40 3.40 -1.80
1530.88 -1.70 8.30 2.20
1531.00 -1.00 11.60 2.30
1531.13 2.50 6.70 1.60
1531.25 4.60 7.10 2.10
1531.38 1.80 1.80 2.30
1531.50 0.50 1.80 3.10
1531.63 5.40 0.40 3.50
1531.75 4.70 3.00 1.60
1531.88 0.90 1.10 0.50
1532.25 2.60 0.60 0.20
1532.38 -0.80 -1.40 0.90
1532.50 -3.00 -3.30 1.70
1532.63 -1.30 -2.40 2.30
1532.75 -0.90 -3.50 1.20
1532.88 -0.20 -7.00 0.30
1533.00 0.80 -2.40 0.10
1533.13 -0.90 -3.50 2.00
1533.25 -3.70 -4.40 2.50
1533.38 -5.80 -4.20 2.60
1533.63 -0.40 -1.60 3.30
1533.75 -3.00 -2.80 3.90
1533.88 -2.80 -2.40 3.60
1534.00 -1.30 -1.80 3.50
1534.13 -0.40 -0.30 3.00
1534.25 -0.20 4.80 2.40
1534.38 4.10 6.70 1.80
1534.50 2.70 4.10 1.70
1534.63 0.20 3.70 1.80
1534.88 3.90 2.10 1.00
1535.00 0.60 -0.70 1.60
1535.13 -1.30 -3.30 1.80
1535.25 -1.60 0.00 1.70
1535.38 -1.70 1.80 2.50
1535.50 -2.40 2.60 2.00
1536.25 -2.80 1.30 -0.40
1536.38 -2.40 -0.70 -0.70
1536.50 -3.10 -0.50 -2.70
1536.63 -3.50 -2.20 -3.80
1536.88 -3.70 -4.40 -3.70
1537.00 0.50 -2.00 -3.20
1537.13 1.00 -1.40 -1.00
1537.25 2.30 -0.80 -0.70
1537.38 0.90 -0.30 -0.10
1537.50 0.60 -0.30 0.20
1537.63 3.80 -2.00 1.30
1537.75 3.40 -0.80 1.20
1538.00 1.20 -6.40 0.10
1538.13 1.20 -3.60 -0.70
1538.25 1.30 -0.50 0.20
1539.88 -0.40 -3.10 -0.20
1540.00 0.60 -1.20 -0.70
1540.13 0.20 -1.40 -0.70
1540.25 1.00 3.20 0.30
1540.38 1.80 2.30 1.50
1540.50 1.00 2.30 1.00
1540.63 -0.20 1.50 0.70
1540.75 -1.40 0.40 0.20
1541.63 -3.20 -4.00 -2.10
1541.75 -2.00 -3.30 -2.10
1541.88 -2.80 -1.80 -0.30
1542.00 -1.50 -0.30 0.40
1542.13 -2.50 -2.40 1.80
1542.25 -3.80 -7.50 1.30
1542.38 -0.70 -3.50 1.20
1543.13 0.80 -2.90 1.40
1543.25 1.60 -4.20 2.80
1543.75 -4.90 -0.40 1.70
1543.88 -1.40 0.40 0.70
1544.00 1.00 4.10 0.30
1544.13 0.80 3.00 0.00
1544.25 1.50 -0.10 -0.50
1544.38 0.10 0.60 -0.90
1544.50 -2.10 -0.70 -0.50
1544.63 -2.20 -3.30 -0.10
1544.75 -3.10 -0.90 0.10
1544.88 -2.70 2.60 0.70
1545.00 -3.50 3.90 0.70
1545.13 -5.20 0.00 0.90
1545.50 -3.00 -1.40 2.50
1545.63 -0.40 -2.60 3.20
1546.38 2.50 7.60 2.80
1546.50 5.70 4.50 1.70
1547.00 4.30 -1.00 -5.40
1547.13 3.60 -2.20 -3.40
1547.25 -3.00 3.90 -2.00
1547.38 0.00 7.60 -3.40
1547.50 1.20 7.80 -4.70
1549.88 0.30 0.10 -5.40
1550.00 -2.00 1.30 -5.80
1550.25 -1.80 0.60 -6.00
1550.38 -3.20 -0.30 -5.10
1550.50 -2.20 3.00 -4.30
1550.63 -2.60 2.80 -4.40
1550.75 -1.60 3.90 -4.40
1551.38 -2.40 1.10 -6.00
1551.50 -3.40 2.30 -6.20
1551.63 -2.00 -0.50 -5.90
1552.00 -5.20 -3.30 -4.10
1552.13 -2.30 -0.50 -4.30
1552.38 -1.70 3.20 -3.90
1552.50 -3.80 2.60 -4.10
1552.75 -1.30 3.00 -4.60
1553.25 -4.70 2.30 -3.40
1553.63 -2.00 1.30 -2.80
1553.88 -1.20 -1.20 -1.30
1555.13 -4.30 2.60 -3.90
1555.38 -6.90 -2.40 -3.50
1555.50 -6.40 3.70 -3.50
1555.75 -4.20 1.30 -1.80
1555.88 -5.10 0.20 -0.80
1557.25 6.10 -1.70 -2.10
1558.50 -5.00 -1.60 -1.10
1559.50 -7.50 -7.20 -1.20
1560.75 -1.00 -0.30 -3.20
1561.13 -1.80 1.10 -3.00
1561.38 3.20 -0.10 -0.50
1561.50 4.60 5.20 -0.60
1561.63 0.80 -1.40 1.10
1562.50 -3.60 -1.90 -0.40
1564.25 -3.70 -3.00 2.00
1564.38 -4.00 -2.10 2.30
1564.63 -5.80 -1.30 1.50
1564.75 -5.30 -0.20 1.10
1564.88 -3.60 0.90 0.50
1565.00 -2.90 0.70 0.30
1565.13 -1.60 -0.50 0.10
1565.25 -1.20 -3.50 0.10
1565.38 -4.10 -4.60 -0.30
1565.88 -0.40 -2.20 0.80
1566.00 -1.70 -2.60 0.40
1566.13 -1.10 -2.40 -0.60
1566.25 1.30 -0.10 -1.10
1566.38 2.20 -1.00 -0.90
1567.13 -4.50 -5.90 -0.70
1567.25 -4.20 -6.30 -0.70
1571.50 -0.90 0.40 -0.90
1575.63 -9.70 -7.20 0.00
1575.88 -8.00 -7.20 -0.70
1578.00 -6.70 0.70 6.00
1578.13 -1.30 -0.90 6.00
1581.13 -0.30 -3.30 1.20
1581.75 -3.40 -4.00 2.20
1584.25 -2.10 -1.20 0.00
1584.38 -2.30 -0.90 -0.10
1584.50 -1.20 -1.60 0.20
1587.25 -3.90 -5.30 1.20
1595.00 -2.60 0.00 -3.90
1595.13 -2.70 -0.70 -3.50
1596.50 -2.30 0.40 -2.10
1596.63 -2.30 0.90 -1.60
1596.88 -2.20 1.10 -2.20
1597.00 -1.50 1.10 -1.90
1597.13 -1.10 0.40 -2.40
1601.75 -0.30 -6.60 -3.60
1601.88 -0.50 -4.20 -3.10
1609.13 -1.40 2.80 0.60
1609.25 -1.30 2.10 1.20
1618.50 -1.40 10.40 -3.40
1622.00 -6.40 7.90 3.00
1624.25 -2.90 1.60 7.30
1626.75 -5.80 -5.10 1.20
1626.88 -4.10 -2.80 0.50
1643.63 14.10 8.10 -0.20
1645.25 3.10 13.50 1.60
1646.63 3.60 13.50 3.70
1650.75 0.50 1.30 2.20
1653.88 -3.70 -3.50 -2.40
1658.38 -2.90 5.60 -0.10
1667.00 3.40 5.00 -2.50
1667.13 5.10 7.10 -2.60
1678.13 5.10 9.90 -4.30
1679.88 -8.30 4.70 -1.70
1684.88 -2.70 1.60 -0.70
1695.13 -3.90 1.40 4.80
1695.25 -5.30 3.10 5.30
1697.00 -5.00 -1.60 4.60
1708.25 -0.80 -2.00 -1.30
1711.63 -1.20 -1.60 -1.90
1717.50 -2.10 3.70 -1.60
1721.88 -4.80 -0.70 2.70
1734.13 -0.10 -5.90 -1.10
1734.25 -1.50 -5.30 -0.60
1750.25 3.30 2.50 2.00
1756.00 -3.10 0.40 -3.40
1756.38 0.10 -0.80 -6.10
1757.63 -2.80 0.80 -7.00
1760.00 -0.40 1.30 -7.90
1764.50 0.00 -1.40 -4.00
1773.50 -1.50 -0.30 -2.70
1777.25 -6.10 -2.30 -0.10
1779.50 -2.20 1.10 0.40
1781.75 -2.70 1.20 8.70
1785.13 -3.70 0.70 6.90
1785.88 -5.50 -6.50 8.50
1788.13 0.40 -4.40 4.20
1831.25 -1.70 -0.10 -9.30
1832.00 -1.10 -0.50 -7.40
1864.75 -0.40 4.50 -9.00
1869.13 1.50 2.70 -4.70
1869.38 4.30 0.80 -5.50
1871.25 3.10 -8.00 -0.30
1874.88 -6.60 -5.00 2.50
1882.38 -1.10 2.30 -0.40
1882.50 -0.20 2.50 -0.40
1882.63 -0.30 1.30 -0.60
1890.00 -5.60 5.10 -4.90
1891.63 -3.50 -1.20 -3.30
1898.13 -2.80 1.90 -2.40
1906.50 -6.20 2.80 -9.80
1925.75 -2.40 10.70 7.80
1927.13 -2.50 4.80 1.70
1927.25 -9.20 5.70 2.80
1934.63 -0.40 -6.30 4.90
1936.13 7.40 -1.50 5.20
1937.38 -1.40 2.40 8.20
1948.88 -2.10 -4.40 5.50
1955.25 -1.50 0.20 -2.40
1960.13 -5.00 0.40 -8.60
1964.00 -0.50 4.80 -0.70
1968.88 10.40 4.30 2.90
1971.00 -1.60 5.20 -6.90
1971.25 6.70 7.70 -5.30
1972.13 3.70 3.10 -6.40
1972.25 5.80 4.70 -5.20
1973.25 10.70 12.40 1.00
1973.38 3.20 12.20 -1.50
1975.00 -9.20 -4.80 -2.50
1975.38 -2.10 2.80 -2.80
1975.63 3.60 2.00 -0.20
1975.75 0.20 2.30 2.70
1976.63 -9.20 4.20 -1.50
1977.38 -8.50 -0.90 -1.10
1977.63 -6.60 0.90 0.50
1977.75 -6.50 0.70 0.20
1978.38 -3.90 0.00 2.90
1978.50 -8.00 1.40 1.70
1979.25 -3.60 1.90 -0.40
1982.38 -2.90 -6.80 2.10
1983.88 -3.00 -7.00 -2.50
1985.00 -8.30 -0.60 -0.20
1985.13 -8.50 1.40 0.10
1986.63 -9.20 -0.20 0.10
1987.50 -1.70 7.90 0.90
1987.63 -0.90 4.60 -3.20
1987.75 -0.20 0.60 -1.70
1990.25 -7.20 4.70 2.40
1991.63 -3.20 4.90 3.30
1992.63 -10.40 -4.60 1.00
1993.13 5.90 -4.50 7.00
1993.25 1.30 -10.10 8.20
1995.88 1.40 -1.20 5.30
1998.38 -4.50 1.10 2.80
1998.50 -4.90 0.00 3.20
1999.00 -3.90 0.50 2.20
1999.13 -4.00 2.10 2.40
1999.63 -3.60 0.00 -0.50
1999.75 -3.60 1.30 -1.50
2004.25 -0.70 1.60 2.10
2004.50 -7.00 2.60 0.70
2006.25 -3.60 -2.80 -0.10
2007.00 -5.90 -3.50 -1.00
2011.63 -1.60 1.50 -5.90
2014.63 -2.00 -4.70 -7.30
2018.00 -2.40 0.60 -4.50
2020.13 -2.80 0.00 -4.60
2023.38 -6.50 -2.10 -5.10
2025.00 -0.40 1.30 -7.00
2025.13 -0.90 1.30 -7.20
2026.00 -3.90 2.30 -7.80
2026.13 -3.40 1.90 -7.50
2026.88 -2.00 0.80 -7.10
2028.75 0.70 0.40 -5.70
2030.13 -1.70 -1.00 -5.80
2034.88 -3.20 -3.10 -2.10
2035.63 -4.90 -1.90 -2.10
2040.25 2.80 1.00 -1.40
2040.38 1.40 2.50 -1.70
2041.13 1.50 1.30 -1.70
2041.25 0.60 0.60 -2.40
2041.38 2.30 0.10 -2.50
2041.50 2.20 0.80 -2.30
2045.50 -1.30 0.20 -0.70
2045.63 -1.70 0.40 -0.90
2045.75 -1.50 -0.30 -1.40
2046.50 -3.10 0.90 0.20
2046.63 -0.10 1.30 0.20
2046.75 -0.20 1.50 0.40
2047.00 -0.70 2.60 0.40
2051.25 0.60 1.00 -4.50
2061.13 1.40 -0.70 3.10
2061.50 -3.40 -4.90 2.40
2062.63 -3.20 -3.50 -1.40
2065.88 -3.10 -1.40 1.20
2066.00 -4.20 -3.90 2.40
2066.13 -3.20 -2.10 2.80
2069.25 -1.10 -0.50 3.00
2069.38 -2.00 -1.90 2.80
2080.25 2.60 -3.60 1.60
2086.25 -11.00 -10.40 -4.30
2093.25 -5.70 -2.10 -3.40
2095.38 -4.30 6.80 2.50
2096.38 0.90 1.10 7.20
2104.13 -3.20 -1.10 7.20
2107.75 0.70 1.70 -6.40
2116.38 -0.90 -4.00 -0.40
2121.25 1.30 -2.90 1.60
2126.88 -3.60 -3.30 -0.60
2129.75 -4.70 -4.40 2.90
2129.88 -5.00 -3.90 1.40
2133.88 -3.30 0.50 2.20
2134.00 -2.70 0.20 2.10
2137.25 6.20 -5.50 3.90
2145.25 -8.00 -6.30 3.80
2149.63 -7.60 -9.80 -1.40
2151.88 -4.30 1.10 -1.70
2153.75 -2.20 1.50 -2.00
2158.75 -1.10 0.00 -0.50
2158.88 -0.80 -1.00 -0.90
2159.00 -1.50 -3.10 -1.30
2160.75 -0.40 -2.20 -1.90
2165.25 -1.60 -4.60 4.10
2167.38 -6.80 2.20 5.60
2171.13 -3.70 0.70 1.60
2172.25 -1.70 -3.10 -0.70
2173.63 -1.20 -2.20 -1.90
2175.38 -4.50 -0.20 0.50
2176.75 -2.30 -2.00 -4.10
2184.00 -1.30 -0.30 -2.40
2184.13 0.10 0.20 -3.10
2184.63 1.90 0.80 -2.80
2189.75 0.00 -2.40 -3.00
2189.88 -0.60 -3.30 -2.60
2192.25 -2.70 -0.30 -3.30
2194.63 -0.70 0.20 -2.90
2199.13 4.10 4.30 -3.30
2199.50 1.20 1.30 -5.50
2203.38 -3.40 0.40 -8.00
2203.50 -2.70 3.90 -7.50
2203.63 -0.70 5.60 -7.30
2204.25 -3.40 3.70 -9.20
2213.75 2.30 0.10 -0.50
2218.00 -0.70 1.10 -2.20
2218.13 0.10 2.10 -2.00
2224.00 -3.60 0.00 1.70
2228.50 -4.80 -9.80 -0.40
2236.00 -5.50 1.10 -3.90
2241.38 6.80 13.70 2.10
2251.88 2.40 1.70 -4.00
2257.13 2.80 2.90 -3.60
2257.25 4.30 2.70 -4.30
2259.38 2.60 0.10 -4.20
2259.50 1.70 -1.70 -3.40
2259.63 -4.00 -0.30 -3.60
2260.25 2.60 6.00 -7.50
2260.38 4.70 6.40 -8.50
2260.63 1.40 2.50 -7.80
2261.38 -5.20 2.30 -6.20
2262.88 0.40 3.60 -3.60
2264.63 -0.80 5.30 -3.20
2266.88 -0.60 1.90 -3.30
2267.00 3.30 2.50 -1.50
2267.13 0.60 0.20 -0.60
2267.25 5.60 -2.70 0.90
2268.25 -3.20 -2.60 -4.30
2270.88 -4.80 -0.70 -1.20
2280.13 3.00 -2.90 2.40
2280.25 2.90 -7.30 4.70
2282.88 -2.00 2.40 6.00
2285.50 9.40 4.30 5.70
2290.00 -16.10 -5.00 -2.10
2290.38 -1.90 -2.20 -3.40
2291.00 -1.70 -15.40 2.00
2292.75 4.80 -1.00 -1.30
2293.13 -10.50 -5.80 -0.20
2293.88 -2.10 -2.70 -7.00
2297.00 -0.50 2.90 -11.80
2297.50 -2.80 -5.70 -14.10
2297.88 -5.20 -2.90 -9.70
2299.38 -1.10 7.10 -8.00
2301.50 -0.70 19.20 -6.10
2305.88 -0.20 -0.30 -0.60
2306.00 2.70 -2.40 -0.10
2306.13 3.70 -2.20 -0.60
2307.25 3.30 2.50 -5.20
2307.63 -6.10 -1.90 -6.60
2308.13 -0.80 7.10 -7.10
2309.50 0.60 3.00 -5.90
2309.75 -2.60 4.10 -6.80
2309.88 -1.00 3.40 -6.30
2316.38 -2.10 7.40 -5.50
2318.00 0.30 1.00 -8.40
2318.75 -2.20 3.40 -9.30
2318.88 -4.10 7.20 -9.00
2322.50 -10.50 3.30 -4.50
2327.50 -0.40 5.60 -6.60
2329.50 4.70 -8.90 -2.70
2332.88 -7.90 3.10 -0.60
2333.88 3.60 -6.20 -3.80
2334.00 7.30 -4.40 -7.10
2346.50 -1.40 -1.00 -2.20
2346.63 -2.10 -0.70 -2.60
2346.75 -4.00 -0.70 -2.60
2347.13 -6.10 2.40 -1.90
2357.88 -2.50 -1.90 -1.50
2358.00 -1.60 -2.90 -1.20
2359.75 -2.80 -4.20 -1.20
2359.88 -0.30 -2.40 -1.10
2360.00 3.00 -1.00 -2.00
2363.75 9.60 8.40 1.30
2370.63 -2.80 -1.90 -1.00
2370.75 3.00 5.80 -0.10
2372.63 -8.80 -2.50 2.30
2373.25 0.20 -2.40 1.10
2373.38 -1.60 -1.90 1.60
2375.13 -4.50 -5.30 -1.20
2376.25 -1.20 -0.30 -1.70
2377.25 -0.70 -5.90 -3.20
2377.63 3.40 -4.50 -1.20
2378.00 0.70 -4.00 -1.50
2382.38 -1.30 -7.00 0.80
2383.63 -6.80 -8.80 -2.40
2383.75 -6.40 -5.30 -1.10
2383.88 -5.20 -1.90 -1.20
2394.88 -6.90 0.50 4.30
2406.63 -2.30 -1.90 0.80
2406.75 -4.40 -2.40 0.30
2408.75 -1.40 1.30 -1.20
2410.25 0.60 1.50 -3.50
2413.50 -1.10 1.90 -0.30
2413.63 -0.20 1.50 -0.40
2416.75 -2.00 2.30 -2.60
2418.63 -0.20 2.50 0.60
2418.75 -2.00 0.00 0.60
2418.88 -2.90 -1.20 0.20
2423.75 -1.20 4.60 1.90
2427.63 -1.50 -3.10 3.10
2429.13 -4.10 -1.30 7.20
2433.38 -4.30 1.60 -0.90
2438.00 0.10 -2.20 -0.40
2438.13 -1.10 -1.90 0.60
2447.00 -1.50 1.10 -5.90
2447.13 -0.40 1.30 -6.60
2466.25 -1.30 1.10 -7.00
2471.25 -2.90 -1.60 -3.40
2471.38 -2.00 -2.40 -3.60
2487.88 -1.40 0.90 1.10
2495.38 0.70 -3.60 0.50
2496.25 -3.70 -4.40 -1.50
2497.00 -3.30 -0.90 0.90
2504.75 7.70 6.20 3.30
2506.13 3.50 3.70 2.50
2509.13 -14.90 -5.20 -6.30
2510.13 15.20 5.50 11.60
2510.88 -0.50 0.10 -10.80
2512.00 4.10 -0.80 -8.10
2512.13 0.40 -1.50 -12.90
2513.00 -4.80 0.20 0.50
2513.25 -5.70 1.10 -5.00
2513.38 -7.00 -3.10 -6.20
2513.63 2.00 -2.70 -7.40
2513.75 1.30 -0.10 -4.10
2514.00 6.20 4.10 6.70
2514.75 -12.00 -4.60 -7.40
2515.13 -2.40 -0.70 -5.90
2515.25 2.80 -0.80 -3.90
2521.00 -8.40 -1.10 -8.20
2521.13 -7.40 -2.80 -7.00
2521.63 4.00 3.70 7.10
2524.63 -3.90 -6.80 -2.80
2525.88 4.10 4.70 -5.90
2527.25 1.30 0.80 1.10
2527.38 0.50 -5.10 2.60
2530.50 5.30 4.50 2.20
2530.63 7.00 4.50 1.50
2533.13 -4.60 -2.80 0.30
2533.25 -6.30 -2.40 -1.10
2534.63 2.70 3.20 1.70
2534.75 -1.70 2.30 2.40
2534.88 -5.00 -1.60 2.50
2535.00 -4.40 -2.40 0.80
2535.75 0.00 3.00 -3.60
2538.38 -1.70 -5.50 -7.00
2540.13 5.10 1.70 -4.00
2540.38 1.50 -1.00 -3.30
2540.50 -1.00 -1.20 -0.70
2543.00 -2.20 4.80 -3.60
2543.13 -0.60 3.70 -3.50
2543.88 -6.00 -0.20 -4.60
2544.00 -8.10 -1.10 -5.70
2544.38 -4.70 0.90 -2.10
2546.75 -2.90 -5.30 -2.00
2550.25 -2.70 -0.30 -4.30
2551.38 0.20 0.40 -3.10
2552.25 -2.00 -2.40 -5.60
2552.88 -1.90 1.50 -3.60
2553.00 0.50 1.30 -4.20
2554.75 -1.50 1.10 -3.60
2558.38 0.30 2.50 -6.00
2558.50 0.70 2.70 -4.80
2558.63 -4.50 0.70 -0.10
2558.75 3.00 -1.40 4.70
2563.50 -1.40 1.30 -3.30
2565.38 -3.00 2.10 -0.10
2565.50 -2.20 2.60 -0.50
2568.75 -8.60 -0.60 -0.50
2569.00 0.00 4.30 -1.20
2573.75 -11.70 3.10 2.30
2579.13 6.10 -0.30 5.50
2580.00 -5.80 0.00 3.30
2580.13 -2.70 2.60 3.90
2583.88 -2.40 0.20 3.30
2584.50 -1.50 -2.20 1.10
2584.63 -3.10 -0.50 1.70
2596.25 0.60 1.50 -3.80
2597.75 1.10 -4.70 -3.00
2600.88 1.40 0.10 -3.30
2601.00 2.60 -1.20 -3.00
2616.75 1.50 1.30 -5.80
2616.88 0.30 -0.30 -4.70
2617.75 -3.90 0.00 -5.00
2620.75 -7.00 1.10 -2.90
2622.50 -0.10 1.70 -5.30
2628.88 -2.40 -0.70 0.60
2629.00 -2.40 -0.20 1.00
2629.13 -1.60 0.40 1.00
2634.00 -1.10 -0.50 -2.10
2634.25 -1.20 -2.20 -0.90
2634.38 -1.90 -2.20 -0.80
2634.50 -1.50 -2.20 -0.70
2645.13 -1.50 0.20 -1.50
2647.75 -2.40 0.70 -0.60
2650.00 -2.00 -1.90 0.20
2650.13 -3.00 -2.40 0.10
2652.50 0.20 1.30 -2.40
2655.50 0.10 1.10 1.10
2655.63 -1.10 0.40 0.70
2655.75 -1.90 0.20 -0.30
2661.25 -2.00 -1.90 -1.20
2674.00 -1.40 2.30 -4.70
2679.88 -4.30 -1.20 -4.60
2688.13 -2.00 0.90 0.00
2688.88 -2.90 -0.70 1.00
2689.00 -3.10 0.00 0.90
2699.13 -1.10 -3.30 -3.20
2699.25 0.00 -2.90 -2.70
2705.63 -2.20 0.60 -3.20
2716.50 -0.10 -0.10 -4.70
2716.88 0.20 -0.10 -5.00
2718.50 3.20 5.00 -3.30
2720.25 1.20 5.50 -5.20
2735.88 0.00 2.10 -4.90
2737.25 -2.30 -0.10 -7.50
2738.38 -1.70 1.30 -5.00
2742.25 -3.40 5.60 -6.50
2742.38 1.20 6.90 -7.80
2743.38 -0.20 2.50 -9.40
2744.00 -0.10 0.80 -6.40
2744.13 -2.20 1.10 -5.60
2756.63 -1.40 -2.40 -5.00
2762.50 -2.70 -0.30 -7.50
2769.63 -1.30 4.40 -2.80
2775.25 -1.50 0.60 0.10
2787.63 0.40 3.20 -0.50
2787.75 1.90 1.70 -1.50
2787.88 1.90 1.30 -2.10
2788.00 2.20 -0.50 -2.00
2796.63 -1.90 1.50 -1.90
2803.13 3.30 -5.70 -3.00
2806.63 -1.70 2.30 -2.10
2806.75 -2.30 1.30 -2.00
2816.13 -1.20 -3.50 -2.30
2818.00 -2.10 -3.50 -3.40
2818.13 -1.60 -4.20 -3.40
2825.75 -2.00 -0.10 -7.40
2834.25 1.60 3.80 -5.80
2835.13 -0.20 2.10 -6.40
2840.75 -2.60 -1.00 -6.90
2840.88 -1.40 -0.50 -6.80
2848.00 -3.20 1.10 -4.90
2851.63 -1.70 2.30 -3.00
2855.00 -3.70 -1.10 -1.20
2855.13 -3.10 -0.90 -1.30
2855.25 -3.50 -0.70 -1.70
2863.88 -1.20 -0.70 -0.50
2864.00 -0.80 -0.50 0.00
2864.25 -0.80 -0.90 0.50
2878.75 -1.40 2.30 -3.40
2885.13 0.20 0.40 -4.40
2885.25 0.70 0.80 -4.20
2898.25 -5.70 1.60 -4.20
2900.63 -1.40 3.20 -3.70
2903.00 -1.70 2.30 -5.50
2903.88 -0.60 1.30 -7.00
2909.00 -0.30 -1.40 -4.10
2914.25 0.50 -0.10 -5.20
2914.75 -1.50 -1.20 -4.90
2916.25 -2.50 -1.40 -5.50
2916.38 -2.50 -1.40 -4.70
2933.63 -0.20 0.60 -0.80
2972.88 -1.50 -1.60 -3.40
2973.00 -1.50 -1.20 -3.10
2973.38 -3.50 -0.70 -2.20
2975.00 -1.90 0.60 -2.70
2978.75 2.70 1.30 -2.30
2978.88 4.20 0.10 -3.30
2979.00 -0.60 -3.30 -3.50
2979.13 -4.10 -3.70 -2.70
2985.25 -3.70 0.70 -1.10
2985.38 -2.20 1.60 -0.70
2985.63 -1.40 -2.40 -0.90
2987.38 -1.00 0.20 -2.90
2990.38 5.60 -0.40 -3.60
2998.25 -3.10 -0.90 0.40
2998.38 -2.10 -1.20 -0.70
3002.88 4.20 -1.70 -0.10
3003.00 -1.60 -4.70 0.80
3006.50 -1.10 0.40 0.50
3006.63 -1.00 -0.30 0.50
3008.25 -0.90 0.90 0.10
3010.13 -0.10 0.40 0.80
3010.25 0.60 0.20 0.70
3014.75 -2.60 1.90 -4.00
3019.13 0.10 -3.10 0.80
3019.25 0.70 -3.60 0.60
3024.50 -1.00 0.20 0.60
3036.00 -4.40 -0.90 -2.30
3036.13 -4.70 0.40 -2.00
3036.25 -4.30 -0.20 -2.10
3040.50 -2.70 2.10 -1.90
3040.75 -1.00 -0.70 -1.30
3065.75 -3.10 0.90 -0.90
3069.00 0.10 -0.30 -1.30
3069.13 -1.50 -0.30 -1.10
3069.25 -2.10 -0.30 -1.00
3069.38 -1.60 0.00 -1.10
3075.25 1.50 1.70 -4.40
3076.25 -1.20 -3.60 -4.30
3077.50 -1.50 0.60 -2.20
3078.25 -4.30 -1.60 -2.90
3080.50 4.00 -0.50 -0.30
3082.38 -1.10 2.30 -3.00
3082.50 0.30 0.20 -3.10
3094.50 -2.60 -2.60 1.50
3094.63 -1.60 -1.40 2.00
3096.50 -3.70 -1.60 2.60
3097.75 -1.20 -0.30 0.00
3099.00 -0.70 1.10 -0.30
3102.25 -3.70 -1.60 -0.60
3102.38 -2.50 -0.90 -1.20
3102.50 0.20 -0.10 -2.10
3104.50 0.30 -0.30 -0.50
3104.63 0.40 -1.20 -0.30
3104.75 -0.20 -0.30 0.90
3106.38 -1.70 7.00 -1.40
3107.50 -2.50 9.60 -0.50
3110.75 0.80 -1.00 -0.70
3111.13 -3.20 -1.10 2.20
3111.25 -2.20 -2.80 3.20
3111.50 0.90 -0.70 3.50
3114.75 -0.30 0.40 -1.20
3114.88 -0.50 0.60 -1.40
3115.00 -0.30 1.90 -1.90
3127.50 1.40 -0.30 -1.40
3127.63 -1.10 -0.50 -0.60
3138.13 1.30 -3.40 -2.80
3144.75 -2.70 3.00 -5.90
3157.13 -0.90 3.70 -3.10
3157.25 0.20 -0.10 -3.50
3158.25 -2.30 -2.40 -2.90
3161.63 -2.00 -0.50 -1.10
3161.75 -1.30 0.20 -0.90
3161.88 -1.10 0.40 -0.80
3162.00 -0.70 0.60 -1.30
3162.25 -4.00 -1.60 -2.90
3162.38 -5.70 -1.60 -3.00
3165.25 0.10 0.10 -4.80
3182.63 -2.00 -0.90 2.00
3183.38 -3.50 -0.20 1.70
3189.00 -1.70 2.30 1.30
3194.38 -1.30 -2.40 1.20
3197.13 -2.90 -1.10 4.10
3198.50 -1.00 -0.20 4.20
3202.63 -1.20 1.60 5.20
3207.50 0.30 -3.30 3.50
3207.88 -1.10 -2.40 3.90
3208.00 0.00 -0.90 3.60
3208.13 0.10 -1.20 3.20
3212.75 -4.10 -0.90 2.50
3225.88 -3.60 -3.30 -5.80
3232.00 -3.80 -2.40 1.90
3234.63 -2.40 -1.60 3.40
3242.88 1.60 -2.40 2.00
3244.25 -2.80 -2.80 2.50
3245.00 -1.50 -2.10 4.30
3253.50 3.50 -7.30 3.00
3253.63 1.30 -2.00 2.50
3260.25 1.10 0.60 -1.40
3260.38 1.10 0.60 -1.90
3260.50 0.20 0.40 -2.40
3260.63 0.20 0.80 -2.30
3260.75 0.30 1.50 -1.70
3261.75 -1.00 4.40 -2.70
3265.63 0.10 0.10 -6.50
3281.50 3.60 -0.30 -0.10
3282.25 2.20 -2.40 0.40
3286.75 0.10 -2.20 1.20
3287.13 -2.20 -2.80 0.30
3292.63 -4.80 -2.10 1.40
3292.75 -3.80 -1.90 1.10
3298.75 -2.00 -1.00 -2.90
3299.00 -0.10 -0.50 -4.10
3299.13 -0.10 0.40 -4.40
3301.88 -2.40 -0.70 -2.80
3302.38 -4.60 -2.80 -2.30
3317.63 -3.60 -2.40 3.20
3341.50 -2.10 -2.20 -0.70
3341.63 -2.80 -3.30 -0.40
3341.75 -2.80 -2.80 -0.40
3363.13 -0.60 -0.90 3.10
3366.88 0.00 -2.90 1.90
3393.25 -1.40 -0.50 -3.80
3393.38 -3.90 1.90 -4.10
3394.88 -6.60 -0.40 -2.30
3395.25 -4.00 -0.30 -3.20
3395.38 -1.90 -1.60 -3.20
3397.38 -1.10 -0.90 1.10
3404.25 -2.00 -2.80 2.50
3413.13 -0.20 1.10 -0.50
3413.25 -0.50 1.50 -0.40
3413.88 -1.50 0.60 -1.30
3418.88 -0.60 0.00 -0.10
3419.50 1.10 2.10 -0.40
3419.63 2.70 2.30 -0.90
3422.75 1.10 1.50 -6.50
3425.50 1.30 3.40 -7.70
3427.88 -2.40 -2.60 -3.60
3430.75 -1.60 -1.40 -0.80
3434.38 -1.50 -0.30 -3.40
3438.75 -0.60 -0.50 -2.80
3438.88 0.90 0.10 -3.10
3443.88 -2.10 -0.70 -3.60
3445.25 -1.20 -2.60 -2.20
3445.38 -1.00 -2.60 -1.90
3450.13 -3.60 -2.40 -4.80
3456.13 -2.10 -1.60 -5.90
3457.25 -4.80 -2.60 -4.50
3465.25 -2.00 -1.90 -1.50
3465.38 -2.00 -1.90 -1.10
3471.00 -1.40 -1.40 1.20
3476.50 -3.50 -2.20 -4.70
3496.00 -3.90 2.80 -0.20
3503.50 -1.10 -2.90 -1.50
3507.25 -1.20 -2.20 -0.80
3519.38 -2.20 0.20 -8.40
3523.50 -1.20 -1.20 -2.50
3531.00 -2.30 0.00 -2.70
3544.50 -0.90 1.30 -7.40
3547.88 -1.90 2.50 -4.30
3558.13 1.00 0.40 -4.50
3565.25 1.60 -2.00 -0.20
3567.63 -2.00 0.90 -2.60
3572.50 -2.20 1.10 -4.60
3572.63 -1.20 2.30 -4.80
3573.38 1.70 -1.20 -3.70
3576.00 -2.50 -1.40 -3.60
3576.13 -2.40 -0.30 -4.00
3582.63 -1.30 2.10 -0.80
3582.75 -1.40 1.30 -0.10
3601.25 -0.70 0.20 -2.00
3601.38 -1.00 -0.70 -2.00
3601.50 -0.70 -0.30 -2.50
3601.63 0.50 -0.50 -2.80
3601.75 0.90 -0.80 -2.70
3601.88 -0.20 1.10 -2.20
3606.50 0.00 -1.40 -1.70
3609.75 -10.00 -4.80 -3.90
3615.50 -4.70 0.00 -0.80
3616.50 -2.80 -1.40 0.50
3626.88 -1.70 -3.00 4.70
3627.50 -1.00 -0.30 2.60
3627.63 0.00 -1.40 2.30
3628.50 -1.20 -0.20 4.40
3628.63 -1.10 0.90 3.90
3629.00 -1.30 -1.40 5.50
3633.50 -1.40 1.90 3.20
3633.63 -2.30 1.90 3.40
3634.13 -4.30 0.20 2.40
3634.25 -2.10 0.20 2.80
3638.75 -4.10 0.00 1.10
3648.75 0.60 -4.50 -4.40
3655.00 -4.00 -2.20 -1.70
3655.13 -3.40 -3.10 -2.40
3659.50 -2.30 0.40 -3.50
3659.63 -3.40 1.30 -3.80
3661.00 -1.20 -2.60 -0.50
3668.00 -1.50 1.50 -3.60
3668.13 -3.20 1.10 -4.20
3670.00 -2.50 3.90 -4.00
3676.63 7.60 0.30 -5.50
3683.88 5.20 6.70 4.10
3688.38 7.80 5.50 3.30
3709.00 5.10 2.70 -0.10
3717.13 -1.40 -7.70 1.10
3719.38 -3.60 -2.80 0.30
3722.00 4.20 10.60 2.90
3736.00 7.00 1.20 -0.10
3736.13 3.90 0.10 0.60
3742.75 -3.30 6.70 -1.40
3744.50 1.60 9.50 3.50
3753.50 1.40 2.50 3.60
3759.13 0.30 3.00 5.00
3761.25 7.40 7.10 4.80
3765.25 0.60 2.10 -4.70
3768.38 4.40 5.20 6.40
3768.88 -6.80 -4.00 -11.40
3770.50 6.10 -1.30 -5.00
3770.63 5.10 -6.20 -5.30
3770.75 -6.20 -5.30 -6.10
3771.63 6.70 6.90 0.80
3771.75 8.20 2.90 -4.40
3773.25 -1.50 3.50 2.70
3775.75 -2.70 1.10 -8.30
3776.50 -2.40 0.20 2.10
3777.63 -0.70 6.90 -3.10
3777.75 -2.00 6.30 -1.30
3778.50 -10.00 0.30 2.20
3780.63 6.20 0.80 -2.40
3780.75 1.40 0.60 -2.40
3784.38 -2.00 1.30 1.40
3784.50 -3.30 -3.30 1.10
3785.63 -2.70 1.60 -1.50
3789.25 -5.80 -2.80 -3.90
3804.75 1.20 1.30 -3.90
3805.13 6.50 3.20 4.10
3805.88 -5.70 -1.10 -2.00
3813.63 1.10 -6.60 4.00
3816.63 -2.30 0.40 -6.40
3816.75 -0.40 2.30 -5.80
3817.88 -7.20 -6.80 -2.60
3829.13 -7.60 -1.10 -3.50
3838.75 -4.00 -3.50 1.00
3843.75 1.50 -0.50 -0.90
3847.88 1.50 1.30 0.30
3852.38 3.80 -1.50 -3.90
3854.00 -3.50 -1.60 -6.20
3861.63 -3.70 -2.60 0.40
3889.75 4.90 -5.20 3.80
3898.38 0.20 0.00 0.80
3898.50 -0.10 0.40 1.20
3898.63 -0.30 0.40 1.40
3898.75 -0.80 0.40 1.50
3898.88 -0.60 0.90 1.30
3922.00 5.20 -1.20 1.10
3926.38 9.20 7.80 4.20
3933.00 10.40 6.20 4.30
3933.25 -0.50 -3.30 3.10
3939.63 4.50 4.00 -6.50
3945.25 -5.20 -2.40 -3.90
3945.63 -5.70 -1.60 -3.40
3951.88 5.80 -3.40 -3.30
3956.25 1.50 0.80 -2.70
3962.75 -3.10 1.90 -3.10
3966.13 -1.70 -4.40 -1.40
3967.38 -0.70 -1.20 -3.40
3972.00 -2.10 -4.00 3.50
3972.75 -1.70 -4.90 3.00
3977.50 -5.10 3.00 -1.50
3985.13 -1.00 -6.10 3.00
3985.75 3.60 -8.00 2.00
3994.50 -3.10 2.40 1.50
3996.88 -2.60 -3.50 -2.30
3998.88 -1.40 -3.30 -2.90
3999.50 -1.00 -2.20 -3.80
4006.50 -3.00 0.70 -1.70
4013.88 -1.10 -1.40 -2.50
4022.13 8.80 5.90 -2.90
4024.75 -1.00 -0.30 1.70
4024.88 -1.00 -1.60 2.40
4025.25 2.70 3.20 5.60
4039.50 1.40 -2.60 2.40
4041.25 0.10 -0.30 3.20
4043.00 -3.10 0.50 4.20
4043.13 -1.20 1.10 3.80
4052.25 -5.90 3.30 -1.50
4055.38 -3.90 -1.40 0.40
4072.88 -2.50 -0.50 -3.80
4073.00 -1.90 1.10 -3.40
4073.13 -0.70 1.50 -3.10
4081.25 -1.90 -0.70 -5.20
4087.13 5.50 10.40 -1.50
4089.13 7.40 2.90 4.60
4091.38 -2.80 3.70 0.60
4098.63 -4.40 1.90 -1.00
4100.63 -3.70 -0.70 2.50
4102.25 -3.20 -4.40 0.30
4102.38 -4.50 -6.30 0.80
4112.25 -3.80 -2.40 -2.00
4115.88 -0.30 1.90 -1.60
4116.88 -0.20 0.20 -3.80
4121.38 -2.40 -1.20 -6.90
4137.38 -0.90 2.80 -3.20
4138.50 -1.30 3.40 -2.70
4158.00 1.20 0.80 -5.60
4158.13 0.80 2.50 -5.70
4158.63 -1.30 -0.30 -6.70
4160.13 -3.30 2.60 -4.80
4166.88 -0.60 -0.50 -0.20
4174.75 -3.60 -1.90 -1.50
4175.00 -2.00 -1.40 -0.70
4176.63 -1.40 0.00 -0.90
4176.75 -1.40 0.40 -0.90
4176.88 -1.10 0.90 -0.70
4179.00 -3.60 -3.70 -0.60
4181.38 -1.30 0.60 -1.70
4194.13 -1.90 0.60 -1.10
4196.88 -0.90 1.90 -3.00
4197.00 -1.10 1.30 -2.90
4197.13 -0.50 1.50 -2.70
4203.00 -2.70 -2.60 -2.90
4212.63 -0.30 1.30 -2.50
4213.50 -2.80 -0.90 -0.60
4215.00 -0.60 -0.50 -3.00
4216.75 -2.20 0.20 -2.40
4221.38 -0.70 -4.50 -4.90
4236.38 -1.40 2.30 -4.50
4237.50 -4.30 3.00 -2.40
4241.00 -2.50 -1.40 -2.50
4243.88 -1.40 0.40 -1.40
4244.25 0.60 -0.30 -1.10
4244.38 0.70 -0.10 -1.40
4248.13 -5.70 -3.50 -0.80
4261.63 -1.20 -1.70 -5.50
4282.13 -1.10 -1.40 -1.70
4292.63 -1.50 -0.30 -4.00
4294.63 -0.60 -0.50 -3.50
4328.50 -2.80 0.40 2.20
4336.25 -2.50 5.30 2.10
4369.88 -0.20 2.10 1.70
4370.00 -2.80 3.70 0.70
4370.88 -5.60 1.40 -0.70
4371.00 -3.60 1.30 -0.60
4371.13 -2.70 2.10 -0.40
4375.88 0.10 -2.70 -4.20
4382.38 1.20 2.80 0.20
4382.50 5.00 5.50 2.00
4384.25 0.00 2.50 -6.80
4387.75 -3.60 -1.00 -7.30
4391.88 -1.00 1.10 -5.70
4397.00 -3.00 1.50 -3.50
4398.75 -3.50 0.70 -3.00
4399.50 -2.50 7.60 -7.70
4437.13 2.40 1.20 -8.70
4473.63 -5.20 0.00 -1.60
4474.63 -2.40 0.20 -0.30
4474.75 -1.40 1.30 -0.40
4481.13 -2.00 2.30 -2.40
4481.75 -2.80 0.00 -2.70
4490.50 0.60 -2.20 -0.50
4490.63 0.00 -1.40 -0.30
4490.75 0.20 -1.00 -0.30
4494.63 -1.90 -2.20 -0.20
4502.38 -0.60 0.40 -2.10
4505.38 -2.60 -2.10 2.00
4505.50 -3.00 -1.40 2.40
4508.00 -3.70 -0.70 2.50
4508.13 -4.00 -0.70 1.40
4511.13 -0.70 -0.30 3.00
4527.50 -2.50 -0.90 2.60
4535.25 0.20 -2.40 0.10
4536.75 -0.60 -0.50 -0.50
4536.88 -0.20 -0.30 -0.80
4542.63 0.90 -2.20 -0.60
4542.75 0.00 -2.00 -0.70
4542.88 0.20 -1.00 -0.50
4543.00 0.10 -0.30 -0.50
4543.13 0.60 -0.70 -0.50
4546.13 1.30 0.40 0.00
4546.38 1.50 1.30 0.80
4546.50 1.10 1.10 0.80
4546.63 0.60 0.20 0.40
4550.25 -2.60 0.90 -0.20
4555.00 -2.40 1.60 -1.20
4557.38 0.90 -0.30 -3.70
4559.50 -0.80 1.50 -5.20
4569.13 -1.60 3.00 -3.10
4572.25 -2.60 -2.20 1.50
4572.38 -1.50 -1.60 1.20
4572.50 -0.80 -0.50 1.10
4576.25 1.60 -2.90 0.50
4576.38 2.60 -1.20 1.00
4581.13 4.60 5.20 -0.20
4581.25 0.70 2.80 -0.80
4587.38 -0.40 4.60 -4.90
4603.38 1.40 0.10 -8.20
4609.88 -5.00 -3.00 -0.50
4613.13 -0.50 -9.40 -3.30
4613.88 -0.90 -5.50 -3.20
4623.50 -1.20 -3.10 -3.20
4626.38 -2.80 -3.80 -4.80
4628.13 3.10 -4.60 -11.30
4643.25 -3.10 -1.40 -3.40
4643.88 0.20 -2.90 -2.20
4651.38 -4.80 2.10 -2.90
4656.75 0.90 -2.20 -3.50
4666.38 -6.70 -4.00 -8.00
4672.00 -1.90 2.10 -1.00
4679.63 6.00 6.60 -12.10
4692.13 -2.60 0.90 -5.90
4696.00 1.20 1.30 -3.80
4704.88 -4.70 -1.90 -2.70
4705.13 -2.70 0.60 -2.70
4705.75 -1.40 -0.50 2.80
4705.88 1.60 -1.00 3.40
4709.00 -0.40 7.40 -2.30
4716.38 -2.60 -0.50 -4.40
4720.75 0.00 3.00 -0.30
4729.38 -0.60 0.00 0.60
4729.50 0.10 1.10 1.00
4732.63 3.20 1.30 0.40
4736.13 -2.50 -2.40 0.60
4736.25 -2.90 -1.10 0.60
4745.25 -3.30 0.00 -0.70
4745.38 -2.90 0.70 -0.30
4748.75 -3.70 -2.60 -0.40
4758.38 -2.70 1.10 1.30
4767.38 -4.50 -2.60 -4.50
4768.88 -2.80 -0.90 -3.90
4769.50 -3.10 3.20 -3.60
4772.88 -2.40 -1.20 -7.80
4791.50 -1.90 0.60 -4.70
4794.38 -1.60 -0.50 -0.90
4796.25 -0.80 -3.30 0.40
4801.38 -3.50 -0.20 0.20
4801.50 -2.90 -0.20 0.10
4803.00 -3.30 0.40 -0.40
4803.50 -4.30 -7.00 -2.10
4805.13 -3.30 0.40 -0.90
4810.38 -3.10 -0.90 -0.40
4813.38 1.40 -1.20 1.20
4813.50 1.00 -1.00 1.10
4822.25 -2.70 1.10 0.70
4822.75 4.90 3.80 -2.20
4822.88 -2.10 4.10 -7.00
4829.00 -1.40 0.90 3.60
4831.13 -4.50 -1.10 -0.80
4843.75 1.90 -1.40 -2.40
4853.00 -4.60 0.60 -9.40
4866.63 -4.10 -1.90 -4.10
4873.88 -2.10 -2.20 -3.40
4874.00 -2.00 -2.00 -3.90
4881.50 -2.40 -1.20 -4.10
4884.63 -6.60 -0.90 -7.30
4889.13 -0.60 -1.00 -5.90
4895.13 5.60 0.10 -5.50
4895.25 4.60 -3.40 -7.00
4898.13 -1.40 -0.90 -0.50
4907.38 1.50 13.70 5.00
4912.38 -3.00 2.60 0.40
4914.13 2.10 3.20 -1.50
4919.38 -3.60 1.30 -0.60
4931.88 -0.30 2.80 3.60
4955.00 -2.30 -3.30 -4.80
4967.63 -5.80 -2.30 1.30
4967.75 -7.30 -5.60 2.10
4982.63 3.10 12.00 -2.40
4989.25 -1.30 5.20 -5.20
4995.50 2.50 1.50 -6.00
4998.50 0.50 -6.60 -1.30
5006.25 -4.40 -1.00 -8.00
5013.00 -1.20 3.20 -9.60
5014.38 -3.50 -1.20 -7.50
5016.38 -5.30 -1.10 -4.10
5017.38 -2.20 -0.30 -3.90
5017.50 -0.70 0.20 -3.30
5023.25 -2.40 -1.20 -4.30
5032.50 -0.70 1.10 -4.70
5033.38 -4.00 0.60 -6.50
5047.25 0.60 3.00 -2.20
5047.50 -1.90 2.50 -3.20
5047.63 -3.40 3.70 -3.60
5047.75 -3.40 2.30 -3.30
5048.13 -5.30 -0.20 -3.10
5050.00 -2.40 -0.30 -1.60
5050.13 -2.80 -0.50 -1.40
5059.25 -4.30 -7.90 3.00
5066.75 3.80 3.80 -3.00
5066.88 2.80 1.00 -3.80
5104.25 0.80 1.00 -5.00
5104.63 -0.20 -3.60 -6.10
5112.75 -4.60 8.10 0.60
5115.63 4.80 4.50 0.40
5115.75 2.50 3.00 0.80
5115.88 -1.00 1.60 1.30
5116.00 -3.00 1.60 1.60
5138.75 -2.40 -4.50 -5.00
5139.25 -1.50 -6.80 -6.30
5139.88 -0.30 -4.70 -5.60
5150.38 -2.70 -1.20 -6.60
5158.50 0.40 -5.50 -2.90
5158.88 -0.30 -1.40 -1.00
5186.13 0.00 2.90 -9.70
5196.13 1.50 -8.20 -7.30
5233.00 -4.70 3.70 -2.70
5245.75 -1.50 -4.00 2.60
5261.88 0.90 -1.20 -3.60
5262.00 2.70 -1.50 -4.50
5262.13 1.00 -1.00 -5.00
5262.75 -1.20 -2.20 -5.00
5263.63 0.50 -0.50 -4.90
5276.38 -2.00 -1.40 -1.10
5276.50 -0.40 -1.20 -1.50
5287.75 -4.50 -1.60 -2.50
5305.00 -2.00 -1.40 -4.60
5305.13 -1.50 0.20 -3.70
5309.38 -1.50 2.10 -4.10
5330.88 -3.00 -4.60 0.60
5331.00 -1.60 -2.40 0.90
5368.50 0.60 -0.70 0.90
5374.75 0.10 1.10 1.60
5380.25 10.80 4.90 3.30
5384.63 -7.10 9.60 -2.40
5393.88 -1.70 8.80 3.10
5404.25 -4.30 -1.60 -0.80
5404.50 -1.50 -2.60 -0.20
5404.63 1.00 -2.40 0.20
5410.63 -1.50 -0.70 1.30
5410.75 -1.10 -0.90 1.40
5411.75 -1.00 -0.70 1.10
5411.88 -0.80 0.40 1.00
5412.00 -1.40 2.30 1.90
5476.25 -2.50 -0.50 -2.90
5537.88 0.20 2.30 -6.20
5560.00 1.40 -8.90 0.10
5561.75 -5.00 2.80 -1.00
5571.75 -2.60 -4.40 0.40
5571.88 2.90 -4.90 0.90
5577.00 7.40 5.70 -2.40
5578.75 0.30 3.40 -11.30
5587.13 2.60 -4.10 -4.30
5591.75 -2.90 -1.60 -5.80
5591.88 -6.80 -1.10 -4.70
5595.25 -3.20 -0.70 -7.20
5631.50 -0.10 0.40 -6.80
5641.00 -2.70 0.70 1.70
5651.63 -3.20 -0.20 0.00
5681.88 -4.60 -4.20 -7.30
5686.25 -4.50 -1.10 2.30
5689.25 -2.20 5.30 2.40
5689.75 -5.10 3.50 -1.60
5695.88 -0.10 -1.40 -7.10
5700.25 -9.70 -0.40 -5.10
5700.38 -5.20 -0.50 -6.90
5709.13 -6.70 -2.10 -2.90
5714.75 -1.10 1.30 -5.50
5714.88 -1.70 2.70 -6.70
5716.75 -2.40 1.50 -5.30
5737.25 -1.90 3.40 -7.30
5737.63 -3.70 1.90 -7.40
5740.38 -1.90 1.50 -6.20
5740.50 -0.90 0.40 -6.10
5756.25 2.40 2.70 -7.30
5756.38 2.50 4.30 -8.90
5756.50 6.80 3.80 -10.20
5776.25 1.30 -2.90 -1.40
5784.38 3.10 0.60 0.30
5790.13 2.70 -3.40 0.00
5796.50 -8.30 2.80 -2.30
5808.50 -3.20 -3.50 2.10
5808.63 -2.70 -1.10 2.30
5808.75 -2.80 2.80 2.40
5809.75 -5.50 -2.80 4.20
5868.88 -0.90 3.20 -1.40
5869.00 -0.80 3.50 -1.10
5869.13 -0.30 2.80 -0.60
5869.25 -0.90 2.80 -0.90
5869.38 -1.50 3.00 -1.40
5902.75 -4.00 -0.30 -4.30
5906.13 -4.40 6.70 -11.80
5922.00 0.50 -1.00 -0.70
5922.13 0.00 -0.50 -0.90
5922.25 0.50 -1.00 -0.40
5942.75 -7.20 4.60 -10.10
5951.63 -8.10 -1.10 -4.70
5958.50 0.10 0.60 -4.90
5971.38 -4.30 5.80 -3.60
5980.13 0.10 -0.30 3.80
5980.25 1.00 -0.90 4.40
5981.13 -0.60 -0.90 4.00
5989.13 -4.00 -1.20 -9.60
6006.50 -3.50 1.10 -3.00
6006.63 -1.60 3.40 -2.80
6015.13 2.30 -0.80 -11.30
6041.88 -5.10 -6.10 2.90
6078.38 0.10 -3.50 1.30
6102.00 1.10 0.60 -3.40
6102.13 1.10 1.00 -3.70
6110.13 -2.30 -2.00 -3.50
6124.50 -3.70 -1.20 -6.40
6145.13 0.70 -3.50 1.50
6145.25 1.10 -3.80 0.50
6169.63 -3.70 -1.60 0.60
6196.38 -3.70 7.50 2.30
6199.25 4.80 5.00 -2.10
6237.13 -0.70 4.40 6.10
6245.50 1.00 9.50 -4.70
6248.25 -3.00 -8.80 -2.60
6257.63 -0.30 -4.20 -3.40
6271.75 3.20 7.40 -0.80
6283.13 0.40 2.30 -9.90
6283.88 -4.20 -0.10 -13.30
6288.00 -9.80 -1.50 -1.60
6297.50 -1.70 0.40 -4.60
6315.75 -4.60 -0.30 -11.90
6320.25 -12.20 3.10 3.20
6333.00 -2.80 -2.40 -5.10
6385.25 -4.10 5.80 -8.10
6386.88 -1.50 3.60 -13.40
6405.00 -4.90 -4.30 -13.60
6410.38 1.10 -2.40 7.30
6440.00 0.70 4.10 -1.10
6441.00 1.40 4.30 -2.70
6443.88 -5.80 4.90 -0.70
6458.63 -5.10 0.20 -7.60
6461.13 -7.10 6.30 -2.00
6466.88 -0.20 -3.10 -2.40
6476.00 -1.30 -1.20 -5.10
6478.38 -2.10 -5.90 -8.20
6486.75 3.90 2.50 -0.80
6547.88 -3.50 -1.10 1.20
6551.50 -5.20 -1.90 -6.00
6580.75 -3.20 1.60 0.10
6590.88 -5.00 -8.70 13.80
6602.63 -2.70 -6.60 -0.20
6602.75 -2.90 -3.50 0.00
6602.88 -1.90 -1.60 -0.10
6623.00 -7.00 -1.60 -7.90
6623.50 1.70 -1.20 -6.80
6637.25 -5.80 -0.90 -5.30
6669.38 -3.80 -3.70 6.40
6675.75 -2.80 0.00 -2.20
6681.00 0.30 -0.30 -5.60
6684.00 -3.20 -2.60 -0.30
6695.00 0.90 -4.10 -8.40
6706.25 -1.60 0.90 4.20
6716.13 -7.10 -0.80 11.60
6716.75 -7.80 -6.50 9.20
6741.38 -7.50 -4.40 -2.30
6744.38 -1.00 -1.70 -5.10
6753.75 -2.00 -1.00 -10.70
6768.88 -6.70 0.90 -8.90
6769.88 -11.40 -2.50 -3.60
6771.50 3.90 -0.80 -0.60
6778.50 -1.00 -2.20 -1.60
6778.63 0.90 -1.20 -1.70
6779.25 -0.70 5.00 -6.00
6787.38 -0.30 -2.90 -2.00
6818.88 -1.70 10.40 -9.00
6849.63 3.30 1.50 -6.20
6864.63 1.00 0.40 4.90
6928.63 -6.90 0.90 -2.90
6938.25 6.10 2.00 -1.70
6964.25 6.90 -1.70 -0.20
6969.88 -1.70 3.70 -1.20
6970.00 -0.50 3.50 -0.60
7008.63 -0.50 4.80 5.50
7013.63 -3.60 -0.50 -0.30
7024.88 -2.10 6.50 -2.70
7068.88 -7.80 -6.30 -1.60
7092.00 1.30 2.80 3.50
7100.63 5.60 0.10 4.00
7100.75 5.80 -0.50 5.70
7129.88 -2.70 1.50 -7.30
7137.38 2.40 3.60 -11.20
7145.00 -6.10 -4.20 -4.20
7146.75 3.30 6.20 -2.60
7150.63 -0.70 6.30 10.10
7211.38 0.80 -8.40 -2.00
7238.25 -7.00 24.10 3.90
7252.00 0.30 -1.20 -3.70
7293.63 -2.30 -4.20 -7.50
7310.13 -2.30 1.70 -9.30
7403.25 -4.80 0.70 0.00
7403.88 -5.90 1.40 -2.10
7426.75 -2.30 0.00 -0.30
7426.88 -0.30 1.30 -0.40
7427.00 0.70 0.40 -0.30
7427.13 0.90 0.20 -0.70
7427.25 0.90 0.60 -1.60
7427.38 -0.50 1.50 -2.40
7427.50 -1.00 0.60 -2.80
7438.63 1.30 0.80 0.00
7438.75 0.20 -1.40 0.50
7497.75 -2.80 0.00 4.20
7497.88 -1.40 0.90 5.20
7503.50 -15.60 -12.70 0.10
7503.75 -3.30 -6.10 1.70
7503.88 -5.00 -3.50 2.90
7552.50 -1.60 -0.50 -2.50
7562.25 -1.00 -1.20 2.80
7562.38 -2.00 -2.40 1.90
7564.13 0.60 2.50 -4.40
7594.13 -2.70 4.90 4.80
7595.00 -5.40 -0.70 2.30
7595.13 -2.30 0.40 2.90
7597.13 -1.90 3.90 -5.40
7597.25 0.40 2.70 -3.80
7606.63 -5.50 2.10 -1.10
7618.13 -7.10 6.30 -0.40
7622.63 1.10 1.50 -9.00
7622.88 1.40 1.00 -8.00
7623.25 -2.00 0.00 -3.40
7632.88 6.20 2.20 -8.30
7633.13 1.30 -0.50 -5.50
7633.25 0.90 -0.80 -6.30
7654.75 -5.70 -0.20 5.60
7672.13 -1.40 3.20 0.30
7672.25 4.40 10.60 0.70
7704.50 7.00 1.20 -2.60
7715.75 -5.70 -0.20 -1.90
7729.38 -12.10 -5.20 9.50
7753.63 -6.10 -1.40 -7.50
7755.63 -6.00 -2.20 -5.10
7787.38 -2.80 -2.50 -11.60
7815.75 -6.00 -3.10 -7.20
7822.63 4.10 0.10 -6.70
7823.50 -1.60 -4.70 -8.10
7823.88 7.70 -1.30 -7.00
7828.75 -1.00 -3.10 -3.30
7829.88 -3.90 -7.20 -0.90
7833.63 -3.50 2.10 -6.80
7838.00 -2.80 -0.10 -7.70
7838.88 -5.90 3.30 -4.80
7839.00 -3.80 5.40 -4.90
7846.88 -6.60 -6.10 -3.40
7849.25 -1.70 2.70 -8.00
7853.75 -3.50 -1.60 -3.20
7864.00 -4.00 2.60 -4.80
7864.13 -5.60 -0.50 -4.80
7866.75 -2.00 -3.80 -6.20
7883.50 -6.50 -3.50 -3.90
7891.50 -6.80 1.60 -5.90
7905.38 -1.10 7.10 -13.20
7935.00 -7.90 -14.60 4.90
7937.75 -11.40 4.50 2.40
7954.25 0.10 -2.20 4.20
7973.75 -2.50 -0.90 11.50
7985.88 -1.70 -4.40 6.60
7987.50 1.00 3.70 2.10
8011.63 -3.50 0.70 1.70
8040.75 2.00 -3.30 6.00
8062.75 0.30 3.00 -4.20
8082.13 2.60 -1.20 -0.60
8087.38 -6.00 -3.10 -9.10
8088.88 -2.50 -4.70 -8.40
8093.75 -2.10 -3.10 -7.80
8118.13 1.30 12.90 -13.00
8118.38 -13.40 6.40 -1.40
8125.50 -7.30 -0.60 4.00
8130.13 -1.30 5.80 2.60
8136.25 -0.40 4.10 -7.70
8152.88 0.40 -1.20 -2.60
8153.38 -3.00 1.10 -2.10
8161.63 -1.60 6.30 0.50
8163.13 -2.70 1.60 0.30
8166.75 -2.70 0.60 -14.70
8226.63 -0.60 -1.40 -3.50
8234.38 2.10 6.90 -4.50
8260.63 -2.10 -9.20 -12.50
8267.25 -4.60 3.00 -6.90
8269.00 -0.10 1.70 -3.90
8271.75 -4.20 -5.90 -5.20
8279.63 3.50 9.90 -12.80
8279.75 0.50 8.50 -11.50
8289.75 3.40 -0.30 -3.40
8304.88 0.50 -4.70 -6.40
8310.00 1.50 0.40 -2.80
8310.13 -2.30 4.60 -3.00
8310.25 1.40 4.30 -2.30
8326.75 -3.70 -5.90 -6.30
8331.25 -1.00 3.00 -4.90
8331.38 -0.40 2.30 -5.90
8339.25 -6.00 0.60 -7.80
8342.25 -4.20 3.30 -2.10
8352.13 -5.80 0.00 1.30
8370.38 -3.80 -1.70 -12.30
8391.25 0.30 0.60 -10.30
8400.63 -2.40 0.20 -1.90
8400.75 -0.90 1.90 0.40
8414.38 -2.80 7.10 -15.80
8462.88 1.40 0.10 -3.70
8508.25 7.50 6.80 -9.30
8516.38 -4.60 2.10 0.40
8516.50 -4.00 0.20 0.80
8516.63 -3.30 -2.80 0.00
8529.75 0.80 8.60 5.20
8549.00 -1.20 -1.20 0.00
8552.63 -1.60 -5.70 0.10
8557.13 -2.60 -4.90 -2.50
8564.50 -2.30 -3.80 -5.20
8564.63 -7.70 -8.60 -5.70
8566.00 0.30 -5.70 -4.70
8569.38 -5.20 -2.80 1.20
8576.88 -1.20 -0.30 2.00
8592.88 -11.10 -4.80 -1.50
8593.00 -5.70 0.20 -1.90
8593.50 -8.30 -5.40 -0.70
8593.88 6.20 6.90 -2.20
8595.63 1.60 -3.40 -6.10
8596.88 2.40 -1.50 -2.50
8602.38 4.10 4.70 -6.50
8604.50 -0.90 -2.50 -8.70
8633.00 -6.80 -7.90 -10.60
8638.50 -2.60 -0.10 -5.50
8638.63 -2.10 -2.20 -4.80
8640.50 -0.10 3.20 -2.70
8688.38 -9.70 0.00 -4.20
8692.75 -4.70 3.70 -0.50
8692.88 -2.90 4.20 -0.80
8712.88 -5.10 -12.60 -1.10
8730.25 -2.50 -4.20 -2.90
8739.38 1.60 -2.90 -6.80
8749.13 -3.60 -3.30 -5.20
8749.25 -9.70 -6.30 -7.20
8763.88 -6.30 -7.40 0.50
8771.38 0.60 1.10 2.10
8779.50 -10.90 3.10 2.80
8786.25 -3.70 -4.80 4.60
8813.38 -4.90 -4.20 0.60
8816.88 -6.30 5.90 4.00
8817.00 -2.40 4.90 3.40
8817.13 -5.70 5.40 3.30
8822.63 -3.40 -4.50 -6.70
8841.00 -3.50 -2.30 10.80
8851.38 -6.20 -5.40 0.50
8851.50 -6.20 -2.60 1.20
8851.75 -1.60 -1.40 0.80
8851.88 0.40 -2.60 0.10
8852.00 -3.20 -3.50 -0.40
8856.88 -0.60 1.90 -2.40
8872.63 -3.80 -6.60 -5.10
8878.88 -9.20 -0.60 -1.10
8968.38 -10.10 0.70 -8.50
8970.63 -1.20 5.00 -10.00
8973.88 -0.40 -2.20 3.70
9094.75 -3.10 10.90 1.30
9098.50 -2.10 -2.60 4.10
9153.75 -6.20 -1.10 2.60
9165.25 -1.40 -2.90 -6.10
9179.75 4.30 -4.30 -2.40
9222.13 -1.40 -2.40 -3.30
9232.25 -5.80 0.50 2.50
9232.75 3.60 -0.80 -3.90
9247.38 5.50 4.30 0.40
9247.50 -3.10 5.10 1.20
9290.00 -4.60 -8.80 -2.50
9298.50 -0.70 -2.30 -12.00
9306.00 -0.30 -2.00 -0.70
9306.13 -2.10 -1.60 -0.20
9306.25 -1.70 1.30 0.10
9306.38 0.10 2.10 0.50
9323.38 -1.10 2.40 4.00
9324.75 2.50 -2.00 -0.30
9333.13 -1.10 -4.70 -7.50
9336.25 -4.20 -2.60 -1.50
9391.25 -2.50 -2.40 -2.30
9393.50 1.60 1.50 -4.90
9400.13 0.60 1.50 -1.70
9400.25 2.80 -0.80 -0.80
9423.00 0.00 -4.70 0.30
9423.38 -2.50 -5.10 -4.00
9427.50 -3.20 -4.90 -1.60
9451.00 -2.20 0.20 -6.00
9451.13 -0.60 -0.10 -5.80
9451.88 2.00 -7.10 -6.70
9457.25 -11.10 0.30 -6.20
9477.13 -1.50 1.10 -1.50
9477.25 0.30 0.60 -0.60
9477.38 4.00 1.30 -0.20
9484.00 -2.80 -2.30 6.50
9488.25 4.00 -3.60 6.50
9497.00 -1.70 -1.10 3.80
9504.38 -2.70 -0.30 -1.60
9532.38 -5.20 -7.60 3.80
9534.13 10.00 -2.30 0.00
9534.25 8.20 -5.20 -2.30
9538.13 -2.30 -0.50 4.80
9556.63 -1.20 -4.00 6.40
9556.75 -1.60 -2.40 5.60
9566.13 -0.30 -2.40 -2.80
9579.00 0.20 -1.40 -3.40
9603.88 -4.70 0.00 -2.80
9635.13 -2.20 -1.40 3.70
9690.25 -5.50 0.70 -5.80
9698.50 1.20 -4.90 -0.60
9728.88 -6.40 -6.30 0.80
9737.88 -1.40 1.90 -3.00
9797.88 1.40 -1.70 -0.20
9799.63 -3.60 2.80 0.50
9804.25 -0.60 0.00 1.90
9804.38 1.20 -1.60 1.10
9804.50 -0.30 -2.00 1.30
9804.63 -2.20 -2.80 1.60
9804.75 -2.40 -0.70 2.60
9816.63 -4.60 -3.30 2.40
9817.25 -0.80 -1.90 3.20
9838.50 -1.10 -3.40 -8.30
9843.50 -4.50 -4.40 -4.40
9863.63 -1.20 -1.20 -4.40
9877.88 1.00 0.40 -2.60
9878.00 1.00 0.40 -3.00
9878.13 0.60 0.60 -3.30
9879.50 6.30 -0.10 -0.10
9885.13 -0.80 4.40 1.00
9886.63 6.10 3.80 -2.50
9889.25 -3.50 1.60 -2.20
9889.38 -0.50 0.20 -3.80
9912.63 -2.20 1.60 2.20
9912.75 -0.40 0.60 2.20
9912.88 0.00 -0.50 1.70
9924.75 -1.90 3.90 -0.40
9924.88 -0.80 3.00 -1.10
9925.00 -0.40 3.70 -1.40
9925.13 0.30 2.50 -1.20
9925.25 1.00 1.30 -1.30
9945.25 -1.30 -5.70 2.40
9945.38 -2.60 -5.40 2.20
9945.50 -3.30 -4.60 1.60
9976.13 2.30 -2.20 -3.50
9992.00 -3.30 0.00 4.40
10005.88 -1.60 -0.50 1.60
10006.00 -1.50 -0.70 1.40
10007.50 1.30 -1.00 0.70
10007.63 0.50 -1.40 0.80
10007.75 -0.30 -1.40 0.80
10017.38 -0.70 0.20 1.20
10032.13 -0.90 1.30 0.50
10037.63 -1.00 0.20 3.10
10040.25 -1.30 4.40 4.80
10040.38 -1.90 3.90 4.80
10041.13 3.80 0.40 4.60
10049.00 -2.30 2.40 2.40
10049.13 -1.50 2.60 2.10
10049.25 -0.10 1.90 1.70
10054.63 1.40 1.10 -1.10
10060.38 2.20 0.40 1.00
10060.50 1.90 0.40 0.30
10060.63 1.90 -1.40 -0.30
10061.00 1.90 -1.40 0.70
10062.88 -2.80 -3.70 1.00
10063.00 -1.70 -3.10 0.50
10080.00 -1.00 4.40 2.90
10097.25 0.60 3.90 2.80
10100.13 -2.20 2.10 2.10
10126.00 -1.00 0.20 2.50
10126.13 -0.60 1.30 2.10
10126.25 0.60 2.10 1.40
10129.25 0.50 0.40 0.50
10129.38 0.90 -0.30 0.30
10129.50 -0.40 -0.30 -0.50
10129.63 1.20 -1.20 -0.30
10129.75 0.10 0.20 -0.10
10129.88 0.10 0.60 0.00
10130.00 -0.30 0.00 0.00
10130.13 -1.50 -0.30 0.00
10130.25 -1.10 -0.50 -0.20
10130.38 -1.50 -0.30 -0.50
10130.50 -1.50 -0.70 -0.80
10134.38 1.00 -0.50 -0.70
10134.50 0.40 -1.20 -0.40
10138.25 -1.90 -1.20 0.40
10138.38 -2.30 -0.50 0.70
10141.25 -0.70 -0.70 -0.50
10141.38 0.00 -0.50 0.00
10141.75 -0.30 -1.40 -0.20
10166.00 -0.70 1.10 0.20
10166.13 -0.10 1.30 0.00
10166.25 0.60 0.60 -0.20
10182.50 1.00 -2.00 -4.30
10182.63 -1.60 -2.00 -2.70
10183.25 -2.30 0.40 -1.90
10185.00 -2.00 -1.90 -0.90
10185.13 0.50 0.90 0.30
10185.38 -0.50 2.10 -0.10
10194.88 -2.90 -2.60 -3.30
10195.25 -2.30 -0.50 -3.10
10266.13 -1.30 1.50 -0.70
10286.13 0.00 -1.00 -2.60
10319.38 2.10 1.70 -2.30
10319.63 1.30 -0.10 -1.20
10319.75 2.40 0.80 -1.20
10320.00 0.60 0.60 -2.80
10339.63 -2.00 1.90 -3.60
10339.75 -2.30 1.30 -4.50
10340.75 -0.60 1.90 -2.70
10354.00 -2.60 0.40 -4.80
10355.88 -3.20 -4.00 0.50
10368.00 -1.70 0.00 -2.30
10384.88 -2.30 -0.50 -0.80
10429.13 -1.40 -0.50 0.30
10429.25 -1.50 0.20 0.80
10429.38 -1.90 0.20 0.80
10429.50 -1.10 0.00 0.60
10429.63 -1.30 0.60 0.20
10429.75 -0.70 0.20 -0.20
10429.88 -1.10 0.00 0.20
10430.00 -0.40 0.20 1.00
10430.13 -1.10 0.40 1.60
10430.25 -1.00 0.60 1.50
10430.50 -1.90 1.10 -1.00
10430.63 -1.50 0.60 -1.40
10454.25 0.10 2.10 -1.30
10468.13 -2.00 -0.90 0.00
10470.13 -0.80 -0.50 0.20
10470.25 -1.20 -0.70 0.30
10473.75 -1.00 -0.30 0.60
10473.88 -0.60 -0.50 0.70
10474.00 0.10 -0.30 0.70
10474.13 -0.50 0.60 0.50
10474.25 -0.40 -0.30 0.10
10474.38 -0.70 -0.30 0.20
10474.50 -0.70 -0.30 0.70
10474.63 -0.30 0.00 1.10
10474.75 -0.20 -0.30 1.30
10491.88 -0.70 -2.20 -0.40
10492.00 0.10 -2.60 0.00
10519.13 -2.50 0.00 -1.10
10519.25 -2.00 -0.90 -0.40
10521.50 -1.40 -0.50 0.50
10521.63 -1.50 -0.70 0.60
10524.50 0.90 -1.20 1.00
10549.38 -0.80 -0.90 0.10
10549.50 -0.70 -0.70 -0.10
10549.63 -0.20 -1.20 -0.30
10549.75 -0.20 -0.70 -0.20
10549.88 -0.30 -0.50 0.10
10550.00 -0.60 0.00 0.40
10550.13 0.00 -1.00 0.50
10550.25 -0.40 -0.30 0.10
10550.88 -0.40 -0.30 0.80
10551.00 -0.60 0.00 0.60
10551.13 -0.40 -0.30 0.40
10551.25 0.00 0.00 0.20
10552.75 1.00 -0.10 0.80
10552.88 0.10 0.20 1.10
10553.00 -0.20 -0.30 0.60
10553.13 0.00 -0.50 -0.40
10553.25 0.20 -1.00 -0.60
10553.38 0.60 -0.70 -0.10
10553.50 0.20 -0.50 0.50
10553.63 0.20 -0.50 0.90
10555.13 -0.30 -0.90 0.70
10593.38 -0.70 -0.30 2.30
10601.75 -1.00 -1.20 -0.90
10610.75 -1.00 -0.70 0.10
10612.25 -1.50 -1.20 -0.30
10612.38 -1.40 -0.50 -0.20
10612.88 -1.60 -1.40 0.30
10634.50 -0.60 -0.50 -0.90
10665.50 0.50 1.90 0.30
10665.63 0.50 1.30 0.20
10665.75 1.50 1.70 0.60
10690.75 -0.80 0.00 -0.40
10715.75 0.00 0.00 0.00
10733.00 -2.30 -1.40 -0.50
10746.00 0.50 -0.10 0.10
10746.13 0.10 -0.30 0.20
10746.25 0.10 -0.30 -0.10
10746.38 0.30 -0.30 -0.50
10746.50 -0.30 -0.10 -0.80
10750.88 0.00 -0.50 -0.50
10751.00 0.90 0.20 -0.70
10773.50 1.00 0.80 0.50
10773.63 -0.20 1.10 -0.20
10773.75 -0.10 0.40 -0.40
10774.00 0.20 0.40 0.20
10774.13 0.30 1.10 0.40
10774.25 0.60 1.10 0.10
10781.38 0.50 0.40 1.50
10797.38 -1.90 -0.30 -0.80
10801.88 -1.90 -0.70 -1.10
10814.63 -0.80 -1.40 -0.90
10814.88 -0.80 -0.90 -0.10
10815.00 -1.10 -0.90 -0.50
10815.13 -1.40 -0.90 -1.00
10817.13 -1.00 -0.70 0.40
10820.13 -2.10 -1.60 -0.80
10831.38 -3.50 -0.70 -0.90
10842.88 -2.80 -1.40 -0.60
10843.00 -2.40 -1.60 -0.30
10851.13 -4.10 -0.50 -0.80
10907.13 -2.00 -0.50 -0.90
10947.13 -2.40 -0.30 -2.10
10998.38 -4.40 -2.80 -1.40
10999.50 -3.50 -1.10 -0.30
10999.63 -3.90 -1.40 0.00
11001.13 -3.10 0.00 -1.40
11008.38 -4.00 -0.70 0.40
11055.63 -4.00 -2.60 1.70
11056.75 -127.90 -0.80 17.60
11056.88 -3.60 -1.90 1.20
11058.00 -2.20 -1.90 1.10
11058.13 -2.00 -3.30 0.80
11058.25 -2.20 -3.70 0.80
11064.75 -1.20 -0.30 1.00
11064.88 -0.40 -0.30 0.90
11065.13 -1.00 0.70 2.00
11065.25 -1.10 0.40 1.90
11065.38 -2.10 -1.20 1.60
11067.50 -1.00 -1.20 0.30
11067.63 -0.60 0.90 0.90
11080.88 -7.70 -0.90 0.20
11081.88 -7.10 -4.60 -0.50
11087.00 -1.60 -1.40 1.60
11087.13 -1.40 -1.40 2.10
11087.25 -0.70 -1.20 2.30
11092.25 -1.90 0.60 -1.50
11094.50 0.40 -2.60 1.20
11094.63 0.00 -2.90 0.10
11096.75 -2.80 -1.90 -0.30
11104.75 -3.50 -5.10 2.60
11105.50 -4.10 -1.90 3.60
11105.75 -2.40 -0.70 3.20
11106.88 -2.50 -2.80 1.40
11107.00 -2.40 -0.20 1.60
11111.63 -4.30 4.00 0.30
11115.00 -6.50 -2.10 0.10
11116.50 -5.00 -2.60 -0.10
11116.63 -5.80 -2.80 0.40
11120.38 -6.60 -3.30 -1.30
11129.63 -1.40 -1.40 -1.00
11129.75 -2.00 -1.40 -0.80
11129.88 -1.90 -1.20 -0.90
11131.75 -4.40 0.90 -0.70
11136.00 -3.60 -2.40 -0.10
11139.75 -4.60 -1.90 -0.10
11149.50 -6.30 -1.90 -2.60
11153.00 -7.80 -3.50 -2.10
11183.13 -2.60 -3.10 -0.40
11186.38 -8.80 -6.30 -0.30
11202.25 -14.00 -11.20 8.60
11202.38 -14.50 -9.90 12.20
11202.50 -18.90 -3.30 13.70
11281.88 -6.90 -3.70 -1.10
11289.25 -7.20 -3.90 -1.50
11322.88 -5.70 -3.50 -1.00
11340.63 -4.80 -1.10 3.30
11351.00 -5.80 -2.40 -0.50
11354.25 -3.60 -2.40 2.00
11356.25 -3.50 -0.70 2.70
11357.63 -7.10 -3.70 0.10
11358.88 -4.00 -2.60 1.20
11392.25 -9.60 -5.00 -0.50
11398.88 -7.90 -3.70 -0.80
11401.88 -9.20 -3.90 -0.10
11403.00 -7.40 -4.60 -0.50
11405.38 -10.60 -5.00 1.10
11408.13 -9.20 -4.40 -1.70
11465.00 -8.80 -3.90 -0.30
11485.63 -6.60 -3.30 -2.50
11486.13 -6.90 -3.70 -2.40
11486.63 -6.20 -3.00 -1.90
11489.13 -8.60 -3.90 -0.60
11489.25 -7.50 -3.50 -0.40
11490.38 -6.70 -3.00 0.20
11491.50 -7.70 -2.80 -0.20
11491.63 -8.20 -2.80 -0.20
11491.88 -7.90 -3.20 -0.80
11493.13 -7.50 -3.50 -0.30
11493.25 -7.10 -3.20 0.60
11495.88 -9.30 -4.10 -1.40
11498.50 -7.60 -5.10 -0.10
11504.75 -8.50 -2.30 -0.40
11505.75 -7.40 -4.60 -1.40
11508.63 -7.00 -6.30 0.30
11509.00 -7.50 -5.40 -0.20
11513.50 -4.50 -4.40 -3.10
11513.88 -10.00 -5.80 -2.30
11516.00 -9.00 -2.60 -1.20
11519.88 -8.00 -3.00 0.90
11521.63 -5.90 -3.00 0.20
11530.25 -3.70 -1.10 -1.10
11535.00 -8.80 -8.10 1.30
11538.13 -6.30 -1.90 -2.50
11540.00 -2.80 1.90 -4.50
11542.25 -2.40 -4.00 -3.60
11543.75 -7.00 -3.90 -3.00
11543.88 -8.30 -2.60 -3.50
11544.75 -0.50 -4.70 -0.40
11561.75 -7.30 -9.30 -0.10
11562.88 -3.90 2.40 2.30
11595.13 -9.60 -4.60 0.60
11603.25 -9.50 -4.80 0.40
11603.50 -10.10 -3.70 -2.00
11605.13 -12.30 -4.60 -3.00
11608.00 -11.10 -3.90 -2.30
11610.25 -11.20 -5.00 -1.20
11614.00 -11.20 -2.80 -2.20
11615.25 -10.90 -4.10 -0.10
11625.13 -8.50 -8.10 1.50
11625.50 -7.10 3.50 -4.70
11627.13 -2.40 0.20 -2.30
11627.25 -3.90 -1.40 -2.00
11629.75 -7.00 -4.40 1.00
11633.75 -10.00 -0.20 -0.40
11638.38 -8.80 -3.90 -0.10
11638.88 -7.40 -4.60 1.50
11643.50 -10.20 -2.80 -1.60
11646.63 -8.30 -4.80 -1.90
11662.13 -8.30 -4.40 -0.60
11662.38 -8.80 -5.40 -2.50
11666.88 -7.70 -2.80 -1.30
11675.25 -9.10 -3.20 -2.50
11685.25 -9.40 -3.20 -2.60
11689.00 -7.40 -3.20 -0.20
11689.38 -8.50 -2.30 1.70
11690.75 -6.60 0.00 4.10
11694.50 -7.30 -6.50 2.60
11704.50 -10.80 -5.40 -2.00
11704.75 -10.10 -3.70 -0.20
11713.75 -7.70 -2.30 -1.00
11728.50 -17.60 -13.80 3.40
11728.63 -16.50 -9.90 3.80
11730.88 -10.80 -4.80 -1.50
11736.88 -8.60 -1.50 1.10
11741.75 -11.20 -4.60 -0.40
11745.75 -8.70 -3.70 0.60
11754.38 -9.70 -4.80 -0.30
11758.38 -1.00 2.10 -5.40
11772.38 -15.30 -4.10 -3.10
11783.38 -11.60 -6.30 -1.90
11796.13 -9.90 -2.80 -0.70
11802.00 -7.00 -0.20 4.80
11804.63 -8.40 -5.60 1.70
11807.00 -7.90 -4.10 -0.50
11815.25 -6.70 -2.60 -1.30
11815.38 -6.60 -2.80 -0.20
11815.50 -7.70 -2.80 0.60
11816.00 -8.10 -0.20 -5.90
11819.38 -9.20 -3.90 0.80
11821.38 -8.40 -3.70 -1.10
11824.13 -12.00 -6.50 -1.10
11831.75 -12.50 -3.00 -0.30
11833.13 -7.50 -5.40 -0.70
11834.75 -9.50 -3.00 3.70
11835.25 -10.00 -5.40 -2.80
11838.25 -9.00 -0.70 -6.10
11838.88 -10.50 0.50 -4.40
11841.88 -5.90 -2.10 -1.70
11842.63 -12.00 -3.70 -5.00
11845.13 -13.20 -4.10 -0.10
11846.75 -13.30 -6.20 -3.40
11846.88 -12.10 -5.20 -3.90
11847.00 -7.50 -3.90 -3.30
11847.13 -6.60 -2.30 -0.80
11847.25 -6.20 -2.60 1.50
11847.38 -5.60 -3.00 3.80
11847.75 -13.20 -8.00 1.10
11848.63 -5.20 -2.80 -0.90
11853.75 -8.40 -3.70 -2.20
11854.38 -9.90 -4.60 1.90
11855.13 -10.70 -6.00 -4.30
11856.13 -10.40 -0.90 -2.10
11857.00 -10.20 -3.20 -3.40
11860.50 -10.80 -3.90 -1.70
11861.88 -10.80 -3.40 0.50
11862.50 -6.80 -5.10 -3.30
11862.88 -5.90 -3.90 3.10
11863.50 -10.10 -4.60 -1.10
11866.00 -6.50 -2.60 -0.40
11866.38 -9.90 0.10 1.20
11866.63 -9.10 -4.10 1.20
11867.63 -8.60 1.60 -1.50
11869.63 -8.00 -4.40 0.30
11870.88 -9.20 -3.90 1.70
11871.75 -1.70 -5.40 2.70
11871.88 -5.90 -3.50 3.30
11874.38 -9.20 -5.80 -1.70
11876.00 -9.70 -3.90 -2.50
11877.75 -6.50 0.70 -3.00
11877.88 -6.60 0.50 -1.70
11878.75 -9.60 -5.00 -3.30
11879.00 -7.90 -3.20 0.70
11881.50 -9.50 -4.40 -0.20
11881.63 -8.60 -4.40 -0.30
11887.13 -9.60 -4.10 -0.20
11888.13 -8.80 -3.40 2.40
11889.38 -9.00 -5.60 1.40
11890.63 -9.90 -3.20 2.70
11892.50 -8.30 -2.10 2.50
11892.63 -9.40 0.10 2.80
11893.50 -6.60 -5.60 -0.30
11894.25 -3.60 1.30 -1.90
11894.75 -5.70 -1.60 3.30
11895.00 -6.70 -5.40 1.60
11895.13 -2.50 -5.10 0.20
11896.88 -1.30 -0.90 5.50
11897.00 -8.60 -8.70 4.00
11897.25 -6.90 -3.30 -3.20
11897.38 -5.40 -3.10 -4.20
11897.50 -4.40 -0.50 -3.60
11897.88 -0.20 0.20 5.00
11898.25 -3.20 1.60 3.00
11900.63 -2.70 1.10 0.80
11902.50 -5.40 0.30 2.70
11903.25 -7.10 -0.40 1.00
11903.75 -4.80 -1.60 0.80
11904.38 -7.00 -0.20 -0.10
11904.50 -6.70 -3.00 -1.40
11904.63 -6.70 -1.10 0.20
11905.63 -9.50 -3.00 2.10
11905.88 -4.80 1.10 -1.90
11906.63 -8.00 -3.00 1.20
11906.75 -10.00 -5.80 3.40
11907.13 -9.20 -4.30 0.80
11908.13 -9.60 -1.70 2.30
11908.75 -6.90 -2.30 1.30
11910.13 -7.80 -1.60 -2.00
11911.13 -11.90 -4.80 -0.90
11911.25 -11.00 0.10 -2.20
11912.13 -7.00 1.60 2.70
11913.13 -8.30 -3.40 2.80
11913.50 -4.90 0.90 -2.50
11914.13 -8.20 -1.30 2.20
11914.38 -11.10 -3.40 3.00
11915.25 -4.60 4.00 1.20
11915.63 -12.90 -4.10 1.30
11916.63 -11.40 -8.30 2.60
11917.38 -11.70 -5.50 3.70
11917.50 -13.90 -4.10 3.20
11917.88 -10.00 -5.20 0.30
11918.13 -9.20 -5.20 1.90
11918.25 -10.20 -5.80 2.00
11919.13 -9.60 -4.60 2.80
11919.38 -11.30 -6.20 2.40
11920.00 -10.80 -5.80 0.20
11922.25 -7.90 -3.70 1.90
11923.50 -8.10 -2.60 -0.20
11924.63 -10.70 -4.60 -0.30
11925.13 -7.40 -4.20 -0.90
11926.25 -9.70 -4.30 1.90
11926.50 -8.00 -5.40 2.70
11927.25 -9.60 -6.50 -0.20
11927.38 -6.40 -3.90 0.70
11929.00 -8.70 -5.00 0.90
11929.63 -10.80 -6.70 1.40
11931.63 -9.00 -4.50 7.00
11931.88 -12.00 -6.00 4.20
11932.00 -12.30 -7.10 2.70
11933.00 -9.80 -4.10 6.80
11933.63 -10.50 -5.80 1.60
11933.75 -9.20 -5.80 2.20
11934.00 -8.80 -7.20 3.70
11934.63 -10.90 -7.80 3.20
11935.38 -6.80 -4.10 3.80
11935.50 -7.10 -6.50 5.10
11935.63 -7.60 -6.90 6.00
11936.88 -8.00 -5.80 2.40
11938.00 -11.20 -4.50 1.50
11938.75 -10.60 -6.00 -0.70
11939.75 -11.10 -4.80 -2.00
11940.25 -9.60 -5.00 0.30
11941.50 -8.80 -4.40 -1.60
11942.50 -9.80 -2.10 -2.50
11942.63 -7.90 -1.90 -1.40
11942.88 -9.90 -3.70 -0.70
11943.25 -12.60 -4.60 -3.40
11943.75 -11.40 -6.50 -0.90
11943.88 -12.60 -5.60 -2.10
11944.13 -13.30 -3.00 -2.40
11944.25 -12.80 -0.60 -2.50
11944.63 -10.30 -3.50 -3.00
11945.63 -13.20 -4.60 -2.90
11946.38 -8.60 -4.80 -3.10
11947.13 -12.90 -4.60 -3.50
11948.00 -11.60 -6.70 -2.30
11949.13 -13.10 -1.50 -3.80
11951.63 -9.20 -3.40 0.70
11953.25 -10.30 -3.40 1.50
11954.25 -9.60 -4.10 1.70
11954.50 -10.40 -5.60 2.40
11955.25 -10.50 -6.20 1.90
11956.13 -10.60 -6.00 1.20
11956.88 -10.60 -6.50 -1.30
11957.75 -9.60 -4.60 0.40
11958.00 -11.20 -5.60 -0.60
11961.25 -8.00 -3.90 -0.80
11961.50 -8.00 -3.90 0.80
11962.75 -11.20 -6.50 -4.10
11962.88 -9.10 -2.30 -3.80
11963.13 -8.10 0.30 1.10
11963.25 -5.90 3.30 1.60
11964.00 -12.10 -3.90 -0.10
11964.38 -9.00 -3.90 -4.10
11964.50 -10.00 -5.80 -2.70
11964.63 -9.40 -5.80 0.70
11965.00 -10.90 -3.20 1.30
11965.13 -10.80 -3.90 -0.10
11965.38 -9.50 -2.60 -2.10
11965.50 -8.30 -2.60 -1.00
11965.63 -8.60 -2.50 -0.20
11966.13 -10.10 -3.70 -3.60
11966.25 -9.00 -2.10 -1.50
11966.38 -7.90 -2.80 -0.10
11966.63 -7.40 -2.30 0.80
11967.13 -10.70 -5.00 -0.50
11967.38 -10.10 -4.60 -2.50
11967.50 -6.90 0.90 -3.80
11967.63 -6.60 0.90 -2.70
11968.13 -11.90 -0.60 1.20
11968.25 -13.60 -3.90 -0.40
11968.38 -11.50 -2.70 -0.40
11968.50 -10.70 -5.60 -1.60
11968.75 -13.40 -3.60 -1.00
11968.88 -8.40 -4.10 -1.50
11969.13 -8.70 -6.10 -0.90
11969.50 -11.90 -3.90 -2.00
11970.00 -4.00 1.60 -3.90
11971.50 -11.90 2.70 -2.00
11973.00 -11.50 -2.30 1.10
11973.38 -13.20 -1.70 -0.10
11974.38 -10.50 -3.00 0.40
11974.75 -9.60 -3.20 0.70
11975.75 -7.20 -4.40 1.50
11976.75 -11.40 -4.50 1.20
11977.13 -8.60 0.30 0.20
11977.25 -6.00 2.20 2.00
11977.88 -11.70 -5.60 -2.50
11979.00 -7.00 -3.50 -1.00
11979.88 -4.30 0.70 -1.60
11980.00 -5.20 -1.40 0.00
11980.13 -7.00 -2.60 1.00
11980.88 -6.50 -2.10 -1.10
11981.63 -4.00 0.20 -0.80
11983.38 -8.60 0.30 1.50
11983.63 -11.00 -5.20 3.10
11983.75 -10.00 -6.20 1.90
11984.75 -11.80 -5.80 1.50
11985.63 -4.30 -4.60 2.50
11985.75 -7.80 -5.40 1.50
11987.88 -7.50 -1.10 -2.60
11988.63 -6.70 -7.20 -2.40
11989.00 -8.50 -5.20 3.30
11992.75 -2.30 0.40 -3.50
11992.88 -4.10 -1.40 -1.50
11993.00 -6.10 0.50 -1.30
11994.13 -7.90 -2.80 -4.10
11995.00 -4.90 -2.40 0.40
11995.88 -7.60 3.10 4.70
11996.00 -9.00 3.10 5.10
11997.00 -2.20 -3.70 3.50
11998.38 -11.00 -7.10 1.30
11998.75 -9.60 -1.90 0.20
11998.88 -3.60 0.00 2.10
11999.50 -13.30 -5.20 2.40
12000.88 -10.00 -3.90 2.10
12001.00 -9.60 -4.10 1.20
12001.25 -10.00 -5.20 2.30
12002.63 -13.80 -7.10 3.60
12004.63 -7.60 -3.70 3.50
12004.75 -10.00 -6.20 2.90
12006.63 -10.50 -5.20 0.90
12007.25 -9.70 -3.90 0.80
12008.50 -10.70 -4.60 -0.20
12009.50 -11.20 -3.60 0.70
12010.00 -11.50 -5.00 -1.60
12012.38 -11.00 -4.80 1.20
12013.88 -11.50 -4.10 0.80
12014.50 -7.60 -4.60 4.60
12015.75 -12.30 -1.70 1.90
12017.13 -9.00 0.70 1.00
12017.50 -10.00 -3.00 1.30
12019.63 -6.60 -2.80 6.50
12019.88 -7.60 -5.00 4.90
12020.63 -12.60 -6.50 0.80
12020.75 -11.20 -6.50 -0.40
12021.50 -10.90 -3.60 6.30
12021.88 -10.30 -3.90 0.40
12022.63 -9.90 -7.60 2.30
12025.00 -11.80 -3.90 2.90
12026.75 -7.90 -4.60 1.10
12027.63 -9.50 -1.10 -0.20
12029.88 -10.70 -3.20 -0.20
12030.38 -8.30 -3.00 1.60
12031.63 -7.90 -4.10 2.00
12032.25 -6.30 -2.80 1.90
12032.38 -7.00 -4.40 2.60
12032.50 -8.50 -2.30 1.10
12037.38 -4.20 4.20 -0.30
12038.50 -10.80 -4.80 5.60
12039.50 1.40 3.40 0.40
12039.63 8.30 9.20 0.40
12039.75 5.50 6.20 1.30
12041.13 -4.70 0.50 -0.30
12041.50 -8.30 -4.80 5.80
12042.25 -6.90 2.90 1.70
12042.38 -4.50 -2.10 3.80
12043.50 -10.70 -3.60 2.60
12043.63 -10.10 -6.90 3.70
12044.50 -8.40 -5.00 0.40
12044.75 -10.90 -5.60 -0.20
12045.13 -7.90 -3.70 0.00
12045.75 -12.90 -4.50 0.30
12049.75 -7.50 -6.70 1.20
12050.63 -8.40 -6.10 -2.40
12054.13 -8.20 -0.40 4.10
12054.38 -8.00 -4.30 4.70
12057.13 -8.50 0.50 -3.20
12057.88 -10.10 -0.70 -6.70
12060.38 -9.80 -3.00 -2.80
12060.50 -10.30 0.70 -4.70
12061.38 -6.40 -5.40 -2.40
12062.13 -8.50 0.50 -2.90
12063.00 -9.00 -6.50 -2.20
12065.88 -7.90 -1.90 1.50
12066.25 -5.40 -3.00 0.40
12069.00 -11.50 -4.60 -1.00
12069.25 -9.10 -4.10 -0.30
12070.13 -9.00 -0.60 -1.10
12070.25 -7.90 -1.90 -1.40
12070.88 -9.70 -5.20 0.80
12072.00 -12.10 -1.50 0.90
12072.50 -11.80 -6.70 1.00
12079.25 -10.00 -4.30 3.10
12079.38 -11.70 -5.50 2.00
12079.50 -11.20 -5.00 1.10
12082.38 -9.90 -4.10 2.10
12082.88 -9.30 -4.60 2.60
12084.25 -7.60 -3.20 0.30
12085.63 -7.60 -5.00 3.30
12086.13 -15.20 -6.00 1.70
12086.50 -10.10 -4.60 -1.10
12086.88 -11.50 -3.20 2.90
12089.13 -14.90 -6.20 0.50
12092.50 -10.50 -3.40 0.80
12092.88 -9.50 -3.00 2.10
12093.13 -13.40 -5.50 -0.90
12093.63 -8.50 -1.90 3.00
12093.75 -10.10 -2.70 3.40
12094.13 -14.50 -5.50 0.20
12094.25 -12.90 -4.10 0.00
12094.38 -10.80 -3.90 1.60
12095.50 -8.80 -2.50 3.60
12096.88 -8.70 -3.20 1.90
12101.38 -11.90 -2.00 3.20
12102.25 -8.60 -3.00 2.20
12102.38 -7.40 -3.70 2.90
12103.13 -12.00 -6.50 1.10
12103.63 -9.20 -1.10 -1.70
12115.25 -10.60 -5.00 1.00
12116.13 -9.30 -3.70 2.20
12119.88 -9.10 -5.60 -0.20
12121.00 -7.90 -2.80 0.00
12121.38 -8.50 -6.70 -0.10
12121.75 -7.50 -1.60 0.20
12122.13 -9.20 -4.40 -0.10
12125.88 -10.90 -5.50 3.10
12126.00 -10.60 -6.90 2.90
12127.50 -11.00 -4.80 3.60
12129.38 -10.80 -6.20 2.10
12129.50 -9.30 -6.00 1.50
12130.00 -10.30 -3.90 0.50
12131.38 -9.20 -4.30 1.60
12131.50 -10.10 -5.60 0.20
12133.88 -7.00 -0.60 2.50
12134.75 -9.10 -3.20 1.40
12135.13 -7.50 -3.90 5.50
12136.50 -9.00 -5.60 5.40
12137.50 -9.00 -5.60 2.30
12139.50 -8.40 -5.60 2.50
12139.75 -9.80 -5.00 1.00
12140.63 -8.20 -3.20 0.20
12141.88 -7.80 -3.00 -0.90
12142.00 -6.90 -3.20 -0.50
12145.63 -4.60 -4.20 2.70
12145.88 -9.00 -6.00 2.90
12146.63 -4.60 -6.50 0.30
12147.13 -9.70 -3.90 -0.30
12147.25 -8.70 -4.60 0.30
12148.00 -7.00 -3.90 2.10
12150.00 -6.80 -3.20 1.70
12152.00 -8.00 -6.30 2.30
12153.50 -6.30 -4.60 2.00
12153.88 -8.80 -5.40 -3.00
12154.00 -7.90 -6.10 -2.70
12154.50 -3.90 -4.80 2.90
12155.25 -5.20 -1.90 -0.60
12155.38 -4.10 -1.40 -0.80
12158.25 -7.60 -5.00 2.00
12158.38 -8.20 -4.60 1.40
12160.13 -11.60 -3.40 -0.10
12160.50 -9.40 -3.20 -2.30
12165.13 -12.20 -5.00 -1.60
12165.25 -11.80 -6.70 -0.60
12165.50 -10.90 -4.60 -1.20
12166.38 -10.80 -5.20 0.70
12174.50 -10.40 -5.00 0.70
12180.00 -8.10 -3.00 -0.90
12180.13 -8.50 -2.80 -0.30
12181.75 -12.20 -6.50 -2.10
12187.88 -6.50 -0.70 -3.20
12188.88 -8.80 -6.70 -2.80
12189.50 -11.60 -12.00 2.10
12189.63 -9.50 -4.40 -1.30
12190.38 -4.90 0.90 1.20
12191.00 -3.90 -0.90 1.10
12191.13 -3.60 -0.40 3.60
12196.13 -4.00 -8.80 4.60
12198.25 -10.90 -8.70 4.90
12198.63 -8.60 -0.20 3.40
12199.63 -11.30 -6.20 1.20
12200.13 -7.20 -3.90 3.70
12201.13 -7.80 -2.10 0.60
12202.13 -3.10 0.00 4.80
12202.75 -9.60 -4.10 -2.70
12204.13 -7.40 0.90 -2.10
12205.00 -10.50 -4.80 3.00
12205.38 -13.30 -5.20 2.50
12205.88 -8.40 -3.70 0.40
12206.50 -13.70 -5.50 3.40
12207.63 -10.10 -5.00 2.80
12210.13 -10.30 -3.40 -0.20
12213.25 -11.10 -3.90 0.80
12213.38 -9.50 -3.00 0.30
12222.25 -11.80 -4.80 3.00
12225.63 -14.20 -7.30 4.70
12226.13 -16.80 -7.50 3.10
12285.88 -12.80 -6.90 4.10
12330.25 -11.80 -4.80 0.10
12345.50 -9.80 -5.00 6.60
12359.75 -17.30 -7.50 1.40
12385.13 -12.10 -6.20 0.90
12391.13 -13.10 -7.80 2.00
12392.50 -13.40 -7.30 1.60
12394.75 -15.40 -7.10 2.10
12413.38 -12.50 -3.90 1.40
12413.75 -14.70 -5.50 3.80
12415.25 -14.10 -5.70 1.90
12415.63 -17.30 -9.50 -2.40
12418.63 -11.50 -3.70 -0.70
12430.50 -15.20 -6.40 1.00
12430.63 -14.60 -4.70 1.70
12430.88 -14.00 -6.20 1.90
12437.63 -12.20 -5.00 -0.40
12452.63 -18.20 -8.20 1.70
12464.50 -14.40 -4.50 6.70
12465.38 -13.80 -3.40 4.30
12465.50 -13.00 -2.90 5.80
12465.63 -13.50 -4.30 4.30
12470.00 -11.20 -5.50 3.80
12480.88 -19.40 -11.20 1.70
12482.50 -10.70 -6.70 6.10
12483.38 -15.10 -7.50 3.30
12483.50 -13.70 -4.50 1.90
12483.75 -11.70 -2.70 0.40
12485.63 -12.30 -5.70 8.40
12494.63 -15.50 -6.40 3.40
12503.00 -14.90 -0.10 5.10
12503.13 -17.80 -2.70 2.20
12505.88 -12.10 -7.60 3.50
12506.75 -22.90 -9.20 0.80
12509.50 -16.80 -6.60 2.50
12509.63 -14.40 -7.30 0.70
12510.13 -9.30 -5.50 6.40
12510.25 -11.80 -7.60 8.00
12510.63 -19.20 -7.00 3.60
12511.38 -7.20 -2.50 2.60
12512.00 -14.00 -6.60 6.80
12512.50 -18.60 -9.00 1.10
12512.63 -15.80 -8.20 -0.20
12513.13 -4.50 0.20 2.80
12516.38 -9.50 -7.40 6.30
12516.63 -20.00 -2.20 5.20
12517.25 -9.50 -2.50 4.80
12517.75 -14.30 -6.20 6.50
12518.38 -17.20 -4.00 6.50
12520.13 -19.40 -9.40 2.30
12522.38 -15.40 -7.50 3.30
12525.38 -18.10 -8.40 5.20
12525.75 -17.60 -8.00 5.40
12527.25 -14.80 -6.20 8.20
12529.25 -12.90 -8.00 8.20
12529.38 -14.40 -6.40 9.50
12531.75 -19.20 -7.90 6.20
12533.88 -17.30 -6.60 4.50
12535.50 -16.90 -8.20 4.70
12536.63 -12.70 -4.80 1.60
12538.50 -11.50 -3.60 2.30
12540.00 -13.50 -7.10 -1.30
12540.13 -10.10 -5.00 0.60
12540.25 -8.20 -3.70 2.10
12540.75 -12.30 -6.70 4.20
12540.88 -13.50 -8.50 4.40
12541.63 -15.60 -7.10 -0.70
12541.75 -14.20 -6.00 0.00
12541.88 -12.50 -5.80 1.70
12542.00 -11.70 -6.00 2.90
12542.63 -15.10 -9.00 7.20
12543.00 -21.40 -9.40 1.60
12543.13 -22.30 -10.50 1.10
12543.38 -11.00 -7.60 3.70
12543.75 -13.20 -6.60 5.60
12544.50 -10.10 -5.00 4.50
12545.25 -17.30 -8.40 2.00
12545.38 -17.20 -7.30 0.90
12546.00 -11.20 -6.00 4.10
12546.13 -10.80 -6.20 3.60
12546.38 -12.30 -6.70 5.00
12546.50 -14.40 -9.20 6.40
12546.63 -18.30 -9.80 7.00
12547.88 -11.00 -4.80 5.70
12549.50 -12.60 -6.90 1.50
12549.88 -11.40 -6.50 2.80
12550.00 -12.80 -6.90 4.20
12551.00 -11.30 -4.80 -1.40
12551.50 -13.50 -6.20 4.70
12551.63 -13.80 -5.70 2.90
12551.88 -17.70 -9.70 2.40
12552.13 -19.20 -8.40 3.10
12552.38 -16.50 -8.00 0.10
12552.50 -16.70 -8.20 -1.10
12552.63 -11.60 -6.20 -0.70
12552.75 -8.30 -4.40 1.30
12552.88 -8.50 -4.80 4.10
12553.00 -9.60 -5.60 5.40
12553.13 -11.50 -6.70 5.60
12553.25 -14.80 -7.10 4.60
12553.38 -16.80 -9.90 3.70
12553.63 -16.40 -9.20 3.10
12554.25 -13.90 -6.90 0.70
12555.88 -14.20 -5.50 5.60
12556.63 -10.40 -5.00 2.30
12556.75 -9.30 -3.20 3.90
12557.50 -15.00 -5.50 2.40
12557.63 -11.60 -6.20 2.90
12557.88 -11.70 -6.90 5.90
12558.38 -17.50 -8.20 -0.50
12558.50 -16.30 -7.10 -1.70
12559.13 -11.70 -7.80 8.20
12559.38 -16.40 -8.70 3.50
12560.63 -15.60 -7.60 0.60
12560.75 -16.10 -7.80 -0.10
12560.88 -14.60 -6.70 -0.10
12561.00 -13.00 -5.20 0.90
12561.50 -13.10 -5.00 2.70
12561.75 -15.00 -7.30 4.40
12561.88 -14.80 -6.60 3.70
12562.25 -12.60 -4.50 0.40
12562.38 -11.70 -3.60 1.70
12562.50 -11.40 -3.60 3.60
12562.75 -13.80 -6.60 4.50
12562.88 -14.80 -6.60 3.00
12564.25 -14.30 -8.50 4.20
12564.38 -15.60 -8.40 3.10
12565.25 -16.40 -7.30 2.10
12565.50 -18.10 -9.50 -2.30
12567.25 -11.60 -6.20 2.30
12567.38 -11.60 -6.20 3.90
12567.63 -15.60 -8.40 5.40
12568.00 -17.30 -8.40 1.40
12568.25 -14.60 -6.60 2.90
12568.50 -13.30 -4.70 4.60
12570.00 -15.00 -6.00 3.50
12570.38 -17.10 -6.20 -0.80
12570.63 -12.00 -5.00 2.20
12572.00 -14.20 -4.10 -3.20
12572.38 -15.60 -7.10 0.20
12572.75 -17.50 -6.40 1.10
12572.88 -17.10 -5.70 0.90
12573.00 -16.40 -5.50 1.00
12573.50 -15.00 -8.70 1.90
12573.63 -14.30 -7.10 2.60
12574.13 -14.50 -9.90 1.10
12574.38 -15.60 -9.50 2.30
12574.50 -16.60 -10.10 2.80
12574.75 -18.40 -9.00 1.70
12575.13 -14.30 -7.10 0.70
12575.63 -12.80 -6.40 4.50
12576.13 -18.40 -9.90 1.30
12576.25 -18.00 -9.70 0.90
12576.38 -17.20 -7.30 1.60
12577.50 -13.40 -5.50 2.50
12578.13 -14.80 -8.00 4.40
12578.63 -18.80 -6.40 -0.10
12579.00 -11.90 -2.90 2.70
12579.25 -12.10 -5.20 3.90
12579.38 -13.20 -6.70 3.30
12580.13 -16.70 -4.50 2.60
12580.25 -15.40 -4.70 1.50
12580.38 -12.70 -6.20 2.60
12581.00 -15.50 -10.10 2.50
12581.38 -16.30 -8.00 1.50
12581.63 -15.60 -6.60 1.40
12581.75 -14.30 -5.20 0.70
12581.88 -13.40 -4.50 0.70
12582.00 -12.30 -4.10 0.50
12582.13 -9.60 -3.20 1.20
12582.38 -11.40 -4.50 4.30
12582.63 -14.40 -8.70 5.00
12582.88 -22.50 -9.40 0.70
12583.00 -21.40 -10.30 -1.00
12583.13 -18.00 -8.20 -1.20
12584.00 -12.00 -6.40 2.60
12585.75 -14.00 -7.60 1.00
12585.88 -12.90 -6.00 0.50
12586.63 -14.60 -6.60 4.70
12587.50 -16.20 -5.50 0.30
12587.88 -10.80 -2.50 1.20
12588.25 -14.40 -7.30 3.80
12588.50 -19.00 -9.60 2.20
12589.00 -15.40 -3.40 3.30
12590.25 -13.00 -4.80 2.10
12591.25 -19.40 -9.40 5.00
12592.00 -11.60 -4.80 2.00
12592.38 -13.40 -6.00 4.20
12594.38 -15.10 -8.00 3.20
12595.38 -16.60 -7.30 5.40
12596.25 -10.30 -3.00 4.40
12596.38 -11.30 -2.90 5.60
12598.25 -14.70 -7.30 5.20
12599.13 -14.00 -6.20 3.00
12600.88 -15.20 -9.20 5.00
12601.13 -15.20 -9.70 7.00
12602.63 -14.10 -10.60 2.30
12602.75 -13.60 -8.20 3.80
12603.63 -18.10 -9.90 -0.80
12605.25 -13.80 -3.80 3.10
12605.50 -13.30 -3.80 2.80
12605.63 -13.40 -4.50 2.70
12606.13 -15.80 -5.90 2.90
12606.38 -15.00 -6.40 0.90
12607.00 -18.10 -7.50 4.70
12609.50 -14.30 -6.60 4.20
12610.63 -13.10 -5.00 5.80
12611.50 -16.20 -8.40 5.90
12611.75 -13.70 -4.50 2.00
12612.63 -18.60 -9.40 1.60
12613.00 -12.90 -4.50 5.40
12614.63 -14.10 -8.70 3.70
12614.75 -12.70 -7.10 3.00
12615.25 -13.80 -7.10 3.30
12615.38 -12.60 -6.40 4.70
12616.00 -17.00 -7.10 4.80
12617.50 -14.10 -8.20 4.80
12618.75 -10.50 -5.20 1.60
12618.88 -11.30 -5.80 3.30
12620.25 -15.60 -6.60 0.70
12620.50 -13.70 -6.90 0.10
12620.63 -10.80 -5.20 1.70
12623.75 -9.70 -6.20 5.00
12623.88 -9.80 -6.90 5.00
12624.63 -15.40 -7.50 2.20
12624.88 -13.70 -6.40 1.00
12625.88 -14.10 -8.20 4.50
12626.25 -18.50 -7.30 1.90
12626.50 -16.40 -7.80 -1.50
12626.88 -10.30 -2.50 2.80
12627.00 -11.30 -5.20 5.20
12627.38 -14.80 -6.20 6.70
12628.25 -15.80 -6.00 2.70
12628.88 -11.00 -5.80 3.50
12629.00 -13.00 -7.10 3.50
12629.38 -15.50 -7.80 3.80
12630.38 -12.00 -6.50 0.20
12630.63 -8.30 -5.20 3.80
12630.75 -10.60 -4.10 4.60
12631.13 -16.90 -8.20 1.60
12631.50 -12.50 -6.20 1.50
12631.63 -12.10 -5.20 3.00
12631.75 -11.70 -4.10 3.90
12631.88 -12.70 -3.80 3.80
12632.00 -12.70 -3.40 3.00
12632.13 -12.10 -3.90 2.80
12632.25 -11.20 -5.00 3.80
12632.50 -22.60 -5.90 3.40
12632.75 -15.20 -2.50 -3.80
12632.88 -12.20 0.30 -4.60
12633.00 -8.60 0.70 -0.80
12633.13 -12.00 -1.70 1.10
12633.25 -11.50 -1.70 -0.10
12633.50 -8.50 1.00 0.60
12633.63 -8.80 -4.30 5.50
12633.88 -13.80 -5.70 5.10
12634.00 -15.20 -6.40 3.20
12634.13 -17.20 -6.40 1.70
12634.25 -13.10 -7.80 1.40
12634.50 -12.00 -5.50 4.80
12634.88 -17.80 -8.00 4.70
12635.00 -16.90 -7.30 2.80
12635.13 -16.70 -7.30 2.00
12635.25 -13.50 -8.00 2.70
12635.50 -12.10 -7.10 5.80
12636.88 -16.50 -8.00 4.30
12637.00 -16.40 -8.70 3.20
12637.38 -16.50 -9.40 4.40
12637.63 -17.60 -8.00 3.80
12638.25 -15.60 -7.50 1.60
12638.50 -15.90 -7.50 2.50
12638.88 -15.60 -7.50 1.00
12639.25 -13.60 -7.80 2.40
12639.38 -13.90 -7.30 3.70
12639.63 -16.40 -7.80 3.20
12640.00 -16.20 -9.50 -0.40
12640.13 -15.40 -9.00 -0.10
12640.38 -12.60 -5.00 1.60
12640.50 -10.50 -3.40 2.90
12640.63 -11.80 -4.30 3.80
12641.00 -13.80 -6.60 3.60
12641.38 -15.20 -7.30 3.50
12641.63 -15.10 -5.70 4.30
12641.75 -15.00 -6.40 3.50
12641.88 -14.30 -6.60 2.90
12642.13 -12.50 -4.80 3.20
12642.38 -12.60 -6.40 3.30
12642.50 -12.30 -8.00 3.40
12642.63 -13.20 -8.50 3.70
12642.75 -15.00 -7.80 3.50
12642.88 -15.60 -7.50 2.70
12643.00 -16.90 -7.30 0.80
12643.38 -10.10 -4.60 1.70
12643.50 -10.30 -3.40 4.10
12644.25 -17.10 -7.50 1.00
12644.38 -14.70 -5.50 1.30
12644.63 -14.90 -3.40 2.60
12645.13 -11.50 -4.10 0.40
12645.50 -13.30 -4.80 -0.50
12645.63 -14.40 -3.40 -0.70
12646.00 -11.60 -3.90 0.90
12646.13 -12.00 -4.10 0.70
12646.25 -13.50 -4.80 -0.30
12646.75 -10.30 -3.40 -1.10
12647.63 -19.70 -8.70 -2.60
12647.75 -16.10 -8.20 -2.10
12648.00 -10.20 -6.30 0.80
12648.38 -11.80 -5.80 1.90
12648.50 -13.90 -6.00 1.50
12648.63 -13.50 -6.70 1.30
12649.25 -13.30 -5.70 3.90
12649.38 -13.80 -4.70 3.40
12650.50 -12.20 -4.10 2.00
12650.88 -13.50 -6.20 1.10
12652.00 -7.80 -2.50 4.40
12652.75 -13.00 -6.20 -0.70
12653.25 -10.20 -6.70 4.40
12653.63 -14.80 -7.10 1.70
12654.00 -11.70 -6.40 3.20
12654.50 -10.80 -3.80 5.90
12654.63 -11.80 -5.20 6.10
12654.75 -12.70 -7.10 6.10
12655.88 -10.90 -6.50 3.90
12656.38 -11.00 -7.60 1.60
12656.50 -11.30 -7.10 1.40
12657.38 -11.40 -6.90 2.10
12657.50 -12.00 -6.40 3.10
12658.00 -11.00 -6.70 2.20
12658.13 -9.30 -6.90 2.00
12658.25 -9.00 -5.60 2.70
12658.63 -12.70 -6.20 4.40
12659.00 -14.00 -6.20 2.30
12659.13 -13.10 -6.40 2.70
12659.75 -11.30 -6.70 3.90
12659.88 -10.90 -8.30 4.10
12660.00 -10.00 -2.50 3.90
12660.63 -14.10 -5.70 2.80
12661.63 -7.60 -4.60 3.10
12661.75 -8.40 -4.60 4.00
12662.75 -8.70 -5.00 2.10
12663.00 -6.30 -1.90 3.90
12663.13 -9.40 -4.30 4.90
12663.50 -10.00 -3.90 1.90
12663.75 -10.90 -2.70 2.80
12664.13 -10.40 -6.90 2.70
12664.88 -7.60 -3.20 1.50
12665.00 -7.40 -3.20 3.50
12665.13 -7.60 -5.60 4.70
12665.50 -14.70 -8.20 0.20
12665.88 -9.00 -6.90 2.30
12666.50 -14.50 -9.00 4.00
12666.63 -13.60 -7.30 3.20
12666.75 -12.60 -6.90 3.60
12667.13 -10.40 -4.50 5.80
12667.25 -11.40 -5.50 5.90
12667.50 -13.40 -6.00 5.10
12667.63 -13.20 -7.10 4.40
12667.75 -13.50 -6.70 3.70
12668.25 -11.20 -6.00 4.90
12668.38 -12.00 -5.50 5.00
12668.63 -15.60 -5.20 3.70
12669.00 -13.80 -5.70 3.60
12669.13 -13.70 -4.50 4.50
12669.25 -11.80 -5.20 5.20
12669.38 -11.40 -4.50 5.60
12669.50 -11.30 -3.40 5.60
12669.75 -14.20 -6.40 4.70
12669.88 -15.20 -6.40 3.70
12670.00 -15.60 -7.50 3.50
12670.13 -14.40 -8.70 3.60
12670.25 -12.50 -9.20 5.10
12670.38 -11.70 -6.90 6.00
12670.63 -13.90 -5.50 3.30
12670.75 -14.50 -5.00 2.50
12671.00 -13.00 -6.20 4.60
12671.13 -12.70 -7.60 6.50
12671.25 -13.20 -6.20 7.70
12671.50 -15.60 -5.10 7.10
12671.63 -15.00 -6.40 5.60
12672.13 -16.50 -6.60 3.60
12672.25 -15.00 -6.40 5.60
12672.38 -15.00 -4.90 6.20
12672.63 -17.80 -7.50 5.40
12673.13 -15.30 -8.40 5.20
12673.25 -15.20 -7.30 6.80
12674.00 -14.40 -9.70 3.20
12674.38 -14.30 -7.10 6.50
12674.50 -15.90 -7.50 4.10
12674.63 -17.70 -7.30 1.10
12675.00 -14.00 -7.60 3.00
12675.13 -12.70 -4.70 4.50
12675.25 -12.60 -3.60 6.80
12675.38 -13.60 -4.50 7.30
12675.50 -17.00 -7.10 6.20
12675.63 -16.20 -9.00 2.40
12675.88 -13.60 -8.30 1.00
12676.00 -12.60 -7.30 2.30
12676.13 -11.90 -7.80 3.70
12676.25 -12.80 -8.20 3.20
12676.88 -12.70 -7.10 2.00
12677.00 -11.40 -6.90 3.10
12677.13 -12.10 -4.30 5.40
12677.50 -16.40 -7.30 1.90
12677.63 -14.80 -8.00 0.30
12677.75 -13.10 -7.40 -0.50
12678.00 -10.90 -3.70 0.20
12678.13 -13.10 -6.40 1.60
12678.25 -11.30 -5.80 2.30
12678.75 -15.90 -5.70 1.10
12678.88 -15.20 -8.20 1.00
12679.00 -10.90 -6.00 1.20
12679.13 -12.20 -4.50 3.10
12679.25 -13.10 -5.00 5.50
12679.38 -12.60 -5.50 6.00
12679.63 -18.90 -6.60 -0.40
12679.75 -21.00 -8.20 -2.60
12679.88 -12.20 -6.50 -0.50
12680.00 -11.60 -4.30 2.30
12680.13 -11.20 -3.60 4.60
12680.25 -11.30 -5.80 5.60
12681.00 -10.30 -3.90 2.30
12681.13 -9.70 -5.20 5.10
12681.25 -11.80 -6.20 6.40
12681.50 -15.20 -5.50 4.30
12681.63 -15.10 -5.20 2.20
12682.13 -9.50 -4.30 2.90
12682.38 -11.70 -6.40 5.10
12682.50 -14.00 -7.50 4.60
12682.63 -14.70 -9.70 2.10
12682.75 -11.50 -9.10 0.80
12682.88 -11.80 -9.10 0.70
12683.00 -10.50 -8.50 1.60
12683.13 -11.50 -7.10 3.00
12683.25 -10.90 -7.40 5.10
12683.38 -13.80 -6.20 5.80
12683.75 -13.50 -4.80 -0.20
12684.13 -11.50 -6.20 8.00
12684.25 -13.20 -9.00 8.30
12684.50 -18.40 -8.40 5.80
12684.63 -17.10 -7.10 3.50
12684.75 -16.60 -8.70 3.90
12684.88 -18.30 -11.70 4.80
12685.00 -18.20 -10.50 5.60
12685.13 -17.60 -7.10 4.40
12685.25 -16.50 -5.70 3.70
12685.38 -16.90 -7.80 2.90
12685.50 -13.60 -8.20 2.60
12685.88 -14.70 -7.80 5.50
12686.00 -16.90 -7.30 6.40
12686.13 -16.10 -6.80 7.10
12686.50 -17.00 -7.50 6.40
12686.75 -18.60 -9.90 5.50
12686.88 -19.30 -10.10 4.00
12687.00 -20.70 -10.50 3.50
12687.25 -18.10 -7.00 4.60
12687.38 -17.10 -6.10 5.60
12687.50 -16.10 -4.90 6.40
12687.63 -16.30 -5.70 6.60
12687.88 -16.50 -8.40 6.90
12688.25 -19.30 -9.20 8.30
12688.38 -18.70 -7.70 10.20
12688.50 -16.90 -8.20 10.20
12688.63 -19.00 -8.60 9.50
12688.75 -19.10 -11.20 7.90
12688.88 -18.20 -13.40 5.50
12689.13 -20.00 -10.30 6.20
12689.25 -16.20 -8.00 5.60
12689.38 -14.70 -8.70 5.90
12689.50 -14.00 -7.50 6.60
12689.63 -14.80 -7.50 5.10
12689.88 -14.80 -10.80 4.30
12690.00 -15.10 -9.00 5.90
12690.13 -17.00 -9.90 6.80
12690.38 -16.10 -10.10 9.00
12690.50 -17.90 -10.10 8.60
12690.63 -18.60 -8.80 6.40
12690.75 -19.00 -10.10 4.70
12691.13 -15.40 -6.20 4.70
12691.25 -14.80 -4.70 6.90
12691.38 -14.30 -7.10 8.50
12691.50 -15.20 -8.60 7.60
12691.88 -19.10 -12.70 6.20
12692.00 -19.90 -10.10 5.90
12692.13 -21.30 -2.60 5.40
12692.25 -15.10 -3.80 6.10
12692.38 -14.00 -5.20 7.20
12692.50 -13.50 -7.10 7.50
12692.75 -15.60 -10.30 5.20
12693.00 -11.40 -12.50 2.80
12693.25 -9.00 -10.20 4.50
12693.38 -7.10 -15.10 8.20
12693.63 -12.50 -11.00 8.10
12693.88 -14.70 -9.70 3.60
12694.00 -13.90 -9.70 2.00
12694.13 -10.50 -10.00 2.90
12694.25 -10.60 -11.50 3.40
12694.38 -12.70 -9.00 4.90
12694.50 -13.60 -7.80 5.40
12694.63 -14.60 -7.50 3.20
12694.75 -13.50 -6.20 2.70
12694.88 -14.80 -5.70 4.00
12695.13 -14.90 -8.20 7.10
12695.25 -15.70 -8.20 8.80
12695.38 -16.90 -7.70 9.60
12695.50 -18.10 -8.40 9.20
12695.75 -17.90 -10.10 4.80
12695.88 -17.30 -10.80 4.00
12696.13 -15.00 -10.80 7.90
12696.25 -16.70 -10.80 9.10
12696.50 -19.80 -10.70 7.30
12696.75 -18.90 -9.40 5.10
12696.88 -18.10 -10.30 4.80
12697.00 -19.70 -7.30 5.60
12697.25 -16.20 -3.60 6.70
12697.38 -15.50 -6.80 5.40
12697.50 -18.80 -5.90 5.70
12697.63 -18.10 -7.10 2.90
12697.88 -22.80 -9.60 2.80
12698.00 -22.50 -4.70 1.20
12698.13 -17.40 -2.00 0.70
12698.25 -12.80 -2.50 0.40
12698.38 -12.80 -2.50 1.20
12698.63 -12.70 -4.30 5.20
12698.75 -13.30 -4.70 5.80
12699.00 -15.10 -8.00 6.10
12699.13 -16.80 -8.40 5.60
12699.25 -20.00 -9.80 5.00
12699.38 -22.70 -9.80 2.70
12699.50 -19.20 -7.50 1.00
12699.88 -14.20 -3.10 3.60
12700.50 -11.90 -6.00 8.80
12700.63 -15.70 -8.20 8.30
12700.88 -17.30 -10.30 5.60
12701.13 -22.70 -11.20 2.50
12701.63 -11.50 -7.10 1.70
12702.13 -13.80 -6.60 4.40
12702.25 -14.30 -6.60 5.20
12702.50 -16.90 -7.30 4.30
12702.75 -16.30 -7.10 2.90
12702.88 -15.50 -6.00 2.20
12703.63 -15.40 -4.70 2.80
12703.75 -15.20 -6.40 2.30
12704.00 -15.40 -8.00 2.80
12704.13 -15.20 -7.30 3.30
12704.25 -15.90 -6.20 3.60
12704.38 -15.00 -6.40 3.00
12704.50 -14.70 -6.00 2.20
12704.75 -12.80 -6.90 4.50
12704.88 -13.20 -7.10 4.70
12705.38 -17.20 -9.20 4.60
12705.63 -19.80 -7.90 2.80
12705.75 -19.00 -9.20 1.30
12705.88 -14.60 -6.20 2.40
12706.00 -14.60 -4.70 4.80
12706.75 -25.00 -11.90 0.70
12706.88 -18.50 -9.20 0.90
12707.13 -14.50 -4.90 4.50
12707.25 -14.70 -5.50 4.60
12707.50 -18.20 -8.60 2.20
12707.63 -18.90 -9.40 1.50
12707.75 -19.30 -9.60 2.50
12707.88 -18.60 -9.00 3.00
12708.00 -17.20 -7.70 3.70
12708.38 -16.90 -7.30 1.50
12708.50 -18.40 -7.50 1.10
12708.63 -18.10 -7.50 0.80
12708.88 -16.10 -6.90 1.20
12709.13 -15.20 -5.50 2.90
12709.25 -15.10 -5.20 3.20
12709.38 -16.30 -5.20 3.10
12709.50 -15.60 -6.60 3.00
12709.63 -17.10 -7.50 2.70
12709.75 -17.40 -8.20 2.20
12710.00 -15.20 -6.90 3.70
12710.38 -13.80 -6.60 5.40
12710.63 -15.30 -8.40 3.50
12710.75 -14.40 -8.20 3.10
12710.88 -16.10 -7.80 3.80
12711.38 -17.20 -8.20 3.60
12712.38 -18.40 -7.50 2.10
12712.50 -16.60 -8.70 3.10
12712.88 -13.70 -8.40 6.10
12713.88 -11.60 -5.80 4.60
12714.00 -12.20 -6.40 3.70
12714.13 -15.30 -9.00 2.50
12714.25 -19.90 -9.20 0.70
12714.75 -11.70 -6.40 5.00
12714.88 -13.00 -7.60 5.60
12715.00 -15.20 -10.10 5.70
12715.38 -14.70 -11.10 -0.30
12715.63 -9.50 -8.80 0.80
12715.75 -9.00 -7.80 2.30
12715.88 -8.80 -9.10 3.40
12716.00 -10.70 -9.50 5.00
12716.38 -14.40 -9.70 1.40
12716.50 -14.40 -9.20 1.10
12716.63 -12.70 -7.60 2.50
12716.75 -12.30 -6.70 3.90
12717.00 -12.50 -6.20 3.40
12717.38 -14.40 -6.90 2.10
12717.75 -12.00 -4.50 4.80
12718.00 -13.20 -8.00 10.70
12718.13 -15.40 -9.60 8.40
12718.25 -14.80 -6.60 4.70
12718.50 -16.10 -9.70 1.40
12718.75 -13.90 -7.80 0.70
12718.88 -12.10 -2.90 3.30
12719.13 -12.10 -6.70 5.40
12719.50 -13.20 -8.50 1.50
12719.63 -11.90 -8.70 2.40
12720.13 -9.30 -8.70 2.60
12720.50 -11.40 -7.80 2.60
12720.88 -11.70 -5.50 1.60
12721.13 -11.60 -5.20 0.00
12721.50 -8.80 -3.90 3.80
12721.63 -8.80 -3.90 4.30
12722.13 -14.60 -6.20 3.90
12722.25 -14.30 -8.50 3.40
12722.38 -15.00 -6.90 3.30
12722.63 -13.40 -5.50 3.20
12723.38 -10.70 -7.60 4.10
12723.88 -15.30 -8.00 5.60
12724.00 -16.80 -8.00 4.20
12724.25 -15.90 -6.20 1.20
12724.75 -10.60 -5.50 3.70
12725.13 -13.80 -4.30 4.70
12725.25 -14.60 -4.30 3.70
12725.50 -16.40 -7.80 3.30
12726.25 -13.00 -6.70 4.20
12726.50 -11.10 -6.90 4.80
12726.63 -14.10 -9.20 3.70
12726.88 -17.30 -8.00 2.20
12727.00 -17.30 -9.00 3.10
12727.13 -14.90 -9.20 3.50
12727.25 -13.50 -6.20 4.70
12727.50 -14.30 -5.70 3.90
12727.75 -17.30 -6.60 2.80
12727.88 -17.60 -5.70 3.30
12728.00 -13.90 -6.00 4.70
12728.13 -15.10 -4.70 7.30
12728.25 -14.60 -3.80 7.30
12728.38 -16.20 -6.60 7.90
12728.50 -14.50 -8.00 6.40
12728.75 -17.00 -9.90 4.80
12728.88 -16.10 -9.20 4.20
12729.25 -14.30 -8.40 5.60
12729.38 -12.60 -6.90 7.00
12729.50 -13.80 -6.60 7.60
12729.88 -15.20 -7.80 4.10
12730.00 -18.10 -7.50 3.10
12730.25 -15.60 -8.00 3.80
12730.63 -14.40 -7.30 7.90
12731.00 -21.80 -10.10 1.10
12731.25 -15.90 -6.20 4.40
12731.63 -17.30 -7.50 7.90
12732.25 -12.90 -3.20 0.80
12732.50 -12.90 -5.00 6.50
12732.75 -16.60 -6.80 6.60
12733.00 -23.70 -10.00 2.40
12733.13 -25.60 -7.70 1.00
12733.25 -23.60 -7.00 2.40
12733.63 -12.20 -6.00 4.70
12733.75 -12.50 -4.70 5.10
12733.88 -14.70 -5.90 5.00
12734.00 -16.90 -7.30 4.20
12734.13 -16.90 -8.20 3.20
12734.25 -18.00 -9.20 3.70
12734.38 -20.90 -7.00 6.50
12734.50 -22.30 -10.00 6.40
12734.88 -18.00 -5.50 3.60
12735.00 -18.80 -6.40 1.10
12735.38 -9.10 -4.60 2.60
12735.75 -14.40 -5.90 10.50
12736.00 -21.30 -5.40 3.50
12736.13 -31.90 -7.60 2.70
12736.25 -37.60 -7.30 -0.60
12736.50 -11.60 -4.80 -1.20
12736.63 -9.20 -6.30 2.70
12737.25 -23.90 -8.30 10.70
12738.00 -6.20 -3.90 0.30
12738.13 -4.80 -5.00 7.50
12738.25 -6.00 -6.90 13.00
12738.63 -20.70 -10.10 6.80
12738.75 -24.20 -13.30 2.80
12739.13 -22.70 -12.70 -5.70
12739.25 -12.00 -6.90 -3.00
12739.50 -7.40 -3.70 2.50
12739.88 -10.50 -8.00 4.90
12740.25 -16.80 -10.30 4.10
12740.38 -18.60 -9.40 2.40
12740.50 -22.90 -2.60 -0.50
12740.75 -23.40 -7.90 -2.70
12740.88 -21.70 -10.30 -3.00
12741.00 -13.70 -6.90 -1.50
12741.25 -11.20 -4.50 4.20
12741.63 -15.60 -7.50 1.60
12742.00 -18.70 -11.90 5.60
12742.13 -18.10 -6.10 6.90
12742.25 -15.10 -5.70 6.40
12742.38 -14.40 -7.30 6.50
12742.88 -24.20 -9.80 -3.70
12743.13 -12.70 -6.70 -0.40
12743.25 -12.00 -4.50 1.70
12743.50 -11.00 -3.40 4.90
12743.63 -12.10 -4.30 6.80
12744.00 -14.90 -9.70 6.40
12744.13 -16.90 -7.70 5.00
12744.25 -20.20 -11.00 3.60
12744.38 -24.40 -9.80 3.10
12744.50 -29.00 -9.30 -0.60
12745.38 -11.10 -7.30 9.40
12745.50 -17.40 -10.10 8.40
12745.88 -23.70 -11.90 -1.90
12746.00 -22.90 -10.10 -4.70
12746.13 -18.90 -9.90 -5.70
12747.00 -12.80 -8.30 0.30
12748.25 -16.70 -6.00 -0.80
12748.38 -13.90 -5.50 0.70
12748.63 -9.70 -5.20 4.00
12748.88 -11.70 -6.00 5.50
12749.13 -15.30 -8.00 3.90
12749.25 -17.20 -8.70 2.90
12749.88 -13.90 -4.10 3.00
12750.25 -11.90 -6.90 6.00
12751.63 -17.40 -9.70 2.50
12751.88 -13.20 -6.70 3.20
12752.50 -14.30 -9.40 6.40
12754.13 -12.30 -8.40 8.20
12754.38 -15.50 -8.20 7.00
12754.63 -21.10 -8.80 5.50
12755.13 -13.10 -6.00 3.10
12755.88 -14.30 -7.50 7.10
12756.00 -16.50 -7.50 8.10
12756.88 -19.40 -10.80 2.90
12757.13 -18.20 -8.20 2.80
12757.63 -9.60 -2.30 5.10
12758.75 -14.50 -5.50 0.60
12759.13 -7.90 -3.20 1.70
12759.25 -7.50 -3.90 2.90
12759.38 -8.60 -2.10 4.40
12759.63 -10.60 -5.50 9.70
12759.75 -14.00 -8.00 10.70
12759.88 -17.80 -10.80 8.30
12760.00 -20.50 -13.10 5.90
12760.25 -20.90 -8.40 3.10
12760.38 -19.30 -7.70 1.20
12760.50 -14.50 -4.50 0.00
12761.13 -9.30 -4.50 5.80
12761.25 -10.70 -6.70 6.80
12761.38 -12.10 -7.60 7.20
12761.75 -19.00 -9.60 5.50
12761.88 -19.70 -8.20 5.10
12762.00 -19.30 -8.20 3.40
12762.13 -17.70 -9.20 0.50
12762.25 -16.10 -7.30 -1.70
12762.63 -10.80 -5.80 1.60
12762.88 -12.20 -6.40 4.40
12763.00 -14.30 -7.10 3.80
12763.13 -13.60 -7.30 1.00
12763.25 -14.10 -6.20 1.70
12763.38 -14.40 -7.30 4.10
12763.88 -16.30 -5.10 6.80
12764.00 -21.80 -4.00 5.20
12764.13 -22.70 -6.60 2.80
12764.38 -16.40 -8.60 6.20
12764.50 -14.60 -11.00 8.80
12764.63 -12.10 -6.20 11.20
12765.00 -13.30 -6.80 9.50
12765.50 -22.90 -12.60 8.60
12765.88 -16.10 -7.80 4.30
12766.00 -16.10 -5.90 3.60
12766.13 -18.80 -7.70 3.70
12766.75 -15.50 -5.90 7.70
12767.00 -18.60 -8.80 8.40
12767.88 -16.80 -6.60 8.00
12768.38 -14.60 -5.70 7.50
12768.50 -15.20 -8.20 9.60
12769.13 -16.40 -10.10 4.60
12769.38 -17.20 -7.30 4.50
12769.50 -17.20 -8.60 5.60
12769.75 -18.10 -8.40 4.90
12770.63 -15.20 -5.90 4.00
12770.75 -13.90 -6.00 3.60
12771.25 -17.40 -9.70 3.20
12771.38 -17.70 -8.60 3.50
12771.63 -18.10 -6.20 2.30
12771.75 -16.30 -5.20 2.60
12771.88 -16.30 -7.50 3.00
12772.00 -15.20 -8.20 1.60
12775.50 -22.00 -10.50 1.20
12778.25 -13.10 -6.90 3.30
12778.38 -15.30 -8.00 3.90
12780.00 -15.90 -7.10 -0.40
12780.75 -16.90 -7.70 3.70
12783.00 -15.50 -7.30 1.40
12784.75 -16.50 -6.60 1.40
12785.38 -13.00 -6.60 5.70
12786.25 -14.80 -6.60 4.90
12789.50 -12.60 -7.30 3.20
12791.25 -14.20 -6.40 2.80
12794.38 -15.10 -8.00 2.30
12795.00 -16.10 -8.70 3.60
12797.63 -20.10 -9.40 3.10
12798.13 -17.90 -8.00 0.40
12799.13 -19.70 -12.10 4.80
12800.38 -16.90 -8.70 1.10
12801.38 -21.60 -11.20 2.80
12804.63 -14.60 -8.50 1.90
12805.38 -13.00 -6.20 2.70
12806.38 -19.30 -8.60 3.30
12806.50 -19.20 -8.00 2.50
12807.88 -20.00 -11.70 5.50
12808.25 -21.50 -7.70 1.10
12809.00 -13.90 -4.10 3.80
12809.38 -18.70 -10.50 2.70
12809.50 -18.60 -9.90 3.40
12809.63 -21.10 -8.40 3.60
12809.88 -16.60 2.70 3.40
12810.00 -17.60 -5.20 2.60
12810.38 -15.80 -3.10 2.60
12810.50 -15.10 -3.40 1.50
12810.75 -17.20 -6.80 3.20
12811.13 -17.20 -3.60 4.30
12811.25 -19.20 -4.70 3.70
12811.38 -18.20 -1.40 2.50
12812.00 -13.40 -7.30 5.60
12812.13 -14.30 -9.00 6.20
12814.00 -12.30 -8.00 7.80
12814.13 -14.30 -8.00 8.50
12814.75 -18.60 -8.00 2.70
12814.88 -13.00 -2.90 3.50
12815.63 -19.30 -11.40 5.40
12815.75 -20.00 -9.40 5.40
12815.88 -19.80 -9.40 5.80
12816.00 -19.40 -9.40 5.70
12816.75 -17.20 -8.70 1.10
12817.13 -12.60 -5.00 3.60
12817.38 -12.60 -7.30 7.70
12817.75 -20.90 -11.90 4.30
12818.63 -18.00 -9.20 2.70
12819.00 -13.90 -7.80 3.70
12819.25 -14.80 -8.40 6.30
12819.88 -18.40 -8.40 3.70
12824.13 -14.00 -6.20 3.00
12824.50 -15.10 -7.10 4.30
12824.63 -16.40 -8.70 4.40
12825.88 -13.90 -8.70 6.60
12827.00 -17.40 -8.20 2.60
12829.50 -20.30 -9.90 -0.20
12830.13 -14.30 -5.20 0.80
12830.38 -14.10 -5.80 0.70
12831.75 -17.30 -5.70 1.00
12832.00 -13.90 -4.50 3.00
12835.88 -22.70 -11.60 1.30
12836.50 -12.10 -5.20 2.70
12838.50 -13.80 -6.60 4.00
12839.00 -19.70 -8.60 4.60
12839.25 -20.10 -7.50 2.70
12839.38 -19.60 -6.60 1.50
12840.75 -16.70 -11.70 3.60
12841.13 -17.70 -6.80 0.90
12841.25 -13.30 -5.80 0.80
12841.38 -12.20 -5.50 2.40
12842.00 -13.90 -8.20 4.20
12843.00 -11.60 -3.90 1.00
12843.88 -17.10 -8.00 0.00
12844.25 -15.40 -3.90 -3.90
12844.38 -11.60 -2.10 -3.20
12844.75 -9.30 -2.80 2.70
12844.88 -11.60 -4.30 2.90
12845.13 -17.20 -6.90 -0.40
12845.50 -16.90 -9.70 -2.60
12845.63 -16.70 -0.80 -2.40
12845.88 -10.40 -0.40 -0.50
12846.00 -10.60 -1.10 1.20
12846.13 -10.70 -1.70 2.50
12847.00 -21.40 -9.80 1.70
12847.13 -16.50 -10.40 0.80
12847.88 -9.80 -5.00 5.90
12848.38 -19.30 -11.00 2.60
12849.50 -13.00 -2.90 4.90
12850.38 -14.90 -5.20 -0.20
12850.63 -11.40 -5.60 1.90
12851.13 -14.20 -6.40 5.00
12852.50 -12.80 -6.40 3.90
12853.50 -10.90 -4.10 3.10
12854.38 -15.10 -9.90 2.80
12855.25 -12.20 -6.00 3.10
12857.63 -14.10 -5.70 2.60
12872.25 -13.10 -5.50 4.50
12872.63 -17.00 -9.90 5.00
12872.75 -18.50 -9.60 4.20
12872.88 -19.90 -11.00 4.00
12874.38 -18.50 -8.20 6.70
12874.50 -18.20 -8.20 7.20
12875.13 6.20 7.80 4.90
12875.25 5.70 1.30 4.80
12875.38 5.70 -4.00 5.70
12876.00 -20.90 -7.90 5.20
12877.88 -14.00 -9.00 9.90
12878.13 -13.50 -9.40 7.50
12879.63 -21.50 -8.10 7.30
12881.50 -9.80 -8.30 4.10
12881.88 -10.60 -6.00 11.70
12883.25 -11.20 -8.40 15.60
12883.75 -24.90 -13.50 1.10
12885.13 -18.30 -11.20 6.00
12885.38 -18.10 -11.20 2.80
12885.88 -10.50 -4.30 3.50
12886.25 -12.10 -7.10 6.70
12887.38 -4.20 -3.90 5.80
12888.13 -21.90 -13.10 1.40
12889.00 -3.70 -0.20 0.60
12889.63 -14.70 -8.20 1.90
12889.88 -32.50 -9.50 -2.30
12890.25 -4.50 5.60 -0.70
12890.38 -2.20 6.70 0.90
12890.50 -4.80 0.20 2.50
12890.63 -9.80 -6.00 1.10
12890.75 -11.30 -4.80 0.50
12890.88 -11.60 -6.70 0.40
12891.00 -11.60 -5.80 0.60
12891.25 -13.40 -7.40 0.00
12892.00 -7.60 1.60 0.60
12892.25 -8.80 -2.10 3.00
12892.63 -12.20 -8.20 5.80
12893.00 -7.40 -2.30 7.40
12893.13 -12.30 -9.50 6.70
12893.25 -11.80 -7.60 4.30
12893.38 -11.70 -8.70 2.70
12894.38 -10.60 -5.50 5.40
12895.38 -11.80 -6.20 3.50
12895.63 -14.00 -6.20 1.90
12896.38 -9.90 0.50 0.90
12896.50 -14.30 -4.70 4.10
12897.00 -7.90 -6.00 7.10
12897.25 -6.60 -7.20 8.70
12897.38 -9.30 -6.90 8.10
12902.25 -11.60 -3.80 7.80
12902.38 -13.40 -6.00 6.20
12903.25 -14.40 -5.50 4.80
12904.25 -14.40 -6.40 2.40
12904.75 -15.60 0.60 3.20
12905.50 -9.40 -6.20 6.10
12905.75 -14.20 -6.00 5.00
12905.88 -17.20 -5.50 4.00
12908.25 -10.30 -6.40 5.70
12910.75 -16.10 -8.70 4.10
12911.75 -16.50 -8.40 4.10
12912.38 -14.80 -6.60 3.70
12915.25 -13.20 -8.00 2.30
12916.13 -13.90 -6.90 2.10
12916.50 -15.10 -6.60 2.90
12918.00 -19.30 -8.60 2.20
12919.38 -18.70 -10.10 3.00
12919.63 -18.10 -5.10 4.80
12920.13 -15.90 -5.20 2.70
12920.25 -14.90 -5.20 3.50
12924.50 -15.10 -7.10 4.20
12924.88 -16.30 -7.10 2.30
12926.38 -14.60 -11.00 5.10
12926.50 -16.60 -12.90 3.60
12926.88 -14.80 -7.10 2.20
12927.00 -10.20 2.40 2.30
12928.25 -16.90 -4.90 6.30
12932.88 -16.60 -11.00 6.10
12934.00 -15.10 -8.40 6.10
12937.00 -16.50 -9.00 3.10
12939.63 -15.60 -10.30 5.00
12942.00 -16.20 -10.30 6.50
12942.25 -16.10 -10.60 6.70
12942.38 -16.30 -11.00 4.50
12943.13 -12.30 -11.30 4.60
12944.13 -16.90 -7.70 7.40
12944.75 -14.50 -12.20 6.30
12947.25 -13.70 -10.40 5.90
12948.63 -9.20 -5.80 3.10
12948.75 -10.10 -6.90 4.30
12951.75 -13.80 -15.30 0.20
12952.13 -9.80 -6.50 2.30
12952.38 -16.10 -7.70 4.70
12952.50 -15.00 -7.80 2.50
12953.25 -12.90 -3.60 2.10
12961.88 -13.30 -5.20 2.70
12964.13 -13.70 -3.20 2.40
12965.00 -16.50 -9.00 2.80
12965.50 -10.30 -1.10 1.40
12965.63 -8.00 -2.50 3.70
12966.75 -13.60 -5.50 8.80
12967.13 -14.20 -6.40 6.20
12972.00 -14.80 -7.10 2.20
12973.25 -14.90 -7.80 5.10
12973.63 -16.40 -6.80 5.00
12975.25 -21.50 -10.10 3.20
12978.75 -18.50 -9.20 5.00
12980.25 -10.10 -6.90 2.80
12980.88 -15.00 -7.30 5.80
12981.75 -14.20 -5.50 3.20
12982.50 -16.40 -9.70 5.90
12983.25 -15.20 -7.30 4.90
12983.38 -20.30 -9.80 6.10
12985.63 -12.00 -5.00 3.80
12986.25 -11.70 -1.30 1.10
12986.88 -15.20 -6.90 4.30
12990.25 -10.80 -3.90 3.40
12990.50 -15.90 -7.50 3.80
12992.88 -13.10 -5.00 6.80
12996.13 -9.80 -4.10 4.70
12996.63 -14.40 -8.60 8.80
12996.75 -15.20 -9.20 8.30
12998.50 -14.40 -8.20 10.10
13000.25 -19.10 -3.50 9.90
13002.00 -19.30 -9.60 6.60
13003.88 -20.70 -11.90 6.90
13004.38 -17.30 -9.40 7.30
13005.00 -20.70 -11.90 4.70
13005.50 -16.10 -7.30 7.10
13006.50 -19.40 -12.10 4.20
13011.00 -16.10 -6.40 4.70
13011.50 -17.70 -7.30 8.00
13011.75 -20.90 -13.30 9.20
13013.38 -18.90 -9.40 6.30
13013.50 -18.90 -9.80 6.90
13014.38 -15.60 -9.40 6.30
13015.63 -15.10 -6.20 5.40
13015.75 -17.90 -7.10 3.80
13017.88 -16.30 -6.20 1.70
13020.13 -18.40 -4.20 3.10
13021.88 -16.20 -8.00 6.50
13022.75 -19.40 -7.00 2.60
13024.88 -17.30 -9.00 5.20
13027.63 -15.80 -10.80 5.50
13027.75 -18.50 -10.50 4.80
13028.00 -18.20 -9.60 3.70
13028.63 -19.00 -9.60 2.70
13029.13 -16.50 -7.10 1.50
13030.25 -15.10 -9.00 3.80
13030.75 -19.30 -8.20 -1.60
13037.13 -15.10 -7.50 5.80
13039.00 -18.80 -8.20 3.50
13040.88 -18.40 -4.70 6.50
13041.13 -17.70 -9.60 8.20
13041.75 -19.10 -10.80 5.50
13045.13 -19.80 -10.70 6.80
13045.63 -20.30 -11.20 9.40
13045.75 -20.10 -13.80 6.80
13046.00 -19.30 -10.50 4.50
13046.25 -20.80 -10.70 5.50
13046.63 -19.70 -7.30 3.60
13047.13 -22.20 -8.80 1.70
13048.50 -20.30 -7.00 5.40
13049.25 -19.80 -9.40 6.00
13053.25 -18.20 -9.60 6.00
13054.75 -20.60 -8.80 8.80
13055.13 -20.00 -10.30 6.60
13056.13 -16.90 -10.10 8.10
13060.13 -21.60 -12.10 8.00
13061.88 -18.20 -6.80 8.50
13075.50 -20.00 -8.80 5.70
13076.50 -19.00 -10.10 5.90
13076.75 -20.40 -12.90 7.40
13077.13 -24.60 -10.70 5.70
13078.13 -28.70 -12.60 1.60
13078.50 -20.80 -10.30 3.90
13078.63 -19.30 -9.60 5.90
13080.25 -20.70 -8.60 3.40
13084.13 -17.70 -8.60 5.00
13084.88 -21.00 -9.20 3.60
13085.25 -16.40 -9.20 4.80
13086.75 -21.90 -8.40 3.80
13090.00 -17.70 -7.70 4.50
13094.13 -21.00 -11.00 2.60
13096.38 -24.80 -11.40 4.70
13100.38 -21.80 -8.10 7.00
13101.88 -23.00 -8.80 7.10
13103.25 -20.30 -7.90 6.90
13107.00 -17.60 -8.40 2.20
13108.38 -14.80 -5.70 3.40
13112.25 -18.90 -8.80 6.40
13115.88 -19.00 -8.20 5.10
13120.13 -18.40 -7.00 5.00
13120.38 -16.50 -8.40 6.80
13125.13 -16.50 -6.60 1.10
13127.38 -18.60 -8.40 5.10
13128.75 -18.80 -7.30 3.80
13131.38 -17.20 -5.90 2.60
13132.00 -16.50 -5.20 3.60
13132.63 -15.20 -7.30 3.30
13134.00 -13.10 -7.80 2.30
13138.75 -17.00 -10.30 6.80
13138.88 -19.30 -9.60 5.90
13140.88 -19.60 -9.20 5.10
13141.25 -18.20 -8.60 5.20
13141.38 -16.50 -8.40 7.50
13144.63 -17.50 -6.40 3.90
13145.25 -13.20 -9.50 6.40
13148.25 -15.00 -2.20 4.50
13148.75 -14.70 -5.50 3.10
13153.75 -21.70 -9.40 0.30
13155.88 -10.60 -4.50 4.40
13161.88 -19.00 -7.30 4.90
13165.25 -18.80 -8.60 2.90
13165.38 -18.40 -9.40 0.30
13165.88 -15.90 -9.90 1.00
13166.75 -23.80 -8.10 2.30
13168.25 -19.40 -8.40 4.20
13171.63 -19.00 -8.60 2.90
13174.13 -18.50 -10.50 5.20
13174.75 -19.30 -10.50 1.70
13179.50 -17.80 -8.00 4.70
13179.88 -20.00 -9.40 4.80
13181.00 -21.20 -9.60 1.70
13186.25 -21.00 -11.00 3.10
13186.50 -19.30 -10.10 3.00
13189.00 -16.40 -9.70 4.20
13189.75 -17.70 -9.60 5.40
13193.75 -20.20 -9.60 2.50
13194.63 -17.60 -7.50 -1.00
13197.13 -15.50 -8.70 2.70
13199.00 -17.10 -7.50 2.60
13200.38 -17.70 -8.20 4.90
13200.88 -16.90 -6.40 2.00
13202.75 -14.70 -7.80 5.80
13214.63 -22.50 -11.40 5.60
13216.75 -15.80 -5.50 6.10
13218.38 -23.30 -9.40 0.40
13218.50 -23.60 -9.40 1.20
13218.88 -16.60 -6.80 6.20
13221.75 -21.00 -15.80 5.40
13223.75 -20.60 -9.80 3.80
13225.38 -20.20 -8.60 5.60
13225.50 -19.30 -8.60 4.90
13228.88 -17.60 -9.00 0.30
13231.75 -16.80 -7.50 2.90
13233.63 -19.90 -9.60 3.00
13234.75 -21.90 -10.30 2.50
13236.50 -20.20 -11.40 3.60
13237.25 -21.10 -10.70 3.40
13244.00 -19.70 -8.60 3.90
13244.88 -18.20 -8.60 5.40
13246.63 -15.10 -8.40 9.70
13247.50 -13.60 -7.80 5.20
13250.13 -17.50 -6.80 3.00
13250.25 -15.10 -5.20 7.40
13251.75 -15.80 -3.60 3.70
13252.50 -17.70 -8.20 0.30
13255.63 -14.00 -12.20 8.80
13256.75 -15.20 -9.20 5.20
13257.50 -17.20 -4.50 5.70
13258.13 -19.20 -5.70 0.10
13260.00 -15.00 -11.30 3.70
13260.25 -13.30 -9.70 9.80
13260.50 -20.80 -9.30 10.50
13261.38 -16.90 -10.10 7.60
13265.63 -19.80 -9.40 4.70
13266.25 -20.00 -10.80 4.40
13270.63 -18.90 -6.60 4.40
13272.25 -17.20 -9.20 4.20
13272.75 -19.40 -7.90 5.20
13275.13 -18.50 -10.10 3.50
13275.38 -19.00 -7.70 1.40
13275.63 -17.60 -8.00 2.40
13277.00 -19.80 -9.40 5.80
13281.25 -17.80 -8.00 4.20
13283.50 -19.20 -7.90 3.60
13283.75 -15.90 -10.30 3.70
13284.38 -19.40 -8.40 -0.70
13286.50 -26.10 -7.60 3.80
13289.00 -15.80 -7.30 4.50
13292.63 -17.30 -10.80 8.30
13293.88 -19.00 -11.40 4.50
13301.25 -13.70 -8.00 6.30
13304.63 -33.30 -9.70 8.40
13307.00 -22.20 -12.80 10.00
13307.75 -16.80 -9.90 -3.80
13308.38 -9.90 -11.80 1.90
13308.75 -10.00 -5.90 18.20
13310.13 -19.70 -9.70 -0.60
13310.50 -14.00 -8.50 2.40
13310.75 -16.80 -9.40 2.80
13320.63 -23.50 -10.50 -1.00
13322.13 -12.60 -4.10 -0.30
13326.25 -13.20 -6.70 3.70
13326.38 -13.00 -6.20 4.60
13329.25 -11.40 -7.30 5.50
13329.38 -10.70 -10.40 9.60
13332.38 -14.40 -7.30 -1.20
13332.63 -12.20 -7.30 3.80
13333.75 -15.70 -7.30 6.30
13336.50 -18.70 -8.40 -2.70
13337.00 -14.60 -8.00 4.30
13338.00 -19.90 -9.60 3.10
13341.13 -18.40 -9.00 5.40
13343.25 -10.50 -1.50 7.80
13343.88 -28.80 -10.20 -1.70
13348.63 -16.60 -15.30 -7.50
13348.88 -25.50 -17.40 8.30
13349.00 -34.30 -16.90 14.00
13353.88 -14.30 -5.20 2.40
13354.13 -13.60 -8.20 2.30
13355.38 -19.70 -8.60 3.60
13355.63 -19.80 -9.90 1.90
13355.75 -17.20 -8.20 2.90
13356.88 -19.30 -7.70 5.20
13358.25 -15.70 -9.70 6.00
13359.13 -18.80 -10.60 0.70
13359.25 -18.20 -9.20 2.00
13361.50 -19.00 -11.40 6.90
13363.38 -15.70 -4.70 0.70
13364.38 -20.60 -8.40 0.80
13365.00 -14.40 -6.40 1.90
13370.50 -14.90 -5.70 1.40
13371.88 -17.90 -7.50 2.00
13372.00 -13.90 -8.20 0.60
13372.38 -15.20 -6.90 0.70
13373.38 -15.50 -6.90 1.20
13375.50 -16.20 -9.00 0.50
13375.88 -20.60 -9.90 2.70
13376.63 -15.40 -4.70 1.70
13384.38 -11.90 -8.70 3.60
13384.50 -16.80 -10.80 1.30
13385.88 -19.80 -11.20 3.50
13388.50 -12.90 -6.90 -0.20
13388.63 -13.50 -4.30 1.20
13388.75 -12.60 -5.50 1.40
13388.88 -14.20 -5.50 0.80
13390.00 -17.60 -5.10 3.50
13390.75 -17.10 -3.30 3.40
13392.13 -15.40 -3.40 3.60
13392.25 -15.50 -4.90 2.90
13392.50 -16.50 -8.00 1.60
13392.75 -18.40 -8.40 3.40
13393.38 -15.50 -5.90 3.70
13396.13 -16.10 -5.50 2.90
13396.25 -14.70 -5.50 2.20
13397.00 -19.00 -10.50 3.40
13398.13 -21.50 -9.10 6.60
13398.75 -22.00 -8.60 3.60
13398.88 -20.90 -7.00 3.40
13399.00 -18.20 -10.10 4.60
13399.13 -18.90 -10.30 6.10
13399.25 -20.40 -14.20 6.70
13399.38 -23.60 -11.20 5.40
13400.50 -16.90 -10.50 8.40
13403.25 -16.30 -0.10 0.20
13403.63 -13.80 -6.70 1.40
13403.75 -19.30 -9.60 3.40
13405.50 -16.40 -8.20 2.60
13410.13 -17.70 -7.30 1.30
13410.25 -18.40 -7.10 0.90
13411.63 -20.70 -9.20 1.30
13415.38 -17.80 -8.40 2.50
13415.50 -18.90 -7.50 3.80
13415.88 -17.00 -9.40 1.90
13417.88 -18.00 -9.20 1.90
13418.38 -16.50 -6.20 3.00
13418.88 -14.60 -7.10 3.30
13420.50 -15.10 -6.60 1.90
13421.88 -18.10 -8.00 0.90
13428.50 -17.30 -9.00 3.90
13428.63 -16.60 -10.60 2.50
13428.75 -17.20 -10.10 1.70
13429.38 -18.50 -5.90 1.20
13431.63 -19.30 -10.10 3.20
13431.88 -19.80 -9.40 2.40
13432.13 -17.80 -9.00 0.80
13434.13 -16.50 -6.60 2.20
13434.88 -15.70 -5.20 2.30
13436.38 -16.50 -8.00 4.20
13437.38 -14.10 -9.20 4.10
13439.00 -16.10 -5.90 3.60
13443.00 -16.80 -7.50 4.40
13445.25 -17.10 -6.60 1.60
13445.38 -19.40 -8.40 0.30
13445.50 -20.50 -9.20 0.20
13445.63 -19.70 -7.70 1.10
13447.50 -18.40 -9.40 2.40
13449.00 -15.20 -7.80 5.00
13449.50 -16.80 -7.50 2.40
13449.75 -13.50 -5.70 4.90
13453.25 -15.70 -8.70 2.20
13453.75 -15.00 -7.30 1.20
13454.13 -15.90 -5.70 0.20
13455.13 -19.30 -4.90 3.90
13457.00 -15.80 -8.20 1.60
13461.13 -16.50 -9.00 4.30
13462.00 -16.80 -8.50 -2.10
13463.88 -19.40 -8.00 0.90
13464.38 -14.40 -7.80 7.50
13466.13 -11.90 -7.30 3.30
13466.63 -17.80 -4.50 1.40
13466.75 -16.40 -4.00 0.40
13471.00 -14.70 -9.20 3.20
13471.63 -15.00 -7.30 -1.70
13474.13 -13.80 -2.50 3.30
13474.25 -16.70 -5.90 3.30
13474.38 -16.70 -4.90 0.30
13475.75 -14.00 -8.00 -0.10
13476.63 -13.80 -7.60 0.90
13478.25 -14.70 -7.80 3.20
13479.25 -15.60 -8.40 4.30
13479.88 -12.70 -6.70 2.70
13480.25 -18.80 -5.90 2.90
13480.88 -15.90 -4.70 6.20
13481.38 -17.50 -7.30 1.50
13481.75 -15.10 -2.90 2.80
13481.88 -15.40 -3.80 4.40
13482.63 -16.40 -8.20 5.00
13483.88 -16.40 -6.40 3.90
13484.13 -17.00 -9.90 2.30
13485.25 -17.10 -7.50 1.60
13485.75 -15.00 -5.50 2.30
13486.00 -14.40 -6.00 2.90
13486.13 -15.90 -5.20 2.40
13486.50 -14.70 -7.30 2.90
13488.13 -13.40 -6.00 0.40
13488.50 -14.00 -6.70 2.30
13489.50 -15.70 -3.40 3.10
13490.00 -16.70 -6.90 0.20
13490.25 -18.10 -6.60 -0.50
13490.38 -17.30 -6.60 -0.90
13490.88 -13.50 -5.20 0.80
13491.13 -14.00 -8.00 2.20
13491.38 -16.20 -9.40 2.10
13491.63 -14.50 -9.90 2.10
13492.50 -15.20 -8.70 1.60
13492.75 -15.70 -9.20 1.40
13493.88 -15.00 -4.50 1.10
13494.00 -12.50 -5.80 2.80
13495.00 -16.50 -9.00 3.20
13496.13 -13.30 -5.20 3.10
13496.50 -14.20 -6.90 1.90
13496.63 -14.40 -7.30 1.60
13497.63 -12.70 -4.80 1.00
13497.88 -13.00 -6.20 1.60
13498.25 -14.50 -6.40 0.00
13498.63 -12.00 -4.50 3.30
13500.75 -14.80 -5.20 4.30
13500.88 -15.70 -3.40 4.20
13501.13 -15.00 -5.50 2.80
13501.38 -14.60 -6.60 2.50
13501.63 -14.20 -8.70 2.30
13501.75 -14.30 -9.00 2.70
13501.88 -14.40 -7.30 3.00
13502.00 -12.30 -7.10 4.00
13502.13 -13.00 -4.30 4.70
13503.38 -13.80 -5.20 5.50
13503.63 -16.70 -6.40 2.20
13503.75 -14.70 -6.00 0.40
13504.13 -13.30 -10.10 4.60
13504.63 -13.80 -2.90 -0.90
13505.25 -11.00 -5.80 4.20
13505.75 -16.40 -6.90 -0.70
13506.25 -11.40 -4.10 4.60
13508.00 -14.90 -8.20 4.20
13508.38 -15.40 -6.20 1.20
13508.50 -13.90 -5.50 0.80
13508.63 -12.90 -5.50 1.60
13508.75 -12.70 -5.80 3.10
13508.88 -14.40 -6.40 3.70
13509.38 -13.00 -4.30 2.20
13510.13 -18.70 -8.00 -1.60
13510.25 -11.90 -3.90 -4.00
13511.63 -13.30 -5.70 3.50
13513.38 -13.40 -6.90 2.80
13514.00 -13.50 -4.30 0.50
13515.75 -13.70 -6.00 0.80
13517.88 -12.90 -3.20 -0.30
13518.38 -12.10 -5.20 5.90
13518.50 -13.90 -5.50 3.80
13520.13 -13.50 -6.20 1.00
13520.50 -12.70 -4.30 2.30
13521.13 -11.30 -4.30 3.30
13521.75 -12.20 -6.00 3.20
13522.38 -11.60 -4.30 2.80
13529.25 -12.90 -0.80 5.50
13529.38 -15.70 -4.30 3.60
13531.63 -14.20 -6.40 6.60
13533.00 -13.50 -7.50 6.90
13533.50 -13.60 -7.30 3.40
13534.38 -12.10 -5.80 3.10
13535.63 -12.10 -6.70 4.10
13537.13 -11.40 -5.50 6.70
13540.75 -10.70 -2.70 5.80
13541.13 -12.50 -6.20 2.20
13542.50 -13.60 -6.90 2.20
13544.13 -8.50 -4.80 5.20
13545.75 -15.70 -4.30 2.80
13546.75 -15.30 -11.70 5.20
13547.88 -13.80 -4.70 3.10
13548.25 -11.10 -3.90 2.80
13549.13 -11.10 -8.30 5.10
13549.63 -12.20 -4.10 3.30
13550.75 -12.00 -6.00 2.60
13552.50 -14.70 -7.80 4.00
13553.63 -15.90 -9.00 3.90
13554.75 -13.90 -6.90 5.60
13554.88 -15.30 -8.40 5.00
13556.25 -14.80 -6.60 3.80
13556.63 -10.90 -4.10 5.00
13556.75 -11.30 -6.70 7.00
13557.88 -10.90 -6.90 4.20
13558.63 -10.90 -5.00 4.50
13558.88 -12.10 -5.80 3.60
13559.75 -10.80 -3.00 2.30
13561.63 -15.40 -5.70 3.10
13562.38 -15.80 -9.40 8.10
13563.38 -13.00 -3.80 10.30
13563.75 -15.90 -9.40 3.80
13564.00 -13.10 -10.10 6.00
13564.38 -13.50 -7.50 7.90
13564.50 -16.30 -6.20 5.90
13564.75 -13.60 -7.30 3.20
13565.25 -15.20 -11.50 4.90
13565.88 -15.70 -9.70 4.00
13570.13 -10.20 -6.20 4.40
13571.88 -14.70 -8.20 3.30
13573.00 -12.60 -6.00 2.50
13573.38 -10.40 -5.60 1.50
13573.50 -12.60 -6.40 2.50
13573.63 -13.90 -6.40 3.00
13573.88 -14.30 -6.20 2.90
13574.25 -13.90 -6.40 2.00
13574.38 -13.40 -4.10 2.30
13575.13 -14.70 -8.70 5.40
13575.38 -14.90 -9.70 2.80
13575.50 -14.90 -9.20 0.70
13575.63 -13.10 -7.80 -0.70
13576.13 -11.50 -8.00 5.90
13576.38 -14.60 -4.70 3.70
13576.63 -13.80 -6.70 2.40
13576.75 -13.00 -5.80 3.60
13576.88 -10.90 -6.90 3.70
13577.50 -14.10 -6.20 0.50
13577.63 -13.30 -6.20 1.10
13578.25 -10.60 -4.50 7.10
13578.75 -12.10 -3.40 2.60
13579.00 -10.40 -3.20 3.40
13580.75 -10.00 -5.80 6.90
13581.88 -14.20 -3.10 3.70
13582.25 -12.10 -5.80 0.90
13582.38 -10.00 -2.10 1.30
13582.50 -10.90 -3.60 3.00
13582.63 -8.00 -2.50 5.40
13582.75 -9.50 -6.40 7.30
13582.88 -10.20 -9.50 7.20
13583.00 -12.20 -10.10 6.80
13583.13 -15.20 -7.30 5.40
13583.25 -17.90 -6.60 4.10
13584.50 -11.20 -4.50 7.80
13586.13 -11.40 -5.50 4.20
13586.25 -11.60 -5.80 3.50
13586.38 -10.50 -4.30 3.20
13586.63 -10.60 -5.50 4.40
13587.88 -10.50 -5.20 3.00
13588.38 -13.80 -5.80 1.50
13589.00 -11.70 -7.80 3.00
13589.13 -13.20 -8.00 2.30
13589.75 -9.10 -3.70 1.20
13590.63 -10.40 -4.60 1.10
13590.75 -10.40 -5.00 1.20
13590.88 -9.70 -4.80 1.50
13592.63 -11.10 -6.90 4.00
13592.88 -11.80 -5.80 2.50
13593.13 -10.30 -4.30 1.50
13593.63 -9.40 -6.70 2.20
13594.00 -10.90 -3.20 0.50
13594.38 -7.80 -1.50 3.20
13595.00 -11.20 -4.60 -0.60
13595.13 -8.20 -2.30 0.00
13595.25 -7.90 -2.80 2.30
13595.75 -10.00 -5.20 2.10
13596.75 -6.90 -5.80 5.90
13597.50 -9.30 -3.60 4.70
13598.25 -13.30 -5.20 5.40
13598.88 -6.60 -1.90 5.20
13599.25 -10.80 -6.20 5.20
13600.00 -10.80 -5.20 3.50
13600.38 -11.00 -6.20 6.90
13600.63 -9.60 -4.50 6.60
13601.88 -10.60 -8.70 5.80
13603.75 -6.30 -5.00 6.50
13606.50 -8.60 -3.40 2.60
13607.50 -10.10 -4.10 3.10
13607.75 -8.70 -4.60 3.80
13608.38 -9.50 -3.40 2.00
13608.50 -7.80 -3.00 2.80
13609.25 -13.00 -6.70 2.60
13611.38 -11.60 -4.80 0.90
13611.50 -11.20 -4.10 0.20
13613.50 -12.20 -6.00 1.50
13613.63 -12.60 -5.50 1.50
13613.75 -8.60 -4.30 2.40
13614.00 -6.40 -3.50 4.60
13614.13 -7.70 -5.80 4.60
13616.25 -8.70 -2.30 4.90
13618.88 -9.00 -7.40 3.90
13619.00 -10.60 -7.80 3.90
13619.13 -11.30 -6.20 2.80
13620.38 -6.30 -6.10 2.20
13621.13 -9.60 -2.30 0.70
13621.25 -7.00 -2.60 2.40
13621.63 -8.00 -4.80 2.70
13622.38 -5.90 -4.40 4.30
13622.63 -7.90 -4.10 4.80
13622.75 -10.60 -4.50 3.80
13624.38 -7.40 -4.10 5.70
13624.88 -8.30 -4.80 1.70
13626.75 -9.70 -5.20 1.60
13627.00 -10.40 -3.20 1.20
13627.50 -8.30 -1.50 1.40
13628.38 -9.40 -5.20 1.70
13628.50 -8.20 -2.80 1.00
13630.63 -7.90 -3.20 3.70
13631.75 -7.60 -3.20 3.10
13631.88 -8.70 -5.60 3.30
13632.50 -9.30 -3.20 1.90
13633.00 -9.80 -6.00 3.40
13633.13 -11.40 0.30 4.30
13633.63 -9.30 -5.60 4.10
13634.75 -9.30 -4.10 6.20
13636.13 -14.60 -6.20 7.30
13637.75 -9.90 -4.10 2.50
13638.38 -11.30 -2.50 2.70
13639.13 -11.40 -6.00 5.80
13640.75 -14.80 -9.00 3.30
13642.38 -11.10 -8.70 8.40
13644.13 -11.90 -7.80 5.40
13645.25 -8.10 -6.00 6.30
13646.63 -10.10 -6.90 5.50
13647.88 -11.30 -7.10 3.10
13648.50 -14.80 -6.20 4.50
13648.75 -13.10 -5.50 3.60
13649.88 -10.80 -5.80 6.40
13650.50 -11.80 -7.60 5.10
13651.50 -10.10 -6.90 4.30
13651.63 -11.30 -7.10 3.10
13651.88 -12.10 -6.70 2.40
13654.50 -7.50 -3.90 3.80
13654.75 -7.90 -6.00 4.40
13655.13 -10.80 -5.20 2.50
13655.25 -10.90 -5.00 3.20
13656.13 -10.20 -4.80 2.40
13656.25 -9.80 -6.00 2.50
13656.38 -8.80 -5.20 3.50
13656.88 -7.40 -4.60 4.60
13657.00 -8.20 -3.70 3.80
13658.13 -9.40 -4.30 4.80
13658.50 -8.30 -4.30 5.40
13658.88 -8.40 -3.60 8.20
13660.13 -11.60 -5.20 6.60
13661.50 -8.10 -5.00 5.80
13662.50 -5.50 -3.70 4.40
13663.50 -6.20 -3.40 5.60
13663.88 -9.60 -4.10 5.00
13664.13 -13.00 -6.70 4.20
13664.25 -11.30 -5.80 3.40
13665.50 -6.30 -4.60 4.30
13666.13 -8.00 -6.30 2.60
13666.88 -6.30 -3.70 1.50
13667.13 -6.20 -3.00 3.00
13667.25 -6.60 -3.20 4.80
13668.00 -7.30 -1.50 1.20
13668.25 -4.90 -1.30 5.80
13668.38 -5.00 -2.10 6.10
13669.25 -3.60 -1.90 5.70
13669.75 -11.20 -6.00 2.50
13670.13 -3.00 -3.70 4.70
13670.63 -9.20 -6.20 3.80
13670.75 -10.10 -6.00 3.20
13671.00 -6.40 -3.90 2.50
13671.25 -7.00 -3.90 3.40
13671.50 -7.20 -5.80 5.10
13671.63 -7.50 -5.80 4.90
13671.75 -6.70 -5.80 4.40
13672.25 -8.10 -5.60 4.20
13673.13 -9.50 -3.90 3.70
13673.88 -7.20 -5.40 4.80
13674.25 -7.90 -5.60 1.40
13674.38 -6.70 -4.40 1.20
13674.50 -5.40 -3.90 2.20
13674.63 -5.40 -5.40 3.80
13675.00 -9.80 -5.00 4.40
13675.13 -10.90 -4.60 2.00
13675.25 -9.60 -4.60 0.10
13676.00 -10.00 -4.80 1.90
13676.13 -10.00 -5.20 0.80
13676.25 -9.30 -4.10 0.70
13678.63 -7.00 -3.50 -0.30
13678.88 -6.40 -3.50 1.60
13679.00 -7.50 -3.90 3.00
13679.25 -10.10 -5.00 2.00
13680.25 -10.90 -4.50 3.90
13680.38 -11.70 -4.50 3.30
13681.75 -10.60 -4.50 4.10
13681.88 -9.80 -5.60 3.70
13683.38 -8.70 -6.50 4.20
13683.75 -8.70 -6.00 1.40
13684.00 -8.70 -6.50 3.90
13684.25 -10.00 -6.70 3.80
13686.50 -8.40 -3.70 2.70
13686.63 -7.90 -3.70 3.00
13687.13 -11.30 -6.20 2.90
13687.25 -11.00 -6.20 1.60
13687.38 -9.60 -5.60 1.70
13688.00 -10.70 -7.10 3.80
13688.75 -11.10 -7.80 3.40
13688.88 -9.30 -5.60 0.90
13689.00 -9.70 -4.80 0.50
13689.25 -7.50 -5.40 4.30
13689.38 -7.30 -5.00 6.10
13689.50 -9.00 -5.00 4.60
13689.63 -9.80 -5.60 2.70
13689.75 -9.90 -4.60 1.60
13689.88 -9.60 -5.60 1.70
13690.00 -8.50 -6.30 1.70
13690.13 -8.40 -5.00 2.50
13690.25 -9.20 -5.80 3.10
13690.75 -8.30 -5.40 1.60
13690.88 -6.70 -4.80 1.90
13691.00 -6.60 -5.00 3.00
13691.38 -11.00 -7.60 3.00
13691.50 -11.00 -8.00 2.10
13691.75 -7.10 -6.10 1.90
13691.88 -5.90 -4.40 2.30
13692.25 -8.30 -3.90 3.10
13692.88 -9.90 -4.10 2.80
13693.25 -9.20 -5.20 2.00
13693.38 -8.80 -5.80 2.10
13693.50 -8.50 -5.40 1.50
13693.88 -8.30 -3.40 2.40
13694.13 -10.00 -3.90 3.60
13694.25 -11.00 -4.80 3.10
13694.50 -10.50 -6.70 1.40
13694.88 -7.50 -3.50 0.90
13695.13 -8.30 -3.90 4.90
13695.38 -10.80 -4.30 2.10
13697.00 -9.70 -4.30 2.30
13697.13 -12.60 -3.20 1.20
13697.50 -11.30 -4.30 0.50
13697.75 -10.50 -5.20 3.00
13697.88 -10.50 -5.20 4.20
13698.13 -14.80 -6.20 1.70
13698.25 -13.70 -6.40 0.60
13698.38 -13.50 -6.20 0.30
13698.75 -9.20 -6.20 4.10
13699.00 -13.40 -6.00 3.50
13699.13 -14.30 -6.70 1.40
13699.25 -15.30 -6.00 0.80
13699.38 -13.40 -3.60 1.20
13699.50 -10.40 -3.70 1.70
13699.63 -8.40 -4.60 2.70
13699.88 -11.40 -6.00 3.90
13702.13 -13.80 -8.00 2.90
13702.25 -12.50 -6.70 1.00
13702.63 -8.30 -4.30 5.00
13702.75 -9.30 -6.00 6.10
13702.88 -11.40 -6.90 5.70
13703.00 -13.40 -7.80 4.00
13703.13 -12.30 -7.60 2.00
13703.38 -11.20 -6.00 1.20
13704.63 -9.50 -3.90 2.60
13705.00 -10.50 -5.80 2.80
13706.25 -10.90 -6.00 2.90
13706.50 -11.30 -8.00 4.30
13706.63 -12.20 -7.80 4.70
13706.75 -13.90 -7.30 3.60
13706.88 -12.50 -6.20 2.30
13707.00 -12.00 -5.00 1.60
13707.63 -10.50 -5.20 5.00
13709.00 -13.00 -4.30 -0.20
13709.13 -10.90 -3.20 0.50
13710.38 -8.60 -2.10 3.50
13710.50 -8.40 -3.20 3.40
13710.63 -7.80 -2.10 2.30
13710.75 -9.60 -2.30 2.10
13710.88 -9.50 -2.10 1.00
13711.13 -9.30 -3.20 0.20
13712.00 -8.70 -3.20 4.20
13713.25 -10.80 -4.80 2.30
13714.38 -9.40 -5.80 1.20
13716.50 -9.90 -4.10 -0.50
13716.75 -10.50 -4.40 -3.20
13716.88 -8.80 -3.90 -2.40
13717.13 -8.00 -3.40 2.40
13717.63 -12.00 -4.10 0.40
13717.88 -10.30 -3.00 -0.20
13718.13 -9.70 -3.40 2.40
13718.63 -11.90 -7.30 3.40
13718.88 -11.80 -6.70 2.80
13719.00 -9.80 -5.60 2.60
13719.38 -10.30 -8.30 1.20
13719.50 -10.50 -9.50 0.70
13721.00 -5.70 -2.10 0.50
13721.13 -5.00 -4.40 1.60
13721.63 -10.10 -2.30 0.10
13721.88 -10.10 -4.10 1.60
13722.13 -7.10 -6.00 3.60
13722.38 -7.00 -4.80 3.80
13723.00 -8.50 -1.30 1.30
13724.63 -7.00 -3.50 0.30
13724.88 -10.80 -5.20 0.70
13725.00 -8.70 -2.30 1.30
13725.50 -7.20 -3.00 2.80
13725.63 -6.50 -1.10 2.40
13725.75 -9.10 -3.20 1.50
13726.63 -9.60 -2.30 -0.50
13727.00 -6.60 -5.60 3.00
13727.13 -9.20 -2.10 3.60
13727.25 -8.20 1.40 2.20
13727.38 -7.70 -0.40 2.50
13727.50 -7.70 -1.30 0.70
13727.63 -8.40 1.60 0.50
13728.50 -10.00 -4.30 2.50
13730.75 -14.30 -6.20 0.10
13731.75 -11.60 -6.20 2.00
13731.88 -12.50 -5.20 0.60
13732.00 -9.10 -4.60 0.60
13732.63 -9.30 -5.00 3.90
13732.75 -10.60 -7.80 1.30
13732.88 -11.00 -7.20 -0.20
13733.00 -11.80 -7.60 -1.30
13733.25 -6.20 -4.40 1.10
13733.50 -6.00 -3.70 1.70
13733.63 -8.80 -4.80 0.00
13733.75 -9.40 -5.80 -0.60
13734.00 -7.90 -5.00 1.30
13734.13 -4.80 -3.50 2.10
13734.38 -4.50 -1.60 2.10
13734.63 -10.90 -2.70 2.40
13734.88 -9.30 -6.00 0.60
13735.25 -3.90 -3.90 2.20
13735.38 -5.60 -3.90 1.30
13735.50 -7.50 -4.80 1.00
13735.88 -8.40 -5.00 2.10
13736.00 -7.00 -4.40 2.60
13736.13 -5.40 -3.90 2.90
13736.25 -5.80 -3.20 2.90
13736.38 -7.20 -3.00 2.50
13736.50 -7.90 -3.70 2.40
13737.50 -7.10 -4.10 2.50
13737.75 -8.30 -5.80 2.10
13738.50 -9.10 -4.10 1.20
13738.63 -8.30 -3.90 2.40
13738.75 -9.20 -3.00 3.20
13738.88 -10.30 -3.90 3.30
13739.13 -11.10 -3.00 1.60
13739.25 -11.50 -3.20 0.20
13739.50 -7.40 -3.70 0.50
13739.75 -6.10 -2.30 2.50
13739.88 -5.90 -2.60 3.50
13740.88 -5.40 -3.90 2.90
13741.00 -3.80 -2.80 3.80
13741.25 -11.20 -6.50 2.10
13743.38 -9.60 -6.50 -0.40
13744.13 -6.60 -4.60 2.10
13744.50 -8.40 -5.60 0.00
13744.63 -9.10 -3.20 -0.30
13744.75 -8.20 -2.80 -0.90
13745.38 -6.60 -2.30 2.00
13745.50 -7.20 -3.00 1.70
13745.75 -8.30 -3.50 -0.80
13745.88 -7.90 -2.80 -1.10
13746.00 -6.50 -3.00 -0.60
13746.38 -7.60 -3.70 0.90
13746.50 -8.60 -3.90 0.20
13746.63 -8.70 -4.10 -0.20
13747.88 -8.20 -4.60 2.40
13748.25 -5.80 -3.30 0.60
13748.38 -6.30 -4.10 2.60
13748.50 -7.40 -4.60 4.00
13748.63 -8.80 -4.30 4.20
13748.75 -10.00 -4.80 2.40
13749.00 -8.30 -4.40 0.20
13749.13 -6.20 -3.50 1.20
13749.25 -5.90 -3.50 2.90
13749.38 -5.50 -3.20 4.00
13750.00 -7.00 -3.90 2.60
13750.13 -7.80 -3.00 3.10
13750.38 -7.80 -3.90 2.60
13751.00 -7.60 -2.80 2.50
13751.38 -6.00 -4.20 1.50
13751.50 -8.30 -3.90 1.60
13751.63 -9.10 -3.70 1.60
13752.13 -6.70 -3.00 1.10
13752.50 -5.90 -4.80 4.30
13752.88 -11.40 -6.00 -0.50
13753.00 -9.60 -5.00 -1.00
13753.13 -6.10 -2.80 0.00
13753.75 -10.10 -4.10 1.30
13753.88 -11.80 -4.80 0.10
13754.13 -7.40 -3.70 -0.50
13754.25 -4.20 -2.60 1.30
13754.38 -3.80 -2.40 3.70
13754.63 -7.70 -4.80 4.30
13754.75 -9.10 -4.60 2.00
13754.88 -14.10 -5.80 0.00
13755.38 -4.40 -1.90 3.10
13756.00 -11.30 -6.20 -0.30
13756.13 -11.00 -5.80 0.30
13756.38 -6.20 -4.80 2.30
13756.75 -7.10 -3.70 1.60
13757.00 -17.50 -8.70 -4.50
13757.75 -7.40 -0.40 0.70
13757.88 -13.40 -2.30 -2.40
13758.75 -4.40 1.90 1.50
13759.13 -12.70 -0.80 -0.70
13759.50 -5.50 3.50 0.10
13759.75 -6.50 2.20 1.50
13760.00 -7.30 -0.60 2.10
13760.13 -8.20 -1.90 1.20
13760.38 -9.70 1.40 -0.40
13760.50 -8.80 -3.90 0.70
13760.63 -8.40 -2.80 1.90
13760.75 -9.10 -3.20 2.50
13761.00 -10.40 -3.20 3.20
13761.25 -10.00 -1.10 0.90
13761.50 -7.10 -1.30 0.70
13761.75 -8.00 -3.40 3.10
13762.13 -10.40 -5.60 3.60
13762.63 -11.50 -3.20 0.60
13763.75 -9.50 -3.40 1.60
13763.88 -9.30 -5.60 3.10
13764.25 -10.90 -5.00 2.50
13764.38 -12.10 -5.20 2.30
13764.63 -11.20 -4.60 0.30
13765.00 -6.80 -3.70 0.40
13765.13 -6.20 -3.00 2.00
13765.25 -7.60 -3.20 2.60
13765.38 -7.50 -3.90 3.00
13766.00 -10.10 -5.00 4.30
13766.50 -8.70 -4.60 3.50
13767.50 -9.60 -3.60 4.60
13767.75 -9.40 -4.30 4.60
13768.13 -12.90 -3.20 3.00
13768.25 -11.60 -4.80 2.70
13768.38 -9.60 -6.50 3.50
13768.88 -10.20 -5.20 4.00
13769.13 -12.70 -6.70 2.00
13769.38 -12.20 -5.00 3.30
13770.00 -10.40 -6.00 1.40
13770.25 -11.30 -4.80 2.40
13770.88 -8.70 -5.60 4.10
13771.00 -9.70 -6.70 3.80
13771.25 -11.00 -6.20 1.70
13771.38 -12.00 -6.50 1.60
13771.75 -6.30 -3.20 3.70
13772.00 -5.90 -3.50 4.50
13774.63 -10.40 -5.60 2.90
13774.75 -10.80 -5.80 4.30
13775.00 -10.00 -5.20 4.80
13775.25 -12.30 -8.00 2.10
13776.13 -12.10 -6.70 2.10
13776.38 -11.60 -6.20 -0.90
13776.75 -10.40 -6.00 6.40
13776.88 -10.20 -7.10 6.60
13777.00 -12.80 -7.30 4.60
13777.38 -15.20 -7.30 0.40
13777.63 -8.20 -5.00 2.70
13777.75 -8.00 -4.30 4.00
13777.88 -8.80 -5.80 4.00
13778.13 -13.50 -6.70 1.10
13778.50 -11.20 -5.00 1.30
13778.63 -9.90 -3.70 1.70
13778.75 -8.80 -3.00 2.50
13779.00 -9.20 -5.20 2.60
13779.25 -11.30 -6.20 1.60
13779.38 -12.10 -6.20 1.70
13779.50 -11.30 -7.10 2.20
13779.63 -10.40 -6.50 2.00
13779.88 -9.20 -7.20 1.90
13780.00 -10.60 -6.50 1.50
13780.13 -11.10 -7.80 1.10
13780.25 -11.80 -7.10 1.30
13780.38 -10.50 -5.80 1.00
13780.50 -11.00 -6.70 1.30
13781.13 -9.20 -6.30 1.30
13781.25 -10.10 -6.00 1.10
13781.38 -9.80 -6.50 0.90
13781.50 -10.10 -8.30 1.50
13781.63 -9.90 -9.10 1.60
13782.13 -11.50 -4.60 -1.90
13782.25 -10.80 -3.90 -1.40
13782.38 -9.10 -3.70 -0.30
13782.50 -7.30 -2.10 1.70
13782.63 -8.50 -0.40 3.70
13782.75 -8.10 -1.50 3.80
13783.00 -11.10 -3.90 2.50
13783.13 -12.00 -4.10 1.10
13783.25 -12.50 -3.40 0.40
13784.63 -8.20 -0.40 6.30
13784.75 -10.80 -2.50 5.50
13786.13 -8.70 -4.60 3.50
13786.25 -7.10 -3.70 3.20
13786.63 -8.20 -3.20 0.80
13786.88 -7.10 -2.80 1.60
13787.38 -10.90 -3.60 3.40
13787.50 -12.60 -4.10 1.70
13787.63 -11.60 -5.20 2.30
13787.75 -11.70 -4.50 2.80
13788.25 -13.80 -5.70 4.80
13788.63 -15.00 -6.40 1.70
13788.75 -13.30 -6.20 2.30
13790.00 -11.80 -5.20 2.40
13790.63 -12.90 -5.00 1.50
13790.75 -12.20 -5.50 1.30
13790.88 -11.10 -3.40 2.80
13791.63 -12.60 -3.60 5.20
13792.13 -15.20 -8.20 3.50
13792.38 -15.50 -6.40 1.40
13793.25 -16.10 -5.90 4.80
13793.38 -16.70 -4.50 2.70
13793.50 -17.50 -6.80 1.40
13793.75 -10.10 -4.10 1.70
13793.88 -6.60 -4.10 4.20
13794.00 -5.90 -5.40 6.50
13794.13 -8.10 -7.80 7.70
13794.25 -11.50 -9.50 7.00
13794.50 -15.50 -7.80 1.70
13794.63 -14.20 -7.80 -0.20
13794.75 -6.90 -1.30 0.10
13795.13 -6.30 -4.10 4.70
13795.38 -12.60 -6.90 2.40
13795.63 -16.90 -6.90 0.70
13796.25 -10.20 -5.80 4.40
13797.00 -9.00 -6.00 3.70
13797.13 -9.20 -5.20 4.90
13797.25 -11.00 -5.20 5.20
13797.38 -14.70 -6.40 4.30
13797.50 -14.70 -7.30 2.70
13797.75 -11.60 -5.20 2.20
13798.00 -11.30 -5.80 3.90
13798.38 -10.90 -6.50 2.60
13798.50 -11.80 -5.20 2.10
13799.50 -10.40 -5.00 2.40
13799.63 -10.10 -4.60 2.80
13799.75 -9.60 -3.20 2.80
13800.25 -7.90 -4.60 1.40
13800.38 -10.00 -4.30 1.30
13800.88 -12.70 -6.20 2.40
13801.00 -13.00 -6.20 1.10
13801.13 -12.00 -6.50 0.90
13801.50 -9.80 -5.60 1.10
13802.13 -12.00 -2.70 3.90
13802.25 -11.70 -5.00 3.90
13802.38 -11.70 -6.40 2.80
13802.50 -13.90 -7.30 1.10
13802.63 -11.00 -6.70 -0.10
13802.88 -9.60 -5.00 0.80
13803.00 -9.60 -5.00 1.40
13803.38 -12.10 -3.90 0.10
13803.63 -13.30 -1.50 2.40
13804.00 -8.40 -4.10 2.60
13804.13 -9.70 -5.20 3.60
13804.25 -9.40 -6.20 4.90
13804.38 -11.00 -5.20 6.60
13804.50 -15.40 -5.20 5.40
13804.88 -11.60 -2.50 0.40
13805.00 -8.80 -3.40 2.10
13805.38 -10.30 -2.50 6.20
13805.75 -15.10 -3.40 2.60
13806.13 -10.00 -4.30 2.20
13806.38 -10.40 -4.60 2.60
13806.63 -13.90 -4.10 2.40
13806.75 -13.50 -4.30 1.20
13807.00 -12.60 -5.00 2.10
13807.13 -12.20 -5.00 1.70
13807.25 -11.50 -4.10 1.40
13807.38 -10.50 -3.00 0.60
13807.63 -10.70 -3.20 1.30
13807.88 -13.00 -3.80 3.40
13808.25 -7.90 -4.10 0.30
13808.75 -9.30 -3.20 3.20
13809.25 -9.90 -4.10 2.10
13809.75 -10.60 -4.50 2.60
13810.00 -11.80 -4.80 2.60
13810.13 -12.60 -6.90 3.70
13810.75 -11.40 -5.50 2.80
13810.88 -10.90 -4.50 2.60
13811.00 -11.30 -5.80 2.70
13811.13 -11.30 -4.80 2.90
13811.38 -9.80 -5.60 3.60
13811.75 -10.70 -7.10 3.00
13811.88 -11.70 -7.80 2.10
13812.00 -11.30 -3.90 1.40
13812.13 -10.50 -2.50 0.90
13812.25 -9.70 -4.80 2.10
13812.50 -7.00 -4.40 3.50
13812.63 -8.00 -5.80 3.50
13812.75 -8.40 -5.60 2.80
13812.88 -10.80 -6.20 2.10
13813.00 -10.40 -4.60 1.00
13813.25 -11.20 -3.20 -0.30
13813.88 -8.40 -3.20 4.00
13814.13 -11.90 -3.90 1.30
13814.63 -6.70 -1.50 3.20
13814.75 -5.70 -2.60 4.10
13814.88 -6.20 -2.50 4.80
13815.63 -8.30 -0.60 3.00
13815.88 -6.10 -1.30 3.00
13816.38 -14.40 -7.80 6.60
13816.50 -13.80 -7.60 3.30
13816.63 -12.90 -6.00 1.70
13816.75 -12.00 -4.10 0.00
13816.88 -7.50 -2.10 -0.50
13817.75 -11.80 -5.20 0.70
13818.38 -7.20 -3.90 5.20
13818.50 -9.30 -4.10 4.00
13818.88 -12.20 -6.00 0.10
13819.00 -8.30 -5.40 1.20
13819.13 -6.30 -4.60 3.70
13819.25 -6.30 -2.30 5.00
13819.88 -11.40 -5.00 1.00
13820.00 -10.00 -3.90 1.90
13820.50 -9.20 -4.30 3.80
13820.75 -9.10 -2.80 3.40
13821.25 -12.50 -3.80 7.60
13821.63 -13.50 -6.70 0.30
13821.75 -13.30 -6.70 0.70
13821.88 -11.20 -2.70 1.50
13822.00 -8.30 -0.20 3.10
13822.50 -12.20 -5.00 2.90
13822.63 -12.20 -4.10 1.50
13823.00 -6.50 -2.10 1.60
13823.13 -5.70 -1.60 3.90
13823.38 -7.30 -5.60 6.10
13823.63 -15.60 -9.00 2.20
13823.88 -15.40 -5.80 -1.00
13824.00 -9.10 -4.10 -0.50
13824.25 -2.50 -1.40 4.20
13824.38 -2.80 -1.30 5.90
13824.50 -5.80 -3.20 5.90
13824.88 -16.10 -6.90 1.70
13825.13 -9.90 -4.60 0.00
13825.25 -6.30 -3.20 1.10
13825.38 -4.80 -2.10 2.60
13825.50 -4.90 -2.80 4.20
13825.63 -7.50 -3.40 5.10
13825.75 -8.50 -5.80 4.60
13826.25 -8.60 -2.10 0.70
13826.38 -6.10 -0.90 2.70
13826.50 -4.80 -2.10 5.60
13826.63 -5.60 -3.00 7.40
13826.75 -7.20 -3.40 7.10
13827.00 -14.20 -3.20 1.40
13827.25 -13.30 -1.50 -1.70
13827.38 -8.10 -2.10 0.30
13827.50 -5.70 -0.20 2.60
13827.63 -4.20 -0.20 4.70
13827.75 -6.10 -1.30 4.90
13827.88 -7.50 -3.90 3.90
13828.13 -12.90 -4.50 1.90
13829.00 -12.80 -2.90 2.00
13829.25 -11.70 -4.50 2.10
13829.63 -8.40 -5.00 1.60
13829.75 -9.00 -6.00 1.70
13830.25 -9.00 -6.00 0.40
13830.38 -9.20 -5.40 0.30
13830.63 -10.40 -5.00 0.80
13830.75 -8.70 -4.60 0.80
13830.88 -9.50 -4.80 0.50
13832.00 -11.20 -4.60 -0.80
13832.25 -10.30 -3.50 -3.00
13832.38 -9.20 -2.60 -3.10
13833.13 -12.10 -4.80 -3.40
13833.25 -12.60 -3.70 -3.80
13833.38 -10.40 -4.10 -3.10
13833.50 -7.00 -2.10 -2.10
13833.88 -6.10 -0.90 -0.20
13834.00 -9.50 -3.90 -2.00
13834.50 -5.80 0.50 -1.90
13835.13 -12.60 -5.60 -0.30
13835.50 -11.60 -4.30 -0.90
13836.00 -5.50 -1.30 0.30
13836.13 -7.40 -3.20 0.10
13836.88 -3.00 2.10 -0.20
13837.75 -5.50 -3.30 1.00
13838.00 -7.40 -3.20 3.20
13838.13 -9.50 -3.00 2.40
13838.25 -10.00 -3.90 0.50
13838.38 -7.00 -2.10 0.20
13838.75 -5.80 -1.90 0.60
13838.88 -6.00 -0.20 -0.50
13839.00 -6.90 -1.30 1.90
13839.50 -9.20 -4.80 2.60
13839.63 -7.60 -4.60 2.40
13839.75 -7.40 -5.00 2.00
13839.88 -7.60 -5.00 1.60
13840.13 -8.00 -4.80 2.10
13840.38 -9.10 -4.10 1.90
13840.88 -9.20 -3.40 2.20
13841.00 -9.50 -3.40 3.30
13841.63 -7.60 -4.60 6.20
13841.75 -8.70 -6.00 5.80
13841.88 -11.10 -6.90 4.50
13842.13 -8.70 -6.00 2.50
13842.63 -5.50 -3.20 5.80
13843.25 -6.40 -3.00 4.00
13843.38 -6.30 -3.70 4.60
13843.50 -8.00 -4.80 5.20
13843.88 -9.10 -3.20 3.70
13844.13 -7.30 -1.50 2.80
13844.38 -7.40 -0.80 5.90
13844.50 -6.70 -1.10 6.70
13844.75 -8.80 -5.20 7.60
13844.88 -11.30 -8.50 5.80
13845.25 -11.70 -6.00 2.30
13845.38 -7.40 -4.10 3.80
13845.50 -6.40 -3.40 6.00
13846.00 -13.10 -4.10 1.90
13846.13 -12.20 -5.50 1.00
13846.25 -8.00 -5.40 2.50
13846.38 -6.00 -2.80 4.90
13846.63 -3.50 -3.20 9.50
13846.88 -11.00 -8.00 8.20
13847.38 -8.00 -2.10 4.30
13847.50 -3.80 0.50 6.90
13847.63 -2.00 0.00 9.40
13847.88 -6.80 -7.40 10.00
13848.13 -11.10 -7.80 6.80
13848.25 -12.30 -8.00 5.90
13848.38 -8.70 -6.50 5.50
13848.88 -7.60 -6.00 7.60
13849.00 -6.70 -5.20 7.20
13849.38 -7.10 -5.00 4.50
13849.63 -4.30 -6.10 5.60
13849.88 -5.20 -5.80 6.70
13850.00 -7.40 -7.60 5.90
13850.13 -7.70 -7.60 4.90
13850.25 -11.30 -7.60 4.50
13850.38 -9.40 -6.20 5.10
13850.63 -7.20 -5.40 5.40
13850.75 -5.40 -3.90 5.60
13850.88 -6.50 -5.00 6.90
13851.00 -9.70 -8.50 7.30
13851.25 -13.90 -7.30 2.50
13852.13 -9.50 -3.90 3.90
13852.25 -13.10 -4.50 1.10
13852.50 -14.40 -7.80 -3.00
13853.00 -8.30 -4.80 2.30
13853.25 -7.90 -7.90 0.50
13853.38 -9.40 -6.70 0.10
13853.63 -9.80 -6.50 -0.40
13853.75 -10.00 -4.80 0.30
13853.88 -10.20 -7.20 -0.10
13854.00 -8.30 -8.50 -0.60
13854.38 -7.30 -7.40 -0.90
13854.88 -7.90 -5.00 0.80
13855.25 -9.20 -4.80 -1.00
13855.38 -10.00 -7.60 -1.10
13855.50 -10.80 -6.30 -0.40
13855.75 -7.20 -3.90 -0.80
13856.13 -7.50 -3.50 1.70
13856.25 -7.90 -4.10 2.50
13856.38 -9.70 -5.20 2.30
13856.50 -11.00 -5.20 0.50
13856.63 -12.30 -4.60 -1.70
13856.75 -11.20 -5.00 -4.00
13856.88 -5.90 -5.90 -4.80
13857.00 -6.70 -5.40 -2.00
13857.50 -9.40 0.50 3.30
13857.63 -9.50 -1.50 1.40
13857.88 -11.10 -1.10 -0.70
13858.38 -6.30 -3.70 5.80
13858.50 -7.60 -4.10 5.90
13858.88 -12.30 -4.10 0.00
13859.00 -11.80 -4.30 2.60
13859.88 -11.90 0.30 0.60
13860.00 -9.90 1.00 1.10
13860.25 -8.20 -0.40 2.50
13861.00 -10.10 -0.80 4.50
13861.75 -11.90 -7.30 6.60
13862.00 -10.30 -6.50 5.10
13862.13 -8.10 -5.60 5.70
13862.50 -9.40 -3.90 7.90
13862.75 -10.70 -8.50 7.00
13863.00 -9.60 -10.40 4.40
13863.88 -10.90 -7.40 2.90
13864.38 -9.70 -4.30 3.70
13864.75 -10.60 -7.40 2.10
13864.88 -10.90 -7.40 2.40
13865.25 -10.60 -6.90 1.60
13865.75 -9.60 -6.90 0.30
13866.38 -10.80 -5.20 0.70
13866.50 -9.20 -5.80 -0.30
13866.88 -8.60 -4.30 3.10
13867.25 -11.60 -5.20 2.40
13867.38 -12.50 -6.70 1.00
13867.63 -11.40 -5.60 0.20
13867.75 -9.90 -4.10 1.60
13867.88 -7.50 -3.40 3.50
13868.13 -7.90 -4.10 5.90
13868.25 -10.20 -3.90 6.10
13868.38 -14.30 -5.20 5.80
13868.50 -15.90 -6.60 4.20
13869.38 -9.60 -5.00 8.70
13869.50 -14.70 -6.40 6.80
13870.50 -11.50 -7.60 7.00
13871.13 -11.10 -6.90 4.60
13871.25 -10.00 -6.20 5.70
13871.38 -9.80 -6.40 7.10
13871.63 -12.80 -6.90 7.80
13871.75 -14.70 -7.30 7.00
13872.25 -8.30 -6.20 4.70
13872.38 -6.30 -6.00 6.20
13872.75 -12.80 -10.10 5.90
13873.63 -11.60 -5.80 2.60
13873.75 -12.20 -6.00 2.70
13874.13 -11.20 -5.00 3.20
13874.50 -11.00 -6.20 3.40
13874.88 -13.70 -6.00 2.10
13875.00 -12.50 -6.20 1.60
13875.13 -9.70 -5.80 2.00
13875.75 -15.10 -5.20 2.90
13875.88 -18.40 -7.50 1.00
13876.38 -4.50 -3.50 7.40
13876.63 -10.50 -5.20 5.90
13876.75 -14.70 -6.90 3.60
13877.00 -14.20 -8.20 1.60
13877.13 -8.80 -6.30 2.80
13877.50 -8.00 -5.80 5.40
13877.63 -11.10 -7.80 3.60
13877.75 -13.40 -7.80 1.30
13878.13 -10.40 -6.00 -0.30
13878.63 -8.00 -6.20 5.20
13878.75 -11.70 -7.40 2.10
13879.88 -13.60 -7.30 0.60
13880.50 -5.00 -2.60 0.00
13880.63 -4.90 -2.80 1.60
13881.13 -12.10 -4.80 -2.60
13881.25 -11.20 -3.20 -2.70
13881.38 -9.40 -0.90 -1.60
13881.63 -6.20 0.70 1.90
13881.88 -9.70 -3.40 3.30
13882.00 -11.60 -4.80 2.20
13882.38 -9.70 -4.30 2.30
13882.75 -9.00 -4.60 4.90
13882.88 -10.00 -5.20 3.90
13883.13 -13.60 -7.30 0.90
13883.25 -12.60 -5.50 0.60
13883.38 -11.20 -3.60 1.20
13883.50 -7.80 -2.50 1.70
13883.63 -6.50 -2.60 2.50
13883.75 -6.50 -2.10 3.00
13884.38 -13.00 -6.20 0.10
13884.50 -8.00 -4.80 0.50
13884.75 -6.60 -1.30 4.00
13885.75 -6.40 -5.40 7.00
13886.25 -13.50 -5.20 2.60
13886.38 -12.50 -5.20 1.30
13886.50 -9.70 -2.10 2.10
13886.88 -4.40 -1.90 6.40
13888.38 -11.40 -5.50 6.00
13889.38 -8.60 -6.90 6.50
13889.75 -6.70 -2.10 6.30
13889.88 -7.20 -1.10 6.80
13890.50 -10.70 -7.60 5.40
13890.75 -10.10 -4.50 6.60
13891.25 -4.70 -3.00 4.20
13891.38 -9.10 -2.70 7.50
13891.88 -12.60 -4.50 4.70
13892.00 -10.50 -4.80 2.40
13892.38 -8.00 -6.70 6.90
13892.75 -8.30 -4.80 6.60
13895.13 -11.50 -9.00 4.70
13895.63 -8.80 -7.60 7.60
13896.13 -15.50 -9.70 5.70
13896.25 -13.60 -8.20 3.80
13896.38 -12.20 -8.20 5.20
13896.50 -11.80 -7.10 5.90
13896.75 -10.90 -6.90 4.50
13896.88 -9.80 -9.70 4.10
13897.25 -11.00 -9.90 5.70
13897.88 -4.20 -5.40 4.60
13898.25 -8.40 -6.90 9.20
13898.38 -13.50 -10.40 7.30
13899.00 -10.30 -6.90 6.90
13899.38 -15.00 -3.60 6.80
13899.50 -19.10 -4.00 3.90
13899.63 -17.50 -5.90 1.70
13900.63 -18.40 -9.00 5.00
13900.88 -9.20 -4.30 3.50
13901.00 -9.20 -6.20 5.40
13901.13 -9.90 -6.70 5.80
13901.50 -13.00 -6.60 5.50
13901.88 -11.40 -4.10 6.10
13902.00 -10.60 -5.00 5.60
13902.13 -10.60 -4.50 5.00
13903.75 -8.00 -4.30 7.40
13904.13 -10.80 -5.80 4.90
13905.00 -9.70 -5.80 6.00
13905.63 -10.60 -6.90 3.60
13905.75 -10.60 -8.70 3.60
13906.25 -12.50 -3.40 3.80
13906.38 -11.60 -1.00 2.90
13907.00 -12.10 -4.70 6.70
13907.13 -11.80 -4.70 7.20
13907.38 -13.40 -5.50 4.90
13907.63 -12.10 -6.20 3.80
13907.75 -12.60 -6.90 4.70
13907.88 -11.40 -7.30 5.80
13908.25 -13.30 -4.70 5.50
13909.13 -12.20 -4.10 6.60
13909.25 -12.70 -5.70 6.70
13910.38 -11.00 -6.20 5.40
13910.75 -11.40 -5.00 2.90
13910.88 -11.60 -5.80 1.90
13911.00 -10.40 -6.00 1.60
13911.13 -8.00 -5.40 2.80
13911.25 -7.90 -5.00 3.50
13911.38 -8.70 -5.60 3.60
13911.50 -10.10 -6.50 3.10
13911.63 -11.30 -6.70 2.50
13911.75 -12.10 -7.10 1.40
13911.88 -12.20 -6.00 0.60
13912.00 -11.60 -4.30 0.70
13912.50 -11.50 -9.00 3.70
13912.63 -11.20 -6.90 0.50
13913.13 -8.70 -3.20 3.00
13913.50 -12.90 -4.50 4.70
13914.00 -13.60 -6.90 1.30
13914.13 -10.60 -6.00 1.10
13914.38 -8.40 -5.00 3.40
13914.50 -8.40 -3.60 6.10
13914.63 -9.10 -1.70 6.90
13915.13 -11.90 -3.40 3.30
13915.38 -10.90 -2.70 5.80
13915.50 -6.80 -6.00 5.50
13915.63 -3.90 -3.90 8.40
13915.75 -9.10 -6.70 9.30
13916.38 -11.40 -7.80 4.70
13917.13 -14.00 -6.60 3.30
13917.25 -14.30 -6.20 2.30
13917.50 -10.80 -6.70 1.70
13917.63 -8.70 -5.00 2.40
13917.75 -9.30 -4.10 3.10
13918.50 -13.00 -6.70 4.50
13919.13 -15.70 -8.20 5.80
13919.50 -13.50 -7.10 3.80
13922.25 -13.70 -2.20 5.00
13922.50 -15.10 -4.70 4.00
13922.75 -14.00 -7.60 2.10
13923.13 -16.40 -6.40 3.70
13923.38 -13.80 -5.20 1.70
13924.75 -12.80 -6.00 4.30
13924.88 -13.40 -6.00 3.10
13925.63 -13.20 -6.20 5.70
13926.25 -14.60 -8.00 1.50
13926.38 -12.80 -6.90 2.10
13926.50 -12.60 -6.00 3.30
13926.63 -13.40 -4.10 3.60
13926.75 -13.70 -5.00 4.10
13927.00 -16.50 -6.20 3.80
13927.13 -16.70 -6.80 3.30
13927.38 -14.20 -6.00 2.00
13927.50 -12.90 -3.60 1.60
13927.63 -11.90 -2.90 2.80
13927.75 -13.50 -2.90 5.80
13928.00 -15.60 -6.60 7.30
13928.50 -14.70 -8.70 1.30
13929.13 -14.50 -5.00 3.40
13929.50 -13.90 -8.20 2.50
13929.75 -16.30 -5.20 2.60
13930.13 -16.50 -6.20 1.90
13930.25 -16.50 -7.50 0.80
13930.75 -13.00 -5.80 2.20
13931.25 -13.90 -9.70 1.30
13931.50 -14.80 -8.50 1.40
13931.88 -14.60 -4.30 2.40
13932.13 -14.10 -4.70 1.50
13933.25 -16.40 -7.30 2.80
13933.50 -15.60 -7.50 1.10
13933.63 -13.30 -4.80 1.40
13933.88 -11.50 -3.60 3.40
13934.13 -14.10 -4.70 3.80
13935.25 -13.40 -6.00 4.70
13935.38 -14.40 -7.30 3.60
13935.75 -14.20 -6.00 1.10
13936.25 -10.90 -4.60 1.70
13936.88 -14.30 -7.10 2.80
13937.00 -15.50 -6.00 1.70
13937.25 -13.90 -5.00 1.00
13939.00 -14.40 -6.40 2.40
13939.13 -17.10 -7.50 1.40
13939.25 -12.90 -5.50 0.90
13939.38 -10.30 -4.30 2.00
13939.50 -10.00 -4.30 3.40
13940.38 -11.00 -5.20 2.80
13940.88 -15.40 -5.80 -1.20
13941.13 -12.50 -5.80 -1.50
13941.25 -12.20 -6.50 -0.50
13941.38 -12.50 -5.20 0.30
13941.50 -12.90 -3.60 0.50
13943.13 -8.10 -6.00 1.40
13943.63 -10.80 -5.80 2.50
13944.00 -11.50 -4.10 1.40
13944.50 -9.80 -6.90 0.30
13944.63 -9.40 -7.60 0.40
13945.00 -11.00 -5.80 1.50
13945.50 -8.10 -5.60 1.30
13945.63 -9.90 -8.50 2.20
13945.75 -9.50 -7.80 2.40
13946.00 -13.20 -7.60 1.20
13948.38 -10.90 -2.70 1.40
13949.00 -13.30 -3.80 4.80
13949.88 -14.00 -6.60 4.60
13950.00 -14.60 -5.70 4.50
13950.50 -11.50 -6.70 6.20
13950.63 -12.10 -6.70 5.00
13950.88 -10.50 -5.80 2.20
13951.25 -8.80 -4.30 8.00
13951.75 -12.60 -7.80 2.60
13951.88 -10.20 -7.60 3.30
13952.00 -8.80 -6.20 4.40
13952.13 -9.40 -7.60 4.50
13953.13 -8.80 -5.20 4.70
13953.25 -10.10 -6.00 3.90
13953.63 -11.00 -6.70 0.70
13954.38 -14.10 -4.70 5.60
13954.50 -16.40 -4.00 4.50
13954.88 -13.70 -4.50 3.80
13955.13 -13.10 -4.50 8.10
13955.38 -15.10 -9.40 7.40
13955.50 -14.30 -8.50 4.20
13955.63 -16.40 -9.20 2.70
13955.88 -6.90 -10.00 2.80
13956.25 -7.30 -8.70 6.90
13956.50 -13.80 -11.00 6.20
13956.75 -7.90 -0.40 6.50
13956.88 -7.10 -1.30 7.60
13957.13 -2.20 -5.60 8.60
13957.75 -15.00 -11.20 11.70
13958.00 -11.20 -9.00 9.80
13958.13 -9.80 -7.80 10.30
13958.38 -9.50 -5.50 12.00
13958.50 -13.00 -4.70 11.60
13958.63 -13.00 -5.20 9.80
13958.75 -14.20 -4.00 6.90
13958.88 -13.90 -7.30 4.20
13959.25 -13.50 -5.80 1.70
13959.38 -10.50 -4.80 1.50
13960.00 -11.20 -10.90 0.10
13960.50 -6.90 -8.50 5.50
13961.25 -15.80 -13.60 10.00
13961.38 -15.20 -11.50 9.00
13962.00 -13.10 -6.40 3.20
13962.13 -12.50 -4.80 3.70
13962.75 -5.50 -3.30 -0.30
13963.38 -8.60 -9.30 8.60
13964.50 -11.80 -0.80 1.60
13964.63 -12.60 -2.70 -1.50
13965.25 -9.30 -9.30 -0.10
13965.50 -10.50 -8.50 4.40
13965.63 -10.90 -8.20 6.50
13966.13 -21.90 -12.60 9.00
13966.50 -24.00 -6.80 3.60
13966.63 -22.90 -7.20 1.20
13967.25 -15.20 -8.30 -3.50
13968.13 -19.00 -7.70 13.80
13968.25 -20.40 -9.10 13.90
13968.38 -20.70 -8.10 11.30
13968.50 -22.20 -7.90 9.30
13968.63 -25.20 -8.30 6.50
13969.13 -16.60 -6.20 -3.00
13969.25 -14.60 -7.60 -3.30
13969.50 -13.10 -10.60 -3.00
13969.75 -11.10 -12.60 -0.40
13969.88 -8.70 -13.30 3.00
13970.13 -11.40 -14.10 12.30
13970.25 -12.60 -11.20 12.10
13970.38 -16.60 -10.50 13.30
13970.50 -23.00 -15.10 9.50
13970.63 -27.30 -6.20 10.10
13970.75 -23.80 9.80 7.80
13970.88 -24.00 -0.50 1.60
13971.13 -14.10 -5.80 -3.40
13971.63 -8.10 -11.60 -0.10
13971.75 -9.00 -12.60 3.90
13971.88 -9.60 -13.20 8.20
13972.00 -10.50 -13.40 12.00
13972.13 -14.10 -13.40 14.60
13972.63 -26.70 -10.00 9.00
13973.00 -11.90 -3.00 -3.60
13973.13 -10.00 -2.10 -3.50
13974.25 -21.90 -10.30 7.40
13974.50 -28.60 -3.70 -1.30
13975.00 -10.80 -5.80 -4.90
13975.88 -16.30 -8.10 13.70
13976.00 -18.90 -7.50 11.10
13976.38 -21.20 -5.70 -9.40
13976.50 -22.40 -8.20 -11.10
13976.63 -20.00 -5.50 -8.00
13976.88 -10.80 -11.60 0.10
13977.88 -21.20 -6.10 -1.50
13978.00 -16.30 -4.70 -3.60
13978.38 -10.50 -9.10 -1.50
13978.50 -10.60 -10.20 0.40
13978.63 -12.50 -10.20 3.20
13978.75 -12.80 -9.70 5.70
13979.75 -18.00 -8.20 -4.40
13980.63 -16.10 -7.30 6.10
13980.75 -15.90 -8.00 4.70
13980.88 -17.60 -8.00 2.90
13981.00 -18.70 -7.50 -0.30
13981.25 -14.90 -10.60 -2.00
13982.75 -10.80 -4.30 2.20
13983.00 -7.70 -5.40 3.40
13983.13 -8.10 -5.00 4.00
13983.25 -8.30 -5.80 4.20
13984.00 -10.60 -6.90 3.30
13984.25 -8.80 -4.30 8.20
13985.13 -13.50 -8.00 3.20
13985.50 -10.60 -8.70 3.50
13985.63 -11.70 -8.70 3.70
13986.63 -10.00 -6.20 6.10
13986.75 -13.60 -6.00 4.80
13987.25 -14.30 -8.50 -3.00
13987.50 -9.80 -7.40 2.20
13987.63 -7.30 -5.60 3.80
13987.75 -9.40 -4.80 5.10
13987.88 -12.50 -4.70 5.10
13988.00 -14.30 -4.70 4.50
13988.13 -15.60 -5.70 3.10
13988.25 -13.10 -6.00 1.00
13988.38 -10.20 -6.70 0.00
13988.50 -7.00 -5.40 0.50
13988.75 -10.50 -3.40 3.80
13989.00 -11.80 -4.80 4.40
13989.25 -13.60 -7.80 1.30
13989.38 -11.50 -8.00 0.90
13989.75 -8.80 -8.10 3.10
13990.13 -13.80 -5.70 2.60
13990.50 -11.30 -4.30 0.80
13991.13 -12.10 -4.80 1.20
13991.50 -10.40 -2.30 3.80
13991.63 -9.70 -3.40 3.30
13991.88 -8.70 -4.60 1.00
13992.25 -11.80 -6.70 2.00
13992.50 -10.50 -5.20 3.20
13992.63 -8.60 -3.40 3.20
13993.00 -8.30 -3.40 2.80
13993.13 -9.30 -5.60 2.80
13993.50 -12.10 -7.60 3.00
13995.00 -12.70 -6.20 1.40
13995.13 -13.00 -7.10 0.20
13995.50 -13.00 -8.00 0.90
13995.63 -12.30 -9.90 2.00
13995.75 -10.80 -6.70 3.40
13996.50 -12.00 -7.40 -2.30
13996.75 -7.00 -5.40 1.30
13996.88 -7.60 -5.60 2.40
13997.25 -13.50 -8.00 -0.80
13997.88 -7.00 -4.40 0.90
13998.00 -10.20 -7.20 0.70
13998.63 -11.30 -3.40 -3.80
13998.88 -9.30 -4.60 -0.40
13999.25 -12.00 -6.00 2.30
13999.38 -12.90 -5.50 0.70
13999.50 -12.10 -4.30 -2.50
13999.63 -13.20 -4.60 -4.60
13999.88 -8.70 -5.60 -1.60
14000.00 -6.70 -5.80 1.30
14000.13 -7.90 -5.60 2.90
14000.25 -8.40 -5.00 2.50
14000.50 -14.10 -5.20 -2.20
14000.63 -11.50 -5.00 -3.60
14000.75 -7.90 -5.60 -2.50
14000.88 -6.80 -4.60 -0.10
14001.50 -17.20 -6.90 -3.10
14002.25 -10.10 -5.00 1.60
14002.50 -12.70 -5.80 -1.10
14003.00 -8.30 -4.40 0.30
14003.13 -7.80 -4.40 0.50
14003.50 -13.00 -3.40 0.00
14003.63 -12.50 -3.00 0.50
14003.88 -9.90 -1.30 1.10
14004.00 -8.70 -3.20 1.40
14004.50 -13.30 -4.30 -1.50
14004.75 -13.30 -1.00 0.00
14004.88 -9.20 0.30 1.90
14005.00 -9.00 -0.60 4.00
14005.25 -10.40 -5.50 5.70
14005.63 -15.90 -4.70 4.70
14005.88 -16.50 -6.20 1.10
14006.38 -11.70 -4.10 3.90
14006.50 -14.60 -5.20 5.00
14006.75 -14.40 -6.90 3.80
14006.88 -15.00 -5.50 1.60
14007.25 -13.20 -7.10 0.80
14007.50 -13.10 -5.50 1.60
14007.63 -13.10 -4.50 2.20
14007.75 -13.00 -5.80 2.50
14008.13 -13.50 -4.30 2.10
14008.25 -14.10 -5.80 1.40
14008.38 -14.10 -5.20 -0.60
14009.00 -11.90 -7.80 2.40
14009.25 -13.40 -7.80 1.70
14009.38 -12.90 -6.40 1.20
14009.50 -13.10 -6.90 0.80
14009.63 -13.00 -7.10 1.30
14009.88 -14.50 -5.00 1.90
14010.00 -13.90 -5.00 2.00
14010.13 -12.20 -4.10 2.20
14010.38 -11.60 -5.80 2.90
14011.13 -14.60 -7.60 0.60
14011.25 -15.10 -7.60 1.00
14011.38 -15.60 -8.50 0.90
14011.50 -15.50 -8.20 0.10
14011.88 -14.10 -6.70 0.30
14012.00 -14.20 -8.20 1.40
14012.13 -14.80 -8.00 2.10
14012.50 -14.70 -8.20 2.00
14012.75 -12.30 -6.70 2.20
14012.88 -11.80 -4.80 2.00
14013.00 -12.10 -5.20 2.20
14013.13 -12.50 -5.20 3.30
14013.25 -13.60 -6.90 3.70
14014.00 -13.60 -6.90 2.40
14014.13 -13.10 -6.00 2.40
14014.75 -14.10 -4.70 4.30
14015.38 -13.60 -7.80 4.60
14015.63 -13.80 -8.50 3.30
14015.75 -13.90 -8.20 2.80
14015.88 -14.30 -8.50 1.70
14016.00 -14.40 -7.30 1.00
14016.13 -13.40 -6.90 1.20
14016.25 -12.00 -6.00 2.40
14016.50 -13.10 -5.00 4.10
14016.63 -12.70 -5.20 3.80
14016.88 -14.40 -8.20 1.90
14017.63 -13.50 -7.10 2.70
14017.88 -13.20 -6.20 2.70
14018.13 -13.10 -6.00 2.40
14018.25 -13.10 -5.50 2.40
14018.38 -14.20 -6.40 1.50
14019.00 -16.10 -10.10 2.20
14019.13 -15.20 -10.60 1.50
14019.38 -17.60 -10.40 -0.50
14020.00 -14.30 -6.20 1.20
14020.13 -14.50 -6.00 1.40
14020.25 -16.20 -8.40 1.90
14020.38 -17.40 -9.70 0.90
14020.50 -16.50 -8.40 0.30
14020.63 -16.90 -8.20 0.80
14021.00 -15.70 -3.80 1.70
14021.13 -14.70 -4.50 2.30
14021.38 -14.00 -6.20 2.00
14021.50 -13.20 -7.60 1.60
14021.75 -13.00 -6.70 0.80
14021.88 -13.40 -7.30 0.50
14022.00 -15.00 -7.30 0.30
14022.13 -14.00 -7.60 0.40
14022.25 -14.60 -7.60 1.00
14022.38 -15.80 -7.30 2.00
14022.50 -15.20 -6.40 2.10
14022.75 -13.30 -2.50 -0.20
14023.00 -14.10 -3.80 0.30
14023.38 -15.10 -6.60 3.30
14023.63 -16.40 -4.90 2.90
14023.75 -15.00 -4.50 1.50
14023.88 -13.40 -5.00 1.10
14024.00 -14.20 -6.40 1.40
14024.13 -13.50 -6.70 1.40
14024.25 -12.60 -6.00 1.70
14024.38 -10.80 -4.80 1.90
14024.50 -12.20 -5.00 1.60
14024.63 -11.90 -3.90 1.70
14024.75 -12.70 -4.80 2.30
14024.88 -12.60 -5.00 3.00
14025.00 -13.10 -4.50 3.10
14025.13 -9.80 -4.60 3.50
14025.25 -14.80 -6.60 1.60
14025.50 -12.00 -6.50 0.00
14025.88 -15.90 -7.10 3.60
14026.00 -18.40 -8.00 2.50
14026.13 -17.20 -8.20 -0.10
14026.25 -14.60 -6.20 -1.10
14026.63 -13.90 -6.00 0.70
14026.88 -14.20 -7.80 3.30
14027.13 -15.60 -6.20 1.60
14027.25 -14.70 -5.00 0.50
14027.50 -18.30 -7.30 0.80
14027.63 -17.20 -7.80 1.30
14027.75 -15.50 -5.50 2.30
14027.88 -13.90 -5.00 3.40
14028.00 -13.40 -5.50 4.90
14028.13 -12.70 -7.10 4.60
14028.25 -13.20 -8.00 4.10
14028.50 -16.10 -8.20 0.60
14028.63 -17.20 -8.70 0.00
14028.75 -15.20 -8.20 0.70
14029.00 -12.70 -7.10 4.30
14029.13 -13.10 -7.80 4.00
14029.75 -14.20 -5.50 2.80
14030.00 -13.90 -5.00 3.20
14030.13 -14.60 -4.70 2.40
14030.50 -14.30 -5.20 2.00
14030.63 -13.90 -6.00 0.10
14030.75 -13.40 -3.60 -0.70
14030.88 -12.70 -4.80 0.00
14031.13 -14.60 -5.70 0.90
14031.25 -13.60 -6.40 1.60
14031.38 -14.40 -6.40 1.60
14031.88 -14.20 -8.20 2.40
14032.00 -16.80 -5.70 3.90
14032.25 -15.10 -5.70 4.10
14032.38 -14.40 -5.50 5.00
14032.50 -16.60 -8.70 4.00
14032.63 -17.30 -9.40 2.90
14033.00 -13.00 -7.10 2.80
14033.13 -12.10 -5.20 4.00
14033.50 -12.50 -5.80 2.00
14033.63 -12.60 -6.00 2.80
14033.75 -13.90 -6.00 3.60
14033.88 -13.00 -4.70 3.10
14034.38 -12.30 -6.70 4.80
14034.50 -14.80 -8.00 5.40
14034.63 -16.80 -8.40 4.90
14035.00 -14.90 -5.20 1.70
14035.13 -12.50 -5.80 2.80
14035.50 -16.40 -6.80 4.40
14035.63 -16.10 -7.80 3.30
14035.75 -15.70 -8.70 1.30
14036.00 -16.40 -10.60 0.50
14036.25 -14.70 -5.50 2.80
14036.50 -15.10 -4.70 3.60
14036.63 -15.20 -6.40 2.90
14036.88 -13.40 -6.40 0.60
14037.13 -13.40 -6.90 1.10
14037.75 -14.70 -5.50 2.80
14037.88 -15.40 -5.70 1.40
14038.00 -14.30 -6.70 1.00
14038.13 -13.60 -7.80 1.60
14038.25 -14.40 -6.90 2.10
14038.50 -15.00 -3.60 2.80
14038.63 -14.20 -5.00 3.30
14039.13 -12.10 -7.60 3.50
14039.25 -14.20 -7.80 4.00
14039.63 -14.90 -2.90 1.40
14040.25 -15.70 -9.70 2.90
14040.63 -17.10 -7.50 1.00
14040.75 -16.70 -5.50 2.00
14040.88 -15.60 -5.70 2.50
14041.13 -13.80 -2.90 3.30
14041.25 -13.40 -3.60 3.70
14041.38 -11.40 -4.50 4.30
14041.50 -13.00 -7.10 4.40
14041.63 -13.00 -7.60 3.10
14041.75 -13.60 -8.70 1.50
14041.88 -14.10 -10.20 0.70
14042.00 -12.20 -9.70 0.60
14042.13 -11.00 -7.60 1.60
14042.38 -14.40 -10.60 3.60
14042.50 -15.20 -8.20 3.10
14042.75 -16.80 -6.20 0.40
14042.88 -15.40 -5.20 0.90
14043.00 -14.30 -6.20 1.90
14043.13 -12.70 -7.10 3.80
14043.25 -15.30 -7.50 6.60
14043.75 -17.30 -6.60 3.10
14043.88 -16.40 -7.30 2.40
14044.13 -15.80 -6.00 1.40
14044.25 -15.30 -4.00 1.90
14044.50 -13.60 -2.00 2.10
14045.13 -17.00 -12.70 3.30
14045.88 -13.30 -2.00 3.40
14046.00 -15.30 -4.00 4.90
14046.38 -16.10 -8.20 1.40
14046.50 -14.70 -6.40 1.40
14046.63 -14.60 -4.30 2.10
14046.75 -11.20 -6.00 3.20
14046.88 -12.10 -5.80 4.60
14047.00 -14.30 -5.20 5.90
14047.38 -15.50 -6.40 2.20
14047.50 -15.50 -7.30 0.60
14047.75 -13.60 -6.90 2.60
14047.88 -10.90 -6.00 4.00
14048.00 -11.70 -6.00 4.10
14048.13 -12.30 -3.20 3.60
14048.25 -16.10 -5.50 2.20
14048.50 -16.40 -6.40 -0.10
14048.88 -14.20 -5.50 3.70
14049.00 -14.30 -3.40 3.90
14049.13 -15.40 -4.70 2.90
14049.25 -16.10 -6.40 1.20
14049.38 -16.70 -7.30 0.20
14049.50 -15.70 -5.70 0.40
14049.63 -15.20 -6.40 0.80
14049.75 -14.30 -6.20 1.00
14049.88 -12.10 -5.80 1.90
14050.00 -13.00 -5.80 3.00
14050.13 -12.70 -6.70 3.50
14050.38 -13.30 -4.30 2.10
14050.50 -11.30 -5.20 1.90
14050.75 -11.40 -6.00 4.60
14050.88 -12.00 -5.00 5.00
14051.00 -13.50 -5.70 4.20
14051.13 -15.50 -6.90 2.90
14051.25 -16.40 -6.40 1.20
14051.38 -15.10 -8.50 0.80
14051.50 -14.00 -7.60 1.00
14051.75 -12.00 -3.20 2.40
14051.88 -10.00 -3.00 2.40
14052.00 -11.20 -5.60 2.20
14052.13 -12.70 -7.60 1.00
14052.25 -14.00 -7.60 0.60
14052.38 -14.00 -6.70 0.80
14052.50 -11.00 -6.20 1.40
14052.63 -11.00 -5.20 2.20
14052.75 -10.20 -5.20 2.20
14052.88 -9.60 -5.00 1.60
14053.00 -9.70 -4.30 1.70
14053.13 -11.60 -4.30 2.50
14053.38 -11.70 -5.50 4.70
14053.75 -13.40 -6.90 2.10
14053.88 -13.50 -5.80 1.00
14054.13 -12.00 -5.00 1.50
14054.25 -12.70 -6.20 2.90
14054.50 -14.40 -7.80 2.50
14054.63 -15.20 -6.90 0.60
14054.88 -12.10 -5.80 -1.20
14055.00 -11.20 -5.00 0.00
14055.25 -10.00 -5.80 2.40
14055.50 -10.90 -6.50 2.40
14055.88 -11.70 -6.50 1.30
14056.00 -10.80 -7.10 1.50
14056.38 -10.10 -3.60 3.10
14056.50 -10.70 -7.10 4.70
14056.63 -13.50 -6.20 5.70
14056.75 -14.30 -8.00 3.70
14056.88 -15.20 -6.40 1.50
14057.00 -14.20 -5.00 0.20
14057.25 -11.60 -3.40 1.60
14057.38 -10.70 -1.70 2.60
14057.50 -10.90 -2.70 3.20
14057.75 -11.70 -6.00 2.20
14057.88 -13.70 -5.50 1.20
14058.00 -13.70 -6.40 0.90
14058.38 -10.50 -4.30 3.40
14058.75 -15.40 -1.00 3.00
14059.00 -13.20 -7.10 3.00
14059.13 -12.20 -6.90 2.60
14059.25 -11.70 -6.90 2.90
14059.38 -11.90 -6.90 3.60
14059.50 -11.80 -7.60 3.80
14059.63 -11.80 -6.20 4.40
14059.75 -13.30 -4.70 4.00
14059.88 -13.10 -3.60 3.90
14060.00 -13.80 -6.70 2.80
14060.25 -10.30 -3.00 1.50
14060.75 -8.00 -3.00 3.60
14061.13 -10.50 -7.10 5.50
14061.25 -11.60 -6.20 4.10
14061.63 -9.80 -7.40 4.00
14061.88 -11.00 -6.20 6.50
14062.00 -12.10 -6.70 5.70
14062.13 -12.70 -6.20 4.90
14062.25 -14.00 -6.20 3.70
14062.38 -13.40 -6.00 1.40
14062.63 -9.60 -4.60 1.40
14063.00 -7.60 -3.70 4.70
14063.50 -11.70 -6.90 1.70
14063.75 -4.10 -3.70 2.90
14063.88 -4.30 -3.70 4.80
14064.00 -4.20 -3.50 5.20
14064.25 -10.80 -5.80 5.40
14064.63 -11.20 -9.50 5.80
14065.00 -10.40 -3.70 1.50
14065.13 -12.60 -5.50 1.20
14065.38 -14.30 -6.20 1.30
14065.63 -12.90 -6.40 2.10
14066.63 -11.80 -6.20 7.90
14066.75 -14.40 -6.40 7.00
14066.88 -14.40 -6.40 5.20
14067.00 -16.90 -6.80 4.50
14067.13 -17.70 -7.70 3.60
14067.38 -14.60 -5.20 2.60
14067.50 -13.40 -3.10 5.20
14067.75 -14.00 -5.20 6.40
14068.00 -11.70 -5.50 1.60
14068.13 -11.80 -6.70 0.90
14068.25 -13.10 -6.00 1.50
14068.75 -6.30 -2.30 5.80
14068.88 -7.10 -2.30 6.00
14069.00 -13.50 -9.90 5.40
14069.13 -13.70 -3.10 5.90
14069.25 -15.90 -2.40 4.60
14069.50 -11.70 -3.60 3.90
14069.75 -12.70 -4.70 5.50
14070.00 -13.00 -5.20 5.10
14070.25 -14.30 -4.70 4.00
14070.63 -12.60 -6.90 1.70
14070.75 -11.30 -4.80 2.50
14070.88 -10.50 -4.80 4.30
14071.00 -10.20 -4.80 4.70
14071.38 -12.20 -6.00 2.50
14071.50 -12.10 -6.20 1.50
14071.63 -10.40 -6.00 2.10
14071.75 -8.80 -5.80 2.30
14072.00 -9.60 -5.60 3.80
14072.13 -11.40 -6.90 3.80
14072.38 -13.90 -6.40 3.30
14072.50 -13.90 -7.80 3.10
14072.75 -11.80 -5.20 1.70
14072.88 -11.20 -5.00 2.10
14073.38 -10.40 -3.70 1.90
14073.88 -9.30 -4.60 1.40
14074.38 -9.60 -5.60 3.90
14074.50 -11.20 -5.50 3.20
14074.63 -12.20 -6.00 1.70
14074.75 -12.70 -6.20 1.20
14074.88 -12.70 -5.80 1.50
14075.25 -12.50 -4.30 3.90
14075.38 -13.10 -4.50 3.90
14075.50 -14.90 -2.90 3.90
14075.88 -13.10 -5.50 2.80
14076.38 -8.80 -3.90 4.50
14076.63 -12.30 -7.60 5.40
14076.75 -13.10 -6.90 4.20
14076.88 -13.00 -6.20 3.60
14077.13 -12.00 -6.50 1.50
14077.38 -8.70 -5.60 2.30
14077.75 -14.20 -6.40 4.00
14078.50 -9.80 -6.00 3.50
14078.75 -12.70 -7.60 5.40
14078.88 -14.80 -6.60 3.90
14079.00 -13.90 -6.90 0.70
14079.75 -10.20 -5.80 2.40
14080.63 -9.40 -5.40 0.90
14080.88 -14.10 -6.20 0.10
14081.13 -12.30 -3.60 -1.50
14081.75 -7.00 -2.10 2.20
14082.13 -10.90 -5.50 3.10
14082.25 -13.90 -9.20 3.20
14082.75 -9.20 -3.00 -1.10
14082.88 -11.30 -5.20 -1.60
14083.38 -9.10 -3.20 -1.10
14083.75 -8.60 -1.10 0.30
14084.00 -10.00 -4.80 1.20
14084.38 -8.30 -0.20 1.00
14084.50 -7.70 -2.80 1.00
14084.88 -10.70 -2.70 1.90
14085.38 -9.60 -2.30 0.30
14085.75 -10.10 -2.30 0.10
14086.00 -14.20 -7.30 0.80
14086.25 -11.90 -4.80 -0.90
14086.38 -8.50 -2.80 -0.50
14086.88 -7.50 -3.50 0.70
14087.63 -10.60 -5.60 3.00
14087.75 -9.90 -4.60 1.40
14087.88 -11.20 -6.00 0.50
14088.00 -11.30 -7.20 -0.60
14088.13 -9.50 -3.90 -0.60
14088.38 -8.30 -1.50 1.40
14088.50 -7.80 -3.00 2.10
14088.63 -7.40 -3.70 2.60
14088.75 -10.00 -5.20 2.20
14089.00 -10.60 -5.60 -0.10
14089.13 -9.60 -4.60 0.90
14089.25 -6.70 -5.40 2.40
14089.38 -7.80 -4.40 2.80
14089.63 -8.30 -4.40 1.10
14089.75 -10.40 -6.90 1.20
14090.50 -7.60 -2.80 3.90
14090.63 -10.20 -5.80 3.90
14090.75 -13.00 -7.60 4.20
14090.88 -13.90 -6.00 5.00
14091.00 -14.30 -3.80 5.20
14091.13 -10.20 -3.90 4.90
14091.38 -8.00 -3.40 4.50
14091.50 -9.30 -3.20 5.40
14091.63 -10.70 -1.70 7.10
14091.88 -12.30 -5.20 7.50
14092.00 -12.70 -4.70 6.60
14092.25 -11.30 -4.30 2.20
14092.38 -9.30 -4.60 1.90
14092.50 -9.60 -4.10 3.20
14092.63 -8.80 -3.90 4.70
14092.75 -9.10 -6.20 7.40
14093.00 -11.40 -6.90 5.90
14093.75 -8.30 -6.70 2.30
14093.88 -8.10 -6.90 3.10
14094.25 -10.50 -7.20 0.70
14094.75 -7.90 -2.80 3.30
14094.88 -8.80 -3.90 4.60
14095.00 -7.60 -4.10 4.80
14095.38 -11.20 -5.00 2.80
14095.50 -11.40 -5.00 3.30
14095.75 -10.10 -4.10 2.60
14096.88 -8.80 -3.90 2.60
14097.25 -9.20 -4.80 2.20
14097.38 -10.00 -6.70 3.60
14097.63 -10.40 -5.00 4.30
14097.75 -11.60 -4.30 3.80
14098.63 -10.00 -6.20 6.10
14098.75 -10.90 -5.50 4.30
14098.88 -11.60 -4.80 1.60
14099.25 -9.10 -4.60 2.40
14099.38 -8.40 -4.10 4.10
14099.75 -16.10 -6.40 1.50
14100.00 -15.30 -3.60 -0.90
14101.63 -11.00 -7.10 8.10
14102.00 -13.80 -4.30 2.80
14102.25 -12.10 -6.20 -0.60
14102.50 -9.30 -4.60 1.20
14102.75 -9.30 -5.00 3.20
14103.00 -11.30 -5.20 1.60
14103.75 -9.70 -3.90 4.80
14104.00 -11.80 -7.60 3.80
14104.25 -14.30 -9.00 4.80
14104.38 -13.10 -6.00 4.10
14104.50 -10.20 -4.30 4.30
14104.63 -11.20 -5.50 3.90
14104.75 -11.40 -5.00 3.30
14105.25 -11.40 -6.00 4.60
14105.38 -10.90 -6.00 4.20
14105.63 -10.90 -4.10 2.00
14105.75 -9.90 -3.70 1.60
14105.88 -8.60 -3.00 2.10
14106.00 -7.50 -3.40 3.90
14106.25 -9.80 -3.60 6.10
14106.63 -11.30 -4.80 2.10
14106.88 -11.10 -6.90 3.80
14107.13 -11.30 -4.80 4.00
14107.25 -11.10 -3.40 3.50
14107.50 -10.90 -5.50 3.70
14107.75 -12.30 -2.70 3.10
14108.13 -9.60 -1.70 2.00
14108.63 -6.90 -0.80 6.70
14108.75 -10.10 -3.20 5.70
14108.88 -14.60 -4.70 2.90
14109.13 -10.50 -3.90 2.80
14109.25 -8.40 -1.70 3.70
14109.50 -7.40 -2.30 4.60
14110.00 -13.60 -7.30 0.80
14110.13 -13.00 -6.70 0.90
14110.25 -9.60 -5.60 1.90
14110.38 -8.30 -4.30 3.90
14110.50 -8.70 -3.20 4.20
14110.63 -9.00 -4.60 4.40
14110.75 -10.10 -4.50 4.40
14111.00 -10.60 -4.10 3.90
14111.13 -11.40 -4.10 3.90
14111.50 -8.30 -3.00 2.20
14111.63 -7.10 -5.00 2.60
14111.88 -11.90 -8.30 3.70
14112.13 -11.40 -6.40 3.40
14112.25 -12.50 -5.80 2.80
14112.38 -11.20 -6.00 2.60
14112.50 -11.00 -5.20 3.10
14113.75 -10.60 -5.00 3.20
14114.00 -9.00 -5.60 4.10
14114.13 -11.10 -6.00 5.70
14114.25 -9.00 -6.90 3.90
14114.75 -11.90 -3.00 2.50
14114.88 -8.70 -0.40 4.10
14115.00 -9.30 -5.60 3.00
14115.13 -7.30 -7.90 2.70
14115.38 -8.40 -3.70 3.00
14115.50 -12.70 -5.80 1.50
14116.13 -6.20 -3.00 5.00
14116.38 -12.20 -5.50 5.80
14116.50 -13.30 -4.70 3.80
14116.63 -13.80 -3.80 2.50
14117.00 -12.60 -8.20 5.10
14117.25 -9.60 -4.60 3.00
14117.38 -12.70 -4.70 5.20
14117.50 -13.10 -6.40 4.30
14117.63 -14.30 -6.60 2.90
14117.88 -11.70 -4.50 2.20
14118.13 -10.20 -4.80 4.30
14118.38 -12.10 -5.20 4.40
14118.63 -12.10 -5.80 3.10
14118.75 -11.80 -6.20 2.90
14118.88 -10.50 -6.20 2.70
14119.00 -8.80 -5.80 3.30
14119.13 -8.40 -4.60 3.60
14119.88 -14.40 -7.30 3.20
14120.00 -11.40 -6.90 2.30
14120.38 -9.60 -3.70 0.90
14121.25 -11.20 -5.60 0.90
14121.50 -8.20 -3.20 2.80
14121.63 -7.90 -2.80 3.80
14121.88 -9.10 -3.70 4.00
14122.25 -11.20 -5.00 4.10
14122.38 -11.30 -6.20 4.10
14122.88 -11.00 -4.80 3.20
14123.13 -9.80 -5.00 4.90
14123.25 -9.70 -5.80 5.50
14123.50 -9.60 -5.60 4.10
14123.75 -9.30 -5.00 2.80
14124.25 -7.50 -6.70 6.70
14124.38 -9.40 -6.70 6.20
14124.75 -11.90 -6.40 3.60
14126.38 -9.60 -5.00 5.50
14127.63 -13.90 -7.80 4.60
14127.75 -13.00 -6.70 3.80
14128.38 -10.90 -4.50 4.40
14129.00 -9.40 -5.20 3.60
14129.25 -9.40 -5.80 4.50
14130.00 -12.90 -6.00 3.40
14130.75 -11.80 -5.80 2.90
14131.00 -7.00 -4.40 4.10
14131.38 -10.40 -3.20 5.20
14131.50 -11.90 -6.40 4.50
14131.63 -10.00 -6.70 3.50
14132.00 -11.90 -6.40 3.90
14132.25 -9.70 -5.20 3.60
14133.13 -8.40 -2.30 3.10
14133.25 -9.10 -3.70 2.80
14133.50 -10.00 -5.20 1.10
14133.63 -8.70 -4.60 1.60
14133.88 -8.60 -4.30 3.10
14134.25 -8.70 -2.80 1.90
14134.38 -9.30 -2.30 1.40
14134.50 -7.90 -2.30 1.90
14134.63 -7.70 -1.90 3.00
14134.88 -8.80 -4.30 2.90
14135.50 -7.90 -4.60 0.60
14136.00 -10.70 -3.70 1.20
14136.25 -10.80 -3.90 0.80
14136.38 -9.90 -3.20 2.10
14137.00 -13.60 -7.80 5.20
14137.25 -14.40 -8.20 3.60
14137.50 -9.80 -5.00 3.90
14137.63 -9.00 -4.60 3.90
14137.75 -9.10 -3.70 3.70
14138.00 -10.90 -6.50 3.10
14138.13 -12.00 -6.40 3.00
14138.38 -9.50 -7.80 2.50
14138.50 -7.30 -7.40 2.60
14138.88 -8.60 -4.80 1.40
14139.00 -10.60 -6.00 1.10
14139.38 -7.80 -3.50 1.10
14139.50 -8.70 -3.70 2.10
14139.88 -9.40 -6.70 1.70
14140.75 -8.10 -5.00 4.90
14140.88 -8.60 -3.90 3.20
14141.13 -9.30 -4.60 1.60
14141.75 -13.20 -7.60 2.00
14142.00 -11.80 -5.80 0.40
14142.38 -10.40 -6.90 0.60
14142.50 -10.80 -7.10 1.50
14142.63 -11.00 -6.20 2.30
14143.00 -11.00 -4.80 2.20
14143.25 -10.50 -4.30 2.90
14143.63 -10.40 -3.60 3.00
14143.75 -9.90 -4.10 2.00
14144.00 -10.40 -4.60 2.10
14144.38 -10.10 -3.20 5.00
14144.50 -10.10 -4.50 5.00
14146.38 -8.60 -3.90 5.70
14146.88 -11.20 -6.00 4.60
14147.25 -10.80 -4.80 5.40
14147.38 -11.60 -5.20 5.70
14147.50 -11.20 -5.50 5.00
14147.75 -11.00 -5.80 3.80
14149.63 -10.60 -6.00 6.10
14149.75 -11.30 -5.80 6.00
14150.00 -13.40 -6.40 5.20
14150.13 -12.00 -6.00 4.20
14151.38 -6.00 -5.00 6.60
14151.88 -12.80 -6.40 4.90
14152.38 -8.40 -5.60 5.40
14153.88 -8.10 -6.00 5.50
14154.25 -14.20 -7.80 1.40
14154.75 -6.00 -3.70 6.50
14154.88 -9.60 -4.50 6.30
14155.00 -12.00 -4.10 2.90
14155.63 -2.80 -3.30 0.70
14155.75 -4.20 -2.60 1.50
14155.88 -4.90 -1.90 1.40
14156.00 -8.40 -3.20 2.10
14156.13 -11.60 -4.30 3.40
14156.25 -13.70 -5.00 2.10
14156.38 -12.60 -4.50 1.70
14156.50 -6.70 -3.90 2.10
14156.63 -6.10 -2.80 2.50
14157.00 -8.60 -3.90 3.20
14157.25 -10.30 -4.30 1.30
14157.50 -9.90 -4.60 1.60
14158.25 -10.80 -4.30 1.00
14158.63 -9.20 -2.50 1.60
14158.88 -9.50 -4.30 0.50
14159.25 -7.50 -5.80 1.90
14159.50 -8.80 -5.40 1.10
14159.63 -9.50 -5.40 -0.10
14159.88 -9.60 -2.80 -0.50
14160.13 -7.80 -2.10 0.60
14160.25 -8.30 -1.10 1.90
14160.63 -10.70 -1.90 -1.30
14160.75 -9.50 -1.50 -1.00
14160.88 -11.40 -1.50 0.10
14161.75 -9.60 -2.80 0.70
14162.25 -7.40 -0.90 1.30
14162.38 -10.30 -3.00 1.60
14163.25 -7.70 -2.30 1.70
14163.63 -5.40 0.70 3.40
14163.75 -3.20 0.70 4.40
14163.88 -3.80 -2.30 5.10
14164.50 -6.70 -3.90 2.40
14164.63 -5.00 -3.00 2.80
14164.88 -3.70 -1.60 3.50
14165.00 -6.10 -1.30 3.60
14165.50 -8.40 -4.10 2.50
14165.88 -4.50 0.20 0.90
14166.25 -12.50 -4.30 1.20
14166.75 -9.20 -3.40 2.80
14166.88 -8.20 -3.70 1.90
14167.13 -10.40 -5.60 2.50
14167.38 -11.80 -6.70 2.90
14168.38 -8.70 -4.60 3.80
14169.38 -12.80 -6.90 3.60
14169.63 -13.50 -4.70 3.20
14169.75 -12.90 -3.60 2.00
14170.25 -9.60 -3.20 5.20
14170.63 -8.30 -4.80 5.40
14171.13 -9.00 -5.00 4.40
14172.00 -11.30 -3.40 3.50
14172.63 -10.60 -4.60 2.50
14173.00 -7.00 -3.00 1.90
14173.75 -10.60 -6.90 3.90
14174.50 -7.70 -5.40 4.20
14174.63 -8.50 -5.20 4.00
14176.13 -10.90 -6.00 2.20
14176.25 -9.30 -4.10 1.60
14176.88 -7.70 -4.80 5.60
14177.00 -8.00 -4.80 4.70
14177.25 -9.80 -5.00 1.50
14178.63 -5.60 -7.20 3.10
14179.25 -7.60 -7.00 2.10
14180.38 -6.30 -2.30 2.60
14180.50 -7.80 -3.40 2.60
14181.25 -6.30 -2.80 3.10
14181.50 -9.20 -4.80 2.60
14182.25 -6.70 -3.50 2.50
14183.00 -8.80 -6.30 1.50
14183.13 -6.70 -7.20 1.30
14183.38 -6.10 -5.80 3.90
14183.50 -7.50 -3.90 3.80
14184.25 -5.80 0.00 3.20
14184.38 -5.90 -5.40 4.70
14184.50 -6.80 -6.50 6.00
14184.63 -9.40 -7.10 4.60
14185.00 -9.10 -6.50 -3.20
14185.38 -4.50 -2.60 1.50
14185.50 -3.90 -0.40 3.10
14186.25 -9.20 -2.50 -0.30
14186.50 -8.40 -2.80 2.40
14186.75 -9.20 -3.40 0.00
14187.13 -9.10 -4.10 -3.50
14187.50 -6.30 -2.80 2.00
14187.63 -7.20 -3.00 2.30
14187.88 -8.80 -3.00 0.70
14188.00 -9.30 -3.70 -0.10
14188.13 -8.10 -6.10 -0.10
14189.00 -8.70 -4.60 1.30
14189.25 -6.60 -3.20 2.60
14189.38 -6.00 -4.60 3.60
14189.88 -7.60 -4.60 1.50
14190.00 -7.50 -4.40 1.70
14190.13 -6.70 -3.90 1.50
14190.50 -8.40 -3.20 1.70
14190.63 -9.60 -4.60 1.60
14191.00 -10.10 -4.10 0.00
14191.25 -8.00 -7.20 0.40
14191.38 -8.00 -6.30 0.70
14191.50 -6.70 -3.50 1.20
14192.13 -7.40 -5.00 1.60
14193.00 -6.60 -3.70 0.50
14194.38 -8.00 -4.80 1.50
14194.50 -8.20 -3.70 -0.30
14194.75 -6.20 -3.00 -1.70
14195.38 -6.30 -3.70 0.90
14195.75 -9.60 -6.50 -1.30
14195.88 -12.30 -4.10 -0.60
14197.38 -4.40 -1.90 1.30
14197.50 -4.80 -3.00 3.00
14197.63 -5.70 -1.60 3.40
14198.00 -10.00 -5.40 -2.30
14198.25 -7.60 -5.60 0.00
14198.50 -2.80 -0.50 1.20
14199.25 -5.40 -0.20 -0.60
14199.38 -3.80 2.60 -0.70
14199.50 -5.10 1.60 -0.70
14199.63 -4.20 2.80 -1.40
14200.50 -7.80 -3.90 1.90
14201.13 -7.30 -2.10 3.10
14201.50 -6.60 -0.40 0.40
14201.63 -4.40 1.30 -1.50
14202.50 -6.70 -2.50 3.20
14202.75 -12.20 -6.00 -1.20
14204.13 -3.00 -3.30 3.10
14204.25 -1.00 -0.70 5.20
14204.38 -4.10 -1.30 4.90
14204.50 -6.20 -3.90 2.70
14204.88 -9.70 -3.00 -1.30
14205.63 -5.50 -1.90 7.70
14206.13 -10.20 -4.80 1.70
14206.38 -4.00 -2.10 4.20
14206.50 -3.40 -2.10 5.50
14206.88 -8.30 -2.50 3.30
14207.13 -5.90 -3.50 3.90
14207.50 -8.40 -4.10 5.00
14209.13 -7.30 -5.00 6.30
14209.63 -10.20 -7.20 1.50
14210.13 -3.70 -1.60 6.30
14210.50 -9.20 -6.70 3.20
14210.63 -8.50 -7.20 3.50
14211.00 -5.60 -3.50 2.40
14211.13 -4.50 -3.00 2.70
14211.25 -5.50 -3.70 3.60
14211.38 -6.50 -5.00 4.90
14212.00 -8.00 -4.80 3.60
14212.50 -8.50 -6.20 6.60
14213.38 -4.60 -3.70 3.70
14214.88 -7.10 -3.70 3.60
14216.38 -11.00 -5.20 3.00
14216.75 -7.90 -4.60 2.30
14217.63 -9.70 -5.80 5.80
14217.75 -10.50 -5.80 6.10
14218.00 -10.50 -4.30 6.30
14218.13 -11.80 -6.70 4.50
14218.38 -7.70 -6.30 2.60
14218.50 -8.70 -5.00 2.90
14219.25 -5.90 -1.60 3.10
14219.38 -4.10 -0.90 5.50
14219.50 -6.20 -3.00 7.10
14219.88 -10.60 -6.40 5.40
14220.00 -10.80 -6.70 3.70
14220.13 -11.30 -5.20 2.40
14220.88 -6.80 -6.10 2.80
14221.00 -5.90 -4.40 2.00
14221.13 -4.70 -5.40 2.60
14221.38 -7.10 -5.00 4.30
14222.00 -10.20 -5.20 3.60
14222.38 -11.00 -6.20 -0.10
14222.50 -13.00 -6.70 0.80
14222.63 -8.30 -3.90 -0.10
14223.00 -3.90 -3.00 5.90
14223.13 -5.00 -3.50 7.10
14223.63 -13.80 -5.70 2.40
14224.25 -7.30 -5.60 2.40
14224.38 -9.00 -5.60 2.00
14224.75 -8.20 -4.10 2.60
14225.13 -6.80 -4.60 7.40
14225.88 -9.60 -5.60 0.50
14226.13 -4.20 -4.40 7.00
14226.25 -4.30 -7.40 10.80
14226.63 -14.50 -4.50 5.60
14226.88 -14.40 -7.30 0.90
14227.13 -12.60 -5.50 0.50
14227.25 -7.40 -3.70 1.00
14227.38 -7.10 -4.10 2.40
14227.75 -8.50 -6.20 6.50
14228.00 -10.20 -6.70 6.80
14228.13 -9.60 -6.00 7.00
14228.25 -10.20 -7.60 7.80
14228.38 -10.10 -6.00 8.60
14228.75 -14.80 -8.50 2.20
14228.88 -15.20 -9.20 1.40
14229.00 -13.80 -9.50 -0.40
14229.50 -5.40 -3.90 8.30
14230.00 -14.70 -4.10 1.70
14230.13 -9.60 -2.80 1.50
14231.13 -9.70 -8.10 3.20
14231.63 -9.50 -3.00 3.70
14232.50 -7.10 -3.20 4.20
14232.63 -7.50 -3.40 4.60
14233.13 -9.60 -7.40 0.30
14233.50 -3.70 -3.50 3.90
14234.00 -8.10 -6.00 3.80
14234.13 -10.50 -7.60 1.00
14234.25 -12.50 -6.20 -0.70
14235.00 -4.90 -0.40 6.10
14235.38 -12.20 -7.30 2.80
14235.75 -8.80 -4.30 1.70
14237.25 -10.60 -6.50 3.30
14237.38 -13.50 -6.70 -0.10
14237.88 -6.20 -0.70 1.70
14239.13 -4.90 -3.20 4.10
14239.50 -9.90 -6.70 5.20
14240.38 -6.10 -1.30 0.80
14241.25 -6.20 -4.40 5.50
14241.38 -7.30 -5.00 4.10
14242.38 -7.10 -1.30 -0.30
14242.50 -7.80 -2.10 -0.80
14242.75 -5.90 -3.50 0.60
14243.25 -8.00 -3.40 2.30
14243.63 -10.40 -5.10 -5.80
14243.75 -6.30 -4.60 -6.10
14244.63 -9.50 -5.40 -1.10
14245.13 -3.30 -3.70 -0.90
14245.38 -4.80 -1.10 2.60
14245.50 -8.10 -2.10 1.30
14246.00 -8.40 -5.60 -1.70
14246.25 -6.70 -4.40 0.50
14246.38 -7.00 -5.80 -0.20
14246.50 -4.50 -4.00 -0.80
14246.63 -4.90 -3.30 -1.20
14246.75 -5.90 -1.60 -1.70
14247.25 -5.00 -5.90 -1.40
14247.38 -4.40 -2.40 -0.40
14247.88 -4.50 -2.20 -2.70
14248.38 -1.50 -1.60 0.60
14248.63 -7.60 -2.80 2.60
14248.88 -8.10 -7.00 -0.20
14249.25 -9.50 -6.70 -4.20
14250.25 -9.20 -3.00 -2.10
14250.75 -5.70 -1.60 0.80
14250.88 -10.10 -4.60 -0.30
14251.13 -12.90 -1.70 -5.00
14251.50 0.40 4.60 -0.40
14251.63 2.40 4.60 2.20
14252.50 -10.20 -1.30 0.40
14252.63 -6.30 -0.90 2.10
14252.75 -5.00 -0.20 6.00
14252.88 -3.00 0.00 8.40
14253.50 -7.50 -3.90 2.20
14253.63 -5.40 -1.10 3.90
14254.38 -7.70 -3.20 -0.20
14254.50 -6.50 -3.50 0.10
14254.75 -3.70 -0.70 2.00
14254.88 -4.80 -0.70 2.30
14255.63 -8.30 -3.40 4.40
14255.75 -9.90 -4.10 3.10
14256.13 -2.60 -2.60 1.10
14256.25 -2.80 -2.40 3.00
14256.63 -9.00 -5.60 3.20
14257.00 -6.80 -3.70 2.10
14257.13 -4.80 -3.00 3.50
14257.50 -7.00 -3.40 3.90
14258.00 -7.40 -4.10 4.10
14258.13 -8.00 -4.30 4.50
14258.25 -7.40 -3.70 3.80
14258.63 -5.00 -3.00 4.30
14259.13 -11.00 -6.20 4.20
14259.38 -13.50 -6.20 0.80
14260.13 -4.50 -1.10 2.00
14261.00 -5.50 -7.00 5.50
14261.75 -5.80 -3.70 3.30
14262.50 -3.70 -2.60 1.90
14262.63 -3.90 -3.50 3.30
14262.75 -4.90 -3.70 4.00
14262.88 -6.00 -2.80 5.00
14263.38 -5.80 -3.20 2.90
14263.50 -4.30 -2.80 5.40
14263.63 -6.50 0.30 6.10
14264.25 -6.60 -0.40 3.60
14264.75 -4.90 0.00 4.70
14265.38 -6.70 -5.40 4.00
14265.50 -5.60 -6.30 4.50
14266.00 -5.80 -3.70 0.50
14266.13 -2.80 -2.80 0.20
14266.25 -3.20 -4.00 1.20
14267.13 -9.20 -5.80 1.70
14267.25 -8.60 -4.40 0.90
14267.63 -8.00 -3.50 0.40
14268.25 -5.80 -2.40 -0.70
14268.75 -6.40 -4.40 2.10
14269.00 -8.30 -6.30 1.50
14269.13 -8.80 -5.40 1.10
14269.38 -7.50 -3.90 0.30
14269.50 -7.60 -4.60 -0.20
14269.63 -7.10 -4.60 -0.40
14270.38 -3.70 -0.70 -0.90
14270.50 -2.90 -1.10 0.50
14270.63 -3.30 -1.90 1.30
14270.75 -4.30 -4.20 1.50
14271.00 -7.80 -4.80 0.80
14271.38 -7.10 -3.70 -1.30
14271.63 -4.60 -1.90 -0.40
14271.75 -4.60 -2.40 -0.30
14272.63 -4.30 1.10 2.70
14273.13 -10.80 -3.40 1.40
14273.25 -12.50 -5.20 -0.80
14273.38 -11.60 -4.80 -2.70
14274.00 -6.60 -2.30 1.10
14274.13 -7.20 -3.00 1.40
14275.00 -8.30 -3.90 2.20
14275.13 -8.60 -3.90 1.40
14275.25 -7.90 -4.60 0.80
14275.50 -10.80 -5.80 0.60
14275.63 -12.50 -2.50 -0.10
14275.88 -8.40 4.40 -2.20
14276.25 -4.40 0.90 0.60
14276.38 -3.90 0.00 1.50
14276.75 -8.40 -2.80 2.60
14277.00 -8.20 -4.60 0.90
14277.13 -8.00 -4.80 0.60
14277.38 -7.40 -3.20 0.70
14277.63 -6.10 -3.30 0.70
14277.75 -6.70 -4.80 1.20
14277.88 -9.70 -7.20 2.00
14278.00 -11.80 -4.80 1.40
14278.13 -16.70 -7.30 0.70
14278.25 -14.60 -7.10 -1.40
14278.38 -9.90 -3.70 -3.10
14278.63 -6.80 0.70 -2.00
14278.75 -4.80 -0.70 -0.70
14279.13 -8.60 -2.60 -1.70
14279.25 -8.70 -1.90 -2.00
14279.63 -6.20 -1.60 0.60
14279.75 -5.20 -1.90 0.60
14280.13 -7.40 -2.80 -1.50
14280.38 -9.90 -4.60 -0.60
14280.50 -8.60 -3.90 0.30
14280.63 -5.20 -2.80 1.40
14280.75 -4.60 -2.80 2.50
14281.00 -7.90 -1.30 1.10
14281.25 -11.50 -3.20 -0.80
14281.38 -10.20 -2.30 -0.40
14281.50 -8.20 -3.20 1.10
14281.63 -5.00 -2.10 3.00
14281.75 -4.40 -1.90 4.10
14282.25 -10.90 -4.60 -1.30
14282.38 -10.40 -5.60 -1.10
14282.63 -5.10 -4.20 2.00
14282.88 -4.60 -0.40 3.80
14283.00 -6.70 -0.60 3.00
14283.38 -9.10 -3.70 0.90
14283.50 -7.40 -4.10 2.10
14283.63 -7.20 -4.80 3.00
14283.75 -5.90 -4.40 2.70
14283.88 -5.40 -4.40 2.00
14285.00 -2.00 0.40 3.20
14285.25 -2.80 -2.80 5.20
14285.38 -6.00 -3.70 5.70
14285.50 -5.80 -4.10 5.40
14285.63 -5.80 -3.70 4.50
14286.00 -9.40 -6.70 2.60
14286.13 -9.00 -6.00 2.00
14286.38 -7.20 -3.50 3.00
14286.75 -6.60 -3.70 3.20
14287.13 -7.80 -4.80 3.00
14287.38 -6.20 -4.40 3.70
14287.50 -6.30 -3.70 3.70
14287.63 -6.20 -3.50 3.10
14289.00 -12.20 -9.70 4.30
14289.13 -14.00 -8.00 2.50
14289.25 -10.20 -6.20 2.30
14289.38 -9.50 -3.40 1.70
14289.50 -8.70 -0.40 2.30
14289.63 -8.50 -1.30 2.80
14289.88 -7.10 -1.30 3.10
14290.00 -8.20 -3.20 3.40
14290.25 -6.80 -3.70 2.70
14290.38 -7.10 -3.70 3.60
14290.88 -8.70 -5.00 5.00
14291.25 -9.70 -8.00 5.00
14291.38 -10.20 -7.10 5.20
14291.75 -10.20 -6.20 4.70
14292.50 -5.80 -4.60 4.90
14292.63 -6.50 -5.00 6.00
14293.13 -6.00 -6.50 5.90
14293.25 -7.10 -6.00 5.50
14293.38 -8.70 -6.90 5.10
14293.63 -9.80 -7.80 4.30
14293.75 -9.80 -8.30 4.20
14293.88 -10.20 -7.10 3.80
14294.00 -8.30 -7.20 3.00
14294.13 -8.40 -7.80 2.70
14294.25 -7.90 -6.90 2.80
14294.38 -8.30 -5.80 3.10
14294.50 -8.80 -4.30 3.20
14294.63 -8.00 -4.40 2.60
14295.00 -4.60 -5.10 3.20
14295.38 -6.20 -4.80 5.20
14295.50 -7.10 -4.60 4.10
14295.63 -8.00 -4.40 2.70
14295.75 -8.60 -4.30 1.70
14295.88 -7.50 -5.40 2.60
14296.00 -9.70 -5.80 3.20
14296.13 -9.60 -6.00 3.70
14296.50 -9.40 -4.80 3.90
14296.63 -9.30 -4.10 3.10
14296.75 -9.30 -4.60 2.50
14297.13 -9.10 -4.10 3.70
14297.25 -8.40 -4.10 4.60
14297.50 -9.10 -3.20 5.00
14297.63 -9.50 -3.90 4.60
14297.75 -10.30 -3.90 3.70
14297.88 -10.50 -5.20 2.90
14298.00 -11.80 -4.30 2.60
14298.13 -10.20 -5.80 3.00
14298.38 -6.70 -3.90 5.20
14298.50 -7.40 -4.10 5.00
14298.63 -7.50 -4.30 5.80
14298.75 -9.60 -6.00 6.10
14298.88 -11.70 -8.30 4.70
14299.13 -11.70 -5.50 3.00
14299.25 -9.70 -4.80 4.10
14299.63 -10.20 -5.80 7.00
14299.75 -10.90 -6.90 6.60
14300.00 -11.50 -5.70 7.10
14300.13 -10.50 -5.80 6.30
14300.25 -10.60 -6.40 6.00
14300.38 -10.20 -5.80 5.00
14300.50 -9.40 -5.20 5.00
14300.63 -10.80 -4.80 5.40
14300.75 -10.90 -5.50 5.70
14300.88 -10.20 -4.30 6.70
14301.00 -10.60 -3.20 6.70
14301.25 -7.60 -5.00 8.80
14301.38 -8.60 -1.50 10.20
14301.75 -7.80 -2.10 7.10
14301.88 -9.20 -4.30 8.60
14302.75 -10.30 -6.00 7.40
14302.88 -11.50 -7.60 8.10
14303.00 -11.10 -6.90 8.20
14303.13 -13.10 -7.80 7.00
14303.63 -7.70 -6.70 10.70
14303.75 -7.90 -3.20 11.70
14304.25 -6.40 -7.60 5.50
14304.50 -6.60 -8.50 5.20
14304.63 -6.20 -9.30 5.50
14304.88 -7.40 -10.90 6.10
14305.00 -6.50 -9.80 5.90
14305.13 -7.90 -6.00 5.70
14305.25 -6.90 -7.20 5.60
14305.38 -6.70 -5.40 6.00
14305.63 -7.90 -3.70 4.70
14306.13 -5.90 -6.70 4.90
14306.38 -6.80 -4.10 5.50
14306.50 -8.80 -6.70 4.60
14306.63 -8.50 -5.80 5.40
14306.88 -10.10 -8.30 5.70
14307.00 -9.10 -8.00 5.80
14307.38 -8.80 -5.40 2.10
14307.75 -8.50 -4.30 6.10
14308.00 -11.30 -4.70 5.90
14308.25 -9.80 -4.10 4.00
14308.38 -10.10 -4.60 3.10
14308.50 -9.40 -4.80 3.40
14308.63 -9.40 -4.80 4.50
14309.00 -9.50 -10.20 4.90
14309.13 -7.60 -8.30 3.30
14309.25 -7.50 -7.20 3.00
14309.63 -9.20 -6.70 5.20
14309.75 -9.30 -6.90 5.00
14310.00 -8.50 -6.30 3.30
14310.25 -9.20 -5.20 3.40
14310.38 -9.60 -5.60 3.10
14310.50 -9.20 -6.30 2.30
14310.63 -8.70 -4.60 1.90
14311.38 -6.80 -3.20 3.10
14311.63 -5.90 -4.80 2.90
14312.00 -6.40 -5.80 4.40
14312.13 -7.10 -6.50 4.10
14312.25 -9.00 -7.40 3.40
14312.38 -10.70 -8.10 1.60
14312.50 -10.80 -7.60 0.50
14312.63 -8.30 -7.20 0.80
14312.75 -5.50 -6.10 2.30
14312.88 -4.90 -4.60 3.80
14313.00 -5.00 -3.50 4.40
14313.13 -6.70 -4.40 3.80
14313.25 -7.40 -4.10 2.70
14313.38 -8.30 -3.90 2.60
14313.50 -8.40 -5.00 2.80
14313.63 -7.10 -4.60 4.00
14313.75 -7.50 -5.40 4.70
14314.00 -7.50 -3.90 2.80
14314.25 -7.20 -3.00 2.70
14314.38 -7.00 -3.50 3.20
14314.50 -7.10 -4.60 3.50
14314.63 -5.50 -4.60 3.20
14314.75 -4.80 -3.00 3.50
14314.88 -4.60 -4.20 3.80
14315.00 -5.90 -4.80 3.90
14315.63 -9.60 -6.90 2.00
14315.75 -9.30 -6.00 0.50
14315.88 -8.40 -5.00 0.20
14316.50 -4.90 -3.70 2.20
14316.63 -4.20 -4.40 1.30
14316.75 -3.80 -3.30 1.20
14316.88 -3.70 -3.50 2.50
14317.00 -3.40 -3.50 4.30
14317.13 -4.60 -4.60 5.40
14317.38 -8.10 -5.60 4.20
14317.50 -10.00 -5.80 2.80
14317.63 -10.80 -6.70 1.00
14318.00 -5.20 -1.90 0.20
14318.13 -3.10 -0.90 1.10
14318.75 -5.60 -2.60 5.20
14318.88 -8.10 -4.60 5.20
14319.00 -6.70 -4.80 4.60
14319.13 -5.90 -5.40 3.90
14319.25 -6.50 -6.50 2.80
14319.38 -6.20 -5.80 1.60
14319.50 -7.50 -7.60 0.90
14319.88 -6.30 -3.30 -1.60
14320.00 -5.00 -2.10 -0.60
14320.13 -3.90 -0.90 0.90
14320.50 -4.10 -2.30 4.50
14320.63 -5.60 -3.90 3.80
14320.88 -10.30 -4.30 0.70
14321.25 -5.90 -3.00 0.60
14321.38 -5.00 -3.00 1.00
14321.50 -4.90 -3.30 0.70
14321.63 -6.40 -4.40 -0.20
14321.88 -6.20 -3.50 -1.50
14322.00 -4.60 -2.40 -0.60
14322.13 -4.00 -1.10 1.60
14322.25 -3.80 -2.80 4.00
14322.38 -4.90 -3.20 5.20
14322.50 -9.20 -3.40 4.80
14322.63 -10.80 -5.20 2.80
14323.50 -6.10 -3.70 -0.40
14323.63 -7.50 -4.80 -0.80
14324.00 -7.90 -4.60 -2.00
14324.38 -5.80 -2.40 -0.10
14324.50 -7.50 -2.60 -0.70
14325.13 -6.70 -3.00 -0.60
14325.25 -3.50 -1.60 -0.90
14325.38 -2.10 -1.20 -0.50
14325.88 -12.10 -4.30 2.00
14326.00 -11.50 -4.60 0.50
14326.63 -3.90 0.40 -2.20
14326.75 -2.80 0.00 -0.50
14327.00 -5.90 -2.10 2.30
14327.13 -5.80 -1.30 2.50
14327.50 -4.70 -0.50 0.00
14327.75 -6.80 -3.70 0.10
14327.88 -11.20 -3.20 0.50
14328.00 -9.60 -3.20 -0.80
14328.13 -8.80 -4.80 -1.00
14328.88 -4.20 -2.60 0.40
14329.25 -5.60 -0.40 -0.50
14329.38 -6.50 0.20 -0.60
14329.75 -4.80 1.10 1.40
14329.88 -5.80 -0.90 1.70
14330.00 -8.40 -2.80 1.00
14330.13 -8.60 -1.50 -0.40
14330.25 -6.20 -0.70 -1.40
14330.38 -5.90 -2.10 -1.00
14330.50 -6.00 -6.10 0.30
14330.63 -6.80 -5.60 2.90
14330.75 -8.30 -5.20 4.00
14330.88 -7.20 -5.40 3.30
14331.00 -9.70 -6.30 1.00
14331.13 -10.70 -4.10 -1.20
14331.25 -10.20 -7.20 -1.90
14331.50 -8.30 -0.20 -0.40
14331.88 -6.70 -0.20 1.40
14332.00 -7.80 -1.10 0.60
14332.13 -7.50 -1.10 0.30
14332.25 -6.40 1.90 0.70
14332.63 -2.80 -0.90 6.10
14333.13 -10.70 -4.10 -1.40
14333.25 -7.90 -4.60 -1.50
14333.38 -6.60 -4.60 -0.60
14333.88 -7.50 -3.00 -0.80
14334.00 -8.30 -1.60 -2.20
14334.13 -7.70 0.50 -3.00
14334.25 -5.80 -0.50 -3.20
14334.38 -3.50 1.60 -2.00
14334.75 -1.60 0.90 2.30
14334.88 -6.90 -1.30 1.30
14335.63 -7.20 -4.40 2.80
14335.88 -9.30 -6.50 -2.70
14336.00 -7.60 -4.20 -2.90
14336.50 -6.20 -2.60 1.90
14336.75 -7.40 -2.30 0.10
14336.88 -7.80 -3.90 0.00
14337.00 -8.60 -2.50 -0.40
14337.13 -6.50 -2.10 0.90
14337.25 -6.80 -2.80 2.50
14337.38 -7.80 -3.00 3.10
14337.50 -8.40 -3.20 2.60
14337.75 -9.70 -4.30 -0.10
14338.00 -6.80 -4.20 -0.30
14338.13 -5.40 -3.50 1.00
14338.63 -9.10 -4.10 2.90
14338.75 -10.00 -3.90 1.90
14339.00 -8.40 -4.60 1.30
14339.13 -6.80 -4.60 2.10
14339.25 -6.80 -4.10 2.90
14339.88 -7.90 -6.10 0.20
14340.00 -6.80 -4.60 1.00
14340.38 -6.40 -5.80 2.70
14340.50 -8.30 -5.40 2.20
14340.63 -9.40 -7.20 1.40
14340.75 -9.70 -7.20 0.30
14340.88 -9.30 -6.90 0.40
14341.13 -8.30 -5.80 2.70
14341.50 -8.30 -5.80 -1.10
14341.63 -7.50 -5.40 -2.00
14341.75 -6.80 -4.60 -1.10
14341.88 -5.10 -4.60 1.20
14342.13 -4.90 -4.60 4.50
14342.38 -8.40 -4.10 2.60
14342.50 -7.90 -4.60 1.50
14342.63 -9.90 -4.10 1.40
14342.75 -9.10 -3.70 1.30
14343.25 -5.50 -4.60 3.80
14343.38 -9.10 -1.30 4.50
14343.50 -9.30 -1.70 4.60
14343.63 -11.70 -4.50 3.70
14344.00 -6.60 -1.90 3.90
14344.63 -8.40 -5.00 2.10
14344.75 -7.80 -3.50 2.10
14344.88 -6.60 -3.20 1.50
14345.00 -8.00 -3.50 1.40
14345.50 -7.40 -2.80 1.60
14345.88 -8.10 -5.60 1.30
14346.00 -8.40 -6.50 1.20
14346.13 -10.00 -5.40 -0.10
14346.25 -8.40 -3.20 -0.40
14346.38 -6.90 -2.80 -0.20
14347.00 -8.20 -5.00 2.30
14347.13 -8.30 -4.80 1.40
14347.38 -7.60 -5.00 0.40
14347.50 -5.90 -4.80 0.70
14347.63 -5.50 -4.20 0.80
14347.75 -5.90 -4.40 1.30
14347.88 -7.50 -4.80 1.50
14348.00 -7.60 -4.60 2.10
14348.13 -8.00 -3.90 1.90
14348.38 -5.60 -3.50 2.00
14348.50 -4.50 -1.60 2.00
14348.63 -5.00 -2.10 3.10
14348.75 -5.90 -3.90 3.80
14348.88 -6.60 -3.20 3.80
14349.00 -8.30 -1.10 3.90
14349.13 -10.20 0.10 4.50
14349.25 -9.60 -3.60 3.90
14349.38 -7.40 -1.30 2.90
14349.50 -6.20 -1.60 2.90
14349.75 -4.50 -1.10 3.20
14349.88 -7.80 -3.40 3.10
14350.38 -5.00 -2.60 4.20
14350.50 -5.10 -2.30 5.80
14350.63 -6.70 -3.00 6.40
14351.13 -11.40 -4.50 2.50
14351.38 -5.80 -1.90 4.20
14351.50 -4.10 -1.30 6.10
14351.75 -5.10 -3.70 8.20
14351.88 -8.00 -4.80 7.80
14352.00 -11.00 -5.80 6.00
14352.13 -15.10 -6.60 3.70
14352.25 -16.80 -9.00 1.90
14352.38 -7.90 -4.60 1.90
14352.50 -4.20 -0.20 4.70
14352.75 -4.30 -2.80 9.90
14352.88 -7.10 -4.10 7.60
14353.00 -13.50 -6.20 3.90
14353.25 -18.40 -8.40 2.00
14353.38 -8.40 -3.70 3.40
14353.50 -6.50 -4.60 6.70
14353.63 -4.90 -1.70 10.20
14353.75 -4.60 -2.30 10.20
14353.88 -8.40 -6.00 7.20
14354.00 -15.60 -9.00 3.70
14354.13 -21.00 -10.10 0.90
14354.25 -16.40 -8.70 -0.30
14354.38 -7.20 -3.50 0.60
14354.50 -4.30 -3.70 2.90
14354.75 -2.70 -5.60 4.90
14354.88 -5.60 -6.70 4.10
14355.00 -11.80 -8.00 2.60
14355.13 -15.90 -9.00 0.80
14355.25 -14.80 -7.60 -0.90
14355.38 -8.40 -5.00 -0.60
14355.50 -5.70 -3.50 0.70
14355.63 -4.00 -2.60 2.30
14355.75 -4.50 -2.60 3.40
14355.88 -5.90 -3.50 3.70
14356.00 -8.30 -4.80 2.60
14356.13 -9.70 -5.20 1.40
14356.25 -9.30 -5.60 0.30
14356.38 -7.80 -4.80 0.30
14356.50 -5.50 -4.20 1.10
14356.63 -4.90 -4.60 2.90
14356.75 -6.50 -5.60 4.00
14357.00 -8.80 -5.80 3.20
14357.13 -10.40 -5.60 1.70
14357.25 -10.90 -5.00 -0.10
14357.38 -9.70 -5.40 -0.40
14357.50 -7.20 -4.40 0.20
14357.75 -4.60 -3.70 2.60
14357.88 -6.00 -4.10 3.50
14358.13 -9.60 -6.50 3.60
14358.25 -10.20 -7.10 2.50
14358.38 -10.10 -5.60 1.20
14358.50 -10.80 -5.20 0.60
14358.63 -9.20 -4.40 0.60
14358.75 -8.70 -4.60 1.20
14358.88 -8.20 -4.60 1.70
14359.00 -8.70 -5.00 1.90
14359.13 -9.30 -5.00 1.40
14359.25 -9.60 -5.60 1.10
14359.38 -10.80 -6.20 0.90
14359.50 -10.20 -6.70 0.90
14359.63 -10.20 -5.80 0.80
14360.13 -9.30 -5.00 -0.40
14360.25 -10.30 -5.40 -1.30
14360.38 -10.70 -5.60 -2.40
14360.50 -9.10 -4.60 -1.90
14360.75 -7.40 -5.10 -0.20
14360.88 -8.00 -3.90 -0.10
14361.00 -9.70 -4.80 -0.70
14361.13 -9.50 -4.40 -1.40
14361.25 -8.70 -5.60 -1.50
14361.50 -7.50 -5.80 -0.90
14361.63 -7.80 -4.80 -1.00
14361.75 -9.20 -4.40 -1.50
14361.88 -9.70 -4.80 -2.50
14362.00 -10.10 -4.60 -3.10
14362.38 -5.40 -3.00 0.10
14362.50 -5.50 -3.30 1.00
14362.63 -6.70 -3.90 0.50
14362.75 -7.80 -4.40 -0.60
14362.88 -10.40 -6.00 -2.20
14363.00 -10.90 -5.60 -3.20
14363.13 -10.10 -5.60 -3.20
14363.25 -5.90 -3.00 -2.10
14363.38 -4.10 -2.40 -0.40
14363.50 -3.70 -3.50 0.90
14363.63 -5.00 -3.90 1.40
14363.75 -7.90 -5.00 0.90
14363.88 -8.70 -4.60 -0.10
14364.00 -9.50 -4.40 -0.60
14364.13 -8.60 -4.80 -1.30
14364.50 -5.70 -3.50 0.80
14364.88 -6.60 -3.70 0.60
14365.13 -6.80 -5.10 0.00
14365.38 -6.40 -5.40 1.70
14365.50 -6.30 -5.60 2.80
14365.75 -8.70 -3.70 2.20
14365.88 -8.70 -4.60 0.40
14366.00 -8.00 -4.40 -1.50
14366.25 -4.60 -3.70 -0.40
14366.38 -4.10 -2.40 1.50
14366.50 -4.00 -2.60 3.30
14366.63 -4.90 -2.30 3.70
14366.75 -7.60 -3.70 2.20
14366.88 -10.10 -5.00 0.40
14367.00 -10.80 -5.20 -0.40
14367.13 -9.50 -4.80 -0.10
14367.25 -7.50 -4.40 0.80
14367.38 -6.30 -2.30 0.70
14367.50 -6.60 -1.90 -0.30
14367.63 -5.60 -1.40 -1.40
14367.88 -4.00 -2.10 1.50
14368.25 -7.20 -3.00 4.00
14368.38 -8.10 -2.10 2.90
14368.50 -10.80 -4.30 2.50
14368.75 -9.20 -4.80 0.30
14368.88 -7.10 -3.70 0.90
14369.00 -5.60 -4.80 2.20
14369.13 -5.90 -3.90 3.00
14369.50 -9.20 -3.00 1.50
14369.63 -9.10 -2.80 1.20
14369.75 -7.80 -2.50 1.50
14369.88 -7.00 -2.60 2.60
14370.13 -8.20 -3.20 2.70
14370.25 -8.20 -2.80 1.90
14370.38 -7.60 -4.60 1.40
14370.50 -8.40 -4.60 1.40
14370.63 -6.60 -2.80 1.70
14371.00 -8.70 -4.10 2.80
14371.13 -8.60 -4.30 2.20
14371.25 -10.60 -6.90 2.00
14371.38 -9.60 -3.70 1.30
14371.50 -8.40 -4.10 1.60
14371.63 -7.00 -3.00 1.40
14371.75 -7.00 -3.50 1.50
14372.13 -5.60 -3.00 4.10
14372.25 -7.90 -4.60 4.70
14372.38 -7.80 -3.90 4.30
14372.63 -9.50 -3.90 3.10
14372.75 -8.40 -4.10 3.10
14372.88 -8.30 -4.80 3.50
14373.00 -8.50 -5.20 3.30
14373.13 -7.90 -5.00 2.30
14373.38 -7.20 -3.90 0.70
14373.50 -6.30 -3.70 1.40
14373.63 -5.20 -2.80 2.80
14373.88 -6.30 -4.10 4.90
14374.00 -7.20 -5.40 5.10
14374.13 -9.00 -6.00 4.60
14374.25 -11.40 -7.40 3.10
14374.63 -8.20 -3.20 -1.60
14374.88 -3.30 -2.40 1.60
14375.00 -4.00 -2.60 3.80
14375.13 -4.30 -3.20 5.20
14375.25 -7.00 -3.40 4.50
14375.38 -11.30 -6.20 2.20
14375.63 -12.60 -5.00 -1.20
14375.88 -5.20 -2.80 1.10
14376.00 -3.70 -3.00 3.30
14376.13 -2.90 -2.10 4.50
14376.25 -4.20 -3.50 4.40
14376.38 -8.50 -5.20 3.40
14376.50 -10.40 -6.50 2.20
14376.63 -12.20 -6.50 1.20
14376.75 -11.60 -6.20 0.70
14376.88 -7.10 -3.70 0.50
14377.38 -6.10 -5.80 3.30
14377.50 -8.40 -6.50 2.80
14377.75 -7.50 -5.80 0.80
14377.88 -7.90 -4.60 0.70
14378.25 -4.90 -2.80 4.10
14378.38 -5.80 -5.00 4.80
14378.50 -9.30 -6.90 4.00
14378.63 -10.70 -8.10 2.00
14378.75 -10.80 -7.60 -0.10
14378.88 -10.60 -6.50 -1.40
14379.00 -6.70 -4.80 -1.60
14379.13 -2.90 -3.10 -0.30
14379.25 -0.90 -3.50 2.30
14379.38 -2.30 -4.40 4.50
14379.88 -11.80 -7.60 -2.30
14380.25 -3.40 -2.60 0.00
14380.38 -2.30 -1.40 1.90
14380.50 -1.20 -3.10 3.10
14380.63 -4.90 -4.60 2.90
14380.75 -10.10 -5.60 2.00
14380.88 -10.20 -6.30 0.60
14381.13 -8.60 -1.60 -1.70
14381.25 -6.10 -0.40 -1.90
14381.38 -4.90 0.00 -0.60
14381.50 -5.70 -1.10 1.20
14381.63 -6.20 -3.00 2.20
14381.75 -5.50 -3.70 1.50
14382.13 -7.00 -3.50 -1.40
14382.25 -6.20 -2.10 -0.50
14382.38 -5.50 -1.30 0.30
14382.50 -5.80 -2.80 1.00
14382.63 -5.90 -3.00 0.90
14382.75 -6.90 -3.20 0.40
14382.88 -8.60 -3.00 -0.10
14383.13 -7.30 -2.10 -0.90
14383.25 -6.30 -2.30 -0.30
14383.38 -4.90 -1.90 0.70
14383.50 -4.40 -2.40 1.70
14383.75 -7.00 -3.50 2.30
14383.88 -8.70 -4.10 0.80
14384.00 -9.20 -4.80 -1.00
14384.13 -10.10 -4.10 -2.20
14384.38 -4.30 -1.10 -0.90
14384.50 -2.80 0.00 1.00
14384.63 -2.70 -0.70 2.70
14384.88 -6.30 -1.90 2.40
14385.00 -7.90 -3.20 1.40
14385.13 -8.30 -3.50 0.50
14385.25 -8.80 -4.40 0.20
14385.38 -7.80 -4.40 0.10
14385.50 -7.50 -3.50 0.10
14385.63 -7.10 -2.80 -0.20
14385.88 -5.20 -0.90 -0.20
14386.00 -4.70 -0.40 1.00
14386.13 -4.40 -1.30 2.10
14386.25 -5.20 -3.30 2.50
14386.50 -7.10 -3.20 0.50
14386.63 -7.00 -3.00 -0.20
14386.88 -5.00 -1.10 0.30
14387.00 -5.10 -0.20 1.10
14387.25 -5.20 -0.90 1.90
14387.50 -7.90 -3.20 1.00
14387.88 -6.20 -1.60 1.20
14388.00 -5.40 -2.10 1.50
14388.13 -5.70 -2.10 1.90
14388.25 -5.80 -3.20 1.90
14388.38 -7.10 -4.60 1.90
14388.63 -7.50 -3.00 1.10
14388.75 -6.60 -2.80 1.40
14389.00 -5.00 -3.00 3.50
14389.13 -5.80 -2.80 3.80
14389.25 -7.80 -3.90 2.80
14389.38 -9.20 -4.40 0.70
14389.50 -9.10 -4.10 -0.60
14389.63 -7.80 -3.50 -0.30
14389.75 -5.40 -3.00 1.00
14390.25 -6.30 -3.70 3.60
14390.38 -7.90 -4.10 2.50
14390.50 -8.40 -4.60 1.70
14390.63 -8.20 -5.00 1.50
14390.75 -7.20 -4.80 1.60
14390.88 -5.80 -4.60 1.50
14391.00 -5.80 -3.70 1.60
14391.13 -5.70 -3.00 2.10
14391.25 -6.00 -3.20 2.60
14391.38 -6.20 -3.50 3.20
14391.50 -6.20 -3.50 3.60
14391.63 -4.60 -2.80 5.20
14392.00 -7.20 -4.40 2.70
14392.13 -7.60 -3.70 1.60
14392.25 -9.20 -3.90 0.90
14392.38 -6.30 -3.70 1.00
14392.50 -5.60 -3.50 2.70
14392.88 -5.50 -4.20 2.60
14393.00 -7.00 -5.40 0.60
14393.13 -7.20 -4.80 -1.20
14393.25 -8.30 -5.40 -1.10
14393.38 -6.70 -4.80 0.30
14393.50 -7.20 -3.90 2.30
14393.88 -8.00 -3.90 2.70
14394.00 -8.80 -3.90 0.30
14394.13 -9.30 -3.70 -0.70
14394.38 -9.90 -4.60 0.60
14394.50 -9.60 -5.00 2.10
14394.63 -8.30 -3.90 3.50
14394.75 -9.30 -3.20 3.50
14394.88 -9.30 -2.80 2.80
14395.00 -9.60 -2.30 2.00
14395.13 -9.20 -2.50 1.40
14395.25 -9.70 -6.30 1.70
14395.38 -8.30 -6.70 1.10
14395.50 -8.30 -3.40 1.70
14395.63 -8.40 -3.70 3.50
14395.75 -10.50 -5.80 4.50
14395.88 -11.40 -6.00 4.00
14396.00 -12.00 -5.50 3.30
14396.13 -11.20 -5.00 2.90
14396.25 -12.00 -5.00 2.60
14396.38 -12.00 -5.00 2.40
14396.63 -10.40 -6.00 3.50
14397.50 -9.80 -6.50 4.50
14397.75 -9.20 -3.90 6.60
14398.00 -10.30 -3.90 3.60
14398.50 -12.10 -7.10 5.20
14398.88 -9.30 -4.10 3.60
14399.00 -8.70 -3.70 2.70
14399.25 -6.70 -3.90 4.60
14399.75 -11.10 -7.80 4.80
14400.13 -10.00 -5.80 1.50
14400.25 -8.30 -4.30 2.70
14400.50 -6.70 -5.40 4.90
14400.88 -10.50 -6.20 4.00
14401.00 -11.40 -6.90 4.00
14401.50 -7.60 -4.10 3.50
14401.63 -7.10 -4.10 4.10
14401.75 -8.50 -5.80 4.70
14402.00 -10.60 -6.90 4.10
14402.13 -13.00 -6.70 3.60
14402.25 -11.90 -6.90 3.20
14402.38 -10.90 -6.00 3.00
14402.63 -7.50 -3.90 3.90
14402.75 -7.40 -3.20 4.00
14403.25 -10.90 -5.50 3.10
14403.38 -11.00 -5.20 3.20
14403.50 -11.40 -4.50 3.20
14403.63 -10.00 -4.80 3.60
14403.75 -9.20 -3.40 3.90
14404.25 -8.40 -3.70 4.60
14404.38 -10.90 -4.10 4.90
14404.50 -11.00 -4.80 4.30
14404.88 -9.80 -5.00 3.90
14405.00 -8.10 -5.00 4.20
14405.25 -8.50 -4.80 5.00
14405.38 -8.30 -5.20 4.90
14405.50 -9.70 -6.20 4.00
14405.63 -9.20 -5.80 3.00
14405.88 -9.30 -5.60 3.60
14406.00 -8.00 -4.80 4.10
14406.13 -7.60 -5.00 4.90
14406.63 -10.20 -5.80 2.90
14406.75 -10.50 -5.80 2.70
14407.13 -8.00 -4.30 3.80
14407.63 -12.10 -6.20 2.70
14407.75 -13.80 -6.20 0.50
14407.88 -14.50 -5.50 -0.40
14408.00 -11.30 -4.30 0.00
14408.13 -8.00 -3.00 1.10
14408.38 -6.70 -0.60 3.80
14408.50 -8.20 -1.90 3.30
14408.63 -10.90 -4.10 2.80
14408.88 -10.60 -5.60 2.00
14409.00 -8.40 -4.10 2.10
14409.13 -8.30 -3.90 2.40
14409.25 -6.80 -4.60 2.70
14409.38 -7.60 -4.10 2.90
14409.50 -10.60 -4.50 3.00
14409.63 -11.60 -5.80 1.50
14409.75 -9.70 -6.30 0.50
14409.88 -9.00 -6.00 1.00
14410.00 -7.10 -3.70 2.10
14410.25 -4.90 -3.20 3.80
14410.38 -6.30 -4.10 3.70
14410.50 -10.90 -5.60 2.60
14410.63 -11.40 -6.00 1.50
14410.75 -12.90 -6.00 1.10
14411.00 -6.90 -2.80 1.70
14411.13 -6.10 -0.40 2.40
14411.38 -8.30 -3.90 1.10
14411.50 -10.20 -7.60 0.20
14411.63 -10.60 -5.60 0.10
14411.75 -10.80 -3.90 0.70
14411.88 -9.60 -2.80 1.40
14412.00 -9.20 -4.30 1.50
14412.13 -6.80 -3.70 0.30
14412.25 -7.00 -4.40 0.10
14412.38 -8.00 -4.40 0.30
14412.63 -8.40 -6.50 0.50
14412.75 -7.90 -6.00 1.40
14412.88 -7.10 -5.00 1.70
14413.00 -7.50 -3.00 1.90
14413.13 -8.00 -2.50 1.60
14413.25 -8.20 -2.80 1.10
14413.50 -8.30 -3.90 0.50
14413.63 -8.60 -3.50 0.30
14413.88 -6.30 -3.70 2.20
14414.00 -7.10 -4.60 2.80
14414.13 -9.30 -5.60 1.90
14414.25 -8.70 -5.60 -0.50
14414.50 -10.30 -5.80 -3.40
14414.63 -8.40 -6.10 -3.00
14415.00 -4.90 -2.30 3.20
14415.13 -4.90 -2.80 3.00
14415.25 -9.10 -1.90 0.70
14415.38 -9.80 -2.50 -1.60
14415.50 -10.80 -4.40 -3.00
14415.63 -7.80 -3.90 -2.80
14415.88 -5.00 -2.60 -0.10
14416.00 -5.70 -2.60 0.30
14416.13 -5.70 -3.50 -0.20
14416.38 -6.60 -1.30 -1.20
14416.63 -6.50 -0.70 -1.00
14416.75 -5.60 -0.40 -0.70
14416.88 -5.20 -0.90 -0.70
14417.13 -6.30 -0.90 1.00
14417.25 -7.40 -1.30 1.20
14417.38 -7.70 -2.30 1.20
14417.50 -7.70 -2.30 0.20
14417.63 -7.40 -3.20 -1.50
14417.75 -6.70 -3.90 -2.70
14418.00 -7.40 -3.30 -1.60
14418.13 -5.90 -2.10 -1.10
14418.25 -5.20 -2.40 -1.10
14418.50 -3.40 -2.20 -0.50
14418.63 -4.10 -3.30 0.40
14418.88 -7.10 -5.60 1.40
14419.00 -9.00 -6.00 0.80
14419.25 -9.00 -2.10 -1.20
14419.75 -5.00 -3.00 -0.70
14420.00 -6.20 -3.50 1.20
14420.13 -7.20 -3.50 1.70
14420.25 -7.00 -3.00 0.80
14420.50 -5.20 -3.70 0.70
14420.63 -6.30 -3.20 0.90
14420.75 -6.60 -3.70 0.60
14421.13 -5.90 -3.50 -0.20
14421.25 -5.40 -2.60 0.50
14421.38 -5.20 -2.40 1.10
14421.50 -5.80 -2.80 1.40
14421.75 -6.70 -3.50 0.50
14422.00 -7.40 -4.10 1.20
14422.50 -7.40 -3.20 -0.20
14423.00 -7.20 -4.40 2.50
14423.13 -7.80 -4.40 2.10
14423.75 -4.60 -0.90 1.40
14423.88 -5.70 -1.60 2.30
14424.00 -7.10 -1.90 2.20
14424.13 -7.30 -2.10 1.60
14424.25 -9.30 -3.20 1.00
14424.50 -8.50 -2.30 1.40
14424.63 -7.50 -2.10 0.70
14424.75 -6.70 -2.10 0.70
14424.88 -5.90 -0.70 1.60
14425.00 -4.40 -1.30 3.60
14425.13 -5.00 -2.10 3.80
14425.50 -8.40 1.20 1.10
14425.88 -9.20 -3.90 2.10
14426.50 -8.40 -2.80 4.20
14426.63 -11.00 -5.20 2.30
14426.75 -12.50 -6.70 1.20
14426.88 -10.60 -6.50 0.80
14427.00 -7.80 -3.90 1.30
14427.13 -7.30 -1.10 1.90
14427.38 -6.30 -3.70 1.60
14427.88 -9.00 -5.60 3.10
14428.00 -8.10 -5.60 3.40
14428.25 -9.30 -2.80 1.10
14428.63 -6.20 -3.90 1.30
14428.75 -6.00 -3.70 2.00
14429.00 -8.70 -6.90 4.40
14429.25 -12.00 -5.50 2.10
14429.38 -10.00 -4.80 0.80
14429.63 -7.40 -3.70 1.40
14429.88 -8.20 -2.30 2.60
14430.00 -6.50 -1.60 2.60
14430.13 -5.40 -3.90 3.50
14430.25 -7.90 -3.70 3.00
14430.38 -9.70 -4.80 1.60
14430.50 -8.30 -6.30 1.40
14430.63 -11.20 -4.10 1.50
14430.75 -9.90 -1.30 -0.20
14430.88 -6.20 1.60 0.00
14431.13 -2.50 0.50 4.90
14431.38 -9.40 -0.90 -0.20
14431.50 -7.00 -3.90 -2.20
14431.63 -9.30 -5.00 -0.90
14431.75 -9.30 -7.40 1.00
14432.13 -7.60 -7.40 0.30
14432.25 -7.70 -7.60 0.10
14432.50 -7.70 -3.70 -4.30
14432.63 -6.00 0.70 -3.20
14432.88 -6.90 -1.30 -0.20
14433.00 -8.30 -4.80 1.90
14433.13 -9.10 -4.60 1.40
14433.25 -9.70 -6.30 0.70
14433.38 -9.30 -4.60 -1.10
14433.50 -6.80 -0.70 -2.00
14433.63 -8.80 -3.50 -1.10
14433.75 -6.90 -3.70 -2.10
14433.88 -5.40 -4.40 -0.10
14434.00 -4.70 -7.20 0.40
14434.13 -6.40 -7.60 1.20
14434.25 -6.40 -5.80 0.40
14434.38 -6.90 -10.00 0.50
14434.63 -2.10 -5.40 -1.60
14434.75 -2.20 -4.70 -0.10
14434.88 -7.50 -8.60 -1.10
14435.00 -7.10 -4.60 -1.50
14435.13 -2.60 -3.10 -2.70
14435.25 -6.50 -3.00 -1.60
14435.38 -5.90 -3.50 -0.60
14435.63 -8.10 -5.60 3.70
14435.88 -8.20 -10.00 1.60
14436.00 -7.70 -8.10 -0.90
14436.13 -5.50 -6.50 -0.70
14436.25 -4.10 -1.40 1.70
14436.38 -4.10 0.50 3.50
14436.50 -5.80 -2.30 4.50
14436.63 -8.20 -2.30 4.50
14437.00 -7.80 -2.10 -4.70
14437.25 0.40 -2.20 0.20
14437.50 -1.00 2.10 3.60
14437.63 -9.10 -0.80 3.90
14437.75 -14.60 -8.50 2.80
14437.88 -12.60 -9.30 -0.10
14438.00 -14.70 -7.30 -0.90
14438.13 -14.10 -4.80 -1.90
14438.25 -12.00 -5.00 -1.30
14438.38 -9.30 -4.10 -1.00
14438.50 -6.70 -3.90 0.20
14438.63 -5.00 -3.90 1.70
14438.88 -9.70 -5.80 2.00
14439.00 -11.80 0.10 -2.00
14439.13 -8.20 1.40 -1.60
14439.25 -10.60 0.70 -2.00
14439.38 -5.10 -0.20 -0.40
14439.50 -6.40 -3.50 2.10
14439.63 -6.80 -3.20 2.70
14440.00 -10.10 -3.20 -1.10
14440.13 -16.10 0.80 -1.70
14440.25 -9.50 2.20 -2.30
14441.00 -6.80 -4.10 3.20
14441.13 -8.50 -5.80 1.70
14441.25 -11.10 -3.90 2.70
14441.38 -12.80 0.80 3.30
14441.50 -7.40 -2.30 6.70
14441.63 -10.30 -2.50 6.10
14442.00 -4.90 -5.10 5.10
14442.13 -9.80 -5.00 3.60
14442.25 -6.60 2.00 4.50
14442.50 -10.90 -3.20 5.50
14442.63 -8.40 -2.70 5.00
14442.75 -8.20 -3.70 5.10
14442.88 -9.60 -5.00 4.80
14443.00 -9.30 -6.00 6.00
14443.25 -9.20 -4.80 5.50
14443.38 -7.60 -6.90 5.20
14443.63 -10.10 -5.00 6.50
14443.75 -10.60 -4.50 5.90
14444.00 -10.80 -6.20 4.60
14444.25 -8.80 -7.10 5.00
14444.38 -7.30 -6.50 5.20
14444.50 -8.10 -5.00 5.90
14444.75 -11.00 -9.90 5.90
14445.25 -11.10 -6.40 7.50
14445.63 -6.90 -8.10 7.30
14445.75 -7.20 -9.50 7.10
14446.00 -13.60 -8.70 6.30
14446.25 -9.30 -9.30 4.70
14446.50 -8.00 -6.20 6.30
14446.63 -7.20 -4.30 5.70
14446.75 -10.60 -6.90 3.90
14447.38 -4.20 -5.90 1.60
14447.50 -6.50 -7.90 2.60
14447.63 -6.50 -7.00 2.10
14447.75 -6.40 -6.70 1.60
14447.88 -8.20 -4.60 1.70
14448.25 -8.00 -4.80 3.20
14448.50 -8.20 -2.30 2.00
14448.63 -9.90 -3.20 1.70
14448.75 -9.10 -3.20 1.40
14449.00 -8.60 -4.40 1.60
14449.13 -8.70 -3.70 2.10
14449.38 -9.10 -3.70 1.10
14449.50 -8.80 -4.80 -0.10
14449.63 -9.10 -5.60 -0.50
14449.75 -6.60 -4.60 0.20
14449.88 -6.60 -3.70 2.00
14450.00 -6.70 -2.50 3.90
14450.13 -8.60 -3.40 4.70
14450.25 -10.10 -4.60 3.30
14450.38 -9.60 -4.10 2.40
14450.50 -10.30 -3.40 1.90
14450.63 -6.40 -3.90 4.00
14450.75 -11.20 -5.00 5.10
14451.00 -8.00 -3.40 2.80
14451.13 -8.30 -7.20 3.60
14451.25 -9.40 -5.20 4.10
14451.38 -10.30 -6.50 5.10
14451.50 -13.70 -4.50 6.50
14451.63 -14.00 -5.70 6.60
14452.00 -12.20 -8.20 5.10
14452.13 -13.10 -9.20 4.90
14452.25 -11.90 -7.30 3.80
14452.75 -12.10 -6.70 5.00
14453.00 -14.30 -7.50 4.90
14453.75 -13.90 -7.30 5.90
14454.13 -14.10 -9.20 4.90
14454.25 -12.20 -7.30 3.70
14454.75 -14.30 -9.90 6.20
14455.00 -15.20 -10.10 2.90
14455.13 -13.40 -6.90 2.50
14455.25 -11.70 -6.40 3.10
14455.50 -10.60 -6.40 5.40
14455.75 -12.30 -5.70 5.50
14456.13 -12.70 -6.70 3.80
14456.25 -13.00 -4.30 2.80
14456.38 -11.70 -5.50 3.70
14456.50 -10.00 -4.80 4.00
14456.63 -9.60 -4.10 4.50
14456.75 -6.30 -2.80 6.30
14456.88 -9.00 0.80 7.60
14457.00 -10.60 -3.20 7.00
14457.13 -12.70 -6.20 7.40
14457.25 -13.90 -6.40 6.80
14457.75 -12.80 -7.80 6.20
14458.13 -12.20 -3.60 5.80
14458.25 -12.20 -3.60 6.50
14459.88 -8.10 -8.70 6.00
14460.13 -8.00 -8.10 5.00
14460.38 -9.70 -8.50 7.90
14460.63 -11.00 -7.10 7.60
14460.75 -11.70 -6.40 6.50
14460.88 -12.20 -7.80 5.40
14461.00 -14.40 -8.70 4.20
14461.13 -14.40 -7.30 3.30
14461.25 -13.60 -6.90 3.80
14461.75 -11.10 -6.00 5.90
14461.88 -13.20 -6.60 5.90
14462.13 -14.00 -7.50 6.20
14462.25 -14.80 -7.10 6.70
14462.75 -15.20 -7.30 1.60
14463.13 -10.90 -6.90 5.70
14463.25 -10.20 -5.80 6.80
14463.50 -13.50 -4.70 3.40
14463.63 -14.70 -6.40 2.60
14464.13 -10.60 -4.50 4.50
14464.25 -12.10 -4.30 5.60
14464.75 -13.20 -7.60 5.10
14464.88 -14.00 -6.60 4.90
14465.00 -14.70 -5.90 5.00
14465.25 -12.10 -5.80 4.10
14465.63 -14.40 -8.20 3.60
14465.88 -13.40 -6.00 1.00
14466.25 -8.70 -4.60 4.70
14466.38 -8.50 -4.80 6.10
14466.63 -14.50 -9.00 6.20
14466.75 -16.20 -8.40 3.30
14466.88 -18.00 -7.70 1.60
14467.13 -10.60 -5.60 0.50
14467.25 -8.80 -5.80 3.10
14467.50 -12.60 -5.50 4.50
14467.63 -13.90 -5.50 4.50
14467.75 -15.30 -4.90 3.40
14467.88 -13.80 -4.70 2.50
14468.00 -11.60 -6.70 2.30
14468.13 -11.20 -6.40 4.10
14468.25 -11.00 -7.10 5.10
14468.38 -13.10 -6.40 4.60
14468.50 -14.30 -4.70 3.70
14468.63 -14.20 -3.10 4.20
14469.00 -13.90 -6.40 7.30
14469.25 -10.80 -5.80 5.80
14469.50 -14.70 -7.30 7.30
14469.75 -13.80 -2.90 7.70
14469.88 -13.60 -6.00 4.60
14470.00 -11.20 -6.00 3.40
14470.25 -12.10 -6.70 4.40
14470.38 -11.70 -6.40 5.10
14470.50 -12.00 -5.50 5.80
14471.00 -11.40 -6.90 4.30
14471.13 -11.10 -6.40 5.40
14471.25 -13.00 -7.50 6.00
14471.38 -14.00 -7.50 6.80
14471.63 -15.30 -8.40 5.60
14471.75 -15.90 -7.10 3.30
14471.88 -13.00 -7.60 2.10
14472.00 -13.00 -7.60 2.00
14472.25 -9.40 -6.70 4.50
14472.75 -13.00 -7.10 4.40
14472.88 -14.70 -7.30 4.90
14473.00 -14.70 -6.40 3.70
14473.13 -13.50 -7.60 4.20
14473.25 -10.20 -6.20 4.50
14473.63 -12.10 -7.60 4.00
14473.75 -12.60 -7.80 3.60
14474.00 -15.10 -6.20 3.00
14474.13 -11.40 -6.00 3.20
14474.25 -10.10 -6.00 4.20
14474.50 -11.00 -5.80 6.10
14474.63 -12.30 -6.70 5.80
14475.13 -9.70 -6.20 2.40
14475.25 -9.80 -6.00 2.40
14475.38 -10.60 -6.90 2.90
14475.63 -13.10 -6.40 2.50
14475.75 -14.10 -6.20 1.60
14475.88 -13.40 -5.50 1.20
14476.25 -8.60 -2.10 2.20
14476.38 -9.40 -0.80 3.00
14476.63 -10.00 -3.40 4.40
14477.00 -11.50 -7.10 2.70
14477.13 -11.40 -6.50 1.60
14477.75 -11.20 -2.30 2.50
14478.13 -12.20 -6.40 2.30
14478.25 -11.30 -5.80 2.10
14478.38 -11.40 -6.00 2.20
14478.63 -8.30 -4.30 3.80
14479.25 -12.00 -2.70 1.70
14479.38 -9.70 -4.30 3.20
14479.50 -10.10 -4.50 4.90
14479.75 -10.50 -6.20 4.80
14479.88 -11.70 -7.30 4.40
14480.13 -14.20 -5.00 3.10
14480.25 -13.50 -5.20 3.30
14480.38 -12.20 -4.10 3.40
14480.50 -10.80 -2.90 4.80
14480.63 -11.20 -5.00 6.40
14480.88 -13.10 -6.90 5.10
14481.13 -11.30 -7.60 2.60
14481.25 -10.20 -7.10 2.60
14481.50 -8.30 -7.60 3.10
14481.75 -9.30 -7.80 3.90
14481.88 -10.00 -6.20 4.00
14482.25 -9.30 -7.40 1.90
14482.50 -8.30 -7.60 3.70
14482.63 -10.70 -6.70 4.20
14482.88 -10.80 -3.90 0.40
14483.00 -9.20 -4.30 1.10
14483.13 -7.50 -3.90 3.20
14483.25 -7.10 -3.20 5.50
14483.38 -7.80 -3.00 7.00
14483.88 -13.90 -5.50 0.60
14484.00 -11.80 -5.20 1.60
14484.25 -10.80 -6.20 2.90
14484.38 -8.20 -3.20 2.10
14484.50 -10.80 -3.90 0.70
14484.75 -13.90 -8.30 -0.90
14484.88 -13.00 -6.20 1.30
14485.00 -11.00 -5.80 2.30
14485.13 -10.10 -5.00 2.10
14485.25 -8.80 -5.80 2.10
14485.38 -8.80 -4.80 1.50
14485.50 -9.70 -3.90 2.00
14485.63 -10.50 -3.90 4.20
14485.75 -13.40 -6.00 3.50
14485.88 -11.70 -6.90 3.50
14486.00 -12.70 -6.20 3.10
14486.13 -11.70 -6.00 2.50
14486.25 -8.50 -5.20 3.30
14486.50 -9.80 -4.50 5.60
14486.63 -9.90 -0.40 7.00
14486.75 -12.80 -1.50 5.80
14487.00 -11.20 -0.80 3.90
14487.13 -11.40 -0.60 3.60
14487.25 -8.30 -0.60 3.00
14487.38 -8.70 -2.30 3.90
14487.50 -7.90 -5.00 5.00
14487.63 -9.80 -5.00 5.60
14487.88 -15.10 -4.70 2.60
14488.38 -11.80 -5.20 4.70
14488.50 -12.20 -3.10 7.20
14488.63 -14.20 -2.70 7.80
14488.75 -15.40 -1.40 7.70
14488.88 -16.50 -4.20 5.20
14489.00 -18.50 -4.90 2.00
14489.25 -15.40 -5.20 3.40
14489.38 -14.40 -6.00 4.70
14489.50 -12.30 -6.70 5.60
14489.75 -11.30 -6.70 6.40
14489.88 -12.30 -7.60 5.20
14490.00 -15.40 -8.00 3.30
14490.38 -11.10 -7.40 3.10
14490.63 -10.20 -7.10 6.20
14490.75 -12.60 -5.50 6.20
14490.88 -14.00 -6.20 4.20
14491.50 -14.00 -6.20 5.50
14491.63 -12.20 -5.50 5.40
14491.75 -13.10 -5.50 4.80
14491.88 -12.70 -5.70 4.30
14492.25 -14.70 -7.30 3.60
14492.38 -14.50 -9.50 4.20
14492.50 -12.90 -9.50 4.10
14493.00 -14.30 -8.50 3.50
14493.13 -14.70 -8.20 4.10
14493.38 -13.90 -9.20 4.40
14493.50 -13.60 -9.20 2.30
14493.63 -11.80 -9.00 2.30
14493.75 -13.20 -6.20 3.20
14494.13 -12.30 -6.20 5.00
14494.25 -14.30 -5.70 4.60
14494.38 -14.40 -7.30 2.60
14494.63 -12.90 -6.90 -0.10
14494.75 -13.10 -5.50 1.30
14494.88 -12.30 -3.20 3.00
14495.00 -11.40 -6.00 4.60
14495.25 -12.10 -6.70 6.30
14495.38 -14.40 -4.90 5.50
14495.50 -16.90 -5.90 4.50
14495.75 -14.60 -6.20 1.40
14495.88 -12.00 -6.00 1.30
14496.13 -9.70 -3.00 4.90
14496.25 -13.10 -4.50 6.70
14496.50 -13.40 -6.40 4.60
14496.63 -13.50 -6.20 3.00
14496.75 -12.60 -7.80 1.60
14497.00 -9.30 -6.50 4.40
14497.50 -13.00 -7.60 4.00
14497.63 -15.00 -7.30 2.30
14497.75 -16.30 -6.60 1.60
14497.88 -12.70 -5.20 2.10
14498.00 -11.00 -7.60 3.40
14498.13 -8.50 -6.70 4.90
14498.25 -9.40 -4.80 6.30
14498.38 -12.10 -6.20 6.60
14498.50 -15.00 -5.90 4.80
14498.63 -15.30 -5.00 0.70
14498.75 -15.50 -6.00 -2.60
14499.50 -12.70 -4.80 2.20
14499.63 -15.00 -5.00 0.80
14499.88 -13.70 -5.50 -0.90
14500.38 -11.20 -4.50 2.60
14500.50 -11.90 -3.90 1.10
14500.63 -12.30 -3.60 0.10
14500.75 -13.80 -5.80 -1.00
14500.88 -12.50 -5.20 -2.20
14501.00 -9.60 -4.10 -0.60
14501.13 -8.40 -3.20 -0.30
14501.25 -7.90 -3.20 0.40
14501.38 -10.30 -4.30 0.80
14501.75 -12.60 -5.00 -0.10
14502.00 -10.70 -3.70 -0.30
14502.13 -8.00 -3.00 0.50
14502.25 -10.00 -5.20 2.60
14502.38 -10.50 -2.50 2.90
14502.50 -11.60 -4.30 2.80
14502.63 -10.70 -1.70 2.30
14502.75 -10.80 -1.10 0.60
14502.88 -10.60 -1.50 1.50
14503.00 -9.60 -2.30 2.10
14503.25 -7.40 -2.80 3.30
14503.38 -7.40 -3.20 3.80
14503.63 -11.60 -4.80 1.60
14503.75 -10.30 -3.00 3.70
14503.88 -10.10 -1.70 1.60
14504.25 -8.80 -3.00 1.60
14504.63 -10.50 -3.00 3.50
14504.75 -10.10 -2.70 3.20
14504.88 -9.60 -1.70 2.80
14505.00 -12.00 -3.20 2.20
14505.13 -12.80 0.30 1.50
14505.25 -11.40 -5.00 1.60
14505.38 -5.00 -0.70 2.70
14505.50 -5.60 -3.90 6.90
14505.63 -12.80 -10.60 7.70
14505.75 -16.80 -18.00 6.40
14505.88 -14.60 -9.00 0.00
14506.00 -15.50 -5.00 -0.80
14506.13 -14.40 -1.50 0.10
14506.38 -8.30 -4.80 5.20
14506.63 -16.80 -7.50 9.90
14506.75 -19.70 -4.90 5.80
14507.00 -16.90 -9.70 1.60
14507.38 -13.00 -7.10 4.10
14507.50 -12.60 -6.40 4.80
14507.63 -13.80 -6.60 4.60
14507.75 -13.80 -7.60 3.90
14508.25 -14.80 -6.60 3.90
14509.38 -14.30 -7.10 4.00
14509.50 -12.70 -7.10 3.80
14509.88 -11.30 -6.20 2.40
14510.00 -13.60 -6.90 3.10
14510.25 -15.90 -7.10 3.60
14510.63 -11.10 -4.30 1.20
14510.75 -10.10 -5.00 1.70
14511.38 -16.50 -9.40 1.50
14511.50 -15.40 -8.50 -0.90
14511.63 -14.30 -8.00 -0.90
14511.75 -15.10 -9.50 -0.70
14511.88 -13.10 -7.80 0.70
14512.13 -16.10 -5.90 2.40
14512.38 -16.80 -8.00 1.30
14512.50 -16.30 -7.10 1.60
14512.63 -15.10 -7.50 2.40
14512.75 -14.00 -6.20 3.10
14512.88 -14.40 -6.90 3.50
14513.25 -16.80 -7.10 3.40
14513.75 -15.10 -5.70 1.60
14513.88 -15.10 -4.70 2.80
14514.00 -15.50 -4.90 3.60
14514.25 -17.40 -7.70 3.10
14514.38 -15.90 -7.10 3.40
14516.38 -13.60 -7.30 5.40
14516.50 -15.80 -6.40 5.90
14516.75 -14.50 -4.90 4.40
14516.88 -14.40 -8.70 4.40
14517.25 -13.80 -7.10 4.80
14517.50 -15.60 -8.00 5.70
14517.63 -15.00 -7.30 3.90
14517.75 -14.40 -7.30 3.10
14518.38 -12.70 -7.60 4.30
14518.63 -13.70 -9.90 2.70
14518.88 -13.00 -6.70 0.90
14519.75 -12.10 -8.00 2.80
14520.63 -11.30 -5.80 1.10
14521.13 -11.00 -7.60 -1.50
14521.50 -10.50 -3.40 -0.30
14521.63 -10.70 -4.60 1.20
14522.25 -11.60 -7.10 -0.20
14522.38 -12.60 -5.60 -0.50
14522.50 -12.50 -7.60 -1.20
14522.75 -9.10 -5.00 -1.30
14523.00 -9.00 -6.50 -0.20
14523.13 -10.30 -4.80 -0.20
14523.75 -9.10 -2.30 -1.20
14523.88 -9.00 -1.10 -0.30
14524.50 -11.30 -5.20 -0.40
14524.88 -9.90 -2.80 1.10
14525.13 -8.20 -2.80 2.30
14525.25 -8.40 -2.80 2.60
14525.75 -11.70 -5.50 3.40
14525.88 -11.70 -6.90 2.40
14526.00 -9.90 -7.60 4.40
14526.13 -11.30 -4.30 3.00
14526.25 -9.10 -3.70 3.30
14526.38 -13.00 -6.20 3.40
14526.63 -13.10 -5.50 3.20
14526.75 -13.10 -4.50 2.50
14526.88 -11.70 -3.60 2.30
14527.00 -10.40 -3.60 3.60
14527.13 -11.80 -4.70 5.20
14527.38 -11.70 -6.40 5.10
14527.75 -14.70 -6.40 6.70
14527.88 -13.60 -7.30 5.60
14528.13 -12.80 -6.00 4.30
14528.25 -11.30 -7.10 5.00
14528.50 -12.70 -3.80 3.80
14528.63 -13.70 -3.60 4.80
14528.75 -13.80 -7.10 4.80
14528.88 -14.60 -8.00 4.30
14529.25 -13.80 -7.50 5.90
14529.50 -12.70 -6.20 4.20
14530.00 -13.20 -9.50 7.10
14530.25 -11.40 -7.30 4.30
14530.50 -13.10 -8.70 3.70
14530.63 -13.50 -9.00 3.50
14530.88 -12.60 -8.70 4.50
14531.00 -11.90 -8.20 4.80
14531.38 -10.70 -7.10 3.70
14531.50 -12.60 -7.30 4.50
14532.50 -10.00 -6.20 1.90
14532.63 -10.70 -7.60 3.90
14533.38 -10.70 -8.50 1.50
14533.50 -9.00 -6.90 2.40
14533.63 -9.00 -6.00 3.30
14534.38 -9.40 -5.20 2.80
14535.13 -10.20 -6.30 -0.10
14535.25 -9.20 -5.80 0.40
14535.75 -9.50 -2.50 2.00
14536.50 -10.50 -5.80 2.70
14536.63 -11.00 -6.20 2.40
14536.75 -11.00 -7.60 1.40
14537.13 -10.50 -7.20 -0.10
14537.25 -10.10 -6.00 0.80
14537.63 -9.20 -4.80 2.30
14538.00 -13.00 -5.20 3.10
14538.13 -13.60 -6.00 3.40
14538.25 -14.60 -5.20 4.10
14538.50 -16.90 -6.40 5.10
14538.63 -16.90 -6.40 4.80
14538.75 -15.30 -8.00 5.00
14538.88 -13.30 -8.70 5.20
14539.13 -13.10 -6.90 5.20
14539.25 -13.00 -7.10 4.60
14539.38 -14.80 -6.60 4.30
14539.50 -15.00 -7.30 4.30
14539.63 -13.10 -7.30 4.10
14539.75 -13.60 -7.30 4.60
14539.88 -12.70 -9.50 5.60
14540.00 -12.80 -9.70 6.20
14540.13 -12.90 -9.90 7.10
14540.38 -15.30 -8.00 5.80
14540.88 -14.80 -7.10 4.80
14541.00 -14.60 -6.20 6.20
14541.13 -14.80 -5.70 7.60
14541.25 -14.80 -5.20 7.10
14541.38 -16.30 -4.70 6.10
14541.50 -18.00 -7.70 4.10
14541.63 -19.20 -9.40 2.70
14542.00 -12.70 -6.20 5.50
14543.13 -13.60 -7.80 5.60
14543.50 -15.50 -9.70 4.10
14544.50 -14.50 -8.40 6.00
14544.75 -15.00 -7.80 3.10
14544.88 -17.20 -8.20 1.50
14545.00 -15.80 -8.20 1.40
14545.13 -14.80 -7.10 3.40
14545.25 -15.20 -8.20 4.80
14545.38 -13.90 -8.70 5.70
14545.63 -16.80 -8.00 3.80
14546.00 -14.00 -6.20 3.70
14546.50 -14.70 -8.70 0.40
14546.63 -15.50 -6.90 0.50
14546.75 -15.50 -6.40 2.00
14546.88 -14.00 -7.10 2.40
14547.25 -11.80 -5.20 1.40
14547.50 -13.00 -6.20 2.60
14547.75 -14.00 -6.20 4.90
14547.88 -13.80 -6.20 4.50
14548.00 -13.10 -8.20 3.60
14548.13 -12.70 -5.80 3.60
14548.25 -13.10 -6.00 3.80
14548.38 -13.00 -5.70 4.50
14548.50 -13.50 -5.70 6.00
14548.63 -14.70 -8.20 6.60
14548.75 -14.70 -4.90 5.80
14549.00 -15.10 -8.00 6.60
14549.13 -14.50 -9.40 5.90
14549.25 -12.80 -8.20 5.00
14549.75 -17.20 -9.70 -2.60
14549.88 -15.80 -9.20 -1.10
14550.00 -13.60 -7.30 1.10
14550.13 -14.70 -7.80 3.20
14550.25 -15.40 -5.70 2.80
14550.38 -15.40 -6.60 1.70
14550.50 -16.50 -8.00 0.50
14550.63 -15.60 -7.10 0.90
14550.88 -13.50 -6.20 3.20
14551.00 -13.30 -5.70 3.80
14551.13 -13.40 -5.50 3.60
14551.38 -16.90 -5.90 1.70
14551.50 -17.10 -5.70 0.90
14551.63 -16.50 -6.20 1.30
14551.75 -13.50 -4.30 2.90
14552.00 -14.20 -4.00 4.90
14552.13 -14.20 -4.10 3.70
14552.25 -17.00 -3.10 2.30
14552.50 -15.60 -5.20 3.70
14552.63 -12.20 -6.40 5.90
14553.38 -16.80 -5.70 1.50
14553.63 -15.80 -5.50 3.90
14554.00 -17.30 -6.20 3.10
14554.13 -20.10 -8.00 0.00
14554.25 -18.50 -7.30 -1.10
14554.50 -17.00 -2.70 4.70
14554.63 -19.10 -4.40 6.00
14555.13 -23.20 -10.50 5.10
14555.25 -22.40 -8.40 4.40
14555.38 -18.40 -8.00 4.60
14557.00 -22.90 -11.60 2.60
14557.25 -16.50 -8.40 5.20
14560.00 -21.80 -6.80 6.10
14560.50 -11.40 -4.10 6.90
14562.00 -15.20 -10.60 5.40
14562.25 -16.60 -8.20 5.90
14562.38 -17.30 -7.50 5.20
14562.50 -16.80 -7.10 4.00
14562.63 -16.30 -7.50 3.20
14562.75 -15.80 -6.00 2.80
14563.00 -14.40 -7.80 7.40
14563.38 -17.40 -9.60 8.70
14563.50 -18.10 -9.40 6.60
14563.75 -22.30 -9.60 3.70
14563.88 -19.40 -11.20 2.10
14564.00 -18.20 -8.20 4.20
14565.38 -15.20 -4.00 8.80
14565.75 -19.40 -7.90 4.20
14566.88 -17.60 -8.00 6.00
14567.00 -21.60 -9.80 3.70
14567.38 -13.80 -8.00 2.70
14567.50 -13.00 -7.10 4.60
14568.25 -20.00 -6.80 0.90
14568.38 -13.60 -6.40 2.30
14568.50 -12.20 -6.00 3.60
14568.75 -11.90 -6.00 6.40
14569.38 -15.40 -8.50 1.70
14569.88 -13.10 -6.00 6.30
14571.63 -12.00 -5.00 0.50
14571.88 -12.80 -3.40 2.20
14572.00 -12.70 -3.80 2.70
14572.38 -14.30 -4.70 2.00
14573.00 -12.70 -6.70 1.60
14573.13 -13.40 -5.00 2.10
14574.13 -13.10 -3.20 3.60
14574.63 -14.80 -8.40 5.00
14574.88 -15.80 -7.80 4.00
14575.00 -15.60 -6.20 3.10
14575.13 -14.70 -6.40 2.30
14575.38 -15.50 -6.40 3.90
14575.75 -15.50 -6.40 6.50
14575.88 -14.80 -8.00 5.00
14576.13 -15.70 -9.20 0.70
14576.25 -15.90 -10.40 0.60
14576.38 -12.10 -9.00 1.90
14576.50 -11.80 -8.50 3.50
14577.00 -15.60 -10.40 2.00
14577.13 -15.40 -8.50 1.40
14577.75 -13.20 -6.70 3.90
14578.00 -13.30 -5.20 1.60
14578.13 -12.10 -4.80 2.10
14578.25 -11.80 -5.20 3.40
14578.38 -12.70 -4.30 3.90
14578.75 -13.80 -6.70 1.50
14578.88 -13.30 -5.20 1.20
14579.00 -13.70 -4.50 2.50
14579.13 -13.90 -6.00 3.40
14579.25 -13.10 -5.50 3.90
14579.38 -13.00 -5.20 3.70
14579.50 -10.50 -4.30 2.90
14579.63 -11.80 -5.20 3.70
14579.88 -14.40 -8.70 3.90
14580.13 -16.80 -7.50 2.90
14580.25 -16.40 -4.50 2.80
14580.38 -13.00 -6.70 2.80
14580.63 -13.40 -7.80 2.60
14581.00 -15.40 -7.50 2.20
14581.13 -15.00 -5.50 1.50
14581.25 -13.30 -3.90 0.50
14581.38 -9.00 -1.50 0.20
14581.63 -9.20 -4.30 2.90
14581.75 -11.30 -6.20 4.50
14581.88 -14.20 -6.00 5.20
14582.00 -16.90 -5.90 4.30
14582.25 -15.80 -6.00 1.20
14582.38 -13.50 -4.30 1.70
14582.50 -12.20 -5.00 3.30
14582.75 -13.00 -8.50 4.00
14583.00 -14.70 -7.30 1.50
14583.13 -14.20 -6.90 1.20
14583.25 -13.30 -6.20 1.90
14583.63 -11.70 -4.50 5.40
14583.75 -12.00 -1.20 4.70
14583.88 -15.50 -4.90 4.60
14584.13 -15.50 -6.00 2.20
14584.38 -15.10 -7.50 2.90
14584.50 -13.40 -8.70 2.10
14584.75 -12.10 -6.70 1.50
14584.88 -10.20 -5.20 1.10
14585.00 -10.10 -3.70 2.20
14585.13 -10.40 -5.00 3.30
14585.38 -12.00 -5.50 4.20
14585.63 -14.30 -6.20 4.40
14585.75 -13.90 -6.00 4.40
14585.88 -13.30 -4.30 4.50
14586.00 -13.40 -3.20 3.60
14586.13 -12.10 -3.90 2.90
14586.25 -12.70 -4.70 3.50
14586.38 -12.90 -5.50 4.10
14586.50 -13.40 -4.10 4.20
14586.63 -13.80 -2.90 4.10
14586.75 -13.00 -4.30 4.20
14586.88 -12.20 -5.00 4.00
14587.00 -12.60 -6.00 3.70
14587.13 -13.50 -5.70 3.00
14587.25 -12.20 -6.40 2.30
14587.50 -13.40 -7.80 0.90
14587.63 -12.30 -7.10 0.90
14587.88 -10.00 -5.80 3.40
14588.00 -11.40 -5.50 3.90
14588.25 -13.30 -4.80 1.30
14588.38 -14.70 -6.00 0.40
14588.63 -13.70 -5.00 0.40
14588.75 -10.20 -4.80 1.90
14588.88 -10.50 -5.80 3.00
14589.13 -13.00 -6.70 2.70
14589.25 -15.10 -6.20 1.20
14589.38 -15.10 -6.70 -0.10
14589.50 -15.10 -6.70 -0.30
14589.75 -10.90 -4.60 1.10
14589.88 -11.20 -4.50 1.70
14590.00 -11.40 -6.00 0.80
14590.13 -12.20 -6.00 0.20
14590.25 -13.50 -4.30 0.10
14590.38 -14.10 -4.70 0.60
14590.50 -13.50 -5.20 1.10
14590.63 -13.00 -4.80 1.70
14590.75 -11.20 -6.00 1.70
14590.88 -11.20 -4.50 1.60
14591.00 -10.00 -5.80 2.00
14591.13 -11.70 -5.50 3.30
14591.25 -13.10 -4.50 4.60
14591.38 -13.20 -6.20 5.70
14591.50 -14.40 -6.00 4.70
14591.63 -16.10 -5.90 3.10
14591.88 -15.40 -5.70 1.50
14592.00 -12.50 -5.20 2.50
14592.13 -13.80 -7.60 4.20
14592.25 -12.70 -7.10 5.10
14592.38 -12.70 -6.20 5.90
14592.50 -14.30 -6.60 4.60
14592.63 -16.50 -7.10 2.00
14592.75 -16.70 -7.30 -1.10
14592.88 -15.20 -7.30 -1.90
14593.00 -11.50 -8.10 -0.20
14593.25 -9.40 -6.20 3.90
14593.50 -14.20 -7.30 1.20
14593.63 -16.10 -7.80 -0.10
14593.75 -16.60 -5.20 -1.20
14593.88 -14.00 -3.60 -0.90
14594.00 -10.30 -2.10 -0.10
14594.13 -9.40 -0.80 1.10
14594.38 -10.00 0.80 1.70
14594.50 -9.40 -0.80 2.50
14595.25 -10.20 0.10 4.20
14595.38 -10.90 -1.30 4.60
14595.63 -12.70 -2.50 6.00
14595.75 -14.30 -6.60 5.40
14595.88 -14.20 -6.00 3.30
14596.25 -8.30 -0.60 3.10
14596.38 -8.20 -0.80 4.20
14596.50 -8.70 -2.30 5.20
14596.75 -11.80 -5.80 4.00
14597.13 -14.20 -7.30 1.00
14597.25 -10.80 -3.40 -1.90
14597.38 -10.70 -4.10 -0.70
14597.50 -10.00 -6.30 -0.30
14597.75 -12.70 -7.60 -1.60
14597.88 -11.90 -5.20 -2.80
14598.00 -11.10 -2.50 -2.60
14598.25 -9.60 -1.30 -1.90
14598.50 -9.40 -1.90 0.40
14598.63 -10.30 -4.30 1.20
14598.75 -11.20 -6.50 0.90
14598.88 -13.40 -6.00 -0.60
14599.00 -13.50 -5.80 -1.70
14599.13 -13.00 -6.20 -3.00
14599.25 -10.60 -6.00 -2.30
14599.38 -9.80 -6.00 -1.00
14599.50 -9.10 -4.60 0.10
14599.75 -9.60 -5.60 1.30
14600.00 -13.70 -1.70 2.10
14600.13 -13.80 -4.30 1.90
14600.50 -8.20 -4.60 0.10
14600.88 -11.70 -5.50 7.00
14601.00 -14.70 -1.70 8.00
14601.13 -17.10 -10.10 7.90
14601.25 -17.00 -9.90 1.30
14601.38 -12.00 -4.60 -1.10
14601.50 -7.50 -1.60 0.10
14601.63 -7.70 -2.30 2.30
14601.75 -9.30 -4.10 4.50
14602.13 -12.10 -8.00 5.60
14602.38 -11.40 -5.00 2.30
14602.75 -8.70 -5.00 4.00
14603.00 -10.60 -8.30 6.50
14603.13 -13.60 -9.20 6.70
14603.25 -13.90 -7.80 4.30
14603.38 -13.80 -5.20 2.60
14603.50 -11.80 -4.80 2.70
14604.13 -12.00 -8.50 6.00
14604.25 -13.30 -8.20 5.60
14604.38 -14.40 -8.70 4.40
14604.50 -11.80 -8.50 2.30
14604.75 -7.50 -11.10 7.70
14604.88 -13.90 -8.70 9.20
14605.00 -17.20 -8.20 8.20
14605.13 -18.50 -8.60 5.90
14605.25 -16.40 -6.80 3.00
14605.38 -11.90 -6.90 2.80
14606.00 -19.30 -11.90 4.10
14606.13 -16.10 -7.80 2.10
14606.38 -11.80 -5.80 4.20
14606.50 -9.30 -8.70 6.20
14606.63 -10.20 -7.10 7.10
14606.75 -11.10 -7.80 6.70
14606.88 -13.00 -6.20 6.20
14607.00 -13.40 -7.30 5.40
14607.38 -11.00 -8.00 4.70
14607.50 -10.50 -9.50 4.20
14607.75 -12.30 -7.60 2.40
14608.00 -12.70 -7.60 0.90
14608.13 -12.50 -6.70 1.00
14608.25 -10.20 -5.80 2.20
14608.50 -10.00 -5.80 3.80
14608.63 -10.50 -6.20 3.00
14608.88 -13.10 -8.30 0.30
14609.00 -13.90 -8.20 1.00
14609.50 -10.20 -4.80 1.30
14609.63 -11.40 -6.90 1.70
14610.13 -12.00 -4.10 -0.90
14610.38 -6.30 -2.80 -0.10
14610.88 -12.20 -5.00 2.70
14611.13 -11.60 -5.80 2.70
14611.50 -11.40 -7.80 5.00
14611.75 -10.90 -7.80 3.20
14612.13 -10.10 -7.80 3.60
14612.75 -13.80 -6.70 1.60
14613.00 -12.00 -6.00 2.50
14613.13 -9.70 -4.80 4.30
14613.25 -10.00 -4.80 5.90
14613.38 -10.50 -4.80 6.40
14613.50 -10.90 -5.00 6.60
14613.75 -13.90 -8.20 4.20
14613.88 -15.20 -6.00 2.90
14614.00 -10.80 -6.20 2.90
14614.13 -8.80 -5.80 3.70
14614.63 -14.50 -4.50 4.70
14614.75 -13.40 -4.10 4.40
14614.88 -11.40 -4.50 2.90
14615.00 -8.70 -3.70 3.10
14615.13 -7.80 -3.40 4.70
14615.38 -8.50 -6.20 8.10
14615.50 -10.60 -7.30 8.60
14615.75 -15.90 -8.00 5.50
14615.88 -12.70 -5.80 2.40
14616.00 -5.40 -0.20 3.20
14616.25 -2.80 4.70 6.80
14616.63 -10.10 -6.90 7.70
14616.88 -11.20 -6.00 -2.40
14617.13 -7.70 -7.20 3.50
14617.38 -13.00 -3.40 3.80
14617.50 -12.00 -0.80 3.50
14617.63 -11.90 4.10 3.10
14618.13 -8.40 -4.10 4.70
14619.25 -12.70 -5.20 9.60
14619.38 -14.10 -8.70 7.00
14620.00 -14.10 -8.70 3.90
14620.13 -13.70 -10.40 3.40
14620.25 -14.70 -7.30 2.70
14620.38 -14.20 -3.10 4.40
14620.50 -13.20 -1.70 5.00
14620.63 -13.80 -5.70 6.40
14620.88 -15.60 -10.80 4.70
14621.00 -15.80 -7.80 3.40
14621.13 -14.60 -7.10 3.60
14621.25 -12.80 -6.40 4.30
14621.38 -10.90 -6.00 6.50
14621.50 -11.70 -3.20 7.10
14621.63 -12.10 -4.70 7.90
14621.88 -13.80 -4.70 5.90
14622.00 -14.40 -5.50 5.70
14622.13 -14.40 -6.90 5.40
14622.25 -13.90 -8.20 4.90
14622.88 -12.80 -5.50 8.80
14623.38 -11.20 -6.00 4.50
14623.63 -8.00 -5.20 8.30
14623.75 -9.80 -5.00 9.90
14623.88 -9.90 -7.10 9.70
14624.63 -11.30 -6.70 2.30
14624.75 -9.80 -4.60 2.80
14625.13 -11.10 -6.90 7.30
14625.25 -11.10 -6.40 7.00
14625.50 -14.30 -5.70 5.60
14625.88 -9.30 -8.30 4.60
14626.00 -8.20 -8.10 5.00
14626.25 -10.20 -6.70 7.10
14626.38 -10.70 -7.60 6.40
14627.00 -9.80 -6.50 3.80
14627.63 -13.90 -6.00 5.40
14627.88 -13.50 -4.70 3.10
14628.00 -9.10 -8.10 3.20
14628.38 -10.50 -2.90 5.60
14628.75 -9.80 -5.60 4.50
14629.63 -12.50 -9.20 7.10
14630.00 -15.30 -10.30 6.90
14630.25 -14.20 -10.30 6.90
14630.38 -17.20 -6.80 6.20
14630.50 -15.40 -6.20 5.40
14630.63 -16.40 -5.50 4.40
14631.25 -13.20 -8.00 5.00
14631.50 -18.40 -8.40 5.90
14631.63 -19.00 -7.70 7.00
14632.38 -12.10 -7.10 4.00
14633.13 -15.10 -7.10 2.50
14633.50 -14.50 -7.50 6.40
14633.63 -14.60 -6.20 6.50
14634.00 -14.80 -6.20 3.20
14634.75 -12.80 -7.80 7.50
14635.00 -14.90 -8.20 6.30
14636.38 -13.80 -7.50 6.60
14636.88 -15.70 -7.70 5.40
14637.13 -18.80 -7.30 3.50
14638.25 -13.00 -7.10 3.40
14640.13 -14.60 -3.40 3.70
14640.75 -15.30 -4.00 2.10
14641.63 -15.50 -4.50 4.10
14642.00 -16.30 -4.70 4.40
14642.25 -17.80 -8.40 1.40
14642.75 -14.40 -8.70 6.50
14643.25 -17.30 -5.20 1.90
14644.00 -16.50 -6.60 6.20
14644.38 -16.90 -9.70 1.00
14644.50 -17.50 -6.80 1.70
14645.00 -17.00 -4.00 3.40
14645.38 -14.10 -5.80 -0.70
14645.50 -13.60 -3.40 0.10
14645.63 -13.00 -1.50 0.70
14645.75 -11.20 -3.20 3.60
14646.00 -16.60 -8.20 4.50
14646.13 -13.90 -5.00 1.40
14646.25 -14.00 -6.70 1.00
14646.63 -15.00 -5.90 4.60
14647.13 -15.20 -2.00 0.50
14647.25 -16.30 -5.20 1.20
14647.38 -14.90 -5.20 1.00
14647.63 -13.50 -5.80 1.40
14648.00 -14.20 -3.20 0.80
14648.50 -13.50 -9.50 4.70
14648.88 -20.50 -8.60 0.60
14649.13 -14.40 -7.30 4.40
14649.75 -20.90 -11.90 3.90
14651.25 -15.30 -3.60 4.30
14651.88 -17.60 -9.00 1.10
14652.88 -16.90 -9.20 3.10
14653.13 -14.90 -9.70 4.90
14654.50 -16.70 -4.00 2.10
14654.63 -15.40 -4.30 2.20
14654.75 -17.20 -6.40 1.70
14654.88 -16.40 -7.30 1.20
14655.13 -15.50 -7.80 2.30
14655.25 -16.10 -10.60 4.00
14655.38 -17.70 -7.30 3.70
14655.50 -18.20 -3.30 2.20
14655.75 -17.30 -5.70 1.70
14655.88 -15.80 -5.50 2.10
14656.00 -15.80 -7.30 3.00
14656.13 -16.30 -6.60 3.80
14656.25 -15.00 -3.60 3.60
14656.75 -14.30 -9.40 7.20
14656.88 -12.80 -6.90 6.90
14657.50 -16.80 -9.40 6.30
14658.50 -13.10 -7.80 8.10
14659.00 -19.30 -8.60 2.00
14660.50 -16.50 -7.10 4.30
14660.75 -14.80 -5.20 5.10
14661.00 -15.60 -7.10 3.90
14661.38 -16.80 -10.80 0.80
14661.75 -17.20 -9.20 5.20
14662.00 -15.40 -3.80 6.40
14662.13 -15.20 -4.50 5.80
14663.13 -16.10 -4.90 5.40
14663.25 -16.70 -6.80 3.40
14664.00 -14.10 -2.00 4.90
14664.38 -15.70 -9.20 4.50
14665.38 -13.40 -5.00 4.20
14665.50 -13.80 -6.20 3.60
14668.88 -14.70 -6.00 3.50
14669.13 -19.70 -6.80 4.00
14669.38 -15.90 -4.30 2.10
14669.88 -13.00 -5.20 2.40
14670.00 -13.50 -4.70 2.90
14670.25 -12.30 -3.60 2.20
14671.13 -13.80 -6.70 0.40
14671.75 -15.10 -8.00 3.70
14672.38 -16.50 -9.40 3.70
14672.63 -17.00 -7.50 4.70
14672.88 -18.00 -8.20 2.20
14673.13 -17.00 -9.40 1.60
14673.50 -16.70 -5.90 6.20
14676.25 -12.30 -7.10 3.90
14677.63 -13.10 -4.90 9.10
14677.75 -15.40 0.80 5.60
14678.00 -17.60 -6.60 0.40
14678.38 -12.70 -3.40 5.80
14678.50 -10.80 0.30 6.60
14679.75 -14.70 -6.40 6.30
14681.63 -18.50 -5.50 3.90
14681.75 -17.60 -6.60 3.20
14681.88 -15.90 -6.20 2.90
14682.13 -15.90 -7.50 3.80
14682.25 -17.40 -7.70 4.90
14684.50 -15.50 -7.30 3.80
14684.63 -16.40 -8.70 2.90
14685.00 -16.50 -7.50 0.60
14685.63 -15.50 -6.40 4.90
14685.75 -20.50 -7.70 2.60
14685.88 -23.50 -11.00 0.80
14686.00 -26.20 -10.70 3.00
14686.25 -19.30 -6.40 4.90
14686.50 -16.50 -4.20 5.80
14686.75 -18.50 -7.70 3.80
14686.88 -18.10 -9.40 3.20
14687.38 -15.70 -6.80 7.00
14687.50 -16.90 -6.40 7.10
14688.50 -15.80 -6.40 4.60
14688.63 -15.90 -7.50 4.80
14689.38 -17.80 -9.40 2.10
14689.50 -18.20 -7.70 1.60
14689.63 -17.60 -5.20 2.50
14689.88 -14.80 -8.40 6.50
14690.13 -17.10 -10.10 6.90
14690.38 -18.50 -11.00 3.60
14690.88 -15.00 -11.20 6.70
14692.13 -14.30 -6.60 6.50
14692.25 -14.70 -6.80 6.70
14692.88 -15.20 -7.30 3.70
14693.00 -14.70 -6.40 4.30
14693.50 -13.80 -5.70 2.50
14694.25 -16.10 -6.90 3.30
14694.38 -15.20 -6.00 2.70
14694.50 -13.70 -5.00 2.20
14695.00 -13.90 -6.90 5.00
14695.13 -15.20 -7.30 5.20
14695.38 -16.10 -7.80 2.00
14695.88 -13.80 -9.00 1.60
14696.00 -13.80 -7.10 1.00
14696.25 -15.10 -7.10 0.90
14696.88 -11.60 -4.80 0.40
14697.38 -15.50 -6.00 2.00
14697.50 -13.80 -3.40 2.90
14697.88 -9.20 -3.90 4.50
14698.63 -12.90 -4.10 4.40
14698.75 -13.10 -6.40 4.50
14698.88 -15.40 -7.50 5.00
14699.25 -15.60 -8.40 3.50
14699.38 -16.50 -5.20 4.10
14699.88 -15.00 -4.90 4.90
14700.00 -15.50 -6.80 5.10
14700.13 -15.00 -7.80 4.70
14700.38 -14.90 -8.20 5.60
14701.13 -16.50 -8.00 3.40
14701.25 -16.10 -8.70 4.20
14701.63 -16.10 -7.70 5.20
14702.00 -15.30 -9.00 3.30
14702.88 -16.10 -9.20 6.30
14703.00 -17.30 -6.60 4.40
14703.13 -17.70 -6.80 2.20
14704.00 -18.20 -7.30 2.80
14704.13 -16.90 -8.20 -0.20
14704.88 -12.80 0.80 4.60
14705.00 -13.00 -2.00 1.70
14705.38 -14.60 -9.00 1.00
14705.63 -14.10 -3.40 5.70
14706.00 -13.80 -0.50 5.70
14706.13 -17.20 -6.40 6.10
14706.25 -13.10 -6.90 1.90
14706.38 -11.80 -9.00 3.40
14706.50 -13.50 -8.00 5.50
14706.63 -14.80 -8.00 6.10
14707.00 -14.90 -8.60 8.20
14707.13 -14.60 -7.50 6.00
14707.38 -13.20 -8.00 2.60
14707.50 -9.60 -6.50 2.90
14708.00 -13.60 -8.70 7.30
14708.38 -14.30 -7.10 2.80
14709.00 -13.30 -9.70 5.10
14709.63 -7.90 -5.60 6.50
14709.75 -8.80 -4.30 7.20
14709.88 -11.20 -5.00 7.40
14710.13 -13.30 -5.20 4.90
14710.25 -14.60 -6.20 4.30
14710.38 -11.70 -5.00 4.30
14710.63 -9.40 -6.20 6.10
14710.75 -9.80 -6.90 7.50
14710.88 -11.10 -5.00 8.60
14711.00 -14.20 -6.80 8.20
14711.25 -14.20 -7.80 3.60
14711.38 -12.10 -7.60 3.50
14711.75 -9.70 -8.50 3.40
14711.88 -12.70 -9.90 3.40
14712.38 -13.70 -9.90 1.70
14712.50 -13.20 -9.00 1.60
14712.63 -13.00 -8.00 2.70
14712.75 -13.10 -7.80 2.80
14712.88 -12.10 -6.20 3.10
14713.00 -13.90 -5.00 4.20
14713.13 -14.70 -6.90 4.70
14713.38 -15.40 -6.60 4.40
14713.88 -14.00 -8.50 4.50
14714.00 -13.50 -8.50 4.50
14714.13 -13.60 -7.80 5.20
14714.25 -13.80 -8.00 4.90
14714.63 -14.40 -6.90 4.30
14715.13 -12.70 -6.60 6.70
14715.25 -14.40 -5.90 6.20
14715.38 -15.50 -5.90 5.90
14715.50 -14.20 -4.90 5.60
14716.00 -13.90 -5.50 7.60
14716.25 -17.70 -6.80 6.70
14716.38 -16.70 -6.80 4.90
14716.50 -15.80 -6.90 3.40
14716.88 -15.60 -10.30 4.20
14717.00 -15.10 -8.40 4.30
14717.63 -14.20 -7.80 2.90
14717.75 -13.60 -6.90 3.20
14718.00 -15.80 -7.30 1.60
14718.13 -13.90 -6.40 2.00
14718.38 -12.30 -7.10 4.30
14718.50 -13.00 -6.20 5.60
14718.63 -14.70 -5.90 5.60
14718.75 -14.80 -6.60 3.40
14718.88 -14.30 -9.50 1.90
14719.00 -13.60 -9.70 1.90
14719.63 -14.00 -8.00 6.10
14719.88 -15.20 -8.20 2.30
14720.38 -7.90 -3.20 5.50
14720.50 -8.10 -6.00 6.40
14721.38 -10.60 -6.50 4.10
14721.75 -13.10 -8.70 3.80
14721.88 -13.40 -8.20 3.20
14722.00 -14.20 -8.20 2.90
14722.13 -12.20 -7.80 3.10
14722.25 -11.50 -9.50 4.30
14722.50 -11.90 -8.70 6.80
14722.63 -13.00 -6.20 6.30
14722.88 -10.50 -8.00 3.70
14723.00 -10.10 -8.30 3.10
14723.63 -12.10 -9.00 2.00
14723.75 -12.10 -8.00 1.40
14724.25 -9.80 -8.30 5.10
14724.75 -13.60 -8.30 0.20
14724.88 -11.80 -5.80 0.30
14725.00 -11.00 -5.20 1.20
14725.13 -11.80 -4.30 3.70
14725.25 -10.30 -6.40 6.00
14725.38 -11.80 -9.00 4.00
14725.50 -10.90 -3.20 4.90
14725.63 -16.80 -8.00 4.50
14726.00 -16.90 -8.70 2.20
14726.13 -15.80 -7.80 2.70
14726.88 -15.90 -7.60 -0.90
14727.00 -14.70 -6.90 -0.80
14727.13 -10.10 -6.50 1.40
14727.25 -10.30 -6.90 3.80
14727.63 -11.00 -6.70 0.90
14727.75 -12.20 -6.90 0.80
14727.88 -13.10 -8.30 1.50
14728.00 -13.50 -8.50 0.60
14729.00 -13.80 -4.30 2.90
14729.38 -11.00 0.10 2.30
14729.50 -8.20 -2.30 3.30
14729.63 -9.90 -2.30 3.70
14730.13 -14.20 -9.30 0.30
14730.25 -11.00 -7.20 0.10
14730.38 -10.60 -5.60 1.00
14730.88 -13.40 -6.00 3.30
14731.00 -13.00 -6.20 2.40
14731.25 -14.60 -4.70 -0.50
14731.38 -14.30 -6.20 -0.50
14731.50 -13.30 -5.80 -0.10
14731.63 -12.80 -3.90 0.70
14732.00 -15.00 -6.40 2.80
14732.25 -15.00 -6.40 0.90
14732.38 -12.50 -5.20 1.30
14732.63 -12.60 -6.00 1.40
14732.75 -10.40 -3.60 3.60
14732.88 -10.90 -3.20 6.20
14733.13 -14.80 -6.60 8.10
14733.50 -13.70 -4.00 5.50
14733.75 -14.20 -7.80 2.80
14733.88 -9.00 -6.50 2.30
14734.25 -12.60 -12.20 8.20
14734.50 -15.20 -7.30 3.40
14734.63 -14.80 -7.10 1.70
14734.75 -13.10 -5.00 2.60
14734.88 -12.20 -7.80 5.10
14735.00 -10.10 -4.10 9.90
14735.38 -22.10 -5.40 9.20
14735.50 -23.00 -8.40 3.60
14735.63 -17.70 -8.70 0.80
14735.75 -14.40 -9.70 4.20
14735.88 -13.50 -9.00 10.80
14736.25 -13.30 -8.20 9.60
14736.50 -14.10 -8.70 6.90
14737.13 -12.30 -8.00 7.30
14737.38 -13.00 -6.20 6.70
14737.50 -15.60 -7.10 6.30
14737.75 -12.60 -6.90 3.10
14738.00 -12.30 -9.00 6.20
14738.38 -11.20 -9.00 5.60
14738.63 -13.90 -10.10 3.90
14738.75 -13.50 -8.00 4.00
14738.88 -14.10 -8.20 4.40
14739.00 -12.20 -11.10 5.10
14739.25 -13.20 -7.10 7.80
14739.50 -15.50 -8.20 6.20
14739.63 -15.10 -9.00 3.40
14739.75 -13.80 -8.00 2.70
14739.88 -14.40 -7.30 3.40
14740.00 -13.60 -6.40 4.50
14740.50 -14.70 -7.80 5.80
14740.63 -14.00 -8.50 4.10
14740.75 -14.60 -8.00 4.00
14741.13 -13.30 -8.70 5.20
14741.63 -15.20 -6.40 3.50
14742.13 -12.70 -6.20 1.40
14742.38 -12.60 -6.00 3.80
14742.75 -13.60 -6.40 2.30
14742.88 -14.30 -5.20 1.60
14743.13 -13.20 -6.70 2.90
14743.25 -13.20 -7.60 3.90
14743.38 -13.00 -6.20 3.80
14743.50 -13.90 -6.40 3.50
14743.75 -15.80 -5.50 2.40
14743.88 -14.20 -4.10 2.20
14744.00 -12.90 -4.10 2.80
14744.13 -10.60 -4.50 3.90
14744.50 -13.40 -6.40 3.60
14744.63 -13.90 -5.50 2.50
14744.75 -16.40 -7.80 2.70
14745.00 -11.00 -5.20 2.70
14745.25 -10.80 -5.20 3.70
14745.50 -15.40 -5.70 3.00
14745.63 -15.00 -5.50 1.90
14745.75 -14.50 -5.50 1.70
14745.88 -13.70 -5.00 2.30
14746.00 -15.10 -6.20 1.30
14746.13 -10.90 -6.00 1.10
14746.25 -10.60 -6.00 1.70
14746.50 -12.60 -4.50 1.20
14746.63 -13.10 -5.50 1.30
14746.75 -14.00 -5.70 3.30
14747.25 -12.80 -7.30 3.50
14747.50 -14.40 -7.80 2.80
14748.25 -9.30 -9.30 0.30
14748.38 -9.90 -9.10 0.40
14748.50 -10.90 -8.70 0.80
14748.63 -13.00 -8.00 0.40
14748.75 -13.80 -7.60 0.00
14748.88 -12.90 -6.50 -0.10
14749.13 -12.10 -6.20 -0.30
14749.25 -13.10 -6.00 -0.40
14749.50 -13.70 -6.90 0.00
14749.63 -13.10 -6.90 0.70
14749.75 -12.70 -6.70 0.70
14749.88 -13.10 -6.00 0.70
14750.00 -13.10 -5.50 0.20
14750.13 -12.60 -4.50 -0.30
14750.25 -12.50 -5.20 -0.40
14750.50 -11.30 -4.80 0.50
14750.63 -10.80 -5.20 1.50
14750.75 -10.50 -5.20 1.50
14751.13 -14.20 -6.90 -1.10
14751.25 -13.10 -5.60 -1.60
14751.38 -12.60 -5.60 -1.00
14751.50 -10.90 -4.10 -0.20
14751.63 -10.10 -4.10 0.60
14752.38 -12.60 -4.50 -0.70
14752.50 -10.30 -4.30 -0.50
14752.63 -8.80 -3.90 0.20
14752.75 -8.80 -3.90 0.90
14752.88 -9.20 -3.40 1.50
14753.00 -11.30 -3.90 1.90
14753.13 -13.40 -4.50 1.10
14753.38 -13.30 -4.30 -0.60
14753.63 -8.80 -3.00 -0.70
14753.75 -8.10 -2.10 -0.30
14754.13 -10.60 -4.60 1.90
14754.25 -9.70 -6.20 2.00
14754.50 -10.10 -3.20 0.30
14754.63 -9.60 -2.80 -0.20
14754.75 -10.00 -2.50 0.60
14754.88 -9.70 -3.90 1.00
14755.00 -9.10 -4.10 2.20
14755.13 -9.30 -4.60 3.20
14755.25 -11.00 -6.20 2.60
14755.38 -12.70 -5.20 1.10
14755.50 -11.60 -3.00 0.50
14755.75 -10.30 -1.50 -1.00
14755.88 -9.50 -0.20 -1.20
14756.13 -6.80 -0.70 -0.90
14756.25 -7.70 -2.30 0.50
14756.38 -9.00 -5.00 2.80
14756.50 -12.50 -4.70 3.90
14756.88 -15.40 -3.80 -0.80
14757.00 -9.50 -3.90 -0.70
14757.13 -8.70 -3.20 2.10
14757.25 -9.20 -2.10 4.40
14757.38 -12.00 -4.50 5.60
14757.50 -12.80 -6.00 5.70
14757.63 -14.80 -6.20 3.90
14757.75 -16.70 -4.90 1.40
14758.25 -5.60 -3.90 6.10
14758.38 -7.60 -5.60 7.00
14758.50 -13.40 -7.80 5.10
14758.63 -15.10 -7.10 2.90
14759.25 -8.60 -3.00 2.60
14759.38 -6.30 -4.10 3.80
14759.63 -11.40 -6.00 4.80
14759.75 -14.50 -4.00 4.50
14760.00 -11.50 -4.10 0.90
14760.25 -7.10 -4.60 2.00
14760.38 -7.30 -5.60 3.30
14760.50 -8.40 -5.60 4.60
14760.63 -11.20 -4.50 5.00
14760.75 -12.10 -5.80 3.90
14760.88 -12.10 -6.20 2.30
14761.25 -10.10 -6.00 0.70
14761.38 -8.50 -6.30 1.40
14761.50 -6.70 -5.80 3.20
14761.75 -9.70 -5.80 6.20
14762.13 -12.60 -4.50 1.50
14762.38 -7.50 -3.90 1.40
14762.75 -8.70 -4.60 5.50
14763.38 -9.50 -4.80 1.30
14763.50 -7.10 -3.70 2.70
14763.63 -6.80 -5.60 4.70
14763.75 -8.30 -5.80 5.50
14764.00 -14.00 -7.50 4.00
14764.13 -15.80 -6.00 2.80
14764.38 -10.20 -5.20 1.50
14764.50 -8.70 -5.60 3.50
14764.63 -8.20 -7.20 5.20
14764.75 -9.30 -8.30 6.40
14764.88 -15.20 -7.30 4.90
14765.13 -14.60 -4.30 -0.50
14765.25 -13.30 -3.90 -1.00
14765.38 -9.30 -4.10 0.10
14765.50 -8.40 -5.00 1.90
14766.13 -15.50 -4.50 0.30
14766.25 -10.90 -3.20 0.50
14766.38 -10.00 -3.00 2.20
14766.63 -6.50 -1.10 4.00
14766.75 -7.90 -1.70 4.70
14767.13 -12.50 -2.50 3.40
14767.25 -11.00 -6.70 4.80
14767.50 -12.20 -6.40 4.50
14767.63 -13.70 -1.20 1.70
14767.75 -11.90 2.20 1.00
14767.88 -12.10 -1.50 2.20
14768.38 -11.20 -4.50 5.10
14768.50 -7.40 2.00 5.00
14768.75 -10.00 -12.00 3.70
14768.88 -14.30 -8.00 2.90
14769.00 -9.70 -6.70 3.00
14769.25 -13.00 -4.30 2.80
14769.63 -11.90 -6.90 3.00
14769.75 -13.10 -7.30 2.40
14769.88 -15.80 -2.20 1.90
14770.00 -13.20 -2.30 2.70
14770.13 -12.80 -2.00 4.50
14770.25 -11.80 1.00 5.70
14770.38 -12.70 -5.70 5.50
14770.50 -12.80 -6.40 3.40
14770.63 -10.90 -6.90 3.30
14770.75 -11.40 -6.40 3.40
14770.88 -13.00 -6.70 2.50
14771.25 -14.50 -5.50 2.40
14771.38 -13.50 -6.20 2.00
14771.50 -12.30 -8.00 1.40
14771.63 -10.80 -7.10 1.20
14771.88 -14.20 -7.30 2.50
14772.50 -11.30 -5.80 3.30
14772.63 -10.30 -6.90 4.00
14772.75 -11.30 -7.10 4.40
14773.00 -16.20 -4.50 2.80
14773.13 -13.90 -3.60 2.40
14773.25 -11.30 -3.40 4.10
14773.63 -10.00 -5.20 4.50
14773.75 -10.10 -4.60 3.30
14773.88 -10.90 -2.30 2.70
14774.00 -14.10 0.80 4.90
14774.63 -11.00 -3.80 6.20
14774.75 -11.80 -4.80 4.50
14774.88 -14.10 -2.90 3.30
14775.00 -13.10 -3.60 4.30
14775.13 -11.90 0.30 3.40
14775.25 -9.20 0.30 2.40
14775.38 -11.70 -4.50 1.90
14775.50 -9.00 -1.10 0.50
14775.63 -11.60 -3.40 0.90
14775.75 -10.00 -7.10 2.50
14775.88 -10.50 -6.20 3.10
14776.13 -10.60 -4.50 6.00
14776.38 -12.20 -5.00 4.10
14776.63 -14.30 -5.20 1.60
14776.75 -13.00 -4.80 2.40
14776.88 -10.50 -5.80 4.60
14777.13 -11.30 -5.70 9.00
14777.38 -14.40 -6.90 5.80
14777.50 -16.30 -6.60 2.80
14777.63 -17.20 -8.20 0.80
14777.75 -16.40 -9.20 0.60
14777.88 -13.40 -6.40 3.20
14779.25 -14.60 -3.80 6.60
14779.38 -15.40 -3.40 4.70
14779.50 -14.70 -4.50 3.50
14779.63 -15.30 -5.50 2.60
14780.38 -12.10 -4.70 6.40
14780.63 -14.50 -5.00 2.80
14780.75 -14.60 -5.20 2.50
14781.25 -14.50 -6.60 9.30
14781.50 -15.10 -10.40 3.70
14781.63 -15.10 -9.50 2.70
14781.75 -18.40 -9.90 2.80
14781.88 -18.20 -9.20 3.00
14782.50 -16.10 -8.70 3.70
14782.75 -14.80 -8.00 3.70
14782.88 -14.00 -6.20 6.80
14783.38 -17.40 -8.20 5.60
14783.50 -17.60 -8.00 5.00
14783.63 -17.40 -7.30 5.10
14783.88 -15.50 -6.40 6.50
14784.00 -15.20 -7.30 7.20
14784.13 -14.60 -6.60 7.50
14784.25 -15.30 -9.00 7.20
14784.38 -16.50 -9.00 5.00
14784.50 -16.80 -7.10 4.80
14784.63 -17.20 -7.70 3.90
14785.00 -16.10 -4.50 4.70
14785.75 -17.20 -7.30 1.90
14786.13 -15.90 -5.10 6.40
14786.63 -16.10 -6.90 1.40
14786.75 -11.60 -5.80 3.20
14786.88 -8.80 -6.70 6.40
14787.13 -10.70 -5.80 7.90
14787.25 -12.50 -9.70 5.50
14787.38 -14.90 -11.00 3.60
14787.50 -17.50 -10.80 2.40
14787.63 -16.90 -9.20 1.30
14788.25 -9.70 -5.80 4.60
14788.50 -13.90 -6.40 2.50
14788.75 -11.40 -6.00 1.90
14789.13 -10.50 -5.80 4.80
14790.13 -12.00 -2.30 3.00
14790.50 -11.50 -5.20 8.20
14791.00 -17.50 -7.80 -2.10
14791.25 -7.10 -5.00 2.00
14791.88 -17.90 -4.30 -0.30
14792.13 -9.90 0.50 -0.30
14792.63 -10.20 -3.90 6.30
14792.88 -15.70 -9.70 0.20
14793.13 -12.90 -1.30 -1.20
14793.25 -7.10 -1.30 -0.20
14793.50 -6.40 -3.50 2.40
14793.63 -7.90 -4.60 2.40
14794.00 -10.80 -6.30 -0.90
14794.13 -9.80 -6.00 -0.60
14794.50 -6.80 -4.60 1.90
14794.63 -7.40 -4.60 1.90
14794.75 -8.40 -4.60 1.60
14795.38 -7.90 -4.10 1.40
14795.63 -8.40 -6.00 3.20
14795.88 -10.00 -5.20 0.30
14796.13 -11.30 -6.70 -0.20
14797.13 -10.20 -6.70 4.00
14797.25 -8.80 -6.20 3.90
14797.75 -9.90 -4.10 2.90
14798.00 -10.00 -3.90 4.50
14798.13 -11.60 -3.40 3.40
14798.25 -9.60 -3.20 2.30
14798.75 -9.10 -4.10 3.50
14799.00 -8.70 -3.70 4.70
14800.00 -11.70 -5.00 1.00
14800.13 -9.50 -4.80 1.30
14800.25 -9.30 -5.00 2.90
14800.38 -9.40 -4.80 4.00
14800.50 -9.60 -3.20 4.90
14800.63 -10.60 -3.60 4.60
14800.75 -11.30 -5.80 3.10
14801.50 -9.40 -3.40 7.50
14801.75 -14.90 -8.70 4.00
14802.00 -15.20 -7.80 0.10
14802.13 -11.60 -6.70 -0.20
14802.25 -8.20 -4.10 1.20
14802.38 -6.70 -3.00 2.80
14802.50 -7.20 -4.80 4.70
14802.88 -13.60 -6.90 3.30
14803.13 -13.30 -7.10 -0.70
14803.63 -6.60 -4.10 6.00
14803.75 -9.70 -6.20 5.80
14804.50 -10.50 -6.20 4.50
14805.13 -15.80 -7.30 2.40
14805.63 -9.90 -3.20 5.60
14805.75 -10.60 -3.60 4.50
14805.88 -10.80 -4.30 3.60
14806.00 -13.80 -4.30 3.00
14806.50 -10.60 -4.50 4.90
14807.75 -9.80 -7.40 5.50
14807.88 -11.20 -10.80 5.50
14808.63 -11.30 -5.20 3.80
14808.88 -9.50 -6.90 6.70
14809.00 -11.00 -9.00 6.90
14810.25 -13.20 -6.20 4.30
14810.75 -9.30 -4.60 2.90
14811.00 -11.30 -7.10 5.10
14811.63 -13.20 -8.50 3.80
14812.00 -11.70 -6.90 2.70
14812.25 -9.40 -4.80 3.60
14812.63 -13.60 -7.30 2.60
14813.13 -11.30 -6.70 -0.60
14814.13 -12.60 -7.40 -1.10
14814.25 -6.40 -3.90 1.40
14814.38 -6.70 -4.40 4.40
14814.63 -10.10 -7.40 4.80
14814.75 -13.20 -6.70 1.90
14815.13 -9.80 -6.00 -0.30
14815.25 -7.60 -5.60 1.60
14815.38 -6.40 -4.40 3.30
14815.50 -6.40 -3.90 4.10
14815.63 -9.60 -6.50 4.50
14815.75 -12.80 -7.30 2.90
14816.00 -14.00 -7.10 0.00
14816.13 -11.20 -7.80 -0.70
14816.25 -8.40 -5.60 -0.40
14816.50 -7.00 -4.80 2.50
14816.63 -10.10 -5.00 2.20
14818.25 -7.20 -3.00 3.00
14818.75 -12.70 -5.20 0.60
14819.50 -7.60 -2.30 4.10
14819.75 -13.80 -5.70 3.80
14819.88 -14.70 -6.40 3.90
14820.00 -16.50 -5.20 3.70
14820.13 -15.50 -4.50 0.90
14820.25 -9.50 -3.40 0.00
14820.38 -4.20 -3.00 2.70
14820.63 -6.00 -5.00 8.30
14820.75 -9.70 -7.60 7.30
14820.88 -15.90 -8.40 4.80
14821.13 -17.40 -5.20 0.80
14821.25 -8.20 -3.20 1.90
14822.25 -10.00 -5.20 2.40
14822.50 -7.20 -3.00 3.50
14822.88 -9.80 -4.10 4.80
14823.00 -9.80 -6.50 4.60
14823.13 -9.70 -7.60 4.30
14824.50 -7.50 -5.20 6.80
14824.63 -7.10 -4.60 5.70
14824.75 -9.00 -4.60 5.10
14825.00 -10.90 -6.00 4.70
14825.38 -6.30 -3.70 4.80
14825.75 -13.00 -7.60 4.60
14825.88 -14.60 -5.70 1.40
14826.00 -15.90 -5.20 -0.20
14826.13 -12.10 -5.20 -0.10
14826.38 -6.00 -4.10 4.70
14826.88 -13.10 -6.90 1.30
14827.13 -9.70 -4.30 0.50
14827.88 -11.80 -5.80 3.60
14828.63 -7.20 -3.00 1.50
14828.75 -6.80 -4.60 2.50
14829.13 -11.60 -3.40 5.20
14829.25 -7.80 -4.30 3.80
14829.50 -8.50 -0.90 -0.50
14829.63 -6.60 0.00 -0.60
14829.75 -6.20 -1.10 1.60
14829.88 -6.70 -2.10 3.50
14830.38 -14.00 -7.60 -0.60
14830.50 -9.70 -3.90 -0.30
14830.88 -9.10 -4.10 2.80
14831.00 -11.70 -4.50 1.60
14831.25 -10.90 -4.10 -1.50
14831.38 -10.40 -3.70 -1.20
14831.50 -9.30 -3.20 -0.10
14831.63 -8.00 -4.40 1.50
14831.75 -8.70 -5.00 2.30
14831.88 -9.80 -5.60 2.00
14832.00 -10.80 -5.80 1.10
14832.25 -9.90 -5.00 0.40
14832.38 -9.10 -4.10 1.30
14832.63 -9.20 -4.30 2.70
14832.75 -9.60 -4.60 2.40
14833.63 -9.60 -3.20 2.80
14833.88 -10.40 -6.00 -0.40
14834.38 -7.40 -3.20 1.60
14834.50 -8.70 -1.90 1.50
14834.75 -8.80 -2.50 0.90
14834.88 -9.10 -2.30 1.20
14835.13 -10.20 -1.70 1.20
14835.50 -7.30 -1.10 1.40
14835.63 -7.00 1.20 1.90
14835.88 -9.20 -7.20 3.20
14836.25 -8.70 -5.00 2.30
14836.50 -7.80 -3.40 2.90
14837.13 -9.70 -5.80 2.80
14837.38 -8.60 -4.40 0.10
14837.63 -7.50 -3.00 0.90
14837.75 -9.10 -4.10 0.80
14837.88 -8.30 -3.40 1.20
14838.38 -9.60 -4.60 -0.20
14839.13 -9.60 -3.20 -0.10
14839.88 -9.30 -4.10 0.50
14840.25 -10.40 -2.70 2.20
14840.38 -10.50 -3.90 2.30
14840.50 -10.90 -5.60 1.60
14840.75 -10.10 -4.60 -0.60
14841.25 -8.30 -3.90 -0.30
14841.38 -7.70 -2.30 -0.70
14841.50 -9.30 -3.70 -1.60
14841.63 -8.70 -5.00 -1.30
14841.75 -9.90 -4.60 -1.10
14841.88 -8.70 -1.90 -1.20
14842.00 -8.20 -2.30 -1.30
14842.13 -8.20 -2.30 -0.60
14842.25 -8.30 -2.50 0.50
14842.38 -9.90 -3.20 1.30
14842.50 -9.60 -4.10 0.70
14842.63 -10.50 -3.90 -1.00
14843.00 -8.70 -3.20 -0.70
14843.75 -10.60 -5.00 2.50
14844.13 -9.60 -3.70 1.90
14844.38 -5.60 -3.90 7.10
14844.63 -9.30 -6.00 7.80
14844.88 -10.50 -4.30 4.10
14845.63 -4.70 -7.20 8.20
14845.88 -10.60 -6.00 9.10
14846.00 -14.00 -9.00 6.80
14846.75 -8.50 -9.00 10.30
14846.88 -12.60 -13.60 10.40
14847.13 -16.40 -10.10 4.30
14847.38 -17.90 -11.00 1.20
14847.75 -6.80 -6.90 7.10
14847.88 -6.40 -7.20 7.20
14848.25 -18.10 -8.00 2.80
14848.38 -17.10 -5.20 3.70
14848.75 -6.60 -1.30 6.20
14848.88 -7.10 -0.80 7.50
14849.00 -10.70 -0.80 8.60
14849.13 -10.60 -3.10 9.60
14849.38 -15.00 -7.30 4.70
14849.75 -13.10 -10.20 2.50
14851.00 -8.80 -4.80 3.50
14851.13 -9.00 -4.60 3.90
14851.25 -12.10 -6.70 4.20
14851.38 -14.70 -8.70 3.80
14851.50 -16.40 -7.80 2.80
14851.63 -15.20 -6.00 1.70
14851.75 -15.00 -8.20 0.60
14851.88 -12.90 -6.90 0.70
14852.00 -13.00 -8.00 1.30
14852.13 -12.20 -6.90 3.70
14852.25 -12.70 -7.10 4.30
14852.38 -13.40 -6.90 3.70
14852.50 -14.20 -6.90 2.70
14852.63 -14.10 -4.70 1.20
14852.75 -12.70 -5.80 0.40
14853.13 -10.60 -5.00 4.40
14853.50 -14.90 -5.20 3.40
14853.63 -14.60 -5.20 3.50
14853.75 -13.20 -6.70 3.40
14853.88 -12.20 -5.00 3.70
14854.00 -9.60 -4.60 3.40
14854.13 -9.20 -6.20 3.90
14854.25 -7.60 -4.10 5.90
14854.50 -9.30 -1.70 4.80
14854.75 -10.00 -6.20 4.00
14854.88 -12.10 -6.20 4.10
14855.00 -12.60 -6.40 3.40
14855.38 -10.80 -11.10 3.50
14855.50 -8.60 -7.40 6.30
14855.63 -11.10 -6.40 7.00
14855.75 -13.10 -7.80 5.00
14855.88 -13.50 -5.20 2.10
14856.00 -11.80 -5.80 0.40
14856.25 -12.20 -5.00 1.50
14856.38 -11.20 -5.50 2.90
14856.50 -9.40 -5.20 4.30
14856.88 -14.80 -6.60 3.20
14857.00 -16.50 -7.10 -0.70
14857.25 -11.10 -5.80 -3.30
14857.50 -8.30 -4.40 -0.30
14857.63 -7.50 -5.40 0.40
14857.75 -7.60 -7.90 3.30
14857.88 -11.80 -9.90 3.60
14858.00 -14.30 -7.60 2.70
14858.13 -16.70 -7.80 0.00
14858.25 -12.50 -5.80 -1.10
14858.50 -10.40 -3.20 1.50
14858.63 -10.10 -3.20 2.80
14858.75 -12.20 -4.50 2.20
14858.88 -14.50 -5.00 -0.10
14859.13 -14.70 -5.50 -2.00
14859.38 -8.80 -3.50 0.00
14859.88 -11.60 -5.80 1.30
14860.25 -9.80 -1.10 -1.40
14860.75 -9.30 -6.50 4.50
14860.88 -10.90 -7.40 2.30
14861.25 -12.00 0.10 1.00
14861.38 -7.80 2.20 3.70
14861.50 -4.10 1.90 5.50
14861.63 -3.70 0.20 5.00
14861.75 -3.70 0.20 4.70
14862.13 -11.90 -3.00 -2.50
14862.25 -10.20 0.50 -3.40
14862.50 -6.90 0.00 2.40
14862.88 -7.40 -0.40 0.20
14863.00 -8.80 -3.90 -2.60
14863.13 -7.50 -2.10 -5.20
14863.25 -5.70 -1.60 -5.80
14863.50 -0.40 -2.60 2.20
14863.63 -0.60 1.40 6.30
14863.75 -4.30 1.20 6.40
14863.88 -4.90 0.00 5.70
14864.00 -11.10 -2.10 3.00
14864.38 -8.70 -6.90 3.30
14864.50 -12.80 -7.80 0.50
14864.63 -6.50 -2.10 -2.50
14864.88 -5.80 -1.40 -2.90
14865.00 -4.70 -1.40 -1.10
14865.13 -6.50 -0.70 0.50
14865.25 -5.20 -0.40 2.20
14865.38 -4.90 1.90 2.70
14865.88 -6.70 -2.10 1.90
14866.13 -7.30 -2.10 0.20
14866.25 -7.40 0.50 0.00
14866.75 -9.30 2.20 -2.70
14867.00 -6.70 -2.10 -1.00
14868.13 -5.80 -3.30 0.00
14868.25 -4.80 -3.00 1.30
14868.38 -4.40 -3.30 2.00
14868.75 -14.30 -6.20 -1.10
14868.88 -14.70 -6.90 -1.70
14869.13 -5.40 -3.50 0.80
14869.25 -5.20 -2.80 2.50
14869.38 -6.80 -2.80 3.60
14869.50 -10.50 -5.20 3.20
14869.63 -11.20 -6.90 1.70
14869.75 -12.90 -5.50 0.80
14870.00 -13.90 -6.90 1.20
14870.25 -10.10 -6.00 1.70
14870.50 -10.00 -5.20 2.60
14870.63 -11.60 -4.80 2.60
14870.75 -11.70 -3.60 2.40
14870.88 -11.20 -3.60 3.10
14871.63 -9.80 -5.00 5.00
14871.75 -11.00 -5.20 5.00
14871.88 -11.70 -6.40 4.20
14872.25 -10.80 -5.20 -0.50
14872.88 -10.90 -5.00 3.20
14873.00 -11.60 -5.20 2.00
14873.13 -13.80 -5.80 1.50
14873.25 -13.30 -5.80 1.10
14873.38 -11.20 -6.00 0.90
14873.63 -9.20 -4.80 -0.10
14873.75 -9.50 -3.40 1.50
14874.13 -14.30 -4.30 0.10
14874.38 -13.80 -6.20 -1.70
14874.50 -11.00 -6.30 -1.00
14874.75 -10.50 -5.20 0.90
14874.88 -11.70 -4.10 1.60
14875.25 -12.70 -4.80 1.70
14875.50 -11.70 -4.50 0.40
14875.63 -12.00 -5.60 0.80
14875.75 -10.10 -4.60 2.60
14876.00 -11.00 -3.40 6.20
14876.13 -9.80 -3.60 6.70
14876.25 -12.10 -2.90 6.00
14876.50 -10.60 -5.00 1.60
14876.63 -10.80 -6.20 2.20
14876.75 -10.10 -6.90 3.50
14877.00 -10.30 -6.40 6.60
14877.13 -11.30 -6.70 6.00
14877.25 -10.20 -6.70 4.80
14877.38 -10.80 -6.70 3.50
14877.50 -10.90 -6.50 1.90
14877.63 -10.20 -5.20 1.70
14877.88 -9.60 -6.50 3.50
14878.00 -8.40 -5.00 4.20
14878.13 -10.20 -6.20 5.00
14878.25 -11.30 -4.30 3.70
14878.50 -8.70 -5.60 2.50
14878.63 -10.00 -6.70 3.40
14878.88 -9.70 -7.60 4.60
14879.00 -10.00 -4.30 4.80
14879.13 -10.90 -1.30 4.60
14879.25 -12.80 -2.50 5.20
14879.38 -9.20 -2.10 5.10
14880.00 -18.30 -14.50 1.00
14880.13 -10.90 -8.70 0.40
14880.50 -6.90 -12.30 4.60
14880.63 -7.60 -9.30 2.50
14880.75 -8.70 -6.50 2.30
14880.88 -9.00 -7.80 2.30
14881.13 -8.40 -7.80 6.10
14881.25 -8.80 -8.50 6.90
14881.38 -9.20 -4.30 7.40
14881.75 -10.50 -7.10 3.20
14882.00 -13.10 -4.50 7.40
14882.13 -12.90 -4.50 5.90
14882.25 -8.30 -5.80 6.00
14882.63 -12.10 -8.00 1.90
14882.75 -12.70 -9.50 -0.10
14883.25 -10.40 -5.00 0.70
14883.38 -10.90 -6.50 1.00
14883.50 -11.70 -5.00 1.60
14883.63 -13.50 -5.20 1.10
14883.75 -12.50 -4.80 -1.10
14883.88 -13.10 -6.50 -2.40
14884.13 -11.60 -3.40 -0.40
14884.38 -11.50 -3.20 3.30
14884.63 -11.60 -3.00 1.50
14884.75 -11.70 -4.10 2.10
14884.88 -13.80 -7.10 3.00
14885.13 -15.20 -8.20 4.20
14885.25 -15.50 -7.80 2.70
14885.50 -13.90 -6.00 -2.80
14885.63 -10.90 -4.60 -1.70
14886.13 -15.80 -8.20 1.20
14886.25 -20.30 -8.40 -1.60
14886.38 -20.90 -8.00 -4.10
14886.50 -15.50 -4.50 -3.10
14886.75 -11.20 -4.10 1.30
14886.88 -13.00 -9.00 3.00
14887.00 -13.00 -8.50 2.10
14887.25 -17.60 -7.50 -2.50
14887.38 -17.90 -7.50 -2.50
14887.63 -15.60 -8.00 -1.30
14887.75 -13.00 -8.00 -1.60
14887.88 -11.80 -7.60 -1.60
14888.13 -14.20 -8.70 -2.20
14888.25 -15.20 -9.70 -1.60
14888.38 -17.70 -11.50 -3.10
14888.50 -13.90 -9.70 -2.70
14888.63 -12.00 -6.90 -1.60
14888.88 -11.80 -6.70 -0.40
14889.13 -13.80 -3.40 0.30
14889.25 -14.40 -2.90 0.40
14889.38 -15.10 -5.20 0.50
14889.50 -15.40 -6.20 -0.40
14889.63 -13.00 -7.10 -1.30
14889.75 -12.60 -4.10 -0.20
14889.88 -14.50 -4.10 1.90
14890.00 -13.90 -6.00 2.20
14890.13 -14.70 -6.00 1.50
14890.25 -15.40 -6.60 0.90
14890.38 -15.40 -6.20 -0.20
14890.63 -15.50 -6.90 0.20
14890.88 -15.40 -7.10 1.50
14891.00 -15.20 -7.30 1.50
14891.13 -15.20 -6.40 1.30
14891.25 -14.20 -3.60 1.50
14891.50 -15.70 -5.20 1.60
14891.63 -15.80 -6.00 1.10
14891.75 -15.30 -9.50 2.50
14891.88 -17.20 -10.10 3.70
14892.00 -17.30 -7.50 5.50
14892.13 -16.90 -7.30 5.40
14892.25 -13.40 -3.60 6.50
14892.50 -18.10 -7.90 7.30
14892.63 -17.50 -6.40 4.90
14892.75 -18.40 -7.50 2.70
14892.88 -15.60 -8.40 2.40
14893.00 -14.10 -9.20 5.10
14893.13 -11.90 -6.40 7.90
14893.25 -10.90 -6.40 10.20
14893.38 -11.40 -6.40 10.60
14893.50 -12.50 -7.80 9.20
14893.63 -17.20 -8.20 8.10
14893.75 -21.10 -6.10 6.40
14893.88 -16.80 -3.80 7.30
14894.00 -12.10 -6.20 7.70
14894.13 -10.40 -4.50 9.90
14894.25 -12.00 -3.60 11.60
14894.38 -11.70 -6.90 8.80
14894.50 -12.90 -9.40 9.40
14894.63 -15.90 -7.00 9.50
14894.75 -19.00 -10.10 8.20
14894.88 -14.80 -7.50 6.20
14895.00 -10.90 -5.00 8.10
14895.13 -11.70 -6.90 9.10
14895.25 -13.90 -7.30 9.30
14895.38 -13.30 -7.30 8.20
14895.50 -17.70 -7.70 7.00
14895.63 -19.70 -8.20 6.50
14895.75 -17.50 -9.40 8.20
14895.88 -18.70 -8.60 10.10
14896.00 -17.40 -8.20 9.60
14896.13 -16.50 -8.80 10.10
14896.25 -16.40 -7.30 10.90
14896.50 -19.30 -10.10 8.70
14896.63 -20.50 -11.20 7.50
14896.75 -18.60 -7.00 8.50
14896.88 -19.90 -6.30 8.80
14897.00 -18.40 -7.90 8.30
14897.13 -16.50 -9.40 7.30
14897.25 -16.20 -9.00 6.30
14897.38 -16.60 -11.50 7.00
14897.50 -20.10 -15.10 7.40
14897.63 -20.40 -11.90 4.80
14897.75 -18.80 -8.20 4.10
14897.88 -17.60 -7.10 3.60
14898.00 -15.80 -6.40 3.20
14898.13 -13.10 -7.80 4.10
14898.25 -14.30 -8.00 6.20
14898.38 -16.10 -9.20 6.90
14898.50 -16.40 -9.20 5.20
14898.63 -17.90 -11.90 4.50
14898.75 -18.30 -11.20 2.80
14898.88 -17.50 -7.30 2.20
14899.00 -17.10 -4.20 3.40
14899.13 -16.80 -2.90 2.60
14899.25 -16.70 -1.70 1.90
14899.38 -17.90 -3.80 2.90
14899.50 -16.20 -4.50 3.90
14899.63 -16.30 -3.80 4.70
14899.75 -16.70 -4.90 4.60
14899.88 -16.10 -5.50 4.70
14900.00 -15.70 -3.80 4.90
14900.13 -14.70 -2.70 6.80
14900.25 -16.60 -1.40 10.30
14900.38 -15.20 -8.20 8.60
14900.50 -11.70 -4.00 8.60
14900.63 -11.30 -7.60 7.80
14900.75 -13.20 -9.50 6.70
14900.88 -13.30 -8.20 6.30
14901.00 -16.50 -7.50 4.70
14901.13 -18.10 -6.60 4.40
14901.25 -15.50 -6.00 3.20
14901.38 -14.30 -8.40 6.20
14901.50 -12.90 -9.00 9.40
14901.63 -15.70 -7.30 9.90
14901.75 -14.00 -9.40 9.00
14901.88 -11.30 -4.30 10.50
14902.00 -18.40 -6.10 10.30
14902.13 -17.60 -7.50 6.90
14902.25 -21.90 -7.50 4.90
14902.38 -20.80 -4.90 5.50
14902.63 -10.20 -3.80 9.40
14902.75 -12.30 -6.60 10.50
14903.00 -14.90 -7.70 9.80
14903.13 -18.60 -8.40 8.30
14903.38 -23.30 -10.70 6.20
14903.50 -18.00 -9.20 3.70
14903.63 -11.90 -6.90 3.90
14903.88 -13.40 -6.90 3.30
14904.00 -15.50 -9.70 2.10
14904.13 -15.70 -9.70 2.10
14904.25 -21.30 -13.60 1.40
14904.38 -23.90 -11.20 2.10
14904.50 -22.20 -6.10 1.50
14904.63 -16.40 -6.00 1.90
14904.75 -13.80 -6.20 4.70
14904.88 -16.90 -4.90 7.00
14905.00 -18.00 -4.40 7.20
14905.13 -18.30 -9.40 7.90
14905.25 -21.60 -10.30 5.40
14905.38 -23.90 -9.80 4.30
14905.50 -25.10 -8.10 3.70
14905.63 -21.00 -6.30 3.70
14905.75 -15.20 -4.90 4.70
14905.88 -15.10 -5.70 6.60
14906.00 -14.30 -6.60 9.20
14906.13 -16.10 -9.60 9.70
14906.25 -19.30 -8.10 8.30
14906.38 -22.70 -8.80 5.00
14906.50 -19.40 -9.90 3.40
14906.63 -18.20 -9.60 3.40
14906.88 -15.20 -4.90 6.90
14907.13 -14.90 -6.80 8.20
14907.25 -16.10 -8.20 5.60
14907.38 -17.20 -6.40 5.10
14907.50 -19.30 -7.70 3.70
14907.75 -15.50 -6.40 1.70
14907.88 -13.90 -6.00 4.60
14908.00 -14.20 -5.90 6.20
14908.13 -13.80 -7.50 5.00
14908.38 -15.90 -8.00 3.00
14908.50 -17.60 -8.40 2.60
14908.75 -14.60 -7.10 2.80
14908.88 -12.80 -6.90 4.20
14909.00 -13.20 -8.00 6.00
14909.13 -14.00 -9.00 6.70
14909.25 -15.10 -8.00 5.50
14909.38 -15.40 -6.60 4.50
14909.50 -17.70 -6.80 4.50
14909.63 -15.80 -11.20 5.50
14909.75 -12.50 -12.50 5.10
14909.88 -12.60 -12.70 5.90
14910.00 -9.80 -6.90 7.30
14910.13 -13.30 -3.40 7.20
14910.25 -11.80 -4.30 5.10
14910.50 -15.20 -7.30 2.40
14910.63 -17.10 -4.70 2.60
14910.75 -16.50 -6.60 0.40
14910.88 -15.10 -6.20 -0.70
14911.00 -14.30 -7.60 0.20
14911.13 -16.60 -4.70 -0.60
14911.50 -19.10 -6.80 -1.10
14911.88 -16.70 -5.50 0.70
14912.00 -15.90 -4.70 0.60
14912.13 -14.90 -4.70 0.80
14912.25 -15.00 -4.50 0.90
14912.75 -13.10 -8.30 -1.60
14912.88 -13.40 -7.40 -1.30
14913.00 -11.30 -6.70 -0.80
14913.13 -13.30 -6.20 0.20
14913.50 -13.00 -8.00 -0.90
14913.63 -13.60 -7.40 -0.50
14913.88 -14.70 -8.70 0.50
14914.00 -12.20 -8.30 0.90
14914.13 -12.80 -7.80 1.00
14914.25 -12.30 -9.00 0.70
14914.38 -14.40 -8.70 0.20
14914.50 -14.20 -9.70 -1.30
14914.63 -15.40 -8.50 -2.50
14914.75 -14.60 -6.20 -0.70
14915.00 -11.30 -6.70 2.10
14915.25 -12.20 -6.90 1.30
14915.50 -14.20 -6.90 -1.30
14915.63 -12.90 -6.90 -1.40
14915.75 -10.80 -3.90 0.60
14915.88 -9.60 -3.20 2.80
14916.00 -10.60 -8.70 4.00
14916.13 -8.60 -7.80 3.70
14916.25 -12.70 -6.70 3.50
14916.38 -13.00 -5.80 1.30
14916.50 -11.80 -7.10 -0.30
14916.63 -11.00 -7.60 -0.40
14916.75 -10.90 -5.60 1.30
14917.13 -11.00 -5.80 0.90
14917.25 -11.20 -5.00 -0.30
14917.38 -11.80 -6.20 -0.20
14917.50 -12.00 -5.00 0.20
14917.63 -10.40 -4.10 0.30
14917.75 -10.50 -2.50 0.30
14918.25 -9.70 -4.30 2.70
14918.38 -11.40 -5.50 2.60
14918.50 -13.30 -5.80 0.70
14918.63 -14.30 -5.20 -1.20
14918.75 -14.10 -5.80 -2.20
14918.88 -10.80 -3.40 -2.40
14919.00 -8.80 -3.90 -1.30
14919.13 -8.00 -4.40 -0.10
14919.25 -8.20 -4.60 0.80
14919.38 -11.80 -5.80 0.80
14919.50 -13.30 -6.20 0.20
14919.63 -13.40 -3.20 -0.80
14919.75 -12.30 -3.20 0.00
14919.88 -11.60 -2.50 0.60
14920.00 -7.90 -1.30 2.50
14920.13 -11.00 -5.20 2.90
14920.25 -11.30 -4.80 2.10
14920.50 -14.50 -5.50 1.50
14920.63 -14.80 -0.80 0.70
14920.75 -15.30 -3.60 0.40
14920.88 -16.40 -4.10 -0.70
14921.00 -12.90 -6.50 -0.90
14921.13 -9.10 -2.80 0.90
14921.25 -9.40 -0.80 3.40
14921.38 -9.90 -3.20 6.00
14921.50 -12.60 -4.00 8.80
14921.75 -16.50 -4.70 4.80
14921.88 -17.70 -5.90 2.60
14922.00 -16.90 -6.80 3.00
14922.13 -16.50 -7.50 3.60
14922.25 -12.10 -3.80 6.40
14922.50 -10.50 -5.80 7.50
14922.75 -16.50 -8.40 4.70
14923.00 -14.80 -11.30 0.60
14923.25 -8.10 -6.50 1.40
14923.38 -3.10 -5.90 4.10
14923.50 -5.20 -5.40 7.30
14923.63 -9.40 -4.30 7.80
14923.75 -11.50 -5.80 6.40
14923.88 -13.40 -6.00 4.30
14924.00 -13.40 -6.40 3.30
14924.13 -12.60 -6.40 2.50
14924.25 -11.00 -4.80 2.90
14924.38 -8.80 -3.90 4.30
14924.50 -7.60 -3.20 5.80
14924.63 -7.80 -3.00 5.10
14924.75 -7.20 -3.00 4.30
14924.88 -10.80 -5.20 4.00
14925.13 -10.90 -5.00 3.70
14925.25 -10.80 -1.50 4.70
14925.38 -9.40 0.50 7.00
14925.50 -7.60 -1.70 6.10
14925.63 -6.70 -3.90 4.40
14925.75 -8.20 -4.10 3.60
14925.88 -10.30 -0.60 3.60
14926.00 -11.30 -1.50 6.10
14926.13 -13.50 -6.20 6.40
14926.25 -14.70 -6.40 5.10
14926.38 -14.40 -5.50 4.10
14926.50 -13.80 -5.20 2.70
14926.63 -12.10 -6.20 2.30
14926.88 -10.40 -5.60 2.90
14927.00 -10.40 -2.30 2.80
14927.13 -10.00 -3.00 3.60
14927.38 -12.70 -6.70 3.60
14927.50 -11.80 -6.70 3.20
14927.63 -13.30 -5.20 2.40
14927.75 -11.80 -4.80 2.20
14928.00 -10.50 -4.80 3.30
14928.13 -11.20 -4.50 3.70
14928.25 -11.60 -4.80 4.70
14928.38 -11.50 -6.20 6.00
14928.50 -12.60 -6.90 6.30
14928.63 -12.60 -5.00 4.30
14928.75 -13.00 -2.90 1.40
14929.00 -8.30 -4.30 3.20
14929.13 -7.30 -5.60 6.40
14929.38 -13.10 -4.00 12.10
14929.50 -15.80 3.00 10.60
14929.63 -14.60 -6.20 8.60
14929.75 -14.00 -8.00 6.30
14930.13 -10.90 -6.90 6.10
14930.25 -10.90 -6.90 7.90
14930.38 -12.10 -2.90 8.40
14930.50 -12.00 -2.20 8.30
14930.63 -13.70 -2.70 7.20
14930.75 -16.40 -4.50 5.10
14930.88 -15.10 -4.30 2.30
14931.00 -9.90 -3.20 3.90
14931.13 -11.80 -9.00 7.00
14931.25 -11.20 -9.00 7.60
14931.38 -13.10 -9.70 7.40
14931.50 -13.60 -12.50 4.10
14931.63 -13.30 -12.00 2.50
14931.75 -15.20 -12.50 1.60
14931.88 -14.10 -11.50 1.40
14932.00 -12.50 -9.70 3.30
14932.25 -11.70 -5.00 5.00
14932.50 -13.80 -6.60 3.50
14932.63 -13.90 -6.40 2.60
14932.75 -13.20 -8.00 2.30
14932.88 -13.60 -7.30 2.30
14933.00 -13.50 -6.20 2.50
14933.13 -13.40 -6.40 2.60
14933.25 -13.10 -6.90 1.60
14933.38 -11.30 -6.70 0.90
14933.50 -12.60 -6.00 2.30
14933.75 -11.90 -3.90 1.40
14933.88 -12.60 -4.50 1.70
14934.00 -13.10 -4.50 1.70
14934.13 -12.70 -4.80 1.20
14934.38 -14.90 -6.20 -0.60
14934.50 -13.90 -6.90 -2.10
14934.63 -11.20 -7.40 -2.00
14934.88 -10.00 -5.80 -0.40
14935.00 -11.30 -6.20 0.50
14935.13 -11.80 -6.20 -0.80
14935.25 -13.80 -5.20 -1.10
14935.38 -14.10 -6.70 -1.70
14935.50 -13.10 -7.40 -2.50
14935.63 -10.00 -5.80 -2.20
14935.75 -10.50 -6.30 -1.60
14935.88 -11.30 -5.80 -1.60
14936.00 -10.10 -5.00 -0.60
14936.13 -12.50 -6.20 0.70
14936.25 -13.80 -5.80 0.60
14936.50 -12.60 -5.60 -0.20
14936.75 -12.10 -5.80 -0.70
14936.88 -12.60 -5.60 -0.90
14937.00 -13.00 -5.20 -0.40
14937.13 -13.00 -5.20 -0.20
14937.25 -12.50 -5.80 -0.60
14937.50 -12.60 -5.60 -1.30
14937.63 -11.60 -6.20 -1.00
14937.75 -14.90 -5.80 -0.50
14937.88 -13.70 -3.60 -0.80
14938.00 -16.40 -8.20 -1.40
14938.13 -13.90 -6.50 -2.30
14938.38 -12.30 -2.30 -2.80
14938.50 -12.10 -4.30 -0.20
14938.63 -15.00 -3.20 -0.20
14938.75 -12.00 -0.80 0.60
14938.88 -16.10 -0.10 -0.50
14939.00 -17.80 2.50 -0.60
14939.13 -16.30 -4.70 -2.40
14939.25 -14.10 -6.70 -2.90
14939.38 -13.90 -7.40 -1.60
14939.50 -14.90 -2.90 -1.10
14939.63 -11.60 -2.50 0.30
14939.75 -14.00 -3.60 0.70
14939.88 -14.20 -2.30 0.30
14940.00 -15.60 -0.30 0.30
14940.13 -18.30 -7.80 -1.60
14940.25 -18.80 -4.50 0.80
14940.38 -19.00 -4.20 1.50
14940.50 -16.60 -3.40 2.40
14940.63 -16.30 -2.90 3.10
14940.88 -17.90 -7.50 1.70
14941.00 -17.20 -7.70 2.70
14941.13 -16.50 -7.50 2.50
14941.25 -14.70 -6.90 3.00
14941.38 -15.80 -6.90 3.50
14941.50 -15.50 -7.30 4.10
14941.63 -15.90 -8.40 4.40
14941.75 -15.90 -7.50 4.80
14941.88 -18.10 -9.00 4.90
14942.00 -18.50 -8.60 4.40
14942.13 -18.10 -9.00 3.80
14942.25 -17.20 -7.70 3.30
14942.38 -17.20 -6.80 3.40
14942.50 -18.60 -9.00 3.00
14942.63 -18.10 -7.50 3.10
14942.75 -17.90 -6.60 3.00
14942.88 -18.10 -9.40 4.00
14943.00 -18.10 -10.30 3.90
14943.13 -19.00 -9.60 4.00
14943.25 -18.20 -9.60 4.40
14943.38 -18.90 -7.90 4.80
14943.50 -18.60 -8.40 5.40
14943.88 -16.90 -9.20 4.00
14944.13 -18.90 -10.30 6.70
14944.25 -19.40 -11.20 7.00
14944.38 -19.10 -10.30 6.90
14944.50 -20.20 -10.50 6.20
14944.63 -19.40 -9.40 4.80
14944.75 -18.20 -9.60 4.70
14944.88 -16.50 -8.00 6.00
14945.00 -17.20 -8.60 6.80
14945.25 -17.70 -10.50 6.90
14945.38 -19.40 -10.30 5.40
14945.50 -17.90 -11.00 4.80
14945.63 -16.40 -10.10 5.00
14945.75 -16.50 -10.30 5.80
14945.88 -15.70 -10.10 6.70
14946.00 -15.60 -10.30 6.70
14946.13 -16.60 -10.60 5.80
14946.25 -17.70 -10.10 4.50
14946.38 -17.00 -9.90 3.80
14946.50 -17.40 -10.60 3.50
14946.63 -16.20 -9.90 3.60
14946.75 -16.50 -9.00 4.60
14946.88 -14.80 -7.50 5.60
14947.00 -15.70 -7.30 6.30
14947.13 -15.60 -7.50 6.60
14947.25 -14.20 -6.40 6.40
14947.38 -15.20 -9.70 7.00
14947.50 -15.80 -10.30 7.00
14947.63 -18.70 -11.00 7.00
14947.75 -22.40 -10.30 7.00
14947.88 -23.00 -8.80 6.40
14948.00 -17.80 -8.00 5.80
14948.13 -14.40 -6.90 6.00
14948.25 -14.00 -5.70 6.80
14948.38 -15.30 -7.50 7.60
14948.50 -14.80 -8.40 9.90
14949.00 -19.40 -11.60 7.30
14949.13 -18.20 -9.20 4.90
14949.25 -16.40 -8.60 5.90
14949.50 -15.70 -8.20 9.90
14950.25 -17.70 -8.60 8.40
14950.38 -14.80 -8.40 10.40
14950.50 -15.10 -7.90 11.30
14950.63 -14.80 -9.00 9.80
14951.00 -21.80 -9.10 4.90
14951.25 -19.90 -8.20 4.10
14951.63 -13.80 -7.10 8.20
14951.75 -15.60 -9.90 10.20
14951.88 -18.30 -11.70 9.00
14952.00 -18.80 -12.70 7.10
14952.13 -16.70 -11.70 5.50
14952.25 -15.60 -9.00 5.20
14952.38 -14.10 -7.80 6.10
14952.50 -13.90 -7.30 7.40
14952.63 -14.80 -9.00 7.90
14952.75 -14.50 -9.00 8.10
14953.00 -15.60 -8.40 4.10
14953.13 -16.30 -6.60 3.20
14953.25 -15.20 -7.30 3.40
14953.38 -13.10 -6.90 3.90
14953.50 -14.30 -6.20 5.60
14953.63 -13.60 -6.90 5.20
14953.75 -13.40 -6.40 4.50
14953.88 -13.50 -8.00 3.40
14954.13 -14.20 -7.80 3.90
14954.25 -14.00 -7.10 5.40
14954.50 -13.10 -6.00 6.10
14954.63 -15.60 -7.10 5.70
14954.75 -15.50 -7.30 4.30
14954.88 -15.10 -6.60 3.60
14955.13 -14.20 -6.90 3.10
14955.25 -15.10 -7.10 4.60
14955.38 -16.40 -6.40 4.50
14955.50 -14.40 -7.30 3.10
14955.63 -15.50 -6.00 2.80
14955.75 -15.80 -7.30 2.00
14956.00 -17.20 -8.20 1.10
14956.13 -15.80 -7.80 1.20
14956.25 -16.50 -6.20 2.30
14956.38 -16.40 -6.80 3.90
14956.50 -13.50 -9.00 3.90
14956.63 -12.60 -7.80 4.60
14956.75 -13.20 -8.50 3.90
14957.38 -21.50 -10.50 2.70
14957.50 -12.20 -6.90 3.90
14957.63 -8.80 -5.20 6.30
14957.75 -10.20 -6.70 7.90
14957.88 -13.10 -6.40 7.80
14958.00 -17.60 -7.90 6.60
14958.13 -21.40 -10.30 4.60
14958.25 -27.30 -11.80 2.30
14958.50 -10.90 -3.60 2.90
14958.63 -10.50 -4.30 5.20
14958.75 -11.20 -5.50 6.60
14959.00 -15.60 -6.20 4.80
14959.13 -17.20 -6.80 3.90
14959.25 -17.20 -8.20 3.10
14959.38 -16.70 -7.80 3.00
14959.50 -13.40 -6.00 3.40
14959.63 -12.50 -4.30 4.60
14959.75 -11.60 -5.20 5.50
14959.88 -12.10 -5.70 5.60
14960.00 -15.90 -7.10 4.50
14960.63 -14.60 -7.10 3.90
14960.88 -18.20 -9.20 2.50
14961.13 -17.40 -9.70 2.80
14961.50 -15.20 -9.20 4.30
14961.63 -14.30 -9.00 3.50
14961.75 -14.20 -8.20 3.50
14962.13 -17.40 -7.70 3.30
14962.25 -17.90 -7.10 2.60
14962.38 -17.30 -7.10 2.40
14962.63 -14.50 -3.60 3.60
14962.88 -13.90 -4.50 4.90
14963.00 -15.60 -8.40 4.70
14963.13 -17.90 -10.10 4.10
14963.25 -19.30 -11.90 3.70
14963.38 -22.40 -11.60 4.60
14963.50 -22.60 -9.60 4.90
14963.63 -20.60 -7.00 5.50
14963.75 -18.80 -6.40 4.90
14963.88 -17.30 -8.40 4.00
14964.25 -17.40 -9.70 2.60
14964.38 -17.20 -9.70 3.50
14964.50 -14.50 -8.40 4.60
14964.63 -16.10 -7.70 5.90
14964.75 -15.30 -8.40 5.70
14964.88 -17.40 -7.30 4.90
14965.00 -15.90 -9.40 3.60
14965.13 -15.50 -7.80 3.60
14965.25 -16.50 -9.00 3.60
14965.38 -16.90 -10.10 4.10
14965.50 -20.50 -7.20 4.60
14965.63 -19.20 -7.90 4.20
14965.75 -17.20 -8.60 3.80
14966.13 -15.40 -5.70 1.30
14966.38 -15.00 -6.90 2.50
14966.50 -13.20 -6.20 4.00
14966.63 -14.30 -6.60 5.70
14966.75 -13.90 -8.20 6.30
14966.88 -14.70 -5.50 6.40
14967.00 -20.90 -7.90 4.80
14967.13 -19.30 -11.00 2.60
14967.25 -18.50 -10.10 2.70
14967.38 -16.50 -9.40 3.50
14967.50 -16.90 -7.30 4.50
14967.63 -15.10 -5.70 5.60
14967.88 -16.80 -6.60 4.60
14968.25 -15.80 -6.90 2.40
14968.38 -15.20 -7.30 4.00
14968.50 -10.70 -7.60 5.70
14968.75 -12.70 -8.00 7.10
14968.88 -16.90 -8.20 5.90
14969.00 -21.00 -8.10 5.70
14969.13 -23.70 -10.00 5.20
14969.38 -17.70 -7.70 4.80
14969.50 -14.10 -7.80 5.80
14969.63 -15.20 -7.30 6.30
14969.88 -15.70 -8.20 5.10
14970.00 -16.80 -8.00 4.40
14970.13 -16.50 -8.40 4.00
14970.25 -15.10 -8.00 3.10
14970.38 -14.20 -7.80 4.00
14970.50 -14.00 -8.00 4.30
14970.63 -13.70 -9.00 4.10
14970.75 -14.70 -6.40 4.40
14970.88 -15.20 -6.40 4.60
14971.00 -17.50 -5.50 4.60
14971.13 -18.60 -8.00 3.90
14971.25 -18.50 -7.70 4.20
14971.50 -15.30 -4.50 3.20
14971.63 -12.90 -4.10 3.40
14971.75 -12.70 -5.20 4.50
14971.88 -12.90 -4.10 4.80
14972.00 -15.10 -4.30 3.60
14972.13 -15.60 -6.20 1.50
14972.25 -16.40 -7.30 0.30
14972.38 -14.60 -7.10 0.50
14972.50 -13.50 -9.00 1.60
14972.63 -11.50 -7.60 4.40
14972.75 -14.10 -7.80 7.40
14972.88 -14.90 -8.70 7.10
14973.00 -14.70 -7.30 3.70
14973.13 -18.10 -7.10 1.10
14973.25 -23.20 -7.30 -1.40
14973.50 -15.50 -6.90 -1.60
14973.63 -9.50 -3.00 1.20
14973.88 -7.50 -3.00 6.00
14974.13 -13.90 -7.30 3.70
14974.25 -15.90 -8.00 2.30
14974.50 -15.80 -7.80 2.30
14974.63 -13.70 -9.50 3.30
14974.75 -14.50 1.00 2.00
14974.88 -18.70 -4.20 2.50
14975.00 -18.10 -6.60 3.00
14975.13 -16.70 -8.20 0.90
14975.25 -15.20 -8.70 -1.70
14975.38 -12.50 -4.80 -2.50
14975.50 -5.70 -2.60 -0.60
14975.88 -3.50 -7.00 8.00
14976.13 -11.40 -8.20 9.00
14976.25 -16.10 -9.60 7.80
14976.38 -23.00 -7.00 3.20
14976.50 -30.40 -11.10 -1.20
14976.63 -30.60 -7.20 -4.40
14976.88 -6.00 -1.20 -6.70
14977.00 -2.10 -2.20 -2.90
14977.13 1.60 -2.40 1.90
14977.25 1.70 -3.10 6.60
14977.63 -9.00 -6.00 10.00
14977.75 -14.20 -5.90 9.30
14977.88 -21.60 -7.90 7.90
14978.00 -30.00 -8.50 1.20
14978.13 -21.10 -11.70 -1.20
14978.38 -15.70 -0.60 -8.60
14979.13 -4.10 -2.80 11.70
14979.25 -9.70 -2.00 14.20
14979.38 -17.10 -3.30 8.20
14979.50 -19.70 -6.80 10.30
14979.63 -25.80 -10.90 7.70
14979.75 -22.80 -11.40 1.90
14979.88 -20.00 -3.60 -5.20
14980.00 -8.10 -6.50 3.80
14980.13 -6.60 -3.20 7.30
14980.50 -11.20 -6.60 14.90
14980.63 -14.40 -9.60 13.10
14980.75 -21.10 -10.70 8.70
14980.88 -25.30 -11.80 6.30
14981.00 -24.60 -15.80 4.70
14981.13 -18.90 -9.80 6.10
14981.25 -12.70 -9.90 8.10
14981.38 -14.40 -8.60 9.30
14981.50 -15.40 -9.60 8.40
14981.63 -17.30 -9.40 6.90
14981.75 -21.80 -10.50 5.00
14981.88 -24.80 -11.80 3.40
14982.13 -20.00 -6.40 1.70
14982.25 -15.10 -4.70 1.00
14982.38 -11.70 -3.20 1.60
14982.50 -11.20 -3.60 3.40
14982.63 -9.80 -4.50 6.10
14982.75 -10.90 -5.00 8.60
14983.13 -21.00 -9.60 6.10
14983.25 -15.10 -8.40 3.10
14983.75 -21.10 -6.60 2.90
14983.88 -21.00 -7.70 1.50
14984.00 -19.70 -7.30 -0.20
14984.13 -9.20 -4.40 -0.40
14984.25 -1.40 0.40 2.70
14984.50 -6.80 -2.30 9.10
14985.00 -25.70 -8.80 5.50
14985.13 -25.50 -12.80 5.90
14985.25 -17.70 -8.20 5.10
14985.50 -12.30 -7.10 6.60
14985.63 -15.30 -8.00 6.20
14985.75 -15.30 -8.40 3.70
14985.88 -17.60 -6.60 1.60
14986.00 -17.30 -8.00 1.20
14986.13 -13.20 -8.00 0.60
14986.38 -5.60 -3.90 4.70
14986.63 -9.00 -6.00 8.50
14986.75 -11.50 -6.60 9.00
14986.88 -16.90 -10.60 6.30
14987.00 -20.40 -9.20 3.90
14987.13 -27.30 -8.50 3.80
14987.25 -27.60 -13.90 3.90
14987.38 -18.00 -7.30 3.60
14987.50 -11.80 -5.80 4.80
14987.63 -11.70 -6.90 5.80
14987.75 -15.50 -7.80 4.30
14987.88 -13.40 -8.20 1.90
14988.00 -16.10 -8.70 1.30
14988.13 -17.70 -8.70 0.80
14988.63 -9.00 -8.70 14.30
14988.75 -15.20 -6.80 14.90
14989.00 -21.80 -11.40 3.10
14989.13 -29.00 -10.20 -1.30
14989.25 -35.30 -11.10 -0.10
14989.38 -26.00 -12.10 -1.40
14989.50 -11.60 -7.10 0.40
14989.75 -9.60 -2.30 9.10
14989.88 -11.90 -4.00 11.20
14990.00 -13.20 -4.70 9.70
14990.25 -22.80 -12.30 5.70
14990.38 -25.80 -17.00 4.70
14990.50 -27.20 -14.60 5.80
14990.63 -19.90 -11.00 5.20
14990.75 -15.50 -5.50 6.30
14991.13 -17.70 -5.90 1.30
14991.25 -17.40 -8.20 1.20
14991.38 -17.60 -9.90 4.00
14991.50 -19.30 -10.50 8.20
14991.75 -19.40 -9.80 7.60
14991.88 -19.70 -6.30 4.80
14992.00 -17.50 -5.90 1.70
14992.25 -19.10 -10.80 4.70
14992.50 -19.10 -8.40 8.00
14992.63 -18.60 -7.90 9.10
14992.75 -18.20 -6.80 8.80
14992.88 -18.20 -6.30 8.20
14993.00 -19.90 -12.90 4.40
14993.25 -20.60 -10.80 2.30
14993.38 -20.40 -11.40 3.00
14993.63 -14.30 -8.40 6.00
14993.88 -15.10 -6.20 7.50
14994.00 -17.00 -10.80 6.90
14994.13 -17.30 -9.40 6.50
14994.25 -19.10 -11.70 6.30
14994.38 -19.10 -12.70 5.20
14994.50 -18.10 -9.90 4.30
14994.63 -16.70 -10.30 5.10
14994.75 -13.10 -8.70 6.40
14994.88 -10.20 -8.00 7.70
14995.00 -11.70 -6.00 9.40
14995.38 -19.20 -5.70 7.50
14995.63 -21.10 -12.70 4.90
14995.75 -12.50 -9.70 5.20
14995.88 -10.50 -5.20 7.60
14996.00 -10.70 -7.10 9.00
14996.13 -11.90 -7.30 8.30
14996.25 -13.60 -6.40 7.40
14996.63 -22.80 -11.40 2.70
14996.75 -16.60 -10.10 2.40
14996.88 -11.20 -6.00 4.00
14997.00 -8.70 -5.60 5.50
14997.13 -11.40 -4.10 6.80
14997.50 -16.70 -6.80 3.00
14997.63 -22.60 -9.60 2.60
14997.88 -16.60 -10.60 1.00
14998.00 -12.30 -7.10 2.60
14998.13 -11.90 -8.30 3.90
14998.63 -11.70 -9.70 2.50
14998.75 -11.00 -7.10 2.60
14999.38 -12.30 -8.00 -0.10
14999.63 -10.80 -4.80 1.40
14999.75 -9.60 -4.10 2.40
15000.13 -8.00 -4.40 1.40
15000.25 -10.10 -5.00 2.80
15000.38 -13.50 -5.20 4.40
15000.50 -13.90 -7.30 3.60
15000.88 -11.80 -4.30 1.70
15001.13 -4.90 -5.60 4.40
15001.38 -13.10 -6.40 6.30
15001.50 -15.40 -6.20 6.80
15001.75 -18.00 -5.50 2.80
15001.88 -12.70 -5.20 -1.40
15002.00 -13.00 -6.20 -2.20
15002.13 -11.50 -7.60 0.80
15002.25 -11.00 -6.20 3.80
15002.38 -11.00 -6.20 5.60
15002.50 -13.70 -0.30 6.10
15002.63 -9.30 4.90 5.80
15003.13 -10.60 -6.00 4.20
15003.38 -14.40 -11.50 6.20
15003.50 -11.70 -11.70 6.90
15003.63 -14.40 -6.40 6.60
15003.88 -16.30 -10.60 6.70
15004.00 -13.00 -7.10 7.10
15004.13 -11.00 -5.20 7.90
15004.50 -10.30 -8.20 9.80
15004.75 -12.80 -9.70 8.50
15005.00 -11.90 -8.20 7.20
15005.25 -9.60 -8.50 8.70
15005.38 -10.60 -9.30 7.70
15005.50 -11.00 -9.50 9.40
15005.75 -13.80 -12.90 7.40
15005.88 -15.80 -14.10 4.20
15006.13 -10.70 -10.90 0.70
15006.25 -9.40 -9.50 1.20
15006.38 -7.90 -6.50 0.40
15006.50 -6.40 -9.60 1.70
15006.88 -11.70 -8.30 3.50
15007.00 -12.50 -10.60 2.80
15007.38 -11.20 -5.00 4.50
15007.50 -12.70 -3.80 4.40
15007.63 -14.50 -4.50 5.00
15007.75 -13.90 -5.50 5.40
15007.88 -14.60 -5.20 6.10
15008.00 -15.50 -4.50 5.20
15008.25 -13.00 -5.20 1.60
15008.38 -12.70 -4.80 1.70
15008.50 -10.80 -4.80 2.00
15008.63 -5.60 -4.40 5.60
15008.75 -10.70 -4.70 11.00
15008.88 -14.00 -9.90 9.80
15009.13 -13.10 -4.50 7.90
15009.50 -14.90 -10.60 -0.10
15009.63 -14.60 -7.60 2.70
15009.75 -15.40 -6.60 3.50
15009.88 -13.10 -3.60 4.60
15010.13 -17.90 -5.10 4.60
15010.25 -16.20 -5.50 0.10
15010.38 -13.40 -8.30 -0.80
15010.50 -14.60 -6.20 -1.60
15010.63 -12.00 -6.00 -1.70
15010.75 -9.50 -3.90 -0.10
15010.88 -12.60 -3.60 0.90
15011.00 -7.40 -3.20 1.40
15011.25 -12.00 -6.40 3.10
15011.38 -12.80 -6.90 1.50
15011.50 -13.10 -6.90 2.70
15011.63 -12.70 -4.70 3.40
15012.00 -15.80 -6.90 2.10
15012.25 -18.90 -6.20 -0.80
15012.38 -18.50 -7.30 -2.30
15012.50 -15.70 -4.30 -2.10
15012.63 -14.50 -5.50 -1.30
15012.75 -13.10 -4.50 0.60
15012.88 -14.40 -8.20 2.40
15013.00 -14.40 -8.20 2.40
15013.13 -14.20 -7.80 2.10
15013.25 -16.50 -6.60 2.20
15013.38 -16.10 -8.20 2.20
15013.50 -15.50 -4.50 3.50
15013.63 -17.20 -8.20 7.10
15013.88 -20.50 -4.00 4.60
15014.00 -21.40 -7.90 5.20
15014.25 -19.70 -8.60 5.20
15014.38 -17.50 -6.80 4.60
15014.63 -16.40 -5.50 4.70
15014.75 -14.60 -4.70 5.80
15014.88 -15.00 -4.90 5.40
15015.00 -13.60 -5.50 6.30
15015.13 -15.60 -5.10 7.30
15015.25 -16.10 -9.60 8.40
15015.38 -16.30 -12.50 8.60
15015.63 -20.20 -11.40 4.10
15015.88 -21.40 -12.70 0.30
15016.00 -22.00 -11.00 -0.10
15016.13 -15.90 -9.00 -0.30
15016.25 -12.80 -7.40 0.50
15016.38 -11.70 -6.90 0.90
15016.50 -10.70 -4.10 0.90
15016.63 -10.70 -3.20 0.90
15016.75 -9.60 -2.80 2.10
15017.00 -11.60 -2.90 4.20
15017.13 -13.70 -3.60 3.90
15017.25 -14.60 -6.20 4.60
15017.50 -17.30 -8.40 5.00
15017.63 -18.50 -7.70 6.80
15017.75 -17.40 -7.30 5.70
15017.88 -16.30 -5.20 3.70
15018.00 -16.30 -5.20 3.20
15018.50 -12.20 -6.40 6.80
15019.13 -13.10 -6.90 7.20
15019.25 -17.80 -9.40 6.50
15019.75 -14.40 -5.90 7.90
15020.63 -2.90 -3.00 8.00
15020.75 11.90 -5.00 6.80
15020.88 -11.30 -6.20 7.10
15021.25 -13.60 -5.50 5.50
15021.75 -15.30 -8.40 8.00
15021.88 -14.00 -5.10 9.90
15022.00 -13.90 -4.90 9.70
15022.13 -15.10 -7.10 9.30
15022.25 -16.10 -9.20 6.10
15022.38 -19.80 -10.30 2.00
15022.50 -27.30 -12.30 1.90
15022.88 -16.60 -3.30 6.20
15023.00 -17.00 -4.00 4.30
15023.38 -15.10 -2.00 8.10
15023.50 -13.80 -3.80 8.10
15023.63 -11.80 -9.50 9.60
15024.13 -23.80 -12.00 9.80
15024.25 -24.60 -9.30 8.40
15024.50 -21.30 -8.60 4.00
15025.00 -16.60 -8.20 9.40
15025.13 -16.50 -7.50 9.40
15025.25 -18.50 -9.20 9.70
15025.50 -16.70 -9.40 8.70
15025.88 -13.00 -14.30 7.80
15026.13 -15.80 -13.60 9.50
15026.25 -16.60 -14.30 7.30
15026.38 -15.70 -13.40 6.70
15026.50 -16.10 -12.50 6.00
15026.63 -16.80 -14.30 5.00
15026.75 -12.60 -8.20 4.70
15026.88 -10.80 -11.10 5.80
15027.00 -12.90 -9.90 6.30
15027.13 -11.70 -11.30 7.60
15027.25 -16.70 -10.80 7.70
15027.38 -17.00 -10.80 6.80
15027.50 -17.00 -12.10 6.20
15027.63 -15.10 -9.90 5.70
15027.75 -13.50 -10.80 5.70
15028.00 -13.00 -4.70 4.70
15028.13 -15.40 -6.20 3.60
15028.25 -17.90 -7.10 0.70
15028.75 -14.80 -7.60 0.20
15029.00 -14.30 -6.20 1.40
15029.25 -18.60 -9.90 1.10
15029.38 -20.20 -8.60 -0.80
15029.50 -17.30 -6.20 -1.10
15029.63 -16.50 -8.40 1.30
15030.00 -14.10 -0.60 2.40
15030.13 -13.10 -3.60 4.30
15030.25 -13.80 -3.80 5.00
15030.88 -12.00 -6.00 3.90
15031.00 -11.60 -5.80 4.70
15031.13 -12.60 -3.60 5.50
15031.25 -15.20 -1.40 4.70
15031.38 -14.40 -2.00 4.20
15032.00 -15.00 -0.70 10.30
15032.25 -18.60 -6.60 10.00
15032.38 -17.10 -10.10 7.80
15032.50 -17.10 -10.10 4.90
15032.63 -13.60 -9.20 4.30
15032.75 -14.00 -12.20 2.70
15032.88 -14.60 -9.00 -0.60
15033.00 -13.00 -7.10 -1.10
15033.25 -13.70 -10.40 1.20
15033.38 -13.10 -7.80 1.40
15033.50 -11.90 -7.40 2.00
15033.63 -12.30 -7.60 2.30
15034.13 -15.40 -11.50 3.10
15034.25 -16.40 -10.10 1.70
15034.38 -15.70 -9.20 1.40
15034.50 -15.70 -9.20 2.70
15034.75 -12.60 -7.80 4.50
15035.00 -11.70 -3.60 5.70
15035.13 -12.80 -6.40 5.90
15035.25 -11.20 -2.70 7.80
15035.63 -11.10 -6.40 9.70
15035.88 -15.30 -11.70 9.00
15036.00 -14.50 -9.40 7.00
15036.13 -15.70 -8.20 6.30
15036.25 -16.20 -9.00 6.00
15036.75 -12.60 -6.40 5.50
15036.88 -12.00 -5.00 5.00
15037.38 -11.30 -6.20 4.10
15037.63 -9.40 -4.80 8.00
15037.75 -12.60 -4.00 7.20
15037.88 -11.40 -2.70 10.20
15038.00 -15.60 -9.90 8.50
15038.25 -16.80 -9.00 2.10
15038.38 -18.50 -9.20 2.00
15038.50 -12.20 -8.30 2.40
15038.75 -9.70 -2.00 6.60
15038.88 -11.10 -0.10 6.30
15039.00 -12.70 -5.70 6.80
15039.13 -16.10 -10.10 4.80
15039.25 -18.20 -8.60 3.10
15039.63 -11.00 -6.20 0.40
15039.88 -10.50 -1.50 4.80
15040.00 -8.70 -4.10 10.00
15040.25 -17.60 -4.60 12.90
15040.38 -17.60 -7.00 11.70
15040.88 -10.90 -4.00 12.00
15041.38 -22.70 -11.20 6.70
15041.50 -23.30 -12.60 4.90
15042.38 -14.30 -9.50 4.00
15042.50 -15.70 -9.20 4.40
15042.63 -16.10 -8.70 4.30
15042.75 -12.30 -9.50 3.50
15043.25 -13.90 -7.80 4.60
15043.38 -13.20 -6.70 2.40
15043.88 -14.00 -5.20 6.70
15044.38 -16.10 -9.70 5.90
15044.75 -10.50 -8.10 2.40
15045.50 -12.70 -7.60 3.40
15046.00 -16.10 -8.20 1.00
15046.13 -15.60 -10.40 -0.10
15047.25 -18.90 -10.30 8.00
15047.50 -17.40 -10.50 6.20
15049.00 -16.80 -8.00 5.80
15049.13 -15.90 -8.40 4.70
15049.50 -14.40 -6.00 3.70
15050.00 -8.80 -2.50 9.10
15050.38 -16.90 -9.20 7.20
15050.50 -14.50 -8.50 3.70
15050.63 -12.80 -7.30 1.90
15051.75 -8.30 -4.80 3.40
15051.88 -6.20 -2.50 8.30
15052.38 -16.10 -7.70 4.60
15052.50 -13.30 -3.80 5.70
15052.75 -9.50 -5.00 11.00
15053.00 -14.40 -6.90 5.80
15053.13 -12.50 -0.60 4.00
15053.38 -15.70 -11.50 6.60
15053.50 -13.70 -9.90 5.00
15053.63 -15.30 -10.40 4.30
15054.13 -15.20 -8.70 7.20
15054.38 -15.90 -8.40 7.60
15054.50 -14.80 -5.70 6.40
15055.50 -14.70 -9.20 3.20
15056.25 -12.30 -6.60 6.20
15056.50 -14.30 -6.20 2.90
15057.13 -12.60 -7.30 4.90
15057.63 -16.40 -6.80 3.30
15057.88 -14.40 -6.90 4.10
15059.00 -12.60 -5.00 4.60
15059.38 -12.90 -6.00 3.50
15059.50 -14.40 -6.00 3.00
15059.63 -14.30 -6.70 1.60
15059.75 -13.90 -8.20 1.40
15059.88 -14.70 -10.60 2.20
15060.00 -9.90 -9.50 2.10
15060.13 -9.30 -7.80 3.00
15060.88 -9.30 -7.80 1.90
15061.00 -9.00 -7.80 3.90
15061.50 -14.40 -6.40 1.20
15062.00 -9.80 -7.40 4.00
15062.13 -9.40 -8.50 4.30
15062.38 -13.70 -3.60 6.20
15062.50 -15.90 -6.20 4.20
15062.63 -13.40 -9.30 0.90
15062.88 -10.70 -8.10 -0.10
15063.00 -8.70 -5.60 1.00
15063.25 -12.80 -7.30 2.30
15063.88 -9.90 -5.60 -2.30
15064.13 -8.80 -3.90 0.70
15064.50 -15.00 -7.80 -0.90
15064.88 -11.90 -4.80 -2.40
15065.25 -11.30 -3.00 0.60
15065.38 -12.10 -7.60 -0.10
15065.63 -18.50 -6.90 -1.90
15066.00 -11.20 -4.10 -0.20
15066.13 -10.10 -5.60 0.50
15066.25 -8.80 -6.70 1.30
15066.75 -14.30 -10.40 1.20
15067.63 -11.70 -5.60 -0.60
15067.75 -12.70 -6.20 -1.50
15068.13 -9.30 -7.80 1.70
15068.38 -9.00 -6.00 2.70
15068.75 -11.70 -5.60 -1.10
15068.88 -10.10 -5.00 0.40
15069.13 -7.80 -3.00 2.00
15069.25 -10.40 -5.60 1.30
15069.38 -11.60 -5.80 0.00
15070.00 -11.20 -3.60 3.70
15070.50 -10.90 -3.20 0.00
15071.25 -10.40 -4.60 1.00
15071.38 -11.30 -5.80 1.20
15071.50 -11.70 -5.00 0.80
15071.63 -12.00 -5.00 0.90
15071.75 -11.40 -6.50 0.80
15071.88 -10.20 -7.60 2.00
15072.00 -12.00 -6.40 2.70
15072.63 -9.80 -1.50 0.80
15072.88 -9.20 -3.40 5.40
15073.50 -7.30 -0.60 5.60
15074.25 -10.60 3.60 3.40
15074.38 -8.50 4.70 7.20
15074.50 -10.40 -0.80 8.00
15074.88 -15.50 -4.00 6.40
15075.00 -12.90 -3.10 6.10
15075.25 -14.60 -6.20 4.50
15075.88 -12.70 -4.80 2.50
15076.00 -12.10 -2.50 1.40
15077.00 -12.70 -8.50 1.50
15077.13 -16.70 -4.90 1.10
15077.38 -12.00 -2.70 -0.50
15077.50 -8.70 -2.80 1.50
15077.88 -16.10 -0.50 3.20
15078.00 -11.60 2.70 6.70
15078.63 -15.80 -2.20 11.20
15078.88 -18.10 -3.30 8.80
15079.38 -12.60 -5.60 -3.40
15079.63 -10.90 -6.00 0.30
15079.75 -9.60 -5.00 1.50
15079.88 -9.70 -6.20 3.70
15080.13 -12.20 -6.00 3.10
15080.75 -10.90 -6.90 4.20
15080.88 -13.00 -7.10 4.10
15081.25 -16.90 -8.60 5.70
15081.50 -16.90 -7.30 4.40
15081.63 -14.10 -5.20 3.90
15081.75 -13.50 -4.70 3.80
15082.13 -14.40 -5.50 6.70
15082.25 -15.40 -5.70 6.80
15082.38 -14.30 -6.60 6.20
15083.13 -10.60 -8.20 10.80
15083.38 -13.90 -9.70 7.70
15083.63 -18.90 -11.70 4.80
15083.88 -7.70 -4.80 7.70
15085.50 -18.50 -9.60 7.10
15086.88 -16.90 -11.00 4.90
15087.50 -16.20 -8.40 6.60
15087.63 -15.90 -8.40 7.40
15089.75 -16.70 -10.30 6.60
15090.50 -16.40 -9.20 4.30
15090.63 -15.40 -7.50 4.30
15090.75 -18.70 -10.10 6.40
15091.00 -18.00 -8.60 6.10
15091.25 -15.40 -5.10 8.20
15093.25 -24.20 -10.90 3.10
15093.75 -17.80 -9.40 5.00
15093.88 -17.80 -10.80 2.80
15094.25 -18.90 -9.00 3.80
15094.38 -18.10 -5.70 4.10
15094.75 -14.70 -5.50 3.90
15094.88 -14.80 -7.50 5.70
15095.75 -18.30 -10.30 2.80
15095.88 -18.60 -9.40 3.10
15096.13 -18.90 -7.50 2.80
15096.38 -11.00 -4.80 1.10
15096.50 -10.50 -7.10 2.50
15097.25 -15.60 -6.20 5.10
15097.38 -17.70 -6.80 4.80
15097.63 -16.90 -8.20 3.40
15098.63 -15.00 -7.30 6.20
15100.50 -17.80 -7.50 4.00
15100.63 -16.90 -7.30 3.90
15100.88 -14.40 -7.80 3.80
15101.50 -16.40 -6.80 4.20
15102.50 -17.20 -7.30 4.50
15103.50 -17.30 -10.30 7.00
15103.88 -17.00 -9.90 7.00
15104.13 -17.90 -12.30 6.70
15104.50 -14.30 -8.40 8.80
15105.50 -10.30 -8.30 4.40
15106.75 -13.50 -6.20 3.20
15106.88 -13.00 -4.70 4.20
15108.75 -13.70 -9.00 4.50
15109.63 -18.20 -7.70 5.80
15110.88 -18.50 -10.10 3.40
15113.88 -19.00 -11.00 3.60
15114.75 -17.30 -5.10 7.40
15117.50 -18.10 -6.60 7.60
15117.75 -19.40 -8.80 6.90
15119.13 -14.90 -8.20 4.40
15120.50 -17.00 -8.00 6.60
15120.75 -17.60 -7.50 5.40
15121.25 -16.50 -9.00 3.00
15121.38 -15.90 -8.40 4.20
15122.50 -18.20 -8.60 2.40
15122.63 -18.00 -7.70 2.40
15123.63 -15.60 -9.00 3.10
15124.13 -15.80 -7.30 3.10
15124.25 -16.20 -8.00 4.30
15124.38 -15.70 -7.80 4.30
15124.50 -16.10 -8.20 4.90
15124.63 -15.10 -7.10 4.40
15124.75 -15.40 -7.50 4.60
15125.00 -17.80 -8.40 3.30
15126.50 -20.60 -10.70 4.00
15127.50 -14.40 -6.90 4.70
15127.75 -17.60 -9.00 1.50
15128.00 -13.00 -6.20 2.30
15129.63 -12.90 -3.20 3.60
15129.75 -13.30 -5.20 4.70
15131.50 -16.70 -5.50 1.30
15132.38 -17.30 -7.50 2.00
15132.63 -14.70 -6.00 2.80
15132.75 -13.40 -7.80 4.10
15134.75 -14.30 -6.60 11.00
15135.63 -16.70 -6.80 3.50
15138.13 -15.40 -7.10 3.00
15138.88 -10.90 -6.50 1.50
15139.00 -11.00 -7.10 1.60
15139.38 -11.20 -6.00 2.40
15140.00 -12.20 -5.50 1.70
15140.63 -14.70 -5.50 0.20
15140.75 -11.50 -3.20 -0.10
15141.13 -8.20 -2.70 5.90
15141.50 -15.90 -7.10 4.60
15142.88 -10.50 -4.30 3.60
15143.00 -10.60 -5.00 4.30
15145.00 -18.20 -9.60 3.00
15146.00 -21.80 -9.60 2.70
15146.88 -14.80 -8.00 6.90
15147.75 -9.20 -5.20 9.10
15147.88 -10.90 -7.30 9.60
15148.25 -18.50 -9.60 2.20
15149.00 -11.20 -4.50 5.90
15150.00 -5.60 1.40 6.80
15150.13 -2.10 2.60 10.20
15150.25 -11.40 -1.20 11.20
15150.88 -12.20 -4.10 3.90
15151.38 -15.20 -12.90 6.40
15151.75 -15.60 -8.00 1.10
15152.50 -14.80 -6.20 4.20
15153.25 -8.20 -7.60 6.50
15153.38 -9.30 -6.00 5.90
15153.75 -12.00 -3.20 2.70
15153.88 -14.20 -2.70 2.60
15155.13 -16.90 -7.30 1.20
15155.88 -14.00 -6.20 2.10
15156.50 -14.20 -8.20 0.30
15156.63 -14.20 -6.00 1.10
15157.13 -15.90 -6.20 3.10
15158.13 -12.80 -5.50 6.60
15158.63 -13.70 -4.50 3.70
15158.88 -13.00 -9.00 2.20
15159.88 -14.00 -9.90 2.10
15160.00 -15.70 -9.70 2.80
15161.13 -17.30 0.60 -1.50
15161.25 -15.50 -0.10 -1.70
15161.38 -14.40 4.10 -0.60
15161.50 -13.70 2.00 3.10
15161.63 -14.50 -3.60 4.00
15163.63 -16.90 -9.20 2.80
15163.75 -13.50 -9.00 3.20
15164.13 -14.30 -9.50 5.00
15164.88 -13.60 -7.30 4.40
15165.38 -11.40 7.30 4.60
15166.13 -14.70 -7.30 6.30
15166.50 -16.40 -7.80 1.70
15168.13 -13.10 -5.00 2.30
15169.25 -15.60 -7.50 2.00
15169.88 -13.90 -4.50 3.30
15170.25 -17.20 -6.80 1.40
15170.75 -15.80 -7.30 -1.70
15172.13 -12.60 -6.90 1.30
15173.25 -11.80 -5.20 4.10
15174.00 -14.80 -3.20 -0.90
15174.13 -13.20 -1.70 0.80
15174.25 -14.00 0.60 1.90
15175.00 -16.70 -7.30 -1.60
15175.13 -15.00 -5.50 -2.30
15175.38 -10.70 -1.70 -0.90
15175.50 -11.70 -2.70 1.40
15175.63 -14.20 -6.40 2.10
15176.00 -16.50 -6.60 -1.50
15176.13 -15.70 -6.70 -1.70
15176.25 -13.80 -5.20 -2.00
15176.63 -10.50 -3.40 0.20
15176.75 -12.20 -4.10 1.20
15176.88 -13.10 -5.00 2.20
15177.25 -13.70 -6.90 -1.50
15177.38 -13.90 -6.90 -2.30
15177.50 -12.90 -5.00 -2.40
15178.00 -12.00 -2.30 0.80
15179.00 -13.40 -6.90 0.30
15179.25 -13.30 -4.80 -0.80
15179.50 -11.80 -4.80 1.60
15179.63 -12.60 -5.50 3.50
15180.38 -10.50 -2.10 3.20
15181.50 -12.20 -8.30 1.90
15181.75 -13.50 -10.40 2.70
15181.88 -12.00 -4.10 3.60
15182.00 -10.80 -1.50 3.00
15182.38 -11.60 -5.80 2.80
15182.50 -10.50 -5.20 3.20
15182.63 -9.70 -4.80 4.00
15183.50 -10.90 -4.10 3.80
15184.38 -13.90 -6.90 4.50
15184.50 -12.30 -6.70 3.60
15185.25 -13.10 -7.30 5.60
15186.13 -13.00 -6.70 1.60
15186.25 -15.00 -7.30 0.80
15186.38 -15.00 -6.40 0.00
15186.88 -13.50 -7.10 0.00
15187.13 -13.80 -3.80 0.20
15187.75 -10.50 -3.00 0.80
15188.25 -15.10 -9.00 1.50
15188.50 -16.70 -3.60 -2.50
15188.75 -13.00 -5.20 0.20
15188.88 -11.70 -5.00 1.90
15189.63 -13.40 -6.40 3.20
15189.88 -12.70 -3.90 1.90
15190.88 -18.50 -3.10 7.30
15191.25 -18.90 -7.90 5.40
15191.75 -11.10 -13.00 9.20
15191.88 -15.10 -8.00 10.10
15192.00 -15.30 -8.00 9.80
15193.13 -13.90 -6.80 8.80
15193.25 -13.70 -6.60 9.90
15194.63 -13.10 -7.30 7.10
15194.88 -14.80 -10.40 5.70
15195.38 -9.90 -4.10 3.50
15195.50 -9.60 -3.60 5.00
15195.63 -9.20 -4.80 6.00
15196.13 -13.80 -5.70 7.80
15196.63 -10.20 -7.60 2.80
15197.00 -9.80 -10.20 5.10
15197.50 -10.20 -8.00 6.60
15198.88 -7.30 -4.10 9.60
15199.50 -13.80 -6.60 7.50
15199.63 -13.70 -11.30 7.90
15199.75 -10.70 -8.00 7.50
15200.13 -11.70 -8.20 6.90
15200.88 -8.10 -5.00 7.60
15201.88 -11.30 -5.70 8.00
15202.00 -10.50 -6.20 7.40
15202.13 -11.50 -7.60 8.30
15202.38 -17.50 -5.50 5.80
15207.13 -20.40 -11.00 5.00
15208.00 -17.00 -7.00 7.10
15208.50 -18.40 -6.10 3.10
15208.75 -15.80 -4.50 6.10
15209.25 -23.30 -10.70 6.90
15209.38 -24.60 -10.20 6.70
15209.75 -16.40 -6.40 8.10
15211.50 -12.50 -4.70 5.90
15211.88 -15.90 -6.60 3.80
15212.13 -18.40 -8.40 0.20
15212.38 -11.10 -1.50 3.50
15212.63 -13.90 -6.40 8.20
15213.25 -14.00 -8.00 3.80
15213.38 -14.60 -5.20 6.10
15213.88 -17.50 -4.00 10.10
15215.00 -11.00 -6.60 9.80
15215.38 -13.70 -9.90 8.50
15215.50 -14.50 -8.00 6.70
15216.00 -12.80 -10.10 9.40
15217.13 -20.30 -8.80 2.80
15218.38 -20.20 -7.70 2.30
15218.50 -17.40 -8.20 3.10
15218.63 -20.30 -7.90 4.10
15219.00 -14.90 -2.40 6.10
15219.50 -22.00 -10.10 -0.20
15220.50 -24.70 -7.90 3.00
15221.38 -15.20 -6.40 7.50
15223.38 -20.60 -9.40 3.30
15223.50 -18.30 -10.80 2.90
15224.13 -19.40 -8.40 2.70
15226.13 -15.20 -5.90 7.80
15228.88 -19.40 -10.30 4.00
15230.25 -16.80 -7.10 0.60
15231.00 -18.20 -11.00 1.70
15231.13 -19.70 -9.20 0.10
15232.13 -18.70 -5.10 3.50
15232.75 -16.10 -7.70 4.80
15232.88 -17.20 -5.90 6.10
15233.00 -15.00 -5.50 6.40
15233.50 -21.20 -10.10 2.70
15233.63 -17.80 -9.40 3.20
15233.75 -16.90 -8.60 4.20
15234.00 -12.10 -8.00 5.70
15236.00 -10.30 -3.90 3.30
15236.75 -22.30 -10.50 4.10
15237.00 -14.00 -6.20 3.40
15237.13 -12.70 -9.50 5.20
15238.25 -17.60 -10.30 2.10
15238.38 -16.30 -6.20 -1.00
15238.75 -13.70 -4.10 1.90
15240.25 -15.90 -6.60 5.00
15240.50 -16.80 -9.40 5.00
15240.63 -15.10 -7.50 5.40
15240.75 -18.40 -6.10 6.00
15241.13 -16.90 -8.70 2.40
15241.25 -15.80 -6.90 2.60
15241.75 -17.10 -6.60 2.90
15242.38 -13.10 -5.50 6.60
15242.63 -13.80 -6.60 6.50
15244.00 -15.20 -8.70 4.00
15244.25 -13.40 -11.70 5.90
15246.25 -16.80 -7.10 3.70
15247.50 -16.30 -7.10 3.40
15248.13 -12.70 -4.70 4.90
15249.00 -8.80 -2.10 2.40
15249.13 -9.50 -3.00 3.20
15249.25 -11.20 -6.00 3.80
15249.38 -11.80 -6.70 3.30
15249.63 -14.40 -9.20 1.60
15249.88 -9.20 -1.10 0.10
15251.13 -11.70 -5.00 3.80
15252.00 -11.40 -4.10 3.30
15252.13 -8.80 -2.50 4.30
15252.25 -11.80 -5.20 5.00
15252.75 -15.00 -6.40 0.90
15253.63 -22.10 -6.80 1.40
15253.75 -16.60 -9.20 1.70
15253.88 -11.80 -3.90 2.70
15254.00 -9.20 -4.30 6.70
15254.63 -16.20 -8.00 3.70
15255.00 -12.80 -7.30 7.60
15255.13 -14.80 -6.60 6.80
15255.50 -15.30 -9.00 3.10
15256.38 -16.40 -8.70 3.70
15256.50 -16.50 -10.40 2.10
15256.63 -13.10 -8.70 1.60
15256.88 -9.70 -7.60 9.10
15257.13 -6.30 -14.20 8.60
15257.38 -17.60 -8.40 3.10
15258.00 -10.80 -1.00 14.40
15258.25 -17.70 -4.90 14.60
15258.50 -26.70 -14.20 3.90
15258.63 -22.60 -14.40 5.10
15258.88 -15.80 -9.90 9.20
15259.25 -18.50 -8.60 7.20
15259.50 -20.60 -6.60 7.00
15259.75 -20.50 -5.40 10.70
15260.00 -19.40 -5.60 13.50
15261.38 -15.40 -10.60 8.70
15261.50 -9.70 -7.10 10.00
15262.75 -14.30 -9.00 10.60
15263.00 -18.20 -12.30 8.30
15263.50 -19.20 -15.20 4.50
15263.63 -15.70 -11.00 2.60
15263.75 -14.30 -9.50 3.90
15263.88 -14.10 -11.00 4.40
15264.63 -14.20 -8.20 0.40
15265.00 -12.10 -6.60 6.60
15265.75 -14.90 -9.70 4.00
15266.50 -18.20 -11.00 5.20
15266.75 -15.10 -9.40 4.40
15267.75 -18.60 -8.40 5.70
15268.75 -22.00 -3.70 1.90
15269.38 -15.70 -3.80 2.00
15269.88 -20.10 -7.00 4.80
15270.63 -17.10 -9.60 6.20
15271.00 -21.80 -8.20 1.70
15271.13 -20.90 -9.40 0.80
15271.38 -16.60 -4.20 4.80
15271.50 -17.10 -5.10 6.50
15272.00 -19.60 -10.10 3.20
15272.25 -18.90 -9.90 3.50
15272.38 -19.90 -7.70 4.80
15272.75 -15.40 -2.90 1.90
15273.00 -16.70 -5.90 3.20
15273.50 -18.60 -9.90 -2.50
15273.88 -10.10 -4.60 1.40
15274.25 -17.40 -7.70 4.10
15274.50 -21.00 -8.60 -0.60
15274.88 -14.90 0.80 2.20
15275.25 -12.20 1.70 3.60
15276.63 -16.40 -7.30 -0.30
15276.75 -15.00 -9.70 -3.00
15277.38 -12.60 -5.50 3.70
15277.50 -14.10 -4.70 4.10
15277.88 -15.80 -4.90 4.90
15278.25 -13.10 -6.00 4.30
15278.63 -12.20 -7.30 5.00
15279.13 -14.10 -5.70 2.50
15279.75 -12.10 -4.30 5.20
15279.88 -12.50 -5.20 4.60
15280.00 -10.80 -4.80 4.10
15280.63 -9.30 -4.10 6.10
15280.75 -9.60 -2.70 6.30
15280.88 -10.20 -3.90 5.80
15281.00 -9.60 -5.00 5.70
15281.13 -11.70 -5.50 6.40
15281.25 -13.00 -5.70 6.00
15281.63 -11.40 -6.90 5.60
15281.88 -14.10 -8.20 5.90
15282.50 -14.80 -9.00 7.70
15282.63 -17.80 -10.80 8.20
15282.88 -16.50 -9.90 9.00
15283.00 -12.80 -7.80 8.10
15284.50 -15.00 -5.50 4.40
15285.00 -15.60 -9.00 3.40
15285.50 -13.50 -5.70 3.90
15285.75 -15.20 -8.70 3.60
15285.88 -15.00 -7.30 3.40
15286.00 -14.00 -7.60 3.60
15286.13 -13.50 -5.20 3.80
15286.25 -14.30 -8.50 3.40
15286.38 -14.70 -10.60 4.20
15286.50 -14.30 -9.50 4.40
15286.63 -14.30 -8.40 4.80
15286.88 -14.00 -6.60 5.50
15287.00 -13.40 -7.30 6.00
15287.13 -15.90 -8.00 5.80
15287.25 -13.50 -8.00 5.90
15287.50 -11.40 -6.40 6.90
15288.63 -14.50 -9.90 6.30
15289.13 -15.10 -8.40 6.00
15289.63 -14.10 -9.70 3.90
15289.75 -12.80 -8.70 4.50
15290.00 -13.60 -8.20 4.90
15290.38 -13.40 -6.40 5.10
15291.00 -13.80 -4.30 4.10
15291.13 -11.80 -3.40 4.40
15291.38 -8.80 -3.90 5.90
15291.75 -16.10 -6.80 6.30
15292.00 -19.40 -11.70 2.20
15292.50 -14.90 -2.40 9.20
15292.75 -17.00 -6.10 9.60
15292.88 -22.00 -4.20 6.40
15293.75 -22.20 -5.60 6.30
15293.88 -20.50 -7.20 5.90
15295.25 -22.40 -8.30 6.20
15295.50 -18.20 -6.80 6.90
15296.63 -19.30 -6.80 4.20
15296.88 -19.00 -8.20 3.50
15297.00 -21.40 -9.80 4.30
15297.25 -19.90 -5.90 6.40
15297.75 -16.30 -6.60 2.40
15298.50 -18.60 -10.30 6.90
15299.75 -17.30 -7.50 3.80
15300.00 -14.90 -9.20 2.20
15300.13 -13.20 -9.50 2.30
15300.63 -19.40 -9.40 -1.10
15301.50 -14.30 -5.70 2.10
15302.75 -20.10 -6.60 -0.40
15302.88 -18.20 -5.70 -1.70
15303.25 -11.60 -8.70 6.60
15303.38 -15.10 -7.10 9.20
15303.50 -15.00 -7.30 4.80
15303.88 -13.70 -6.00 1.70
15304.00 -12.10 -5.20 2.90
15304.13 -12.60 -6.00 4.90
15305.25 -10.60 -6.50 4.00
15305.38 -8.00 -6.70 3.80
15305.50 -10.10 -6.50 4.50
15305.63 -11.90 -6.90 5.10
15305.75 -13.00 -5.70 4.60
15305.88 -14.80 -7.50 5.10
15306.13 -11.70 -5.50 2.70
15306.75 -15.50 -4.00 5.80
15307.00 -17.60 -9.00 4.10
15307.38 -12.30 -5.70 5.40
15307.75 -11.30 -6.20 7.80
15307.88 -12.60 -7.30 8.80
15308.00 -13.50 -8.00 8.40
15308.25 -17.70 -10.10 4.80
15308.38 -13.20 -6.70 4.20
15308.75 -13.50 -6.60 6.00
15309.25 -17.40 -7.30 5.70
15309.75 -12.10 -6.20 3.20
15310.13 -10.50 -4.80 5.40
15310.25 -15.50 -7.30 5.40
15310.50 -15.50 -8.20 3.30
15311.00 -11.80 -8.00 5.60
15311.25 -12.90 -8.00 6.40
15311.63 -14.00 -6.60 6.10
15312.00 -10.70 -9.00 5.00
15312.13 -12.70 -10.40 7.50
15312.38 -15.00 -4.50 7.00
15312.50 -15.90 -2.40 5.50
15312.75 -14.30 -6.60 4.70
15313.13 -13.00 -5.20 4.60
15313.25 -13.70 -4.50 6.00
15313.38 -15.90 -5.70 5.70
15313.63 -7.90 -2.70 8.10
15314.00 -11.40 -5.50 6.90
15314.25 -16.50 -8.40 9.30
15314.38 -14.00 -7.50 9.00
15314.63 -15.70 -10.60 3.00
15314.75 -12.30 -11.30 6.40
15315.63 -17.00 -12.10 10.20
15316.00 -17.20 -10.30 13.40
15316.13 -17.00 -11.60 13.80
15316.25 -21.80 -4.80 13.40
15316.63 -21.70 -12.90 6.80
15317.00 -20.00 -11.60 10.30
15317.63 -24.50 -10.40 9.50
15318.13 -19.60 -10.10 8.60
15318.50 -20.80 -10.30 6.70
15318.63 -21.60 -9.40 6.70
15318.75 -20.90 -11.40 8.50
15318.88 -21.40 -8.80 5.80
15319.00 -17.60 -7.10 3.50
15319.63 -20.80 -10.30 7.90
15320.50 -17.00 -8.40 7.10
15321.00 -16.80 -7.50 11.10
15322.50 -16.30 -10.10 6.60
15323.00 -14.70 -8.60 9.90
15324.38 -22.20 -8.80 4.80
15324.50 -16.50 -9.90 5.90
15324.88 -14.40 -5.90 9.70
15325.00 -18.20 -8.60 7.20
15325.13 -19.80 -7.00 5.40
15325.25 -22.80 -10.50 5.10
15326.88 -19.10 -12.10 7.70
15327.00 -20.70 -11.40 6.40
15327.63 -14.30 -8.50 3.80
15327.75 -15.20 -11.00 6.40
15328.00 -17.40 -12.50 7.00
15328.13 -16.10 -10.10 6.90
15328.50 -15.50 -8.60 9.00
15328.63 -16.70 -12.10 9.30
15328.75 -13.80 -12.50 6.90
15329.50 -14.10 -13.40 4.50
15330.00 -13.90 -18.70 5.40
15330.25 -11.00 -20.00 5.70
15330.38 -14.40 -17.80 6.40
15330.88 -14.60 -11.00 5.70
15331.00 -14.90 -11.00 5.70
15331.50 -17.30 -9.00 7.50
15331.63 -16.70 -9.40 7.20
15332.00 -16.90 -9.20 5.10
15332.13 -15.40 -6.60 7.10
15332.50 -15.10 -8.40 9.80
15332.63 -20.50 -4.90 8.50
15332.75 -19.40 -7.90 6.90
15332.88 -18.20 -9.60 6.20
15333.13 -20.80 -10.30 5.60
15333.63 -16.40 -8.20 5.70
15335.00 -15.50 -8.20 6.20
15335.13 -16.20 -9.40 4.90
15335.50 -18.50 -9.20 1.70
15335.63 -17.30 -10.80 2.50
15335.75 -16.90 -9.20 2.20
15336.13 -12.90 -5.50 2.50
15336.38 -16.70 -7.30 4.00
15336.63 -17.10 -6.60 3.50
15336.75 -15.80 -4.90 4.40
15338.00 -18.00 -9.20 5.50
15338.13 -17.10 -6.60 5.10
15338.25 -16.90 -4.50 5.20
15338.38 -18.00 -8.20 6.00
15340.50 -16.60 -7.30 5.50
15340.75 -18.50 -8.60 4.90
15341.00 -20.70 -8.60 2.90
15342.88 -15.40 -5.20 4.50
15343.63 -13.40 -5.50 4.20
15343.75 -11.40 -3.60 5.50
15343.88 -11.80 -2.90 6.80
15344.50 -19.40 -10.80 1.60
15344.75 -13.70 -5.50 3.50
15345.00 -14.00 -7.60 3.50
15345.13 -16.40 -5.90 2.90
15345.63 -20.00 -11.20 4.70
15345.88 -16.90 -10.60 1.90
15346.13 -13.30 -9.70 1.30
15346.50 -13.60 -8.70 4.50
15346.75 -16.50 -9.00 3.50
15347.00 -18.30 -7.80 -2.10
15347.50 -12.00 -5.50 4.20
15347.63 -14.60 -7.10 4.60
15347.75 -15.50 -8.70 3.90
15347.88 -17.60 -9.40 2.70
15348.38 -15.40 -6.60 0.90
15348.75 -16.50 -6.20 1.90
15349.25 -12.20 -7.80 1.50
15349.38 -12.80 -7.80 3.10
15349.75 -17.60 -7.90 7.50
15350.13 -17.70 -9.60 4.40
15350.38 -16.20 3.00 5.20
15350.50 -17.70 -5.50 7.10
15351.00 -14.70 -8.20 3.50
15351.13 -15.60 -8.40 4.30
15351.25 -17.70 -9.20 5.10
15351.38 -17.10 -9.60 6.50
15351.50 -18.30 -9.40 7.50
15351.88 -15.40 -5.70 3.20
15352.00 -14.20 -7.80 3.30
15352.25 -18.10 -7.90 5.90
15352.38 -17.40 -7.30 5.90
15352.50 -15.00 -6.80 7.00
15352.63 -18.10 -7.90 7.80
15352.75 -19.20 -8.40 4.30
15352.88 -16.10 -6.40 1.70
15353.13 -14.40 -7.30 5.20
15353.25 -15.10 -7.10 6.30
15353.38 -15.20 -10.10 6.70
15353.50 -16.90 -8.60 5.20
15354.00 -12.60 -5.50 4.40
15354.38 -16.80 -8.40 7.40
15354.50 -20.10 -7.90 6.70
15354.63 -18.40 -5.70 5.20
15355.00 -19.80 -4.70 5.70
15355.13 -19.60 -9.60 6.70
15355.63 -21.60 -9.80 4.80
15355.88 -20.70 -12.30 2.00
15356.00 -18.40 -18.50 2.70
15356.25 -16.60 -11.50 5.20
15356.63 -20.20 -11.00 4.20
15356.75 -16.90 -8.20 4.10
15357.00 -20.00 -10.70 5.20
15357.50 -15.00 -4.50 3.90
15358.00 -17.70 -8.60 3.20
15358.13 -17.90 -6.60 2.80
15358.25 -18.70 -5.10 3.40
15358.63 -16.20 -7.50 6.40
15359.50 -16.60 -7.30 7.30
15360.00 -19.00 -9.20 6.70
15360.25 -18.50 -10.10 5.50
15360.50 -16.60 -7.30 6.70
15361.75 -20.00 -10.80 4.70
15362.00 -14.70 -13.60 6.50
15362.38 -16.10 -11.90 6.10
15362.75 -14.00 -8.00 3.40
15363.13 -14.20 -5.50 7.80
15363.88 -12.20 -4.50 3.70
15364.00 -14.30 -4.30 5.40
15364.13 -14.80 -7.10 7.50
15364.38 -15.60 -7.10 6.00
15364.63 -16.50 -8.40 1.00
15365.13 -12.30 -6.60 6.40
15365.25 -14.40 -6.80 7.40
15365.38 -15.20 -5.50 5.90
15365.75 -21.50 -9.60 -0.80
15366.00 -12.10 -3.40 1.70
15366.13 -11.70 -6.00 4.40
15366.25 -13.80 -6.20 5.10
15366.38 -15.40 -6.60 5.00
15366.63 -21.30 -9.60 1.40
15366.88 -15.90 -7.50 2.30
15367.00 -18.00 -4.50 5.60
15367.50 -16.80 -7.50 5.60
15367.63 -17.00 -8.40 2.80
15367.75 -17.30 -9.40 0.80
15367.88 -16.90 -12.50 2.40
15368.00 -18.10 -11.70 6.70
15368.13 -19.10 -8.40 8.70
15368.63 -16.40 -7.30 4.40
15368.75 -15.90 -7.10 3.20
15368.88 -17.20 -8.70 2.30
15369.00 -17.20 -10.10 3.40
15369.13 -13.40 -6.40 6.20
15369.25 -15.00 -5.50 9.90
15369.63 -15.40 -1.40 4.40
15369.75 -18.10 -5.70 5.40
15370.00 -16.90 -11.00 6.10
15370.13 -16.20 -9.00 6.80
15370.25 -16.90 -9.60 8.10
15370.50 -20.80 -13.50 8.40
15370.63 -19.90 -11.40 6.20
15371.25 -21.50 -10.90 7.60
15371.50 -21.00 -9.10 5.60
15371.63 -19.80 -10.80 3.50
15371.75 -19.60 -10.10 2.50
15372.00 -19.80 -10.30 3.00
15372.25 -13.50 -5.70 4.10
15372.38 -15.40 -6.20 4.90
15372.50 -18.20 -7.70 4.10
15372.63 -18.90 -8.40 2.20
15372.75 -19.70 -6.80 2.60
15372.88 -20.20 -9.20 3.40
15373.00 -19.70 -7.70 4.00
15373.13 -18.50 -6.80 4.50
15373.63 -18.00 -7.30 2.50
15374.13 -19.40 -7.50 5.00
15374.25 -18.50 -6.40 4.80
15374.38 -17.90 -6.10 4.90
15374.88 -20.30 -9.00 1.90
15375.13 -17.70 -7.70 3.50
15375.75 -20.20 -7.70 5.10
15376.00 -19.80 -9.90 4.20
15376.88 -21.20 -11.40 8.60
15377.13 -27.00 -11.30 9.90
15377.75 -16.50 -9.40 12.20
15378.50 -16.80 -6.10 10.30
15378.63 -17.40 -5.90 10.50
15379.25 -15.60 -7.50 1.70
15379.75 -18.90 -6.10 5.90
15380.00 -18.80 -9.60 2.10
15380.13 -19.00 -9.60 1.90
15380.25 -19.80 -10.30 2.70
15380.63 -16.30 -6.20 2.00
15380.75 -15.50 -6.90 2.20
15380.88 -17.70 -7.30 1.90
15381.00 -19.20 -8.00 1.00
15381.25 -18.50 -8.20 0.70
15381.38 -17.30 -5.70 2.80
15382.63 -18.90 -7.10 1.30
15383.50 -25.20 -9.80 1.90
15385.25 -19.20 -8.40 3.00
15385.38 -19.80 -8.80 4.50
15385.75 -23.60 -10.70 4.80
15386.00 -21.40 -7.90 5.40
15386.13 -19.80 -6.60 5.80
15386.50 -21.70 -7.00 4.00
15386.63 -21.30 -7.20 3.60
15387.00 -16.10 -6.90 3.40
15387.13 -15.20 -6.40 3.20
15387.25 -14.80 -5.70 3.40
15387.38 -15.50 -6.90 3.10
15387.75 -19.40 -9.40 0.80
15388.00 -18.00 -6.80 -0.20
15388.13 -16.30 -5.70 -0.90
15388.25 -18.80 -7.70 0.30
15388.50 -21.20 -4.60 4.40
15388.88 -25.70 -11.60 0.30
15389.75 -21.20 -9.60 7.60
15389.88 -23.40 -10.90 7.10
15390.00 -20.20 -8.10 7.30
15390.13 -16.70 -3.60 5.90
15390.25 -15.90 -5.10 6.90
15390.38 -16.30 -4.20 7.60
15390.63 -17.10 -4.20 4.50
15390.75 -14.00 -1.70 2.90
15391.13 -10.40 -1.30 2.90
15391.25 -12.60 -2.30 0.50
15391.75 -32.30 -13.50 1.30
15394.13 -21.70 -17.60 -4.30
15394.63 -28.70 -13.90 10.10
15394.75 -27.50 -14.10 15.10
15394.88 -28.80 -13.60 19.80
15395.63 -3.90 -6.40 -4.70
15395.75 -11.30 -10.50 -6.20
15396.13 -21.60 -15.00 -12.50
15397.00 -33.10 -13.10 29.50
15397.13 -31.10 -12.30 25.00
15397.25 -29.30 -5.90 17.40
15397.75 -18.30 -12.00 -14.90
15398.00 -18.00 -0.20 -16.20
15398.13 -20.00 2.70 -15.60
15398.25 -29.30 -10.30 -9.90
15398.38 -47.60 -17.70 -0.40
15399.25 -24.70 -6.90 13.00
15399.50 -13.50 0.10 0.80
15401.38 -17.80 -11.60 10.80
15401.50 -16.40 -13.60 13.70
15402.00 -20.80 -9.80 17.90
15402.25 -8.10 -1.50 4.30
15402.38 -8.50 2.00 7.50
15402.63 -6.10 0.50 -0.40
15404.00 -15.90 -8.40 3.10
15404.25 -23.40 -12.80 8.30
15404.38 -24.70 -14.20 10.50
15405.25 -13.90 -5.60 -3.20
15405.50 -12.80 -9.30 -0.90
15406.00 -18.10 -7.50 5.90
15406.38 -24.10 -5.40 -0.20
15406.75 -24.40 -15.50 14.50
15406.88 -23.90 -14.60 17.30
15407.00 -20.50 -11.10 17.00
15408.13 -29.00 -13.50 5.10
15408.63 -22.10 -13.10 0.30
15408.75 -15.50 -10.10 5.10
15409.13 -23.60 -8.80 5.20
15409.25 -19.10 -4.90 -0.10
15409.88 -17.70 -7.70 16.90
15410.38 -23.50 -11.90 0.50
15410.75 -22.20 -6.60 3.00
15410.88 -19.30 -11.00 4.80
15411.13 -18.50 -9.20 4.90
15411.25 -20.70 -11.00 3.50
15413.75 -19.90 -10.50 8.10
15413.88 -19.00 -11.90 7.90
15414.25 -17.50 -10.30 7.20
15414.50 -18.10 -10.80 6.90
15414.63 -15.70 -10.60 5.70
15415.13 -15.80 -1.60 6.70
15415.25 -16.90 -6.40 6.80
15415.75 -15.80 -10.80 9.70
15416.13 -19.30 -8.20 6.20
15416.25 -17.40 -9.20 5.20
15416.38 -17.30 -7.50 6.80
15416.50 -16.90 -9.20 8.60
15416.63 -18.30 -9.80 10.00
15417.25 -20.00 -12.70 6.20
15417.38 -13.60 -8.70 6.20
15417.63 -16.70 -9.90 6.70
15417.75 -14.50 -9.40 8.10
15417.88 -18.20 -11.00 10.00
15418.13 -19.30 -10.10 3.10
15418.63 -12.10 -7.10 9.00
15418.88 -16.50 -10.30 5.70
15419.25 -18.20 -14.70 6.50
15419.63 -13.80 -10.60 9.00
15419.75 -14.50 -7.50 7.90
15420.00 -15.80 -6.90 2.10
15420.13 -17.20 -4.90 -0.30
15420.25 -17.30 -7.50 -0.20
15420.38 -16.20 -9.90 1.20
15420.50 -10.60 -7.40 0.30
15420.63 -13.00 -7.60 1.90
15420.75 -10.90 -8.70 2.10
15421.00 -14.30 -6.20 -0.30
15421.38 -17.10 -5.80 -6.20
15421.63 -13.70 -10.80 3.00
15421.75 -15.50 -7.30 2.70
15422.25 -19.10 -4.90 -2.00
15422.75 -10.30 -4.80 0.00
15423.38 -21.70 -10.30 -4.30
15423.88 -10.30 -1.50 -0.60
15424.00 -9.80 -1.50 1.10
15424.13 -10.70 -1.30 1.70
15424.38 -15.60 -2.30 -2.30
15425.00 -9.40 0.10 1.10
15425.13 -6.00 0.70 2.80
15425.38 -10.40 -2.80 0.40
15425.50 -11.90 -2.10 1.20
15425.75 -14.30 -5.80 0.00
15425.88 -9.60 -6.00 1.60
15426.50 -14.70 -3.60 5.70
15426.63 -15.90 -6.20 6.20
15426.75 -18.60 -7.90 7.50
15427.00 -20.90 -10.00 10.00
15427.25 -13.20 -1.20 8.10
15427.38 -13.50 -3.80 7.40
15427.50 -11.80 -5.20 6.70
15427.75 -16.40 -8.20 5.90
15428.00 -18.70 -11.90 2.10
15428.13 -17.70 -13.40 1.10
15428.25 -16.90 -11.90 1.10
15428.38 -17.60 -9.00 2.30
15428.50 -16.90 -6.80 4.90
15428.88 -15.10 -5.70 8.50
15429.25 -17.80 -7.00 5.90
15429.50 -15.20 -5.90 4.90
15429.63 -14.60 -5.70 4.20
15429.75 -14.00 -9.40 6.70
15430.38 -20.20 -11.90 1.70
15432.00 -13.60 -11.50 7.70
15433.63 -17.80 -8.40 5.70
15434.13 -17.30 -6.60 8.30
15434.38 -15.10 -3.30 10.80
15435.75 -14.00 -9.00 11.10
15435.88 -15.70 -11.00 7.10
15436.63 -22.90 -11.10 9.90
15436.88 -20.60 -10.70 5.70
15437.13 -28.00 -19.30 4.00
15437.25 -27.80 -10.00 5.80
15437.75 -20.40 -8.10 7.10
15438.00 -20.00 -11.20 5.50
15438.13 -20.10 -14.70 3.90
15438.25 -23.60 -18.80 5.40
15438.50 -29.00 -6.90 6.50
15438.75 -17.80 -8.40 4.40
15439.13 -17.40 -7.70 4.50
15439.25 -15.90 -8.40 5.40
15439.38 -12.70 -8.00 9.20
15439.63 -21.10 -12.60 10.50
15439.88 -20.90 -1.90 9.00
15440.25 -16.70 -4.40 10.60
15440.50 -20.00 -9.40 4.60
15440.75 -18.10 -10.80 2.00
15441.00 -22.80 -10.00 6.00
15441.38 -18.10 -8.40 8.60
15441.75 -20.10 -11.90 6.10
15444.13 -21.70 -12.30 5.00
15444.38 -20.40 -10.50 6.40
15445.00 -24.20 -10.50 4.70
15447.13 -20.40 -9.60 5.60
15447.63 -21.70 -11.40 5.10
15447.75 -21.00 -11.40 4.70
15448.00 -20.30 -10.30 3.50
15448.38 -21.00 -10.50 3.90
15448.50 -21.60 -10.70 5.20
15449.50 -19.90 -11.40 5.40
15450.38 -21.40 -9.40 3.30
15450.88 -17.10 -6.60 4.60
15451.75 -19.00 -7.70 2.30
15452.25 -20.40 -9.60 2.60
15452.50 -22.70 -10.30 2.10
15454.25 -17.70 -7.70 2.30
15454.63 -19.00 -10.50 2.90
15455.00 -19.70 -9.20 -0.40
15455.75 -19.20 -7.50 0.60
15456.00 -19.90 -10.10 1.20
15456.75 -15.60 -9.00 2.10
15457.13 -18.80 -14.10 2.20
15457.38 -19.40 -11.70 0.60
15457.50 -17.20 -10.10 0.20
15458.13 -18.10 -10.30 1.90
15458.25 -18.20 -11.50 1.70
15458.50 -19.10 -9.90 3.30
15458.75 -19.90 -9.20 3.60
15459.13 -18.20 -10.60 1.00
15459.25 -18.20 -8.70 0.50
15459.63 -16.10 -8.20 5.90
15459.75 -17.90 -5.70 6.70
15459.88 -17.20 -4.90 5.00
15460.00 -18.60 -9.00 3.20
15460.25 -18.60 -10.30 3.50
15460.50 -16.20 -12.20 4.20
15460.63 -17.10 -10.60 3.90
15460.88 -18.50 -9.70 0.80
15461.00 -18.10 -10.30 -0.20
15461.13 -18.50 -9.70 -0.60
15461.38 -16.10 -7.80 1.00
15461.50 -14.80 -7.60 1.40
15461.63 -14.70 -7.80 2.50
15461.75 -16.20 -8.40 2.70
15461.88 -18.20 -7.70 3.20
15462.00 -20.70 -8.60 2.40
15462.38 -17.20 -7.30 1.60
15462.63 -18.50 -6.40 4.10
15463.88 -17.80 -8.40 2.20
15464.25 -18.60 -9.40 0.00
15464.38 -20.60 -9.00 0.90
15464.50 -20.70 -7.70 1.10
15464.88 -15.00 -1.70 1.40
15465.00 -13.60 -1.00 3.20
15465.13 -15.70 -2.00 5.10
15465.25 -18.00 -3.50 6.20
15465.38 -19.30 -8.20 5.00
15465.50 -19.90 -9.60 3.70
15465.63 -19.90 -9.20 3.40
15465.75 -20.30 -9.40 3.10
15465.88 -18.50 -8.20 3.70
15466.38 -19.40 -10.30 4.00
15466.63 -17.80 -10.30 3.60
15466.75 -19.00 -9.20 4.40
15466.88 -18.90 -10.80 4.00
15467.00 -21.20 -11.40 4.20
15467.13 -21.60 -11.20 4.50
15467.38 -22.90 -11.20 6.00
15467.63 -19.80 -7.90 6.40
15467.88 -21.50 -10.00 5.80
15468.00 -20.70 -8.10 7.10
15468.25 -23.90 -13.70 8.00
15468.50 -27.90 -17.70 4.60
15468.88 -19.80 -12.10 3.90
15469.00 -18.30 -12.10 4.40
15469.13 -18.00 -13.60 5.40
15469.75 -21.30 -11.20 6.10
15469.88 -22.00 -12.30 5.60
15470.38 -17.70 -10.10 3.30
15471.00 -18.00 -7.30 1.60
15471.13 -18.60 -10.80 1.30
15472.25 -20.60 -6.60 1.10
15472.38 -19.20 -7.50 0.40
15472.50 -16.40 -6.90 1.00
15472.63 -14.30 -6.20 2.00
15472.75 -14.40 -5.50 3.90
15473.00 -16.10 -7.30 2.40
15473.25 -20.70 -8.20 3.10
15474.25 -19.40 -10.30 8.20
15474.38 -22.30 -12.80 7.50
15474.50 -24.20 -18.40 3.00
15474.75 -14.50 -10.40 0.50
15474.88 -10.80 -10.60 1.70
15475.13 -12.80 -9.30 3.20
15475.38 -16.90 -7.30 -0.20
15475.50 -20.30 -8.40 -0.80
15475.63 -20.30 -8.00 -1.30
15475.75 -20.00 -7.70 -0.70
15476.13 -12.50 -4.30 1.60
15476.25 -16.10 -8.70 1.60
15476.50 -17.70 -6.80 2.30
15476.75 -17.30 -7.50 5.50
15476.88 -19.40 -7.50 8.20
15477.00 -19.40 -7.40 13.20
15477.38 -19.60 -10.50 9.00
15477.88 -18.90 -10.30 7.70
15478.25 -16.50 -9.00 9.20
15478.75 -16.50 -5.70 11.30
15478.88 -16.90 -7.20 11.20
15479.13 -19.10 -11.60 11.60
15479.25 -24.00 -10.90 11.00
15479.50 -20.20 -6.80 9.30
15479.63 -17.60 -5.70 10.20
15479.88 -15.10 -15.60 12.70
15480.25 -18.70 -11.80 14.10
15480.50 -18.80 -11.60 9.90
15480.75 -20.30 -6.10 9.00
15481.00 -15.40 -4.70 9.70
15481.25 -16.70 -10.70 12.10
15481.38 -21.40 -9.80 9.60
15481.50 -24.20 -10.50 5.40
15483.13 -15.60 -6.60 5.00
15483.25 -13.60 -9.70 4.50
15483.38 -10.60 -10.20 5.10
15483.50 -10.00 -9.70 6.20
15484.25 -17.50 -10.30 3.30
15484.38 -13.80 -6.70 3.20
15484.75 -12.20 -6.40 6.80
15485.00 -18.70 -10.10 8.70
15485.63 -12.20 -4.90 9.00
15486.13 -11.90 -8.20 5.00
15486.25 -14.20 -5.50 5.10
15486.63 -11.00 -7.10 5.90
15486.75 -13.10 -6.90 6.90
15486.88 -14.80 -7.50 6.00
15487.00 -14.90 -9.70 5.90
15487.25 -15.50 -7.30 4.40
15487.38 -16.40 -6.40 3.50
15487.63 -18.80 -9.20 5.60
15487.75 -18.80 -7.70 4.20
15488.25 -16.90 -5.90 7.10
15488.50 -16.30 -11.50 5.90
15489.00 -13.90 -10.10 4.30
15489.25 -13.00 -8.00 4.80
15489.88 -10.70 -4.10 2.40
15490.25 -9.60 -4.10 3.60
15490.38 -10.00 -1.50 3.60
15490.88 -12.90 -4.50 2.00
15491.50 -15.90 -7.50 4.10
15491.63 -18.20 -7.70 2.00
15491.75 -16.40 -8.70 -0.60
15492.00 -17.20 -9.20 1.70
15492.13 -20.10 -2.90 3.40
15492.38 -19.00 -9.20 5.60
15492.50 -16.80 -5.20 4.40
15492.88 -15.60 -6.10 9.30
15493.13 -17.90 -10.60 3.80
15493.25 -18.60 -9.90 2.00
15493.38 -15.90 -9.40 3.70
15493.75 -15.80 -5.50 6.30
15494.38 -14.60 -6.60 5.80
15494.50 -15.60 -4.20 9.20
15494.63 -13.90 -3.60 11.80
15494.88 -13.90 2.70 9.50
15495.00 -18.10 -3.80 7.50
15495.25 -19.90 -12.30 8.60
15495.38 -20.10 -10.50 9.70
15495.63 -21.30 -8.20 3.80
15495.88 -19.30 -7.70 3.10
15496.00 -17.40 -9.60 4.40
15496.25 -14.80 -8.00 7.50
15496.38 -14.70 -9.20 7.20
15496.88 -20.30 -10.30 1.90
15497.00 -19.80 -9.40 1.60
15497.25 -19.70 -5.90 2.00
15497.38 -18.70 -3.30 2.50
15497.50 -18.90 -8.40 3.60
15497.75 -17.90 -10.60 2.90
15497.88 -18.30 -10.30 2.50
15498.00 -17.00 -9.40 0.80
15498.25 -14.30 -6.20 1.20
15498.38 -13.30 -3.40 2.70
15498.50 -14.20 -4.50 4.70
15498.63 -16.20 -4.00 5.20
15498.75 -16.30 -5.20 5.40
15499.00 -16.20 -9.40 4.00
15499.25 -17.40 -10.10 3.90
15499.38 -20.40 -10.10 4.10
15500.13 -13.00 -4.70 3.40
15500.25 -13.10 -5.50 3.00
15500.38 -17.20 -8.20 3.10
15500.50 -20.10 -8.80 3.80
15500.63 -16.60 -9.70 3.90
15500.75 -16.40 -8.70 4.20
15500.88 -13.70 -9.00 5.00
15501.00 -15.60 -9.00 5.90
15501.25 -18.00 -9.60 4.00
15501.38 -16.50 -9.40 3.30
15501.50 -19.20 -8.40 2.20
15501.88 -15.50 -6.90 2.10
15502.00 -14.70 -6.40 3.00
15502.13 -14.40 -7.30 4.10
15502.25 -15.60 -7.10 4.60
15502.38 -16.80 -7.50 5.40
15502.50 -20.00 -10.30 6.10
15502.63 -20.70 -10.10 6.00
15502.88 -19.60 -11.00 6.80
15503.13 -17.00 -9.90 7.90
15504.25 -17.60 -10.50 14.20
15504.50 -23.60 -10.20 10.40
15504.75 -20.80 -9.30 10.80
15505.38 -20.10 -10.90 12.50
15505.75 -19.40 -14.00 5.60
15506.00 -17.50 -10.80 7.40
15506.63 -19.60 -8.60 6.80
15507.50 -20.10 -11.40 7.80
15507.88 -18.10 -10.80 5.10
15508.25 -21.50 -6.80 9.50
15508.63 -19.00 -7.70 9.50
15509.00 -19.90 -5.90 9.20
15509.13 -18.80 -5.90 6.70
15509.25 -19.60 -8.60 7.10
15509.38 -19.80 -15.60 4.20
15509.75 -19.80 -10.30 7.00
15509.88 -18.90 -8.40 9.30
15510.00 -19.10 -11.60 8.30
15510.13 -17.70 -16.90 6.50
15510.25 -18.30 -11.20 8.20
15510.63 -18.90 -13.80 9.20
15510.75 -20.10 -14.20 9.30
15511.13 -16.30 -11.90 6.80
15511.25 -15.60 -12.10 6.90
15511.38 -15.50 -14.00 9.30
15511.63 -17.80 -14.90 6.90
15511.88 -20.00 -14.50 3.60
15512.00 -19.10 -13.10 0.60
15512.13 -15.10 -9.90 1.20
15512.25 -12.30 -9.50 1.50
15512.63 -13.60 -11.50 -1.90
15512.75 -18.20 -11.90 -1.60
15512.88 -20.80 -12.70 -0.10
15513.00 -19.40 -10.30 0.20
15513.13 -14.80 -9.50 0.40
15513.25 -9.70 -5.40 -0.40
15513.38 -7.10 -2.80 -0.60
15513.50 -9.10 -5.00 -0.20
15513.63 -13.40 -7.80 0.40
15513.75 -11.80 -9.50 0.10
15513.88 -13.00 -7.60 0.90
15514.00 -8.80 -9.10 1.40
15514.25 -11.40 -9.30 3.40
15514.38 -13.30 -10.60 1.00
15514.75 -11.70 -5.60 -0.60
15514.88 -8.40 -3.70 2.60
15515.00 -13.80 -7.10 5.60
15515.25 -17.20 -9.20 0.40
15515.50 -18.40 -11.30 -3.80
15515.63 -14.00 -8.00 -3.30
15515.75 -12.70 -6.20 -1.70
15515.88 -9.80 -6.00 -0.40
15516.00 -9.20 -6.70 0.50
15516.63 -17.30 -9.40 0.30
15516.75 -13.40 -5.00 -0.10
15516.88 -8.20 -4.10 4.20
15517.00 -9.80 -6.90 5.70
15517.13 -11.70 -6.90 10.00
15517.25 -13.00 -3.80 15.00
15517.75 -17.20 -5.90 5.90
15518.50 -13.10 -5.50 10.20
15518.75 -16.90 -3.10 8.00
15518.88 -21.30 -6.30 4.10
15519.00 -21.40 -5.10 2.30
15519.13 -16.40 -5.50 2.60
15519.25 -11.60 -2.90 5.80
15519.38 -11.80 -8.40 10.90
15519.63 -17.40 -8.60 6.70
15519.75 -18.40 -7.00 6.00
15519.88 -19.00 -6.40 5.80
15520.00 -17.30 -4.20 6.10
15520.38 -14.80 -8.40 9.90
15520.63 -18.50 -11.00 4.40
15520.75 -17.60 -9.40 4.70
15520.88 -14.50 -9.00 6.40
15521.13 -11.70 -12.20 6.80
15521.25 -18.90 -5.10 6.10
15521.50 -18.50 -8.20 5.20
15521.63 -18.90 -9.80 6.30
15521.88 -18.10 -9.40 5.80
15522.00 -16.80 -9.00 4.90
15522.13 -14.70 -11.00 2.80
15522.25 -9.50 -7.80 2.40
15522.50 -13.00 -4.70 5.40
15522.63 -13.70 -4.50 5.20
15522.75 -15.60 -8.00 7.40
15522.88 -16.40 -8.60 8.50
15523.38 -17.30 -6.60 9.50
15523.63 -18.30 -4.00 12.20
15523.75 -14.30 -7.50 11.60
15524.00 -18.00 -10.30 12.50
15524.13 -20.60 -8.80 11.40
15524.50 -16.80 -9.40 3.90
15524.63 -15.80 -11.30 3.60
15524.88 -16.10 -9.20 3.10
15525.13 -16.50 -7.50 4.70
15525.25 -16.90 -6.80 7.70
15525.63 -13.70 -4.00 5.40
15525.88 -14.20 -4.50 5.10
15526.00 -13.60 -7.30 6.40
15526.13 -16.30 -9.20 8.20
15526.25 -17.20 -7.30 7.60
15526.50 -15.60 -9.90 5.50
15526.75 -19.60 -10.10 5.60
15526.88 -18.10 -11.70 5.70
15527.00 -18.50 -11.40 6.40
15527.38 -13.40 -6.00 5.40
15527.50 -15.10 -4.70 5.50
15527.75 -15.10 -5.70 2.50
15527.88 -13.70 -6.40 1.30
15528.13 -12.30 -7.10 4.80
15528.38 -14.30 -6.60 4.70
15528.50 -13.90 -8.20 3.90
15528.88 -12.20 -5.50 3.70
15529.00 -14.30 -6.20 3.30
15529.13 -12.20 -6.40 4.20
15529.25 -11.40 -5.50 3.60
15529.38 -10.60 -5.00 4.00
15529.50 -10.00 -4.80 4.90
15530.00 -13.50 -6.20 6.80
15530.13 -15.50 -7.30 5.80
15530.25 -14.80 -8.00 5.20
15530.38 -11.80 -8.00 3.80
15530.63 -8.70 -2.70 4.60
15530.88 -10.10 -3.60 6.30
15531.25 -14.80 -5.20 6.60
15531.63 -16.70 -7.30 2.10
15531.75 -11.30 -2.90 4.50
15531.88 -7.00 -1.50 7.10
15532.38 -21.50 -7.20 3.80
15532.63 -18.10 -9.90 -0.50
15532.75 -17.10 -5.70 1.50
15533.00 -14.50 -2.70 5.00
15533.13 -12.70 -3.40 4.30
15533.38 -15.40 -6.60 5.00
15533.50 -17.60 -9.90 4.70
15534.00 -15.50 -4.50 7.30
15534.38 -19.20 -6.60 4.80
15534.50 -18.70 -7.10 1.20
15534.63 -15.60 -9.90 3.10
15534.75 -16.90 -10.10 3.40
15534.88 -15.50 -7.30 3.30
15535.00 -12.10 -5.80 4.20
15535.13 -11.80 -4.70 5.60
15535.25 -11.90 -6.00 5.10
15535.38 -11.30 -1.00 5.60
15535.63 -15.90 -5.10 6.80
15535.75 -10.80 -2.50 7.40
15536.13 -13.40 -4.00 7.20
15536.25 -11.50 -0.30 8.40
15536.38 -15.90 -2.40 7.30
15536.50 -13.50 -5.70 7.20
15536.63 -12.70 -6.20 8.10
15537.00 -15.50 -8.70 6.40
15537.13 -16.80 -9.40 6.70
15537.25 -18.30 -9.40 7.20
15537.38 -17.00 -9.00 5.60
15537.50 -16.50 -7.50 4.00
15537.75 -15.40 -6.20 4.40
15538.00 -13.10 -6.00 6.80
15538.13 -16.10 -8.60 9.40
15539.38 -17.60 -8.40 7.00
15539.63 -20.20 -7.20 5.70
15539.75 -22.90 -6.80 3.50
15539.88 -22.10 -7.70 3.30
15540.00 -23.00 -9.80 4.50
15540.38 -18.10 -7.90 11.10
15540.50 -18.10 -3.30 10.80
15540.63 -21.30 -4.80 10.90
15540.75 -22.80 -10.50 8.70
15541.00 -28.00 -11.80 5.90
15541.38 -21.80 -7.70 4.50
15541.50 -21.40 -9.40 3.40
15541.63 -23.00 -10.30 2.50
15541.75 -23.20 -12.90 3.20
15541.88 -23.70 -10.50 3.10
15542.25 -22.30 -7.20 4.10
15542.50 -20.70 -8.10 6.00
15543.63 -21.90 -10.30 3.40
15543.88 -20.90 -11.90 5.40
15544.00 -20.80 -10.70 7.10
15544.13 -19.40 -10.30 8.30
15544.38 -23.80 -12.60 8.80
15544.50 -24.20 -13.70 4.80
15544.63 -26.10 -13.70 2.50
15544.75 -25.00 -10.90 2.70
15544.88 -21.00 -6.80 1.60
15545.00 -17.50 -3.10 4.20
15545.25 -19.00 -7.70 8.50
15545.38 -20.20 -7.70 9.90
15545.50 -20.60 -9.40 8.00
15545.63 -22.80 -11.40 6.70
15545.88 -22.40 -11.60 5.50
15546.13 -17.60 -4.70 10.00
15546.25 -17.70 -6.80 13.60
15546.38 -16.20 -5.70 14.50
15546.50 -15.70 -9.60 12.50
15546.63 -21.70 -14.70 10.20
15546.88 -30.00 -15.30 6.60
15547.00 -22.10 -4.00 5.80
15547.13 -19.60 -5.10 6.40
15547.25 -17.00 -2.20 6.80
15547.50 -18.40 -7.90 7.30
15547.63 -19.30 -11.40 4.00
15547.75 -19.80 -12.10 3.70
15547.88 -17.80 -12.70 2.40
15548.00 -18.20 -11.50 1.00
15548.38 -12.30 -9.00 6.90
15548.50 -17.00 -9.90 5.10
15548.75 -22.20 -11.20 2.70
15549.00 -22.50 -7.00 2.50
15549.13 -20.00 -2.10 8.10
15549.25 -21.50 -6.70 10.90
15549.88 -16.50 -10.80 5.60
15550.13 -17.70 -3.50 6.70
15550.63 -15.10 -5.70 15.50
15550.75 -15.20 -10.10 15.50
15551.13 -21.70 -10.90 13.40
15551.25 -21.70 -10.90 12.00
15551.38 -21.40 -12.30 11.20
15551.63 -18.60 -12.60 11.80
15551.75 -18.10 -8.40 11.80
15552.00 -17.90 -8.60 7.90
15552.13 -19.70 -11.60 7.60
15552.38 -17.00 -11.70 8.00
15552.63 -19.70 -14.90 10.50
15552.75 -19.40 -12.10 9.60
15552.88 -18.70 -12.30 8.80
15553.00 -23.50 -14.00 9.60
15553.13 -23.40 -12.30 6.70
15553.25 -22.30 -10.50 6.00
15553.50 -19.20 -4.60 8.50
15553.75 -17.70 -5.90 6.20
15553.88 -20.20 -8.10 7.10
15554.00 -22.40 -8.80 7.00
15554.13 -21.60 -9.80 6.10
15554.50 -25.00 -11.80 3.70
15555.25 -20.90 -11.00 6.80
15555.38 -21.10 -12.60 5.90
15555.50 -20.90 -15.60 6.80
15555.75 -33.00 -5.70 4.90
15556.00 -27.80 -7.60 6.30
15556.13 -25.90 -12.00 7.30
15556.25 -27.80 -13.70 5.90
15556.50 -33.80 -13.60 6.40
15557.13 -25.30 -14.60 6.10
15557.38 -27.90 -9.30 4.40
15557.50 -27.50 -12.80 5.40
15557.75 -23.70 -9.60 7.60
15557.88 -20.50 -11.20 9.10
15558.13 -21.20 -9.10 6.50
15558.63 -20.80 7.90 10.00
15558.75 -22.20 -2.80 14.20
15558.88 -19.30 -6.80 12.20
15559.00 -17.40 -12.30 10.00
15559.13 -18.00 -15.40 8.40
15559.38 -27.60 -17.20 6.70
15559.75 -19.60 -1.90 8.40
15560.38 -26.10 -13.70 8.70
15560.50 -25.10 -13.00 8.70
15560.75 -19.90 -4.90 9.70
15560.88 -19.30 4.20 8.20
15561.00 -19.80 -8.80 10.00
15561.13 -18.00 -7.20 9.30
15561.25 -22.60 -8.10 7.40
15561.38 -24.50 -10.50 4.00
15561.50 -24.40 -14.00 -0.40
15561.63 -25.60 -9.60 0.00
15561.88 -23.30 -4.40 2.80
15562.00 -17.20 -7.30 3.50
15562.13 -16.90 -9.70 4.90
15562.25 -16.60 -10.60 5.00
15562.38 -19.00 -7.30 5.50
15562.50 -18.60 -9.90 6.40
15562.63 -21.00 -9.10 6.90
15562.75 -21.80 -9.60 7.00
15562.88 -21.70 -7.00 6.20
15563.00 -20.30 -10.30 8.80
15564.13 -25.00 -12.80 10.30
15564.38 -24.60 -12.60 10.30
15565.00 -24.50 -11.40 8.50
15567.00 -22.00 -12.30 0.00
15567.25 -17.70 -8.20 -1.00
15567.63 -15.60 -6.20 3.80
15567.75 -16.70 -5.50 5.20
15568.00 -18.70 -5.10 5.00
15568.13 -17.50 -5.90 3.30
15568.38 -19.90 -7.70 6.20
15569.00 -21.30 -12.60 4.70
15569.13 -19.90 -10.10 5.20
15569.38 -15.70 -9.60 7.40
15569.63 -16.30 -8.60 10.40
15569.75 -19.20 -11.40 9.70
15570.75 -15.50 -5.50 8.70
15570.88 -15.40 -3.80 9.20
15571.38 -24.60 -6.70 5.50
15571.88 -16.90 -4.40 10.70
15572.00 -17.00 -9.40 10.50
15572.13 -20.10 -11.40 8.10
15572.25 -20.80 -12.10 5.90
15572.38 -22.90 -12.60 4.70
15572.50 -25.90 -13.00 6.40
15572.63 -24.40 -9.80 6.80
15572.75 -18.20 -2.40 6.90
15572.88 -17.50 -5.50 7.30
15573.00 -16.90 -5.50 7.50
15573.13 -16.90 -6.40 9.60
15573.38 -19.20 -18.00 7.40
15573.50 -25.50 -19.30 5.10
15573.63 -27.50 -12.30 4.20
15573.88 -21.00 -4.90 5.60
15574.25 -22.30 -9.60 6.10
15574.38 -21.10 -11.20 2.80
15574.63 -25.40 -14.40 0.30
15574.75 -21.10 -10.30 2.30
15574.88 -19.70 -12.10 6.10
15575.00 -16.80 -5.70 7.10
15575.13 -16.50 -7.00 8.30
15575.25 -18.80 -2.60 2.90
15575.63 -21.40 -8.40 3.30
15575.88 -18.00 -2.20 6.90
15576.00 -22.70 -8.30 5.70
15576.13 -23.50 -7.70 3.40
15576.38 -28.70 -13.50 3.20
15576.75 -18.60 -9.40 4.60
15577.38 -25.60 -9.10 1.40
15578.00 -16.50 -9.00 6.70
15578.25 -21.60 -8.80 6.00
15578.63 -22.60 -9.60 6.80
15578.88 -21.00 -8.60 6.80
15579.00 -19.20 -5.70 6.70
15579.25 -20.80 -11.20 7.60
15579.38 -22.90 -9.80 8.00
15579.50 -25.30 -10.50 7.50
15579.63 -26.50 -9.80 6.50
15579.75 -25.20 -9.80 4.30
15579.88 -22.90 -4.90 5.50
15580.00 -22.30 -5.90 5.20
15580.13 -18.60 -7.50 6.20
15580.25 -19.80 -11.20 6.60
15580.38 -23.00 -8.30 8.00
15580.50 -23.60 -11.60 6.20
15580.63 -26.20 -10.70 4.60
15580.75 -25.30 -13.30 3.40
15580.88 -27.20 -13.30 5.00
15581.00 -26.40 -10.90 7.40
15581.13 -25.00 -10.40 8.50
15581.25 -25.80 -11.80 6.40
15581.38 -23.90 -9.80 4.90
15581.50 -27.70 -11.10 2.90
15581.63 -27.20 -9.80 2.00
15581.75 -22.30 -7.20 1.40
15581.88 -20.60 -9.90 2.00
15582.00 -17.70 -5.90 4.60
15582.13 -18.20 -6.80 13.40
15582.38 -22.80 -9.10 9.60
15583.00 -26.40 -10.90 8.20
15583.13 -24.10 -15.80 6.10
15583.25 -23.80 -13.10 7.20
15583.38 -27.10 -16.30 7.90
15583.63 -21.50 -10.00 6.60
15583.75 -19.60 -9.60 7.20
15583.88 -20.10 -11.40 6.10
15584.13 -19.10 -10.70 7.50
15584.38 -20.20 -9.10 8.80
15584.50 -20.40 -10.00 9.60
15584.63 -20.60 -9.40 8.10
15584.88 -21.50 -9.60 6.00
15585.00 -21.50 -10.00 7.60
15585.13 -22.70 -13.10 7.10
15585.50 -21.20 -11.40 6.50
15585.63 -21.90 -9.80 6.50
15585.75 -21.00 -9.60 5.40
15585.88 -21.10 -10.70 5.00
15586.00 -18.10 -9.90 5.40
15586.38 -19.60 -9.60 7.40
15586.63 -22.80 -11.40 4.90
15586.75 -22.80 -11.90 4.50
15587.00 -22.40 -10.30 6.70
15587.13 -19.70 -7.70 6.00
15587.50 -19.20 -11.40 8.80
15587.75 -20.20 -10.50 8.10
15587.88 -21.80 -14.00 8.40
15588.50 -19.40 -11.20 7.20
15588.63 -19.40 -9.80 6.60
15588.75 -20.20 -9.20 5.20
15588.88 -21.40 -7.90 5.90
15589.00 -20.80 -10.70 4.00
15589.13 -23.00 -8.80 4.10
15589.25 -23.00 -10.30 5.90
15589.50 -20.90 -10.00 9.70
15589.63 -22.00 -11.80 8.10
15589.88 -23.20 -10.90 6.50
15590.00 -26.50 -11.60 7.60
15591.13 -24.50 -14.60 6.30
15592.25 -19.00 -11.00 7.20
15592.38 -19.90 -10.10 6.00
15592.50 -18.50 -9.60 4.90
15593.00 -17.30 -7.00 6.70
15593.25 -21.50 -8.10 3.60
15593.50 -22.30 -9.60 3.40
15593.88 -21.40 -9.80 4.10
15594.00 -20.60 -7.50 5.10
15594.25 -18.60 -8.40 4.40
15594.75 -24.20 -10.90 5.00
15594.88 -26.10 -10.00 2.30
15595.00 -24.10 -11.60 0.90
15595.13 -19.30 -8.60 0.50
15595.50 -14.50 -9.50 4.60
15595.75 -16.20 -9.00 5.80
15596.13 -14.90 -9.20 1.60
15596.63 -16.10 -8.20 5.40
15596.88 -17.60 -9.00 5.60
15597.00 -18.00 -8.60 5.80
15597.13 -18.90 -10.80 4.00
15597.25 -18.80 -6.80 2.40
15597.50 -16.70 -8.20 0.60
15598.50 -21.70 -8.40 -0.20
15598.63 -21.60 -10.80 1.70
15599.38 -17.40 -8.20 4.10
15599.50 -20.60 -11.70 4.60
15599.63 -26.20 -13.50 4.50
15599.75 -25.60 -4.40 3.70
15599.88 -21.10 -5.60 6.90
15600.13 -17.20 -4.00 5.50
15600.25 -16.40 -4.50 5.80
15600.38 -17.30 -11.20 8.00
15600.50 -19.70 -14.00 6.70
15600.63 -22.30 -11.80 6.80
15600.75 -19.60 -11.40 7.50
15600.88 -17.60 -6.60 6.50
15601.13 -15.80 -5.90 6.50
15601.25 -15.80 -5.90 9.60
15601.38 -18.70 -9.20 8.50
15601.63 -17.80 -9.00 3.70
15601.75 -13.00 -5.70 5.80
15602.00 -18.90 -11.20 5.80
15602.13 -20.30 -12.60 7.60
15602.25 -22.50 -11.90 5.70
15602.38 -26.10 -8.10 1.60
15602.50 -23.40 -8.40 -2.10
15602.63 -17.10 -4.70 -1.90
15602.75 -15.90 -3.40 1.60
15602.88 -16.60 1.30 4.20
15603.00 -16.90 5.00 5.20
15603.13 -14.70 2.70 5.80
15603.25 -13.90 1.70 4.90
15603.50 -25.10 -9.60 5.10
15604.75 -22.90 -11.60 7.50
15606.25 -24.40 -11.20 3.50
15606.38 -21.70 -8.40 3.60
15609.38 -17.40 -7.30 4.30
15609.63 -17.10 -5.70 3.20
15609.75 -21.50 -8.60 1.90
15610.75 -19.70 -9.20 3.70
15610.88 -21.50 -10.50 2.50
15611.00 -24.50 -12.30 1.00
15611.13 -21.10 -7.90 1.40
15611.63 -17.20 -8.20 4.70
15611.88 -19.30 -10.50 1.60
15612.00 -24.10 -12.10 1.30
15612.38 -17.60 -7.10 3.00
15612.63 -18.90 -9.00 0.80
15612.88 -20.70 -14.30 1.60
15613.00 -18.20 -12.90 3.50
15613.13 -21.00 -9.20 3.70
15613.38 -21.10 -10.70 7.20
15613.75 -18.70 -10.50 6.60
15614.25 -33.20 -11.70 4.50
15614.50 -21.30 -8.10 4.90
15614.63 -19.80 -8.40 6.40
15614.88 -17.80 -5.70 9.20
15615.25 -25.50 -19.30 3.60
15615.50 -26.80 -5.80 5.00
15615.63 -20.70 -6.30 5.60
15616.00 -19.60 -10.10 8.60
15616.13 -22.30 -12.30 7.60
15616.25 -26.00 -12.00 5.50
15616.50 -30.10 -9.30 4.70
15616.63 -23.90 -9.80 6.30
15617.13 -21.00 -10.50 7.30
15617.25 -23.30 -13.50 5.50
15617.50 -30.70 -5.00 5.80
15617.63 -29.00 -6.50 5.80
15617.88 -21.40 -7.00 4.90
15618.00 -18.50 -7.30 5.60
15618.13 -20.40 -10.10 6.50
15618.63 -33.00 -15.20 6.40
15618.75 -31.10 -10.90 3.30
15618.88 -28.00 -9.30 2.00
15619.00 -23.20 -8.10 1.70
15619.13 -22.40 -8.40 4.40
15619.25 -21.60 -9.40 6.40
15619.50 -22.00 -10.90 6.40
15619.75 -25.70 -14.40 3.70
15619.88 -36.00 -9.40 4.90
15620.13 -28.70 -10.20 2.90
15620.25 -26.80 -9.60 3.30
15620.38 -21.70 -7.00 5.20
15620.75 -20.30 -13.10 6.30
15620.88 -21.80 -18.20 4.50
15621.00 -28.10 -21.00 -1.60
15621.75 -21.20 -9.10 5.10
15621.88 -21.00 -11.00 4.20
15622.00 -22.70 -13.50 4.10
15622.13 -24.60 -18.20 2.30
15622.25 -30.40 -15.70 0.70
15622.50 -28.00 -7.40 4.30
15622.75 -23.00 -7.90 5.10
15623.13 -21.10 -12.70 4.70
15623.25 -22.70 -13.10 6.30
15623.50 -26.20 -13.00 7.50
15625.00 -24.00 -11.40 5.00
15625.63 -22.40 -12.10 4.10
15625.75 -20.70 -11.90 4.10
15626.25 -21.00 -9.60 8.50
15626.75 -22.70 -11.20 5.70
15627.00 -22.40 -7.90 6.70
15628.13 -20.20 -7.20 6.90
15629.13 -22.10 -12.60 8.00
15629.25 -24.20 -11.40 7.90
15629.88 -20.00 -10.70 10.80
15630.50 -25.90 -14.40 8.10
15631.00 -16.90 -14.90 9.90
15631.38 -20.70 -11.90 8.30
15631.63 -20.30 -11.20 8.70
15632.13 -18.50 -9.60 8.70
15632.25 -19.00 -10.10 8.50
15633.00 -18.10 -7.50 7.60
15633.25 -18.70 -9.20 8.70
15633.63 -25.30 -9.50 8.10
15634.75 -24.70 -14.60 7.30
15635.00 -22.80 -9.10 7.20
15635.38 -22.30 -10.90 5.40
15635.50 -22.30 -12.90 5.70
15636.50 -20.00 -9.40 5.20
15637.13 -23.20 -11.80 6.40
15637.50 -23.60 -7.40 7.00
15637.88 -20.20 -10.00 8.30
15638.00 -20.40 -11.00 7.70
15638.13 -22.20 -10.30 5.60
15638.50 -25.80 -12.30 5.00
15638.63 -20.00 -8.80 6.10
15639.63 -26.00 -8.80 6.00
15639.75 -19.90 -6.80 6.30
15640.00 -16.50 -6.10 8.00
15641.00 -21.00 -8.10 6.70
15641.63 -21.40 -10.70 6.70
15642.13 -22.20 -6.10 9.00
15642.25 -23.50 -9.10 8.70
15642.75 -27.40 -7.90 3.60
15643.50 -22.40 -10.70 8.50
15643.88 -24.00 -11.40 3.10
15644.13 -21.90 -10.30 5.40
15644.38 -18.70 -12.90 7.00
15644.88 -24.00 -10.90 4.50
15645.75 -22.60 -9.10 7.90
15646.38 -23.60 -11.10 8.30
15646.75 -21.90 -10.70 8.70
15646.88 -24.10 -12.60 8.20
15647.13 -22.90 -12.10 7.30
15647.25 -24.20 -12.30 7.10
15647.63 -22.30 -9.60 7.30
15649.00 -24.00 -12.30 7.30
15649.38 -23.80 -10.20 7.00
15649.63 -24.90 -10.70 3.70
15650.13 -22.80 -8.10 7.30
15650.75 -27.90 -13.50 5.40
15650.88 -28.10 -10.90 5.50
15651.00 -27.00 -10.00 6.30
15651.50 -20.80 -10.30 6.20
15651.75 -22.80 -13.30 9.60
15652.13 -27.20 -13.70 7.20
15652.25 -24.90 -12.00 6.90
15653.00 -20.70 -13.30 7.80
15654.25 -21.50 -14.20 4.30
15654.38 -20.40 -12.30 5.70
15654.75 -20.80 -12.60 7.40
15655.00 -21.20 -9.10 5.50
15655.38 -26.00 -11.60 6.30
15655.75 -25.40 -12.00 6.50
15657.25 -29.70 -9.00 7.90
15657.50 -29.30 -15.50 7.00
15657.63 -27.80 -11.80 5.70
15658.63 -25.20 -8.80 4.90
15659.00 -23.00 -9.40 3.90
15659.25 -25.90 -9.60 4.80
15659.38 -26.70 -11.80 5.00
15659.50 -25.90 -13.10 4.10
15659.63 -29.10 -9.10 5.20
15660.63 -27.40 -10.70 5.40
15660.75 -23.30 -10.70 6.80
15661.38 -25.40 -10.70 4.20
15661.50 -24.40 -10.70 4.80
15661.63 -24.90 -13.50 5.20
15662.50 -24.60 -12.10 5.60
15662.75 -25.20 -12.10 4.70
15663.13 -24.60 -14.40 7.40
15663.38 -23.20 -10.50 4.60
15663.50 -25.60 -12.30 3.80
15664.13 -25.00 -10.90 6.00
15664.25 -22.70 -11.20 7.40
15664.38 -21.60 -10.30 8.70
15664.63 -24.10 -11.60 8.70
15664.75 -26.50 -13.50 7.00
15665.38 -21.00 -10.10 3.30
15665.50 -20.50 -12.70 4.40
15665.63 -21.90 -10.70 4.00
15665.75 -22.40 -14.00 5.70
15665.88 -25.20 -17.50 4.30
15666.00 -24.50 -14.70 2.90
15666.25 -19.80 -9.00 2.00
15666.38 -18.60 -9.00 3.80
15666.63 -18.60 -7.00 4.80
15667.50 -22.10 -7.20 6.60
15667.63 -21.40 -5.10 6.50
15667.75 -21.00 -4.40 7.10
15668.25 -21.90 -12.60 9.10
15668.38 -23.70 -14.60 8.40
15668.63 -22.40 -13.50 7.30
15669.13 -20.80 -10.30 8.30
15669.38 -20.50 -11.60 8.50
15669.75 -21.60 -9.30 10.20
15669.88 -20.80 -7.90 11.30
15670.63 -21.10 -9.30 11.30
15671.13 -23.40 -12.80 10.90
15671.88 -21.20 -10.90 7.90
15672.00 -20.70 -11.40 7.30
15672.13 -21.10 -12.10 7.50
15672.25 -22.70 -11.20 8.60
15672.50 -23.90 -12.30 8.30
15672.63 -24.60 -11.60 5.90
15672.88 -24.00 -10.00 6.40
15673.00 -24.50 -9.50 8.10
15673.38 -24.40 -11.10 10.70
15673.63 -27.30 -14.80 12.50
15674.13 -26.80 -13.90 9.10
15674.25 -23.80 -14.00 9.40
15674.38 -20.20 -9.60 10.30
15674.63 -22.10 -12.00 12.90
15675.63 -20.60 -9.30 11.00
15675.88 -30.00 -14.80 7.90
15676.13 -34.10 -7.50 8.60
15676.38 -21.90 -10.30 4.70
15677.25 -27.80 -12.80 9.50
15677.63 -22.10 -12.10 7.20
15678.13 -22.90 -14.00 8.10
15678.25 -21.20 -14.20 7.80
15678.38 -21.60 -10.70 8.50
15678.50 -24.90 -9.80 8.40
15678.63 -26.20 -9.80 7.40
15678.75 -24.50 -9.50 8.00
15678.88 -25.90 -9.10 6.80
15679.00 -27.40 -11.60 5.00
15679.13 -27.90 -11.60 5.60
15679.25 -25.10 -12.60 6.20
15679.38 -24.80 -11.80 7.60
15679.63 -29.10 -15.90 7.80
15680.63 -25.70 -13.50 7.40
15681.75 -25.60 -10.90 3.60
15682.00 -23.20 -11.40 4.40
15682.13 -25.30 -14.60 3.90
15682.25 -22.80 -13.80 2.40
15682.50 -27.40 -12.00 2.30
15682.63 -27.80 -10.50 2.40
15683.25 -24.80 -11.40 3.20
15683.50 -29.40 -13.70 3.30
15683.75 -29.20 -13.50 1.60
15683.88 -28.60 -11.40 2.00
15684.50 -28.20 -13.50 3.80
15684.88 -28.60 -13.20 6.30
15685.00 -29.60 -14.10 6.30
15685.13 -29.30 -14.10 6.40
15686.00 -25.50 -13.30 9.20
15686.88 -21.70 -16.60 12.70
15687.00 -22.00 -14.60 11.80
15687.13 -22.10 -12.60 10.80
15687.25 -25.70 -10.70 10.00
15687.88 -20.80 -10.70 13.50
15688.00 -22.00 -11.80 15.30
15688.25 -28.40 -16.70 11.90
15688.38 -28.20 -15.90 10.40
15688.88 -22.10 -10.70 16.90
15689.00 -21.90 -13.30 16.50
15689.13 -22.50 -11.80 17.40
15689.25 -29.80 -16.90 16.70
15689.63 -31.70 -16.70 8.00
15689.88 -26.20 -16.80 7.20
15690.25 -23.40 -12.80 8.80
15690.63 -28.80 -13.70 8.20
15691.00 -26.90 -14.60 8.60
15691.13 -25.40 -11.60 10.10
15692.00 -33.10 -15.90 8.70
15693.88 -20.70 -13.80 6.70
15694.38 -22.70 -8.80 8.20
15694.88 -19.10 -3.50 4.80
15695.25 -20.20 -11.40 4.20
15695.50 -17.80 -8.40 -0.20
15695.75 -16.10 -8.70 3.90
15696.00 -17.10 -11.00 6.10
15696.63 -14.80 -9.90 8.30
15696.75 -17.80 -14.50 7.60
15696.88 -19.70 -12.70 7.00
15697.00 -20.40 -12.30 8.40
15697.25 -15.80 -12.10 8.50
15697.38 -13.60 -7.70 10.60
15697.50 -12.90 -7.50 10.60
15697.63 -14.90 -8.20 9.70
15697.75 -16.60 -9.20 9.60
15698.25 -21.60 -7.40 8.40
15698.75 -18.60 -10.70 11.70
15699.13 -23.60 -11.60 10.60
15699.88 -20.50 -9.80 13.60
15700.13 -23.70 -14.60 8.20
15700.25 -24.70 -14.60 6.30
15700.38 -26.20 -10.70 3.70
15700.50 -24.70 -9.80 2.90
15700.63 -22.60 -10.50 3.20
15700.75 -19.80 -10.80 4.30
15700.88 -17.30 -7.10 4.80
15701.00 -17.40 -9.20 5.60
15701.13 -16.70 -10.30 5.90
15701.25 -19.00 -11.90 5.90
15701.50 -23.40 -12.30 3.60
15702.13 -15.40 -7.50 4.70
15702.50 -20.80 -9.80 3.60
15702.75 -23.20 -12.30 0.90
15703.00 -17.00 -8.40 2.30
15703.25 -15.60 -7.50 4.50
15703.38 -16.70 -6.80 4.80
15704.88 -20.20 -8.20 3.80
15705.13 -21.10 -8.40 1.10
15705.25 -20.70 -8.60 0.30
15705.38 -18.50 -8.20 0.30
15705.63 -17.70 -4.90 4.10
15705.75 -18.30 -5.40 6.50
15706.38 -20.10 -8.40 4.20
15707.13 -21.50 -8.60 1.70
15707.63 -19.40 -6.60 7.40
15709.88 -12.80 1.70 6.10
15710.00 -12.60 -3.20 5.60
15710.63 -21.60 -8.80 4.60
15710.88 -21.20 -13.30 9.30
15711.13 -18.50 -4.90 8.00
15711.50 -18.20 -1.40 8.30
15711.88 -20.80 -12.60 8.60
15712.00 -18.40 -14.20 11.30
15712.75 -18.50 -8.20 6.10
15713.38 -20.40 -8.60 5.60
15713.50 -20.00 -14.50 4.40
15713.75 -23.20 -10.50 8.40
15713.88 -23.60 -11.60 9.00
15714.13 -23.20 -8.10 8.40
15714.75 -21.80 -9.60 6.10
15715.63 -22.00 -10.90 7.50
15716.00 -20.60 -9.40 5.80
15717.25 -22.30 -10.90 6.00
15717.63 -21.90 -10.30 6.40
15718.88 -24.10 -11.10 9.40
15719.00 -24.20 -11.80 9.20
15719.50 -23.30 -8.80 7.70
15719.88 -23.00 -7.90 9.00
15720.00 -21.20 -8.60 7.80
15720.25 -22.70 -11.20 7.70
15721.00 -19.70 -12.70 7.50
15721.13 -19.90 -12.30 8.50
15721.38 -24.50 -14.60 6.30
15721.50 -22.50 -11.80 5.80
15722.25 -20.10 -7.90 7.80
15722.38 -22.10 -11.60 9.60
15722.75 -21.00 -14.00 10.20
15723.00 -27.80 -11.80 6.70
15723.38 -22.70 -10.30 4.10
15723.63 -19.90 -6.80 7.50
15724.50 -21.90 -13.10 4.00
15724.63 -21.90 -10.70 2.80
15725.63 -23.40 -7.00 3.00
15725.88 -19.40 -8.00 1.40
15726.25 -17.80 -7.00 5.70
15726.50 -21.90 -11.20 3.80
15726.75 -23.50 -8.60 0.50
15727.25 -18.80 -4.90 0.50
15727.50 -20.00 -5.90 1.90
15728.25 -17.90 -1.40 8.40
15728.38 -19.70 -4.40 9.30
15728.63 -23.60 -10.70 7.40
15729.25 -15.40 -6.60 4.40
15729.63 -20.40 -11.00 6.50
15729.88 -24.40 -10.70 5.70
15730.00 -22.70 -11.20 5.00
15730.88 -25.40 -13.00 6.30
15731.38 -21.90 -10.70 7.20
15731.50 -20.80 -8.80 7.10
15731.63 -19.70 -8.20 6.90
15731.88 -22.40 -10.70 8.00
15732.25 -25.30 -12.30 7.30
15732.50 -23.30 -10.30 6.60
15732.88 -21.80 -6.30 5.90
15733.13 -19.60 -4.20 6.50
15733.63 -17.70 -6.80 6.40
15734.50 -21.00 -2.60 5.70
15734.88 -22.80 -10.90 6.00
15735.13 -31.40 -17.60 11.80
15735.38 -28.10 -11.30 6.50
15736.00 -25.80 -13.20 10.70
15736.38 -28.90 -17.60 9.10
15736.88 -24.60 -12.10 5.00
15737.00 -25.20 -10.20 7.00
15737.25 -22.90 -11.60 8.60
15737.50 -28.30 -12.80 7.20
15737.88 -28.70 -9.70 6.00
15738.00 -26.20 -9.80 5.80
15738.13 -23.20 -9.10 6.00
15738.38 -23.00 -7.40 9.50
15739.00 -31.20 -10.60 5.70
15739.25 -25.50 -11.30 10.60
15740.25 -30.80 -13.70 5.60
15741.13 -25.80 -13.30 9.60
15741.50 -28.40 -12.00 4.20
15741.88 -23.30 -11.20 5.00
15742.13 -23.20 -9.60 7.00
15742.25 -23.80 -11.60 5.50
15742.38 -28.10 -10.40 3.60
15742.50 -25.80 -11.40 3.50
15743.50 -24.60 -10.70 6.00
15743.63 -23.20 -8.10 7.60
15743.75 -24.70 -7.00 6.40
15743.88 -24.90 -7.90 6.70
15744.13 -29.30 -10.70 1.00
15744.50 -19.70 -6.40 1.60
15745.38 -23.70 -12.30 5.00
15746.00 -23.90 -13.70 5.60
15746.13 -23.80 -14.40 5.90
15746.50 -19.30 -8.60 6.20
15748.13 -23.20 -11.90 -1.00
15748.25 -18.50 -13.40 -1.30
15748.75 -21.10 -12.70 1.50
15748.88 -24.00 -11.40 1.40
15749.13 -22.40 -9.80 2.00
15749.25 -22.60 -10.10 2.70
15749.38 -20.30 -10.80 1.50
15749.63 -19.90 -9.60 2.10
15750.00 -21.70 -7.90 0.60
15750.38 -19.70 -9.20 2.20
15750.88 -18.70 -6.60 1.20
15751.00 -18.50 -8.20 2.10
15751.38 -20.30 -9.40 4.00
15752.88 -25.40 -13.10 4.20
15753.75 -19.00 -9.20 4.00
15754.50 -20.60 -8.80 3.30
15755.13 -21.60 -9.80 5.50
15755.25 -21.60 -10.30 5.00
15755.63 -21.90 -9.40 4.50
15756.13 -18.90 -9.40 5.60
15756.88 -21.20 -10.50 3.60
15757.38 -23.00 -10.30 4.80
15757.50 -24.40 -9.80 3.30
15757.63 -21.00 -8.60 2.30
15758.25 -20.70 -9.60 7.40
15758.38 -24.20 -11.40 7.40
15760.63 -21.60 -9.80 5.70
15760.75 -25.20 -11.20 3.70
15760.88 -22.30 -11.00 3.60
15761.38 -22.80 -10.50 7.50
15761.50 -20.30 -9.40 7.40
15761.63 -20.70 -9.10 7.70
15761.75 -18.20 -9.60 7.90
15762.00 -21.00 -9.60 6.00
15762.13 -21.10 -9.80 5.40
15762.75 -20.70 -7.70 4.50
15763.00 -21.70 -7.90 4.60
15763.25 -22.00 -9.60 4.00
15763.38 -23.60 -11.60 4.80
15763.63 -24.40 -12.60 5.80
15763.75 -25.20 -10.70 6.50
15764.00 -23.40 -12.80 5.40
15764.25 -24.30 -10.50 3.80
15764.38 -24.00 -9.10 4.50
15764.63 -22.30 -9.10 4.60
15764.75 -20.60 -10.30 3.80
15765.00 -20.20 -9.60 4.50
15765.13 -21.70 -10.90 6.30
15765.25 -22.50 -15.10 6.90
15765.38 -23.30 -11.60 6.50
15765.50 -23.80 -10.70 5.50
15765.63 -21.60 -10.30 4.30
15765.75 -24.40 -12.10 4.20
15765.88 -21.40 -10.70 4.20
15766.00 -22.40 -10.70 5.90
15766.25 -20.30 -9.80 7.40
15766.38 -19.40 -9.40 6.10
15766.50 -20.70 -10.10 4.20
15766.63 -22.00 -11.90 3.80
15766.88 -25.40 -11.10 6.20
15767.00 -24.50 -10.90 8.10
15767.13 -22.70 -9.30 8.20
15767.25 -20.20 -10.10 7.60
15767.38 -19.90 -9.60 7.40
15767.50 -22.00 -11.90 4.40
15767.63 -22.60 -10.50 2.70
15767.75 -24.90 -8.80 1.40
15767.88 -29.00 -7.40 0.60
15768.00 -26.80 -3.90 1.20
15768.38 -16.40 -8.60 9.30
15768.50 -16.90 -8.60 10.60
15768.63 -19.10 -8.80 10.60
15768.75 -23.30 -10.70 8.80
15769.13 -22.80 -9.10 5.50
15769.38 -17.80 -5.70 9.00
15769.75 -22.30 -12.30 8.10
15770.38 -21.10 -10.70 5.50
15770.63 -19.90 -10.10 7.90
15770.75 -19.10 -11.20 8.70
15770.88 -21.80 -10.50 6.80
15771.00 -23.60 -12.60 3.10
15771.13 -23.50 -11.40 2.20
15771.25 -21.90 -10.30 1.70
15771.63 -18.80 -5.90 6.80
15771.75 -18.40 -7.00 6.30
15771.88 -18.10 -8.40 6.30
15772.13 -19.40 -8.80 4.40
15772.50 -23.20 -10.50 8.10
15773.13 -21.40 -8.40 4.30
15773.38 -26.70 -13.30 3.40
15773.75 -22.60 -8.10 4.80
15774.38 -23.70 -10.50 6.80
15774.50 -24.40 -10.70 5.80
15774.63 -24.70 -14.60 4.90
15774.88 -22.40 -12.60 3.70
15775.63 -22.80 -11.00 3.50
15775.75 -28.80 -8.30 3.30
15776.25 -18.30 -5.40 8.10
15776.50 -18.60 -8.80 6.90
15776.63 -20.40 -10.50 5.90
15777.50 -20.00 -8.30 11.00
15778.13 -19.90 -10.10 7.60
15778.25 -18.50 -9.20 8.70
15778.38 -19.40 -8.40 8.40
15778.50 -20.60 -8.80 7.20
15778.63 -22.40 -10.30 6.10
15779.38 -22.80 -11.40 7.20
15779.50 -25.60 -11.40 5.40
15780.00 -23.60 -11.20 5.60
15780.25 -20.60 -9.40 7.00
15780.50 -21.00 -10.50 6.20
15780.75 -24.40 -11.60 3.20
15780.88 -24.20 -11.80 4.10
15781.00 -25.10 -8.10 5.90
15781.25 -23.00 -9.40 5.70
15781.38 -21.10 -10.70 5.00
15781.50 -19.00 -10.50 5.60
15782.13 -28.20 -12.00 5.20
15782.75 -21.20 -10.00 8.00
15783.00 -20.70 -10.90 9.40
15783.38 -27.50 -12.20 6.80
15783.88 -22.80 -10.50 6.60
15784.25 -23.80 -10.70 4.60
15784.50 -24.90 -13.10 5.70
15784.75 -22.50 -10.50 7.00
15784.88 -23.30 -12.60 8.10
15785.50 -25.10 -10.00 2.90
15785.75 -18.80 -6.80 4.10
15786.00 -20.40 -9.60 9.00
15786.13 -22.40 -11.20 8.10
15786.38 -28.60 -10.90 3.90
15786.50 -33.30 -13.40 2.30
15786.75 -21.00 -7.70 2.40
15786.88 -19.30 -10.50 5.90
15787.00 -19.60 -8.10 8.00
15787.13 -20.10 -6.60 8.30
15787.50 -25.10 -14.40 2.80
15787.63 -28.10 -11.40 1.20
15787.88 -23.40 -6.10 5.40
15788.13 -18.80 -8.20 5.90
15788.38 -17.90 -11.00 4.00
15788.63 -25.90 -14.00 4.00
15789.38 -23.00 -10.70 3.10
15789.63 -22.40 -13.50 7.90
15789.88 -21.30 -12.10 8.80
15790.13 -22.80 -11.40 11.50
15790.38 -26.30 -14.60 9.30
15790.50 -26.10 -13.70 7.60
15790.75 -26.30 -13.70 5.80
15790.88 -24.30 -13.50 6.20
15791.00 -24.20 -12.80 5.40
15791.13 -21.30 -12.10 6.00
15791.25 -20.80 -11.20 7.10
15792.13 -20.80 -11.60 6.40
15792.38 -23.70 -11.40 5.90
15792.50 -24.80 -8.10 5.40
15792.63 -26.50 -10.20 3.00
15793.00 -23.70 -10.50 7.90
15793.13 -23.20 -11.40 6.60
15793.25 -23.60 -11.20 5.60
15793.38 -25.70 -11.10 5.70
15793.50 -29.10 -11.30 6.00
15793.88 -22.00 -9.10 7.90
15794.00 -22.60 -9.10 9.10
15794.75 -26.90 -8.30 10.20
15795.00 -22.50 -5.60 9.90
15795.25 -22.40 -7.90 7.40
15795.50 -22.30 -6.30 4.30
15795.88 -21.30 -12.10 4.00
15796.00 -21.30 -11.60 4.50
15796.25 -21.20 -9.60 3.70
15796.38 -23.00 -10.30 3.80
15796.50 -22.60 -10.00 4.30
15796.63 -22.00 -10.90 6.00
15796.75 -22.80 -9.10 7.60
15796.88 -23.80 -9.80 8.60
15797.00 -25.80 -11.80 8.00
15797.13 -22.40 -14.00 6.50
15797.25 -27.50 -14.60 6.40
15797.38 -27.50 -12.20 6.00
15797.50 -24.90 -8.80 6.50
15797.63 -23.20 -10.00 8.30
15797.75 -23.30 -11.60 9.70
15797.88 -20.30 -12.60 10.60
15798.00 -20.40 -11.80 10.30
15798.13 -22.30 -9.10 8.70
15798.50 -21.00 -10.50 6.10
15798.63 -21.20 -8.10 6.70
15798.75 -23.00 -8.30 6.10
15798.88 -22.60 -7.70 5.60
15799.00 -22.30 -7.20 5.90
15799.13 -20.30 -8.40 6.00
15799.25 -18.90 -4.20 4.80
15799.38 -17.10 1.90 5.10
15799.50 -16.90 -4.00 6.10
15799.63 -15.80 -2.20 8.30
15799.75 -16.50 -9.90 6.70
15799.88 -21.50 -10.00 7.60
15800.00 -21.10 -9.80 7.00
15800.13 -20.30 -7.90 7.40
15800.25 -23.90 -9.30 7.40
15800.38 -26.90 -10.70 6.50
15800.50 -21.80 -15.40 3.70
15800.75 -27.00 -16.10 1.90
15800.88 -22.90 -8.60 1.70
15801.00 -21.40 -7.00 2.60
15801.25 -18.20 -10.10 7.20
15801.50 -22.00 -8.60 5.00
15801.63 -24.70 -9.80 3.20
15801.75 -25.20 -7.00 3.70
15801.88 -21.80 -3.00 6.20
15802.00 -23.20 -6.70 9.80
15802.13 -20.70 -7.20 10.00
15802.38 -22.60 -9.10 9.60
15802.50 -24.10 -14.40 5.80
15802.63 -22.30 -10.10 2.60
15803.13 -20.30 -7.00 5.80
15803.25 -19.20 -7.90 7.20
15803.63 -23.60 -10.30 6.10
15803.75 -29.30 -11.10 3.90
15804.13 -20.60 -10.70 4.50
15804.25 -20.70 -9.60 6.70
15804.38 -19.40 -11.60 7.50
15804.50 -21.60 -11.20 8.10
15805.00 -22.40 -9.80 2.90
15805.25 -21.20 -11.00 6.10
15805.38 -21.80 -9.60 6.30
15805.50 -21.60 -11.20 6.90
15806.50 -18.40 -8.80 6.50
15806.63 -19.90 -11.00 5.80
15807.13 -19.30 -11.40 5.70
15808.00 -22.80 -10.00 3.30
15808.13 -21.10 -8.40 6.40
15808.25 -18.10 -6.10 8.50
15809.00 -27.00 -18.10 5.40
15809.25 -18.20 -11.50 4.10
15809.38 -16.30 -11.90 6.00
15809.50 -20.20 -11.00 7.00
15809.63 -19.10 -12.70 8.60
15809.75 -23.60 -10.20 9.00
15809.88 -22.00 -10.50 10.00
15810.75 -19.00 -12.30 11.60
15811.25 -24.80 -11.80 5.00
15811.38 -23.20 -8.10 4.50
15811.50 -18.90 -6.10 4.10
15811.63 -16.40 -4.00 4.60
15811.88 -16.80 -3.80 5.10
15812.00 -17.50 -5.50 3.90
15812.13 -16.70 -5.90 5.60
15812.38 -22.40 -8.30 8.50
15812.50 -22.70 -9.80 6.90
15813.00 -15.80 -7.30 1.90
15813.25 -15.00 -6.90 3.60
15813.38 -17.20 -8.60 5.10
15813.50 -15.10 -10.30 5.80
15813.63 -18.20 -13.80 8.10
15813.75 -20.20 -9.20 4.00
15814.00 -17.60 -6.20 2.60
15814.63 -22.10 -6.30 4.60
15814.75 -21.80 -8.10 4.40
15815.13 -21.10 -8.40 4.70
15815.25 -20.70 -7.70 4.90
15815.88 -18.00 -8.60 7.20
15816.00 -21.00 -9.10 8.10
15816.13 -22.80 -9.10 5.40
15816.25 -22.60 -9.60 4.10
15816.75 -18.50 -5.40 12.70
15817.13 -20.80 -8.80 5.40
15817.50 -22.70 -10.30 7.70
15817.75 -19.10 -9.80 7.70
15818.00 -17.70 -7.30 5.50
15818.38 -21.30 -10.70 7.90
15819.63 -23.70 -11.40 7.40
15820.00 -22.50 -12.80 9.00
15820.13 -21.70 -9.60 10.10
15821.00 -21.70 -13.30 10.00
15821.50 -26.50 -11.10 2.70
15822.00 -20.20 -9.60 10.00
15822.75 -20.80 -8.40 5.60
15822.88 -19.70 -7.70 7.10
15823.13 -20.30 -8.80 7.30
15823.50 -26.10 -14.20 4.00
15823.63 -25.30 -12.30 3.90
15823.75 -23.00 -8.80 3.80
15823.88 -20.60 -7.50 5.60
15824.00 -18.30 -10.30 6.80
15824.13 -18.10 -11.20 7.90
15824.25 -21.00 -10.00 7.70
15824.50 -28.70 -12.60 4.40
15824.63 -29.60 -14.60 4.20
15824.75 -26.80 -13.00 7.60
15824.88 -27.10 -10.20 8.80
15825.00 -27.90 -10.60 8.70
15825.13 -25.60 -10.40 9.10
15825.25 -23.70 -6.70 11.90
15825.38 -22.70 -7.00 12.60
15825.63 -29.20 -13.00 7.80
15825.88 -24.50 -13.70 5.70
15826.00 -22.90 -11.60 6.20
15826.25 -21.30 -11.20 7.30
15826.38 -23.30 -9.80 9.70
15826.50 -22.10 -11.60 8.30
15826.63 -22.40 -8.80 8.50
15826.88 -31.20 -13.40 9.40
15827.13 -23.90 -19.30 9.90
15827.25 -18.30 -15.80 11.50
15827.38 -19.30 -9.10 12.80
15827.50 -20.40 -8.60 11.40
15827.63 -21.60 -10.70 9.60
15827.75 -24.30 -12.60 7.00
15827.88 -22.90 -12.00 9.90
15828.00 -20.10 -10.90 12.50
15828.25 -18.60 -9.30 16.50
15828.38 -19.10 -11.60 16.20
15829.00 -16.40 -10.70 13.20
15829.13 -13.90 -12.70 15.40
15829.25 -13.50 -14.30 16.60
15829.75 -25.60 -10.00 5.90
15829.88 -25.70 -11.60 5.20
15830.00 -19.10 -9.80 6.30
15830.13 -19.00 -9.60 7.90
15830.25 -20.40 -10.00 8.20
15830.50 -24.50 -10.50 6.30
15830.63 -29.40 -12.20 4.90
15830.75 -29.10 -12.20 4.20
15830.88 -26.00 -8.80 5.50
15831.00 -23.20 -7.70 6.60
15831.13 -22.30 -8.10 7.20
15831.50 -24.60 -12.00 7.20
15832.00 -24.50 -9.10 5.90
15832.38 -23.00 -15.10 5.10
15833.38 -20.20 -10.50 4.20
15833.75 -22.10 -10.70 6.80
15833.88 -22.80 -11.40 6.30
15834.00 -24.80 -11.80 6.30
15834.25 -22.40 -14.00 6.20
15835.00 -21.20 -12.30 4.60
15835.13 -21.10 -12.10 4.60
15835.25 -19.60 -11.00 4.60
15835.38 -20.70 -11.90 3.90
15836.00 -22.90 -13.50 3.10
15836.25 -20.60 -11.70 2.80
15836.50 -20.30 -7.90 1.70
15836.63 -20.60 -9.40 1.50
15837.13 -22.20 -10.30 3.70
15837.25 -20.50 -9.20 3.50
15837.38 -20.20 -10.50 4.40
15837.63 -21.20 -10.50 3.10
15837.75 -20.30 -10.30 2.60
15838.00 -20.80 -9.90 1.40
15838.13 -18.30 -11.20 0.70
15838.38 -13.00 -4.30 5.10
15838.50 -8.40 4.50 4.80
15838.63 -13.60 0.80 5.90
15838.75 -12.60 -3.60 6.70
15839.00 -17.10 -7.10 3.80
15839.25 -26.00 -7.90 7.00
15839.38 -25.90 -4.80 10.40
15839.50 -15.80 6.50 9.30
15839.63 -17.00 0.20 13.20
15839.75 -15.80 -4.50 9.80
15839.88 -14.70 -8.20 6.20
15840.00 -16.10 -9.20 4.90
15840.13 -17.40 -9.70 4.00
15840.25 -20.20 -12.30 2.40
15840.38 -18.90 -10.80 2.10
15840.63 -5.60 16.20 6.70
15840.75 -7.30 11.70 8.10
15840.88 -10.30 3.20 15.10
15841.13 -14.10 -5.20 3.50
15841.25 -20.90 -10.30 -1.40
15841.38 -21.30 -13.60 -1.10
15841.50 -22.60 -10.50 1.70
15841.63 -15.40 -5.70 5.10
15841.75 -16.10 -8.60 11.30
15841.88 -17.60 -5.10 10.30
15842.00 -18.20 -8.20 9.10
15842.25 -22.30 -12.90 6.80
15842.38 -25.70 -8.80 3.20
15842.50 -24.60 -11.20 4.70
15842.63 -18.80 -3.10 6.00
15842.75 -17.10 0.90 9.00
15842.88 -16.10 -4.00 11.80
15843.00 -15.60 -4.70 7.30
15843.25 -15.20 -7.30 3.20
15843.38 -16.60 -8.20 2.90
15843.50 -17.30 -9.40 1.90
15843.63 -17.90 -10.60 2.50
15844.00 -8.40 -3.20 1.60
15844.13 -6.00 -7.40 2.40
15844.25 -8.80 -5.20 5.40
15844.38 -15.90 -4.30 1.40
15844.75 -17.90 -14.30 5.00
15844.88 -18.40 -16.60 4.00
15845.00 -18.40 -13.80 3.70
15845.13 -18.10 -9.00 3.70
15845.25 -16.10 -10.10 6.40
15845.38 -19.20 -6.60 1.60
15845.50 -17.30 -6.20 2.20
15845.63 -8.00 -7.20 1.50
15845.75 -14.70 -6.90 2.90
15845.88 -11.40 -10.20 6.20
15846.00 -18.00 -9.20 5.60
15846.13 -19.00 -9.60 6.40
15846.25 -21.80 -10.50 3.90
15846.38 -15.10 -6.60 3.90
15846.88 -14.40 -10.60 6.90
15847.00 -16.60 -10.60 4.40
15847.13 -15.90 -9.00 6.10
15847.25 -18.90 -11.20 6.60
15847.38 -23.20 -9.60 3.60
15847.50 -25.60 -11.40 3.60
15847.63 -26.10 -1.90 3.80
15847.75 -19.90 0.00 4.40
15847.88 -16.30 -2.90 6.20
15848.00 -16.20 -6.60 8.50
15848.13 -16.70 -10.30 8.30
15848.38 -23.40 -12.90 2.60
15848.50 -28.50 -8.30 1.70
15848.63 -26.40 -5.40 3.90
15848.88 -18.00 -3.10 9.50
15849.00 -18.10 -1.90 13.90
15849.13 -21.30 -10.70 14.30
15849.63 -27.00 -10.40 7.10
15850.00 -20.60 -7.00 7.50
15850.13 -17.30 -7.90 10.10
15850.25 -16.10 -6.80 13.40
15850.38 -18.40 -9.60 13.80
15850.50 -21.60 -9.80 12.30
15850.88 -32.90 -15.00 8.10
15851.00 -27.90 -9.30 7.60
15851.13 -23.20 -8.60 9.10
15851.25 -22.30 -10.50 10.70
15851.50 -21.60 -11.60 12.20
15851.63 -21.80 -12.60 11.70
15851.75 -25.70 -11.10 9.00
15851.88 -30.50 -13.20 7.10
15852.00 -30.90 -11.50 7.60
15852.13 -25.70 -13.90 8.10
15852.38 -22.00 -10.90 7.10
15852.50 -21.40 -8.40 5.70
15852.63 -22.40 -7.90 5.20
15852.75 -22.50 -5.60 4.60
15852.88 -24.40 -8.80 2.60
15853.00 -24.70 -7.00 1.60
15853.13 -22.50 -3.30 5.60
15853.25 -28.40 -1.10 6.60
15853.38 -22.80 -9.60 3.40
15853.50 -23.60 -8.40 2.20
15853.63 -20.50 -8.60 1.50
15853.75 -19.90 -8.60 3.00
15853.88 -21.80 -10.10 4.70
15854.00 -22.20 -9.80 4.70
15854.13 -21.60 -10.70 4.20
15854.38 -20.30 -2.60 4.40
15854.50 -21.90 -6.50 5.00
15854.63 -15.30 -2.70 6.70
15854.75 -17.70 -4.00 9.70
15854.88 -27.60 -14.80 6.10
15855.00 -26.10 -15.10 2.00
15855.13 -24.10 -14.90 2.00
15855.25 -25.30 -17.00 0.60
15855.38 -23.90 -9.40 -0.50
15855.50 -24.00 -11.90 -0.70
15855.63 -27.40 -11.10 0.10
15855.75 -23.00 -5.10 -0.20
15855.88 -21.60 -4.00 4.20
15856.00 -22.90 -3.00 5.90
15856.13 -22.00 -8.10 7.40
15856.25 -20.30 -7.00 8.70
15856.38 -19.90 -7.20 7.50
15856.50 -20.10 -12.90 8.00
15856.63 -21.20 -11.80 9.10
15856.75 -20.10 -10.90 11.30
15856.88 -19.60 -12.30 13.10
15857.13 -22.80 -10.40 16.40
15857.25 -21.30 -15.80 14.40
15857.38 -16.40 -14.50 9.10
15857.63 -15.80 -9.40 8.00
15857.75 -19.40 -8.40 10.30
15857.88 -19.00 -11.40 13.40
15858.25 -13.40 -13.10 13.70
15858.38 -16.70 -9.80 13.70
15858.88 -19.40 -13.10 9.60
15859.25 -18.30 -9.40 10.40
15859.38 -18.80 -10.70 9.70
15859.50 -20.80 -13.10 7.80
15859.63 -18.70 -9.60 6.70
15859.75 -17.50 -9.90 6.90
15859.88 -17.10 -11.90 5.90
15860.00 -15.30 -8.40 5.80
15860.13 -15.30 -7.50 7.20
15860.50 -12.90 -9.40 10.10
15860.63 -17.00 -13.60 11.90
15860.75 -13.60 -5.90 12.80
15861.00 -17.90 -13.80 9.20
15861.13 -22.90 -6.30 6.20
15861.25 -13.00 -6.20 6.90
15861.38 -10.70 -9.00 9.10
15861.50 -12.80 -7.30 10.00
15861.63 -12.90 -9.40 11.60
15861.75 -15.20 -14.00 13.20
15861.88 -16.60 -13.30 12.30
15862.00 -18.60 -10.70 12.60
15862.13 -21.60 -12.10 7.60
15862.25 -21.00 -9.60 6.90
15862.38 -18.70 -11.90 4.50
15862.50 -12.70 -9.00 6.50
15862.63 -9.10 -7.10 10.60
15862.75 -12.20 -7.30 14.60
15862.88 -12.20 -7.30 16.20
15863.00 -15.20 -9.60 14.80
15863.25 -27.40 -12.50 10.60
15863.38 -26.00 -15.50 7.90
15863.50 -19.20 -5.70 8.60
15863.63 -9.10 2.90 9.40
15863.75 -2.60 7.10 14.50
15864.00 -11.50 -11.30 12.50
15864.25 -18.30 -11.70 5.10
15864.38 -20.00 -12.10 2.20
15864.50 -24.70 -6.50 1.50
15864.63 -17.70 -4.90 3.50
15864.75 -19.40 -6.60 7.00
15864.88 -12.10 -1.40 10.20
15865.00 -14.70 -3.10 13.90
15865.13 -20.90 -11.40 8.00
15865.25 -20.50 -12.60 9.00
15865.38 -21.90 -16.10 9.80
15865.50 -28.10 -19.00 10.80
15865.63 -30.00 -17.10 13.00
15865.75 -30.70 -9.30 7.60
15866.00 -24.30 -1.60 4.80
15866.13 -18.20 -5.90 8.60
15866.25 -19.20 -6.60 10.10
15866.38 -19.30 -5.40 8.20
15866.50 -21.00 -7.70 10.80
15866.63 -21.30 -12.10 7.70
15866.75 -20.60 -16.60 3.80
15866.88 -19.80 -5.10 1.20
15867.00 -16.80 3.90 2.10
15867.13 -14.60 -0.10 6.90
15867.38 -15.70 -3.40 1.40
15867.63 -14.70 -4.90 6.50
15867.75 -24.10 -8.30 5.60
15867.88 -17.00 -11.70 4.60
15868.25 0.50 16.10 10.70
15868.63 -14.90 -2.90 2.70
15868.75 -14.70 -6.40 6.20
15868.88 -16.60 -7.70 6.20
15869.00 -13.90 -9.70 6.00
15869.25 -13.70 -8.40 15.80
15869.38 -18.40 -5.60 15.60
15869.75 -16.30 -7.70 13.30
15869.88 -17.30 -7.50 11.80
15870.00 -15.10 -8.40 10.50
15870.13 -14.30 -7.50 10.20
15870.25 -15.70 -8.60 8.30
15870.38 -11.90 -11.00 10.60
15870.50 -15.80 -11.60 14.80
15870.63 -19.00 -8.60 14.10
15870.75 -17.70 -7.70 11.10
15870.88 -16.50 -9.40 11.20
15871.00 -19.00 -11.00 9.80
15871.13 -17.20 -13.10 8.70
15871.25 -24.40 -10.70 9.20
15871.38 -18.50 -8.60 5.90
15871.50 -16.40 -6.40 8.20
15871.63 -17.70 -7.30 8.70
15871.75 -18.80 -12.10 9.50
15871.88 -16.80 -12.50 8.30
15872.00 -18.40 -12.90 7.00
15872.13 -21.70 -11.90 6.70
15872.25 -22.90 -12.10 3.40
15872.38 -22.70 -7.90 2.20
15872.50 -17.00 -10.80 2.40
15872.63 -14.70 -9.70 4.70
15872.75 -14.50 -7.50 7.10
15872.88 -14.40 -7.70 8.80
15873.00 -16.40 -6.80 9.30
15873.13 -15.60 -4.70 8.70
15873.25 -16.20 -5.70 10.50
15873.38 -22.80 -10.00 8.80
15873.50 -24.70 -14.20 6.00
15873.63 -18.40 -14.30 3.80
15873.75 -12.70 -9.90 4.00
15873.88 -13.00 -11.00 6.40
15874.00 -10.80 -13.40 8.50
15874.13 -12.50 -13.40 8.10
15874.25 -16.10 -11.90 4.60
15874.38 -19.60 -11.90 4.50
15874.50 -18.30 -11.70 3.90
15874.63 -13.60 -8.20 2.90
15874.75 -14.60 -8.00 3.00
15874.88 -15.60 -8.40 2.40
15875.00 -13.70 -9.50 2.70
15875.13 -15.50 -7.30 1.10
15875.38 -16.90 -6.90 0.50
15875.50 -16.30 -6.60 0.70
15875.63 -16.30 -8.50 0.70
15875.75 -16.10 -7.80 0.50
15875.88 -16.10 -6.90 0.50
15876.00 -15.20 -7.80 0.10
15876.13 -14.80 -6.20 1.00
15876.25 -17.10 -6.60 0.30
15876.38 -13.70 -3.20 1.70
15876.50 -15.10 -3.40 3.10
15876.63 -16.20 -2.70 1.50
15876.75 -15.40 -5.70 0.30
15876.88 -19.10 -6.80 -1.00
15877.00 -20.90 -9.40 -0.50
15877.25 -18.90 -5.10 1.90
15877.38 -20.10 -7.50 2.70
15877.50 -22.80 -11.00 0.70
15877.75 -20.70 -11.00 -1.70
15878.25 -18.30 -4.00 4.60
15878.38 -18.10 -6.60 3.10
15878.75 -20.50 -6.80 2.50
15879.00 -17.50 -3.60 4.20
15879.13 -17.10 -4.20 5.70
15879.75 -15.90 -7.50 3.00
15879.88 -16.20 -7.10 5.80
15880.00 -17.80 -6.10 7.80
15880.13 -16.40 -5.90 9.10
15880.25 -16.40 -7.70 7.90
15880.88 -17.40 -8.20 4.90
15881.50 -17.00 -9.40 3.70
15881.63 -17.30 -8.40 3.10
15882.38 -20.00 -9.40 5.00
15882.63 -24.70 -8.80 2.10
15882.75 -23.00 -10.30 0.50
15883.88 -23.70 -11.40 2.70
15884.00 -22.20 -10.30 3.60
15884.13 -18.50 -4.50 4.60
15884.38 -15.60 -4.70 5.80
15884.63 -19.80 -8.40 4.70
15885.00 -21.70 -8.40 3.70
15885.25 -20.50 -5.90 7.30
15885.38 -20.80 -7.90 8.20
15885.50 -20.30 -7.50 6.90
15885.88 -20.40 -10.10 3.40
15886.00 -23.80 -11.20 4.70
15886.13 -24.00 -9.10 6.40
15886.38 -20.90 -7.00 3.30
15887.50 -23.70 -11.80 4.60
15887.63 -25.70 -11.10 3.30
15888.00 -20.80 -9.80 4.40
15888.25 -21.00 -10.10 4.60
15888.38 -20.70 -9.20 4.30
15888.63 -22.80 -11.00 2.40
15888.75 -23.00 -10.70 2.50
15888.88 -22.30 -9.10 3.20
15889.13 -19.70 -7.30 5.60
15889.25 -18.90 -8.40 6.50
15889.63 -24.40 -11.20 4.00
15889.75 -26.10 -10.90 2.90
15890.50 -21.60 -8.80 6.30
15890.75 -20.00 -15.80 8.00
15890.88 -22.00 -7.20 10.80
15891.50 -22.70 -11.10 11.10
15892.88 -21.50 -10.00 6.20
15893.00 -20.60 -10.70 6.70
15893.13 -21.20 -11.00 4.60
15893.25 -20.50 -14.90 6.20
15893.38 -19.10 -17.30 4.80
15893.50 -22.00 -13.80 5.10
15893.63 -17.90 -11.00 2.30
15893.75 -17.80 -9.90 2.30
15893.88 -19.80 -12.10 4.20
15894.00 -22.30 -11.00 4.20
15894.38 -14.30 -7.10 6.80
15894.50 -15.00 -5.90 8.50
15894.63 -15.50 -6.80 10.20
15894.75 -16.60 -7.20 12.60
15895.38 -15.70 -11.50 6.70
15895.50 -15.80 -10.30 6.80
15896.13 -19.80 -8.80 9.30
15896.25 -18.50 -7.70 9.50
15896.38 -18.40 -7.00 7.90
15896.50 -17.80 -8.00 5.60
15896.63 -17.40 -10.10 5.50
15897.13 -18.50 -9.20 8.70
15897.25 -18.90 -8.80 7.10
15897.38 -20.10 -8.40 5.60
15897.50 -21.20 -10.50 5.60
15897.63 -19.90 -10.10 5.40
15897.75 -20.00 -10.30 6.60
15897.88 -17.60 -7.50 7.70
15898.13 -17.00 -6.10 9.00
15898.25 -18.80 -6.30 9.60
15898.75 -21.60 -9.30 9.50
15899.13 -20.30 -8.80 9.90
15899.25 -21.70 -11.80 10.90
15899.88 -23.80 -11.10 9.80
15900.63 -18.60 -12.70 9.20
15901.00 -21.00 -15.40 6.30
15901.25 -20.30 -14.00 4.10
15901.63 -18.50 -10.50 6.10
15901.75 -20.00 -8.40 8.10
15902.38 -20.70 -11.90 7.90
15902.50 -20.40 -11.90 9.40
15902.63 -20.40 -13.80 11.60
15903.13 -26.90 -16.50 8.40
15903.25 -26.80 -13.90 6.50
15903.50 -21.90 -7.00 8.50
15903.63 -20.30 -7.90 10.50
15903.75 -18.60 -6.50 11.40
15903.88 -19.80 -7.40 12.00
15904.00 -22.00 -8.60 11.30
15904.13 -23.40 -11.80 10.40
15904.38 -28.80 -12.80 7.90
15904.50 -22.80 -9.10 8.50
15904.63 -17.70 -4.40 10.70
15905.00 -19.80 -12.30 13.80
15905.13 -20.60 -13.80 11.40
15905.25 -27.20 -13.20 9.10
15905.50 -30.00 -10.60 7.40
15905.63 -23.90 -8.30 6.80
15905.75 -16.40 -7.30 8.70
15906.13 -17.90 -9.60 12.10
15906.25 -22.40 -10.20 9.80
15906.50 -24.50 -18.60 11.50
15906.63 -28.60 -9.00 11.90
15907.25 -23.90 -9.80 6.80
15907.38 -29.10 -11.80 4.50
15907.75 -23.60 -7.90 8.40
15909.75 -21.20 -8.10 7.30
15910.13 -20.20 -9.60 8.30
15910.25 -21.60 -11.60 8.60
15910.50 -22.80 -10.00 7.70
15911.25 -21.40 -9.80 6.60
15911.38 -19.80 -7.90 6.80
15911.50 -19.30 -7.30 6.10
15911.75 -20.30 -7.90 5.50
15911.88 -19.40 -12.70 6.30
15912.00 -20.40 -13.80 9.10
15912.13 -25.20 -10.70 10.10
15912.25 -22.50 -6.10 7.20
15912.50 -21.90 -8.40 3.80
15912.75 -23.00 -10.30 3.40
15912.88 -22.20 -6.50 6.00
15913.63 -29.60 -14.60 1.50
15913.75 -25.50 -10.20 3.80
15913.88 -18.90 -5.10 6.80
15914.00 -14.60 -4.20 8.30
15914.13 -15.80 -5.50 8.70
15914.25 -18.30 -11.20 8.10
15915.13 -17.40 -9.20 6.80
15915.38 -20.30 -9.40 3.10
15915.50 -19.80 -11.20 3.10
15915.75 -20.80 -9.40 7.50
15915.88 -21.60 -10.70 6.10
15916.00 -18.80 -8.60 3.10
15916.13 -20.50 -7.30 3.20
15916.25 -18.20 -7.30 4.00
15916.88 -20.70 -10.10 6.60
15917.38 -18.30 -5.90 4.20
15917.50 -15.60 -7.10 5.60
15917.75 -18.10 -9.40 8.50
15917.88 -19.60 -8.10 8.50
15918.00 -20.30 -9.80 7.90
15918.25 -19.10 -11.20 3.50
15918.38 -18.40 -9.40 3.60
15918.50 -15.70 -9.20 4.70
15918.75 -16.80 -7.00 8.70
15918.88 -18.30 -10.80 7.70
15919.00 -18.50 -11.40 6.80
15919.25 -20.90 -12.30 4.10
15919.38 -16.50 -9.00 5.20
15919.50 -17.30 -7.50 6.90
15920.38 -15.10 -7.10 6.70
15920.50 -15.30 -7.50 7.20
15920.63 -14.40 -8.20 7.70
15920.88 -16.80 -8.40 8.10
15921.00 -17.40 -10.50 8.70
15921.13 -17.90 -11.00 9.60
15921.25 -16.60 -10.10 7.20
15921.38 -17.20 -8.20 6.00
15921.50 -16.30 -7.50 3.40
15921.63 -17.30 -7.50 3.80
15921.75 -13.70 -5.50 4.30
15921.88 -11.00 -6.70 7.70
15922.00 -11.50 -4.70 10.60
15922.25 -12.90 -9.90 11.40
15922.38 -16.60 -12.90 9.20
15922.75 -9.60 -2.30 5.10
15923.13 -9.40 -7.60 10.50
15923.25 -15.40 -13.40 8.70
15923.38 -15.20 -10.60 4.40
15923.50 -17.50 -13.60 0.80
15923.63 -15.60 -9.90 -0.60
15923.88 -11.60 -5.80 1.00
15924.00 -9.50 -2.10 3.20
15924.13 -10.40 -0.40 4.40
15924.25 -8.80 -2.50 4.60
15924.38 -12.20 -4.10 5.40
15924.50 -11.90 -8.30 3.50
15924.63 -14.30 -11.70 1.70
15924.75 -18.10 -13.20 0.10
15924.88 -15.40 -9.00 -1.40
15925.00 -15.50 -8.70 -1.30
15925.38 -10.70 -2.70 3.60
15925.50 -12.20 -6.00 5.70
15925.63 -15.70 -8.20 4.40
15925.75 -14.70 -5.50 2.30
15926.00 -15.60 -8.00 -1.50
15926.25 -11.00 -6.70 0.80
15926.50 -15.30 -8.40 4.00
15926.63 -17.20 -7.30 2.20
15926.75 -18.30 -6.80 2.70
15926.88 -20.90 -6.10 1.00
15927.00 -21.10 -9.00 -0.10
15927.13 -19.30 -7.30 -0.50
15927.25 -15.90 -4.30 -0.50
15927.38 -16.10 -6.00 0.80
15927.50 -15.10 -3.40 3.10
15927.63 -16.30 -4.70 6.40
15927.75 -18.10 -9.40 6.80
15928.00 -18.30 -9.90 4.90
15928.25 -22.30 -13.30 5.70
15928.38 -23.00 -7.00 6.50
15928.50 -21.50 -7.70 7.30
15928.75 -18.20 -9.20 6.20
15928.88 -19.10 -9.80 6.10
15929.00 -18.10 -8.40 6.10
15929.13 -18.50 -7.70 6.30
15929.25 -20.60 -8.40 5.20
15929.38 -20.30 -7.90 4.70
15929.50 -22.30 -11.00 4.00
15929.63 -25.00 -7.90 2.50
15929.75 -24.80 -5.40 2.60
15929.88 -19.70 -3.10 3.20
15931.00 -16.60 -8.20 11.80
15931.38 -21.50 -10.10 4.70
15931.88 -17.90 -3.30 6.50
15932.00 -17.20 -6.80 9.30
15932.38 -20.60 -10.30 8.10
15932.63 -22.70 -13.10 5.10
15933.00 -20.60 -8.30 10.30
15935.00 -23.60 -9.40 4.00
15935.25 -21.90 -10.70 2.10
15936.00 -17.40 -8.60 7.40
15936.38 -20.50 -11.60 8.80
15938.25 -17.60 -8.40 8.80
15938.38 -20.60 -10.30 8.60
15938.63 -25.50 -13.70 5.20
15939.38 -19.20 -8.40 7.00
15940.00 -24.80 -10.00 4.70
15940.88 -21.50 -11.00 4.20
15941.00 -23.20 -10.00 3.30
15941.38 -21.20 -9.20 3.60
15941.50 -21.40 -10.70 3.40
15941.63 -20.30 -9.40 2.00
15942.38 -22.50 -3.70 7.10
15942.50 -24.70 -8.30 5.60
15942.75 -26.50 -8.80 4.50
15943.50 -24.50 -11.40 5.40
15943.88 -22.90 -12.60 9.40
15944.00 -18.60 -10.30 9.90
15944.13 -20.40 -9.60 9.10
15945.38 -22.00 -11.40 10.50
15946.13 -21.60 -14.00 9.90
15946.38 -22.70 -16.60 10.20
15946.50 -23.00 -15.10 9.20
15946.88 -24.90 -14.40 5.10
15947.00 -23.60 -11.60 5.40
15947.63 -24.00 -8.50 10.50
15947.75 -25.40 -9.30 10.10
15948.38 -21.40 -9.30 10.10
15948.63 -20.30 -10.30 8.10
15948.88 -18.90 -10.30 7.80
15949.00 -18.60 -10.30 9.20
15949.25 -21.30 -10.30 10.40
15949.63 -26.90 -11.60 6.60
15950.00 -22.40 -8.80 7.30
15950.38 -24.60 -13.50 10.00
15950.50 -26.80 -13.50 10.40
15950.63 -27.30 -15.70 10.30
15951.00 -22.90 -11.10 9.40
15951.13 -21.60 -9.30 9.00
15951.25 -20.20 -9.10 8.70
15951.50 -24.80 -8.10 6.70
15952.25 -20.70 -11.00 5.40
15952.50 -19.40 -9.80 7.40
15952.88 -29.20 -14.80 3.50
15953.00 -29.10 -12.80 7.50
15953.25 -23.00 -6.50 3.60
15953.38 -22.60 -7.70 6.50
15953.63 -22.00 -10.50 7.80
15953.75 -22.80 -12.30 6.00
15954.88 -22.40 -11.60 11.00
15955.00 -25.40 -14.80 8.70
15955.13 -25.90 -15.30 7.20
15955.75 -20.20 -14.00 7.80
15955.88 -21.00 -13.50 9.60
15956.88 -21.10 -10.70 7.60
15957.00 -20.80 -11.20 7.50
15957.25 -23.20 -11.40 6.30
15957.50 -23.40 -12.30 6.20
15958.00 -17.10 -8.20 11.40
15958.13 -19.10 -8.40 10.70
15958.63 -19.00 -11.00 6.90
15958.75 -20.30 -9.40 7.60
15959.00 -21.40 -7.00 7.90
15959.13 -22.40 -7.00 8.50
15959.25 -25.40 -11.60 7.00
15959.50 -26.10 -11.80 5.80
15959.63 -25.40 -12.10 4.60
15959.75 -21.60 -11.20 4.70
15959.88 -20.20 -11.00 5.60
15960.25 -20.00 -12.10 7.10
15960.38 -21.20 -11.90 6.40
15960.88 -20.20 -7.70 1.70
15961.00 -20.30 -9.40 3.60
15961.38 -18.00 -8.20 7.60
15962.13 -20.20 -8.20 3.30
15962.38 -18.70 -10.10 4.80
15962.63 -22.00 -9.10 4.10
15962.75 -24.00 -10.90 4.30
15963.38 -20.20 -8.20 5.40
15964.25 -24.50 -10.00 5.90
15964.38 -22.30 -10.00 6.40
15964.50 -19.30 -10.50 5.90
15964.88 -15.90 -6.60 8.10
15965.00 -17.00 -7.90 10.40
15965.25 -20.40 -11.40 8.70
15965.38 -21.90 -9.40 7.00
15965.75 -22.00 -9.60 4.80
15965.88 -21.80 -8.10 6.50
15966.00 -19.30 -7.30 6.40
15966.13 -17.50 -4.00 8.00
15966.25 -19.30 -6.30 7.70
15967.13 -16.80 -5.70 10.00
15967.25 -15.30 -7.50 9.90
15967.38 -16.10 -6.80 10.40
15967.50 -18.10 -4.20 10.60
15967.75 -18.60 -10.70 8.70
15968.00 -17.00 -11.20 11.20
15968.13 -18.30 -10.70 12.90
15968.63 -21.40 -10.30 6.40
15970.00 -24.40 -17.00 10.70
15970.38 -23.80 -15.80 12.10
15970.50 -24.40 -16.10 10.60
15970.63 -23.00 -12.80 10.40
15970.75 -21.00 -14.40 8.70
15970.88 -21.30 -13.10 8.40
15971.13 -20.00 -10.70 12.20
15971.63 -21.30 -14.90 11.20
15971.75 -22.10 -15.80 6.40
15972.00 -20.30 -11.20 5.10
15972.13 -20.20 -11.90 4.50
15972.25 -18.60 -11.20 5.60
15972.75 -17.80 -8.80 12.20
15973.25 -28.60 -9.10 4.90
15974.25 -29.20 -13.90 5.60
15974.38 -29.60 -14.10 5.10
15974.63 -22.20 -7.90 5.20
15974.75 -19.20 -6.10 4.00
15974.88 -19.60 -6.10 4.50
15975.00 -19.90 -7.70 5.70
15975.13 -22.80 -12.30 4.50
15975.25 -25.40 -12.00 5.10
15975.38 -26.10 -13.30 4.40
15975.88 -20.50 -7.30 4.00
15976.13 -19.30 -9.60 6.60
15976.25 -21.10 -9.40 7.60
15976.38 -21.60 -9.80 7.50
15976.50 -23.60 -11.10 7.40
15976.63 -26.00 -10.20 5.90
15976.75 -28.90 -8.50 4.30
15976.88 -28.80 -7.80 2.40
15977.00 -26.30 -9.80 2.60
15977.13 -23.60 -8.40 4.00
15977.25 -17.20 -9.20 5.50
15977.63 -17.30 -9.80 10.30
15977.88 -24.20 -13.70 5.60
15978.00 -28.90 -14.80 4.70
15978.13 -30.80 -14.10 5.40
15978.50 -17.40 -7.30 8.50
15978.88 -20.80 -9.30 10.40
15979.38 -25.60 -8.50 5.60
15979.63 -16.30 -4.70 5.40
15979.75 -16.80 -6.10 6.00
15980.00 -19.40 -10.70 6.90
15980.25 -25.50 -12.30 6.90
15980.38 -29.60 -12.80 6.50
15980.50 -29.50 -11.50 6.00
15981.00 -20.30 -10.80 2.90
15981.13 -19.90 -10.50 2.20
15981.25 -21.10 -9.80 3.70
15981.38 -23.30 -10.30 3.80
15981.50 -24.50 -10.00 4.50
15981.63 -24.20 -11.40 4.60
15981.88 -24.20 -13.30 3.30
15982.50 -22.70 -10.70 4.70
15983.00 -28.10 -11.40 2.00
15983.13 -29.20 -7.60 1.20
15983.25 -25.70 -3.50 2.50
15983.38 -22.60 -6.80 5.10
15983.88 -18.10 -7.90 11.10
15984.00 -20.60 -9.80 10.00
15984.13 -23.30 -12.10 7.10
15984.25 -30.30 -13.70 3.50
15984.38 -32.40 -12.20 4.60
15984.75 -12.80 -5.50 7.70
15985.88 -16.10 -4.90 7.40
15986.25 -18.10 -7.90 7.10
15986.50 -24.80 -11.80 6.70
15986.63 -25.70 -8.30 7.30
15987.00 -19.20 -7.90 6.90
15987.13 -18.60 -7.90 6.20
15987.75 -19.40 -5.70 7.70
15988.00 -23.30 -9.80 6.00
15990.00 -18.60 -8.40 5.70
15990.13 -18.60 -9.90 6.20
15990.75 -23.80 -6.80 3.50
15991.50 -21.10 -10.70 4.60
15991.88 -24.10 -10.70 3.10
15992.50 -20.70 -8.10 6.90
15992.75 -24.20 -10.50 4.60
15993.00 -22.80 -9.60 4.60
15993.38 -20.80 -8.80 5.70
15993.88 -22.80 -14.20 4.80
15994.75 -21.50 -10.10 3.90
15995.38 -21.80 -9.20 2.30
15995.50 -20.90 -7.90 2.50
15996.38 -23.50 -10.00 4.10
15996.50 -22.60 -10.50 2.90
15997.38 -20.10 -11.90 6.30
15997.63 -20.80 -9.40 5.70
15998.13 -16.80 -7.50 6.70
15998.50 -19.30 -11.90 5.40
15998.63 -21.90 -12.60 5.50
15998.75 -22.10 -13.50 4.50
15999.00 -17.80 -9.00 1.30
15999.13 -13.90 -6.90 1.30
15999.50 -15.20 -8.70 3.70
15999.63 -17.40 -7.70 3.10
16000.25 -16.90 -7.70 4.10
16000.63 -17.80 -7.90 6.00
16001.75 -13.50 -7.10 4.40
16001.88 -15.40 -7.10 4.70
16002.00 -17.80 -9.00 5.10
16002.13 -20.20 -9.60 4.60
16002.25 -23.20 -9.60 3.90
16002.38 -20.60 -9.80 3.40
16002.50 -14.10 -8.70 5.40
16002.75 -19.20 -13.80 6.70
16002.88 -13.70 -0.80 5.10
16003.00 -15.60 -4.70 7.40
16003.50 -25.60 -10.90 7.70
16003.75 -21.20 -12.30 6.60
16003.88 -21.90 -12.10 6.30
16004.63 -25.30 -12.80 6.30
16005.25 -20.40 -11.40 8.50
16005.38 -21.50 -12.30 9.80
16005.50 -23.30 -13.50 9.60
16005.88 -29.60 -14.60 1.50
16006.38 -16.30 -10.10 9.10
16006.75 -24.40 -10.70 4.90
16006.88 -25.60 -11.80 4.00
16007.50 -18.50 -9.20 4.90
16008.00 -21.40 -9.40 4.40
16008.50 -18.40 -7.50 5.00
16008.75 -16.40 -9.20 6.70
16009.13 -21.80 -10.50 7.00
16009.50 -28.70 -13.90 4.70
16010.00 -21.90 -9.30 8.40
16011.25 -24.20 -11.40 9.40
16011.38 -25.10 -14.40 9.90
16011.88 -25.20 -12.00 7.30
16012.25 -19.10 -11.60 9.60
16012.63 -24.50 -13.30 8.40
16012.75 -28.70 -14.40 6.40
16013.00 -22.60 -10.00 5.20
16013.13 -19.70 -6.30 5.90
16013.25 -20.00 -7.90 8.50
16014.25 -17.10 -4.20 10.60
16014.50 -18.30 -9.80 12.50
16014.63 -20.30 -11.60 11.90
16014.75 -22.20 -13.70 8.70
16015.13 -27.30 -9.10 3.20
16015.38 -19.40 -6.10 6.10
16015.88 -22.80 -10.90 4.50
16016.13 -27.10 -12.60 3.30
16016.38 -23.50 -9.60 4.80
16016.50 -20.80 -9.80 5.70
16017.13 -29.80 -13.90 4.00
16017.25 -34.40 -12.20 3.60
16017.38 -28.40 -7.60 3.90
16017.63 -22.80 -9.10 5.60
16017.88 -19.30 -9.60 8.10
16018.38 -32.40 -11.70 4.50
16019.50 -23.50 -14.00 6.10
16019.63 -24.30 -14.40 5.90
16019.75 -25.30 -14.20 5.20
16019.88 -25.30 -8.60 5.00
16020.00 -24.90 -7.90 5.70
16020.13 -22.30 -9.60 6.00
16020.88 -26.70 -14.20 4.20
16021.00 -27.10 -14.40 4.60
16021.13 -24.40 -11.20 3.80
16021.38 -17.20 -8.20 4.90
16022.63 -20.70 -9.20 3.80
16022.75 -18.50 -8.60 4.60
16022.88 -18.40 -8.40 6.20
16023.25 -24.30 -14.00 5.00
16024.25 -18.30 -8.40 9.00
16024.75 -31.20 -13.40 4.60
16024.88 -21.70 -8.40 3.90
16025.13 -17.80 -7.00 5.50
16025.25 -17.00 -7.10 6.10
16025.63 -25.50 -9.80 4.20
16026.38 -18.30 -2.60 6.50
16027.13 -23.50 -10.50 4.60
16027.88 -20.80 -10.70 7.80
16028.50 -22.70 -9.40 4.50
16029.00 -23.40 -10.50 6.60
16029.25 -27.10 -13.50 6.90
16030.50 -26.70 -13.70 8.50
16030.63 -26.70 -4.10 10.10
16031.13 -20.30 -7.50 7.10
16031.25 -21.00 -6.80 8.00
16031.50 -25.00 -12.30 9.30
16031.63 -26.20 -11.60 9.10
16032.25 -24.40 -11.60 8.50
16032.50 -24.50 -11.40 6.50
16032.63 -22.70 -12.10 6.70
16033.00 -19.70 -11.60 12.10
16033.63 -21.10 -9.80 9.80
16034.13 -15.60 -9.90 11.70
16034.63 -19.30 -10.50 8.00
16034.75 -20.30 -11.60 8.00
16035.00 -21.00 -14.00 9.50
16035.13 -20.40 -11.90 9.40
16036.38 -16.60 -9.20 7.70
16037.00 -20.30 -10.80 2.70
16037.63 -19.40 -9.40 9.10
16037.75 -20.60 -10.70 5.00
16037.88 -21.90 -8.40 1.90
16038.00 -21.60 -16.40 3.90
16038.13 -22.80 -14.20 6.00
16038.25 -20.30 -8.80 6.90
16038.38 -19.20 -7.90 8.00
16038.50 -16.60 -9.20 7.70
16039.00 -21.90 -12.10 6.00
16039.13 -24.80 -12.80 5.40
16039.25 -24.40 -9.80 5.80
16039.38 -23.20 -8.60 5.50
16039.50 -17.20 -6.80 4.90
16039.63 -18.40 -6.60 6.30
16039.75 -18.00 -7.70 6.60
16040.38 -22.90 -12.10 8.30
16040.63 -23.00 -9.80 5.90
16041.00 -18.40 -9.00 3.10
16041.25 -18.50 -8.60 6.90
16041.63 -21.10 -10.70 6.40
16041.88 -24.20 -11.40 3.00
16042.00 -22.50 -2.40 2.70
16042.13 -20.80 -0.70 3.60
16042.38 -18.80 -3.10 7.30
16043.13 -26.80 -13.00 5.10
16044.88 -16.50 -9.40 7.50
16045.00 -18.70 -12.30 7.60
16045.50 -19.80 -8.40 3.30
16045.63 -18.50 -5.50 5.10
16045.88 -16.50 -8.00 7.80
16047.00 -13.10 -2.70 8.10
16047.13 -16.50 -3.80 9.80
16047.38 -20.60 -8.80 8.80
16047.50 -24.40 -10.20 8.60
16048.63 -22.50 -12.90 6.20
16048.75 -24.60 -13.10 3.90
16048.88 -26.00 -11.60 3.80
16049.00 -24.40 -9.80 4.60
16049.88 -22.40 -12.10 4.30
16050.38 -21.00 -9.20 4.10
16050.50 -20.20 -8.20 3.90
16050.88 -19.90 -8.60 3.90
16051.63 -21.20 -8.60 4.80
16052.38 -21.00 -10.50 6.00
16053.13 -16.90 -9.60 8.20
16053.63 -23.70 -9.60 4.00
16053.88 -19.90 -8.60 2.70
16054.00 -17.20 -5.90 4.80
16054.25 -16.60 -6.80 9.10
16055.00 -20.10 -2.80 6.10
16055.75 -21.60 -14.50 4.80
16056.13 -18.80 -2.60 6.70
16056.25 -21.60 -3.10 4.70
16056.50 -18.20 -6.80 7.30
16056.63 -19.00 -10.10 6.80
16056.88 -19.10 -13.60 6.10
16057.25 -21.00 -11.00 5.20
16058.25 -21.80 -6.80 4.90
16059.13 -24.40 -8.30 6.90
16059.38 -19.60 -5.10 6.40
16059.50 -17.50 -4.90 6.10
16059.75 -24.20 -11.40 4.30
16060.63 -17.40 -7.30 6.20
16061.38 -18.40 3.00 2.60
16061.50 -6.60 11.00 2.80
16062.13 -23.60 -11.20 1.50
16062.38 -22.20 -14.70 7.80
16062.63 -2.30 0.50 3.90
16063.13 -18.60 -7.00 6.00
16063.25 -15.50 -8.20 7.10
16063.38 -11.20 -10.80 13.00
16063.50 -19.60 -6.70 19.10
16064.25 -21.90 -12.60 9.10
16065.00 -18.30 -10.30 6.30
16065.50 -21.90 -11.20 4.80
16065.75 -25.20 -10.70 2.90
16065.88 -19.40 -9.00 2.80
16066.50 -22.00 -10.50 4.30
16067.00 -17.30 -8.40 5.80
16067.13 -16.50 -7.50 7.70
16067.88 -19.80 -9.40 5.60
16068.00 -19.70 -5.90 9.20
16068.38 -18.70 -10.50 6.60
16068.63 -20.70 -11.90 4.00
16069.50 -20.20 -8.20 1.90
16069.63 -19.80 -7.90 2.30
16069.88 -18.80 -2.60 3.60
16070.00 -20.50 -8.60 4.00
16070.13 -19.70 -7.70 2.80
16070.38 -21.00 -7.70 1.70
16070.50 -20.70 -7.30 2.40
16071.50 -21.90 -11.20 3.30
16071.63 -24.10 -10.30 2.20
16071.88 -22.70 -8.80 5.50
16072.25 -26.00 -11.10 4.10
16072.38 -25.60 -12.80 2.40
16073.25 -24.30 -9.60 3.80
16073.88 -19.80 -9.40 7.00
16074.00 -20.00 -11.60 7.80
16074.38 -24.90 -12.10 2.90
16074.88 -20.10 -7.90 2.30
16075.25 -16.60 -8.60 5.10
16075.50 -19.00 -9.20 5.60
16075.63 -21.10 -9.80 5.60
16075.75 -24.50 -9.60 5.10
16075.88 -24.40 -11.60 3.40
16076.50 -16.80 -6.10 6.90
16076.75 -21.80 -8.60 5.60
16076.88 -23.20 -11.40 5.00
16077.25 -24.00 -8.60 6.60
16077.38 -23.00 -7.00 5.60
16077.88 -19.80 -6.60 5.90
16078.38 -25.20 -9.80 1.00
16078.50 -24.10 -8.40 2.30
16079.00 -20.30 -7.50 6.70
16079.13 -20.80 -8.40 5.80
16079.63 -25.10 -9.10 7.00
16080.13 -21.90 -9.30 8.50
16080.38 -25.30 -13.30 6.50
16080.50 -25.30 -15.10 6.80
16080.75 -25.70 -9.80 9.10
16081.00 -25.00 -12.80 9.20
16081.25 -25.90 -13.50 5.40
16082.50 -22.20 -7.00 4.90
16083.00 -23.80 -11.60 3.80
16083.88 -20.80 -8.80 4.70
16084.13 -22.60 -10.50 5.60
16084.38 -24.10 -10.20 5.80
16084.50 -23.60 -9.30 5.70
16084.63 -22.30 -8.10 6.00
16085.50 -25.80 -11.40 3.40
16085.63 -24.70 -7.90 4.30
16085.88 -17.10 -10.60 5.80
16086.13 -17.70 -11.00 8.80
16086.25 -18.90 -9.80 8.60
16086.63 -24.20 -13.30 6.50
16087.00 -19.40 -8.80 5.80
16087.13 -21.80 -9.60 6.20
16087.50 -21.10 -11.70 2.80
16088.25 -18.20 -9.20 2.50
16088.50 -18.00 -9.20 3.90
16089.00 -25.00 -10.50 4.50
16089.13 -24.20 -10.90 4.10
16089.25 -21.80 -9.60 3.80
16089.50 -20.80 -10.30 3.70
16089.75 -21.90 -10.30 4.90
16090.00 -21.50 -10.90 7.30
16090.13 -21.60 -7.00 9.10
16090.25 -20.40 -6.30 14.50
16090.38 -22.10 -10.70 13.90
16090.63 -21.10 -15.60 10.50
16091.00 -26.30 -14.10 10.30
16091.25 -27.10 -14.40 9.20
16091.63 -25.40 -11.60 8.10
16092.38 -23.40 -10.90 7.70
16092.50 -24.90 -11.10 9.10
16092.88 -27.60 -14.80 8.10
16093.38 -26.10 -12.80 4.50
16094.00 -22.80 -9.10 7.40
16094.50 -21.80 -14.40 6.40
16094.63 -22.50 -14.20 8.10
16094.75 -25.20 -10.20 8.30
16095.38 -21.80 -9.10 4.80
16095.50 -22.10 -12.10 7.80
16096.13 -28.60 -12.80 4.60
16096.38 -21.10 -11.20 4.30
16096.63 -20.40 -10.10 6.50
16096.75 -19.80 -9.40 7.40
16097.25 -23.70 -12.30 3.00
16097.63 -22.60 -8.10 3.30
16097.88 -23.00 -8.80 4.70
16098.00 -23.70 -10.50 6.20
16098.25 -24.90 -13.10 6.80
16098.38 -23.90 -13.30 7.00
16098.50 -23.80 -12.60 7.20
16098.88 -22.60 -10.50 3.40
16099.13 -25.30 -10.00 5.00
16099.50 -25.40 -12.60 6.30
16099.63 -24.90 -12.00 6.80
16099.88 -23.70 -10.50 6.60
16100.13 -29.10 -14.60 3.50
16100.75 -19.90 -10.50 8.30
16101.50 -31.10 -9.50 4.60
16101.88 -18.60 -7.90 7.70
16102.25 -23.20 -12.30 6.90
16102.38 -28.30 -11.80 5.20
16102.50 -32.60 -13.60 6.00
16102.63 -31.90 -12.80 5.60
16103.00 -23.70 -12.80 7.10
16103.38 -26.20 -11.10 5.50
16103.88 -25.70 -9.30 4.10
16104.00 -24.70 -7.90 3.80
16104.25 -20.40 -10.10 6.10
16104.50 -23.00 -14.70 5.50
16104.63 -24.30 -14.40 3.40
16105.00 -28.50 -10.20 3.20
16105.38 -20.40 -9.10 8.50
16105.75 -25.60 -12.30 4.20
16106.25 -22.30 -8.10 5.70
16106.38 -20.90 -7.90 6.20
16106.75 -21.30 -12.60 7.70
16106.88 -23.90 -12.80 7.60
16107.63 -22.60 -10.00 5.80
16108.00 -22.80 -10.50 5.80
16108.13 -22.10 -11.60 4.60
16109.50 -24.30 -12.60 7.30
16110.00 -21.00 -8.60 6.80
16110.75 -26.40 -10.40 6.50
16110.88 -26.50 -12.00 5.80
16111.00 -25.90 -7.20 6.50
16111.50 -17.70 -8.60 9.90
16111.63 -19.60 -10.50 9.70
16112.00 -26.10 -15.50 4.80
16112.25 -17.70 -9.60 10.80
16112.75 -22.80 -13.30 7.20
16112.88 -26.20 -12.60 5.50
16113.25 -18.30 -8.40 10.90
16114.00 -25.90 -13.90 6.90
16114.13 -22.10 -12.10 9.00
16114.50 -20.80 -11.20 8.60
16114.75 -24.50 -13.30 5.40
16115.25 -18.60 -6.60 8.60
16115.38 -17.20 -8.20 7.40
16115.50 -20.30 -7.50 6.20
16115.63 -22.80 -9.10 5.20
16115.75 -22.20 -7.50 4.90
16116.63 -25.40 -10.20 6.10
16117.88 -21.60 -9.80 3.90
16118.13 -18.60 -7.90 6.70
16118.25 -18.60 -10.30 7.60
16118.38 -18.10 -9.40 7.90
16118.88 -24.80 -10.50 4.40
16119.63 -19.00 -9.60 5.60
16120.00 -14.80 -8.40 5.60
16120.50 -21.70 -8.40 4.40
16120.63 -24.30 -10.50 3.20
16120.88 -19.00 -8.60 0.40
16121.00 -16.80 -6.60 1.40
16121.13 -17.80 -7.50 3.60
16121.38 -18.10 -10.30 5.00
16121.50 -19.80 -11.70 4.60
16121.63 -20.70 -10.50 3.00
16121.75 -18.90 -9.00 2.60
16122.00 -17.50 -6.80 2.80
16122.13 -16.40 -6.40 2.80
16122.50 -17.20 -7.70 7.00
16122.88 -20.20 -10.50 5.70
16123.88 -19.20 -6.60 5.60
16124.13 -18.60 -9.40 5.10
16124.25 -18.50 -9.60 7.20
16124.38 -17.60 -8.40 8.60
16124.50 -16.50 -5.70 8.60
16124.63 -15.70 -7.30 8.70
16124.75 -15.00 -12.70 8.40
16125.50 -20.50 -7.30 1.40
16125.63 -17.60 -3.80 1.20
16125.88 -17.30 -4.20 4.30
16126.00 -20.10 -4.70 4.10
16126.13 -21.30 -7.20 4.70
16126.38 -18.40 -8.40 4.90
16126.63 -15.30 -7.10 7.80
16126.88 -17.40 -10.10 8.40
16127.00 -20.60 -10.30 7.40
16127.13 -21.00 -10.50 5.60
16127.25 -22.10 -11.60 5.70
16127.50 -18.60 -8.80 7.80
16127.63 -19.30 -8.10 8.50
16128.00 -20.20 -8.60 5.70
16128.13 -22.30 -7.70 4.80
16128.50 -16.60 -6.80 6.20
16128.63 -19.20 -4.20 7.80
16128.88 -19.60 -8.60 7.80
16129.38 -18.40 -9.00 4.50
16130.38 -21.10 -10.70 4.00
16130.63 -18.40 -7.90 5.50
16130.75 -18.60 -9.90 5.50
16130.88 -19.00 -10.50 5.60
16131.00 -20.50 -7.70 4.50
16131.13 -20.40 -11.00 4.50
16131.25 -22.30 -12.90 4.60
16131.38 -20.50 -12.10 4.10
16131.50 -17.60 -9.00 4.40
16131.63 -17.40 -9.20 5.00
16131.88 -18.70 -9.60 4.50
16132.38 -20.90 -9.40 2.60
16132.50 -21.20 -9.60 2.10
16132.88 -17.90 -5.70 4.50
16133.00 -19.00 -7.30 5.60
16133.25 -23.80 -11.20 3.70
16134.25 -18.20 -9.60 6.10
16134.50 -20.10 -12.90 5.80
16134.63 -21.50 -11.00 4.60
16134.75 -22.40 -9.80 4.80
16135.25 -19.30 -10.50 7.50
16135.63 -22.90 -14.00 2.00
16135.75 -25.30 -14.20 0.80
16136.38 -20.20 -9.60 4.40
16136.88 -17.80 -11.20 4.30
16137.00 -17.90 -10.10 6.00
16137.13 -18.30 -9.90 6.10
16137.25 -18.60 -9.40 4.60
16137.50 -24.10 -9.40 2.90
16137.63 -25.10 -10.00 1.60
16137.75 -24.70 -9.40 2.50
16137.88 -20.10 -7.00 3.70
16138.00 -18.70 -5.70 5.90
16138.13 -18.90 -6.60 7.10
16138.25 -18.40 -7.90 6.70
16138.38 -20.30 -9.40 6.20
16138.50 -22.00 -11.40 4.90
16138.63 -24.50 -12.80 4.20
16138.75 -25.10 -13.10 4.80
16139.00 -22.90 -6.70 8.00
16139.13 -20.40 -8.10 7.90
16139.25 -20.60 -7.90 6.40
16139.38 -21.50 -8.60 4.80
16139.50 -21.60 -12.10 4.30
16139.75 -20.60 -10.70 4.50
16140.25 -16.90 -8.20 7.10
16140.63 -19.90 -10.50 3.80
16140.88 -19.40 -10.30 4.40
16141.00 -20.70 -9.60 6.10
16141.13 -19.30 -7.70 7.00
16141.38 -19.10 -9.40 4.70
16141.63 -21.70 -11.90 3.90
16141.75 -22.10 -12.60 5.10
16141.88 -23.60 -11.60 7.20
16142.00 -24.80 -10.90 9.60
16142.50 -24.60 -13.50 5.80
16142.75 -21.00 -10.50 7.70
16142.88 -20.80 -13.50 11.80
16143.13 -21.10 -8.80 10.30
16143.38 -23.30 -13.10 8.70
16144.50 -20.80 -11.20 5.50
16145.00 -19.70 -7.70 7.80
16145.13 -17.70 -6.80 8.40
16145.25 -18.60 -9.80 8.70
16145.38 -18.30 -8.80 8.30
16145.63 -20.20 -6.30 7.50
16146.13 -19.60 -4.60 8.70
16146.50 -16.50 -8.00 6.50
16146.75 -18.40 -9.00 3.80
16146.88 -19.90 -10.10 4.30
16147.13 -18.30 -11.70 8.40
16147.38 -19.20 -5.60 10.00
16147.50 -19.60 -8.10 8.20
16147.88 -21.50 -10.50 4.90
16148.13 -19.20 -6.60 8.50
16148.38 -18.10 -7.00 8.00
16148.50 -22.10 -6.80 6.10
16148.63 -19.00 -7.30 4.10
16148.75 -17.30 -9.40 4.10
16149.25 -21.50 -10.00 8.20
16149.50 -21.00 -9.20 4.80
16149.63 -18.20 -10.10 3.90
16149.88 -16.80 -7.10 4.00
16150.00 -18.20 -9.20 4.30
16150.13 -21.00 -10.50 4.00
16150.50 -20.20 -8.20 3.90
16150.63 -14.60 -13.40 5.00
16151.38 -22.50 -11.80 6.40
16151.63 -21.50 -11.00 5.90
16152.88 -25.30 -12.30 1.50
16153.38 -18.90 -8.00 1.70
16153.50 -17.60 -9.40 3.40
16153.88 -23.20 -11.80 5.20
16154.25 -24.50 -10.00 0.60
16154.63 -16.90 -8.20 6.50
16154.75 -17.60 -7.90 8.40
16154.88 -19.30 -10.10 8.20
16155.63 -15.80 -6.40 6.50
16156.13 -19.40 -11.20 8.30
16156.88 -17.90 -4.70 5.80
16157.00 -16.60 -1.40 5.50
16157.75 -21.10 -9.80 4.40
16158.13 -15.00 -4.90 4.70
16158.50 -17.80 -7.90 6.50
16159.13 -26.00 -10.20 2.00
16159.63 -16.30 -4.30 3.40
16159.75 -16.40 -4.90 4.30
16160.00 -18.90 -6.10 5.90
16160.13 -20.20 -11.00 4.70
16160.25 -18.40 -12.30 9.70
16160.63 -21.50 -3.50 11.20
16160.88 -20.70 -10.10 6.20
16161.00 -20.20 -9.60 4.90
16161.13 -18.50 -11.40 5.60
16161.25 -21.60 -14.90 5.60
16161.38 -23.90 -15.60 5.80
16161.63 -20.90 -7.00 7.00
16161.75 -18.50 -5.90 6.70
16161.88 -18.00 -11.70 8.20
16162.13 -17.10 -12.90 9.00
16162.88 -24.80 -6.30 6.00
16163.13 -17.40 -8.60 5.50
16163.25 -17.60 -13.80 6.60
16163.75 -25.00 -1.90 7.30
16164.00 -26.00 -3.70 8.60
16164.13 -21.10 -11.60 7.20
16164.75 -21.30 -13.10 10.60
16165.38 -24.60 -11.10 10.40
16165.88 -25.90 -13.50 9.10
16166.00 -28.00 -13.20 8.40
16166.13 -30.30 -11.70 9.50
16166.63 -23.20 -11.40 7.90
16166.75 -22.80 -13.30 8.70
16167.13 -25.90 -15.70 8.80
16167.25 -28.40 -13.90 7.30
16167.50 -25.00 -11.80 3.30
16167.75 -22.80 -9.10 4.50
16169.75 -22.80 -12.30 5.80
16170.00 -24.60 -9.80 6.60
16170.38 -19.70 -7.70 6.20
16170.50 -20.50 -11.20 8.20
16171.00 -29.80 -12.00 5.10
16171.38 -23.50 -10.00 6.10
16173.25 -21.50 -10.90 9.70
16173.75 -24.40 -7.40 5.60
16174.13 -16.10 -8.20 11.30
16174.25 -18.30 -10.30 11.70
16174.50 -26.30 -13.30 8.30
16174.63 -29.40 -10.40 6.70
16175.00 -23.50 -7.70 7.40
16175.25 -19.10 -8.80 7.10
16175.38 -18.90 -10.30 7.70
16175.63 -27.60 -17.20 6.60
16175.88 -29.80 -12.00 5.80
16176.50 -18.80 -11.20 10.50
16176.75 -25.00 -12.80 6.90
16176.88 -28.40 -13.50 5.40
16177.00 -27.90 -10.70 5.00
16177.13 -24.30 -10.00 4.40
16177.63 -21.30 -14.00 5.10
16178.00 -25.90 -11.40 -0.40
16178.13 -25.10 -7.70 0.00
16178.25 -23.20 -9.10 1.50
16178.63 -20.20 -9.60 2.50
16178.88 -22.50 -11.90 3.50
16179.25 -24.70 -10.70 2.80
16179.38 -24.40 -10.70 2.20
16180.38 -24.80 -11.90 0.60
16180.63 -22.00 -11.00 1.10
16180.88 -20.20 -9.20 3.80
16181.13 -21.50 -11.40 4.10
16181.75 -20.60 -7.50 2.50
16181.88 -19.10 -5.90 4.70
16182.75 -19.80 -8.40 5.90
16182.88 -19.40 -6.10 6.30
16183.00 -18.80 -6.80 6.10
16184.13 -20.90 -8.40 2.50
16185.00 -22.30 -10.10 3.80
16185.25 -22.70 -10.30 3.80
16185.75 -20.40 -8.60 6.80
16185.88 -18.80 -6.80 7.00
16186.13 -21.80 -9.10 8.30
16186.50 -23.40 -10.50 6.60
16186.63 -24.00 -10.00 6.40
16187.00 -22.30 -9.10 5.70
16187.38 -22.10 -11.60 6.70
16187.75 -25.50 -13.30 9.60
16187.88 -23.30 -14.90 7.20
16188.13 -21.40 -6.50 6.70
16188.38 -21.70 -10.90 8.80
16188.88 -23.40 -9.10 10.10
16190.00 -26.40 -11.40 4.20
16190.63 -24.00 -10.90 8.60
16191.50 -22.40 -10.70 6.90
16191.75 -21.20 -10.90 8.50
16192.25 -28.60 -12.80 1.90
16192.38 -27.00 -10.50 2.20
16192.63 -24.30 -8.10 2.30
16192.75 -22.50 -7.00 3.60
16194.88 -22.70 -10.30 7.10
16195.38 -19.90 -8.60 7.50
16195.50 -17.30 -9.40 8.30
16195.88 -24.40 -10.20 5.40
16196.13 -28.30 -11.40 2.30
16196.63 -20.70 -6.80 4.30
16196.75 -22.30 -10.50 4.40
16197.63 -17.80 -7.90 7.30
16197.88 -19.90 -12.90 7.80
16199.38 -25.70 -11.60 7.10
16199.88 -23.20 -10.00 7.10
16200.63 -22.70 -11.60 6.80
16200.75 -24.70 -15.10 6.90
16200.88 -22.50 -12.80 7.10
16201.38 -22.40 -12.10 5.00
16201.75 -24.90 -13.10 4.80
16202.13 -22.40 -9.80 6.10
16202.50 -22.70 -12.60 3.70
16202.75 -22.00 -10.50 4.70
16202.88 -20.60 -10.30 5.40
16203.25 -20.80 -9.40 5.10
16204.38 -22.70 -8.30 6.80
16204.50 -21.60 -10.30 7.00
16204.75 -22.30 -7.70 7.30
16205.13 -22.90 -14.40 5.70
16205.75 -19.10 -10.30 4.10
16206.13 -19.20 -8.80 5.60
16206.38 -20.40 -14.20 4.90
16206.50 -22.00 -15.60 3.80
16206.75 -21.00 -9.60 3.40
16206.88 -21.20 -11.90 3.70
16207.00 -18.50 -11.90 5.00
16207.25 -18.30 -11.70 6.10
16207.75 -20.10 -14.70 2.10
16208.88 -19.40 -9.90 -1.20
16209.13 -18.20 -10.10 0.50
16209.38 -19.60 -11.00 5.20
16209.75 -17.70 -12.90 3.00
16210.13 -17.60 -10.80 -0.40
16210.50 -17.20 -10.10 -1.20
16210.75 -18.90 -9.40 5.70
16211.13 -21.50 -8.10 5.00
16211.25 -21.30 -6.80 3.20
16212.13 -20.80 -9.80 3.80
16212.25 -22.30 -12.90 3.10
16212.38 -22.00 -16.10 5.40
16212.63 -22.70 -5.60 7.90
16212.88 -17.30 -4.70 6.80
16213.50 -27.40 -12.00 5.00
16213.63 -28.10 -10.40 6.50
16213.75 -24.80 -9.50 8.00
16213.88 -22.30 -7.20 8.20
16214.25 -20.50 -5.90 2.00
16214.75 -21.90 -7.50 1.10
16214.88 -20.20 -6.40 2.10
16215.00 -20.50 -6.40 2.60
16215.13 -21.00 -7.70 3.50
16215.25 -21.50 -6.80 3.70
16215.50 -20.10 -6.50 9.00
16215.63 -21.10 -12.60 10.40
16216.25 -19.70 -8.20 5.80
16216.50 -18.30 -8.40 9.30
16217.13 -23.40 -12.90 5.00
16218.13 -19.40 -11.20 8.50
16218.88 -23.90 -12.80 7.40
16219.50 -20.70 -6.80 2.10
16219.63 -18.40 -6.20 0.90
16220.00 -20.70 -11.00 7.70
16220.88 -22.50 -11.40 3.70
16221.00 -9.40 -3.40 7.80
16221.38 -17.50 -14.50 13.30
16221.50 -23.00 -16.10 8.50
16221.88 -18.30 -7.30 -0.80
16222.00 -12.00 -3.60 3.80
16222.13 -16.70 -9.00 8.60
16222.38 -17.60 -11.00 10.50
16223.00 -19.30 -7.70 5.10
16223.75 -19.10 -11.70 1.70
16225.00 -21.00 -11.40 5.00
16225.75 -19.60 -9.60 7.20
16225.88 -20.00 -13.10 8.50
16226.38 -25.30 -10.90 5.90
16227.00 -25.40 -14.90 6.30
16227.13 -24.00 -11.80 4.60
16227.63 -28.10 -10.90 4.50
16229.13 -22.70 -8.80 6.70
16229.63 -22.00 -10.00 5.10
16229.75 -23.70 -11.40 4.60
16230.13 -23.60 -12.60 5.60
16230.25 -22.00 -10.90 5.90
16230.50 -24.60 -11.60 5.00
16230.63 -25.60 -10.50 3.40
16231.50 -21.90 -8.80 6.90
16232.00 -25.20 -9.80 4.50
16232.38 -21.70 -9.60 10.70
16232.63 -24.50 -11.80 2.40
16232.88 -29.40 -13.70 1.90
16233.25 -18.00 -2.20 7.80
16233.38 -17.00 -7.50 8.20
16233.50 -20.70 -9.60 7.90
16233.63 -26.90 -11.60 5.60
16234.00 -29.70 -14.40 7.30
16234.25 -22.00 -8.60 5.80
16235.00 -20.70 -6.80 5.70
16235.13 -22.40 -11.20 6.60
16235.88 -22.70 -11.60 11.10
16236.00 -24.00 -10.00 11.40
16236.25 -20.90 -7.00 7.30
16236.50 -22.30 -9.10 5.10
16237.38 -28.10 -13.90 8.30
16237.88 -20.70 -7.70 7.90
16239.50 -24.10 -12.60 4.10
16240.25 -18.20 -7.70 2.90
16241.25 -22.30 -10.50 3.90
16241.50 -19.60 -11.00 6.00
16241.63 -15.80 -11.20 7.20
16242.63 -19.40 -9.40 4.30
16243.00 -18.60 -6.60 7.20
16243.13 -20.20 -8.60 6.70
16243.25 -20.70 -11.00 5.10
16243.38 -21.90 -10.70 4.80
16243.63 -22.00 -10.50 5.10
16244.13 -14.50 -3.60 4.30
16244.75 -27.30 -10.40 4.80
16244.88 -28.80 -13.70 5.00
16245.13 -22.00 -4.60 3.30
16245.25 -21.60 -5.40 3.70
16245.75 -21.90 -8.80 6.60
16246.50 -19.60 -5.70 4.80
16247.13 -23.80 -14.00 3.80
16247.25 -27.50 -16.50 6.30
16247.38 -27.50 -10.40 4.90
16248.38 -19.20 -13.40 3.70
16248.50 -21.20 -15.60 6.80
16248.63 -23.70 -19.60 9.90
16248.75 -24.40 -11.60 6.20
16248.88 -20.00 -4.90 5.00
16249.00 -19.00 -7.70 6.20
16249.75 -23.70 -13.30 7.40
16250.13 -17.10 -10.50 8.40
16250.63 -22.00 -12.30 9.00
16251.75 -20.80 -12.60 7.30
16251.88 -22.90 -14.40 6.00
16252.00 -23.80 -14.90 5.50
16252.75 -24.10 -8.30 6.00
16253.00 -22.30 -11.00 3.90
16253.13 -25.20 -10.70 3.90
16253.38 -24.00 -10.50 5.20
16253.50 -26.50 -12.60 5.70
16253.88 -21.70 -11.00 6.00
16254.00 -23.70 -12.80 6.00
16254.38 -25.60 -12.30 4.60
16254.63 -20.20 -10.50 4.90
16254.75 -20.40 -9.20 5.70
16255.25 -22.80 -9.60 3.50
16255.75 -20.70 -9.60 7.80
16255.88 -20.30 -9.80 7.60
16256.25 -24.60 -14.00 6.30
16256.38 -22.70 -13.10 5.60
16256.50 -22.00 -12.30 6.80
16257.25 -23.70 -11.80 6.50
16257.75 -22.80 -10.50 5.60
16258.00 -20.20 -7.70 4.30
16258.63 -24.50 -8.10 2.60
16258.75 -21.30 -7.30 2.50
16258.88 -21.00 -6.80 3.50
16259.75 -24.00 -10.90 3.90
16260.38 -20.50 -5.40 2.60
16260.50 -20.40 -5.10 4.00
16260.75 -20.50 -5.40 6.60
16261.00 -21.90 -7.90 6.10
16261.38 -23.80 -5.80 5.80
16262.00 -28.10 -10.00 1.70
16262.25 -35.10 -6.90 1.00
16262.38 -27.40 -7.90 1.60
16262.50 -21.80 -8.10 3.70
16263.13 -23.70 -12.30 7.80
16263.25 -25.10 -14.40 5.40
16263.50 -27.00 -12.80 7.90
16264.25 -23.20 -11.80 7.80
16264.38 -25.70 -13.90 7.60
16264.63 -26.80 -13.50 9.40
16264.75 -21.60 -8.80 7.10
16264.88 -18.90 -7.50 6.70
16265.38 -22.20 -13.30 9.00
16265.75 -28.00 -12.20 7.40
16265.88 -26.30 -12.30 6.10
16266.25 -18.00 -8.20 5.50
16266.50 -20.80 -8.40 5.60
16266.63 -21.80 -11.00 4.70
16266.75 -24.40 -11.20 3.80
16266.88 -26.20 -11.10 3.60
16267.00 -25.90 -9.10 4.50
16267.63 -23.50 -9.10 6.30
16267.88 -25.40 -13.10 3.70
16268.00 -28.50 -11.10 3.60
16268.75 -25.00 -10.90 5.40
16268.88 -23.70 -10.90 6.00
16269.63 -22.30 -9.10 7.10
16269.88 -20.70 -8.20 3.70
16270.50 -21.90 -7.90 5.70
16270.88 -22.30 -9.60 4.10
16271.13 -24.10 -8.80 2.80
16271.25 -21.90 -9.40 3.60
16271.88 -22.40 -13.50 6.00
16272.13 -29.30 -8.30 1.90
16272.25 -28.90 -9.10 0.40
16272.38 -24.70 -7.50 0.30
16272.88 -16.60 -7.70 6.90
16273.50 -20.60 -7.00 0.40
16274.38 -23.60 -11.20 1.70
16274.63 -17.50 -3.60 3.20
16275.13 -19.30 -9.20 5.90
16275.25 -20.60 -10.30 5.40
16275.50 -23.70 -10.90 6.60
16276.25 -21.00 -11.40 4.60
16276.88 -19.30 -9.20 4.00
16277.00 -19.20 -7.50 4.60
16277.38 -21.20 -9.20 3.30
16277.50 -20.90 -8.80 3.30
16277.75 -21.10 -6.60 3.10
16277.88 -18.30 -4.00 3.30
16278.13 -15.50 -4.50 3.40
16278.25 -16.80 -4.70 4.50
16278.38 -16.30 -7.10 5.20
16278.63 -20.20 -7.70 5.00
16278.88 -23.60 -9.80 5.90
16279.00 -20.60 -4.60 6.60
16279.50 -17.40 -8.20 7.60
16279.63 -18.20 -8.20 5.90
16279.75 -20.00 -9.80 4.70
16280.00 -17.00 -11.20 4.60
16280.25 -17.80 -10.30 7.30
16280.38 -20.60 -8.80 7.30
16280.50 -22.00 -9.60 6.50
16280.63 -21.00 -10.10 6.30
16281.00 -20.60 -9.40 8.60
16281.25 -23.00 -9.30 6.70
16281.50 -20.90 -6.60 5.60
16281.63 -18.30 -5.90 6.10
16281.75 -20.50 -7.20 7.40
16282.13 -22.80 -10.50 5.90
16282.25 -22.40 -10.70 6.30
16282.50 -23.90 -12.80 7.30
16282.63 -24.00 -10.90 6.80
16282.75 -25.00 -10.90 6.40
16282.88 -24.70 -8.30 5.80
16283.25 -22.50 -11.90 4.50
16283.38 -22.00 -11.90 5.60
16283.88 -23.80 -10.70 4.70
16284.13 -22.80 -11.40 3.70
16284.50 -18.50 -8.60 9.30
16285.13 -25.20 -11.60 3.70
16285.25 -28.10 -11.30 4.00
16285.50 -22.50 -10.90 6.60
16286.00 -18.60 -9.80 7.80
16286.13 -19.90 -10.10 6.00
16286.25 -22.80 -10.90 4.90
16287.13 -22.40 -8.40 5.80
16287.38 -23.80 -11.20 5.50
16287.50 -25.60 -9.10 6.20
16287.63 -24.10 -12.10 7.30
16288.75 -24.80 -10.90 4.70
16289.38 -24.70 -9.30 5.50
16289.63 -19.00 -11.00 3.50
16290.00 -21.30 -5.80 10.00
16291.25 -19.10 -9.40 7.70
16291.88 -33.90 -13.40 7.70
16292.50 -22.20 -13.70 10.60
16292.63 -22.70 -11.60 9.90
16292.75 -25.00 -11.40 8.60
16294.13 -28.80 -11.80 9.20
16295.38 -26.70 -14.20 3.00
16296.00 -18.20 -9.20 4.40
16296.25 -21.50 -8.10 4.20
16296.38 -22.10 -8.10 3.80
16296.63 -17.90 -11.00 3.20
16297.75 -21.10 -8.40 5.20
16298.38 -18.60 -7.90 5.20
16298.88 -16.60 -0.10 5.50
16299.00 -18.40 -3.80 6.70
16299.38 -12.70 -2.90 6.50
16300.13 -18.50 -10.10 7.80
16300.50 -19.30 -9.20 8.10
16300.75 -18.00 -13.10 8.60
16301.00 -20.20 -9.60 7.30
16302.00 -24.60 -15.80 9.60
16302.75 -21.30 -6.30 10.10
16302.88 -18.10 -7.90 9.90
16303.25 -22.10 -12.10 9.20
16303.50 -22.70 -10.30 6.80
16303.63 -20.70 -9.20 5.20
16305.13 -18.70 -10.50 8.50
16306.63 -25.70 -10.70 4.00
16307.25 -18.90 -6.60 8.50
16307.38 -20.30 -9.40 7.10
16308.25 -17.50 -5.90 6.20
16308.75 -24.90 -12.60 5.20
16308.88 -22.00 -12.30 5.70
16311.63 -21.10 -13.10 7.80
16311.88 -24.00 -10.90 5.70
16312.00 -22.70 -8.40 5.50
16312.13 -21.10 -7.90 6.40
16312.50 -18.90 -8.80 7.80
16312.63 -18.50 -7.70 7.80
16312.75 -17.00 -6.10 8.30
16312.88 -17.70 -7.30 8.20
16313.38 -20.70 -14.70 3.80
16313.63 -18.70 -9.60 5.00
16313.75 -15.50 -8.20 6.20
16313.88 -17.30 -3.80 7.30
16314.00 -17.50 -2.20 7.70
16314.13 -15.90 -4.70 6.90
16314.25 -17.70 -6.80 5.40
16314.38 -17.60 -8.00 3.50
16314.63 -20.90 -8.80 3.10
16314.75 -21.00 -5.40 3.20
16315.38 -15.10 -8.00 8.10
16315.63 -21.20 -12.30 4.10
16316.75 -14.70 -4.00 5.60
16316.88 -15.60 -5.10 8.10
16317.00 -18.20 -6.30 8.70
16317.25 -20.40 -10.10 6.70
16317.75 -14.50 -2.20 7.40
16317.88 -16.50 -8.40 9.80
16318.00 -17.40 -9.60 8.60
16318.25 -17.40 -11.00 6.00
16318.63 -27.10 -11.10 4.50
16318.88 -13.80 -5.20 6.80
16319.38 -21.40 -10.70 5.00
16320.00 -18.80 -7.30 6.50
16320.75 -17.60 -7.50 8.60
16320.88 -18.10 -7.50 8.70
16321.13 -19.60 -11.00 4.90
16321.25 -19.60 -11.40 4.20
16321.38 -20.30 -10.80 3.80
16321.50 -18.80 -9.20 4.80
16322.25 -19.60 -10.50 4.80
16322.38 -19.70 -12.70 4.20
16322.50 -19.80 -9.90 4.20
16322.88 -15.30 -8.00 5.70
16323.13 -18.40 -9.40 1.60
16323.38 -19.20 -9.90 2.00
16323.88 -16.40 -5.90 8.10
16324.00 -19.30 -7.30 5.40
16324.13 -21.00 -10.50 2.60
16324.25 -23.30 -11.60 0.20
16324.50 -17.00 -8.00 2.00
16324.75 -14.10 -3.80 4.60
16325.00 -17.10 -7.50 3.30
16325.13 -17.80 -8.00 2.90
16326.00 -16.50 -6.20 5.10
16326.38 -20.10 -8.40 0.30
16326.50 -18.50 -9.70 -1.70
16326.63 -14.60 -8.00 -1.10
16327.50 -19.00 -8.70 -0.30
16328.00 -16.30 -6.20 6.10
16328.38 -19.80 -8.40 3.30
16328.50 -20.10 -9.40 0.60
16328.75 -18.50 -8.70 -0.90
16329.00 -14.40 -9.20 4.00
16329.13 -17.20 -9.60 4.90
16329.50 -19.30 -4.90 3.70
16330.13 -18.20 -5.40 9.40
16330.38 -17.40 -7.70 8.00
16330.63 -19.80 -9.00 2.20
16330.75 -17.00 -8.40 2.90
16330.88 -17.80 -9.00 6.00
16331.00 -16.20 -7.90 9.50
16332.13 -15.70 -10.10 8.00
16332.25 -17.00 -12.10 9.30
16332.38 -15.80 -9.90 7.10
16332.75 -23.20 -9.60 3.80
16332.88 -18.90 -9.00 2.50
16333.00 -17.30 -8.00 2.00
16333.25 -18.00 -8.20 4.20
16333.38 -18.60 -8.00 3.70
16333.88 -17.00 -8.00 3.40
16334.00 -17.20 -9.70 4.20
16334.75 -18.20 -9.20 4.70
16335.63 -19.60 -9.60 5.80
16335.88 -18.90 -8.00 3.10
16336.25 -19.30 -10.50 5.90
16336.88 -25.20 -12.60 4.00
16337.25 -20.20 -7.20 7.00
16337.38 -19.00 -6.30 7.80
16337.63 -20.10 -5.10 7.00
16337.88 -20.30 -7.90 3.50
16338.50 -15.30 2.50 8.10
16338.63 -14.70 -3.60 6.00
16339.13 -23.40 -11.40 5.80
16339.25 -23.30 -11.60 4.00
16339.50 -19.70 -6.80 2.70
16339.63 -16.10 -5.50 4.40
16339.75 -16.70 -4.90 6.50
16340.50 -18.80 -9.60 2.80
16340.75 -15.50 -5.50 6.60
16340.88 -14.80 -6.60 8.50
16341.25 -19.20 -7.90 5.00
16341.38 -19.40 -9.40 3.80
16341.63 -18.90 -9.00 4.20
16341.75 -17.70 -9.20 6.20
16342.00 -17.20 -8.60 7.60
16342.38 -18.00 -10.60 2.10
16343.50 -20.10 -8.40 6.10
16344.63 -19.10 -9.40 7.10
16344.88 -21.10 -8.40 3.50
16345.38 -19.60 -8.10 9.50
16345.50 -20.80 -9.80 8.40
16345.63 -21.60 -10.30 7.00
16345.75 -23.60 -9.80 6.90
16346.00 -21.60 -9.80 6.40
16346.13 -21.20 -9.10 6.90
16347.25 -21.10 -10.30 3.90
16347.75 -20.50 -12.60 7.20
16347.88 -21.50 -9.60 7.90
16348.25 -23.60 -10.70 0.60
16349.38 -24.90 -9.80 0.50
16350.13 -24.90 -12.60 4.00
16350.25 -30.80 -10.00 0.80
16350.38 -31.50 -10.70 -0.90
16350.50 -25.10 -9.60 -0.80
16350.88 -14.40 -6.40 7.30
16351.25 -22.10 -11.20 5.50
16351.63 -20.80 -2.20 1.20
16351.75 -16.50 -5.20 2.70
16352.38 -23.90 -10.30 3.00
16352.63 -24.50 -12.30 -0.20
16353.25 -17.80 -7.00 7.10
16353.63 -22.40 -13.10 2.80
16354.38 -18.50 -7.70 5.10
16354.50 -18.50 -9.60 4.20
16354.88 -19.60 -11.00 5.70
16355.25 -21.10 -7.50 5.80
16355.50 -17.70 -4.90 5.10
16355.63 -18.80 -6.80 5.80
16355.75 -18.10 -9.00 6.30
16355.88 -18.30 -12.10 7.00
16356.00 -19.10 -12.10 6.50
16356.25 -23.50 -8.10 3.90
16356.75 -17.30 -9.90 6.70
16356.88 -18.10 -7.00 6.80
16357.00 -18.80 -7.70 6.10
16357.38 -21.50 -11.40 4.50
16357.50 -22.80 -12.30 6.10
16358.25 -20.70 -11.00 4.40
16358.38 -20.30 -9.40 4.40
16358.88 -18.60 -7.50 6.60
16359.00 -21.00 -7.70 6.80
16359.25 -20.70 -10.00 7.90
16359.38 -21.20 -10.00 7.90
16359.50 -20.20 -10.00 9.20
16359.63 -20.00 -10.30 7.90
16359.88 -18.70 -11.00 9.20
16360.75 -16.40 -8.60 7.10
16360.88 -15.70 -7.30 8.30
16361.13 -18.30 -8.80 10.20
16361.50 -26.70 -10.00 5.10
16361.63 -22.00 -3.70 6.60
16361.88 -18.80 -4.40 10.30
16362.25 -19.00 -8.60 7.60
16362.75 -23.90 -8.30 7.10
16362.88 -19.30 -6.30 7.60
16363.88 -18.10 -7.90 6.70
16364.38 -21.80 -10.00 6.80
16364.50 -21.10 -10.30 6.80
16366.00 -17.30 -7.10 3.10
16366.13 -17.60 -9.00 4.40
16366.25 -18.30 -9.40 5.90
16366.50 -21.20 -9.60 6.10
16366.63 -22.60 -10.00 4.30
16366.88 -20.70 -8.60 1.90
16367.00 -21.00 -9.20 2.70
16367.13 -20.70 -9.20 4.40
16367.25 -20.70 -9.10 6.10
16367.38 -20.50 -7.70 6.30
16367.63 -20.70 -10.10 5.70
16367.75 -21.80 -10.50 4.90
16367.88 -22.90 -11.20 3.90
16368.00 -21.50 -9.60 2.70
16368.38 -20.00 -9.80 4.80
16368.50 -19.00 -9.20 4.80
16368.63 -20.80 -10.30 3.50
16368.75 -20.20 -8.60 2.10
16368.88 -19.30 -8.20 2.30
16369.00 -18.60 -9.40 3.10
16369.38 -20.80 -9.40 5.90
16369.50 -22.00 -10.00 6.20
16369.88 -18.00 -7.30 3.50
16370.00 -17.40 -7.30 4.20
16370.13 -17.80 -7.90 5.90
16370.25 -19.20 -7.90 6.70
16370.38 -20.10 -7.50 6.70
16370.63 -20.60 -7.50 5.80
16370.75 -23.60 -10.30 3.50
16370.88 -24.40 -13.10 1.60
16371.38 -18.20 -7.20 9.10
16372.75 -20.40 -11.90 7.80
16373.13 -20.70 -6.80 6.70
16373.25 -21.10 -7.90 6.10
16373.63 -19.90 -10.50 8.00
16374.75 -20.70 -9.10 6.80
16375.13 -21.90 -10.30 4.00
16375.25 -18.60 -9.00 4.10
16377.63 -32.30 -11.10 4.30
16378.75 -28.50 -12.00 3.80
16378.88 -23.00 -8.80 3.50
16379.13 -20.70 -7.70 6.30
16379.63 -23.80 -14.00 6.60
16379.88 -27.30 -10.90 4.20
16380.00 -25.60 -10.90 3.70
16380.25 -20.60 -11.20 5.80
16380.88 -26.10 -10.90 3.90
16381.25 -22.60 -8.10 3.70
16381.50 -20.40 -10.10 5.50
16381.88 -20.20 -10.50 4.90
16382.13 -21.20 -11.90 3.30
16382.50 -18.50 -5.50 4.10
16382.63 -18.30 -1.60 3.90
16383.00 -18.40 -7.90 5.10
16385.13 -20.40 2.40 7.20
16386.63 -19.80 -8.80 8.30
16387.00 -22.10 -12.60 4.60
16387.50 -19.60 -6.10 2.30
16387.75 -19.00 -8.60 8.20
16388.00 -21.10 -10.30 5.60
16388.13 -28.60 -14.20 1.00
16388.25 -31.70 -13.90 0.40
16388.38 -26.50 -11.20 1.00
16388.63 -21.40 -3.30 6.20
16389.50 -25.90 -9.10 3.10
16389.88 -19.40 -9.40 5.20
16390.00 -19.80 -9.80 5.90
16390.50 -24.80 -10.00 3.70
16390.88 -18.40 -6.60 3.90
16391.00 -18.30 -9.40 7.00
16391.50 -21.50 -9.10 6.00
16391.63 -21.60 -12.10 5.50
16391.75 -21.90 -10.70 5.10
16392.13 -20.90 -6.60 5.60
16392.25 -19.90 -9.20 5.40
16393.13 -22.60 -9.60 4.30
16393.25 -20.60 -7.50 3.90
16393.38 -19.00 -8.60 3.70
16393.50 -18.80 -8.60 3.50
16394.25 -22.70 -15.60 8.80
16394.38 -27.40 -10.60 11.30
16394.50 -24.60 -3.90 10.30
16394.63 -17.80 -8.40 8.40
16395.00 -17.50 -9.90 6.70
16395.13 -18.20 -11.40 6.80
16395.25 -20.90 -12.90 5.10
16395.38 -19.80 -11.20 6.70
16395.50 -18.10 -10.30 7.60
16396.00 -17.70 -8.20 5.50
16396.13 -18.50 -9.20 5.80
16396.25 -18.60 -12.10 6.40
16396.63 -22.30 -9.60 5.50
16396.88 -21.90 -11.60 4.80
16397.13 -21.40 -10.70 5.80
16397.75 -22.70 -10.70 6.70
16399.25 -23.70 -10.90 5.00
16399.38 -22.00 -10.10 4.40
16400.25 -23.70 -13.70 6.80
16400.38 -22.00 -13.30 6.70
16400.63 -20.90 -10.90 8.10
16400.75 -20.10 -11.40 9.00
16401.25 -23.90 -13.30 8.50
16401.38 -24.60 -12.60 7.70
16401.50 -23.70 -10.90 5.90
16401.75 -20.70 -8.60 5.90
16401.88 -18.40 -7.50 6.70
16402.38 -23.30 -11.20 5.60
16402.50 -24.60 -14.00 4.70
16402.63 -22.70 -12.10 4.10
16402.88 -23.90 -7.40 7.30
[truncated: 8,831,004 more chars]
